# Supplementary material for: De novo design of proteins housing excitonically coupled chlorophyll special pairs
Source: Nat Chem Biol. 2024 Jun 3;20(7):906–15. doi: 10.1038/s41589-024-01626-0 (PMC11213709; doi:10.1038/s41589-024-01626-0)
Supplement: Supplementary file 5 — Raw SAXS data for SP1, SP2 and SP3 apo proteins. [file 41589_2024_1626_MOESM5_ESM.zip]

Archive with 476 entries (463 files):
- SAXS_data_Fig2/
- SAXS_data_Fig2/SP1_166uM/
- SAXS_data_Fig2/SP1_166uM/Buffer2/
- SAXS_data_Fig2/SP1_166uM/Buffer2/SP1_166uM_snap_00048.sub.2.dat
- SAXS_data_Fig2/SP1_166uM/Buffer2/SP1_166uM_snap_00016.sub.2.dat
- SAXS_data_Fig2/SP1_166uM/Buffer2/SP1_166uM_snap_00017.sub.2.dat
- SAXS_data_Fig2/SP1_166uM/Buffer2/SP1_166uM_snap_00049.sub.2.dat
- SAXS_data_Fig2/SP1_166uM/Buffer2/SP1_166uM_snap_00014.sub.2.dat
- SAXS_data_Fig2/SP1_166uM/Buffer2/SP1_166uM_snap_00015.sub.2.dat
- SAXS_data_Fig2/SP1_166uM/Buffer2/SP1_166uM_snap_00012.sub.2.dat
- SAXS_data_Fig2/SP1_166uM/Buffer2/SP1_166uM_snap_00013.sub.2.dat
- SAXS_data_Fig2/SP1_166uM/Buffer2/SP1_166uM_snap_00038.sub.2.dat
- SAXS_data_Fig2/SP1_166uM/Buffer2/SP1_166uM_snap_00010.sub.2.dat
- SAXS_data_Fig2/SP1_166uM/Buffer2/SP1_166uM_snap_00039.sub.2.dat
- SAXS_data_Fig2/SP1_166uM/Buffer2/SP1_166uM_snap_00011.sub.2.dat
- SAXS_data_Fig2/SP1_166uM/Buffer2/SP1_166uM_snap_00037.sub.2.dat
- SAXS_data_Fig2/SP1_166uM/Buffer2/SP1_166uM_snap_00041.sub.2.dat
- SAXS_data_Fig2/SP1_166uM/Buffer2/SP1_166uM_snap_00036.sub.2.dat
- SAXS_data_Fig2/SP1_166uM/Buffer2/SP1_166uM_snap_00040.sub.2.dat
- SAXS_data_Fig2/SP1_166uM/Buffer2/SP1_166uM_snap_00035.sub.2.dat
- SAXS_data_Fig2/SP1_166uM/Buffer2/SP1_166uM_snap_00043.sub.2.dat
- SAXS_data_Fig2/SP1_166uM/Buffer2/SP1_166uM_snap_00034.sub.2.dat
- SAXS_data_Fig2/SP1_166uM/Buffer2/SP1_166uM_snap_00042.sub.2.dat
- SAXS_data_Fig2/SP1_166uM/Buffer2/SP1_166uM_snap_00045.sub.2.dat
- SAXS_data_Fig2/SP1_166uM/Buffer2/SP1_166uM_snap_00033.sub.2.dat
- SAXS_data_Fig2/SP1_166uM/Buffer2/SP1_166uM_snap_00044.sub.2.dat
- SAXS_data_Fig2/SP1_166uM/Buffer2/SP1_166uM_snap_00032.sub.2.dat
- SAXS_data_Fig2/SP1_166uM/Buffer2/SP1_166uM_snap_00019.sub.2.dat
- SAXS_data_Fig2/SP1_166uM/Buffer2/SP1_166uM_snap_00047.sub.2.dat
- SAXS_data_Fig2/SP1_166uM/Buffer2/SP1_166uM_snap_00031.sub.2.dat
- SAXS_data_Fig2/SP1_166uM/Buffer2/SP1_166uM_snap_00046.sub.2.dat
- SAXS_data_Fig2/SP1_166uM/Buffer2/SP1_166uM_snap_00018.sub.2.dat
- SAXS_data_Fig2/SP1_166uM/Buffer2/SP1_166uM_snap_00030.sub.2.dat
- SAXS_data_Fig2/SP1_166uM/Buffer2/SP1_166uM_snap_00022.sub.2.dat
- SAXS_data_Fig2/SP1_166uM/Buffer2/SP1_166uM_snap_00023.sub.2.dat
- SAXS_data_Fig2/SP1_166uM/Buffer2/SP1_166uM_snap_00020.sub.2.dat
- SAXS_data_Fig2/SP1_166uM/Buffer2/SP1_166uM_snap_00008.sub.2.dat
- SAXS_data_Fig2/SP1_166uM/Buffer2/SP1_166uM_snap_00021.sub.2.dat
- SAXS_data_Fig2/SP1_166uM/Buffer2/SP1_166uM_snap_00009.sub.2.dat
- SAXS_data_Fig2/SP1_166uM/Buffer2/SP1_166uM_snap_00050.sub.2.dat
- SAXS_data_Fig2/SP1_166uM/Buffer2/SP1_166uM_snap_00026.sub.2.dat
- SAXS_data_Fig2/SP1_166uM/Buffer2/SP1_166uM_snap_00027.sub.2.dat
- SAXS_data_Fig2/SP1_166uM/Buffer2/SP1_166uM_snap_00024.sub.2.dat
- SAXS_data_Fig2/SP1_166uM/Buffer2/SP1_166uM_snap_00025.sub.2.dat
- SAXS_data_Fig2/SP1_166uM/Buffer2/SP1_166uM_snap_00003.sub.2.dat
- SAXS_data_Fig2/SP1_166uM/Buffer2/SP1_166uM_snap_00002.sub.2.dat
- SAXS_data_Fig2/SP1_166uM/Buffer2/SP1_166uM_snap_00001.sub.2.dat
- SAXS_data_Fig2/SP1_166uM/Buffer2/SP1_166uM_snap_00029.sub.2.dat
- SAXS_data_Fig2/SP1_166uM/Buffer2/SP1_166uM_snap_00028.sub.2.dat
- SAXS_data_Fig2/SP1_166uM/Buffer2/SP1_166uM_snap_00007.sub.2.dat
- SAXS_data_Fig2/SP1_166uM/Buffer2/SP1_166uM_snap_00006.sub.2.dat
- SAXS_data_Fig2/SP1_166uM/Buffer2/SP1_166uM_snap_00005.sub.2.dat
- SAXS_data_Fig2/SP1_166uM/Buffer2/SP1_166uM_snap_00004.sub.2.dat
- SAXS_data_Fig2/SP1_166uM/Average/
- SAXS_data_Fig2/SP1_166uM/Average/SP1_166uM_snap_00023.sub.1.ave.dat
- SAXS_data_Fig2/SP1_166uM/Average/SP1_166uM_snap_00037.sub.1.ave.dat
- SAXS_data_Fig2/SP1_166uM/Average/SP1_166uM_snap_00042.sub.1.ave.dat
- SAXS_data_Fig2/SP1_166uM/Average/SP1_166uM_snap_00032.sub.1.ave.dat
- SAXS_data_Fig2/SP1_166uM/Average/SP1_166uM_snap_00047.sub.1.ave.dat
- SAXS_data_Fig2/SP1_166uM/Average/SP1_166uM_snap_00026.sub.1.ave.dat
- SAXS_data_Fig2/SP1_166uM/Average/SP1_166uM_snap_00001.sub.1.ave.dat
- SAXS_data_Fig2/SP1_166uM/Average/SP1_166uM_snap_00015.sub.1.ave.dat
- SAXS_data_Fig2/SP1_166uM/Average/SP1_166uM_snap_00029.sub.1.ave.dat
- SAXS_data_Fig2/SP1_166uM/Average/SP1_166uM_snap_00048.sub.1.ave.dat
- SAXS_data_Fig2/SP1_166uM/Average/SP1_166uM_snap_00010.sub.1.ave.dat
- SAXS_data_Fig2/SP1_166uM/Average/SP1_166uM_snap_00004.sub.1.ave.dat
- SAXS_data_Fig2/SP1_166uM/Average/SP1_166uM_snap_00038.sub.1.ave.dat
- SAXS_data_Fig2/SP1_166uM/Average/SP1_166uM_snap_00012.sub.1.ave.dat
- SAXS_data_Fig2/SP1_166uM/Average/SP1_166uM_snap_00006.sub.1.ave.dat
- SAXS_data_Fig2/SP1_166uM/Average/SP1_166uM_snap_00003.sub.1.ave.dat
- SAXS_data_Fig2/SP1_166uM/Average/SP1_166uM_snap_00017.sub.1.ave.dat
- SAXS_data_Fig2/SP1_166uM/Average/SP1_166uM_snap_00045.sub.1.ave.dat
- SAXS_data_Fig2/SP1_166uM/Average/SP1_166uM_snap_00030.sub.1.ave.dat
- SAXS_data_Fig2/SP1_166uM/Average/SP1_166uM_snap_00024.sub.1.ave.dat
- SAXS_data_Fig2/SP1_166uM/Average/SP1_166uM_snap_00018.sub.1.ave.dat
- SAXS_data_Fig2/SP1_166uM/Average/SP1_166uM_snap_00021.sub.1.ave.dat
- SAXS_data_Fig2/SP1_166uM/Average/SP1_166uM_snap_00040.sub.1.ave.dat
- SAXS_data_Fig2/SP1_166uM/Average/SP1_166uM_snap_00035.sub.1.ave.dat
- SAXS_data_Fig2/SP1_166uM/Average/SP1_166uM_snap_00009.sub.1.ave.dat
- SAXS_data_Fig2/SP1_166uM/Average/SP1_166uM_snap_00020.sub.1.ave.dat
- SAXS_data_Fig2/SP1_166uM/Average/SP1_166uM_snap_00041.sub.1.ave.dat
- SAXS_data_Fig2/SP1_166uM/Average/SP1_166uM_snap_00034.sub.1.ave.dat
- SAXS_data_Fig2/SP1_166uM/Average/SP1_166uM_snap_00008.sub.1.ave.dat
- SAXS_data_Fig2/SP1_166uM/Average/SP1_166uM_snap_00044.sub.1.ave.dat
- SAXS_data_Fig2/SP1_166uM/Average/SP1_166uM_snap_00031.sub.1.ave.dat
- SAXS_data_Fig2/SP1_166uM/Average/SP1_166uM_snap_00050.sub.1.ave.dat
- SAXS_data_Fig2/SP1_166uM/Average/SP1_166uM_snap_00025.sub.1.ave.dat
- SAXS_data_Fig2/SP1_166uM/Average/SP1_166uM_snap_00019.sub.1.ave.dat
- SAXS_data_Fig2/SP1_166uM/Average/SP1_166uM_snap_00002.sub.1.ave.dat
- SAXS_data_Fig2/SP1_166uM/Average/SP1_166uM_snap_00016.sub.1.ave.dat
- SAXS_data_Fig2/SP1_166uM/Average/SP1_166uM_snap_00013.sub.1.ave.dat
- SAXS_data_Fig2/SP1_166uM/Average/SP1_166uM_snap_00007.sub.1.ave.dat
- SAXS_data_Fig2/SP1_166uM/Average/SP1_166uM_snap_00011.sub.1.ave.dat
- SAXS_data_Fig2/SP1_166uM/Average/SP1_166uM_snap_00005.sub.1.ave.dat
- SAXS_data_Fig2/SP1_166uM/Average/SP1_166uM_snap_00039.sub.1.ave.dat
- SAXS_data_Fig2/SP1_166uM/Average/SP1_166uM_snap_00014.sub.1.ave.dat
- SAXS_data_Fig2/SP1_166uM/Average/SP1_166uM_snap_00028.sub.1.ave.dat
- SAXS_data_Fig2/SP1_166uM/Average/SP1_166uM_snap_00049.sub.1.ave.dat
- SAXS_data_Fig2/SP1_166uM/Average/SP1_166uM_snap_00033.sub.1.ave.dat
- SAXS_data_Fig2/SP1_166uM/Average/SP1_166uM_snap_00046.sub.1.ave.dat
- SAXS_data_Fig2/SP1_166uM/Average/SP1_166uM_snap_00027.sub.1.ave.dat
- SAXS_data_Fig2/SP1_166uM/Average/SP1_166uM_snap_00022.sub.1.ave.dat
- SAXS_data_Fig2/SP1_166uM/Average/SP1_166uM_snap_00036.sub.1.ave.dat
- SAXS_data_Fig2/SP1_166uM/Average/SP1_166uM_snap_00043.sub.1.ave.dat
- SAXS_data_Fig2/SP1_166uM/Buffer1/
- SAXS_data_Fig2/SP1_166uM/Buffer1/SP1_166uM_snap_00032.sub.1.dat
- SAXS_data_Fig2/SP1_166uM/Buffer1/SP1_166uM_snap_00044.sub.1.dat
- SAXS_data_Fig2/SP1_166uM/Buffer1/SP1_166uM_snap_00033.sub.1.dat
- SAXS_data_Fig2/SP1_166uM/Buffer1/SP1_166uM_snap_00045.sub.1.dat
- SAXS_data_Fig2/SP1_166uM/Buffer1/SP1_166uM_snap_00030.sub.1.dat
- SAXS_data_Fig2/SP1_166uM/Buffer1/SP1_166uM_snap_00018.sub.1.dat
- SAXS_data_Fig2/SP1_166uM/Buffer1/SP1_166uM_snap_00046.sub.1.dat
- SAXS_data_Fig2/SP1_166uM/Buffer1/SP1_166uM_snap_00031.sub.1.dat
- SAXS_data_Fig2/SP1_166uM/Buffer1/SP1_166uM_snap_00047.sub.1.dat
- SAXS_data_Fig2/SP1_166uM/Buffer1/SP1_166uM_snap_00019.sub.1.dat
- SAXS_data_Fig2/SP1_166uM/Buffer1/SP1_166uM_snap_00040.sub.1.dat
- SAXS_data_Fig2/SP1_166uM/Buffer1/SP1_166uM_snap_00036.sub.1.dat
- SAXS_data_Fig2/SP1_166uM/Buffer1/SP1_166uM_snap_00041.sub.1.dat
- SAXS_data_Fig2/SP1_166uM/Buffer1/SP1_166uM_snap_00037.sub.1.dat
- SAXS_data_Fig2/SP1_166uM/Buffer1/SP1_166uM_snap_00042.sub.1.dat
- SAXS_data_Fig2/SP1_166uM/Buffer1/SP1_166uM_snap_00034.sub.1.dat
- SAXS_data_Fig2/SP1_166uM/Buffer1/SP1_166uM_snap_00043.sub.1.dat
- SAXS_data_Fig2/SP1_166uM/Buffer1/SP1_166uM_snap_00035.sub.1.dat
- SAXS_data_Fig2/SP1_166uM/Buffer1/SP1_166uM_snap_00013.sub.1.dat
- SAXS_data_Fig2/SP1_166uM/Buffer1/SP1_166uM_snap_00012.sub.1.dat
- SAXS_data_Fig2/SP1_166uM/Buffer1/SP1_166uM_snap_00011.sub.1.dat
- SAXS_data_Fig2/SP1_166uM/Buffer1/SP1_166uM_snap_00039.sub.1.dat
- SAXS_data_Fig2/SP1_166uM/Buffer1/SP1_166uM_snap_00010.sub.1.dat
- SAXS_data_Fig2/SP1_166uM/Buffer1/SP1_166uM_snap_00038.sub.1.dat
- SAXS_data_Fig2/SP1_166uM/Buffer1/SP1_166uM_snap_00049.sub.1.dat
- SAXS_data_Fig2/SP1_166uM/Buffer1/SP1_166uM_snap_00017.sub.1.dat
- SAXS_data_Fig2/SP1_166uM/Buffer1/SP1_166uM_snap_00016.sub.1.dat
- SAXS_data_Fig2/SP1_166uM/Buffer1/SP1_166uM_snap_00048.sub.1.dat
- SAXS_data_Fig2/SP1_166uM/Buffer1/SP1_166uM_snap_00015.sub.1.dat
- SAXS_data_Fig2/SP1_166uM/Buffer1/SP1_166uM_snap_00014.sub.1.dat
- SAXS_data_Fig2/SP1_166uM/Buffer1/SP1_166uM_snap_00006.sub.1.dat
- SAXS_data_Fig2/SP1_166uM/Buffer1/SP1_166uM_snap_00007.sub.1.dat
- SAXS_data_Fig2/SP1_166uM/Buffer1/SP1_166uM_snap_00004.sub.1.dat
- SAXS_data_Fig2/SP1_166uM/Buffer1/SP1_166uM_snap_00005.sub.1.dat
- SAXS_data_Fig2/SP1_166uM/Buffer1/SP1_166uM_snap_00002.sub.1.dat
- SAXS_data_Fig2/SP1_166uM/Buffer1/SP1_166uM_snap_00003.sub.1.dat
- SAXS_data_Fig2/SP1_166uM/Buffer1/SP1_166uM_snap_00028.sub.1.dat
- SAXS_data_Fig2/SP1_166uM/Buffer1/SP1_166uM_snap_00029.sub.1.dat
- SAXS_data_Fig2/SP1_166uM/Buffer1/SP1_166uM_snap_00001.sub.1.dat
- SAXS_data_Fig2/SP1_166uM/Buffer1/SP1_166uM_snap_00027.sub.1.dat
- SAXS_data_Fig2/SP1_166uM/Buffer1/SP1_166uM_snap_00026.sub.1.dat
- SAXS_data_Fig2/SP1_166uM/Buffer1/SP1_166uM_snap_00050.sub.1.dat
- SAXS_data_Fig2/SP1_166uM/Buffer1/SP1_166uM_snap_00025.sub.1.dat
- SAXS_data_Fig2/SP1_166uM/Buffer1/SP1_166uM_snap_00024.sub.1.dat
- SAXS_data_Fig2/SP1_166uM/Buffer1/SP1_166uM_snap_00023.sub.1.dat
- SAXS_data_Fig2/SP1_166uM/Buffer1/SP1_166uM_snap_00022.sub.1.dat
- SAXS_data_Fig2/SP1_166uM/Buffer1/SP1_166uM_snap_00009.sub.1.dat
- SAXS_data_Fig2/SP1_166uM/Buffer1/SP1_166uM_snap_00021.sub.1.dat
- SAXS_data_Fig2/SP1_166uM/Buffer1/SP1_166uM_snap_00008.sub.1.dat
- SAXS_data_Fig2/SP1_166uM/Buffer1/SP1_166uM_snap_00020.sub.1.dat
- SAXS_data_Fig2/SP2_193uM/
- SAXS_data_Fig2/SP2_193uM/Buffer1/
- SAXS_data_Fig2/SP2_193uM/Buffer1/SP2_193uM_snap_00021.sub.1.dat
- SAXS_data_Fig2/SP2_193uM/Buffer1/SP2_193uM_snap_00009.sub.1.dat
- SAXS_data_Fig2/SP2_193uM/Buffer1/SP2_193uM_snap_00020.sub.1.dat
- SAXS_data_Fig2/SP2_193uM/Buffer1/SP2_193uM_snap_00008.sub.1.dat
- SAXS_data_Fig2/SP2_193uM/Buffer1/SP2_193uM_snap_00023.sub.1.dat
- SAXS_data_Fig2/SP2_193uM/Buffer1/SP2_193uM_snap_00022.sub.1.dat
- SAXS_data_Fig2/SP2_193uM/Buffer1/SP2_193uM_snap_00025.sub.1.dat
- SAXS_data_Fig2/SP2_193uM/Buffer1/SP2_193uM_snap_00024.sub.1.dat
- SAXS_data_Fig2/SP2_193uM/Buffer1/SP2_193uM_snap_00027.sub.1.dat
- SAXS_data_Fig2/SP2_193uM/Buffer1/SP2_193uM_snap_00050.sub.1.dat
- SAXS_data_Fig2/SP2_193uM/Buffer1/SP2_193uM_snap_00026.sub.1.dat
- SAXS_data_Fig2/SP2_193uM/Buffer1/SP2_193uM_snap_00028.sub.1.dat
- SAXS_data_Fig2/SP2_193uM/Buffer1/SP2_193uM_snap_00001.sub.1.dat
- SAXS_data_Fig2/SP2_193uM/Buffer1/SP2_193uM_snap_00029.sub.1.dat
- SAXS_data_Fig2/SP2_193uM/Buffer1/SP2_193uM_snap_00002.sub.1.dat
- SAXS_data_Fig2/SP2_193uM/Buffer1/SP2_193uM_snap_00003.sub.1.dat
- SAXS_data_Fig2/SP2_193uM/Buffer1/SP2_193uM_snap_00004.sub.1.dat
- SAXS_data_Fig2/SP2_193uM/Buffer1/SP2_193uM_snap_00005.sub.1.dat
- SAXS_data_Fig2/SP2_193uM/Buffer1/SP2_193uM_snap_00006.sub.1.dat
- SAXS_data_Fig2/SP2_193uM/Buffer1/SP2_193uM_snap_00007.sub.1.dat
- SAXS_data_Fig2/SP2_193uM/Buffer1/SP2_193uM_snap_00015.sub.1.dat
- SAXS_data_Fig2/SP2_193uM/Buffer1/SP2_193uM_snap_00014.sub.1.dat
- SAXS_data_Fig2/SP2_193uM/Buffer1/SP2_193uM_snap_00049.sub.1.dat
- SAXS_data_Fig2/SP2_193uM/Buffer1/SP2_193uM_snap_00017.sub.1.dat
- SAXS_data_Fig2/SP2_193uM/Buffer1/SP2_193uM_snap_00016.sub.1.dat
- SAXS_data_Fig2/SP2_193uM/Buffer1/SP2_193uM_snap_00048.sub.1.dat
- SAXS_data_Fig2/SP2_193uM/Buffer1/SP2_193uM_snap_00039.sub.1.dat
- SAXS_data_Fig2/SP2_193uM/Buffer1/SP2_193uM_snap_00011.sub.1.dat
- SAXS_data_Fig2/SP2_193uM/Buffer1/SP2_193uM_snap_00038.sub.1.dat
- SAXS_data_Fig2/SP2_193uM/Buffer1/SP2_193uM_snap_00010.sub.1.dat
- SAXS_data_Fig2/SP2_193uM/Buffer1/SP2_193uM_snap_00013.sub.1.dat
- SAXS_data_Fig2/SP2_193uM/Buffer1/SP2_193uM_snap_00012.sub.1.dat
- SAXS_data_Fig2/SP2_193uM/Buffer1/SP2_193uM_snap_00034.sub.1.dat
- SAXS_data_Fig2/SP2_193uM/Buffer1/SP2_193uM_snap_00042.sub.1.dat
- SAXS_data_Fig2/SP2_193uM/Buffer1/SP2_193uM_snap_00035.sub.1.dat
- SAXS_data_Fig2/SP2_193uM/Buffer1/SP2_193uM_snap_00043.sub.1.dat
- SAXS_data_Fig2/SP2_193uM/Buffer1/SP2_193uM_snap_00036.sub.1.dat
- SAXS_data_Fig2/SP2_193uM/Buffer1/SP2_193uM_snap_00040.sub.1.dat
- SAXS_data_Fig2/SP2_193uM/Buffer1/SP2_193uM_snap_00037.sub.1.dat
- SAXS_data_Fig2/SP2_193uM/Buffer1/SP2_193uM_snap_00041.sub.1.dat
- SAXS_data_Fig2/SP2_193uM/Buffer1/SP2_193uM_snap_00018.sub.1.dat
- SAXS_data_Fig2/SP2_193uM/Buffer1/SP2_193uM_snap_00046.sub.1.dat
- SAXS_data_Fig2/SP2_193uM/Buffer1/SP2_193uM_snap_00030.sub.1.dat
- SAXS_data_Fig2/SP2_193uM/Buffer1/SP2_193uM_snap_00047.sub.1.dat
- SAXS_data_Fig2/SP2_193uM/Buffer1/SP2_193uM_snap_00019.sub.1.dat
- SAXS_data_Fig2/SP2_193uM/Buffer1/SP2_193uM_snap_00031.sub.1.dat
- SAXS_data_Fig2/SP2_193uM/Buffer1/SP2_193uM_snap_00044.sub.1.dat
- SAXS_data_Fig2/SP2_193uM/Buffer1/SP2_193uM_snap_00032.sub.1.dat
- SAXS_data_Fig2/SP2_193uM/Buffer1/SP2_193uM_snap_00045.sub.1.dat
- SAXS_data_Fig2/SP2_193uM/Buffer1/SP2_193uM_snap_00033.sub.1.dat
- SAXS_data_Fig2/SP2_193uM/Average/
- SAXS_data_Fig2/SP2_193uM/Average/SP2_193uM_snap_00032.sub.1.ave.dat
- SAXS_data_Fig2/SP2_193uM/Average/SP2_193uM_snap_00047.sub.1.ave.dat
- SAXS_data_Fig2/SP2_193uM/Average/SP2_193uM_snap_00026.sub.1.ave.dat
- SAXS_data_Fig2/SP2_193uM/Average/SP2_193uM_snap_00023.sub.1.ave.dat
- SAXS_data_Fig2/SP2_193uM/Average/SP2_193uM_snap_00037.sub.1.ave.dat
- SAXS_data_Fig2/SP2_193uM/Average/SP2_193uM_snap_00042.sub.1.ave.dat
- SAXS_data_Fig2/SP2_193uM/Average/SP2_193uM_snap_00038.sub.1.ave.dat
- SAXS_data_Fig2/SP2_193uM/Average/SP2_193uM_snap_00010.sub.1.ave.dat
- SAXS_data_Fig2/SP2_193uM/Average/SP2_193uM_snap_00004.sub.1.ave.dat
- SAXS_data_Fig2/SP2_193uM/Average/SP2_193uM_snap_00029.sub.1.ave.dat
- SAXS_data_Fig2/SP2_193uM/Average/SP2_193uM_snap_00048.sub.1.ave.dat
- SAXS_data_Fig2/SP2_193uM/Average/SP2_193uM_snap_00001.sub.1.ave.dat
- SAXS_data_Fig2/SP2_193uM/Average/SP2_193uM_snap_00015.sub.1.ave.dat
- SAXS_data_Fig2/SP2_193uM/Average/SP2_193uM_snap_00003.sub.1.ave.dat
- SAXS_data_Fig2/SP2_193uM/Average/SP2_193uM_snap_00017.sub.1.ave.dat
- SAXS_data_Fig2/SP2_193uM/Average/SP2_193uM_snap_00012.sub.1.ave.dat
- SAXS_data_Fig2/SP2_193uM/Average/SP2_193uM_snap_00006.sub.1.ave.dat
- SAXS_data_Fig2/SP2_193uM/Average/SP2_193uM_snap_00009.sub.1.ave.dat
- SAXS_data_Fig2/SP2_193uM/Average/SP2_193uM_snap_00021.sub.1.ave.dat
- SAXS_data_Fig2/SP2_193uM/Average/SP2_193uM_snap_00040.sub.1.ave.dat
- SAXS_data_Fig2/SP2_193uM/Average/SP2_193uM_snap_00035.sub.1.ave.dat
- SAXS_data_Fig2/SP2_193uM/Average/SP2_193uM_snap_00018.sub.1.ave.dat
- SAXS_data_Fig2/SP2_193uM/Average/SP2_193uM_snap_00045.sub.1.ave.dat
- SAXS_data_Fig2/SP2_193uM/Average/SP2_193uM_snap_00030.sub.1.ave.dat
- SAXS_data_Fig2/SP2_193uM/Average/SP2_193uM_snap_00024.sub.1.ave.dat
- SAXS_data_Fig2/SP2_193uM/Average/SP2_193uM_snap_00019.sub.1.ave.dat
- SAXS_data_Fig2/SP2_193uM/Average/SP2_193uM_snap_00044.sub.1.ave.dat
- SAXS_data_Fig2/SP2_193uM/Average/SP2_193uM_snap_00031.sub.1.ave.dat
- SAXS_data_Fig2/SP2_193uM/Average/SP2_193uM_snap_00050.sub.1.ave.dat
- SAXS_data_Fig2/SP2_193uM/Average/SP2_193uM_snap_00025.sub.1.ave.dat
- SAXS_data_Fig2/SP2_193uM/Average/SP2_193uM_snap_00008.sub.1.ave.dat
- SAXS_data_Fig2/SP2_193uM/Average/SP2_193uM_snap_00020.sub.1.ave.dat
- SAXS_data_Fig2/SP2_193uM/Average/SP2_193uM_snap_00041.sub.1.ave.dat
- SAXS_data_Fig2/SP2_193uM/Average/SP2_193uM_snap_00034.sub.1.ave.dat
- SAXS_data_Fig2/SP2_193uM/Average/SP2_193uM_snap_00013.sub.1.ave.dat
- SAXS_data_Fig2/SP2_193uM/Average/SP2_193uM_snap_00007.sub.1.ave.dat
- SAXS_data_Fig2/SP2_193uM/Average/SP2_193uM_snap_00002.sub.1.ave.dat
- SAXS_data_Fig2/SP2_193uM/Average/SP2_193uM_snap_00016.sub.1.ave.dat
- SAXS_data_Fig2/SP2_193uM/Average/SP2_193uM_snap_00028.sub.1.ave.dat
- SAXS_data_Fig2/SP2_193uM/Average/SP2_193uM_snap_00049.sub.1.ave.dat
- SAXS_data_Fig2/SP2_193uM/Average/SP2_193uM_snap_00014.sub.1.ave.dat
- SAXS_data_Fig2/SP2_193uM/Average/SP2_193uM_snap_00039.sub.1.ave.dat
- SAXS_data_Fig2/SP2_193uM/Average/SP2_193uM_snap_00011.sub.1.ave.dat
- SAXS_data_Fig2/SP2_193uM/Average/SP2_193uM_snap_00005.sub.1.ave.dat
- SAXS_data_Fig2/SP2_193uM/Average/SP2_193uM_snap_00022.sub.1.ave.dat
- SAXS_data_Fig2/SP2_193uM/Average/SP2_193uM_snap_00036.sub.1.ave.dat
- SAXS_data_Fig2/SP2_193uM/Average/SP2_193uM_snap_00043.sub.1.ave.dat
- SAXS_data_Fig2/SP2_193uM/Average/SP2_193uM_snap_00033.sub.1.ave.dat
- SAXS_data_Fig2/SP2_193uM/Average/SP2_193uM_snap_00046.sub.1.ave.dat
- SAXS_data_Fig2/SP2_193uM/Average/SP2_193uM_snap_00027.sub.1.ave.dat
- SAXS_data_Fig2/SP2_193uM/Buffer2/
- SAXS_data_Fig2/SP2_193uM/Buffer2/SP2_193uM_snap_00022.sub.2.dat
- SAXS_data_Fig2/SP2_193uM/Buffer2/SP2_193uM_snap_00023.sub.2.dat
- SAXS_data_Fig2/SP2_193uM/Buffer2/SP2_193uM_snap_00008.sub.2.dat
- SAXS_data_Fig2/SP2_193uM/Buffer2/SP2_193uM_snap_00020.sub.2.dat
- SAXS_data_Fig2/SP2_193uM/Buffer2/SP2_193uM_snap_00009.sub.2.dat
- SAXS_data_Fig2/SP2_193uM/Buffer2/SP2_193uM_snap_00021.sub.2.dat
- SAXS_data_Fig2/SP2_193uM/Buffer2/SP2_193uM_snap_00026.sub.2.dat
- SAXS_data_Fig2/SP2_193uM/Buffer2/SP2_193uM_snap_00050.sub.2.dat
- SAXS_data_Fig2/SP2_193uM/Buffer2/SP2_193uM_snap_00027.sub.2.dat
- SAXS_data_Fig2/SP2_193uM/Buffer2/SP2_193uM_snap_00024.sub.2.dat
- SAXS_data_Fig2/SP2_193uM/Buffer2/SP2_193uM_snap_00025.sub.2.dat
- SAXS_data_Fig2/SP2_193uM/Buffer2/SP2_193uM_snap_00003.sub.2.dat
- SAXS_data_Fig2/SP2_193uM/Buffer2/SP2_193uM_snap_00002.sub.2.dat
- SAXS_data_Fig2/SP2_193uM/Buffer2/SP2_193uM_snap_00029.sub.2.dat
- SAXS_data_Fig2/SP2_193uM/Buffer2/SP2_193uM_snap_00001.sub.2.dat
- SAXS_data_Fig2/SP2_193uM/Buffer2/SP2_193uM_snap_00028.sub.2.dat
- SAXS_data_Fig2/SP2_193uM/Buffer2/SP2_193uM_snap_00007.sub.2.dat
- SAXS_data_Fig2/SP2_193uM/Buffer2/SP2_193uM_snap_00006.sub.2.dat
- SAXS_data_Fig2/SP2_193uM/Buffer2/SP2_193uM_snap_00005.sub.2.dat
- SAXS_data_Fig2/SP2_193uM/Buffer2/SP2_193uM_snap_00004.sub.2.dat
- SAXS_data_Fig2/SP2_193uM/Buffer2/SP2_193uM_snap_00016.sub.2.dat
- SAXS_data_Fig2/SP2_193uM/Buffer2/SP2_193uM_snap_00048.sub.2.dat
- SAXS_data_Fig2/SP2_193uM/Buffer2/SP2_193uM_snap_00049.sub.2.dat
- SAXS_data_Fig2/SP2_193uM/Buffer2/SP2_193uM_snap_00017.sub.2.dat
- SAXS_data_Fig2/SP2_193uM/Buffer2/SP2_193uM_snap_00014.sub.2.dat
- SAXS_data_Fig2/SP2_193uM/Buffer2/SP2_193uM_snap_00015.sub.2.dat
- SAXS_data_Fig2/SP2_193uM/Buffer2/SP2_193uM_snap_00012.sub.2.dat
- SAXS_data_Fig2/SP2_193uM/Buffer2/SP2_193uM_snap_00013.sub.2.dat
- SAXS_data_Fig2/SP2_193uM/Buffer2/SP2_193uM_snap_00010.sub.2.dat
- SAXS_data_Fig2/SP2_193uM/Buffer2/SP2_193uM_snap_00038.sub.2.dat
- SAXS_data_Fig2/SP2_193uM/Buffer2/SP2_193uM_snap_00011.sub.2.dat
- SAXS_data_Fig2/SP2_193uM/Buffer2/SP2_193uM_snap_00039.sub.2.dat
- SAXS_data_Fig2/SP2_193uM/Buffer2/SP2_193uM_snap_00041.sub.2.dat
- SAXS_data_Fig2/SP2_193uM/Buffer2/SP2_193uM_snap_00037.sub.2.dat
- SAXS_data_Fig2/SP2_193uM/Buffer2/SP2_193uM_snap_00040.sub.2.dat
- SAXS_data_Fig2/SP2_193uM/Buffer2/SP2_193uM_snap_00036.sub.2.dat
- SAXS_data_Fig2/SP2_193uM/Buffer2/SP2_193uM_snap_00043.sub.2.dat
- SAXS_data_Fig2/SP2_193uM/Buffer2/SP2_193uM_snap_00035.sub.2.dat
- SAXS_data_Fig2/SP2_193uM/Buffer2/SP2_193uM_snap_00042.sub.2.dat
- SAXS_data_Fig2/SP2_193uM/Buffer2/SP2_193uM_snap_00034.sub.2.dat
- SAXS_data_Fig2/SP2_193uM/Buffer2/SP2_193uM_snap_00033.sub.2.dat
[truncated: 176 more entries]
