# Supplementary material for: De novo design of proteins housing excitonically coupled chlorophyll special pairs
Source: Nat Chem Biol. 2024 Jun 3;20(7):906–15. doi: 10.1038/s41589-024-01626-0 (PMC11213709; doi:10.1038/s41589-024-01626-0)
Supplement: Supplementary file 5 — Raw SAXS data for SP1, SP2 and SP3 apo proteins. [file 41589_2024_1626_MOESM5_ESM.zip › SAXS_data_Fig2/SP1_166uM/Buffer2/SP1_166uM_snap_00048.sub.2.dat]

0.01026 33.80641 8.22069
0.01102 36.92975 4.57647
0.01178 33.03345 3.69620
0.01254 35.72284 2.48232
0.01330 32.34850 1.97185
0.01406 31.83612 1.81619
0.01482 31.77353 1.57228
0.01558 33.43750 1.34688
0.01634 33.13248 1.25294
0.01710 31.91846 1.07397
0.01786 30.93627 1.06123
0.01862 31.11845 0.99620
0.01938 32.69706 0.91269
0.02014 30.80514 0.89796
0.02090 30.69134 0.85092
0.02166 29.60645 0.71794
0.02242 29.05867 0.75370
0.02318 29.20277 0.73044
0.02395 29.90666 0.70109
0.02471 29.15550 0.68852
0.02547 28.29763 0.63175
0.02623 28.93776 0.59794
0.02699 27.86812 0.60530
0.02775 27.64112 0.59347
0.02851 26.96548 0.56971
0.02927 26.49471 0.54326
0.03003 26.66807 0.53904
0.03079 26.31435 0.51712
0.03155 26.12377 0.50567
0.03231 25.38566 0.47806
0.03307 24.37042 0.50183
0.03383 25.00073 0.46250
0.03459 24.76496 0.45877
0.03535 24.04968 0.46863
0.03611 23.71579 0.44887
0.03687 23.33279 0.42182
0.03763 23.11126 0.42521
0.03839 22.69150 0.41669
0.03915 21.94354 0.40874
0.03991 21.97521 0.40735
0.04067 20.99482 0.38773
0.04143 21.31238 0.38938
0.04219 20.69857 0.37981
0.04295 20.14056 0.38030
0.04371 20.39459 0.36828
0.04447 20.09654 0.36609
0.04523 19.14007 0.35754
0.04599 19.35557 0.35426
0.04675 18.80705 0.34367
0.04751 18.16009 0.33210
0.04827 17.92660 0.34394
0.04903 18.36292 0.32062
0.04979 17.38845 0.32353
0.05055 17.01449 0.33018
0.05131 17.06102 0.31951
0.05207 16.20463 0.31148
0.05283 15.57303 0.30525
0.05359 15.67448 0.30323
0.05435 15.21476 0.29694
0.05511 14.66876 0.29179
0.05587 14.80824 0.29309
0.05663 14.18295 0.29041
0.05739 14.13035 0.27715
0.05815 13.77362 0.27590
0.05891 13.26500 0.27964
0.05967 13.17555 0.27540
0.06043 13.04228 0.27366
0.06119 12.38296 0.27103
0.06195 12.17955 0.26860
0.06271 12.36956 0.26611
0.06347 11.94186 0.26389
0.06423 11.66885 0.25007
0.06499 11.15871 0.25488
0.06575 11.30426 0.24917
0.06651 10.71147 0.25147
0.06727 10.30205 0.24409
0.06803 10.06896 0.24182
0.06879 9.85740 0.23813
0.06955 9.76335 0.23928
0.07031 9.43126 0.23171
0.07107 9.20547 0.22692
0.07183 8.87485 0.23214
0.07259 8.69583 0.22863
0.07335 8.62703 0.22388
0.07412 8.64612 0.21954
0.07488 8.03900 0.22177
0.07564 7.96127 0.21509
0.07640 7.95934 0.21413
0.07716 7.55538 0.21250
0.07792 7.17519 0.20827
0.07868 7.25429 0.21101
0.07944 6.70254 0.20950
0.08020 6.83983 0.20716
0.08096 6.33987 0.20464
0.08172 6.37724 0.19798
0.08248 6.25558 0.20011
0.08324 5.98880 0.19898
0.08400 5.77593 0.20050
0.08476 5.76317 0.20086
0.08552 5.55018 0.20031
0.08628 5.55923 0.19872
0.08704 5.13495 0.19857
0.08780 4.87515 0.19918
0.08856 4.90880 0.19633
0.08932 5.03907 0.20457
0.09008 4.63683 0.20597
0.09084 4.62049 0.20970
0.09160 4.05733 0.20239
0.09236 4.01569 0.20336
0.09312 4.13969 0.20889
0.09388 4.09399 0.20688
0.09464 3.65505 0.20390
0.09540 3.64614 0.19755
0.09616 3.52855 0.19998
0.09692 3.59685 0.19336
0.09768 3.27741 0.19170
0.09844 3.09056 0.19102
0.09920 3.13467 0.19054
0.09996 2.98557 0.18461
0.10072 2.94034 0.19162
0.10148 2.96078 0.18515
0.10224 2.70262 0.18532
0.10300 2.76528 0.17762
0.10376 2.54213 0.17535
0.10452 2.18521 0.17295
0.10528 2.04324 0.17643
0.10604 2.07544 0.16721
0.10680 2.05318 0.16822
0.10756 1.87012 0.16564
0.10832 1.80169 0.16245
0.10908 1.98880 0.17063
0.10984 1.74297 0.16959
0.11060 1.96500 0.16727
0.11136 1.58794 0.16255
0.11212 1.60318 0.16203
0.11288 1.54193 0.16187
0.11364 1.48717 0.16053
0.11440 1.28063 0.16088
0.11516 1.19500 0.15715
0.11592 1.03452 0.15630
0.11668 1.19881 0.15696
0.11744 1.18584 0.15176
0.11820 1.06796 0.15220
0.11896 1.24107 0.15391
0.11972 1.02526 0.15054
0.12048 0.94995 0.14986
0.12124 1.00391 0.14906
0.12200 0.99297 0.14967
0.12276 0.87394 0.14678
0.12352 0.76603 0.14702
0.12428 0.67106 0.14597
0.12504 0.75545 0.14368
0.12580 0.69713 0.14273
0.12656 0.72629 0.14224
0.12732 0.69139 0.14005
0.12808 0.59544 0.13865
0.12884 0.64819 0.14210
0.12960 0.57609 0.13926
0.13036 0.47217 0.13813
0.13112 0.50107 0.13881
0.13188 0.53438 0.13898
0.13264 0.52557 0.13647
0.13340 0.50283 0.13580
0.13416 0.26873 0.13351
0.13492 0.30320 0.13477
0.13568 0.21016 0.13177
0.13644 0.38953 0.13236
0.13720 0.44684 0.13266
0.13796 0.35166 0.13325
0.13873 0.15336 0.13116
0.13949 0.40417 0.13039
0.14025 0.26206 0.12769
0.14101 0.27441 0.13045
0.14177 0.19944 0.12871
0.14253 0.26983 0.12897
0.14329 0.32246 0.12885
0.14405 0.11070 0.12658
0.14481 0.25448 0.12723
0.14557 0.24979 0.12825
0.14633 0.42994 0.12780
0.14709 0.14558 0.12867
0.14785 0.15111 0.12600
0.14861 0.23533 0.12563
0.14937 0.52845 0.12674
0.15013 0.30119 0.12515
0.15089 0.24585 0.12235
0.15165 0.27856 0.12409
0.15241 0.13481 0.12300
0.15317 0.12970 0.12312
0.15393 0.19672 0.12346
0.15469 0.29190 0.12220
0.15545 0.23853 0.12000
0.15621 0.32953 0.12053
0.15697 0.20045 0.12053
0.15773 0.32729 0.12046
0.15849 0.18722 0.11945
0.15925 0.05998 0.12091
0.16001 0.11883 0.11718
0.16077 0.19247 0.11907
0.16153 0.18273 0.11749
0.16229 0.21914 0.11668
0.16305 0.22379 0.11736
0.16381 0.34344 0.11682
0.16457 0.24447 0.11785
0.16533 0.17061 0.11578
0.16609 0.27602 0.11567
0.16685 0.19718 0.11625
0.16761 0.12658 0.11271
0.16837 0.20059 0.11487
0.16913 0.14323 0.11368
0.16989 0.33502 0.11625
0.17065 0.13254 0.11398
0.17141 0.25837 0.11238
0.17217 0.13636 0.11422
0.17293 0.24688 0.11457
0.17369 0.05350 0.11447
0.17445 0.34001 0.11609
0.17521 0.17460 0.11497
0.17597 0.35803 0.11493
0.17673 0.30390 0.11664
0.17749 0.23866 0.11597
0.17825 0.32484 0.11763
0.17901 0.28351 0.12035
0.17977 0.40590 0.12010
0.18053 0.30416 0.12032
0.18129 0.32984 0.12194
0.18205 0.17148 0.12148
0.18281 0.38152 0.12237
0.18357 0.40360 0.12393
0.18433 0.35029 0.12563
0.18509 0.26215 0.12320
0.18585 0.26890 0.12454
0.18661 0.31367 0.12589
0.18737 0.23989 0.12427
0.18813 0.31796 0.12557
0.18889 0.23424 0.12648
0.18965 0.41400 0.12496
0.19041 0.25858 0.12438
0.19117 0.25690 0.12757
0.19193 0.28783 0.12606
0.19269 0.28386 0.12845
0.19345 0.27183 0.12543
0.19421 0.30406 0.12773
0.19497 0.19873 0.12739
0.19573 0.35428 0.12778
0.19649 0.34507 0.12622
0.19725 0.43113 0.12851
0.19801 0.23812 0.12612
0.19877 0.29483 0.12747
0.19953 0.35181 0.12703
0.20029 0.43520 0.12711
0.20105 0.35352 0.12950
0.20181 0.28001 0.12885
0.20257 0.26965 0.12806
0.20333 0.42367 0.12709
0.20409 0.26477 0.12624
0.20485 0.34928 0.13017
0.20561 0.13585 0.12798
0.20637 0.18351 0.12719
0.20713 0.28680 0.13098
0.20789 0.35397 0.12926
0.20865 0.26156 0.13015
0.20941 0.38188 0.12614
0.21017 0.35652 0.12932
0.21093 0.31413 0.12875
0.21169 0.38770 0.12954
0.21245 0.35973 0.12881
0.21321 0.41282 0.12816
0.21397 0.31970 0.12663
0.21473 0.37861 0.12747
0.21549 0.24756 0.12928
0.21625 0.24536 0.12871
0.21701 0.28415 0.12725
0.21777 0.17946 0.12924
0.21853 0.16758 0.12680
0.21929 0.13247 0.12723
0.22005 0.30231 0.12768
0.22081 0.17416 0.12589
0.22157 0.34957 0.12774
0.22233 0.26346 0.12608
0.22309 0.12761 0.12644
0.22385 0.29769 0.12719
0.22461 0.23298 0.12342
0.22537 0.32904 0.12537
0.22613 0.28552 0.12381
0.22689 0.27577 0.12310
0.22765 0.32374 0.12203
0.22841 0.28013 0.12079
0.22917 0.23781 0.12122
0.22993 0.22802 0.11994
0.23069 0.23313 0.12038
0.23145 0.31444 0.11909
0.23221 0.04999 0.12012
0.23297 0.32195 0.11971
0.23373 0.39289 0.12217
0.23449 0.26293 0.11887
0.23525 0.44205 0.11824
0.23601 0.22029 0.11649
0.23677 0.28154 0.11787
0.23753 0.10760 0.11858
0.23829 0.28862 0.11601
0.23905 0.25498 0.11633
0.23981 0.19212 0.11609
0.24057 0.24029 0.11540
0.24133 0.15835 0.11536
0.24209 0.29658 0.11453
0.24285 0.26447 0.11680
0.24361 0.32283 0.11450
0.24437 0.25235 0.11366
0.24513 0.11709 0.11406
0.24589 0.07053 0.11384
0.24665 0.06721 0.11200
0.24741 0.12917 0.11246
0.24817 0.15349 0.11354
0.24893 0.23026 0.11362
0.24969 0.21504 0.11153
0.25045 0.32475 0.10950
0.25121 0.28676 0.11064
0.25197 0.21968 0.11151
0.25273 0.09969 0.11167
0.25349 0.33778 0.11060
0.25425 0.11620 0.10835
0.25501 0.30118 0.10728
0.25577 0.07335 0.10849
0.25653 0.26403 0.10766
0.25729 0.12919 0.10750
0.25805 0.17906 0.10892
0.25881 0.23893 0.10774
0.25957 0.07883 0.10732
0.26033 0.16248 0.10659
0.26109 0.10714 0.10655
0.26185 0.12576 0.10724
0.26261 0.08038 0.10509
0.26337 0.18108 0.10403
0.26413 0.17541 0.10604
0.26489 0.11264 0.10430
0.26565 0.21930 0.10438
0.26641 0.33184 0.10397
0.26717 0.06689 0.10450
0.26793 0.08179 0.10511
0.26869 0.12584 0.10462
0.26945 0.16397 0.10353
0.27021 0.13099 0.10466
0.27097 0.14148 0.10116
0.27172 0.26168 0.10069
0.27248 -0.05598 0.10316
0.27324 0.07643 0.10241
0.27400 0.10963 0.10253
0.27476 0.21283 0.10152
0.27552 0.08344 0.10203
0.27628 0.09560 0.10082
0.27704 0.14599 0.10120
0.27780 0.10687 0.09966
0.27856 0.09284 0.10067
0.27932 0.04603 0.10007
0.28008 0.13388 0.09899
0.28084 0.09049 0.09950
0.28160 0.17534 0.09998
0.28236 0.22373 0.10101
0.28312 0.09617 0.09921
0.28388 0.12232 0.09980
0.28464 0.04789 0.09945
0.28540 0.08257 0.09826
0.28616 0.13980 0.09883
0.28692 0.15707 0.09911
0.28768 0.15825 0.09923
0.28844 0.06684 0.09881
0.28920 0.13859 0.09812
0.28996 0.04183 0.09862
0.29072 0.10203 0.10027
0.29148 0.07509 0.09893
0.29224 0.07075 0.09909
0.29300 0.11578 0.09895
0.29376 0.17520 0.09919
0.29452 0.26567 0.10101
0.29528 0.11580 0.10065
0.29604 0.07206 0.10067
0.29680 0.08375 0.10051
0.29756 0.09495 0.09951
0.29832 -0.00518 0.09962
0.29908 0.08649 0.10059
0.29984 0.09690 0.10031
0.30060 0.17154 0.09842
0.30136 0.13957 0.09717
0.30212 0.11887 0.09848
0.30288 0.08333 0.09729
0.30364 0.01954 0.09911
0.30440 0.02156 0.09871
0.30516 0.11206 0.09753
0.30592 0.17245 0.09777
0.30668 0.13347 0.10096
0.30744 0.12006 0.09992
0.30820 0.08420 0.10063
0.30896 0.03495 0.09877
0.30972 0.07938 0.09956
0.31048 0.12648 0.09927
0.31124 0.17052 0.09992
0.31200 -0.00771 0.10085
0.31276 0.11622 0.09998
0.31352 -0.01277 0.09970
0.31428 0.15854 0.10033
0.31504 0.15689 0.10373
0.31580 0.03979 0.10215
0.31656 -0.05589 0.10304
0.31732 0.23818 0.10310
0.31808 0.10973 0.10365
0.31883 0.01429 0.10359
0.31959 0.12199 0.10410
0.32035 0.06151 0.10503
0.32111 -0.06723 0.10351
0.32187 0.02283 0.10588
0.32263 0.10960 0.10430
0.32339 0.01937 0.10565
0.32415 0.14241 0.10734
0.32491 0.15827 0.10563
0.32567 0.09164 0.10480
0.32643 0.21439 0.10626
0.32719 0.10135 0.10572
0.32795 -0.01452 0.10507
0.32871 0.03663 0.10679
0.32947 0.00395 0.10754
0.33023 0.03123 0.10714
0.33099 0.10605 0.10592
0.33175 0.04391 0.10748
0.33251 0.08968 0.10624
0.33327 0.11430 0.10703
0.33403 0.10667 0.10746
0.33479 -0.03945 0.10685
0.33555 -0.07857 0.10908
0.33631 -0.00999 0.10705
0.33707 0.16586 0.10738
0.33783 0.16678 0.10876
0.33859 0.17975 0.10802
0.33935 0.03083 0.11004
0.34011 0.15721 0.10740
0.34087 0.13419 0.10823
0.34163 0.18824 0.10985
0.34239 0.13247 0.10900
0.34315 0.10173 0.10805
0.34391 0.20167 0.10985
0.34467 0.02192 0.10898
0.34543 0.16358 0.10947
0.34619 0.09345 0.10924
0.34695 0.07243 0.11030
0.34771 0.10646 0.11119
0.34847 0.12474 0.10890
0.34922 0.04259 0.11050
0.34998 0.11445 0.11110
0.35074 0.15188 0.10956
0.35150 0.18870 0.10659
0.35226 0.06642 0.10651
0.35302 0.10564 0.10448
0.35378 -0.02028 0.10296
0.35454 0.03069 0.10446
0.35530 0.06332 0.10637
0.35606 0.19818 0.10426
0.35682 0.20971 0.10582
0.35758 0.07414 0.10505
0.35834 0.12713 0.10576
0.35910 0.07710 0.10525
0.35986 0.07643 0.10513
0.36062 0.19750 0.10665
0.36138 0.12289 0.10557
0.36214 0.20876 0.10827
0.36290 0.24180 0.10754
0.36366 0.18562 0.10669
0.36442 0.05517 0.10760
0.36518 0.08771 0.10736
0.36594 0.07156 0.10859
0.36670 0.06842 0.10723
0.36746 0.15952 0.10926
0.36822 0.10837 0.10904
0.36898 0.07098 0.11076
0.36974 0.09680 0.10910
0.37050 0.12361 0.10999
0.37126 -0.02688 0.11180
0.37202 0.21163 0.11305
0.37277 0.04761 0.11297
0.37353 0.30415 0.11491
0.37429 0.12406 0.11339
0.37505 0.16813 0.11469
0.37581 0.07700 0.11443
0.37657 0.16013 0.11645
0.37733 0.11797 0.11676
0.37809 -0.01472 0.11745
0.37885 0.06350 0.11921
0.37961 0.21614 0.11976
0.38037 -0.07769 0.12020
0.38113 0.10712 0.11931
0.38189 0.22098 0.12085
0.38265 -0.08218 0.12113
0.38341 0.05180 0.12374
0.38417 0.06313 0.12369
0.38493 -0.03886 0.12359
0.38569 0.13596 0.12468
0.38645 0.14689 0.12405
0.38721 0.20176 0.12618
0.38797 0.00486 0.13003
0.38873 0.05013 0.12898
0.38949 0.06045 0.14084
0.39025 0.16069 0.13128
0.39101 -0.02109 0.13031
0.39177 0.09091 0.13147
0.39252 0.15350 0.13147
0.39328 0.11560 0.13477
0.39404 0.11366 0.13507
0.39480 0.09148 0.13280
0.39556 0.12805 0.13787
0.39632 0.03473 0.13836
0.39708 0.12715 0.14032
0.39784 0.03462 0.13961
0.39860 0.11239 0.14196
0.39936 0.10902 0.14107
0.40012 0.20406 0.14180
0.40088 0.13174 0.14383
0.40164 0.07788 0.14500
0.40240 -0.06191 0.14600
0.40316 0.11394 0.14565
0.40392 0.10694 0.14820
0.40468 -0.05479 0.34708
0.40544 0.11944 0.15011
0.40620 0.01111 0.14561
0.40696 0.04991 0.14947
0.40772 -0.06652 0.15041
0.40848 0.18383 0.14964
0.40924 -0.04096 0.14812
0.40999 0.02674 0.14727
0.41075 0.15487 0.15260
0.41151 0.23666 0.15015
0.41227 0.18744 0.15424
0.41303 0.09351 0.15513
0.41379 0.26746 0.15367
0.41455 0.12267 0.15629
0.41531 0.13475 0.15463
0.41607 0.02485 0.15286
0.41683 0.21739 0.15866
0.41759 0.11723 0.15440
0.41835 0.03846 0.15975
0.41911 0.24499 0.15714
0.41987 0.07108 0.15707
0.42063 -0.01650 0.16194
0.42139 -0.00240 0.15744
0.42215 0.07450 0.16032
0.42291 0.12380 0.16187
0.42367 0.09992 0.16543
0.42443 0.08012 0.16859
0.42519 0.12402 0.16998
0.42594 -0.11388 0.17507
0.42670 0.01556 0.17401
0.42746 0.24029 0.17495
0.42822 0.03273 0.16909
0.42898 0.19366 0.17389
0.42974 0.13968 0.17661
0.43050 0.14856 0.17857
0.43126 -0.03866 0.18427
0.43202 0.15402 0.18746
0.43278 0.04816 0.18372
0.43354 0.06883 0.18933
0.43430 0.09374 0.19318
0.43506 0.11706 0.19480
