# Supplementary material for: De novo design of proteins housing excitonically coupled chlorophyll special pairs
Source: Nat Chem Biol. 2024 Jun 3;20(7):906–15. doi: 10.1038/s41589-024-01626-0 (PMC11213709; doi:10.1038/s41589-024-01626-0)
Supplement: Supplementary file 5 — Raw SAXS data for SP1, SP2 and SP3 apo proteins. [file 41589_2024_1626_MOESM5_ESM.zip › SAXS_data_Fig2/SP1_166uM/Buffer2/SP1_166uM_snap_00016.sub.2.dat]

0.01026 30.26140 8.34897
0.01102 31.10531 5.00976
0.01178 34.71385 3.38583
0.01254 30.81246 2.42004
0.01330 31.54450 2.05574
0.01406 30.63903 1.68329
0.01482 29.64950 1.47833
0.01558 31.11018 1.40751
0.01634 32.07171 1.24937
0.01710 28.42800 1.13004
0.01786 28.80418 1.08408
0.01862 28.95934 0.99246
0.01938 29.02040 0.91336
0.02014 28.86911 0.87378
0.02090 28.04661 0.82351
0.02166 27.96890 0.78753
0.02242 28.04902 0.71441
0.02318 27.64970 0.69585
0.02395 27.94121 0.69208
0.02471 27.02049 0.68232
0.02547 26.85078 0.64545
0.02623 26.31394 0.60616
0.02699 26.21837 0.59128
0.02775 26.12250 0.58835
0.02851 26.80107 0.57938
0.02927 25.31721 0.54141
0.03003 25.51661 0.52042
0.03079 24.65976 0.51524
0.03155 24.69548 0.49460
0.03231 24.27004 0.48406
0.03307 23.92381 0.47658
0.03383 23.34177 0.46011
0.03459 23.23741 0.45545
0.03535 23.48713 0.43570
0.03611 23.40282 0.45487
0.03687 22.36898 0.43750
0.03763 22.02323 0.43394
0.03839 22.37749 0.41355
0.03915 21.51355 0.42082
0.03991 21.47499 0.39617
0.04067 20.70615 0.40301
0.04143 20.50579 0.38909
0.04219 20.45138 0.37715
0.04295 19.64497 0.36671
0.04371 19.09793 0.36855
0.04447 18.88536 0.35886
0.04523 18.65608 0.34673
0.04599 18.59123 0.35362
0.04675 18.28592 0.33923
0.04751 18.00535 0.33263
0.04827 17.93531 0.32514
0.04903 17.12112 0.32651
0.04979 17.14736 0.33877
0.05055 17.06600 0.32229
0.05131 16.19610 0.31173
0.05207 15.99769 0.30717
0.05283 15.66856 0.30756
0.05359 15.27926 0.30163
0.05435 15.25472 0.29947
0.05511 14.96185 0.29325
0.05587 14.39325 0.29570
0.05663 14.36541 0.28978
0.05739 13.97660 0.27855
0.05815 13.92198 0.27869
0.05891 13.30764 0.27509
0.05967 13.10094 0.27681
0.06043 12.35454 0.26741
0.06119 12.38669 0.26781
0.06195 12.50869 0.26640
0.06271 12.35886 0.26480
0.06347 11.85929 0.26095
0.06423 11.67677 0.26117
0.06499 11.08079 0.25594
0.06575 10.81271 0.25167
0.06651 10.82060 0.25054
0.06727 10.27011 0.24162
0.06803 10.13136 0.23797
0.06879 10.11177 0.23572
0.06955 9.76390 0.23625
0.07031 9.42271 0.23635
0.07107 9.50371 0.22909
0.07183 9.06562 0.22710
0.07259 8.90501 0.22287
0.07335 8.54790 0.22475
0.07412 8.08603 0.21797
0.07488 8.17632 0.21957
0.07564 7.74870 0.21658
0.07640 7.66132 0.21471
0.07716 7.53442 0.21352
0.07792 7.29215 0.21210
0.07868 6.84607 0.20656
0.07944 6.88812 0.20377
0.08020 6.71809 0.20279
0.08096 6.48768 0.20309
0.08172 6.48734 0.19916
0.08248 6.05873 0.19985
0.08324 5.86486 0.19530
0.08400 5.69302 0.19962
0.08476 5.65955 0.20071
0.08552 5.47267 0.20291
0.08628 5.44190 0.20097
0.08704 5.16130 0.19543
0.08780 4.93928 0.19761
0.08856 4.85326 0.19693
0.08932 4.70390 0.20156
0.09008 4.21716 0.20483
0.09084 4.39260 0.20985
0.09160 4.21111 0.20098
0.09236 4.34147 0.20140
0.09312 4.12492 0.20610
0.09388 3.75608 0.20374
0.09464 3.59571 0.19938
0.09540 3.77048 0.20274
0.09616 3.47055 0.19968
0.09692 3.44490 0.19450
0.09768 3.60113 0.19075
0.09844 3.20270 0.18812
0.09920 3.18230 0.18894
0.09996 3.00789 0.18936
0.10072 2.85383 0.18658
0.10148 2.89551 0.18533
0.10224 2.74766 0.18292
0.10300 2.74736 0.17482
0.10376 2.59245 0.17368
0.10452 2.39736 0.17298
0.10528 2.33166 0.17267
0.10604 2.41983 0.17201
0.10680 2.16683 0.17065
0.10756 1.84508 0.16814
0.10832 1.99379 0.16930
0.10908 2.00655 0.16782
0.10984 1.73191 0.16576
0.11060 1.74755 0.16625
0.11136 1.56231 0.16694
0.11212 1.64363 0.15931
0.11288 1.49898 0.15975
0.11364 1.31596 0.15919
0.11440 1.30916 0.15639
0.11516 1.27034 0.15723
0.11592 1.28879 0.15747
0.11668 1.30958 0.15316
0.11744 1.32115 0.15597
0.11820 1.20349 0.15182
0.11896 0.98496 0.15032
0.11972 1.12320 0.14842
0.12048 0.93406 0.15107
0.12124 0.83670 0.15067
0.12200 0.84353 0.14645
0.12276 1.03920 0.14669
0.12352 0.93367 0.14752
0.12428 0.91468 0.14512
0.12504 0.89001 0.14406
0.12580 0.77901 0.14322
0.12656 0.73487 0.14153
0.12732 0.50929 0.13732
0.12808 0.72007 0.14204
0.12884 0.74438 0.14289
0.12960 0.35045 0.13657
0.13036 0.65749 0.13969
0.13112 0.57943 0.13758
0.13188 0.37615 0.13619
0.13264 0.53253 0.13771
0.13340 0.49209 0.13524
0.13416 0.36407 0.13525
0.13492 0.43131 0.13426
0.13568 0.46138 0.13309
0.13644 0.27631 0.13240
0.13720 0.45065 0.13157
0.13796 0.26764 0.13048
0.13873 0.23759 0.13343
0.13949 0.43499 0.13039
0.14025 0.29092 0.13031
0.14101 0.35956 0.12922
0.14177 0.37968 0.12887
0.14253 0.44292 0.12717
0.14329 0.44469 0.13049
0.14405 0.21764 0.12624
0.14481 0.35714 0.12578
0.14557 0.21798 0.12565
0.14633 0.28668 0.12782
0.14709 0.44324 0.12519
0.14785 0.13725 0.12407
0.14861 0.21214 0.12392
0.14937 0.19943 0.12677
0.15013 0.16134 0.12480
0.15089 0.27078 0.12280
0.15165 0.25416 0.12448
0.15241 0.22911 0.12261
0.15317 0.28326 0.12122
0.15393 0.31625 0.12150
0.15469 0.32588 0.12290
0.15545 0.23260 0.12201
0.15621 0.19842 0.12029
0.15697 0.32148 0.12006
0.15773 0.13294 0.12104
0.15849 0.30453 0.11972
0.15925 0.16874 0.11796
0.16001 0.25725 0.12003
0.16077 0.38110 0.11931
0.16153 0.15426 0.11757
0.16229 0.31697 0.11836
0.16305 0.19940 0.11713
0.16381 0.31420 0.11812
0.16457 0.28598 0.11415
0.16533 0.25989 0.11644
0.16609 0.23346 0.11575
0.16685 0.10500 0.11439
0.16761 0.36744 0.11512
0.16837 0.16878 0.11500
0.16913 0.39112 0.11431
0.16989 0.30186 0.11508
0.17065 0.11342 0.11395
0.17141 0.22247 0.11520
0.17217 0.24764 0.11338
0.17293 0.29769 0.11125
0.17369 0.30639 0.11479
0.17445 0.29095 0.11554
0.17521 0.25262 0.11561
0.17597 0.30885 0.11626
0.17673 0.27488 0.11757
0.17749 0.27479 0.11741
0.17825 0.16375 0.11812
0.17901 0.29264 0.11927
0.17977 0.17014 0.11917
0.18053 0.09350 0.12186
0.18129 0.22585 0.12261
0.18205 0.26062 0.11976
0.18281 0.24489 0.12266
0.18357 0.21317 0.12136
0.18433 0.24172 0.12314
0.18509 0.17386 0.12634
0.18585 0.30253 0.12525
0.18661 0.32554 0.12393
0.18737 0.19985 0.12496
0.18813 0.23306 0.12446
0.18889 0.15313 0.12500
0.18965 0.38239 0.12426
0.19041 0.23583 0.12537
0.19117 0.12710 0.12752
0.19193 0.40471 0.12784
0.19269 0.39825 0.12596
0.19345 0.30714 0.12576
0.19421 0.37633 0.12968
0.19497 0.38438 0.12531
0.19573 0.21772 0.12749
0.19649 0.33985 0.12788
0.19725 0.31102 0.12795
0.19801 0.28052 0.12577
0.19877 0.30406 0.12711
0.19953 0.26372 0.12715
0.20029 0.30940 0.12798
0.20105 0.23491 0.12784
0.20181 0.19099 0.12974
0.20257 0.41493 0.12786
0.20333 0.13773 0.12908
0.20409 0.23463 0.12891
0.20485 0.41149 0.12900
0.20561 0.32187 0.13011
0.20637 0.27550 0.12800
0.20713 0.29175 0.12946
0.20789 0.34265 0.12845
0.20865 0.32780 0.12950
0.20941 0.14838 0.12973
0.21017 0.28131 0.12970
0.21093 0.32522 0.12920
0.21169 0.15686 0.12938
0.21245 0.25948 0.12920
0.21321 0.16831 0.12839
0.21397 0.28749 0.12944
0.21473 0.23891 0.13090
0.21549 0.30372 0.12964
0.21625 0.40748 0.12652
0.21701 0.21955 0.12772
0.21777 0.29955 0.13059
0.21853 0.31998 0.12719
0.21929 0.21640 0.12738
0.22005 0.31374 0.12663
0.22081 0.16759 0.12683
0.22157 0.29427 0.12482
0.22233 0.39387 0.12744
0.22309 0.32301 0.12812
0.22385 0.22009 0.12592
0.22461 0.48272 0.12496
0.22537 0.11968 0.12385
0.22613 0.29756 0.12638
0.22689 0.21932 0.12141
0.22765 0.28595 0.12213
0.22841 0.24587 0.12132
0.22917 0.28914 0.12213
0.22993 0.35888 0.12039
0.23069 0.30805 0.11937
0.23145 0.40031 0.12148
0.23221 0.32341 0.12178
0.23297 0.21591 0.12004
0.23373 0.29383 0.11870
0.23449 0.37389 0.11723
0.23525 0.19878 0.11697
0.23601 0.14711 0.11727
0.23677 0.22981 0.11706
0.23753 0.27125 0.11492
0.23829 0.02717 0.11545
0.23905 0.26262 0.11640
0.23981 0.00863 0.11342
0.24057 0.28639 0.11564
0.24133 0.06065 0.11419
0.24209 0.18818 0.11459
0.24285 0.24924 0.11322
0.24361 0.26897 0.11431
0.24437 0.23619 0.11330
0.24513 0.16529 0.11447
0.24589 0.09888 0.11214
0.24665 0.22437 0.11247
0.24741 0.18671 0.11115
0.24817 0.29237 0.10965
0.24893 0.02345 0.10995
0.24969 0.15403 0.11038
0.25045 0.20736 0.11121
0.25121 0.18148 0.11012
0.25197 0.10813 0.10904
0.25273 0.10796 0.10996
0.25349 0.16446 0.10866
0.25425 0.04856 0.10910
0.25501 -0.01463 0.10779
0.25577 0.06723 0.10679
0.25653 -0.01415 0.10832
0.25729 0.18327 0.10829
0.25805 0.06150 0.10823
0.25881 0.10968 0.10635
0.25957 0.24008 0.10613
0.26033 0.21240 0.10694
0.26109 0.14461 0.10600
0.26185 0.28238 0.10599
0.26261 0.17785 0.10524
0.26337 0.05423 0.10514
0.26413 0.07224 0.10390
0.26489 0.19026 0.10394
0.26565 0.23644 0.10436
0.26641 0.10985 0.10398
0.26717 0.16623 0.10473
0.26793 0.03807 0.10378
0.26869 0.04419 0.10367
0.26945 0.17230 0.10447
0.27021 0.10093 0.10451
0.27097 0.05977 0.10292
0.27172 0.10950 0.10258
0.27248 0.08011 0.10264
0.27324 0.05746 0.10244
0.27400 0.12244 0.10242
0.27476 0.08193 0.10137
0.27552 0.14074 0.10139
0.27628 0.18266 0.10122
0.27704 0.10541 0.09989
0.27780 0.17437 0.10116
0.27856 0.15096 0.10062
0.27932 0.17569 0.09964
0.28008 -0.12018 0.09813
0.28084 0.11728 0.09962
0.28160 0.11550 0.09835
0.28236 0.18812 0.09867
0.28312 0.05060 0.09934
0.28388 0.02626 0.09912
0.28464 0.07073 0.09819
0.28540 -0.02702 0.09796
0.28616 0.13520 0.09960
0.28692 0.15299 0.09865
0.28768 0.05809 0.09918
0.28844 0.05401 0.09958
0.28920 0.22251 0.09735
0.28996 0.19303 0.09912
0.29072 0.25041 0.09960
0.29148 0.16883 0.09918
0.29224 0.19377 0.09849
0.29300 0.05970 0.10084
0.29376 -0.00279 0.09845
0.29452 0.24043 0.09977
0.29528 0.12324 0.10129
0.29604 0.28372 0.10033
0.29680 0.13819 0.10023
0.29756 0.22657 0.10017
0.29832 0.27641 0.10037
0.29908 0.26573 0.09912
0.29984 0.13634 0.09899
0.30060 0.10354 0.09786
0.30136 0.14254 0.09835
0.30212 0.02146 0.09906
0.30288 0.11644 0.09827
0.30364 0.09065 0.09803
0.30440 0.12845 0.09683
0.30516 0.08610 0.09746
0.30592 0.11162 0.09792
0.30668 0.00871 0.09957
0.30744 0.02819 0.09855
0.30820 -0.05095 0.09940
0.30896 0.16755 0.09831
0.30972 -0.00591 0.10088
0.31048 0.13198 0.09971
0.31124 0.05174 0.09991
0.31200 0.09853 0.09841
0.31276 0.21845 0.10013
0.31352 0.07073 0.10131
0.31428 0.07226 0.09912
0.31504 -0.02145 0.10100
0.31580 0.04667 0.10274
0.31656 -0.06211 0.10271
0.31732 0.14958 0.10400
0.31808 0.08221 0.10273
0.31883 0.04796 0.10418
0.31959 0.13297 0.10437
0.32035 0.11121 0.10516
0.32111 0.25830 0.10527
0.32187 0.10741 0.10465
0.32263 0.05009 0.10384
0.32339 -0.08626 0.10669
0.32415 0.15095 0.10495
0.32491 -0.03704 0.10499
0.32567 0.02960 0.10728
0.32643 -0.07292 0.10603
0.32719 0.16474 0.10706
0.32795 0.12993 0.10564
0.32871 0.07876 0.10690
0.32947 0.17647 0.10682
0.33023 0.04789 0.10446
0.33099 0.12288 0.10706
0.33175 0.08139 0.10821
0.33251 0.24414 0.10667
0.33327 0.13411 0.10745
0.33403 0.08677 0.10716
0.33479 0.15798 0.10856
0.33555 0.19751 0.10528
0.33631 0.03110 0.10821
0.33707 0.13969 0.10775
0.33783 -0.06499 0.10878
0.33859 0.14797 0.10951
0.33935 -0.00216 0.10884
0.34011 0.05767 0.10848
0.34087 0.17144 0.10736
0.34163 0.20007 0.10757
0.34239 0.01591 0.10945
0.34315 0.00213 0.10975
0.34391 0.24498 0.11109
0.34467 0.05137 0.11026
0.34543 0.05987 0.10811
0.34619 0.03631 0.10902
0.34695 0.04399 0.10809
0.34771 0.08255 0.10939
0.34847 0.13892 0.10978
0.34922 0.07113 0.11174
0.34998 0.08308 0.10906
0.35074 0.11768 0.10935
0.35150 0.08817 0.10706
0.35226 0.04095 0.10491
0.35302 0.10632 0.10579
0.35378 0.11144 0.10372
0.35454 0.11787 0.10359
0.35530 0.03667 0.10436
0.35606 0.02000 0.10522
0.35682 0.10421 0.10708
0.35758 0.05742 0.10538
0.35834 0.06424 0.10746
0.35910 0.09847 0.10604
0.35986 0.07713 0.10574
0.36062 0.04456 0.10554
0.36138 0.15048 0.10587
0.36214 0.18031 0.10647
0.36290 0.11229 0.10564
0.36366 0.03749 0.10678
0.36442 0.06849 0.10424
0.36518 0.01034 0.10706
0.36594 0.15511 0.10858
0.36670 0.02240 0.10906
0.36746 0.18824 0.11020
0.36822 0.18632 0.11097
0.36898 0.07246 0.11111
0.36974 0.11742 0.10945
0.37050 0.15924 0.11212
0.37126 0.01473 0.11186
0.37202 -0.00838 0.11054
0.37277 0.13225 0.11348
0.37353 0.15293 0.11322
0.37429 0.03654 0.11678
0.37505 0.03756 0.11445
0.37581 0.17307 0.11589
0.37657 0.05181 0.11632
0.37733 0.04965 0.11551
0.37809 0.11152 0.11626
0.37885 -0.01472 0.11800
0.37961 0.12244 0.11830
0.38037 0.14440 0.11968
0.38113 -0.01394 0.11760
0.38189 0.18071 0.12280
0.38265 0.19144 0.12091
0.38341 0.16074 0.12442
0.38417 0.00559 0.12258
0.38493 -0.00579 0.12478
0.38569 0.13429 0.12393
0.38645 0.07545 0.12414
0.38721 0.08134 0.12657
0.38797 0.07999 0.12659
0.38873 0.09289 0.13048
0.38949 0.14170 0.14839
0.39025 0.21886 0.13029
0.39101 0.03552 0.13145
0.39177 0.07295 0.13202
0.39252 0.17650 0.12995
0.39328 0.28712 0.13366
0.39404 0.01560 0.13494
0.39480 0.14328 0.13510
0.39556 -0.02623 0.13512
0.39632 -0.13392 0.13854
0.39708 0.13175 0.13795
0.39784 0.19228 0.14308
0.39860 0.08972 0.13702
0.39936 0.05014 0.14113
0.40012 0.27827 0.14038
0.40088 0.09727 0.14095
0.40164 0.19471 0.14350
0.40240 0.05270 0.14533
0.40316 0.27918 0.14330
0.40392 0.25099 0.14798
0.40468 -0.06480 0.41696
0.40544 0.03663 0.14915
0.40620 0.06034 0.14624
0.40696 0.17704 0.14854
0.40772 0.06608 0.14980
0.40848 0.22516 0.15120
0.40924 -0.09486 0.15110
0.40999 -0.14827 0.15204
0.41075 -0.01825 0.15274
0.41151 0.21208 0.15284
0.41227 0.02957 0.15549
0.41303 0.16374 0.15292
0.41379 -0.02754 0.15343
0.41455 0.32873 0.15006
0.41531 0.04619 0.15173
0.41607 0.03081 0.15582
0.41683 0.16436 0.15608
0.41759 0.12192 0.16033
0.41835 0.14246 0.16103
0.41911 0.20693 0.16153
0.41987 0.03789 0.15859
0.42063 -0.03614 0.15827
0.42139 0.07068 0.16107
0.42215 0.07012 0.16451
0.42291 0.11496 0.16481
0.42367 0.08044 0.16860
0.42443 0.41503 0.16951
0.42519 0.18969 0.17171
0.42594 -0.04626 0.17012
0.42670 0.04008 0.16959
0.42746 -0.00930 0.17691
0.42822 0.34229 0.17964
0.42898 0.27021 0.17457
0.42974 0.27180 0.17481
0.43050 0.06887 0.17944
0.43126 0.08545 0.18324
0.43202 0.38191 0.18805
0.43278 -0.14133 0.17867
0.43354 0.09275 0.18965
0.43430 -0.06751 0.18712
0.43506 -0.00280 0.19370
