# Supplementary material for: De novo design of proteins housing excitonically coupled chlorophyll special pairs
Source: Nat Chem Biol. 2024 Jun 3;20(7):906–15. doi: 10.1038/s41589-024-01626-0 (PMC11213709; doi:10.1038/s41589-024-01626-0)
Supplement: Supplementary file 5 — Raw SAXS data for SP1, SP2 and SP3 apo proteins. [file 41589_2024_1626_MOESM5_ESM.zip › SAXS_data_Fig2/SP1_166uM/Buffer2/SP1_166uM_snap_00017.sub.2.dat]

0.01026 25.50336 8.64002
0.01102 28.61735 5.52673
0.01178 28.03326 3.45486
0.01254 32.38775 2.52244
0.01330 31.97818 2.04565
0.01406 33.07536 1.66454
0.01482 30.35312 1.54734
0.01558 30.66650 1.37824
0.01634 30.64920 1.24323
0.01710 29.96817 1.09751
0.01786 29.06431 1.11403
0.01862 29.40868 0.95252
0.01938 30.47250 0.97016
0.02014 29.54211 0.85937
0.02090 29.34448 0.86351
0.02166 28.71332 0.79300
0.02242 27.45557 0.76221
0.02318 28.06469 0.71377
0.02395 27.42652 0.68917
0.02471 27.54692 0.68772
0.02547 27.07844 0.62166
0.02623 27.40135 0.63704
0.02699 26.58014 0.60457
0.02775 25.94023 0.56802
0.02851 25.74788 0.55601
0.02927 25.24273 0.55419
0.03003 25.19284 0.51906
0.03079 25.29982 0.53476
0.03155 25.06781 0.52454
0.03231 24.17865 0.49426
0.03307 24.66892 0.47116
0.03383 24.12882 0.46834
0.03459 24.42742 0.47067
0.03535 23.31924 0.43452
0.03611 22.78758 0.43482
0.03687 22.83812 0.43453
0.03763 22.92178 0.41713
0.03839 21.72675 0.41789
0.03915 22.10762 0.40381
0.03991 21.14284 0.40626
0.04067 19.88049 0.40330
0.04143 20.35125 0.38580
0.04219 20.53852 0.37293
0.04295 20.07835 0.37288
0.04371 19.67023 0.36655
0.04447 19.01413 0.37143
0.04523 18.95370 0.35814
0.04599 18.54689 0.35755
0.04675 18.70603 0.34413
0.04751 17.57916 0.33620
0.04827 18.12035 0.31790
0.04903 17.24789 0.32371
0.04979 17.17415 0.32801
0.05055 16.51456 0.32076
0.05131 16.21450 0.31759
0.05207 15.86021 0.31469
0.05283 16.05685 0.30426
0.05359 15.73206 0.30036
0.05435 15.30902 0.29586
0.05511 14.82866 0.30076
0.05587 14.31068 0.29080
0.05663 14.22793 0.29029
0.05739 13.93496 0.27240
0.05815 13.60715 0.28017
0.05891 13.26826 0.27923
0.05967 12.92982 0.27395
0.06043 12.88012 0.27393
0.06119 12.76367 0.26334
0.06195 12.35123 0.26882
0.06271 11.97326 0.25939
0.06347 11.91431 0.25880
0.06423 11.53355 0.25545
0.06499 11.10947 0.24744
0.06575 10.73685 0.25130
0.06651 10.71193 0.24646
0.06727 10.33261 0.24906
0.06803 10.22219 0.23965
0.06879 9.64637 0.23709
0.06955 9.68225 0.23616
0.07031 9.35279 0.23278
0.07107 9.32251 0.22662
0.07183 9.01305 0.23667
0.07259 8.81552 0.22927
0.07335 8.55631 0.22289
0.07412 8.07163 0.22674
0.07488 8.19960 0.21649
0.07564 7.98963 0.21957
0.07640 7.80729 0.21781
0.07716 7.25999 0.21352
0.07792 7.12528 0.21344
0.07868 7.08160 0.21397
0.07944 6.75350 0.20696
0.08020 6.56418 0.21304
0.08096 6.31295 0.20852
0.08172 6.37405 0.20262
0.08248 6.38955 0.19740
0.08324 6.07270 0.19916
0.08400 5.70204 0.19949
0.08476 5.69125 0.20226
0.08552 5.66952 0.20073
0.08628 5.22104 0.19908
0.08704 5.12813 0.19752
0.08780 5.11244 0.19554
0.08856 4.95584 0.19941
0.08932 4.69769 0.20006
0.09008 4.56336 0.20241
0.09084 4.15151 0.20525
0.09160 4.37650 0.20778
0.09236 3.87914 0.20386
0.09312 3.93218 0.20726
0.09388 4.10538 0.20250
0.09464 3.80452 0.20645
0.09540 3.52956 0.19695
0.09616 3.79469 0.19755
0.09692 3.22147 0.19514
0.09768 3.40803 0.18570
0.09844 3.15006 0.18909
0.09920 2.92641 0.19037
0.09996 2.77316 0.18625
0.10072 2.77734 0.19283
0.10148 2.81935 0.18301
0.10224 2.48858 0.18467
0.10300 2.38834 0.17764
0.10376 2.60030 0.17523
0.10452 2.37094 0.17542
0.10528 2.28437 0.17381
0.10604 2.13941 0.17422
0.10680 1.96860 0.16993
0.10756 1.99966 0.16685
0.10832 1.91231 0.16748
0.10908 1.91277 0.17084
0.10984 1.85340 0.16468
0.11060 1.57465 0.16653
0.11136 1.75865 0.16365
0.11212 1.48788 0.16252
0.11288 1.72444 0.15909
0.11364 1.41976 0.15674
0.11440 1.27835 0.15987
0.11516 1.26431 0.15516
0.11592 1.37834 0.15461
0.11668 1.16489 0.15395
0.11744 1.17039 0.15476
0.11820 1.10220 0.15223
0.11896 1.25533 0.15087
0.11972 0.87163 0.14755
0.12048 1.05120 0.15014
0.12124 0.81937 0.14917
0.12200 0.86140 0.14605
0.12276 0.98098 0.14801
0.12352 0.84600 0.14453
0.12428 0.81099 0.14415
0.12504 0.79246 0.14617
0.12580 0.69569 0.14329
0.12656 0.70476 0.14238
0.12732 0.65998 0.14232
0.12808 0.57043 0.14017
0.12884 0.66245 0.14100
0.12960 0.61445 0.14029
0.13036 0.59259 0.14013
0.13112 0.40231 0.13629
0.13188 0.39109 0.13677
0.13264 0.51050 0.13659
0.13340 0.40687 0.13446
0.13416 0.38141 0.13673
0.13492 0.22418 0.13615
0.13568 0.46849 0.13311
0.13644 0.29012 0.13341
0.13720 0.36028 0.13098
0.13796 0.37630 0.13063
0.13873 0.38722 0.13146
0.13949 0.31143 0.13025
0.14025 0.36532 0.13207
0.14101 0.32524 0.12942
0.14177 0.46610 0.12674
0.14253 0.22291 0.12804
0.14329 0.07390 0.12883
0.14405 0.38144 0.12812
0.14481 0.09266 0.12910
0.14557 0.15744 0.12612
0.14633 0.28051 0.12733
0.14709 0.23708 0.12502
0.14785 0.21187 0.12573
0.14861 0.27472 0.12441
0.14937 0.18958 0.12632
0.15013 0.08910 0.12604
0.15089 0.18853 0.12522
0.15165 0.20203 0.12308
0.15241 0.13873 0.12036
0.15317 0.27587 0.12138
0.15393 0.11044 0.12204
0.15469 0.18352 0.11834
0.15545 0.21243 0.12067
0.15621 0.20078 0.11996
0.15697 0.26629 0.11978
0.15773 -0.02579 0.12146
0.15849 0.17534 0.11933
0.15925 0.14457 0.11953
0.16001 0.30687 0.11923
0.16077 0.09057 0.11791
0.16153 0.28201 0.11805
0.16229 0.21105 0.11696
0.16305 0.14445 0.11785
0.16381 0.18387 0.11830
0.16457 0.11167 0.11898
0.16533 0.38245 0.11696
0.16609 0.27233 0.11595
0.16685 0.49588 0.11475
0.16761 0.35101 0.11475
0.16837 0.39611 0.11599
0.16913 0.26575 0.11520
0.16989 0.15409 0.11536
0.17065 0.29249 0.11424
0.17141 0.24143 0.11240
0.17217 0.27306 0.11477
0.17293 0.20797 0.11516
0.17369 0.32666 0.11765
0.17445 0.24085 0.11714
0.17521 0.27502 0.11692
0.17597 0.21714 0.11680
0.17673 0.21363 0.11595
0.17749 0.24575 0.11544
0.17825 0.14002 0.11702
0.17901 0.11073 0.12077
0.17977 0.20572 0.12057
0.18053 0.31426 0.12075
0.18129 0.25784 0.12241
0.18205 0.25416 0.12081
0.18281 0.12828 0.12361
0.18357 0.20107 0.12241
0.18433 0.37002 0.12267
0.18509 0.29007 0.12201
0.18585 0.20586 0.12407
0.18661 0.28220 0.12525
0.18737 0.34276 0.12367
0.18813 0.37028 0.12423
0.18889 0.25458 0.12259
0.18965 0.23993 0.12498
0.19041 0.33751 0.12435
0.19117 0.13992 0.12393
0.19193 0.20260 0.12703
0.19269 0.34544 0.12818
0.19345 0.21699 0.12713
0.19421 0.33740 0.12565
0.19497 0.18396 0.12563
0.19573 0.33773 0.12660
0.19649 0.39504 0.12743
0.19725 0.23195 0.12952
0.19801 0.24612 0.12685
0.19877 0.34150 0.12924
0.19953 0.22907 0.12792
0.20029 0.43132 0.12676
0.20105 0.33012 0.12901
0.20181 0.36679 0.12658
0.20257 0.34041 0.12997
0.20333 0.33023 0.12895
0.20409 0.20507 0.12622
0.20485 0.40179 0.12832
0.20561 0.40703 0.12798
0.20637 0.28691 0.12954
0.20713 0.30883 0.12806
0.20789 0.36976 0.12705
0.20865 0.31952 0.12995
0.20941 0.39467 0.13047
0.21017 0.34355 0.12992
0.21093 0.30427 0.12897
0.21169 0.28437 0.12980
0.21245 0.24201 0.12849
0.21321 0.14349 0.12974
0.21397 0.41036 0.12729
0.21473 0.37797 0.13132
0.21549 0.35836 0.12593
0.21625 0.30417 0.12962
0.21701 0.04578 0.12808
0.21777 0.27553 0.12782
0.21853 0.23116 0.12772
0.21929 0.43852 0.12654
0.22005 0.23444 0.12822
0.22081 0.37249 0.12612
0.22157 0.20990 0.12658
0.22233 0.16429 0.12590
0.22309 0.39546 0.12583
0.22385 0.28892 0.12650
0.22461 0.38228 0.12417
0.22537 0.14043 0.12466
0.22613 0.27324 0.12381
0.22689 0.32126 0.12486
0.22765 0.27581 0.12233
0.22841 0.25067 0.12217
0.22917 0.17881 0.12176
0.22993 0.08719 0.12075
0.23069 0.40220 0.12300
0.23145 0.07729 0.12063
0.23221 0.35322 0.11911
0.23297 0.26969 0.11970
0.23373 0.11692 0.11949
0.23449 0.17698 0.11803
0.23525 0.31221 0.11816
0.23601 0.31678 0.11809
0.23677 0.03696 0.11810
0.23753 0.27661 0.11637
0.23829 0.17367 0.11584
0.23905 0.16038 0.11662
0.23981 0.29990 0.11615
0.24057 0.07268 0.11447
0.24133 0.22681 0.11570
0.24209 0.19904 0.11418
0.24285 0.17694 0.11368
0.24361 0.20927 0.11469
0.24437 0.04125 0.11394
0.24513 0.27236 0.11362
0.24589 0.15960 0.11437
0.24665 0.14317 0.11060
0.24741 0.28453 0.11196
0.24817 0.26187 0.11078
0.24893 0.24872 0.11210
0.24969 0.05941 0.11135
0.25045 0.25638 0.10966
0.25121 0.09893 0.11015
0.25197 0.25377 0.11058
0.25273 0.28037 0.10885
0.25349 0.07959 0.10812
0.25425 0.13766 0.10831
0.25501 0.12728 0.10718
0.25577 0.22664 0.10837
0.25653 0.19511 0.10754
0.25729 0.18733 0.10892
0.25805 0.12590 0.10831
0.25881 0.04091 0.10811
0.25957 0.16521 0.10665
0.26033 0.14128 0.10610
0.26109 0.08415 0.10659
0.26185 0.28429 0.10525
0.26261 0.21009 0.10594
0.26337 0.18526 0.10547
0.26413 0.13663 0.10450
0.26489 0.14370 0.10519
0.26565 0.12658 0.10521
0.26641 0.07221 0.10393
0.26717 -0.08151 0.10351
0.26793 0.10860 0.10405
0.26869 0.14717 0.10310
0.26945 0.23051 0.10391
0.27021 0.17175 0.10130
0.27097 0.20981 0.10308
0.27172 0.09383 0.10134
0.27248 0.21039 0.10241
0.27324 0.34591 0.10178
0.27400 0.26431 0.10189
0.27476 0.25535 0.10185
0.27552 0.05368 0.10176
0.27628 0.03084 0.10132
0.27704 0.03443 0.10286
0.27780 0.12332 0.10187
0.27856 0.08685 0.10193
0.27932 0.21285 0.09964
0.28008 -0.02127 0.09939
0.28084 0.08154 0.09824
0.28160 0.00188 0.09865
0.28236 0.12974 0.09789
0.28312 0.17560 0.10010
0.28388 0.14971 0.09939
0.28464 0.21309 0.09907
0.28540 0.04240 0.09911
0.28616 0.03532 0.09769
0.28692 0.09627 0.10023
0.28768 0.12428 0.09836
0.28844 0.12916 0.09895
0.28920 0.09593 0.09785
0.28996 0.12297 0.09889
0.29072 0.09042 0.09885
0.29148 0.15972 0.09935
0.29224 0.03118 0.09864
0.29300 0.06585 0.09970
0.29376 0.16733 0.10051
0.29452 0.18034 0.10075
0.29528 -0.01336 0.10096
0.29604 -0.01269 0.10055
0.29680 0.06334 0.10041
0.29756 0.10139 0.10021
0.29832 0.02286 0.10017
0.29908 0.10682 0.09903
0.29984 0.16398 0.09747
0.30060 0.15733 0.09806
0.30136 0.13256 0.09842
0.30212 0.11251 0.09796
0.30288 0.08862 0.09820
0.30364 0.10872 0.09777
0.30440 0.08296 0.09707
0.30516 0.08384 0.09785
0.30592 0.15965 0.09806
0.30668 0.06001 0.09925
0.30744 0.08260 0.09960
0.30820 0.13274 0.10004
0.30896 0.07357 0.09848
0.30972 0.19811 0.09986
0.31048 0.04879 0.10112
0.31124 0.12146 0.09986
0.31200 0.06507 0.10013
0.31276 0.16164 0.10065
0.31352 0.00753 0.09962
0.31428 0.14919 0.09984
0.31504 0.12127 0.10114
0.31580 0.04390 0.10225
0.31656 0.01600 0.10282
0.31732 0.07291 0.10340
0.31808 0.16485 0.10343
0.31883 0.15084 0.10432
0.31959 -0.01773 0.10401
0.32035 0.06875 0.10432
0.32111 0.21459 0.10545
0.32187 -0.07943 0.10323
0.32263 0.09725 0.10523
0.32339 0.02514 0.10527
0.32415 0.08697 0.10640
0.32491 0.00621 0.10560
0.32567 0.04596 0.10596
0.32643 0.06903 0.10497
0.32719 0.06308 0.10766
0.32795 0.02664 0.10454
0.32871 0.14834 0.10426
0.32947 0.08529 0.10547
0.33023 0.09791 0.10580
0.33099 0.10519 0.10600
0.33175 0.01121 0.10626
0.33251 0.05187 0.10588
0.33327 0.10597 0.10811
0.33403 0.08703 0.10788
0.33479 0.18583 0.10588
0.33555 0.03506 0.10792
0.33631 0.31898 0.10859
0.33707 0.05629 0.10922
0.33783 0.11788 0.10886
0.33859 0.15517 0.10849
0.33935 0.23103 0.10762
0.34011 0.14569 0.10855
0.34087 -0.01541 0.10878
0.34163 0.14852 0.10760
0.34239 0.14858 0.10926
0.34315 0.05339 0.10985
0.34391 0.11078 0.10989
0.34467 0.06135 0.10908
0.34543 0.05954 0.10839
0.34619 0.11241 0.11003
0.34695 0.05256 0.10926
0.34771 0.07186 0.10948
0.34847 0.06410 0.10883
0.34922 -0.06317 0.10946
0.34998 0.16841 0.10894
0.35074 0.19589 0.10958
0.35150 0.05542 0.10703
0.35226 0.10873 0.10647
0.35302 0.09678 0.10574
0.35378 0.15712 0.10359
0.35454 0.11316 0.10175
0.35530 0.14101 0.10452
0.35606 0.08345 0.10602
0.35682 0.08437 0.10499
0.35758 0.03397 0.10683
0.35834 0.25958 0.10598
0.35910 0.07578 0.10801
0.35986 0.14692 0.10661
0.36062 0.14598 0.10405
0.36138 -0.03006 0.10675
0.36214 -0.00092 0.10649
0.36290 0.07529 0.10681
0.36366 -0.02127 0.10578
0.36442 0.02582 0.10703
0.36518 0.07262 0.10971
0.36594 0.13757 0.10839
0.36670 0.03872 0.10620
0.36746 -0.12448 0.10942
0.36822 0.15079 0.10890
0.36898 0.11517 0.10918
0.36974 0.00844 0.11044
0.37050 0.02361 0.11021
0.37126 0.07690 0.11101
0.37202 0.20030 0.11070
0.37277 -0.11421 0.11216
0.37353 -0.03668 0.11267
0.37429 -0.08346 0.11404
0.37505 0.13351 0.11362
0.37581 0.18303 0.11368
0.37657 0.08018 0.11728
0.37733 0.13729 0.11882
0.37809 0.08289 0.11777
0.37885 -0.10826 0.12006
0.37961 0.10855 0.11720
0.38037 0.11756 0.12150
0.38113 -0.08435 0.11972
0.38189 0.06543 0.12223
0.38265 0.07217 0.12063
0.38341 0.14496 0.12338
0.38417 -0.04583 0.12344
0.38493 0.12897 0.12423
0.38569 0.09841 0.12426
0.38645 -0.06686 0.12587
0.38721 0.04323 0.12480
0.38797 0.01061 0.12857
0.38873 0.12867 0.13084
0.38949 -0.03761 0.14027
0.39025 0.10016 0.13096
0.39101 0.16123 0.12859
0.39177 0.00373 0.13442
0.39252 0.06942 0.13621
0.39328 0.13536 0.13455
0.39404 -0.13437 0.13536
0.39480 0.03986 0.13619
0.39556 -0.14082 0.13852
0.39632 0.04059 0.13945
0.39708 -0.01664 0.14020
0.39784 0.12442 0.13710
0.39860 -0.06958 0.14026
0.39936 0.11568 0.14168
0.40012 0.03490 0.14062
0.40088 0.26656 0.14561
0.40164 0.01953 0.14556
0.40240 0.12612 0.14247
0.40316 -0.07841 0.14338
0.40392 0.03545 0.15027
0.40468 0.21173 0.37089
0.40544 0.34420 0.14625
0.40620 0.01974 0.14852
0.40696 0.09244 0.14626
0.40772 0.06465 0.15008
0.40848 0.11829 0.15043
0.40924 0.10402 0.15005
0.40999 0.07242 0.15339
0.41075 0.16844 0.15083
0.41151 0.11981 0.15363
0.41227 0.07859 0.15172
0.41303 -0.07984 0.15446
0.41379 0.06804 0.15485
0.41455 0.04673 0.15472
0.41531 -0.03223 0.15610
0.41607 0.03582 0.15444
0.41683 0.06845 0.15620
0.41759 0.41111 0.15774
0.41835 0.22291 0.15608
0.41911 0.15992 0.16034
0.41987 0.04575 0.15853
0.42063 0.11768 0.16196
0.42139 -0.02450 0.15929
0.42215 0.41164 0.16200
0.42291 -0.02602 0.16366
0.42367 0.27358 0.16380
0.42443 0.13032 0.16796
0.42519 0.29064 0.16629
0.42594 -0.08066 0.17351
0.42670 0.02589 0.17141
0.42746 0.02245 0.17744
0.42822 0.01709 0.17496
0.42898 -0.02919 0.17296
0.42974 -0.01511 0.17955
0.43050 0.23984 0.17845
0.43126 0.17618 0.17863
0.43202 0.04166 0.18344
0.43278 0.24642 0.18446
0.43354 -0.00603 0.19407
0.43430 0.10613 0.18980
0.43506 0.14575 0.19550
