# Supplementary material for: De novo design of proteins housing excitonically coupled chlorophyll special pairs
Source: Nat Chem Biol. 2024 Jun 3;20(7):906–15. doi: 10.1038/s41589-024-01626-0 (PMC11213709; doi:10.1038/s41589-024-01626-0)
Supplement: Supplementary file 5 — Raw SAXS data for SP1, SP2 and SP3 apo proteins. [file 41589_2024_1626_MOESM5_ESM.zip › SAXS_data_Fig2/SP1_166uM/Buffer2/SP1_166uM_snap_00049.sub.2.dat]

0.01026 37.49417 6.98808
0.01102 32.74304 4.31395
0.01178 31.69301 3.53305
0.01254 30.89225 2.29099
0.01330 31.56765 2.11252
0.01406 32.10497 1.64727
0.01482 33.88213 1.60197
0.01558 30.85976 1.42401
0.01634 31.58451 1.25433
0.01710 31.44951 1.20940
0.01786 31.52256 1.01823
0.01862 31.87723 0.96034
0.01938 30.33175 0.92833
0.02014 30.25945 0.87554
0.02090 30.30250 0.83892
0.02166 29.95683 0.78687
0.02242 30.43622 0.77284
0.02318 30.34639 0.73199
0.02395 28.04187 0.69015
0.02471 29.27797 0.65835
0.02547 27.66248 0.62585
0.02623 27.70446 0.61083
0.02699 27.53916 0.61234
0.02775 27.04303 0.57387
0.02851 26.73933 0.55981
0.02927 26.97999 0.53786
0.03003 25.95217 0.54692
0.03079 25.88507 0.52247
0.03155 25.69845 0.50492
0.03231 25.62640 0.47617
0.03307 24.04609 0.49951
0.03383 24.99738 0.46614
0.03459 24.12798 0.46360
0.03535 23.75699 0.46440
0.03611 23.53228 0.44576
0.03687 23.54841 0.43847
0.03763 22.09693 0.41914
0.03839 22.78998 0.41495
0.03915 22.41294 0.41739
0.03991 21.38210 0.40685
0.04067 21.05693 0.40391
0.04143 20.74821 0.39884
0.04219 20.13304 0.37732
0.04295 20.27447 0.35645
0.04371 20.18442 0.36391
0.04447 19.73709 0.36175
0.04523 19.83468 0.35876
0.04599 18.49700 0.35040
0.04675 18.38584 0.34568
0.04751 18.37318 0.33071
0.04827 17.93419 0.33816
0.04903 17.30237 0.33496
0.04979 17.22912 0.32568
0.05055 17.26033 0.32192
0.05131 16.72690 0.31706
0.05207 16.15590 0.32316
0.05283 16.10975 0.30819
0.05359 15.47806 0.30781
0.05435 15.61260 0.29499
0.05511 14.53165 0.29244
0.05587 14.43413 0.28274
0.05663 14.32775 0.28394
0.05739 14.32044 0.28722
0.05815 13.86900 0.27877
0.05891 13.54761 0.27467
0.05967 13.30474 0.26907
0.06043 12.51634 0.26928
0.06119 12.71936 0.27324
0.06195 12.32607 0.26587
0.06271 11.93433 0.26049
0.06347 11.68470 0.25849
0.06423 11.53450 0.25218
0.06499 11.26365 0.25017
0.06575 10.88502 0.25441
0.06651 10.65243 0.24660
0.06727 10.28997 0.24439
0.06803 10.32765 0.24347
0.06879 9.78686 0.24166
0.06955 9.55103 0.23892
0.07031 9.14550 0.23235
0.07107 9.22763 0.23114
0.07183 9.09046 0.22534
0.07259 8.79775 0.22406
0.07335 8.65644 0.22517
0.07412 8.28163 0.22072
0.07488 8.34381 0.21988
0.07564 7.99409 0.21906
0.07640 7.67297 0.21156
0.07716 7.60080 0.21298
0.07792 7.20843 0.21047
0.07868 7.02838 0.20824
0.07944 6.77685 0.20792
0.08020 6.67001 0.20660
0.08096 6.34746 0.20340
0.08172 6.30660 0.19937
0.08248 6.17735 0.19682
0.08324 6.07497 0.20150
0.08400 5.79516 0.19743
0.08476 5.57528 0.19775
0.08552 5.59843 0.19793
0.08628 5.38786 0.20081
0.08704 5.32524 0.19504
0.08780 4.97907 0.19997
0.08856 4.75760 0.19378
0.08932 4.81167 0.19760
0.09008 4.33584 0.20360
0.09084 4.38824 0.20016
0.09160 4.13397 0.20226
0.09236 4.16284 0.20794
0.09312 4.06215 0.20084
0.09388 3.89589 0.20617
0.09464 3.69728 0.20591
0.09540 3.50843 0.19896
0.09616 3.33056 0.19544
0.09692 3.21842 0.19458
0.09768 3.23118 0.19271
0.09844 3.29440 0.18903
0.09920 2.91698 0.19303
0.09996 2.99361 0.19056
0.10072 2.75280 0.18596
0.10148 2.79230 0.18091
0.10224 2.55114 0.17622
0.10300 2.58030 0.17907
0.10376 2.36932 0.17432
0.10452 2.28215 0.17700
0.10528 2.30198 0.16922
0.10604 1.97813 0.16746
0.10680 1.82297 0.16795
0.10756 2.00111 0.17001
0.10832 2.09933 0.16876
0.10908 1.76237 0.16950
0.10984 1.71295 0.16407
0.11060 1.99620 0.16952
0.11136 1.70113 0.16253
0.11212 1.66155 0.16132
0.11288 1.42787 0.16288
0.11364 1.40424 0.15818
0.11440 1.38968 0.15858
0.11516 1.40456 0.15700
0.11592 1.34126 0.15396
0.11668 1.18270 0.15394
0.11744 1.17878 0.15309
0.11820 0.88992 0.15311
0.11896 1.15028 0.15149
0.11972 0.98951 0.15049
0.12048 1.16265 0.15234
0.12124 0.80565 0.14690
0.12200 0.92727 0.14764
0.12276 0.73779 0.14738
0.12352 0.74460 0.14525
0.12428 0.86542 0.14421
0.12504 0.86965 0.14673
0.12580 0.52324 0.14454
0.12656 0.75425 0.14024
0.12732 0.59758 0.14226
0.12808 0.70299 0.13974
0.12884 0.62954 0.13954
0.12960 0.54699 0.13992
0.13036 0.37581 0.13844
0.13112 0.47764 0.13836
0.13188 0.37722 0.13761
0.13264 0.40112 0.13473
0.13340 0.44802 0.13518
0.13416 0.50552 0.13331
0.13492 0.38633 0.13591
0.13568 0.15955 0.13147
0.13644 0.39195 0.12930
0.13720 0.46853 0.13174
0.13796 0.49499 0.13010
0.13873 0.27420 0.13121
0.13949 0.30003 0.12979
0.14025 0.21879 0.12875
0.14101 0.37347 0.12962
0.14177 0.42405 0.12942
0.14253 0.16875 0.12817
0.14329 0.28786 0.12644
0.14405 0.21856 0.12849
0.14481 0.34427 0.12822
0.14557 0.26052 0.12825
0.14633 0.24908 0.12671
0.14709 0.22044 0.12494
0.14785 0.20642 0.12588
0.14861 0.26221 0.12462
0.14937 0.27450 0.12391
0.15013 0.26575 0.12227
0.15089 0.12151 0.12460
0.15165 0.30147 0.12338
0.15241 0.23955 0.12316
0.15317 0.17224 0.12109
0.15393 0.18420 0.12077
0.15469 0.37678 0.12042
0.15545 0.08214 0.12202
0.15621 0.29753 0.12014
0.15697 0.11518 0.11976
0.15773 0.24314 0.12020
0.15849 0.28897 0.12095
0.15925 0.31176 0.11896
0.16001 0.24939 0.11951
0.16077 0.29152 0.11724
0.16153 0.28236 0.11695
0.16229 0.16245 0.11773
0.16305 0.31301 0.11720
0.16381 0.29449 0.11791
0.16457 0.19891 0.11595
0.16533 0.36514 0.11698
0.16609 0.31379 0.11457
0.16685 0.28144 0.11511
0.16761 0.29230 0.11432
0.16837 0.07208 0.11418
0.16913 0.32868 0.11519
0.16989 0.26431 0.11312
0.17065 0.36389 0.11505
0.17141 0.25950 0.11365
0.17217 0.24768 0.11460
0.17293 0.30400 0.11337
0.17369 0.27278 0.11688
0.17445 0.23190 0.11562
0.17521 0.20260 0.11627
0.17597 0.33103 0.11690
0.17673 0.20121 0.11684
0.17749 0.33616 0.11533
0.17825 0.42711 0.11710
0.17901 0.26566 0.12073
0.17977 0.28123 0.12209
0.18053 0.32721 0.12127
0.18129 0.39775 0.12172
0.18205 0.24243 0.12367
0.18281 0.33326 0.12162
0.18357 0.35165 0.12342
0.18433 0.36253 0.12225
0.18509 0.18490 0.12373
0.18585 0.34158 0.12367
0.18661 0.24055 0.12444
0.18737 0.44797 0.12500
0.18813 0.26837 0.12507
0.18889 0.23748 0.12501
0.18965 0.24994 0.12529
0.19041 0.30304 0.12298
0.19117 0.32680 0.12758
0.19193 0.28694 0.12731
0.19269 0.26160 0.12853
0.19345 0.27208 0.12508
0.19421 0.21509 0.12681
0.19497 0.18912 0.12748
0.19573 0.37899 0.13001
0.19649 0.07049 0.12804
0.19725 0.40274 0.12800
0.19801 0.43647 0.12488
0.19877 0.20935 0.12914
0.19953 0.25854 0.12847
0.20029 0.50612 0.12766
0.20105 0.37500 0.12774
0.20181 0.28296 0.12829
0.20257 0.27682 0.12849
0.20333 0.32158 0.12626
0.20409 0.27227 0.12711
0.20485 0.32835 0.12689
0.20561 0.28691 0.12764
0.20637 0.32522 0.12786
0.20713 0.04599 0.12985
0.20789 0.41790 0.12735
0.20865 0.30676 0.12849
0.20941 0.27963 0.13013
0.21017 0.19372 0.12928
0.21093 0.34628 0.12861
0.21169 0.35225 0.12894
0.21245 0.16137 0.13078
0.21321 0.31541 0.12656
0.21397 0.29496 0.12993
0.21473 0.16577 0.13285
0.21549 0.28791 0.12940
0.21625 0.28433 0.12754
0.21701 0.27508 0.13028
0.21777 0.34407 0.12865
0.21853 0.24022 0.12807
0.21929 0.32828 0.12945
0.22005 0.31578 0.12877
0.22081 0.16297 0.12740
0.22157 0.21192 0.12499
0.22233 0.47541 0.12617
0.22309 0.37545 0.12620
0.22385 0.27349 0.12505
0.22461 0.18723 0.12492
0.22537 0.17557 0.12223
0.22613 0.22837 0.12298
0.22689 0.30041 0.12365
0.22765 0.16276 0.12292
0.22841 0.30282 0.12134
0.22917 0.31269 0.12022
0.22993 0.26542 0.12075
0.23069 0.21260 0.11971
0.23145 0.21182 0.12162
0.23221 0.30347 0.11963
0.23297 0.31791 0.11963
0.23373 0.24800 0.11927
0.23449 0.15930 0.12030
0.23525 0.15851 0.11840
0.23601 0.12933 0.11971
0.23677 0.23080 0.11702
0.23753 0.20275 0.11590
0.23829 0.15222 0.11517
0.23905 0.33284 0.11627
0.23981 0.24098 0.11651
0.24057 0.08007 0.11513
0.24133 0.17694 0.11564
0.24209 0.14634 0.11601
0.24285 0.25477 0.11260
0.24361 0.21495 0.11485
0.24437 0.18931 0.11538
0.24513 0.17345 0.11284
0.24589 0.16594 0.11327
0.24665 0.08520 0.11055
0.24741 0.23105 0.11197
0.24817 0.23553 0.11187
0.24893 0.13517 0.11187
0.24969 0.16989 0.11112
0.25045 0.11362 0.10956
0.25121 0.25733 0.10966
0.25197 0.13013 0.11035
0.25273 0.21111 0.10911
0.25349 0.07829 0.10932
0.25425 0.23234 0.10927
0.25501 0.10187 0.10735
0.25577 0.14635 0.10847
0.25653 0.24255 0.10660
0.25729 0.09522 0.10739
0.25805 0.16403 0.10617
0.25881 0.18300 0.10847
0.25957 0.11134 0.10644
0.26033 0.20062 0.10698
0.26109 0.08103 0.10520
0.26185 0.20051 0.10548
0.26261 0.17375 0.10561
0.26337 0.24382 0.10370
0.26413 0.10980 0.10617
0.26489 0.05900 0.10415
0.26565 0.06372 0.10534
0.26641 0.17128 0.10449
0.26717 0.19884 0.10157
0.26793 0.00689 0.10251
0.26869 0.09752 0.10407
0.26945 0.18752 0.10106
0.27021 0.21464 0.10220
0.27097 0.20796 0.10262
0.27172 0.07258 0.10271
0.27248 0.11899 0.10352
0.27324 0.22756 0.10123
0.27400 0.09239 0.09991
0.27476 0.09828 0.10084
0.27552 0.06511 0.10133
0.27628 0.21697 0.10244
0.27704 0.09627 0.10052
0.27780 0.18280 0.10182
0.27856 0.14560 0.10040
0.27932 0.07451 0.09936
0.28008 0.10495 0.09914
0.28084 0.00771 0.09934
0.28160 -0.00665 0.09783
0.28236 0.19168 0.09894
0.28312 0.21362 0.09910
0.28388 0.22137 0.09841
0.28464 -0.00097 0.09738
0.28540 0.16422 0.09813
0.28616 0.13419 0.09871
0.28692 0.19153 0.09707
0.28768 0.22639 0.09788
0.28844 -0.09674 0.09967
0.28920 0.13988 0.09942
0.28996 0.08171 0.09784
0.29072 0.06905 0.09875
0.29148 0.23234 0.09778
0.29224 0.23096 0.09802
0.29300 0.15682 0.09934
0.29376 0.09392 0.09981
0.29452 0.11407 0.10023
0.29528 0.09380 0.10009
0.29604 0.15942 0.10074
0.29680 0.10534 0.10034
0.29756 0.15720 0.09947
0.29832 0.06623 0.09930
0.29908 0.13863 0.09961
0.29984 -0.06944 0.09920
0.30060 0.13918 0.09859
0.30136 0.15969 0.09796
0.30212 0.08703 0.09701
0.30288 -0.04499 0.09778
0.30364 0.02173 0.09780
0.30440 0.09756 0.09693
0.30516 0.15170 0.09786
0.30592 -0.04031 0.09720
0.30668 0.15410 0.09845
0.30744 0.14676 0.09839
0.30820 0.01803 0.09908
0.30896 0.15125 0.09979
0.30972 0.04137 0.09989
0.31048 0.09751 0.10052
0.31124 0.15582 0.10141
0.31200 0.14042 0.09908
0.31276 0.15714 0.10082
0.31352 0.07234 0.09922
0.31428 0.14344 0.10030
0.31504 -0.01344 0.10141
0.31580 0.03869 0.10107
0.31656 0.08477 0.10125
0.31732 0.06822 0.10372
0.31808 0.18308 0.10325
0.31883 -0.02969 0.10498
0.31959 0.08379 0.10348
0.32035 0.12363 0.10396
0.32111 0.03787 0.10559
0.32187 0.03046 0.10433
0.32263 0.09763 0.10423
0.32339 0.09100 0.10607
0.32415 0.05674 0.10603
0.32491 -0.03333 0.10593
0.32567 0.02346 0.10473
0.32643 0.02320 0.10396
0.32719 0.08586 0.10733
0.32795 0.13976 0.10650
0.32871 0.18019 0.10483
0.32947 0.06862 0.10632
0.33023 0.07893 0.10782
0.33099 0.00783 0.10626
0.33175 0.06147 0.10494
0.33251 0.21384 0.10818
0.33327 0.10549 0.10693
0.33403 -0.08751 0.10626
0.33479 -0.00250 0.10743
0.33555 0.01466 0.10725
0.33631 0.19512 0.10745
0.33707 0.12849 0.10796
0.33783 0.22554 0.10777
0.33859 -0.00048 0.10770
0.33935 0.09625 0.10759
0.34011 0.04040 0.10899
0.34087 0.00198 0.10917
0.34163 0.11135 0.10907
0.34239 -0.04504 0.10865
0.34315 0.02972 0.10753
0.34391 0.04578 0.10759
0.34467 0.09561 0.11013
0.34543 0.07252 0.10879
0.34619 0.10837 0.10707
0.34695 0.19347 0.10972
0.34771 -0.06097 0.11001
0.34847 0.03650 0.11041
0.34922 0.08204 0.11061
0.34998 0.07317 0.10917
0.35074 0.04904 0.10980
0.35150 0.02073 0.10662
0.35226 0.16316 0.10759
0.35302 0.04382 0.10626
0.35378 0.10807 0.10101
0.35454 0.03465 0.10415
0.35530 -0.07316 0.10459
0.35606 0.11439 0.10599
0.35682 0.11345 0.10573
0.35758 0.23867 0.10587
0.35834 0.21116 0.10526
0.35910 0.05056 0.10616
0.35986 0.20752 0.10628
0.36062 0.23371 0.10500
0.36138 0.11605 0.10536
0.36214 0.08167 0.10599
0.36290 0.09224 0.10644
0.36366 0.00452 0.10650
0.36442 0.07082 0.10723
0.36518 0.07337 0.10753
0.36594 0.12271 0.10753
0.36670 0.13604 0.10830
0.36746 0.12565 0.10952
0.36822 0.08733 0.10972
0.36898 0.17902 0.10903
0.36974 0.05071 0.11035
0.37050 0.09663 0.10806
0.37126 0.02613 0.11027
0.37202 -0.02004 0.11153
0.37277 0.18088 0.11385
0.37353 0.02182 0.11378
0.37429 0.02769 0.11426
0.37505 0.02002 0.11266
0.37581 0.09139 0.11619
0.37657 0.08387 0.11319
0.37733 0.21475 0.11858
0.37809 0.21164 0.11623
0.37885 0.15417 0.11879
0.37961 0.15105 0.11876
0.38037 -0.00791 0.12146
0.38113 0.07449 0.12061
0.38189 0.01497 0.12158
0.38265 0.16636 0.12341
0.38341 0.15387 0.12148
0.38417 0.14826 0.12271
0.38493 0.12964 0.12535
0.38569 0.11481 0.12498
0.38645 0.21577 0.12472
0.38721 0.00359 0.12517
0.38797 0.10237 0.12734
0.38873 0.08218 0.12821
0.38949 0.32344 0.14209
0.39025 0.11957 0.13253
0.39101 0.11256 0.13385
0.39177 -0.00597 0.12953
0.39252 -0.11087 0.13252
0.39328 0.18974 0.13301
0.39404 0.05537 0.13380
0.39480 0.16494 0.13342
0.39556 0.20982 0.13481
0.39632 0.08351 0.13708
0.39708 0.01325 0.13741
0.39784 0.08867 0.13899
0.39860 0.09026 0.13930
0.39936 0.07593 0.14025
0.40012 0.27249 0.14369
0.40088 0.19644 0.14531
0.40164 0.13347 0.14357
0.40240 0.09894 0.14298
0.40316 0.07851 0.14511
0.40392 -0.04564 0.14705
0.40468 0.12632 0.32659
0.40544 0.16557 0.14609
0.40620 0.05763 0.14769
0.40696 -0.00534 0.14765
0.40772 0.10637 0.15030
0.40848 0.14984 0.15555
0.40924 0.07762 0.14836
0.40999 0.15332 0.15160
0.41075 0.23578 0.15409
0.41151 0.16940 0.15070
0.41227 0.14179 0.15365
0.41303 0.09785 0.15513
0.41379 0.03925 0.15215
0.41455 0.12744 0.15143
0.41531 0.06572 0.15500
0.41607 0.13245 0.15884
0.41683 0.00816 0.15818
0.41759 0.00172 0.15742
0.41835 0.01467 0.15960
0.41911 0.26152 0.16139
0.41987 -0.05419 0.15709
0.42063 0.20112 0.16080
0.42139 0.07918 0.16494
0.42215 0.05787 0.16309
0.42291 0.20829 0.16550
0.42367 0.26505 0.16565
0.42443 0.02739 0.16899
0.42519 0.14844 0.17008
0.42594 -0.04464 0.17240
0.42670 0.05004 0.17181
0.42746 0.11226 0.17108
0.42822 -0.04829 0.17402
0.42898 -0.00415 0.18128
0.42974 0.10558 0.17687
0.43050 0.25312 0.18067
0.43126 0.21103 0.18206
0.43202 0.21882 0.18766
0.43278 0.08223 0.19252
0.43354 0.14722 0.18603
0.43430 0.26918 0.19250
0.43506 -0.05885 0.19968
