# Supplementary material for: De novo design of proteins housing excitonically coupled chlorophyll special pairs
Source: Nat Chem Biol. 2024 Jun 3;20(7):906–15. doi: 10.1038/s41589-024-01626-0 (PMC11213709; doi:10.1038/s41589-024-01626-0)
Supplement: Supplementary file 5 — Raw SAXS data for SP1, SP2 and SP3 apo proteins. [file 41589_2024_1626_MOESM5_ESM.zip › SAXS_data_Fig2/SP1_166uM/Buffer2/SP1_166uM_snap_00014.sub.2.dat]

0.01026 26.71787 9.32159
0.01102 35.56966 4.75975
0.01178 33.77719 3.09747
0.01254 31.72418 2.69099
0.01330 31.60861 2.05595
0.01406 30.39407 1.66125
0.01482 30.83480 1.46928
0.01558 30.62631 1.37734
0.01634 30.84107 1.30572
0.01710 30.03105 1.14347
0.01786 30.40894 1.11933
0.01862 29.76795 0.97883
0.01938 29.93790 0.93584
0.02014 30.50218 0.87186
0.02090 29.19930 0.86508
0.02166 29.04044 0.79777
0.02242 28.75702 0.75380
0.02318 28.15736 0.68950
0.02395 28.46734 0.68279
0.02471 27.39238 0.66911
0.02547 27.65029 0.61762
0.02623 27.17991 0.65371
0.02699 26.26863 0.61085
0.02775 26.68260 0.59014
0.02851 26.01874 0.56622
0.02927 25.94775 0.55648
0.03003 25.51194 0.52707
0.03079 25.13039 0.52404
0.03155 25.23978 0.50195
0.03231 24.74276 0.48999
0.03307 23.87071 0.48454
0.03383 23.95129 0.46764
0.03459 24.50847 0.45706
0.03535 23.46214 0.45081
0.03611 23.14928 0.43259
0.03687 22.83442 0.44564
0.03763 22.57010 0.43310
0.03839 22.13484 0.42500
0.03915 21.93757 0.41897
0.03991 21.00944 0.40481
0.04067 21.02658 0.40111
0.04143 21.05351 0.39602
0.04219 20.47032 0.37597
0.04295 19.99669 0.37445
0.04371 20.16044 0.36410
0.04447 19.33059 0.37493
0.04523 19.07293 0.35330
0.04599 19.22717 0.35918
0.04675 18.28929 0.34777
0.04751 18.44783 0.33461
0.04827 18.12336 0.33049
0.04903 18.15558 0.33194
0.04979 17.32651 0.32290
0.05055 17.10562 0.32830
0.05131 16.81115 0.30932
0.05207 16.11597 0.30877
0.05283 16.35483 0.30823
0.05359 15.68136 0.30802
0.05435 15.30632 0.30049
0.05511 15.23846 0.29953
0.05587 14.93374 0.28934
0.05663 14.47914 0.29378
0.05739 14.18465 0.27880
0.05815 13.57857 0.28764
0.05891 13.87666 0.27639
0.05967 13.55663 0.26878
0.06043 13.05482 0.27164
0.06119 12.53695 0.26563
0.06195 12.62733 0.26586
0.06271 12.38636 0.25556
0.06347 12.11218 0.26224
0.06423 11.97628 0.25637
0.06499 11.49781 0.25642
0.06575 11.03538 0.25163
0.06651 10.95394 0.24941
0.06727 10.55934 0.25146
0.06803 10.44047 0.24455
0.06879 9.96480 0.24064
0.06955 9.78918 0.23653
0.07031 9.53650 0.23995
0.07107 9.41143 0.22507
0.07183 9.01806 0.22783
0.07259 8.84196 0.23014
0.07335 8.74181 0.22064
0.07412 8.20993 0.21989
0.07488 7.98355 0.22026
0.07564 8.37150 0.21398
0.07640 7.62041 0.21659
0.07716 7.63975 0.21789
0.07792 7.34566 0.20655
0.07868 7.36280 0.21033
0.07944 7.22991 0.21226
0.08020 6.97217 0.20705
0.08096 6.44662 0.20068
0.08172 6.54806 0.20428
0.08248 6.18425 0.19756
0.08324 6.04849 0.20029
0.08400 6.01855 0.19762
0.08476 5.79229 0.20429
0.08552 5.62013 0.20011
0.08628 5.57039 0.19693
0.08704 5.22313 0.20019
0.08780 5.36749 0.19756
0.08856 4.96518 0.20212
0.08932 4.69660 0.20504
0.09008 4.60848 0.20103
0.09084 4.46776 0.20216
0.09160 4.06789 0.20550
0.09236 3.92211 0.20759
0.09312 4.01641 0.20532
0.09388 3.89186 0.20733
0.09464 3.96385 0.20836
0.09540 3.58873 0.20093
0.09616 3.36753 0.20125
0.09692 3.41532 0.19959
0.09768 3.56470 0.19742
0.09844 3.03134 0.18900
0.09920 3.13201 0.19028
0.09996 2.82240 0.18764
0.10072 2.82532 0.18783
0.10148 2.78196 0.18431
0.10224 2.51552 0.18212
0.10300 2.51944 0.18179
0.10376 2.57229 0.17501
0.10452 2.11498 0.17645
0.10528 2.46389 0.17444
0.10604 2.14150 0.16926
0.10680 2.17463 0.16876
0.10756 2.11547 0.17128
0.10832 2.19008 0.17049
0.10908 1.66954 0.17009
0.10984 1.87194 0.16640
0.11060 1.74713 0.16473
0.11136 1.65599 0.16335
0.11212 1.58289 0.16110
0.11288 1.62593 0.15735
0.11364 1.53395 0.15879
0.11440 1.41732 0.15616
0.11516 1.26392 0.15555
0.11592 1.17791 0.15646
0.11668 1.16434 0.15833
0.11744 1.29733 0.15454
0.11820 1.36384 0.15189
0.11896 0.99919 0.15205
0.11972 0.97171 0.15399
0.12048 1.24857 0.14911
0.12124 0.78680 0.15049
0.12200 0.89820 0.14846
0.12276 0.72689 0.14770
0.12352 0.88897 0.14542
0.12428 0.73659 0.14427
0.12504 0.69805 0.14547
0.12580 0.69020 0.14346
0.12656 0.76174 0.14071
0.12732 0.68237 0.14083
0.12808 0.52767 0.14111
0.12884 0.66515 0.14028
0.12960 0.71193 0.13868
0.13036 0.53419 0.13777
0.13112 0.44724 0.13781
0.13188 0.43615 0.13492
0.13264 0.53008 0.13512
0.13340 0.18240 0.13787
0.13416 0.33597 0.13461
0.13492 0.26365 0.13721
0.13568 0.38230 0.13267
0.13644 0.33360 0.12989
0.13720 0.33459 0.13143
0.13796 0.24507 0.13119
0.13873 0.29278 0.12959
0.13949 0.36901 0.13060
0.14025 0.25037 0.12981
0.14101 0.31213 0.12914
0.14177 0.27039 0.13060
0.14253 0.36851 0.12679
0.14329 0.09035 0.12825
0.14405 0.51400 0.12888
0.14481 0.26348 0.12898
0.14557 0.27696 0.12752
0.14633 0.34888 0.12698
0.14709 0.20192 0.12609
0.14785 0.24458 0.12513
0.14861 0.26918 0.12519
0.14937 0.34235 0.12513
0.15013 0.22913 0.12495
0.15089 0.28710 0.12353
0.15165 0.35698 0.12290
0.15241 0.23020 0.12274
0.15317 0.38807 0.12189
0.15393 0.34939 0.11966
0.15469 0.21766 0.12211
0.15545 0.18701 0.12112
0.15621 0.08553 0.12191
0.15697 0.35759 0.11974
0.15773 0.17749 0.12043
0.15849 0.11705 0.11999
0.15925 0.22616 0.11987
0.16001 0.20680 0.11942
0.16077 0.29835 0.11811
0.16153 0.08822 0.11734
0.16229 0.01662 0.11888
0.16305 0.14864 0.11819
0.16381 0.26494 0.11630
0.16457 0.21607 0.11729
0.16533 0.35653 0.11776
0.16609 0.23071 0.11644
0.16685 0.29320 0.11656
0.16761 0.25916 0.11628
0.16837 0.13572 0.11339
0.16913 0.23550 0.11298
0.16989 0.22713 0.11505
0.17065 0.16844 0.11393
0.17141 0.14950 0.11284
0.17217 0.16371 0.11243
0.17293 0.33150 0.11602
0.17369 0.41838 0.11448
0.17445 0.30470 0.11730
0.17521 0.35430 0.11579
0.17597 0.18099 0.11667
0.17673 0.32076 0.11711
0.17749 0.40020 0.11598
0.17825 0.18877 0.11865
0.17901 0.20258 0.11954
0.17977 0.21133 0.11865
0.18053 0.37994 0.12297
0.18129 0.27579 0.12086
0.18205 0.35458 0.12183
0.18281 0.23383 0.12315
0.18357 0.35845 0.12313
0.18433 0.25223 0.12242
0.18509 0.31424 0.12434
0.18585 0.42141 0.12349
0.18661 0.21535 0.12477
0.18737 0.37591 0.12552
0.18813 0.21337 0.12467
0.18889 0.34388 0.12641
0.18965 0.30560 0.12463
0.19041 0.25959 0.12343
0.19117 0.31821 0.12465
0.19193 0.28695 0.12586
0.19269 0.25695 0.12763
0.19345 0.31578 0.12651
0.19421 0.43874 0.12586
0.19497 0.31247 0.12758
0.19573 0.35799 0.12860
0.19649 0.29280 0.12617
0.19725 0.25945 0.12793
0.19801 0.42098 0.12870
0.19877 0.22023 0.12797
0.19953 0.27967 0.12635
0.20029 0.43068 0.12728
0.20105 0.26797 0.12922
0.20181 0.40696 0.12898
0.20257 0.38332 0.12673
0.20333 0.30071 0.12967
0.20409 0.41773 0.12829
0.20485 0.38307 0.12742
0.20561 0.20379 0.12864
0.20637 0.37098 0.12987
0.20713 0.16990 0.12785
0.20789 0.02547 0.12878
0.20865 0.38564 0.13016
0.20941 0.19627 0.12886
0.21017 0.36201 0.12718
0.21093 0.26018 0.12908
0.21169 0.26199 0.13006
0.21245 0.45262 0.12657
0.21321 0.26216 0.12465
0.21397 0.22058 0.12756
0.21473 0.17761 0.12827
0.21549 0.33028 0.12576
0.21625 0.14133 0.12789
0.21701 0.43975 0.12698
0.21777 0.23052 0.12732
0.21853 0.27132 0.12801
0.21929 0.23988 0.12621
0.22005 0.18627 0.12627
0.22081 0.17670 0.12526
0.22157 0.25934 0.12675
0.22233 0.02441 0.12483
0.22309 0.19565 0.12673
0.22385 0.47634 0.12418
0.22461 0.23447 0.12283
0.22537 0.29225 0.12513
0.22613 0.08583 0.12274
0.22689 0.06959 0.12131
0.22765 0.17787 0.12437
0.22841 0.09453 0.12133
0.22917 0.20528 0.11985
0.22993 0.25266 0.12050
0.23069 0.29014 0.12068
0.23145 0.16633 0.11965
0.23221 0.06574 0.12040
0.23297 0.06807 0.11999
0.23373 0.17688 0.11910
0.23449 0.09099 0.11784
0.23525 0.32366 0.11888
0.23601 0.17519 0.11748
0.23677 0.19358 0.11843
0.23753 0.30942 0.11731
0.23829 0.30373 0.11600
0.23905 0.40808 0.11389
0.23981 0.23683 0.11659
0.24057 0.31879 0.11622
0.24133 0.32791 0.11274
0.24209 0.37028 0.11557
0.24285 0.19558 0.11353
0.24361 0.29271 0.11448
0.24437 0.18288 0.11300
0.24513 0.30723 0.11268
0.24589 0.29222 0.11259
0.24665 0.37521 0.11338
0.24741 0.18364 0.11089
0.24817 0.25895 0.11164
0.24893 0.08560 0.11140
0.24969 0.22146 0.11209
0.25045 0.20393 0.11008
0.25121 0.09553 0.10804
0.25197 0.09545 0.11102
0.25273 0.01355 0.11045
0.25349 0.24540 0.10964
0.25425 0.06864 0.10917
0.25501 0.17608 0.10776
0.25577 0.12939 0.10737
0.25653 0.25748 0.10816
0.25729 0.16337 0.10713
0.25805 0.28511 0.10674
0.25881 0.07435 0.10703
0.25957 0.17601 0.10707
0.26033 0.14593 0.10721
0.26109 0.29785 0.10715
0.26185 0.16746 0.10620
0.26261 0.06785 0.10591
0.26337 0.24873 0.10522
0.26413 0.17157 0.10293
0.26489 0.08498 0.10468
0.26565 0.14811 0.10464
0.26641 0.16701 0.10405
0.26717 -0.01627 0.10377
0.26793 0.26503 0.10383
0.26869 0.17682 0.10334
0.26945 0.11502 0.10257
0.27021 0.14179 0.10409
0.27097 0.15620 0.10393
0.27172 0.14668 0.10089
0.27248 0.06001 0.10208
0.27324 0.08119 0.10184
0.27400 0.17149 0.10107
0.27476 0.11252 0.10134
0.27552 0.13725 0.10249
0.27628 0.12201 0.10071
0.27704 0.20246 0.10121
0.27780 0.09228 0.10038
0.27856 0.11255 0.09909
0.27932 0.09624 0.10022
0.28008 0.12474 0.09890
0.28084 0.14004 0.09935
0.28160 0.09812 0.09777
0.28236 0.13280 0.09897
0.28312 0.15949 0.09886
0.28388 0.06373 0.10040
0.28464 0.24680 0.09870
0.28540 0.07505 0.09947
0.28616 0.06432 0.09836
0.28692 0.05454 0.09880
0.28768 0.06917 0.09840
0.28844 0.09729 0.10024
0.28920 0.12623 0.09852
0.28996 0.05403 0.09842
0.29072 0.13648 0.09868
0.29148 0.15253 0.10006
0.29224 0.04570 0.09793
0.29300 0.02267 0.09988
0.29376 0.03772 0.10002
0.29452 0.18683 0.10012
0.29528 0.14942 0.10075
0.29604 0.07352 0.10004
0.29680 0.07800 0.09890
0.29756 0.02178 0.10000
0.29832 0.06982 0.10044
0.29908 0.27789 0.09907
0.29984 -0.00356 0.09925
0.30060 0.24107 0.09917
0.30136 0.06412 0.09840
0.30212 0.10353 0.09811
0.30288 0.07860 0.09864
0.30364 -0.00286 0.09749
0.30440 0.07938 0.09726
0.30516 0.25162 0.09714
0.30592 0.07890 0.09904
0.30668 0.14944 0.09923
0.30744 0.12854 0.09937
0.30820 0.11695 0.09986
0.30896 -0.01960 0.09965
0.30972 0.05187 0.09957
0.31048 0.06314 0.10022
0.31124 0.14400 0.10125
0.31200 0.04243 0.09965
0.31276 0.13377 0.10105
0.31352 0.11653 0.10073
0.31428 0.05160 0.10125
0.31504 -0.08645 0.10166
0.31580 0.05608 0.10148
0.31656 0.05186 0.10158
0.31732 0.09510 0.10304
0.31808 0.15057 0.10443
0.31883 0.05557 0.10368
0.31959 0.08937 0.10362
0.32035 0.09287 0.10500
0.32111 0.02575 0.10399
0.32187 -0.00314 0.10474
0.32263 0.07009 0.10537
0.32339 0.13865 0.10555
0.32415 -0.08701 0.10496
0.32491 0.08779 0.10502
0.32567 0.13247 0.10741
0.32643 0.12712 0.10626
0.32719 0.21924 0.10794
0.32795 -0.05243 0.10563
0.32871 0.10873 0.10508
0.32947 0.06624 0.10616
0.33023 0.09692 0.10692
0.33099 0.11195 0.10638
0.33175 0.18198 0.10739
0.33251 0.07115 0.10648
0.33327 0.00816 0.10737
0.33403 0.03834 0.10764
0.33479 -0.02314 0.10642
0.33555 0.20791 0.10698
0.33631 0.02427 0.10800
0.33707 0.16214 0.10741
0.33783 0.11397 0.10834
0.33859 0.14555 0.10964
0.33935 0.12444 0.11053
0.34011 0.08409 0.10769
0.34087 0.16980 0.10700
0.34163 -0.15046 0.10717
0.34239 0.17049 0.11055
0.34315 0.04668 0.11053
0.34391 0.02392 0.11021
0.34467 0.22739 0.10871
0.34543 0.05249 0.11021
0.34619 0.09654 0.10966
0.34695 0.16144 0.10950
0.34771 0.11364 0.11065
0.34847 0.23110 0.10846
0.34922 -0.01225 0.11090
0.34998 0.01133 0.10830
0.35074 0.09039 0.10934
0.35150 0.05028 0.10780
0.35226 0.10311 0.10597
0.35302 0.08892 0.10537
0.35378 0.04046 0.10437
0.35454 0.00374 0.10433
0.35530 0.09599 0.10589
0.35606 0.08394 0.10676
0.35682 0.17906 0.10644
0.35758 0.08195 0.10658
0.35834 0.05709 0.10701
0.35910 0.13212 0.10692
0.35986 0.02226 0.10709
0.36062 0.00198 0.10705
0.36138 0.13242 0.10751
0.36214 0.11389 0.10512
0.36290 0.06182 0.10549
0.36366 0.12010 0.10599
0.36442 0.15049 0.10674
0.36518 0.13721 0.10796
0.36594 0.17864 0.10820
0.36670 0.23025 0.10757
0.36746 -0.07492 0.11017
0.36822 0.19232 0.11065
0.36898 0.10954 0.10998
0.36974 0.15530 0.10998
0.37050 0.15295 0.11154
0.37126 -0.01043 0.11258
0.37202 0.12424 0.11353
0.37277 0.21153 0.11345
0.37353 0.11757 0.11304
0.37429 0.01486 0.11241
0.37505 0.07941 0.11414
0.37581 0.19935 0.11725
0.37657 0.12932 0.11484
0.37733 0.09882 0.11756
0.37809 0.00423 0.11886
0.37885 0.07194 0.11879
0.37961 0.02546 0.12066
0.38037 0.03842 0.12135
0.38113 0.15672 0.12205
0.38189 0.25154 0.12177
0.38265 0.20196 0.12228
0.38341 0.21208 0.12293
0.38417 0.10566 0.12203
0.38493 0.04559 0.12406
0.38569 0.04026 0.12817
0.38645 0.23224 0.12345
0.38721 0.00279 0.12617
0.38797 0.09838 0.12653
0.38873 0.20217 0.12910
0.38949 0.06334 0.14601
0.39025 0.02459 0.12841
0.39101 0.08304 0.13238
0.39177 0.13771 0.13066
0.39252 0.18951 0.13125
0.39328 0.22174 0.13678
0.39404 -0.07732 0.13739
0.39480 0.08485 0.13411
0.39556 0.12966 0.13775
0.39632 0.12529 0.14065
0.39708 0.06268 0.13682
0.39784 0.21251 0.13923
0.39860 0.00653 0.14219
0.39936 -0.08906 0.14069
0.40012 0.03031 0.13909
0.40088 0.15172 0.14069
0.40164 -0.01184 0.14452
0.40240 0.07965 0.14661
0.40316 0.05263 0.14367
0.40392 -0.11367 0.14482
0.40468 -0.00058 0.43928
0.40544 0.16489 0.14908
0.40620 0.08543 0.15086
0.40696 0.11392 0.15404
0.40772 -0.01001 0.14851
0.40848 -0.06335 0.14804
0.40924 0.18722 0.14841
0.40999 0.11101 0.14984
0.41075 0.06612 0.15260
0.41151 -0.04057 0.15454
0.41227 0.15143 0.15266
0.41303 0.12938 0.15051
0.41379 0.20696 0.15189
0.41455 -0.09280 0.15288
0.41531 0.18409 0.15501
0.41607 0.19113 0.15689
0.41683 0.10729 0.15582
0.41759 0.23495 0.15681
0.41835 0.30647 0.15701
0.41911 0.04965 0.16161
0.41987 -0.06513 0.15934
0.42063 0.20251 0.15979
0.42139 0.04657 0.16313
0.42215 -0.12975 0.16226
0.42291 0.15041 0.16487
0.42367 -0.03046 0.16309
0.42443 0.08561 0.16945
0.42519 0.11395 0.17229
0.42594 0.11540 0.17226
0.42670 -0.17282 0.17583
0.42746 0.17247 0.17080
0.42822 -0.05998 0.17235
0.42898 0.18293 0.17593
0.42974 0.13167 0.17672
0.43050 0.07003 0.18169
0.43126 0.30735 0.18164
0.43202 0.35071 0.18863
0.43278 0.34571 0.18420
0.43354 0.13157 0.19021
0.43430 -0.16548 0.19214
0.43506 -0.00175 0.19329
