# Supplementary material for: De novo design of proteins housing excitonically coupled chlorophyll special pairs
Source: Nat Chem Biol. 2024 Jun 3;20(7):906–15. doi: 10.1038/s41589-024-01626-0 (PMC11213709; doi:10.1038/s41589-024-01626-0)
Supplement: Supplementary file 5 — Raw SAXS data for SP1, SP2 and SP3 apo proteins. [file 41589_2024_1626_MOESM5_ESM.zip › SAXS_data_Fig2/SP1_166uM/Buffer2/SP1_166uM_snap_00015.sub.2.dat]

0.01026 37.48885 7.81295
0.01102 37.02395 5.28716
0.01178 32.42498 3.56894
0.01254 33.69476 2.66082
0.01330 31.59784 1.95436
0.01406 32.65646 1.71497
0.01482 31.71391 1.52404
0.01558 30.98779 1.31504
0.01634 31.12942 1.25692
0.01710 30.90860 1.12308
0.01786 28.88741 1.12048
0.01862 29.55584 1.02737
0.01938 29.30834 0.95983
0.02014 28.28387 0.87349
0.02090 28.21470 0.84339
0.02166 27.52379 0.77193
0.02242 28.23077 0.71399
0.02318 27.69148 0.67599
0.02395 27.53832 0.67581
0.02471 27.21791 0.64331
0.02547 28.05602 0.63295
0.02623 27.45482 0.63736
0.02699 26.28785 0.60535
0.02775 26.01308 0.56405
0.02851 25.84001 0.57296
0.02927 26.05499 0.53745
0.03003 25.28890 0.53276
0.03079 24.90373 0.51836
0.03155 24.77288 0.50611
0.03231 24.49581 0.49563
0.03307 24.57817 0.47494
0.03383 24.02138 0.47359
0.03459 23.69035 0.46923
0.03535 23.46443 0.46820
0.03611 22.70949 0.44544
0.03687 22.66845 0.43554
0.03763 21.94208 0.42064
0.03839 21.40840 0.41840
0.03915 21.58763 0.40688
0.03991 21.32042 0.39988
0.04067 20.27846 0.39131
0.04143 20.86118 0.38418
0.04219 20.04817 0.38000
0.04295 20.16609 0.36712
0.04371 19.82257 0.36924
0.04447 19.36732 0.36563
0.04523 18.84324 0.35715
0.04599 18.36941 0.34785
0.04675 18.15102 0.33676
0.04751 17.89514 0.32801
0.04827 18.41114 0.33009
0.04903 17.21636 0.33214
0.04979 17.28329 0.32735
0.05055 16.90825 0.31585
0.05131 16.67701 0.30972
0.05207 16.24271 0.31479
0.05283 15.82123 0.31181
0.05359 15.74919 0.30787
0.05435 15.18069 0.30992
0.05511 15.35624 0.29991
0.05587 15.03924 0.29733
0.05663 14.26342 0.29353
0.05739 13.92628 0.28286
0.05815 13.97878 0.27356
0.05891 13.43303 0.27834
0.05967 13.45716 0.27764
0.06043 12.86082 0.27281
0.06119 12.73688 0.26296
0.06195 12.44514 0.26713
0.06271 12.27346 0.26458
0.06347 11.75424 0.26211
0.06423 11.35719 0.25735
0.06499 11.17755 0.26328
0.06575 11.16731 0.24868
0.06651 11.12542 0.24551
0.06727 10.60209 0.24864
0.06803 10.03375 0.24389
0.06879 9.87883 0.24285
0.06955 9.55957 0.23769
0.07031 9.16120 0.23281
0.07107 9.29208 0.22807
0.07183 8.99217 0.22972
0.07259 8.79370 0.22226
0.07335 8.42536 0.22423
0.07412 8.12016 0.21807
0.07488 8.44262 0.21837
0.07564 8.14340 0.21550
0.07640 8.17351 0.21377
0.07716 7.65707 0.20956
0.07792 7.31581 0.21311
0.07868 6.72447 0.20686
0.07944 6.80759 0.21228
0.08020 6.63422 0.20941
0.08096 6.46152 0.20273
0.08172 6.38033 0.20407
0.08248 5.95928 0.19760
0.08324 5.95635 0.19852
0.08400 5.54777 0.20172
0.08476 5.60584 0.20133
0.08552 5.31439 0.20328
0.08628 5.41551 0.20239
0.08704 5.36706 0.19935
0.08780 4.83370 0.19811
0.08856 4.76249 0.20025
0.08932 4.93210 0.19697
0.09008 4.42446 0.20130
0.09084 4.61338 0.20587
0.09160 4.15945 0.20508
0.09236 4.04194 0.20727
0.09312 3.72316 0.21011
0.09388 3.85772 0.20290
0.09464 3.49487 0.20752
0.09540 3.74340 0.20588
0.09616 3.51009 0.19583
0.09692 3.29419 0.19170
0.09768 3.14037 0.19278
0.09844 3.26136 0.19304
0.09920 3.17430 0.19016
0.09996 2.96587 0.18998
0.10072 2.86432 0.18919
0.10148 2.64261 0.18646
0.10224 3.06222 0.18255
0.10300 2.64333 0.17688
0.10376 2.57761 0.17582
0.10452 2.32631 0.17214
0.10528 2.31488 0.17348
0.10604 1.90378 0.16734
0.10680 2.24539 0.16548
0.10756 2.03730 0.16656
0.10832 1.79642 0.16809
0.10908 1.88544 0.16726
0.10984 1.88408 0.16455
0.11060 1.56236 0.16647
0.11136 1.67539 0.16283
0.11212 1.61426 0.16700
0.11288 1.54632 0.16224
0.11364 1.41162 0.15754
0.11440 1.19534 0.15667
0.11516 1.31347 0.15665
0.11592 0.93998 0.15426
0.11668 1.13675 0.15503
0.11744 1.06348 0.15378
0.11820 1.27472 0.15463
0.11896 1.08164 0.15048
0.11972 0.96984 0.14867
0.12048 1.01749 0.15005
0.12124 1.12484 0.14851
0.12200 0.91992 0.14796
0.12276 0.66230 0.14863
0.12352 0.83638 0.14306
0.12428 0.88381 0.14507
0.12504 0.77793 0.14657
0.12580 0.88292 0.14424
0.12656 0.72442 0.14272
0.12732 0.47625 0.14335
0.12808 0.45796 0.14003
0.12884 0.47489 0.14254
0.12960 0.44209 0.14037
0.13036 0.66409 0.13755
0.13112 0.58326 0.13453
0.13188 0.52339 0.13818
0.13264 0.48195 0.13591
0.13340 0.54403 0.13723
0.13416 0.46291 0.13492
0.13492 0.55895 0.13192
0.13568 0.30757 0.13128
0.13644 0.25390 0.13073
0.13720 0.29557 0.13215
0.13796 0.28627 0.13184
0.13873 0.50057 0.13210
0.13949 0.41303 0.13042
0.14025 0.23006 0.12711
0.14101 0.23461 0.12854
0.14177 0.30295 0.13083
0.14253 0.32435 0.12796
0.14329 0.40603 0.12828
0.14405 0.20897 0.12767
0.14481 0.23069 0.12666
0.14557 0.23995 0.12735
0.14633 0.28428 0.12599
0.14709 0.11900 0.12709
0.14785 0.24605 0.12485
0.14861 0.13140 0.12394
0.14937 0.33416 0.12601
0.15013 0.34180 0.12729
0.15089 0.21292 0.12196
0.15165 0.28454 0.12461
0.15241 0.18659 0.12143
0.15317 0.43494 0.12141
0.15393 0.32806 0.12180
0.15469 0.31415 0.12091
0.15545 0.16850 0.12190
0.15621 0.30096 0.12175
0.15697 0.26663 0.12081
0.15773 0.00840 0.11941
0.15849 0.33046 0.11933
0.15925 0.35835 0.11914
0.16001 0.03469 0.11843
0.16077 0.10199 0.11738
0.16153 0.28195 0.11708
0.16229 0.08062 0.11740
0.16305 0.10528 0.11612
0.16381 0.15015 0.11845
0.16457 0.19637 0.11718
0.16533 0.28679 0.11756
0.16609 0.24954 0.11507
0.16685 0.06066 0.11515
0.16761 0.33720 0.11611
0.16837 0.06290 0.11556
0.16913 0.28292 0.11291
0.16989 0.23417 0.11495
0.17065 0.36110 0.11228
0.17141 0.15853 0.11321
0.17217 0.08343 0.11367
0.17293 0.35534 0.11503
0.17369 0.21959 0.11475
0.17445 0.19793 0.11617
0.17521 0.36937 0.11718
0.17597 0.26297 0.11538
0.17673 0.29852 0.11570
0.17749 0.21322 0.11750
0.17825 0.26984 0.11722
0.17901 0.12938 0.12024
0.17977 0.34523 0.12084
0.18053 0.23298 0.12210
0.18129 0.24216 0.12202
0.18205 0.37304 0.12129
0.18281 0.31876 0.12413
0.18357 0.30618 0.12378
0.18433 0.24499 0.12200
0.18509 0.24589 0.12544
0.18585 0.18763 0.12273
0.18661 0.19985 0.12285
0.18737 0.24313 0.12411
0.18813 0.22597 0.12410
0.18889 0.31639 0.12413
0.18965 0.32618 0.12512
0.19041 0.21900 0.12755
0.19117 0.35003 0.12648
0.19193 0.21100 0.12725
0.19269 0.40191 0.12649
0.19345 0.34744 0.12481
0.19421 0.26466 0.12739
0.19497 0.37319 0.12637
0.19573 0.39271 0.12921
0.19649 0.36299 0.12731
0.19725 0.36384 0.12801
0.19801 0.27019 0.12812
0.19877 0.25855 0.12789
0.19953 0.38656 0.12974
0.20029 0.22930 0.12741
0.20105 0.19321 0.12927
0.20181 0.29525 0.12832
0.20257 0.30133 0.13010
0.20333 0.42560 0.12903
0.20409 0.13389 0.13025
0.20485 0.25314 0.12715
0.20561 0.21734 0.12708
0.20637 0.30774 0.12935
0.20713 0.31581 0.12927
0.20789 0.36676 0.13014
0.20865 0.36211 0.12842
0.20941 0.30767 0.12694
0.21017 0.14892 0.12881
0.21093 0.37148 0.12678
0.21169 0.30534 0.12749
0.21245 0.28043 0.12844
0.21321 0.33846 0.12704
0.21397 0.44802 0.12583
0.21473 0.15056 0.12680
0.21549 0.37443 0.13069
0.21625 0.27507 0.12729
0.21701 0.24504 0.12777
0.21777 0.17891 0.12822
0.21853 0.13415 0.12806
0.21929 0.20584 0.12767
0.22005 0.40185 0.12552
0.22081 0.23274 0.12583
0.22157 0.21978 0.12676
0.22233 0.38350 0.12935
0.22309 0.33636 0.12795
0.22385 0.27224 0.12556
0.22461 0.44130 0.12463
0.22537 0.37810 0.12366
0.22613 0.32972 0.12214
0.22689 0.30349 0.12445
0.22765 0.25978 0.12212
0.22841 0.24334 0.12277
0.22917 0.27164 0.12204
0.22993 0.35673 0.12224
0.23069 0.24839 0.11957
0.23145 0.23673 0.11908
0.23221 0.19748 0.12105
0.23297 0.13373 0.11935
0.23373 0.17547 0.11925
0.23449 0.22483 0.11795
0.23525 0.15725 0.11768
0.23601 0.16638 0.11884
0.23677 0.18152 0.11558
0.23753 0.18760 0.11687
0.23829 0.34160 0.11564
0.23905 0.13245 0.11604
0.23981 0.00608 0.11661
0.24057 0.19390 0.11576
0.24133 0.24595 0.11527
0.24209 0.25960 0.11564
0.24285 0.08290 0.11457
0.24361 0.21124 0.11414
0.24437 0.18111 0.11384
0.24513 0.20345 0.11487
0.24589 0.16017 0.11404
0.24665 0.21229 0.11189
0.24741 0.31951 0.11127
0.24817 0.19437 0.11211
0.24893 0.16892 0.11041
0.24969 0.17586 0.11054
0.25045 0.26653 0.11112
0.25121 0.20654 0.11120
0.25197 0.25499 0.11084
0.25273 0.19095 0.10899
0.25349 0.10916 0.11029
0.25425 -0.05878 0.10979
0.25501 0.31898 0.10863
0.25577 0.20014 0.10626
0.25653 0.20504 0.10776
0.25729 0.12302 0.10954
0.25805 0.19335 0.10723
0.25881 0.12311 0.10831
0.25957 0.14978 0.10727
0.26033 0.01265 0.10709
0.26109 0.20619 0.10620
0.26185 0.27373 0.10537
0.26261 0.17382 0.10531
0.26337 0.18665 0.10318
0.26413 0.30435 0.10361
0.26489 0.14867 0.10442
0.26565 0.11410 0.10359
0.26641 0.04193 0.10454
0.26717 0.04318 0.10377
0.26793 0.19991 0.10343
0.26869 0.09803 0.10288
0.26945 0.19162 0.10180
0.27021 0.18193 0.10302
0.27097 0.16383 0.10343
0.27172 0.11451 0.10320
0.27248 -0.01521 0.10304
0.27324 0.08474 0.10187
0.27400 0.22654 0.10193
0.27476 0.08417 0.10219
0.27552 0.26675 0.10126
0.27628 0.06864 0.10116
0.27704 0.07026 0.10055
0.27780 0.18956 0.10087
0.27856 0.06347 0.10071
0.27932 0.16437 0.09749
0.28008 0.06467 0.10018
0.28084 0.08110 0.09749
0.28160 0.13000 0.09848
0.28236 0.10932 0.09875
0.28312 0.20350 0.10075
0.28388 0.07989 0.09711
0.28464 0.18602 0.09905
0.28540 0.08250 0.09856
0.28616 0.00761 0.09802
0.28692 0.22040 0.09921
0.28768 0.08565 0.10025
0.28844 0.08692 0.09927
0.28920 0.10817 0.09887
0.28996 0.07393 0.09812
0.29072 0.05770 0.09810
0.29148 0.18292 0.09893
0.29224 0.08785 0.09950
0.29300 0.16326 0.09934
0.29376 0.02745 0.10029
0.29452 0.10820 0.09881
0.29528 0.11407 0.09962
0.29604 0.07050 0.09871
0.29680 0.05337 0.09933
0.29756 0.13588 0.09972
0.29832 0.06627 0.09958
0.29908 0.00800 0.10039
0.29984 0.07707 0.09942
0.30060 0.10899 0.09948
0.30136 0.17817 0.09865
0.30212 0.12724 0.09962
0.30288 0.04541 0.10000
0.30364 0.16822 0.09660
0.30440 0.03405 0.09858
0.30516 0.09777 0.09607
0.30592 0.03962 0.09812
0.30668 0.15307 0.09921
0.30744 0.00906 0.09956
0.30820 0.15440 0.10045
0.30896 0.09755 0.10022
0.30972 0.24157 0.10138
0.31048 0.21952 0.10000
0.31124 0.23009 0.09952
0.31200 0.05140 0.09911
0.31276 0.09372 0.09992
0.31352 0.29789 0.10020
0.31428 0.04697 0.09921
0.31504 0.09903 0.10175
0.31580 0.13095 0.10314
0.31656 0.03206 0.10247
0.31732 0.03156 0.10420
0.31808 0.13146 0.10474
0.31883 0.17074 0.10492
0.31959 0.04493 0.10341
0.32035 0.08174 0.10407
0.32111 0.11076 0.10590
0.32187 0.05904 0.10525
0.32263 0.22653 0.10484
0.32339 0.15648 0.10452
0.32415 0.14946 0.10586
0.32491 0.23119 0.10596
0.32567 0.12854 0.10517
0.32643 0.14845 0.10638
0.32719 0.07056 0.10620
0.32795 0.12906 0.10586
0.32871 0.14830 0.10616
0.32947 0.11877 0.10648
0.33023 0.14155 0.10665
0.33099 0.10497 0.10553
0.33175 0.13819 0.10537
0.33251 0.27028 0.10470
0.33327 0.09724 0.10563
0.33403 0.13251 0.10808
0.33479 0.01651 0.10622
0.33555 0.10250 0.10849
0.33631 0.14309 0.10731
0.33707 0.13058 0.10752
0.33783 0.15845 0.10792
0.33859 0.20486 0.10713
0.33935 0.10880 0.10697
0.34011 0.00286 0.10705
0.34087 0.12905 0.10895
0.34163 0.08087 0.10831
0.34239 0.04679 0.11023
0.34315 0.06738 0.10867
0.34391 0.10261 0.10950
0.34467 0.10684 0.10879
0.34543 0.02590 0.11051
0.34619 0.12703 0.10896
0.34695 0.16103 0.11062
0.34771 -0.00684 0.10914
0.34847 0.12908 0.10950
0.34922 0.11689 0.10910
0.34998 0.16165 0.11086
0.35074 0.06290 0.10825
0.35150 0.09740 0.10734
0.35226 0.16385 0.10725
0.35302 0.03133 0.10588
0.35378 -0.08986 0.10424
0.35454 0.06412 0.10456
0.35530 -0.06056 0.10452
0.35606 0.22939 0.10588
0.35682 0.04334 0.10507
0.35758 0.03718 0.10835
0.35834 0.17211 0.10656
0.35910 0.05423 0.10460
0.35986 0.19809 0.10555
0.36062 0.02059 0.10596
0.36138 0.20418 0.10553
0.36214 0.12589 0.10606
0.36290 0.06710 0.10415
0.36366 0.09666 0.10630
0.36442 0.06915 0.10742
0.36518 -0.01418 0.10557
0.36594 0.09632 0.10687
0.36670 0.11148 0.10987
0.36746 0.09828 0.11066
0.36822 -0.03361 0.10774
0.36898 0.19598 0.10810
0.36974 0.02684 0.10958
0.37050 0.16421 0.11037
0.37126 0.21169 0.11104
0.37202 0.14196 0.11141
0.37277 -0.04186 0.11248
0.37353 0.15094 0.11367
0.37429 0.16705 0.11217
0.37505 0.06642 0.11333
0.37581 0.05062 0.11594
0.37657 0.08787 0.11402
0.37733 0.06517 0.11584
0.37809 0.18513 0.11616
0.37885 0.06984 0.11813
0.37961 0.13265 0.11746
0.38037 0.26537 0.11943
0.38113 0.03520 0.12184
0.38189 -0.07055 0.12160
0.38265 0.03254 0.12261
0.38341 0.16828 0.12402
0.38417 0.12065 0.12443
0.38493 0.02735 0.12441
0.38569 0.24724 0.12601
0.38645 0.19743 0.12459
0.38721 -0.03606 0.12666
0.38797 0.34415 0.12718
0.38873 0.07092 0.13039
0.38949 0.00523 0.15808
0.39025 0.18999 0.13024
0.39101 -0.01542 0.13071
0.39177 0.13687 0.13174
0.39252 0.16988 0.13531
0.39328 0.22291 0.13531
0.39404 0.12566 0.13379
0.39480 0.07042 0.13415
0.39556 0.09352 0.14090
0.39632 0.06768 0.13743
0.39708 0.27910 0.13820
0.39784 0.17859 0.14082
0.39860 0.07771 0.14051
0.39936 0.04841 0.14209
0.40012 0.04442 0.14268
0.40088 0.05811 0.14297
0.40164 0.00723 0.14499
0.40240 0.06003 0.14544
0.40316 0.20234 0.14734
0.40392 0.25043 0.14793
0.40468 -0.05672 0.45953
0.40544 0.11592 0.14696
0.40620 0.04856 0.14657
0.40696 0.19065 0.14931
0.40772 0.04547 0.14823
0.40848 -0.10877 0.14831
0.40924 0.06694 0.14884
0.40999 0.03119 0.15344
0.41075 0.16164 0.15190
0.41151 -0.14443 0.15256
0.41227 0.09986 0.15338
0.41303 0.00629 0.15291
0.41379 0.13563 0.15149
0.41455 -0.08550 0.15473
0.41531 0.18180 0.15105
0.41607 0.16184 0.15449
0.41683 0.08952 0.15978
0.41759 0.00125 0.15483
0.41835 0.11885 0.15793
0.41911 -0.13480 0.15858
0.41987 0.05039 0.16039
0.42063 -0.23819 0.15787
0.42139 0.15627 0.16237
0.42215 0.05141 0.16247
0.42291 0.16301 0.16498
0.42367 0.20841 0.16498
0.42443 0.04741 0.16723
0.42519 -0.04737 0.17025
0.42594 0.03949 0.16865
0.42670 0.05226 0.17296
0.42746 0.12446 0.17495
0.42822 0.11576 0.17557
0.42898 0.15107 0.17689
0.42974 -0.05434 0.17159
0.43050 0.20266 0.18297
0.43126 0.19101 0.17991
0.43202 -0.01118 0.18157
0.43278 -0.00909 0.18676
0.43354 0.08929 0.19537
0.43430 0.00999 0.19565
0.43506 0.13976 0.19783
