# Supplementary material for: De novo design of proteins housing excitonically coupled chlorophyll special pairs
Source: Nat Chem Biol. 2024 Jun 3;20(7):906–15. doi: 10.1038/s41589-024-01626-0 (PMC11213709; doi:10.1038/s41589-024-01626-0)
Supplement: Supplementary file 5 — Raw SAXS data for SP1, SP2 and SP3 apo proteins. [file 41589_2024_1626_MOESM5_ESM.zip › SAXS_data_Fig2/SP1_166uM/Buffer2/SP1_166uM_snap_00012.sub.2.dat]

0.01026 32.59271 8.46033
0.01102 35.09321 4.99386
0.01178 34.56456 3.52126
0.01254 30.42578 2.53939
0.01330 32.04691 2.03851
0.01406 28.35670 1.56516
0.01482 32.75780 1.45297
0.01558 30.88215 1.30590
0.01634 30.46137 1.20340
0.01710 29.72707 1.12067
0.01786 30.36696 1.08628
0.01862 30.71794 1.03490
0.01938 29.82832 0.93074
0.02014 29.95309 0.93285
0.02090 29.76401 0.85093
0.02166 28.98983 0.76019
0.02242 28.36994 0.72977
0.02318 27.96702 0.70997
0.02395 27.92961 0.65648
0.02471 27.86339 0.67619
0.02547 25.88973 0.61960
0.02623 26.61313 0.61875
0.02699 26.76196 0.58784
0.02775 26.40243 0.57092
0.02851 26.03389 0.56567
0.02927 25.42800 0.53396
0.03003 25.11826 0.51549
0.03079 25.22483 0.52578
0.03155 24.68522 0.51599
0.03231 24.59991 0.49382
0.03307 24.82251 0.48821
0.03383 23.82183 0.47323
0.03459 24.04021 0.45853
0.03535 23.20723 0.45148
0.03611 23.39558 0.46127
0.03687 22.78863 0.43448
0.03763 22.64771 0.42417
0.03839 22.23794 0.42267
0.03915 22.03703 0.41045
0.03991 21.79510 0.39089
0.04067 21.17980 0.40688
0.04143 21.08814 0.38351
0.04219 20.10513 0.37406
0.04295 19.95659 0.37447
0.04371 19.85918 0.36619
0.04447 19.39793 0.37423
0.04523 19.05144 0.35684
0.04599 18.53842 0.34414
0.04675 19.01947 0.35354
0.04751 18.11161 0.33965
0.04827 17.41291 0.33620
0.04903 17.82125 0.33706
0.04979 17.06043 0.33186
0.05055 16.83028 0.31653
0.05131 16.56913 0.31622
0.05207 16.08667 0.30958
0.05283 16.00743 0.30672
0.05359 15.67137 0.29670
0.05435 15.23486 0.29632
0.05511 14.76317 0.29621
0.05587 15.08333 0.29114
0.05663 14.67436 0.28960
0.05739 14.43140 0.27992
0.05815 13.74432 0.28055
0.05891 13.56335 0.27545
0.05967 13.43601 0.26493
0.06043 13.16400 0.27669
0.06119 12.86694 0.26821
0.06195 12.71202 0.26048
0.06271 12.29005 0.27173
0.06347 11.73725 0.26212
0.06423 11.48607 0.25884
0.06499 11.47904 0.25053
0.06575 11.06160 0.25143
0.06651 10.72134 0.24380
0.06727 10.59012 0.24582
0.06803 10.14771 0.24239
0.06879 9.95713 0.24083
0.06955 9.62435 0.24042
0.07031 9.47678 0.23002
0.07107 9.60140 0.22753
0.07183 9.00938 0.22939
0.07259 8.74706 0.22595
0.07335 8.70186 0.22827
0.07412 8.49560 0.21945
0.07488 8.30343 0.22052
0.07564 7.90919 0.21828
0.07640 7.86970 0.21785
0.07716 7.33432 0.21082
0.07792 7.49017 0.21132
0.07868 7.43222 0.20964
0.07944 6.98808 0.20700
0.08020 6.84809 0.20500
0.08096 6.79353 0.20444
0.08172 6.49701 0.20209
0.08248 6.11901 0.19925
0.08324 6.06103 0.20093
0.08400 5.78661 0.19995
0.08476 5.77888 0.19832
0.08552 5.72845 0.20214
0.08628 5.36937 0.19956
0.08704 5.55845 0.19922
0.08780 4.82769 0.19989
0.08856 4.68244 0.19940
0.08932 4.89255 0.20384
0.09008 4.80450 0.20249
0.09084 4.54212 0.20489
0.09160 4.59240 0.20687
0.09236 4.07648 0.20718
0.09312 4.06040 0.20880
0.09388 3.75181 0.20259
0.09464 3.55256 0.20020
0.09540 3.76412 0.20108
0.09616 3.47675 0.19857
0.09692 3.19665 0.19813
0.09768 3.02620 0.19392
0.09844 3.30110 0.19013
0.09920 2.91590 0.19062
0.09996 2.94465 0.18817
0.10072 2.70959 0.18504
0.10148 2.89803 0.18773
0.10224 2.59405 0.18145
0.10300 2.55504 0.17477
0.10376 2.31259 0.17495
0.10452 2.57396 0.17203
0.10528 2.29390 0.17291
0.10604 2.16906 0.17135
0.10680 2.20308 0.17023
0.10756 2.06916 0.16534
0.10832 2.16713 0.16791
0.10908 1.81534 0.16850
0.10984 1.94821 0.16653
0.11060 2.12147 0.16809
0.11136 1.64972 0.16718
0.11212 1.64913 0.15930
0.11288 1.49609 0.15918
0.11364 1.56087 0.15803
0.11440 1.43592 0.15655
0.11516 1.34033 0.15678
0.11592 1.25919 0.15582
0.11668 1.38902 0.15521
0.11744 1.16356 0.15360
0.11820 1.02963 0.15249
0.11896 0.92167 0.15419
0.11972 1.12334 0.15173
0.12048 0.88071 0.14860
0.12124 0.83281 0.14993
0.12200 0.97628 0.14730
0.12276 0.84803 0.15016
0.12352 0.72617 0.14732
0.12428 0.61389 0.14451
0.12504 0.79221 0.14483
0.12580 0.76176 0.14386
0.12656 0.63793 0.14174
0.12732 0.64601 0.13959
0.12808 0.71577 0.14127
0.12884 0.59596 0.13771
0.12960 0.56302 0.13983
0.13036 0.83199 0.14125
0.13112 0.52338 0.13712
0.13188 0.53847 0.13635
0.13264 0.46948 0.13570
0.13340 0.38586 0.13596
0.13416 0.44834 0.13597
0.13492 0.55245 0.13523
0.13568 0.49312 0.13548
0.13644 0.41469 0.13228
0.13720 0.33671 0.13270
0.13796 0.47122 0.13015
0.13873 0.24437 0.13177
0.13949 0.18980 0.13137
0.14025 0.28368 0.12997
0.14101 0.32684 0.12868
0.14177 0.22082 0.12999
0.14253 0.27756 0.12679
0.14329 0.27115 0.12837
0.14405 0.35460 0.12718
0.14481 0.32276 0.12679
0.14557 0.20726 0.12823
0.14633 0.19964 0.12428
0.14709 0.34090 0.12416
0.14785 0.14175 0.12641
0.14861 0.36720 0.12481
0.14937 0.14861 0.12560
0.15013 0.20220 0.12436
0.15089 0.01836 0.12323
0.15165 0.21967 0.12372
0.15241 0.12046 0.12396
0.15317 0.19365 0.12062
0.15393 0.18037 0.12149
0.15469 0.36452 0.12139
0.15545 0.38002 0.12066
0.15621 0.25980 0.12112
0.15697 0.32603 0.11938
0.15773 0.21888 0.12098
0.15849 0.21072 0.11963
0.15925 0.16150 0.11835
0.16001 0.20235 0.11952
0.16077 0.20535 0.11742
0.16153 0.26027 0.11602
0.16229 0.21533 0.11683
0.16305 0.28183 0.11774
0.16381 0.15655 0.11778
0.16457 0.13549 0.11655
0.16533 0.28796 0.11576
0.16609 0.24535 0.11570
0.16685 0.31308 0.11633
0.16761 0.29060 0.11720
0.16837 0.23220 0.11442
0.16913 0.24601 0.11391
0.16989 0.05498 0.11596
0.17065 0.31527 0.11416
0.17141 0.26934 0.11266
0.17217 0.28887 0.11438
0.17293 0.21730 0.11493
0.17369 0.19997 0.11531
0.17445 0.27514 0.11460
0.17521 0.18849 0.11470
0.17597 0.27506 0.11683
0.17673 0.28024 0.11574
0.17749 0.32913 0.11895
0.17825 0.10847 0.11799
0.17901 0.20336 0.12029
0.17977 0.28641 0.12088
0.18053 0.21448 0.12197
0.18129 0.19324 0.12183
0.18205 0.26870 0.12193
0.18281 0.38450 0.12319
0.18357 0.20987 0.12187
0.18433 0.24532 0.12157
0.18509 0.18391 0.12317
0.18585 0.30843 0.12491
0.18661 0.24715 0.12380
0.18737 0.26861 0.12582
0.18813 0.29618 0.12671
0.18889 0.35194 0.12513
0.18965 0.28471 0.12402
0.19041 0.32686 0.12584
0.19117 0.29260 0.12635
0.19193 0.19184 0.12627
0.19269 0.23258 0.12886
0.19345 0.30697 0.12772
0.19421 0.21351 0.12440
0.19497 0.39523 0.12685
0.19573 0.37463 0.12543
0.19649 0.33620 0.12839
0.19725 0.30823 0.12768
0.19801 0.44953 0.12681
0.19877 0.31555 0.12689
0.19953 0.24910 0.12768
0.20029 0.47445 0.13033
0.20105 0.31047 0.12953
0.20181 0.42687 0.12632
0.20257 0.11546 0.12845
0.20333 0.28360 0.13058
0.20409 0.27217 0.12707
0.20485 0.46442 0.12775
0.20561 0.35067 0.12967
0.20637 0.22911 0.12831
0.20713 0.28244 0.12835
0.20789 0.24330 0.12795
0.20865 0.32257 0.12774
0.20941 0.30396 0.12706
0.21017 0.43457 0.12819
0.21093 0.24910 0.12965
0.21169 0.10803 0.13088
0.21245 0.37581 0.12886
0.21321 0.41595 0.12610
0.21397 0.29953 0.12777
0.21473 0.33918 0.13031
0.21549 0.21660 0.12821
0.21625 0.50017 0.12916
0.21701 0.25173 0.12677
0.21777 0.30311 0.12890
0.21853 0.45832 0.12797
0.21929 0.26527 0.12764
0.22005 0.21892 0.12487
0.22081 0.23936 0.12823
0.22157 0.20393 0.12540
0.22233 0.25868 0.12465
0.22309 0.24299 0.12645
0.22385 0.07999 0.12473
0.22461 0.32211 0.12481
0.22537 0.37189 0.12434
0.22613 0.29455 0.12262
0.22689 0.15314 0.12220
0.22765 0.20945 0.12244
0.22841 0.28136 0.12098
0.22917 0.24016 0.12068
0.22993 0.14829 0.12181
0.23069 0.18517 0.11950
0.23145 0.09858 0.11888
0.23221 0.23605 0.12078
0.23297 0.21100 0.11955
0.23373 0.11186 0.11792
0.23449 0.14277 0.11956
0.23525 0.15387 0.11890
0.23601 0.32197 0.11697
0.23677 0.35247 0.11768
0.23753 0.14606 0.11628
0.23829 0.30107 0.11616
0.23905 0.26483 0.11562
0.23981 0.19006 0.11570
0.24057 0.34129 0.11503
0.24133 0.26582 0.11529
0.24209 0.26616 0.11511
0.24285 0.20619 0.11412
0.24361 0.25028 0.11157
0.24437 0.13039 0.11367
0.24513 0.15162 0.11391
0.24589 0.15841 0.11187
0.24665 0.21728 0.11396
0.24741 0.35147 0.11120
0.24817 0.26202 0.11246
0.24893 0.13505 0.11213
0.24969 0.13969 0.11205
0.25045 0.17734 0.11080
0.25121 0.29631 0.11017
0.25197 0.23730 0.10962
0.25273 0.12762 0.11058
0.25349 0.22280 0.10914
0.25425 0.18302 0.10819
0.25501 0.20217 0.11076
0.25577 0.02901 0.10809
0.25653 0.22270 0.10715
0.25729 0.21431 0.10752
0.25805 0.20961 0.10843
0.25881 0.22803 0.10904
0.25957 0.14183 0.10660
0.26033 0.07321 0.10620
0.26109 0.16564 0.10732
0.26185 0.13967 0.10711
0.26261 0.19983 0.10602
0.26337 0.08985 0.10454
0.26413 0.10731 0.10395
0.26489 0.15028 0.10500
0.26565 0.11444 0.10513
0.26641 0.08200 0.10357
0.26717 0.26124 0.10521
0.26793 0.06625 0.10393
0.26869 0.27074 0.10478
0.26945 0.08640 0.10480
0.27021 0.14622 0.10351
0.27097 0.09234 0.10231
0.27172 0.06427 0.10171
0.27248 0.03721 0.10231
0.27324 0.10602 0.10318
0.27400 0.07665 0.10260
0.27476 0.11594 0.10199
0.27552 0.03363 0.10086
0.27628 0.11131 0.10029
0.27704 0.20004 0.10118
0.27780 0.07650 0.10065
0.27856 0.02887 0.10073
0.27932 0.12864 0.09895
0.28008 0.15107 0.09992
0.28084 0.04416 0.09816
0.28160 0.08253 0.09905
0.28236 0.07382 0.09887
0.28312 0.10248 0.09978
0.28388 0.15892 0.09984
0.28464 -0.09101 0.10003
0.28540 0.12735 0.09800
0.28616 0.24698 0.09782
0.28692 0.00716 0.09968
0.28768 0.22049 0.09952
0.28844 0.28952 0.09915
0.28920 0.14256 0.09873
0.28996 0.13462 0.10017
0.29072 0.09113 0.09814
0.29148 -0.01647 0.09861
0.29224 0.00575 0.09940
0.29300 0.09032 0.10084
0.29376 0.15662 0.09873
0.29452 0.06227 0.09887
0.29528 0.06113 0.10075
0.29604 0.11137 0.09889
0.29680 0.13635 0.10013
0.29756 0.06621 0.09926
0.29832 0.19597 0.09915
0.29908 0.00217 0.09986
0.29984 0.10964 0.09990
0.30060 0.28689 0.09841
0.30136 0.16007 0.09826
0.30212 -0.00009 0.09909
0.30288 0.11373 0.09705
0.30364 0.03034 0.09691
0.30440 0.11163 0.09851
0.30516 0.16006 0.09822
0.30592 0.08503 0.09701
0.30668 0.08298 0.09889
0.30744 -0.00199 0.09812
0.30820 0.13475 0.09984
0.30896 0.01047 0.10043
0.30972 0.08162 0.10134
0.31048 0.15168 0.10006
0.31124 -0.00718 0.10071
0.31200 0.10946 0.09895
0.31276 0.25051 0.10073
0.31352 0.18569 0.09984
0.31428 0.12323 0.09999
0.31504 0.10980 0.10207
0.31580 0.01784 0.10290
0.31656 0.12647 0.10197
0.31732 0.10279 0.10430
0.31808 0.18484 0.10468
0.31883 0.21915 0.10567
0.31959 0.23144 0.10365
0.32035 0.06091 0.10328
0.32111 0.15503 0.10527
0.32187 0.01631 0.10478
0.32263 0.02642 0.10405
0.32339 0.13837 0.10697
0.32415 0.05300 0.10602
0.32491 0.05194 0.10687
0.32567 0.08195 0.10671
0.32643 0.12274 0.10551
0.32719 0.04167 0.10582
0.32795 0.18350 0.10725
0.32871 0.10200 0.10379
0.32947 -0.01443 0.10685
0.33023 0.12495 0.10657
0.33099 0.13394 0.10592
0.33175 0.07105 0.10545
0.33251 0.07419 0.10592
0.33327 0.00552 0.10679
0.33403 0.14417 0.10588
0.33479 0.19102 0.10677
0.33555 0.03823 0.10667
0.33631 0.08240 0.10980
0.33707 0.03852 0.10736
0.33783 0.14449 0.10861
0.33859 0.16554 0.10827
0.33935 0.08535 0.10725
0.34011 0.10874 0.10914
0.34087 0.15872 0.10764
0.34163 0.19780 0.10912
0.34239 0.12607 0.10867
0.34315 0.08180 0.10916
0.34391 0.09845 0.10740
0.34467 0.08667 0.10776
0.34543 -0.00604 0.11092
0.34619 0.18501 0.10928
0.34695 0.12299 0.11120
0.34771 0.19804 0.10980
0.34847 0.05551 0.11163
0.34922 -0.00360 0.10942
0.34998 0.08063 0.11060
0.35074 0.18241 0.10995
0.35150 0.12578 0.10853
0.35226 0.01658 0.10697
0.35302 0.20915 0.10628
0.35378 0.23419 0.10504
0.35454 0.11798 0.10442
0.35530 0.19773 0.10484
0.35606 0.12454 0.10733
0.35682 0.04869 0.10626
0.35758 0.01202 0.10788
0.35834 0.20242 0.10701
0.35910 0.13007 0.10689
0.35986 0.00867 0.10466
0.36062 0.15659 0.10691
0.36138 0.09911 0.10636
0.36214 0.01003 0.10657
0.36290 0.05827 0.10630
0.36366 0.10107 0.10578
0.36442 0.12856 0.10683
0.36518 0.13520 0.10794
0.36594 0.14122 0.10713
0.36670 0.00656 0.10725
0.36746 0.05729 0.10910
0.36822 0.08908 0.10790
0.36898 0.01522 0.10916
0.36974 0.02147 0.11175
0.37050 0.13506 0.11092
0.37126 0.26430 0.11163
0.37202 0.11760 0.11169
0.37277 0.11479 0.11367
0.37353 0.08416 0.11205
0.37429 -0.04640 0.11450
0.37505 0.05540 0.11408
0.37581 0.11220 0.11624
0.37657 -0.00222 0.11523
0.37733 0.05441 0.11952
0.37809 0.06225 0.11734
0.37885 0.09771 0.11922
0.37961 0.02615 0.12021
0.38037 0.12374 0.12023
0.38113 0.11580 0.12029
0.38189 0.03403 0.12163
0.38265 -0.01190 0.12021
0.38341 -0.01242 0.12345
0.38417 0.15114 0.12382
0.38493 0.07641 0.12331
0.38569 0.28677 0.12661
0.38645 0.20460 0.12590
0.38721 0.21494 0.12868
0.38797 0.07114 0.12946
0.38873 0.08581 0.12880
0.38949 0.10776 0.14247
0.39025 0.12880 0.13015
0.39101 -0.08143 0.13099
0.39177 0.23570 0.13088
0.39252 0.20179 0.13315
0.39328 0.14453 0.13386
0.39404 -0.02392 0.13392
0.39480 0.19130 0.13589
0.39556 0.25389 0.13576
0.39632 0.01097 0.14020
0.39708 0.11761 0.13858
0.39784 0.12872 0.14157
0.39860 0.09357 0.13861
0.39936 0.26127 0.13928
0.40012 0.08409 0.14137
0.40088 -0.11544 0.14289
0.40164 0.26121 0.14404
0.40240 0.05762 0.14696
0.40316 0.16575 0.14700
0.40392 0.12569 0.14896
0.40468 -0.02457 0.44994
0.40544 0.03606 0.14601
0.40620 0.11695 0.14358
0.40696 0.12194 0.15093
0.40772 0.05513 0.14963
0.40848 0.06155 0.15012
0.40924 -0.03737 0.15079
0.40999 0.11333 0.15232
0.41075 0.13998 0.15372
0.41151 0.14249 0.15261
0.41227 -0.02597 0.15196
0.41303 0.03378 0.15368
0.41379 -0.07097 0.15494
0.41455 0.24191 0.15785
0.41531 0.16077 0.15751
0.41607 0.16227 0.15556
0.41683 0.07205 0.15820
0.41759 0.17441 0.16119
0.41835 0.10181 0.15520
0.41911 0.06144 0.15506
0.41987 -0.01547 0.16053
0.42063 0.08488 0.15765
0.42139 -0.01677 0.16500
0.42215 0.05198 0.16361
0.42291 0.20145 0.16599
0.42367 0.05318 0.17017
0.42443 0.08712 0.16751
0.42519 -0.07006 0.16699
0.42594 0.06846 0.17071
0.42670 0.02969 0.17446
0.42746 0.23497 0.17889
0.42822 0.18918 0.17668
0.42898 -0.00208 0.17715
0.42974 0.17969 0.17812
0.43050 0.24121 0.17920
0.43126 0.01706 0.18357
0.43202 0.26169 0.18484
0.43278 0.05220 0.18746
0.43354 -0.04107 0.19305
0.43430 0.13344 0.19132
0.43506 0.26403 0.19329
