# Supplementary material for: De novo design of proteins housing excitonically coupled chlorophyll special pairs
Source: Nat Chem Biol. 2024 Jun 3;20(7):906–15. doi: 10.1038/s41589-024-01626-0 (PMC11213709; doi:10.1038/s41589-024-01626-0)
Supplement: Supplementary file 5 — Raw SAXS data for SP1, SP2 and SP3 apo proteins. [file 41589_2024_1626_MOESM5_ESM.zip › SAXS_data_Fig2/SP1_166uM/Buffer2/SP1_166uM_snap_00013.sub.2.dat]

0.01026 34.36085 8.40192
0.01102 32.49011 4.44251
0.01178 31.01081 3.80353
0.01254 32.14532 2.67007
0.01330 33.51161 2.02195
0.01406 32.08298 1.64361
0.01482 31.99162 1.50799
0.01558 30.20963 1.36988
0.01634 31.37414 1.19265
0.01710 31.56691 1.12419
0.01786 30.14148 1.08112
0.01862 31.46738 0.97192
0.01938 29.47186 0.91325
0.02014 29.78331 0.87353
0.02090 29.57650 0.81250
0.02166 29.12319 0.74934
0.02242 29.19109 0.73314
0.02318 28.83179 0.71029
0.02395 27.93653 0.69126
0.02471 27.74519 0.65785
0.02547 26.87814 0.64584
0.02623 27.88595 0.62753
0.02699 26.38158 0.58607
0.02775 26.47062 0.58449
0.02851 26.18035 0.57733
0.02927 26.29641 0.54917
0.03003 24.82565 0.53187
0.03079 25.47234 0.52378
0.03155 25.01806 0.50652
0.03231 24.46610 0.49561
0.03307 23.93739 0.48080
0.03383 23.76072 0.46828
0.03459 23.02918 0.47000
0.03535 23.06403 0.43691
0.03611 23.03246 0.45339
0.03687 22.83160 0.42911
0.03763 21.50210 0.41855
0.03839 22.10464 0.41875
0.03915 22.14283 0.41078
0.03991 21.33305 0.39286
0.04067 21.16138 0.38832
0.04143 20.95564 0.39590
0.04219 20.50875 0.36265
0.04295 20.36933 0.36422
0.04371 19.92161 0.36748
0.04447 19.18746 0.35805
0.04523 19.46544 0.34744
0.04599 18.79239 0.35143
0.04675 19.06185 0.35076
0.04751 18.03991 0.33084
0.04827 17.75585 0.33227
0.04903 17.07820 0.33236
0.04979 17.48475 0.32630
0.05055 17.28154 0.32765
0.05131 16.86513 0.32269
0.05207 16.38962 0.31146
0.05283 15.88664 0.30833
0.05359 15.78826 0.30429
0.05435 15.17106 0.29269
0.05511 14.78244 0.29494
0.05587 15.24598 0.29722
0.05663 14.53004 0.28985
0.05739 14.30311 0.28338
0.05815 14.33631 0.27986
0.05891 13.77810 0.28088
0.05967 13.29922 0.27245
0.06043 13.30284 0.27469
0.06119 12.70927 0.26968
0.06195 12.64313 0.26658
0.06271 12.37189 0.25840
0.06347 12.04982 0.26088
0.06423 11.32415 0.25399
0.06499 11.25192 0.25122
0.06575 11.00845 0.24989
0.06651 11.06206 0.24762
0.06727 10.78951 0.24227
0.06803 10.39674 0.24475
0.06879 10.26224 0.23750
0.06955 9.82848 0.23689
0.07031 9.77530 0.23292
0.07107 9.37361 0.23100
0.07183 8.98570 0.23660
0.07259 8.88835 0.23145
0.07335 8.52242 0.22206
0.07412 8.24414 0.22006
0.07488 8.19417 0.22155
0.07564 7.96463 0.21550
0.07640 7.90020 0.21904
0.07716 7.55055 0.21605
0.07792 7.42477 0.20921
0.07868 7.37542 0.20980
0.07944 6.98726 0.20399
0.08020 6.66673 0.20162
0.08096 6.71856 0.20848
0.08172 6.54770 0.20537
0.08248 6.09608 0.19646
0.08324 6.20465 0.19943
0.08400 5.98598 0.19958
0.08476 5.58917 0.20067
0.08552 5.72458 0.20304
0.08628 5.33553 0.20084
0.08704 5.05772 0.19780
0.08780 5.02138 0.19902
0.08856 5.08371 0.20057
0.08932 4.73732 0.20007
0.09008 4.42116 0.20453
0.09084 4.45562 0.20541
0.09160 4.30544 0.20697
0.09236 4.01145 0.20688
0.09312 4.22473 0.20764
0.09388 3.93308 0.20692
0.09464 4.06299 0.20275
0.09540 3.90201 0.20356
0.09616 3.58867 0.19523
0.09692 3.37965 0.19545
0.09768 3.40442 0.19487
0.09844 3.27151 0.19459
0.09920 3.14529 0.18693
0.09996 3.24125 0.19312
0.10072 2.83573 0.19158
0.10148 2.80240 0.18640
0.10224 2.54001 0.18233
0.10300 2.73447 0.18194
0.10376 2.60513 0.17899
0.10452 2.26863 0.17674
0.10528 2.48541 0.17360
0.10604 2.17901 0.17145
0.10680 2.21124 0.16680
0.10756 2.09329 0.16747
0.10832 1.93435 0.16716
0.10908 1.81081 0.16826
0.10984 1.78555 0.16577
0.11060 1.49453 0.16658
0.11136 1.73763 0.16358
0.11212 1.60523 0.16235
0.11288 1.56388 0.16083
0.11364 1.58113 0.15945
0.11440 1.38641 0.16070
0.11516 1.20723 0.15554
0.11592 1.42109 0.15556
0.11668 1.33598 0.15370
0.11744 1.24773 0.15263
0.11820 1.10090 0.15223
0.11896 1.04622 0.15186
0.11972 1.02018 0.14846
0.12048 0.91508 0.14911
0.12124 0.94089 0.14637
0.12200 1.08055 0.15050
0.12276 0.73806 0.14809
0.12352 1.00661 0.14585
0.12428 0.97401 0.14526
0.12504 0.76266 0.14461
0.12580 0.84610 0.14291
0.12656 0.91923 0.14372
0.12732 0.77566 0.14113
0.12808 0.42200 0.14111
0.12884 0.61275 0.14045
0.12960 0.56436 0.13986
0.13036 0.38859 0.13842
0.13112 0.46057 0.13819
0.13188 0.38686 0.13666
0.13264 0.41111 0.13567
0.13340 0.69035 0.13560
0.13416 0.44689 0.13249
0.13492 0.50731 0.13599
0.13568 0.38436 0.13325
0.13644 0.58097 0.13038
0.13720 0.55199 0.13119
0.13796 0.31203 0.13105
0.13873 0.43584 0.13028
0.13949 0.30714 0.13121
0.14025 0.13800 0.13132
0.14101 0.17562 0.12969
0.14177 0.23815 0.12880
0.14253 0.21090 0.12943
0.14329 0.36865 0.12643
0.14405 0.36897 0.12801
0.14481 0.36797 0.12641
0.14557 0.26894 0.12633
0.14633 0.50059 0.12471
0.14709 0.29657 0.12528
0.14785 0.24036 0.12425
0.14861 0.28544 0.12542
0.14937 0.20644 0.12415
0.15013 0.26676 0.12536
0.15089 0.18691 0.12465
0.15165 0.21975 0.12390
0.15241 0.28807 0.12342
0.15317 0.25457 0.12469
0.15393 0.19974 0.12230
0.15469 0.09279 0.12264
0.15545 0.26353 0.12176
0.15621 0.09029 0.11957
0.15697 0.33554 0.12050
0.15773 0.38680 0.12072
0.15849 0.25976 0.12040
0.15925 0.22279 0.11827
0.16001 0.24031 0.11835
0.16077 0.33812 0.11768
0.16153 0.19211 0.11920
0.16229 0.16894 0.11618
0.16305 0.17742 0.11821
0.16381 0.27397 0.11445
0.16457 0.21492 0.11706
0.16533 0.08147 0.11773
0.16609 0.22571 0.11536
0.16685 0.25305 0.11534
0.16761 0.31527 0.11580
0.16837 0.32614 0.11619
0.16913 0.17599 0.11507
0.16989 0.26448 0.11380
0.17065 0.24687 0.11442
0.17141 0.06840 0.11431
0.17217 0.27147 0.11305
0.17293 0.21281 0.11566
0.17369 0.28950 0.11621
0.17445 0.22603 0.11914
0.17521 0.17658 0.11627
0.17597 0.30437 0.11856
0.17673 0.32350 0.11744
0.17749 0.41233 0.11663
0.17825 0.16370 0.11740
0.17901 0.08432 0.11922
0.17977 0.28672 0.12271
0.18053 0.34221 0.11963
0.18129 0.25117 0.11965
0.18205 0.15627 0.12250
0.18281 0.23769 0.12313
0.18357 0.45034 0.12166
0.18433 0.23826 0.12214
0.18509 0.28103 0.12321
0.18585 0.32651 0.12542
0.18661 0.27528 0.12528
0.18737 0.32280 0.12649
0.18813 0.24096 0.12560
0.18889 0.32753 0.12677
0.18965 0.30615 0.12556
0.19041 0.27437 0.12492
0.19117 0.35100 0.12716
0.19193 0.29506 0.12659
0.19269 0.43210 0.12467
0.19345 0.28975 0.12637
0.19421 0.31045 0.12878
0.19497 0.34327 0.12905
0.19573 0.28713 0.12795
0.19649 0.20745 0.12682
0.19725 0.26110 0.12518
0.19801 0.44607 0.12732
0.19877 0.33997 0.12710
0.19953 0.24506 0.13172
0.20029 0.48793 0.12739
0.20105 0.23275 0.12998
0.20181 0.48172 0.12827
0.20257 0.18269 0.13077
0.20333 0.27490 0.12793
0.20409 0.44766 0.12813
0.20485 0.32451 0.12578
0.20561 0.08992 0.12821
0.20637 0.34438 0.12817
0.20713 0.36660 0.12854
0.20789 0.37430 0.12686
0.20865 0.33995 0.12838
0.20941 0.15939 0.12939
0.21017 0.34545 0.12854
0.21093 0.36412 0.12815
0.21169 0.24825 0.13040
0.21245 0.16879 0.12915
0.21321 0.25745 0.12864
0.21397 0.32029 0.12870
0.21473 0.36581 0.13164
0.21549 0.45834 0.12783
0.21625 0.39544 0.12989
0.21701 0.23410 0.12801
0.21777 0.04997 0.13071
0.21853 0.39285 0.12957
0.21929 0.34517 0.12568
0.22005 0.25713 0.12807
0.22081 0.22788 0.12929
0.22157 0.31671 0.12625
0.22233 0.13465 0.12491
0.22309 0.29972 0.12601
0.22385 0.24175 0.12528
0.22461 0.25099 0.12647
0.22537 0.24579 0.12200
0.22613 0.21492 0.12299
0.22689 0.31886 0.12266
0.22765 0.33589 0.12139
0.22841 0.29226 0.12315
0.22917 0.23204 0.12131
0.22993 0.19260 0.11998
0.23069 0.21608 0.12009
0.23145 0.26121 0.11918
0.23221 0.19403 0.12080
0.23297 0.29698 0.11827
0.23373 0.18134 0.11845
0.23449 0.23248 0.11847
0.23525 0.22968 0.11850
0.23601 0.23018 0.11481
0.23677 0.44428 0.11688
0.23753 0.08261 0.11643
0.23829 0.21681 0.11463
0.23905 0.18602 0.11750
0.23981 0.15749 0.11582
0.24057 0.13371 0.11463
0.24133 0.22300 0.11691
0.24209 0.23198 0.11505
0.24285 0.24047 0.11408
0.24361 0.28087 0.11461
0.24437 0.08177 0.11307
0.24513 0.36073 0.11199
0.24589 0.25271 0.11275
0.24665 0.26684 0.11343
0.24741 0.09937 0.11232
0.24817 0.16696 0.11319
0.24893 0.09655 0.11139
0.24969 0.05748 0.11034
0.25045 0.26698 0.11086
0.25121 0.31999 0.11135
0.25197 0.23732 0.11084
0.25273 0.33375 0.10880
0.25349 0.24573 0.10857
0.25425 0.21951 0.10995
0.25501 0.12773 0.10825
0.25577 0.28292 0.10718
0.25653 0.25884 0.10610
0.25729 0.10253 0.10740
0.25805 0.12993 0.10801
0.25881 0.18631 0.10718
0.25957 0.20701 0.10519
0.26033 0.14741 0.10546
0.26109 0.16297 0.10529
0.26185 0.21414 0.10572
0.26261 0.05641 0.10513
0.26337 0.03121 0.10430
0.26413 0.27521 0.10479
0.26489 0.23616 0.10541
0.26565 0.13547 0.10517
0.26641 0.26639 0.10396
0.26717 0.14693 0.10396
0.26793 0.02481 0.10331
0.26869 0.08659 0.10173
0.26945 0.11300 0.10294
0.27021 0.22344 0.10491
0.27097 0.09119 0.10311
0.27172 0.14629 0.10270
0.27248 0.17142 0.10305
0.27324 0.26117 0.10145
0.27400 0.11891 0.10187
0.27476 0.16934 0.10207
0.27552 0.24620 0.10118
0.27628 0.25771 0.10230
0.27704 0.14425 0.10046
0.27780 0.11560 0.09952
0.27856 0.16390 0.10057
0.27932 0.05284 0.09940
0.28008 0.17684 0.09877
0.28084 0.15790 0.09938
0.28160 0.05343 0.09878
0.28236 0.05328 0.10017
0.28312 0.18242 0.09930
0.28388 0.24755 0.09960
0.28464 0.16807 0.09829
0.28540 0.07675 0.09914
0.28616 0.12742 0.09847
0.28692 0.16043 0.09859
0.28768 0.03423 0.09766
0.28844 0.10137 0.09932
0.28920 0.14809 0.09802
0.28996 0.17256 0.09839
0.29072 0.22102 0.09756
0.29148 0.20792 0.09983
0.29224 0.15806 0.09972
0.29300 0.13107 0.09987
0.29376 0.05290 0.09871
0.29452 0.11520 0.10023
0.29528 -0.01436 0.09892
0.29604 0.12593 0.10151
0.29680 0.07448 0.09904
0.29756 0.14001 0.09979
0.29832 0.01140 0.09895
0.29908 0.19047 0.10007
0.29984 0.06889 0.09900
0.30060 0.12502 0.09956
0.30136 0.14745 0.09975
0.30212 0.11304 0.09774
0.30288 0.14811 0.09754
0.30364 0.22097 0.09794
0.30440 0.18323 0.09780
0.30516 0.09111 0.09825
0.30592 0.11987 0.09810
0.30668 0.10827 0.10041
0.30744 0.02167 0.09983
0.30820 0.16063 0.09888
0.30896 0.19545 0.09993
0.30972 0.07121 0.10090
0.31048 0.03475 0.10058
0.31124 0.01028 0.09861
0.31200 0.08128 0.10013
0.31276 0.11936 0.10092
0.31352 0.12103 0.09938
0.31428 0.12120 0.09995
0.31504 -0.04392 0.10173
0.31580 0.19311 0.10373
0.31656 0.14335 0.10201
0.31732 0.08696 0.10414
0.31808 0.07402 0.10341
0.31883 0.05912 0.10388
0.31959 0.04245 0.10364
0.32035 0.15261 0.10529
0.32111 0.01511 0.10485
0.32187 0.14005 0.10475
0.32263 -0.03642 0.10370
0.32339 0.17682 0.10574
0.32415 0.15079 0.10622
0.32491 0.16436 0.10418
0.32567 0.16224 0.10404
0.32643 0.13020 0.10556
0.32719 0.05933 0.10726
0.32795 0.11582 0.10580
0.32871 0.11303 0.10586
0.32947 0.09587 0.10631
0.33023 0.10856 0.10521
0.33099 0.09275 0.10546
0.33175 0.09985 0.10687
0.33251 0.10215 0.10920
0.33327 0.00871 0.10807
0.33403 0.07430 0.10797
0.33479 0.08249 0.10768
0.33555 0.03987 0.10922
0.33631 0.11077 0.10869
0.33707 0.29052 0.10722
0.33783 0.14510 0.10748
0.33859 0.07146 0.10888
0.33935 0.06268 0.10930
0.34011 0.12161 0.10987
0.34087 -0.09862 0.10764
0.34163 0.12023 0.10870
0.34239 0.17327 0.10945
0.34315 0.01109 0.10809
0.34391 0.07685 0.10894
0.34467 0.10390 0.10851
0.34543 0.18517 0.10943
0.34619 0.12535 0.10930
0.34695 0.15373 0.10823
0.34771 0.08328 0.11062
0.34847 0.09138 0.11044
0.34922 0.23001 0.10981
0.34998 0.08615 0.10969
0.35074 0.06281 0.11028
0.35150 0.24689 0.10910
0.35226 0.17248 0.10610
0.35302 0.02325 0.10525
0.35378 0.14306 0.10398
0.35454 0.00698 0.10369
0.35530 0.13279 0.10578
0.35606 0.09753 0.10604
0.35682 -0.06230 0.10487
0.35758 0.14277 0.10610
0.35834 -0.13057 0.10568
0.35910 0.05911 0.10714
0.35986 0.04303 0.10489
0.36062 0.16154 0.10621
0.36138 -0.01161 0.10497
0.36214 0.12278 0.10487
0.36290 0.14203 0.10578
0.36366 0.00026 0.10418
0.36442 0.11006 0.10615
0.36518 0.00245 0.10635
0.36594 0.05933 0.10772
0.36670 0.09039 0.10756
0.36746 0.11584 0.10922
0.36822 -0.02065 0.10914
0.36898 0.22385 0.10967
0.36974 0.06419 0.11121
0.37050 0.21818 0.11127
0.37126 0.08053 0.11165
0.37202 0.14394 0.11384
0.37277 0.16527 0.11139
0.37353 0.10711 0.11349
0.37429 0.23236 0.11550
0.37505 -0.02609 0.11465
0.37581 0.09010 0.11682
0.37657 0.15902 0.11601
0.37733 0.01175 0.11910
0.37809 0.07304 0.11791
0.37885 0.08933 0.11931
0.37961 0.19517 0.11880
0.38037 0.21655 0.11951
0.38113 0.30073 0.12172
0.38189 0.28934 0.12084
0.38265 0.15681 0.12194
0.38341 -0.06856 0.12206
0.38417 -0.05248 0.12350
0.38493 0.20780 0.12309
0.38569 0.22416 0.12471
0.38645 0.01116 0.12650
0.38721 0.14026 0.12641
0.38797 0.13418 0.12639
0.38873 0.06895 0.12943
0.38949 0.12574 0.14823
0.39025 0.00795 0.13176
0.39101 0.11722 0.13221
0.39177 0.17026 0.13030
0.39252 0.09679 0.13425
0.39328 0.04609 0.13332
0.39404 0.11784 0.13585
0.39480 0.12980 0.13474
0.39556 0.25248 0.13583
0.39632 0.09226 0.13712
0.39708 0.06807 0.13957
0.39784 -0.17838 0.13810
0.39860 0.05446 0.13816
0.39936 0.08034 0.14119
0.40012 -0.10759 0.14231
0.40088 0.15967 0.14589
0.40164 -0.04698 0.14172
0.40240 0.07125 0.14391
0.40316 -0.02558 0.14295
0.40392 0.10493 0.14690
0.40468 0.01401 0.48129
0.40544 0.19561 0.14962
0.40620 0.05752 0.14364
0.40696 0.08642 0.14914
0.40772 0.04482 0.14622
0.40848 0.13769 0.15067
0.40924 0.07136 0.15035
0.40999 0.17807 0.15233
0.41075 0.25273 0.15326
0.41151 0.21831 0.15195
0.41227 0.08016 0.15186
0.41303 0.17146 0.15572
0.41379 0.05445 0.15270
0.41455 0.14203 0.15240
0.41531 0.22350 0.15314
0.41607 0.08531 0.15476
0.41683 -0.07954 0.15646
0.41759 0.15072 0.15816
0.41835 -0.07119 0.16255
0.41911 0.06122 0.15923
0.41987 0.07596 0.15992
0.42063 0.11362 0.16033
0.42139 0.08304 0.16250
0.42215 0.05493 0.16523
0.42291 0.03699 0.16361
0.42367 0.04566 0.16292
0.42443 0.03807 0.16746
0.42519 0.05795 0.17394
0.42594 0.16585 0.17191
0.42670 0.15599 0.17497
0.42746 0.20658 0.17558
0.42822 0.06283 0.17552
0.42898 0.09225 0.17739
0.42974 0.16480 0.17661
0.43050 0.17860 0.18602
0.43126 0.28463 0.18210
0.43202 0.17532 0.18658
0.43278 0.13663 0.18155
0.43354 0.15901 0.18979
0.43430 0.04184 0.18787
0.43506 0.35697 0.19161
