# Supplementary material for: De novo design of proteins housing excitonically coupled chlorophyll special pairs
Source: Nat Chem Biol. 2024 Jun 3;20(7):906–15. doi: 10.1038/s41589-024-01626-0 (PMC11213709; doi:10.1038/s41589-024-01626-0)
Supplement: Supplementary file 5 — Raw SAXS data for SP1, SP2 and SP3 apo proteins. [file 41589_2024_1626_MOESM5_ESM.zip › SAXS_data_Fig2/SP1_166uM/Buffer2/SP1_166uM_snap_00038.sub.2.dat]

0.01026 32.45137 8.34337
0.01102 30.64782 4.65616
0.01178 33.27540 3.42651
0.01254 36.37914 2.47771
0.01330 35.06901 1.98067
0.01406 33.28693 1.76643
0.01482 30.70534 1.56375
0.01558 32.22005 1.32197
0.01634 31.02483 1.27360
0.01710 32.27960 1.09347
0.01786 31.33652 1.07346
0.01862 30.85378 1.00107
0.01938 30.29772 0.91137
0.02014 30.49241 0.86006
0.02090 30.29114 0.84737
0.02166 30.30790 0.75322
0.02242 30.22497 0.75371
0.02318 29.11015 0.71133
0.02395 28.64599 0.70251
0.02471 30.33650 0.69034
0.02547 28.08331 0.61663
0.02623 28.16872 0.62057
0.02699 27.56481 0.59111
0.02775 26.75552 0.57223
0.02851 27.43584 0.59755
0.02927 26.19148 0.55364
0.03003 26.02437 0.53152
0.03079 25.66878 0.52369
0.03155 26.04579 0.49357
0.03231 25.86161 0.48137
0.03307 24.79446 0.48697
0.03383 24.69201 0.47995
0.03459 23.83436 0.46296
0.03535 23.55256 0.44616
0.03611 23.96556 0.43304
0.03687 23.33225 0.43352
0.03763 22.82157 0.41817
0.03839 22.33513 0.42045
0.03915 22.58022 0.41735
0.03991 22.03041 0.39014
0.04067 21.65619 0.38868
0.04143 20.80390 0.38216
0.04219 20.52749 0.37364
0.04295 20.18124 0.37453
0.04371 20.10583 0.36310
0.04447 19.86381 0.35861
0.04523 19.09448 0.35177
0.04599 18.95972 0.35004
0.04675 19.18712 0.34499
0.04751 18.39912 0.34223
0.04827 17.82702 0.32764
0.04903 17.55162 0.33427
0.04979 16.94961 0.33108
0.05055 17.02169 0.32065
0.05131 16.69518 0.31115
0.05207 16.62106 0.31512
0.05283 16.21660 0.31418
0.05359 15.67654 0.30583
0.05435 15.46118 0.30035
0.05511 15.48737 0.29957
0.05587 14.58271 0.28719
0.05663 14.18659 0.28626
0.05739 13.96302 0.27656
0.05815 14.17287 0.28148
0.05891 13.47727 0.27783
0.05967 13.13779 0.27160
0.06043 13.43610 0.26888
0.06119 12.89023 0.26644
0.06195 12.47046 0.26826
0.06271 11.86468 0.26235
0.06347 11.95793 0.26320
0.06423 11.89521 0.25926
0.06499 11.13531 0.25294
0.06575 11.18724 0.25139
0.06651 10.67798 0.24935
0.06727 10.72184 0.24503
0.06803 10.32915 0.23986
0.06879 10.02607 0.23628
0.06955 9.83117 0.23405
0.07031 9.48534 0.22900
0.07107 9.56978 0.23238
0.07183 9.04602 0.23246
0.07259 8.83991 0.23178
0.07335 8.50234 0.22361
0.07412 8.58958 0.22509
0.07488 7.93110 0.21852
0.07564 8.17260 0.21952
0.07640 7.95007 0.21590
0.07716 7.59161 0.21167
0.07792 7.24095 0.21175
0.07868 7.12317 0.21115
0.07944 6.82097 0.20639
0.08020 7.01197 0.20246
0.08096 6.72195 0.20416
0.08172 6.49938 0.20321
0.08248 6.05441 0.20003
0.08324 6.06181 0.19928
0.08400 5.95478 0.20290
0.08476 5.45063 0.20052
0.08552 5.43716 0.20124
0.08628 5.24417 0.19649
0.08704 5.03985 0.19933
0.08780 5.14468 0.19689
0.08856 4.90190 0.19979
0.08932 4.70985 0.20846
0.09008 4.94945 0.20323
0.09084 4.33802 0.21002
0.09160 4.54435 0.20552
0.09236 4.38796 0.20479
0.09312 3.85157 0.20646
0.09388 4.00641 0.20809
0.09464 3.59619 0.20445
0.09540 3.64088 0.20259
0.09616 3.50565 0.19859
0.09692 3.34736 0.19367
0.09768 3.29266 0.19202
0.09844 3.16525 0.19393
0.09920 2.78645 0.19251
0.09996 3.16159 0.18971
0.10072 2.91439 0.18963
0.10148 2.68835 0.18350
0.10224 2.81732 0.17689
0.10300 2.27283 0.17511
0.10376 2.57985 0.17781
0.10452 2.41081 0.17191
0.10528 2.59250 0.17406
0.10604 2.04469 0.16813
0.10680 1.98295 0.16894
0.10756 1.97953 0.16910
0.10832 1.99288 0.16896
0.10908 1.73529 0.16868
0.10984 1.74697 0.16649
0.11060 1.94006 0.16365
0.11136 1.65499 0.16493
0.11212 1.55891 0.16157
0.11288 1.58705 0.16264
0.11364 1.46854 0.16009
0.11440 1.44262 0.16021
0.11516 1.32893 0.15867
0.11592 1.47367 0.15705
0.11668 1.25832 0.15810
0.11744 1.21729 0.15409
0.11820 1.06924 0.15310
0.11896 0.87562 0.15221
0.11972 1.01273 0.14986
0.12048 0.96763 0.15194
0.12124 1.07122 0.15047
0.12200 1.05162 0.14960
0.12276 1.03483 0.14735
0.12352 0.94719 0.14836
0.12428 0.88647 0.14646
0.12504 0.68090 0.14536
0.12580 0.64293 0.14565
0.12656 0.73378 0.14188
0.12732 0.72645 0.14119
0.12808 0.61642 0.14220
0.12884 0.60334 0.14377
0.12960 0.66585 0.14030
0.13036 0.51283 0.13998
0.13112 0.53649 0.13860
0.13188 0.32811 0.13639
0.13264 0.58612 0.13500
0.13340 0.60399 0.13505
0.13416 0.50619 0.13366
0.13492 0.33689 0.13313
0.13568 0.22922 0.13248
0.13644 0.30898 0.13081
0.13720 0.34167 0.12906
0.13796 0.40254 0.13327
0.13873 0.23846 0.12985
0.13949 0.45076 0.13107
0.14025 0.30019 0.12955
0.14101 0.36255 0.12987
0.14177 0.21328 0.13052
0.14253 0.36808 0.12870
0.14329 0.25930 0.12900
0.14405 0.34860 0.12823
0.14481 0.30437 0.12801
0.14557 0.10037 0.12689
0.14633 0.41387 0.12363
0.14709 0.39423 0.12547
0.14785 0.22259 0.12537
0.14861 0.39317 0.12734
0.14937 0.27175 0.12639
0.15013 0.19568 0.12412
0.15089 0.17457 0.12450
0.15165 0.18282 0.12286
0.15241 0.28929 0.12207
0.15317 0.29071 0.12217
0.15393 0.35533 0.12248
0.15469 0.23194 0.12270
0.15545 0.36621 0.12179
0.15621 0.10183 0.12235
0.15697 0.20243 0.12009
0.15773 0.25754 0.12033
0.15849 0.29411 0.11737
0.15925 0.16351 0.11966
0.16001 0.25484 0.11721
0.16077 0.19991 0.11660
0.16153 0.18174 0.11873
0.16229 0.32628 0.11893
0.16305 0.15533 0.11818
0.16381 0.13715 0.11709
0.16457 0.12078 0.11563
0.16533 0.20031 0.11755
0.16609 0.12025 0.11533
0.16685 0.28734 0.11646
0.16761 0.21579 0.11529
0.16837 0.09661 0.11551
0.16913 0.26832 0.11567
0.16989 0.08912 0.11437
0.17065 0.27114 0.11328
0.17141 0.33593 0.11389
0.17217 0.26990 0.11456
0.17293 0.28518 0.11472
0.17369 0.17061 0.11460
0.17445 0.39530 0.11602
0.17521 0.24356 0.11741
0.17597 0.36375 0.11632
0.17673 0.23262 0.11608
0.17749 0.24409 0.11824
0.17825 0.39564 0.11861
0.17901 0.39956 0.11853
0.17977 0.23288 0.11917
0.18053 0.11058 0.11962
0.18129 0.24067 0.12057
0.18205 0.26443 0.12199
0.18281 0.36112 0.12177
0.18357 0.22756 0.12156
0.18433 0.36470 0.12264
0.18509 0.42951 0.12338
0.18585 0.35265 0.12432
0.18661 0.38040 0.12341
0.18737 0.09539 0.12410
0.18813 0.20783 0.12637
0.18889 0.26701 0.12489
0.18965 0.34997 0.12491
0.19041 0.24986 0.12649
0.19117 0.31790 0.12629
0.19193 0.34335 0.12353
0.19269 0.36828 0.12616
0.19345 0.15420 0.12685
0.19421 0.38020 0.12799
0.19497 0.28347 0.12716
0.19573 0.32273 0.12584
0.19649 0.38031 0.12995
0.19725 0.29999 0.12833
0.19801 0.36825 0.12709
0.19877 0.19490 0.12803
0.19953 0.27943 0.12825
0.20029 0.29308 0.12959
0.20105 0.34959 0.12718
0.20181 0.30494 0.13009
0.20257 0.27693 0.12900
0.20333 0.27632 0.12685
0.20409 0.22167 0.12744
0.20485 0.35194 0.12869
0.20561 0.14232 0.12702
0.20637 0.33482 0.12949
0.20713 0.30916 0.12969
0.20789 0.21900 0.12886
0.20865 0.23887 0.12864
0.20941 0.40316 0.12786
0.21017 0.32857 0.12886
0.21093 0.28174 0.12857
0.21169 0.19591 0.12793
0.21245 0.06890 0.12904
0.21321 0.35868 0.12754
0.21397 0.22768 0.12825
0.21473 0.33751 0.12821
0.21549 0.48869 0.12885
0.21625 0.21367 0.13070
0.21701 0.34102 0.13001
0.21777 0.32992 0.12995
0.21853 0.29694 0.12639
0.21929 0.29167 0.12744
0.22005 0.15841 0.12687
0.22081 0.25040 0.12787
0.22157 0.20676 0.12882
0.22233 0.34991 0.12701
0.22309 0.17399 0.12580
0.22385 0.26445 0.12592
0.22461 0.39813 0.12649
0.22537 0.23181 0.12576
0.22613 0.19963 0.12274
0.22689 0.13962 0.12144
0.22765 0.31767 0.12276
0.22841 0.28555 0.12027
0.22917 0.19760 0.11934
0.22993 0.12960 0.12106
0.23069 0.12582 0.12272
0.23145 0.21680 0.12019
0.23221 0.19564 0.11958
0.23297 0.23621 0.11988
0.23373 0.22997 0.11806
0.23449 0.23007 0.11942
0.23525 0.07902 0.11776
0.23601 0.16977 0.11936
0.23677 0.28291 0.11794
0.23753 0.09878 0.11612
0.23829 0.19846 0.11646
0.23905 0.16520 0.11490
0.23981 0.29579 0.11553
0.24057 0.40493 0.11508
0.24133 0.12018 0.11670
0.24209 0.00986 0.11381
0.24285 0.11843 0.11306
0.24361 0.18937 0.11441
0.24437 0.18445 0.11407
0.24513 0.08617 0.11040
0.24589 0.12197 0.11512
0.24665 0.17195 0.11142
0.24741 0.35276 0.11204
0.24817 0.12562 0.11069
0.24893 0.18197 0.11170
0.24969 0.18983 0.11083
0.25045 0.23068 0.11002
0.25121 0.24823 0.11036
0.25197 0.15858 0.10937
0.25273 -0.00815 0.11172
0.25349 0.38422 0.11054
0.25425 0.27419 0.10963
0.25501 0.10903 0.10897
0.25577 0.15980 0.10874
0.25653 0.28020 0.10730
0.25729 0.28976 0.10700
0.25805 0.25270 0.10601
0.25881 0.11776 0.10645
0.25957 0.13737 0.10769
0.26033 0.06399 0.10559
0.26109 0.19065 0.10763
0.26185 0.12458 0.10633
0.26261 0.15737 0.10542
0.26337 0.17151 0.10441
0.26413 0.06889 0.10463
0.26489 0.14622 0.10447
0.26565 0.09615 0.10463
0.26641 0.08409 0.10366
0.26717 0.09803 0.10419
0.26793 0.25210 0.10570
0.26869 0.13790 0.10321
0.26945 0.20627 0.10350
0.27021 0.13404 0.10303
0.27097 0.03675 0.10415
0.27172 0.10404 0.10279
0.27248 0.05617 0.10285
0.27324 0.13398 0.10228
0.27400 0.14302 0.10220
0.27476 0.10889 0.10017
0.27552 0.04305 0.10147
0.27628 0.11314 0.10052
0.27704 0.15593 0.10011
0.27780 0.12192 0.10050
0.27856 0.14345 0.10082
0.27932 0.09078 0.10062
0.28008 0.17751 0.09868
0.28084 0.01379 0.09965
0.28160 0.04911 0.10003
0.28236 0.11294 0.09864
0.28312 0.11057 0.09922
0.28388 0.15085 0.09946
0.28464 0.11143 0.09799
0.28540 0.20369 0.09855
0.28616 0.16512 0.09930
0.28692 0.21613 0.09873
0.28768 0.00266 0.09746
0.28844 0.09456 0.09918
0.28920 0.03389 0.09772
0.28996 0.05745 0.09949
0.29072 0.12852 0.09959
0.29148 0.09134 0.10026
0.29224 0.15075 0.09944
0.29300 0.04015 0.09896
0.29376 -0.00600 0.10062
0.29452 0.04829 0.10097
0.29528 0.10964 0.09997
0.29604 0.02375 0.10003
0.29680 -0.06406 0.09949
0.29756 0.12466 0.10050
0.29832 0.03766 0.09880
0.29908 0.15408 0.10005
0.29984 0.16233 0.09855
0.30060 -0.02959 0.09874
0.30136 0.04064 0.09793
0.30212 0.12218 0.09898
0.30288 0.13033 0.09718
0.30364 -0.07494 0.09845
0.30440 0.10825 0.09792
0.30516 0.20774 0.09572
0.30592 0.10151 0.09908
0.30668 0.09057 0.09916
0.30744 0.15303 0.09955
0.30820 0.06645 0.09857
0.30896 0.05229 0.09949
0.30972 0.04371 0.09981
0.31048 0.01562 0.10050
0.31124 0.05169 0.09971
0.31200 0.03057 0.09910
0.31276 0.16728 0.10062
0.31352 0.13229 0.09991
0.31428 -0.15344 0.10054
0.31504 0.19123 0.10072
0.31580 0.09012 0.10268
0.31656 0.01587 0.10173
0.31732 0.09055 0.10309
0.31808 0.09780 0.10406
0.31883 0.13351 0.10273
0.31959 0.12796 0.10293
0.32035 0.00605 0.10319
0.32111 0.16307 0.10362
0.32187 0.17069 0.10394
0.32263 0.03908 0.10390
0.32339 0.15377 0.10473
0.32415 0.15150 0.10516
0.32491 0.11981 0.10757
0.32567 0.10559 0.10720
0.32643 0.08167 0.10682
0.32719 0.14993 0.10601
0.32795 0.09480 0.10647
0.32871 0.16075 0.10666
0.32947 0.17079 0.10749
0.33023 -0.12097 0.10721
0.33099 0.14583 0.10567
0.33175 0.04425 0.10649
0.33251 0.18721 0.10564
0.33327 0.03215 0.10661
0.33403 0.04423 0.10882
0.33479 0.12377 0.10751
0.33555 0.03335 0.10773
0.33631 -0.06602 0.10909
0.33707 0.19358 0.10771
0.33783 0.01056 0.10828
0.33859 0.12658 0.10856
0.33935 0.22401 0.10761
0.34011 0.04152 0.10813
0.34087 0.09314 0.10872
0.34163 0.05270 0.10880
0.34239 0.06115 0.10886
0.34315 0.17574 0.10876
0.34391 0.07258 0.11034
0.34467 0.24215 0.10888
0.34543 0.08792 0.11006
0.34619 0.05464 0.11010
0.34695 0.14576 0.10838
0.34771 0.15810 0.11018
0.34847 -0.04515 0.10937
0.34922 0.01457 0.10978
0.34998 0.00359 0.10720
0.35074 0.10504 0.10962
0.35150 0.25886 0.10830
0.35226 0.09699 0.10601
0.35302 0.09542 0.10485
0.35378 0.21548 0.10485
0.35454 0.18339 0.10268
0.35530 0.06153 0.10656
0.35606 0.12180 0.10546
0.35682 0.11888 0.10759
0.35758 0.08991 0.10694
0.35834 0.10138 0.10767
0.35910 0.12654 0.10585
0.35986 0.16634 0.10710
0.36062 0.09183 0.10526
0.36138 0.15256 0.10574
0.36214 0.03213 0.10856
0.36290 0.11117 0.10674
0.36366 0.01720 0.10435
0.36442 0.14956 0.10609
0.36518 0.08030 0.10844
0.36594 0.17384 0.10907
0.36670 0.17629 0.10742
0.36746 0.20353 0.10965
0.36822 0.09171 0.11004
0.36898 0.00743 0.11034
0.36974 0.05463 0.11018
0.37050 0.09302 0.11205
0.37126 -0.05696 0.11037
0.37202 0.02987 0.11273
0.37277 0.03351 0.11324
0.37353 0.03413 0.11346
0.37429 -0.10314 0.11442
0.37505 0.10272 0.11344
0.37581 -0.02719 0.11711
0.37657 0.10138 0.11611
0.37733 0.06116 0.11859
0.37809 0.34047 0.11682
0.37885 0.04179 0.11861
0.37961 0.12054 0.11980
0.38037 0.10243 0.12019
0.38113 0.07432 0.11984
0.38189 0.09947 0.12053
0.38265 -0.00179 0.12233
0.38341 0.08653 0.12272
0.38417 0.04488 0.12497
0.38493 -0.00118 0.12475
0.38569 -0.02045 0.12481
0.38645 0.11316 0.12539
0.38721 0.13292 0.12728
0.38797 0.11425 0.12877
0.38873 0.06376 0.12783
0.38949 0.14832 0.14969
0.39025 0.07019 0.13036
0.39101 0.19419 0.13141
0.39177 0.05053 0.13393
0.39252 0.09575 0.13354
0.39328 0.04539 0.13508
0.39404 -0.06778 0.13571
0.39480 0.11298 0.13581
0.39556 0.07102 0.13569
0.39632 0.09949 0.13824
0.39708 0.01629 0.13666
0.39784 0.07380 0.14288
0.39860 0.11109 0.14112
0.39936 0.02043 0.13919
0.40012 0.08133 0.14389
0.40088 0.05154 0.14561
0.40164 0.18300 0.14430
0.40240 0.00484 0.14766
0.40316 0.25836 0.14618
0.40392 0.05874 0.14464
0.40468 0.02673 0.35452
0.40544 0.13664 0.14679
0.40620 0.08371 0.14944
0.40696 0.27312 0.14968
0.40772 0.05121 0.14753
0.40848 0.13334 0.15116
0.40924 0.15899 0.14612
0.40999 0.07850 0.15019
0.41075 0.01244 0.15475
0.41151 0.11494 0.15073
0.41227 -0.00059 0.15344
0.41303 0.30712 0.15803
0.41379 0.17231 0.15292
0.41455 -0.08657 0.15394
0.41531 0.26958 0.15320
0.41607 0.03241 0.15203
0.41683 0.09466 0.15586
0.41759 0.13816 0.15635
0.41835 -0.07506 0.15665
0.41911 0.05981 0.15799
0.41987 0.06212 0.15572
0.42063 0.08533 0.15710
0.42139 0.02425 0.16261
0.42215 -0.12430 0.16277
0.42291 0.06716 0.16844
0.42367 0.17027 0.16913
0.42443 -0.07395 0.16889
0.42519 0.09438 0.17021
0.42594 -0.08471 0.17434
0.42670 0.05888 0.16899
0.42746 -0.01262 0.16863
0.42822 0.10148 0.17466
0.42898 0.09470 0.17967
0.42974 -0.04903 0.18388
0.43050 -0.09681 0.18239
0.43126 -0.11011 0.18095
0.43202 0.16342 0.18057
0.43278 0.14023 0.18591
0.43354 0.05484 0.18582
0.43430 -0.18555 0.19219
0.43506 0.12727 0.19277
