# Supplementary material for: De novo design of proteins housing excitonically coupled chlorophyll special pairs
Source: Nat Chem Biol. 2024 Jun 3;20(7):906–15. doi: 10.1038/s41589-024-01626-0 (PMC11213709; doi:10.1038/s41589-024-01626-0)
Supplement: Supplementary file 5 — Raw SAXS data for SP1, SP2 and SP3 apo proteins. [file 41589_2024_1626_MOESM5_ESM.zip › SAXS_data_Fig2/SP1_166uM/Buffer2/SP1_166uM_snap_00010.sub.2.dat]

0.01026 31.68379 6.99787
0.01102 26.55077 4.66162
0.01178 32.46572 3.42067
0.01254 32.80784 2.54345
0.01330 33.45933 2.03448
0.01406 32.58385 1.76430
0.01482 29.58898 1.44455
0.01558 31.86712 1.40626
0.01634 30.71925 1.20523
0.01710 30.07853 1.06686
0.01786 28.68141 1.12390
0.01862 30.09551 1.00857
0.01938 29.09822 0.93400
0.02014 28.38325 0.88531
0.02090 29.26839 0.81360
0.02166 28.71480 0.75577
0.02242 29.42828 0.72587
0.02318 28.10768 0.74130
0.02395 28.37078 0.68842
0.02471 27.00710 0.66431
0.02547 27.69838 0.63122
0.02623 26.71393 0.62381
0.02699 26.22465 0.58314
0.02775 26.27107 0.60500
0.02851 26.28788 0.56630
0.02927 26.39636 0.54499
0.03003 25.85781 0.53553
0.03079 25.19464 0.50431
0.03155 24.91312 0.51118
0.03231 24.56002 0.50365
0.03307 24.51655 0.47799
0.03383 24.05713 0.46472
0.03459 23.46872 0.45391
0.03535 23.15554 0.44044
0.03611 23.68245 0.43398
0.03687 23.26096 0.43893
0.03763 22.39396 0.42819
0.03839 22.24474 0.41553
0.03915 21.60530 0.40693
0.03991 21.22321 0.39647
0.04067 21.16748 0.40264
0.04143 20.70433 0.39344
0.04219 20.64083 0.37278
0.04295 20.22521 0.37687
0.04371 19.97827 0.37395
0.04447 19.73688 0.36996
0.04523 19.25868 0.36315
0.04599 18.44001 0.34051
0.04675 18.39548 0.34645
0.04751 18.58189 0.34016
0.04827 18.16811 0.33510
0.04903 17.47919 0.32315
0.04979 17.65175 0.32750
0.05055 16.89286 0.31829
0.05131 17.22244 0.31858
0.05207 16.66648 0.31290
0.05283 16.19630 0.30044
0.05359 15.79063 0.30754
0.05435 15.62714 0.29042
0.05511 15.36196 0.30172
0.05587 15.01224 0.29084
0.05663 14.36367 0.29917
0.05739 14.31743 0.28470
0.05815 14.03635 0.28421
0.05891 14.24114 0.27985
0.05967 13.27772 0.26858
0.06043 12.78744 0.26912
0.06119 12.65271 0.26651
0.06195 12.50000 0.26604
0.06271 12.06663 0.26491
0.06347 11.99893 0.25954
0.06423 11.60820 0.25564
0.06499 11.38717 0.25016
0.06575 11.00933 0.24939
0.06651 10.41385 0.25270
0.06727 10.48410 0.24479
0.06803 10.24936 0.24455
0.06879 10.23624 0.23871
0.06955 9.82114 0.23169
0.07031 9.57223 0.23783
0.07107 9.32986 0.23452
0.07183 9.17283 0.22894
0.07259 9.08654 0.22350
0.07335 8.71169 0.22696
0.07412 8.70893 0.22136
0.07488 8.36323 0.22324
0.07564 8.29160 0.22052
0.07640 7.89070 0.21980
0.07716 7.58277 0.21332
0.07792 7.39323 0.20837
0.07868 7.23769 0.20749
0.07944 7.11438 0.20395
0.08020 6.71928 0.20729
0.08096 6.72017 0.20351
0.08172 6.43035 0.20247
0.08248 6.29810 0.19414
0.08324 6.29200 0.19739
0.08400 6.02198 0.20189
0.08476 5.59436 0.20021
0.08552 5.61592 0.19822
0.08628 5.73280 0.20281
0.08704 5.20789 0.20107
0.08780 5.10197 0.19949
0.08856 4.74721 0.19651
0.08932 4.74628 0.20025
0.09008 4.52400 0.19928
0.09084 4.56692 0.20529
0.09160 4.29802 0.20966
0.09236 4.15267 0.20475
0.09312 4.36054 0.20910
0.09388 4.12538 0.20805
0.09464 3.87542 0.20753
0.09540 3.45612 0.20168
0.09616 3.76900 0.19572
0.09692 3.46477 0.20330
0.09768 3.32586 0.19249
0.09844 3.07818 0.19011
0.09920 3.12267 0.19176
0.09996 3.11662 0.18976
0.10072 3.09005 0.18660
0.10148 2.86541 0.17852
0.10224 2.82942 0.18209
0.10300 2.66835 0.17938
0.10376 2.33243 0.17569
0.10452 2.49838 0.17221
0.10528 2.35139 0.17373
0.10604 2.33568 0.17152
0.10680 2.16035 0.16724
0.10756 1.86979 0.16780
0.10832 1.98253 0.16845
0.10908 2.00179 0.16576
0.10984 2.01348 0.16719
0.11060 1.92999 0.16685
0.11136 1.64045 0.16673
0.11212 1.70543 0.16371
0.11288 1.55327 0.16119
0.11364 1.55168 0.15815
0.11440 1.46001 0.15666
0.11516 1.40670 0.15952
0.11592 1.14915 0.15819
0.11668 1.27242 0.15657
0.11744 1.20167 0.15311
0.11820 0.99468 0.15275
0.11896 0.96596 0.15178
0.11972 1.22967 0.15182
0.12048 0.96323 0.14930
0.12124 1.16669 0.14996
0.12200 1.04831 0.14641
0.12276 0.94088 0.14787
0.12352 0.99398 0.14590
0.12428 0.70294 0.14518
0.12504 0.78817 0.14425
0.12580 0.72162 0.14406
0.12656 0.62286 0.14451
0.12732 0.47808 0.13915
0.12808 0.59180 0.13949
0.12884 0.48300 0.13939
0.12960 0.36538 0.13919
0.13036 0.53588 0.13908
0.13112 0.44969 0.13473
0.13188 0.62785 0.13781
0.13264 0.33736 0.13496
0.13340 0.45448 0.13451
0.13416 0.45509 0.13421
0.13492 0.25459 0.13291
0.13568 0.53156 0.13329
0.13644 0.41753 0.13320
0.13720 0.20587 0.13263
0.13796 0.31070 0.13277
0.13873 0.22224 0.13307
0.13949 0.21729 0.12862
0.14025 0.27796 0.13066
0.14101 0.29073 0.13128
0.14177 0.21591 0.12591
0.14253 0.37256 0.12840
0.14329 0.34914 0.12935
0.14405 0.26705 0.12880
0.14481 0.26002 0.12783
0.14557 0.20973 0.12777
0.14633 0.15781 0.12554
0.14709 0.17012 0.12463
0.14785 0.25368 0.12605
0.14861 0.15043 0.12382
0.14937 0.16418 0.12583
0.15013 0.04898 0.12475
0.15089 0.12886 0.12495
0.15165 0.16073 0.12200
0.15241 0.33797 0.12216
0.15317 0.17793 0.12178
0.15393 0.17879 0.11985
0.15469 0.16366 0.12295
0.15545 0.17413 0.12133
0.15621 0.25835 0.12101
0.15697 0.10966 0.12014
0.15773 0.20729 0.11811
0.15849 0.18986 0.11813
0.15925 0.21878 0.12008
0.16001 0.17578 0.11994
0.16077 0.30875 0.11806
0.16153 0.05587 0.11643
0.16229 0.32278 0.11682
0.16305 0.15119 0.11487
0.16381 0.30771 0.11720
0.16457 0.09495 0.11562
0.16533 0.25453 0.11554
0.16609 0.34668 0.11390
0.16685 0.49968 0.11560
0.16761 0.35667 0.11483
0.16837 0.21468 0.11686
0.16913 0.31707 0.11566
0.16989 0.21225 0.11540
0.17065 0.30938 0.11354
0.17141 0.27572 0.11183
0.17217 0.29376 0.11362
0.17293 0.23602 0.11453
0.17369 0.45057 0.11554
0.17445 0.34104 0.11653
0.17521 0.29200 0.11663
0.17597 0.25370 0.11716
0.17673 0.16821 0.11674
0.17749 0.15208 0.11837
0.17825 0.42345 0.11874
0.17901 0.47445 0.11880
0.17977 0.32026 0.11989
0.18053 0.30247 0.12074
0.18129 0.22275 0.12170
0.18205 0.20979 0.12170
0.18281 0.23171 0.12226
0.18357 0.30734 0.12350
0.18433 0.28932 0.12301
0.18509 0.40064 0.12580
0.18585 0.36476 0.12599
0.18661 0.28929 0.12390
0.18737 0.36214 0.12405
0.18813 0.25933 0.12323
0.18889 0.25124 0.12412
0.18965 0.06484 0.12544
0.19041 0.34386 0.12560
0.19117 0.45631 0.12633
0.19193 0.12954 0.12544
0.19269 0.30418 0.12516
0.19345 0.26789 0.12453
0.19421 0.33568 0.12726
0.19497 0.31375 0.12900
0.19573 0.34381 0.12576
0.19649 0.51600 0.12854
0.19725 0.25515 0.12654
0.19801 0.28583 0.12927
0.19877 0.53565 0.12789
0.19953 0.25254 0.12751
0.20029 0.48423 0.12894
0.20105 0.34617 0.12747
0.20181 0.50044 0.12754
0.20257 0.22990 0.12823
0.20333 0.44685 0.12724
0.20409 0.30505 0.13006
0.20485 0.23226 0.12830
0.20561 0.19846 0.12957
0.20637 0.38748 0.12866
0.20713 0.35829 0.12892
0.20789 0.34895 0.12916
0.20865 0.29853 0.12738
0.20941 0.38172 0.12876
0.21017 0.30043 0.12791
0.21093 0.20394 0.13016
0.21169 0.31693 0.12981
0.21245 0.39126 0.12904
0.21321 0.40786 0.12807
0.21397 0.27169 0.12941
0.21473 0.25607 0.12759
0.21549 0.31966 0.13092
0.21625 0.29719 0.12600
0.21701 0.30187 0.12959
0.21777 0.19012 0.12611
0.21853 0.13405 0.12872
0.21929 0.31389 0.12621
0.22005 0.22272 0.12909
0.22081 0.24833 0.12641
0.22157 0.40576 0.12660
0.22233 0.31704 0.12596
0.22309 0.30250 0.12400
0.22385 0.35483 0.12481
0.22461 0.22808 0.12530
0.22537 0.28639 0.12283
0.22613 0.27161 0.12366
0.22689 0.16427 0.12289
0.22765 0.30757 0.12186
0.22841 0.08110 0.12071
0.22917 0.23603 0.12232
0.22993 0.25950 0.11959
0.23069 0.18512 0.12044
0.23145 0.30650 0.12048
0.23221 0.13313 0.12188
0.23297 0.33134 0.11971
0.23373 0.27589 0.12050
0.23449 0.07662 0.11732
0.23525 0.15252 0.11736
0.23601 0.14559 0.11773
0.23677 0.23122 0.11678
0.23753 0.15714 0.11714
0.23829 0.28378 0.11491
0.23905 0.01817 0.11503
0.23981 0.27219 0.11524
0.24057 0.34023 0.11516
0.24133 0.20219 0.11558
0.24209 0.40978 0.11335
0.24285 0.25539 0.11491
0.24361 0.11479 0.11497
0.24437 0.11084 0.11372
0.24513 0.31135 0.11396
0.24589 0.19301 0.11388
0.24665 0.25538 0.11269
0.24741 0.16244 0.11121
0.24817 0.00385 0.11107
0.24893 0.20811 0.11151
0.24969 0.26480 0.11190
0.25045 0.12515 0.11071
0.25121 0.20847 0.11004
0.25197 0.06353 0.10991
0.25273 0.19133 0.10995
0.25349 0.08757 0.10902
0.25425 0.28638 0.10876
0.25501 0.18523 0.10846
0.25577 0.19259 0.10787
0.25653 0.17717 0.10839
0.25729 0.13500 0.10817
0.25805 0.18301 0.11006
0.25881 0.14612 0.10550
0.25957 0.23391 0.10767
0.26033 0.14830 0.10759
0.26109 0.20124 0.10538
0.26185 0.14370 0.10801
0.26261 0.08906 0.10676
0.26337 0.15751 0.10453
0.26413 0.23356 0.10331
0.26489 0.15350 0.10400
0.26565 -0.03671 0.10427
0.26641 0.16125 0.10321
0.26717 0.15485 0.10305
0.26793 0.19348 0.10321
0.26869 0.24551 0.10327
0.26945 0.20244 0.10283
0.27021 0.12237 0.10368
0.27097 0.15480 0.10289
0.27172 0.14632 0.10337
0.27248 0.05322 0.10489
0.27324 0.14053 0.10214
0.27400 0.06536 0.10165
0.27476 0.02436 0.10214
0.27552 0.11898 0.10068
0.27628 0.08762 0.10042
0.27704 0.25372 0.10056
0.27780 0.12693 0.10074
0.27856 0.22789 0.10163
0.27932 0.18781 0.09998
0.28008 -0.04079 0.09923
0.28084 0.03086 0.09985
0.28160 0.07846 0.09789
0.28236 0.16496 0.09902
0.28312 0.18003 0.09866
0.28388 -0.00321 0.09908
0.28464 0.04315 0.10054
0.28540 0.11951 0.09894
0.28616 0.10129 0.10001
0.28692 0.10671 0.09967
0.28768 0.04710 0.09825
0.28844 0.03842 0.10005
0.28920 0.19082 0.09932
0.28996 0.19871 0.09908
0.29072 0.10978 0.09845
0.29148 0.20519 0.09926
0.29224 0.07051 0.10048
0.29300 0.21201 0.10086
0.29376 0.15143 0.09987
0.29452 0.05017 0.10077
0.29528 0.21454 0.09987
0.29604 0.07247 0.10056
0.29680 0.21148 0.09898
0.29756 -0.09412 0.09991
0.29832 0.06609 0.09947
0.29908 -0.04356 0.09931
0.29984 0.16004 0.09847
0.30060 0.11582 0.09856
0.30136 0.20718 0.09971
0.30212 -0.00014 0.09835
0.30288 0.02018 0.09842
0.30364 0.11314 0.09742
0.30440 0.08670 0.09787
0.30516 0.17180 0.09689
0.30592 0.03348 0.09872
0.30668 0.10980 0.09835
0.30744 -0.02203 0.09892
0.30820 0.24413 0.10078
0.30896 0.23704 0.09932
0.30972 0.14084 0.09951
0.31048 0.10883 0.09941
0.31124 0.13815 0.09900
0.31200 0.14210 0.09963
0.31276 0.02650 0.09983
0.31352 0.16789 0.09963
0.31428 0.18873 0.10089
0.31504 0.22704 0.10131
0.31580 0.15215 0.10248
0.31656 0.18695 0.10350
0.31732 0.05892 0.10301
0.31808 0.08310 0.10374
0.31883 0.08145 0.10360
0.31959 0.02095 0.10368
0.32035 -0.00909 0.10340
0.32111 0.01710 0.10491
0.32187 0.04575 0.10409
0.32263 0.14922 0.10576
0.32339 0.17325 0.10635
0.32415 0.18184 0.10633
0.32491 -0.05775 0.10584
0.32567 0.06604 0.10599
0.32643 0.07398 0.10694
0.32719 0.11077 0.10528
0.32795 0.02889 0.10376
0.32871 0.10604 0.10625
0.32947 0.25655 0.10805
0.33023 0.09985 0.10443
0.33099 0.09296 0.10785
0.33175 0.02309 0.10698
0.33251 0.08417 0.10773
0.33327 0.09230 0.10714
0.33403 -0.07557 0.10771
0.33479 0.11782 0.10686
0.33555 0.01931 0.10673
0.33631 0.06832 0.10825
0.33707 0.15402 0.10722
0.33783 0.19526 0.10908
0.33859 0.20370 0.10754
0.33935 0.12021 0.10744
0.34011 0.09113 0.10896
0.34087 0.04268 0.10896
0.34163 0.16064 0.10787
0.34239 0.14929 0.10823
0.34315 0.24335 0.10884
0.34391 0.03020 0.10698
0.34467 0.04126 0.10959
0.34543 0.05341 0.10872
0.34619 -0.00892 0.10957
0.34695 -0.02365 0.11072
0.34771 0.08999 0.11006
0.34847 -0.00377 0.10831
0.34922 0.22359 0.10904
0.34998 0.01298 0.11083
0.35074 0.04631 0.11200
0.35150 0.03702 0.10991
0.35226 -0.01162 0.10540
0.35302 0.04954 0.10582
0.35378 0.20926 0.10402
0.35454 0.09464 0.10410
0.35530 0.20585 0.10404
0.35606 0.18165 0.10801
0.35682 -0.00260 0.10451
0.35758 0.06275 0.10617
0.35834 0.05384 0.10512
0.35910 0.14501 0.10608
0.35986 0.05300 0.10639
0.36062 0.12034 0.10649
0.36138 0.13734 0.10599
0.36214 0.23635 0.10667
0.36290 0.19408 0.10753
0.36366 0.05026 0.10607
0.36442 0.15941 0.10799
0.36518 0.07083 0.10692
0.36594 -0.03436 0.10763
0.36670 0.13423 0.10876
0.36746 0.12290 0.10941
0.36822 0.11738 0.11143
0.36898 0.03022 0.11036
0.36974 0.05071 0.11149
0.37050 0.12015 0.10965
0.37126 0.23419 0.11006
0.37202 0.20655 0.11291
0.37277 0.08522 0.11263
0.37353 0.08542 0.11542
0.37429 0.02934 0.11340
0.37505 -0.02900 0.11382
0.37581 0.11735 0.11574
0.37657 0.00148 0.11548
0.37733 0.01540 0.11989
0.37809 0.05389 0.11698
0.37885 0.09664 0.11823
0.37961 0.09481 0.11963
0.38037 0.04215 0.12073
0.38113 0.12172 0.11846
0.38189 0.05458 0.12271
0.38265 0.22008 0.12040
0.38341 -0.00453 0.12429
0.38417 0.06694 0.12307
0.38493 0.06604 0.12277
0.38569 -0.03013 0.12492
0.38645 0.02909 0.12545
0.38721 -0.01544 0.13040
0.38797 0.02999 0.12480
0.38873 0.11945 0.12698
0.38949 -0.06316 0.13124
0.39025 0.01787 0.12978
0.39101 -0.06378 0.13134
0.39177 0.09008 0.13427
0.39252 0.20615 0.13123
0.39328 0.16481 0.13229
0.39404 0.07733 0.13698
0.39480 0.02224 0.13530
0.39556 0.07624 0.13786
0.39632 0.04895 0.13984
0.39708 0.18539 0.13969
0.39784 0.21852 0.13832
0.39860 0.10146 0.14095
0.39936 0.18366 0.14145
0.40012 0.25655 0.14069
0.40088 0.16052 0.14247
0.40164 0.25035 0.14538
0.40240 0.07928 0.14292
0.40316 0.06043 0.14559
0.40392 0.00703 0.14694
0.40468 0.07236 0.41047
0.40544 0.15168 0.14601
0.40620 0.08763 0.14603
0.40696 0.16452 0.14757
0.40772 0.16668 0.14888
0.40848 0.00447 0.14883
0.40924 0.19541 0.15099
0.40999 0.11210 0.14698
0.41075 0.07290 0.14972
0.41151 0.11633 0.15403
0.41227 0.09999 0.15300
0.41303 0.09690 0.14990
0.41379 0.08334 0.15097
0.41455 0.14665 0.15356
0.41531 -0.16934 0.15356
0.41607 0.08302 0.15377
0.41683 0.02046 0.15901
0.41759 0.21112 0.15842
0.41835 0.08934 0.15856
0.41911 0.10537 0.16160
0.41987 0.09689 0.15919
0.42063 0.08070 0.16097
0.42139 0.26123 0.15996
0.42215 0.02185 0.16520
0.42291 0.20844 0.16521
0.42367 0.23038 0.16504
0.42443 0.09659 0.16425
0.42519 0.21454 0.16563
0.42594 -0.04000 0.17284
0.42670 -0.04640 0.16988
0.42746 0.14287 0.17318
0.42822 -0.25343 0.17414
0.42898 -0.00355 0.17193
0.42974 -0.01784 0.17594
0.43050 0.13354 0.18186
0.43126 0.11612 0.17820
0.43202 0.20847 0.19021
0.43278 -0.02025 0.18004
0.43354 0.10881 0.18717
0.43430 0.08811 0.19272
0.43506 -0.02817 0.19550
