# Supplementary material for: De novo design of proteins housing excitonically coupled chlorophyll special pairs
Source: Nat Chem Biol. 2024 Jun 3;20(7):906–15. doi: 10.1038/s41589-024-01626-0 (PMC11213709; doi:10.1038/s41589-024-01626-0)
Supplement: Supplementary file 5 — Raw SAXS data for SP1, SP2 and SP3 apo proteins. [file 41589_2024_1626_MOESM5_ESM.zip › SAXS_data_Fig2/SP1_166uM/Buffer2/SP1_166uM_snap_00039.sub.2.dat]

0.01026 29.58536 8.48307
0.01102 32.59700 4.91643
0.01178 35.60181 3.63010
0.01254 35.17797 2.60566
0.01330 34.11398 2.09895
0.01406 32.58517 1.82288
0.01482 32.89232 1.51394
0.01558 32.05842 1.37213
0.01634 32.57300 1.23745
0.01710 32.27765 1.13862
0.01786 31.68354 1.11053
0.01862 31.78370 0.96931
0.01938 31.27545 0.93266
0.02014 30.97748 0.89883
0.02090 29.76752 0.85729
0.02166 29.87007 0.78141
0.02242 29.55039 0.75746
0.02318 29.66219 0.69817
0.02395 28.70916 0.69564
0.02471 28.61813 0.70576
0.02547 28.69205 0.61756
0.02623 28.61574 0.63694
0.02699 27.47069 0.61445
0.02775 27.26852 0.56926
0.02851 27.18356 0.57917
0.02927 27.23305 0.53464
0.03003 26.57547 0.52603
0.03079 26.34536 0.51059
0.03155 26.05853 0.51613
0.03231 25.03720 0.50214
0.03307 24.78612 0.47849
0.03383 24.24222 0.46541
0.03459 24.35912 0.45998
0.03535 23.81640 0.44914
0.03611 24.15576 0.44025
0.03687 23.09654 0.42869
0.03763 23.08952 0.42998
0.03839 22.45983 0.41505
0.03915 22.29477 0.40539
0.03991 21.61752 0.40448
0.04067 21.62665 0.39339
0.04143 21.19766 0.39296
0.04219 20.68482 0.37802
0.04295 20.29870 0.37513
0.04371 20.25417 0.37876
0.04447 19.72424 0.36021
0.04523 19.53931 0.36632
0.04599 19.35615 0.35270
0.04675 18.73388 0.33516
0.04751 18.46466 0.33137
0.04827 17.59463 0.33227
0.04903 17.67064 0.32984
0.04979 17.38662 0.32720
0.05055 16.60549 0.31775
0.05131 16.70467 0.31933
0.05207 16.52834 0.31418
0.05283 16.10542 0.30782
0.05359 15.86410 0.30425
0.05435 15.32018 0.29941
0.05511 15.18935 0.30038
0.05587 14.89487 0.29378
0.05663 14.52293 0.29017
0.05739 14.32078 0.28620
0.05815 13.39716 0.27761
0.05891 13.66865 0.27204
0.05967 13.21968 0.27630
0.06043 12.88479 0.27112
0.06119 12.90779 0.27299
0.06195 12.72671 0.26863
0.06271 12.52491 0.26017
0.06347 12.04367 0.26466
0.06423 11.86336 0.24994
0.06499 11.24654 0.25081
0.06575 11.10443 0.24803
0.06651 10.93821 0.24563
0.06727 10.33420 0.24859
0.06803 10.04033 0.24118
0.06879 10.08113 0.23737
0.06955 9.83278 0.23385
0.07031 9.56968 0.24074
0.07107 9.24017 0.22890
0.07183 9.16377 0.23245
0.07259 9.09914 0.22970
0.07335 8.51989 0.22176
0.07412 8.11440 0.22175
0.07488 8.33448 0.22165
0.07564 7.90472 0.22289
0.07640 7.98980 0.21177
0.07716 7.60261 0.21348
0.07792 7.29237 0.21467
0.07868 7.29358 0.20480
0.07944 6.88943 0.20432
0.08020 6.42092 0.20718
0.08096 6.43059 0.20803
0.08172 6.20258 0.19965
0.08248 6.12246 0.20246
0.08324 5.99329 0.19484
0.08400 6.20955 0.20109
0.08476 5.68672 0.19923
0.08552 5.37868 0.20044
0.08628 5.29361 0.19821
0.08704 5.09205 0.20035
0.08780 5.12533 0.19820
0.08856 4.73853 0.19797
0.08932 4.59308 0.19788
0.09008 4.44549 0.20605
0.09084 4.32559 0.20704
0.09160 4.35336 0.20318
0.09236 4.08171 0.20442
0.09312 4.00806 0.21030
0.09388 3.71235 0.20912
0.09464 3.67422 0.20497
0.09540 3.44663 0.19728
0.09616 3.07948 0.19786
0.09692 3.33676 0.19693
0.09768 3.45839 0.19304
0.09844 3.25089 0.19318
0.09920 3.13857 0.18901
0.09996 2.93385 0.18468
0.10072 2.92546 0.19156
0.10148 2.86324 0.18183
0.10224 2.46629 0.17835
0.10300 2.40986 0.17461
0.10376 2.50933 0.17389
0.10452 2.23041 0.17362
0.10528 2.26543 0.17218
0.10604 2.01538 0.17224
0.10680 2.24244 0.16746
0.10756 1.97145 0.16928
0.10832 1.91968 0.16803
0.10908 1.71909 0.17089
0.10984 2.02886 0.16973
0.11060 1.63356 0.16544
0.11136 1.78961 0.16375
0.11212 1.54766 0.15951
0.11288 1.58334 0.16226
0.11364 1.66067 0.15965
0.11440 1.21720 0.16045
0.11516 1.33105 0.15747
0.11592 1.30630 0.15958
0.11668 1.33056 0.15216
0.11744 1.22511 0.15602
0.11820 1.15797 0.15241
0.11896 0.99137 0.15368
0.11972 1.12770 0.15182
0.12048 0.93143 0.15087
0.12124 1.02223 0.14998
0.12200 0.79121 0.14856
0.12276 0.89111 0.14769
0.12352 0.83867 0.14688
0.12428 0.74730 0.14327
0.12504 0.69970 0.14408
0.12580 0.88978 0.14424
0.12656 0.64297 0.14408
0.12732 0.68730 0.14019
0.12808 0.67758 0.14102
0.12884 0.67714 0.14030
0.12960 0.49506 0.14190
0.13036 0.62728 0.14029
0.13112 0.66419 0.13900
0.13188 0.55894 0.13731
0.13264 0.40910 0.13823
0.13340 0.63424 0.13638
0.13416 0.50412 0.13495
0.13492 0.41511 0.13482
0.13568 0.37670 0.13399
0.13644 0.46216 0.13209
0.13720 0.29705 0.13099
0.13796 0.31297 0.12881
0.13873 0.20415 0.13047
0.13949 0.26693 0.12992
0.14025 0.37871 0.13083
0.14101 0.35553 0.13134
0.14177 0.23100 0.13094
0.14253 0.38705 0.12575
0.14329 0.18427 0.12793
0.14405 0.25993 0.12842
0.14481 0.28311 0.12767
0.14557 0.20683 0.12660
0.14633 0.31170 0.12786
0.14709 0.15383 0.12684
0.14785 0.21854 0.12524
0.14861 0.10916 0.12366
0.14937 0.26859 0.12676
0.15013 0.32708 0.12530
0.15089 0.06431 0.12421
0.15165 0.38376 0.12457
0.15241 0.13055 0.12214
0.15317 0.28213 0.11935
0.15393 0.12555 0.12227
0.15469 0.20256 0.12127
0.15545 0.10726 0.12036
0.15621 0.18346 0.12058
0.15697 0.26556 0.11837
0.15773 0.27183 0.12159
0.15849 0.18708 0.11947
0.15925 0.18978 0.12153
0.16001 0.15823 0.11963
0.16077 0.35510 0.11969
0.16153 0.13063 0.11777
0.16229 0.27671 0.11801
0.16305 0.21671 0.11803
0.16381 0.12714 0.11963
0.16457 0.10619 0.11799
0.16533 0.22204 0.11659
0.16609 0.20702 0.11598
0.16685 0.13798 0.11532
0.16761 0.21902 0.11450
0.16837 0.17176 0.11584
0.16913 0.27622 0.11524
0.16989 0.21647 0.11536
0.17065 0.22741 0.11337
0.17141 0.29070 0.11343
0.17217 0.19676 0.11562
0.17293 0.31739 0.11371
0.17369 0.31904 0.11546
0.17445 0.26104 0.11720
0.17521 0.27311 0.11525
0.17597 0.24911 0.11684
0.17673 0.32356 0.11454
0.17749 0.47229 0.11627
0.17825 0.35677 0.11829
0.17901 0.23301 0.12044
0.17977 0.37593 0.12113
0.18053 0.41513 0.12070
0.18129 0.07823 0.12241
0.18205 0.33711 0.12196
0.18281 0.21841 0.12149
0.18357 0.40534 0.12356
0.18433 0.25099 0.12376
0.18509 0.35067 0.12374
0.18585 0.16936 0.12552
0.18661 0.22507 0.12340
0.18737 0.43391 0.12311
0.18813 0.33746 0.12467
0.18889 0.27018 0.12309
0.18965 0.31563 0.12315
0.19041 0.26465 0.12350
0.19117 0.18272 0.12662
0.19193 0.37429 0.12903
0.19269 0.33721 0.12798
0.19345 0.46542 0.12595
0.19421 0.14604 0.12893
0.19497 0.26227 0.12727
0.19573 0.42427 0.12769
0.19649 0.33712 0.12835
0.19725 0.25162 0.12725
0.19801 0.32498 0.12842
0.19877 0.42578 0.12705
0.19953 0.28208 0.12853
0.20029 0.25820 0.12751
0.20105 0.23470 0.12806
0.20181 0.27132 0.12741
0.20257 0.40438 0.12911
0.20333 0.39002 0.12859
0.20409 0.43478 0.12682
0.20485 0.27378 0.12923
0.20561 0.40152 0.12917
0.20637 0.38631 0.12923
0.20713 0.41719 0.13004
0.20789 0.43444 0.12713
0.20865 0.19221 0.12954
0.20941 0.34299 0.12957
0.21017 0.12487 0.12836
0.21093 0.27753 0.12765
0.21169 0.31033 0.12763
0.21245 0.39832 0.12777
0.21321 0.36274 0.12848
0.21397 0.43036 0.12848
0.21473 0.38442 0.12751
0.21549 0.03205 0.13067
0.21625 0.23634 0.12757
0.21701 0.25748 0.12932
0.21777 0.18498 0.12729
0.21853 0.21916 0.12702
0.21929 0.25128 0.12952
0.22005 0.32511 0.12628
0.22081 0.24386 0.12616
0.22157 0.28661 0.12585
0.22233 0.33157 0.12719
0.22309 0.22728 0.12488
0.22385 0.23352 0.12414
0.22461 0.24161 0.12423
0.22537 0.12453 0.12565
0.22613 0.12068 0.12391
0.22689 0.27474 0.12372
0.22765 0.22971 0.12395
0.22841 0.28479 0.12198
0.22917 0.43261 0.11987
0.22993 0.17684 0.12085
0.23069 0.24829 0.11961
0.23145 0.16896 0.11842
0.23221 0.25461 0.11844
0.23297 0.08365 0.11947
0.23373 0.20891 0.11819
0.23449 0.20067 0.11888
0.23525 0.16504 0.11805
0.23601 0.20514 0.12002
0.23677 0.30664 0.11714
0.23753 0.20677 0.11586
0.23829 0.18954 0.11459
0.23905 0.27062 0.11499
0.23981 0.20822 0.11481
0.24057 0.30931 0.11438
0.24133 0.09107 0.11604
0.24209 0.32006 0.11231
0.24285 0.25367 0.11363
0.24361 0.35274 0.11351
0.24437 0.13388 0.11361
0.24513 0.10145 0.11193
0.24589 0.23367 0.11426
0.24665 0.19451 0.11396
0.24741 0.20432 0.11199
0.24817 0.12836 0.11303
0.24893 0.13133 0.11331
0.24969 0.36783 0.11231
0.25045 0.14040 0.11122
0.25121 0.18722 0.11025
0.25197 0.14382 0.11071
0.25273 0.18201 0.10934
0.25349 0.15530 0.10683
0.25425 0.00276 0.10753
0.25501 0.09735 0.10796
0.25577 0.30215 0.10891
0.25653 0.31641 0.10865
0.25729 0.18067 0.10673
0.25805 0.16068 0.10871
0.25881 0.19648 0.10648
0.25957 0.24932 0.10541
0.26033 0.21232 0.10628
0.26109 0.09968 0.10711
0.26185 0.11608 0.10682
0.26261 0.22701 0.10682
0.26337 0.19104 0.10535
0.26413 0.17098 0.10506
0.26489 0.11776 0.10336
0.26565 0.16871 0.10464
0.26641 0.16252 0.10494
0.26717 0.16963 0.10486
0.26793 0.03520 0.10557
0.26869 0.14888 0.10358
0.26945 0.13793 0.10241
0.27021 0.04853 0.10437
0.27097 0.20454 0.10283
0.27172 0.20898 0.10231
0.27248 0.11837 0.10371
0.27324 0.13018 0.10105
0.27400 0.19263 0.10099
0.27476 0.05176 0.10113
0.27552 0.13785 0.10056
0.27628 0.14324 0.09922
0.27704 -0.09539 0.10178
0.27780 0.21442 0.10028
0.27856 -0.02028 0.09975
0.27932 0.09753 0.09957
0.28008 0.13129 0.09963
0.28084 0.11062 0.09923
0.28160 0.14788 0.09779
0.28236 0.11332 0.09793
0.28312 0.07393 0.09823
0.28388 0.14500 0.09921
0.28464 0.16331 0.09882
0.28540 0.13709 0.09900
0.28616 0.10829 0.09803
0.28692 0.18386 0.10164
0.28768 0.07916 0.09846
0.28844 0.06179 0.09917
0.28920 0.07674 0.09779
0.28996 0.01897 0.09921
0.29072 0.07031 0.09957
0.29148 0.06581 0.09850
0.29224 0.12525 0.09821
0.29300 0.09565 0.10016
0.29376 0.24802 0.09965
0.29452 0.13653 0.10099
0.29528 0.01957 0.09995
0.29604 0.10525 0.09912
0.29680 0.10273 0.09973
0.29756 0.16938 0.10034
0.29832 0.02142 0.10152
0.29908 0.15419 0.09769
0.29984 0.19250 0.09878
0.30060 0.11851 0.09870
0.30136 -0.00591 0.09813
0.30212 0.08570 0.09923
0.30288 0.02171 0.09864
0.30364 0.00132 0.09929
0.30440 0.15133 0.09698
0.30516 0.18948 0.09687
0.30592 0.14909 0.10004
0.30668 0.20275 0.09920
0.30744 0.15401 0.09922
0.30820 0.11773 0.09999
0.30896 0.09142 0.10068
0.30972 0.11597 0.10004
0.31048 0.08576 0.10006
0.31124 0.08700 0.09965
0.31200 0.03911 0.10030
0.31276 0.12210 0.09993
0.31352 0.03418 0.09996
0.31428 0.12511 0.10016
0.31504 0.17513 0.10202
0.31580 0.08004 0.10257
0.31656 0.05964 0.10281
0.31732 0.06456 0.10267
0.31808 0.09724 0.10403
0.31883 0.15884 0.10385
0.31959 0.05892 0.10427
0.32035 0.05683 0.10366
0.32111 0.06631 0.10370
0.32187 -0.08230 0.10539
0.32263 0.12124 0.10528
0.32339 0.14621 0.10632
0.32415 0.06237 0.10539
0.32491 0.12548 0.10599
0.32567 -0.04872 0.10482
0.32643 0.00831 0.10790
0.32719 0.11264 0.10547
0.32795 0.01933 0.10512
0.32871 0.07913 0.10472
0.32947 0.29169 0.10711
0.33023 -0.02481 0.10537
0.33099 0.04289 0.10468
0.33175 -0.01486 0.10735
0.33251 0.07537 0.10788
0.33327 0.08767 0.10709
0.33403 0.25835 0.10757
0.33479 -0.00775 0.10601
0.33555 0.16028 0.10780
0.33631 0.13348 0.10891
0.33707 0.11416 0.10844
0.33783 -0.00006 0.10760
0.33859 0.06332 0.10713
0.33935 0.01092 0.10857
0.34011 0.15440 0.10932
0.34087 0.01313 0.10774
0.34163 0.16567 0.11064
0.34239 0.13254 0.10923
0.34315 0.18439 0.10782
0.34391 0.11667 0.11037
0.34467 0.16181 0.11004
0.34543 0.17077 0.11031
0.34619 0.23091 0.10976
0.34695 0.26479 0.10879
0.34771 0.12620 0.11031
0.34847 0.25703 0.10895
0.34922 0.16302 0.11037
0.34998 0.14888 0.11007
0.35074 0.13123 0.10855
0.35150 0.07060 0.10670
0.35226 0.12453 0.10735
0.35302 0.18463 0.10587
0.35378 -0.02206 0.10279
0.35454 -0.04282 0.10194
0.35530 0.08940 0.10662
0.35606 0.11673 0.10638
0.35682 -0.05462 0.10674
0.35758 0.11789 0.10776
0.35834 0.14779 0.10749
0.35910 0.07911 0.10506
0.35986 0.13734 0.10660
0.36062 -0.06372 0.10618
0.36138 0.04817 0.10634
0.36214 0.02460 0.10658
0.36290 0.10709 0.10551
0.36366 0.05014 0.10561
0.36442 -0.00682 0.10697
0.36518 0.05336 0.10769
0.36594 -0.03923 0.10822
0.36670 -0.17185 0.10938
0.36746 0.06562 0.10950
0.36822 0.09067 0.11002
0.36898 0.06357 0.10958
0.36974 0.10381 0.11067
0.37050 0.21754 0.11207
0.37126 -0.04732 0.10988
0.37202 0.23032 0.11307
0.37277 0.10022 0.11262
0.37353 0.18753 0.11171
0.37429 0.20971 0.11274
0.37505 0.12172 0.11487
0.37581 0.16115 0.11617
0.37657 0.26580 0.11562
0.37733 0.02533 0.11726
0.37809 -0.03189 0.11742
0.37885 0.07414 0.12008
0.37961 -0.02406 0.11969
0.38037 0.11391 0.12166
0.38113 0.11366 0.11993
0.38189 0.08958 0.12026
0.38265 0.10878 0.11985
0.38341 0.19288 0.12226
0.38417 0.09120 0.12504
0.38493 0.11220 0.12295
0.38569 0.09132 0.12739
0.38645 0.06426 0.12392
0.38721 0.18825 0.12782
0.38797 0.09224 0.12510
0.38873 0.04451 0.12551
0.38949 0.15794 0.15057
0.39025 0.22732 0.12883
0.39101 0.24376 0.13159
0.39177 0.04693 0.13369
0.39252 -0.02902 0.13258
0.39328 0.08615 0.13191
0.39404 0.07217 0.13479
0.39480 0.08136 0.13546
0.39556 -0.05814 0.13633
0.39632 0.00745 0.13531
0.39708 0.07907 0.13861
0.39784 0.03218 0.14064
0.39860 0.23909 0.14178
0.39936 0.18738 0.14083
0.40012 0.06276 0.14338
0.40088 0.19467 0.14317
0.40164 0.31231 0.14364
0.40240 0.15036 0.14352
0.40316 0.08490 0.14749
0.40392 0.03187 0.14642
0.40468 -0.06400 0.34024
0.40544 0.01292 0.14453
0.40620 0.27075 0.14972
0.40696 0.19013 0.15254
0.40772 0.12547 0.15098
0.40848 0.18573 0.15085
0.40924 -0.02016 0.15268
0.40999 0.09473 0.15397
0.41075 0.06856 0.15188
0.41151 0.12864 0.15560
0.41227 -0.06477 0.15450
0.41303 0.03488 0.15155
0.41379 0.19967 0.15401
0.41455 0.27832 0.15642
0.41531 -0.10799 0.15493
0.41607 0.08642 0.15625
0.41683 0.10415 0.15689
0.41759 0.10436 0.15940
0.41835 0.09077 0.16209
0.41911 0.21479 0.15896
0.41987 0.07879 0.16032
0.42063 0.04972 0.16313
0.42139 0.23187 0.16212
0.42215 0.16593 0.16541
0.42291 -0.14515 0.16664
0.42367 0.29731 0.16565
0.42443 -0.04540 0.17382
0.42519 0.18037 0.16540
0.42594 0.27017 0.17179
0.42670 0.00864 0.17631
0.42746 0.12852 0.17373
0.42822 0.25575 0.17531
0.42898 -0.00806 0.17689
0.42974 -0.13934 0.18140
0.43050 0.02341 0.17857
0.43126 0.02202 0.18735
0.43202 0.06755 0.18877
0.43278 0.13923 0.18088
0.43354 0.01269 0.18451
0.43430 0.45887 0.19585
0.43506 -0.01630 0.19230
