# Supplementary material for: De novo design of proteins housing excitonically coupled chlorophyll special pairs
Source: Nat Chem Biol. 2024 Jun 3;20(7):906–15. doi: 10.1038/s41589-024-01626-0 (PMC11213709; doi:10.1038/s41589-024-01626-0)
Supplement: Supplementary file 5 — Raw SAXS data for SP1, SP2 and SP3 apo proteins. [file 41589_2024_1626_MOESM5_ESM.zip › SAXS_data_Fig2/SP1_166uM/Buffer2/SP1_166uM_snap_00011.sub.2.dat]

0.01026 26.19826 7.78897
0.01102 33.80713 4.31099
0.01178 31.18384 3.73570
0.01254 28.66292 2.51746
0.01330 33.71495 2.00793
0.01406 31.52647 1.58568
0.01482 31.45939 1.54093
0.01558 30.57152 1.33018
0.01634 32.19700 1.20699
0.01710 30.85677 1.16795
0.01786 31.80757 1.10085
0.01862 30.04457 1.01384
0.01938 29.90708 0.95288
0.02014 29.57812 0.86424
0.02090 28.94929 0.81857
0.02166 28.58900 0.80613
0.02242 28.32657 0.71642
0.02318 27.27512 0.69057
0.02395 27.71434 0.68960
0.02471 27.26437 0.67534
0.02547 26.64513 0.62654
0.02623 26.46591 0.61957
0.02699 26.65842 0.63233
0.02775 26.71616 0.58696
0.02851 26.28261 0.55236
0.02927 25.03855 0.52695
0.03003 25.39544 0.52819
0.03079 25.63047 0.51493
0.03155 25.16573 0.50428
0.03231 25.37724 0.49759
0.03307 24.55308 0.48166
0.03383 24.02104 0.48181
0.03459 24.34210 0.45953
0.03535 23.23675 0.46228
0.03611 23.43628 0.45263
0.03687 22.94351 0.42669
0.03763 22.23200 0.43887
0.03839 22.36974 0.40588
0.03915 22.29191 0.40983
0.03991 21.43840 0.41188
0.04067 21.25595 0.40714
0.04143 20.32655 0.39320
0.04219 20.27441 0.38487
0.04295 20.34732 0.36635
0.04371 20.45879 0.36870
0.04447 19.36420 0.36860
0.04523 19.47265 0.36064
0.04599 18.64581 0.35793
0.04675 18.60447 0.34691
0.04751 18.37188 0.32553
0.04827 17.56525 0.33263
0.04903 17.42126 0.32190
0.04979 17.58352 0.32681
0.05055 17.23098 0.31763
0.05131 16.56289 0.31712
0.05207 16.43105 0.30997
0.05283 15.79382 0.30295
0.05359 15.57491 0.30618
0.05435 15.26131 0.30253
0.05511 14.87797 0.29236
0.05587 14.95338 0.29610
0.05663 14.39481 0.29192
0.05739 14.55726 0.27958
0.05815 13.77622 0.28156
0.05891 13.92032 0.27358
0.05967 13.21579 0.27565
0.06043 12.95159 0.26916
0.06119 12.74928 0.27135
0.06195 12.32762 0.26607
0.06271 12.09689 0.25953
0.06347 11.94686 0.25592
0.06423 11.43001 0.25171
0.06499 11.00814 0.25667
0.06575 10.78308 0.24303
0.06651 11.02601 0.24587
0.06727 10.87710 0.24885
0.06803 10.52847 0.24508
0.06879 10.23348 0.23997
0.06955 9.85770 0.23670
0.07031 9.80727 0.23273
0.07107 9.39318 0.24195
0.07183 9.21916 0.22992
0.07259 8.86662 0.23026
0.07335 8.78934 0.22163
0.07412 8.35475 0.22144
0.07488 8.29815 0.21752
0.07564 8.27756 0.21959
0.07640 7.73062 0.21352
0.07716 7.59268 0.21554
0.07792 7.22579 0.20877
0.07868 7.28396 0.21212
0.07944 7.17178 0.20924
0.08020 7.04756 0.20650
0.08096 6.86012 0.20295
0.08172 6.69468 0.19746
0.08248 6.26859 0.19882
0.08324 6.14822 0.19743
0.08400 6.04625 0.19891
0.08476 5.75037 0.20404
0.08552 5.82250 0.20891
0.08628 5.29471 0.19660
0.08704 5.26757 0.19690
0.08780 5.13063 0.19585
0.08856 4.88325 0.19872
0.08932 4.80131 0.20561
0.09008 4.54280 0.20492
0.09084 4.56268 0.20791
0.09160 4.26637 0.20415
0.09236 4.19771 0.20777
0.09312 4.09804 0.20431
0.09388 3.92778 0.20159
0.09464 3.78864 0.20353
0.09540 3.76074 0.19979
0.09616 3.37890 0.19922
0.09692 3.51768 0.19647
0.09768 3.24765 0.19945
0.09844 3.22200 0.19213
0.09920 3.32901 0.19255
0.09996 2.83190 0.19091
0.10072 2.86523 0.19021
0.10148 2.97982 0.18462
0.10224 2.86848 0.17932
0.10300 2.68901 0.18118
0.10376 2.39920 0.17788
0.10452 2.50087 0.17897
0.10528 2.34793 0.17639
0.10604 2.33076 0.17111
0.10680 2.07376 0.17039
0.10756 2.10959 0.16797
0.10832 2.04164 0.16957
0.10908 1.89008 0.16813
0.10984 1.80977 0.16699
0.11060 1.72269 0.16632
0.11136 1.68925 0.16319
0.11212 1.61605 0.16049
0.11288 1.41996 0.16090
0.11364 1.55640 0.15714
0.11440 1.34527 0.15521
0.11516 1.31555 0.15580
0.11592 1.22814 0.15415
0.11668 1.34100 0.15457
0.11744 1.18925 0.15570
0.11820 1.06751 0.15295
0.11896 0.99148 0.15117
0.11972 1.16532 0.15222
0.12048 0.97356 0.14678
0.12124 1.09744 0.15099
0.12200 0.84820 0.14955
0.12276 0.76420 0.14827
0.12352 0.73514 0.14534
0.12428 0.94400 0.14467
0.12504 0.74236 0.14346
0.12580 0.66927 0.14415
0.12656 0.72999 0.14356
0.12732 0.66708 0.14433
0.12808 0.65286 0.14237
0.12884 0.59915 0.14051
0.12960 0.59839 0.14154
0.13036 0.53566 0.13790
0.13112 0.49359 0.13470
0.13188 0.60742 0.13636
0.13264 0.38638 0.13577
0.13340 0.54646 0.13522
0.13416 0.29823 0.13280
0.13492 0.39067 0.13576
0.13568 0.35941 0.13521
0.13644 0.40086 0.13391
0.13720 0.29120 0.13292
0.13796 0.13983 0.12958
0.13873 0.32272 0.13133
0.13949 0.25785 0.12809
0.14025 0.24210 0.13169
0.14101 0.30182 0.12972
0.14177 0.24330 0.12889
0.14253 0.32404 0.12827
0.14329 0.32620 0.12983
0.14405 0.35677 0.12710
0.14481 0.19182 0.12598
0.14557 0.21921 0.12687
0.14633 0.24992 0.12638
0.14709 0.23862 0.12661
0.14785 0.16657 0.12701
0.14861 0.37374 0.12531
0.14937 0.19615 0.12301
0.15013 0.37933 0.12521
0.15089 0.37107 0.12286
0.15165 0.25987 0.12584
0.15241 0.24662 0.12159
0.15317 0.29507 0.12180
0.15393 0.16417 0.12189
0.15469 0.14539 0.12010
0.15545 0.19872 0.12190
0.15621 0.06018 0.11997
0.15697 0.25177 0.11870
0.15773 0.37815 0.11981
0.15849 0.25857 0.12009
0.15925 0.32084 0.11991
0.16001 0.19253 0.11882
0.16077 0.17099 0.11809
0.16153 0.10229 0.11775
0.16229 0.17262 0.11758
0.16305 0.27726 0.11852
0.16381 0.21229 0.11663
0.16457 0.26341 0.11657
0.16533 0.33310 0.11726
0.16609 0.16201 0.11680
0.16685 0.27424 0.11540
0.16761 0.19263 0.11287
0.16837 0.42692 0.11424
0.16913 0.27485 0.11583
0.16989 0.30850 0.11394
0.17065 0.24046 0.11443
0.17141 0.24910 0.11500
0.17217 0.16009 0.11481
0.17293 0.24658 0.11770
0.17369 0.20995 0.11663
0.17445 0.08115 0.11629
0.17521 0.30074 0.11566
0.17597 0.19344 0.11625
0.17673 0.26685 0.11473
0.17749 0.42090 0.11726
0.17825 0.31409 0.11649
0.17901 0.22456 0.11991
0.17977 0.28179 0.12062
0.18053 0.19052 0.11850
0.18129 0.36213 0.12210
0.18205 0.26434 0.12311
0.18281 0.34476 0.12141
0.18357 0.05749 0.12275
0.18433 0.17701 0.12390
0.18509 0.39090 0.12390
0.18585 0.20368 0.12533
0.18661 0.33734 0.12536
0.18737 0.15514 0.12382
0.18813 0.36067 0.12509
0.18889 0.38355 0.12408
0.18965 0.21867 0.12469
0.19041 0.21205 0.12542
0.19117 0.37131 0.12440
0.19193 0.28720 0.12689
0.19269 0.38873 0.12772
0.19345 0.38938 0.12685
0.19421 0.24069 0.12770
0.19497 0.31250 0.12760
0.19573 0.15337 0.12843
0.19649 0.20290 0.12594
0.19725 0.11318 0.12651
0.19801 0.26036 0.12858
0.19877 0.31991 0.12698
0.19953 0.34324 0.13021
0.20029 0.28897 0.12695
0.20105 0.24208 0.12679
0.20181 0.47489 0.12830
0.20257 0.14283 0.12673
0.20333 0.36062 0.12865
0.20409 0.28040 0.12582
0.20485 0.32305 0.12853
0.20561 0.11293 0.12862
0.20637 0.18441 0.12729
0.20713 0.27457 0.12971
0.20789 0.18702 0.12813
0.20865 0.40447 0.12764
0.20941 0.54881 0.12820
0.21017 0.19815 0.12863
0.21093 0.37080 0.12894
0.21169 0.24604 0.12946
0.21245 0.17900 0.12736
0.21321 0.21892 0.12910
0.21397 0.12767 0.12891
0.21473 0.13800 0.12914
0.21549 0.32534 0.12847
0.21625 0.36635 0.12768
0.21701 0.21990 0.12667
0.21777 0.40484 0.12865
0.21853 0.31714 0.12807
0.21929 0.16738 0.12827
0.22005 0.28033 0.12821
0.22081 0.28922 0.12881
0.22157 0.08411 0.12730
0.22233 0.16984 0.12551
0.22309 0.28436 0.12698
0.22385 0.22413 0.12468
0.22461 0.19528 0.12467
0.22537 0.34591 0.12521
0.22613 0.31084 0.12469
0.22689 0.25202 0.12216
0.22765 0.21836 0.12046
0.22841 0.29514 0.12216
0.22917 0.29733 0.11999
0.22993 0.26446 0.11937
0.23069 0.27570 0.11934
0.23145 0.25760 0.11920
0.23221 0.29041 0.12017
0.23297 0.11930 0.11898
0.23373 0.11790 0.11955
0.23449 0.34956 0.11835
0.23525 0.15155 0.11835
0.23601 0.19599 0.11961
0.23677 0.27869 0.11791
0.23753 0.08461 0.11797
0.23829 0.25379 0.11530
0.23905 0.10312 0.11572
0.23981 0.23806 0.11384
0.24057 0.21041 0.11307
0.24133 0.28684 0.11382
0.24209 0.11903 0.11338
0.24285 0.28882 0.11516
0.24361 0.11905 0.11413
0.24437 0.25295 0.11441
0.24513 0.34928 0.11312
0.24589 0.11306 0.11324
0.24665 0.07191 0.11407
0.24741 0.21516 0.11230
0.24817 0.14543 0.11121
0.24893 0.31028 0.11144
0.24969 0.14919 0.11095
0.25045 0.25289 0.11232
0.25121 0.06638 0.11131
0.25197 0.20707 0.10868
0.25273 0.07957 0.10961
0.25349 0.22015 0.10840
0.25425 0.25350 0.10993
0.25501 0.28447 0.10662
0.25577 0.15324 0.10801
0.25653 0.15884 0.10848
0.25729 0.16615 0.10753
0.25805 0.06793 0.10779
0.25881 0.20923 0.10925
0.25957 0.07473 0.10678
0.26033 0.34163 0.10694
0.26109 0.15672 0.10763
0.26185 0.18281 0.10558
0.26261 0.26767 0.10597
0.26337 0.16939 0.10348
0.26413 0.12110 0.10449
0.26489 0.24024 0.10300
0.26565 0.22389 0.10514
0.26641 0.19710 0.10370
0.26717 0.26556 0.10356
0.26793 0.12655 0.10318
0.26869 0.13445 0.10415
0.26945 0.12883 0.10306
0.27021 0.10221 0.10280
0.27097 0.22115 0.10328
0.27172 0.14698 0.10324
0.27248 0.27840 0.10148
0.27324 0.17162 0.10142
0.27400 0.07507 0.10251
0.27476 0.13156 0.10130
0.27552 0.10960 0.10034
0.27628 0.14503 0.10087
0.27704 0.12058 0.09980
0.27780 0.18700 0.10071
0.27856 0.15425 0.10134
0.27932 0.13813 0.09899
0.28008 0.04572 0.09956
0.28084 0.17983 0.09903
0.28160 0.19147 0.09901
0.28236 0.16610 0.09818
0.28312 0.04055 0.10079
0.28388 0.11612 0.09972
0.28464 0.09182 0.09895
0.28540 0.03044 0.09769
0.28616 0.14984 0.09893
0.28692 0.11669 0.09974
0.28768 0.17985 0.09792
0.28844 0.16684 0.09921
0.28920 0.15577 0.09695
0.28996 0.11718 0.09899
0.29072 0.11400 0.09923
0.29148 0.06577 0.09903
0.29224 0.03146 0.10069
0.29300 -0.03815 0.09820
0.29376 0.06079 0.09867
0.29452 0.08056 0.09964
0.29528 0.21385 0.09968
0.29604 0.10639 0.10012
0.29680 -0.01516 0.10041
0.29756 0.04756 0.09953
0.29832 0.10193 0.09881
0.29908 0.00704 0.10055
0.29984 0.04868 0.10037
0.30060 0.18235 0.09858
0.30136 0.17875 0.09871
0.30212 0.18919 0.09772
0.30288 0.01010 0.09907
0.30364 0.06935 0.09836
0.30440 0.20218 0.09725
0.30516 0.08798 0.09701
0.30592 0.09260 0.09783
0.30668 0.02278 0.09869
0.30744 0.07472 0.10034
0.30820 0.06825 0.09903
0.30896 0.01159 0.09847
0.30972 0.12626 0.09974
0.31048 -0.06867 0.10140
0.31124 0.09273 0.09988
0.31200 0.02571 0.09990
0.31276 0.15470 0.10028
0.31352 0.19819 0.09955
0.31428 0.11751 0.10124
0.31504 0.08968 0.10061
0.31580 0.10798 0.10304
0.31656 0.13899 0.10320
0.31732 0.06205 0.10361
0.31808 -0.06099 0.10399
0.31883 0.17631 0.10559
0.31959 0.14949 0.10488
0.32035 0.02169 0.10522
0.32111 0.14084 0.10393
0.32187 0.07609 0.10660
0.32263 0.14487 0.10530
0.32339 0.05594 0.10595
0.32415 -0.06217 0.10605
0.32491 0.10825 0.10538
0.32567 -0.02457 0.10579
0.32643 0.28121 0.10605
0.32719 0.21851 0.10619
0.32795 0.16738 0.10565
0.32871 0.01240 0.10504
0.32947 0.12073 0.10666
0.33023 0.01948 0.10751
0.33099 0.10842 0.10702
0.33175 0.05927 0.10739
0.33251 0.03380 0.10739
0.33327 0.23440 0.10743
0.33403 -0.09889 0.10775
0.33479 0.08913 0.10729
0.33555 0.10374 0.10935
0.33631 0.19750 0.10848
0.33707 0.02843 0.10846
0.33783 0.02208 0.10704
0.33859 0.03704 0.10777
0.33935 0.05314 0.10959
0.34011 0.15615 0.10801
0.34087 0.18187 0.10986
0.34163 0.04505 0.10769
0.34239 0.07637 0.11075
0.34315 0.03022 0.10892
0.34391 0.02317 0.11075
0.34467 0.11973 0.10957
0.34543 0.07669 0.10955
0.34619 0.04012 0.10759
0.34695 0.07435 0.10988
0.34771 0.10432 0.10866
0.34847 0.04427 0.11028
0.34922 0.14392 0.10980
0.34998 0.09573 0.11044
0.35074 0.04540 0.10872
0.35150 0.09057 0.10753
0.35226 -0.05697 0.10692
0.35302 0.21157 0.10672
0.35378 0.19174 0.10387
0.35454 0.11992 0.10417
0.35530 0.02028 0.10540
0.35606 0.21165 0.10613
0.35682 -0.00989 0.10686
0.35758 0.10505 0.10690
0.35834 -0.02278 0.10745
0.35910 0.12339 0.10696
0.35986 0.01317 0.10546
0.36062 0.19565 0.10506
0.36138 0.17334 0.10698
0.36214 0.18637 0.10538
0.36290 0.13313 0.10581
0.36366 0.06495 0.10621
0.36442 0.22839 0.10631
0.36518 -0.00774 0.10573
0.36594 0.05717 0.10802
0.36670 0.16213 0.10704
0.36746 -0.05021 0.10957
0.36822 0.02544 0.11022
0.36898 0.23767 0.10959
0.36974 0.07150 0.11237
0.37050 0.15738 0.10886
0.37126 0.07079 0.11105
0.37202 0.08133 0.11234
0.37277 0.03315 0.11208
0.37353 0.21313 0.11702
0.37429 0.09416 0.11368
0.37505 0.03353 0.11467
0.37581 0.11279 0.11511
0.37657 0.15743 0.11522
0.37733 0.28976 0.11736
0.37809 0.13460 0.11706
0.37885 0.26783 0.11673
0.37961 -0.07690 0.12048
0.38037 0.00036 0.12016
0.38113 0.09886 0.12301
0.38189 0.06965 0.12224
0.38265 0.29153 0.12068
0.38341 0.13552 0.12404
0.38417 0.17605 0.12299
0.38493 0.22069 0.12730
0.38569 0.04825 0.12485
0.38645 0.21460 0.12803
0.38721 0.06661 0.12774
0.38797 -0.08157 0.12855
0.38873 0.14003 0.12774
0.38949 0.05591 0.13200
0.39025 0.12717 0.13060
0.39101 0.07308 0.13424
0.39177 0.06699 0.13331
0.39252 0.05634 0.13215
0.39328 0.05296 0.13485
0.39404 0.13465 0.13483
0.39480 0.12633 0.13309
0.39556 0.08260 0.13476
0.39632 0.03881 0.13604
0.39708 0.11747 0.13849
0.39784 0.01423 0.14059
0.39860 0.03379 0.13975
0.39936 0.07798 0.14096
0.40012 0.04235 0.14187
0.40088 0.08120 0.14585
0.40164 0.03082 0.14233
0.40240 0.06296 0.14242
0.40316 0.03462 0.14593
0.40392 0.20187 0.14626
0.40468 0.16449 0.43641
0.40544 -0.03827 0.14636
0.40620 0.12317 0.14739
0.40696 -0.03986 0.15328
0.40772 -0.03107 0.15107
0.40848 0.06853 0.15310
0.40924 0.18813 0.14652
0.40999 0.05428 0.15195
0.41075 0.02284 0.15435
0.41151 -0.02809 0.15348
0.41227 0.05788 0.15186
0.41303 0.22019 0.15313
0.41379 0.10324 0.15160
0.41455 -0.09999 0.15093
0.41531 -0.06159 0.15800
0.41607 -0.02502 0.15535
0.41683 0.05441 0.15391
0.41759 0.16455 0.15965
0.41835 -0.09382 0.15800
0.41911 0.09037 0.15619
0.41987 0.07555 0.16054
0.42063 -0.05320 0.15989
0.42139 0.18020 0.16307
0.42215 -0.01849 0.16139
0.42291 0.22736 0.16565
0.42367 0.09347 0.16287
0.42443 0.08543 0.16334
0.42519 0.10274 0.17040
0.42594 -0.23446 0.16897
0.42670 -0.05149 0.17125
0.42746 0.14687 0.17562
0.42822 0.25931 0.16946
0.42898 0.17093 0.17293
0.42974 0.18827 0.17784
0.43050 0.02829 0.18023
0.43126 0.06351 0.18644
0.43202 0.15271 0.18673
0.43278 0.10397 0.18450
0.43354 -0.01651 0.19021
0.43430 0.17111 0.19551
0.43506 -0.07617 0.18963
