# Supplementary material for: De novo design of proteins housing excitonically coupled chlorophyll special pairs
Source: Nat Chem Biol. 2024 Jun 3;20(7):906–15. doi: 10.1038/s41589-024-01626-0 (PMC11213709; doi:10.1038/s41589-024-01626-0)
Supplement: Supplementary file 5 — Raw SAXS data for SP1, SP2 and SP3 apo proteins. [file 41589_2024_1626_MOESM5_ESM.zip › SAXS_data_Fig2/SP1_166uM/Buffer2/SP1_166uM_snap_00037.sub.2.dat]

0.01026 26.91993 7.33474
0.01102 30.27737 5.25334
0.01178 32.44332 3.28266
0.01254 31.90578 2.60984
0.01330 34.33119 2.03200
0.01406 31.19144 1.73759
0.01482 31.73063 1.42148
0.01558 33.62788 1.34918
0.01634 31.39657 1.22521
0.01710 31.71829 1.12287
0.01786 32.16797 1.04666
0.01862 30.41573 0.98957
0.01938 29.57239 0.89208
0.02014 29.50805 0.91960
0.02090 29.68145 0.86389
0.02166 30.29117 0.78433
0.02242 28.94897 0.78327
0.02318 28.84626 0.70996
0.02395 28.21138 0.72108
0.02471 28.50312 0.65421
0.02547 28.88280 0.62999
0.02623 28.39411 0.62473
0.02699 27.54035 0.59608
0.02775 27.12073 0.57094
0.02851 27.10425 0.57105
0.02927 26.31740 0.55820
0.03003 26.35630 0.54074
0.03079 25.94779 0.52212
0.03155 26.13510 0.51672
0.03231 26.32609 0.50140
0.03307 25.08145 0.47675
0.03383 25.30925 0.47080
0.03459 24.50930 0.47832
0.03535 24.11447 0.44301
0.03611 23.58601 0.44682
0.03687 23.68143 0.44395
0.03763 23.10566 0.42448
0.03839 22.07310 0.41647
0.03915 21.95519 0.41139
0.03991 22.04259 0.38981
0.04067 21.43167 0.39443
0.04143 21.06414 0.39551
0.04219 20.88061 0.37502
0.04295 20.95938 0.37704
0.04371 20.09103 0.37458
0.04447 19.66294 0.36016
0.04523 19.23372 0.35697
0.04599 19.14044 0.34641
0.04675 18.64799 0.34006
0.04751 18.42484 0.34148
0.04827 17.97492 0.33700
0.04903 17.53510 0.32489
0.04979 17.01611 0.32817
0.05055 16.73106 0.32106
0.05131 16.88637 0.31606
0.05207 16.51205 0.31892
0.05283 16.27251 0.30598
0.05359 15.63653 0.30875
0.05435 15.36795 0.29591
0.05511 15.34360 0.29943
0.05587 14.95436 0.28983
0.05663 14.80095 0.28717
0.05739 14.31735 0.28327
0.05815 14.08334 0.28474
0.05891 13.62938 0.27772
0.05967 13.08798 0.27550
0.06043 12.90079 0.27433
0.06119 12.78712 0.26910
0.06195 12.38026 0.26788
0.06271 12.39502 0.26193
0.06347 12.06920 0.25892
0.06423 11.62650 0.26230
0.06499 11.26867 0.25131
0.06575 10.75149 0.24914
0.06651 10.77418 0.24474
0.06727 10.62611 0.25388
0.06803 10.16621 0.23973
0.06879 10.06969 0.23835
0.06955 9.77869 0.23576
0.07031 9.89282 0.23206
0.07107 9.28107 0.23155
0.07183 9.07092 0.23066
0.07259 8.66377 0.22977
0.07335 8.49731 0.22363
0.07412 8.48705 0.21661
0.07488 8.17548 0.22107
0.07564 8.09034 0.21973
0.07640 7.81370 0.22199
0.07716 7.58839 0.21457
0.07792 7.56678 0.21261
0.07868 6.89145 0.21074
0.07944 6.98220 0.20744
0.08020 6.83486 0.20716
0.08096 6.68533 0.20183
0.08172 6.51525 0.20335
0.08248 6.27397 0.20110
0.08324 5.81700 0.20459
0.08400 5.79822 0.20004
0.08476 5.74508 0.19503
0.08552 5.43813 0.20521
0.08628 5.18501 0.19923
0.08704 5.20897 0.19988
0.08780 5.26936 0.19629
0.08856 4.85375 0.19917
0.08932 4.65709 0.20111
0.09008 4.57232 0.20222
0.09084 4.52619 0.20500
0.09160 4.05433 0.20359
0.09236 3.82834 0.20524
0.09312 4.05409 0.20723
0.09388 3.89893 0.20572
0.09464 3.90334 0.20227
0.09540 3.77544 0.20649
0.09616 3.30003 0.19422
0.09692 3.23535 0.19692
0.09768 2.92422 0.19479
0.09844 3.32966 0.19189
0.09920 3.01357 0.18892
0.09996 2.82138 0.18677
0.10072 2.80154 0.18907
0.10148 2.81193 0.18309
0.10224 2.50425 0.17908
0.10300 2.68656 0.18182
0.10376 2.27780 0.17184
0.10452 2.18702 0.17616
0.10528 2.46727 0.17321
0.10604 2.21070 0.17368
0.10680 1.98525 0.16761
0.10756 2.19662 0.17129
0.10832 1.83170 0.17041
0.10908 1.70508 0.16538
0.10984 1.59727 0.16611
0.11060 1.63770 0.16313
0.11136 1.83099 0.16235
0.11212 1.70409 0.16228
0.11288 1.51349 0.15955
0.11364 1.40875 0.16026
0.11440 1.31169 0.15696
0.11516 1.33205 0.15702
0.11592 1.17078 0.15666
0.11668 1.22468 0.15702
0.11744 1.20691 0.15412
0.11820 1.12025 0.15340
0.11896 1.14650 0.15131
0.11972 0.94595 0.15072
0.12048 0.90070 0.15166
0.12124 0.94933 0.15011
0.12200 1.03549 0.14797
0.12276 1.11007 0.14586
0.12352 0.65536 0.14635
0.12428 0.60007 0.14623
0.12504 0.87286 0.14564
0.12580 0.66232 0.14209
0.12656 0.71197 0.14063
0.12732 0.84466 0.14250
0.12808 0.52206 0.13996
0.12884 0.66861 0.14149
0.12960 0.49957 0.13877
0.13036 0.62153 0.13819
0.13112 0.51724 0.13543
0.13188 0.50523 0.13632
0.13264 0.58069 0.13650
0.13340 0.17441 0.13525
0.13416 0.21762 0.13523
0.13492 0.39593 0.13564
0.13568 0.25307 0.13353
0.13644 0.36681 0.13174
0.13720 0.44290 0.13101
0.13796 0.22843 0.13096
0.13873 0.35992 0.13029
0.13949 0.22550 0.13096
0.14025 0.25069 0.12939
0.14101 0.34361 0.13030
0.14177 0.23072 0.12997
0.14253 0.24460 0.12814
0.14329 0.11177 0.12618
0.14405 0.33392 0.12593
0.14481 0.28441 0.12851
0.14557 0.38086 0.12798
0.14633 0.22041 0.12575
0.14709 0.35801 0.12526
0.14785 0.13960 0.12585
0.14861 0.33141 0.12316
0.14937 0.32349 0.12451
0.15013 0.15118 0.12563
0.15089 0.29797 0.12465
0.15165 0.22549 0.12251
0.15241 0.21479 0.12545
0.15317 0.14027 0.12127
0.15393 0.10307 0.12170
0.15469 0.14589 0.12144
0.15545 0.26506 0.11957
0.15621 0.21105 0.12210
0.15697 0.17217 0.12156
0.15773 0.22156 0.12062
0.15849 0.20146 0.12032
0.15925 0.13473 0.11795
0.16001 0.18942 0.11845
0.16077 0.10990 0.11809
0.16153 0.18578 0.11849
0.16229 0.19323 0.11681
0.16305 0.26090 0.11734
0.16381 0.35398 0.11799
0.16457 0.18588 0.11479
0.16533 0.17003 0.11639
0.16609 0.28695 0.11621
0.16685 0.17369 0.11582
0.16761 0.31375 0.11469
0.16837 0.29490 0.11406
0.16913 0.05978 0.11501
0.16989 0.25967 0.11540
0.17065 0.35738 0.11321
0.17141 0.25419 0.11467
0.17217 0.18125 0.11234
0.17293 0.42961 0.11487
0.17369 0.32647 0.11584
0.17445 0.33270 0.11655
0.17521 0.29937 0.11522
0.17597 0.36979 0.11665
0.17673 0.30373 0.11718
0.17749 0.34725 0.11689
0.17825 0.20492 0.11819
0.17901 0.16368 0.11745
0.17977 0.10096 0.11878
0.18053 0.22630 0.12060
0.18129 0.18457 0.12097
0.18205 0.36025 0.12105
0.18281 0.47605 0.12323
0.18357 0.35552 0.12182
0.18433 0.20437 0.12478
0.18509 0.26355 0.12478
0.18585 0.36798 0.12455
0.18661 0.36110 0.12512
0.18737 0.28043 0.12423
0.18813 0.16129 0.12447
0.18889 0.41729 0.12393
0.18965 0.46319 0.12299
0.19041 0.28454 0.12662
0.19117 0.18533 0.12656
0.19193 0.43075 0.12755
0.19269 0.10519 0.12859
0.19345 0.31769 0.12751
0.19421 0.20713 0.12530
0.19497 0.24430 0.12731
0.19573 0.41460 0.12743
0.19649 0.20955 0.12929
0.19725 0.33394 0.12565
0.19801 0.24359 0.12800
0.19877 0.25568 0.12731
0.19953 0.33359 0.12871
0.20029 0.28778 0.13022
0.20105 0.24539 0.12850
0.20181 0.27677 0.12672
0.20257 0.32661 0.12970
0.20333 0.16136 0.12772
0.20409 0.29404 0.12708
0.20485 0.34575 0.12804
0.20561 0.27761 0.13021
0.20637 0.15983 0.12802
0.20713 0.23234 0.13016
0.20789 0.53777 0.12949
0.20865 0.33500 0.12652
0.20941 0.29005 0.12923
0.21017 0.41200 0.12938
0.21093 0.29513 0.12883
0.21169 0.36735 0.12789
0.21245 0.19870 0.12601
0.21321 0.46269 0.12680
0.21397 0.25536 0.12966
0.21473 0.15752 0.12810
0.21549 0.33950 0.12749
0.21625 0.29613 0.12774
0.21701 0.31323 0.12848
0.21777 0.22725 0.12771
0.21853 0.46784 0.12726
0.21929 0.25587 0.12749
0.22005 0.39767 0.12885
0.22081 0.26646 0.12691
0.22157 0.20409 0.12790
0.22233 0.36220 0.12761
0.22309 0.14311 0.12583
0.22385 0.07773 0.12534
0.22461 0.29238 0.12222
0.22537 0.31288 0.12615
0.22613 0.25382 0.12550
0.22689 0.28901 0.12157
0.22765 0.22639 0.12219
0.22841 0.15157 0.12334
0.22917 0.18326 0.12144
0.22993 0.29095 0.12020
0.23069 0.35544 0.11813
0.23145 0.16786 0.11864
0.23221 0.14237 0.12081
0.23297 0.10142 0.11935
0.23373 0.30427 0.11867
0.23449 0.25517 0.11872
0.23525 0.39926 0.11841
0.23601 0.22903 0.11933
0.23677 0.23377 0.11675
0.23753 0.05789 0.11712
0.23829 0.31287 0.11491
0.23905 0.15551 0.11598
0.23981 0.24654 0.11464
0.24057 0.44667 0.11458
0.24133 0.13430 0.11376
0.24209 0.26456 0.11489
0.24285 0.18837 0.11321
0.24361 0.14025 0.11356
0.24437 0.26868 0.11349
0.24513 0.18216 0.11390
0.24589 0.14852 0.11211
0.24665 0.31474 0.11106
0.24741 0.18087 0.11208
0.24817 0.14268 0.11212
0.24893 0.13736 0.11290
0.24969 0.30219 0.11124
0.25045 0.34889 0.11098
0.25121 0.17443 0.11088
0.25197 0.10780 0.10954
0.25273 0.18166 0.10841
0.25349 0.21278 0.11076
0.25425 0.11377 0.10892
0.25501 0.10607 0.10711
0.25577 0.25359 0.10656
0.25653 0.10483 0.10833
0.25729 0.10621 0.10887
0.25805 0.23099 0.10804
0.25881 0.32314 0.10652
0.25957 0.19306 0.10735
0.26033 0.07349 0.10511
0.26109 0.21409 0.10752
0.26185 0.07156 0.10630
0.26261 0.12888 0.10513
0.26337 0.06250 0.10442
0.26413 0.11191 0.10423
0.26489 0.20116 0.10561
0.26565 0.11796 0.10460
0.26641 0.04236 0.10484
0.26717 0.08984 0.10476
0.26793 0.23343 0.10354
0.26869 0.02256 0.10203
0.26945 0.08860 0.10395
0.27021 0.22103 0.10292
0.27097 0.18301 0.10269
0.27172 0.21443 0.10269
0.27248 0.22002 0.10201
0.27324 0.26482 0.10204
0.27400 0.18834 0.10156
0.27476 0.13651 0.10225
0.27552 0.09989 0.10219
0.27628 0.13247 0.10077
0.27704 0.13598 0.10085
0.27780 0.19644 0.09984
0.27856 0.12410 0.10031
0.27932 0.33537 0.09996
0.28008 0.14658 0.09852
0.28084 0.16079 0.09897
0.28160 0.12721 0.09925
0.28236 0.07497 0.09836
0.28312 0.10865 0.09949
0.28388 0.18908 0.09949
0.28464 0.05310 0.09862
0.28540 0.06016 0.10053
0.28616 0.05297 0.09877
0.28692 0.14990 0.09765
0.28768 0.13395 0.09978
0.28844 0.13607 0.09862
0.28920 0.04770 0.09876
0.28996 -0.00220 0.09913
0.29072 -0.00285 0.09952
0.29148 0.08024 0.09911
0.29224 0.10345 0.10000
0.29300 0.04875 0.09980
0.29376 0.07036 0.09998
0.29452 0.08650 0.09998
0.29528 0.08225 0.10061
0.29604 -0.03105 0.10055
0.29680 -0.03024 0.09988
0.29756 0.10488 0.09996
0.29832 0.12108 0.10028
0.29908 0.12090 0.09858
0.29984 0.00974 0.10023
0.30060 0.05930 0.09968
0.30136 0.20375 0.09803
0.30212 0.08680 0.10010
0.30288 0.02501 0.09822
0.30364 0.00955 0.09753
0.30440 0.18012 0.09777
0.30516 0.15384 0.09846
0.30592 0.01010 0.09961
0.30668 0.01439 0.09935
0.30744 0.10375 0.10125
0.30820 0.17936 0.10016
0.30896 0.17190 0.09923
0.30972 -0.03978 0.10114
0.31048 0.13026 0.09905
0.31124 0.08840 0.10104
0.31200 0.22141 0.10093
0.31276 0.12097 0.10020
0.31352 0.06200 0.09978
0.31428 0.11860 0.10101
0.31504 0.15063 0.10204
0.31580 0.05671 0.10196
0.31656 0.07247 0.10184
0.31732 0.10876 0.10276
0.31808 0.13605 0.10383
0.31883 0.09206 0.10345
0.31959 0.14679 0.10417
0.32035 0.04135 0.10397
0.32111 0.09050 0.10478
0.32187 0.05527 0.10334
0.32263 0.09879 0.10407
0.32339 0.18415 0.10630
0.32415 0.08225 0.10677
0.32491 0.09710 0.10543
0.32567 0.25151 0.10646
0.32643 0.07897 0.10679
0.32719 0.11475 0.10711
0.32795 -0.05805 0.10671
0.32871 0.13213 0.10549
0.32947 0.16173 0.10630
0.33023 0.11024 0.10620
0.33099 0.04060 0.10768
0.33175 0.10851 0.10630
0.33251 0.03170 0.10786
0.33327 -0.00036 0.10756
0.33403 0.08944 0.10806
0.33479 0.14682 0.10699
0.33555 0.09113 0.10657
0.33631 0.21390 0.10839
0.33707 0.14938 0.10940
0.33783 0.15734 0.10828
0.33859 0.15902 0.10857
0.33935 0.14851 0.10823
0.34011 0.06697 0.10603
0.34087 0.10458 0.10721
0.34163 0.08741 0.10879
0.34239 -0.03262 0.10960
0.34315 0.16664 0.10828
0.34391 0.08142 0.10908
0.34467 0.02979 0.10823
0.34543 0.14656 0.10928
0.34619 0.07892 0.11135
0.34695 0.03306 0.11011
0.34771 0.20100 0.11063
0.34847 0.04882 0.10875
0.34922 0.12401 0.11056
0.34998 0.14272 0.10928
0.35074 0.04479 0.11033
0.35150 0.01082 0.10843
0.35226 0.08227 0.10596
0.35302 0.31701 0.10519
0.35378 0.13850 0.10466
0.35454 0.14628 0.10436
0.35530 0.18595 0.10379
0.35606 0.11776 0.10693
0.35682 -0.02845 0.10675
0.35758 0.30707 0.10754
0.35834 -0.04833 0.10740
0.35910 0.07809 0.10774
0.35986 0.12088 0.10555
0.36062 0.16197 0.10569
0.36138 0.05609 0.10642
0.36214 0.07524 0.10624
0.36290 0.08143 0.10460
0.36366 0.11583 0.10500
0.36442 0.14465 0.10721
0.36518 0.02492 0.10774
0.36594 0.19556 0.10743
0.36670 -0.04834 0.10760
0.36746 0.17549 0.10985
0.36822 0.00908 0.10855
0.36898 0.05743 0.11039
0.36974 0.07085 0.11234
0.37050 0.21076 0.10912
0.37126 0.15857 0.11049
0.37202 0.04935 0.11165
0.37277 0.15483 0.11118
0.37353 0.05009 0.11254
0.37429 0.09947 0.11358
0.37505 0.16337 0.11422
0.37581 0.12728 0.11639
0.37657 0.21799 0.11639
0.37733 0.18187 0.11653
0.37809 0.20885 0.11762
0.37885 -0.02052 0.11823
0.37961 0.02749 0.11864
0.38037 0.12984 0.11807
0.38113 0.03514 0.11959
0.38189 0.17089 0.12164
0.38265 0.14100 0.12180
0.38341 0.08877 0.12427
0.38417 0.08489 0.12371
0.38493 -0.15480 0.12383
0.38569 0.13569 0.12632
0.38645 0.10643 0.12553
0.38721 -0.00865 0.12530
0.38797 0.31798 0.12850
0.38873 0.00451 0.12822
0.38949 0.13361 0.15284
0.39025 0.15187 0.13173
0.39101 0.12206 0.13286
0.39177 -0.12867 0.13058
0.39252 -0.06528 0.13193
0.39328 -0.08794 0.13363
0.39404 0.00414 0.13582
0.39480 0.03381 0.13400
0.39556 0.11351 0.13345
0.39632 0.05923 0.13685
0.39708 0.06037 0.13863
0.39784 -0.03827 0.14196
0.39860 0.16650 0.13995
0.39936 -0.05981 0.14253
0.40012 0.12368 0.14468
0.40088 0.14223 0.14372
0.40164 0.16395 0.14267
0.40240 0.18716 0.14621
0.40316 0.22982 0.14452
0.40392 0.11098 0.14581
0.40468 0.08001 0.32551
0.40544 -0.01939 0.15104
0.40620 -0.13931 0.14649
0.40696 0.09843 0.14658
0.40772 0.15070 0.14775
0.40848 0.23997 0.15061
0.40924 -0.01810 0.15059
0.40999 0.00878 0.14941
0.41075 0.12067 0.15332
0.41151 0.20391 0.15168
0.41227 0.19851 0.15593
0.41303 0.02921 0.15503
0.41379 0.25618 0.15414
0.41455 0.05954 0.15174
0.41531 0.21935 0.15494
0.41607 0.21322 0.15545
0.41683 0.24114 0.15391
0.41759 0.21470 0.15585
0.41835 0.08004 0.15806
0.41911 -0.00951 0.16145
0.41987 0.04787 0.15555
0.42063 0.17866 0.15918
0.42139 0.03605 0.16570
0.42215 0.15260 0.16467
0.42291 0.23034 0.16580
0.42367 0.04221 0.16522
0.42443 0.08299 0.16668
0.42519 0.09106 0.17334
0.42594 -0.10132 0.16948
0.42670 0.06732 0.17301
0.42746 0.13710 0.17328
0.42822 -0.01961 0.17525
0.42898 0.14470 0.17938
0.42974 0.23512 0.17820
0.43050 -0.02102 0.18181
0.43126 0.09364 0.18357
0.43202 0.09527 0.18229
0.43278 0.11990 0.18357
0.43354 0.12214 0.19179
0.43430 -0.06428 0.18730
0.43506 0.19417 0.19446
