# Supplementary material for: De novo design of proteins housing excitonically coupled chlorophyll special pairs
Source: Nat Chem Biol. 2024 Jun 3;20(7):906–15. doi: 10.1038/s41589-024-01626-0 (PMC11213709; doi:10.1038/s41589-024-01626-0)
Supplement: Supplementary file 5 — Raw SAXS data for SP1, SP2 and SP3 apo proteins. [file 41589_2024_1626_MOESM5_ESM.zip › SAXS_data_Fig2/SP1_166uM/Buffer2/SP1_166uM_snap_00041.sub.2.dat]

0.01026 25.39945 8.68506
0.01102 32.38950 4.68170
0.01178 29.10565 3.62555
0.01254 32.42598 2.51510
0.01330 34.14959 2.02607
0.01406 32.36439 1.59890
0.01482 33.97074 1.50212
0.01558 32.18639 1.39837
0.01634 31.01281 1.24117
0.01710 32.07539 1.14153
0.01786 31.63098 1.10169
0.01862 30.79005 0.99351
0.01938 30.03691 0.98224
0.02014 30.63225 0.93274
0.02090 29.14436 0.82020
0.02166 28.97283 0.77620
0.02242 30.05105 0.76320
0.02318 28.86023 0.72965
0.02395 29.07942 0.70955
0.02471 28.95479 0.64859
0.02547 28.76823 0.64526
0.02623 27.03233 0.61065
0.02699 27.21481 0.59738
0.02775 26.85144 0.57516
0.02851 26.89509 0.55522
0.02927 25.82379 0.55235
0.03003 25.96576 0.52250
0.03079 25.44669 0.49850
0.03155 25.33141 0.51588
0.03231 24.51786 0.48806
0.03307 24.09835 0.48750
0.03383 24.18263 0.46649
0.03459 23.90662 0.46631
0.03535 23.77813 0.44809
0.03611 23.32973 0.45630
0.03687 22.58232 0.44314
0.03763 22.36297 0.42319
0.03839 22.53785 0.41860
0.03915 21.68270 0.40427
0.03991 21.42153 0.41015
0.04067 21.13908 0.38899
0.04143 20.77177 0.38333
0.04219 20.31012 0.38802
0.04295 20.07001 0.37852
0.04371 19.50861 0.37023
0.04447 19.21244 0.36952
0.04523 18.78594 0.35356
0.04599 18.24343 0.35010
0.04675 18.21746 0.34902
0.04751 17.99223 0.33638
0.04827 17.76718 0.33046
0.04903 17.48646 0.32512
0.04979 17.25872 0.33307
0.05055 16.79093 0.31741
0.05131 16.73941 0.31671
0.05207 16.23372 0.30777
0.05283 16.30630 0.31296
0.05359 15.48093 0.30242
0.05435 15.36531 0.30104
0.05511 14.60342 0.29013
0.05587 14.59070 0.28959
0.05663 14.20984 0.28592
0.05739 14.49612 0.28241
0.05815 13.78840 0.27734
0.05891 13.20094 0.27804
0.05967 13.06774 0.27496
0.06043 12.88551 0.27187
0.06119 12.20099 0.26478
0.06195 12.17203 0.26632
0.06271 11.52680 0.25729
0.06347 11.68339 0.25601
0.06423 11.36562 0.25730
0.06499 11.27271 0.25399
0.06575 10.79180 0.24874
0.06651 10.67888 0.25032
0.06727 10.20305 0.24516
0.06803 10.01032 0.24258
0.06879 9.86061 0.23849
0.06955 9.84875 0.24205
0.07031 9.63479 0.23870
0.07107 9.28799 0.23088
0.07183 8.96451 0.23716
0.07259 8.74588 0.22783
0.07335 8.55661 0.22343
0.07412 8.30896 0.22045
0.07488 8.12071 0.21735
0.07564 7.71534 0.21679
0.07640 7.55006 0.21199
0.07716 7.50698 0.21468
0.07792 7.09255 0.21183
0.07868 7.15030 0.20958
0.07944 6.50941 0.20588
0.08020 6.64263 0.20807
0.08096 6.16623 0.20470
0.08172 6.00542 0.20011
0.08248 6.13503 0.19972
0.08324 5.71543 0.19843
0.08400 5.82307 0.20442
0.08476 5.60699 0.20151
0.08552 5.63782 0.20140
0.08628 5.10721 0.20206
0.08704 5.26669 0.19966
0.08780 5.05518 0.19190
0.08856 4.96069 0.19776
0.08932 4.53849 0.19870
0.09008 4.68187 0.20326
0.09084 4.28269 0.20198
0.09160 4.15148 0.20169
0.09236 4.13150 0.20465
0.09312 3.92307 0.20772
0.09388 3.88502 0.20946
0.09464 3.75654 0.20132
0.09540 3.88227 0.19923
0.09616 3.26267 0.19544
0.09692 3.33410 0.20286
0.09768 3.00500 0.19464
0.09844 3.00974 0.19202
0.09920 3.01422 0.18748
0.09996 2.87425 0.18491
0.10072 2.65931 0.18974
0.10148 2.90590 0.18357
0.10224 2.41002 0.17934
0.10300 2.46813 0.17787
0.10376 2.29342 0.17734
0.10452 2.17670 0.17290
0.10528 2.11248 0.17318
0.10604 2.17321 0.16921
0.10680 2.19888 0.16594
0.10756 2.01360 0.17053
0.10832 1.56276 0.16751
0.10908 1.83144 0.16672
0.10984 1.74658 0.16379
0.11060 1.76094 0.16747
0.11136 1.72944 0.16154
0.11212 1.29900 0.16298
0.11288 1.41762 0.16010
0.11364 1.59540 0.16069
0.11440 1.62873 0.15913
0.11516 1.25945 0.15817
0.11592 1.25004 0.15572
0.11668 1.00845 0.15537
0.11744 1.20684 0.15493
0.11820 0.97976 0.15161
0.11896 0.88576 0.15024
0.11972 0.97833 0.15202
0.12048 1.04210 0.14985
0.12124 0.77907 0.15077
0.12200 1.04836 0.14942
0.12276 0.88973 0.14728
0.12352 0.80034 0.14703
0.12428 0.66385 0.14507
0.12504 0.85573 0.14719
0.12580 0.73330 0.14306
0.12656 0.81479 0.14096
0.12732 0.53057 0.13988
0.12808 0.52869 0.13769
0.12884 0.44975 0.14222
0.12960 0.51958 0.14004
0.13036 0.44672 0.14138
0.13112 0.49531 0.13658
0.13188 0.58094 0.13484
0.13264 0.35178 0.13630
0.13340 0.56788 0.13573
0.13416 0.36655 0.13526
0.13492 0.24814 0.13525
0.13568 0.25112 0.13261
0.13644 0.28445 0.13223
0.13720 0.39739 0.12969
0.13796 0.37197 0.13060
0.13873 0.42075 0.13176
0.13949 0.32667 0.13207
0.14025 0.34399 0.12932
0.14101 0.33161 0.13014
0.14177 0.25206 0.12608
0.14253 0.30131 0.12629
0.14329 0.34536 0.12742
0.14405 0.29036 0.12615
0.14481 0.34359 0.12665
0.14557 0.19308 0.12564
0.14633 0.18446 0.12756
0.14709 0.22544 0.12651
0.14785 0.11695 0.12710
0.14861 0.21210 0.12606
0.14937 0.33781 0.12505
0.15013 0.30004 0.12385
0.15089 0.31410 0.12272
0.15165 0.17555 0.12325
0.15241 0.25442 0.12323
0.15317 0.22728 0.12155
0.15393 0.13496 0.12112
0.15469 0.21078 0.12155
0.15545 0.12151 0.12215
0.15621 0.16798 0.12015
0.15697 0.36954 0.12120
0.15773 0.19954 0.11956
0.15849 0.33035 0.12104
0.15925 0.25255 0.11952
0.16001 0.09474 0.12013
0.16077 0.19605 0.11901
0.16153 0.20795 0.11879
0.16229 0.26127 0.11602
0.16305 0.21182 0.11567
0.16381 0.16318 0.11640
0.16457 0.29869 0.11496
0.16533 0.21351 0.11670
0.16609 0.25614 0.11482
0.16685 0.31420 0.11536
0.16761 0.24990 0.11502
0.16837 0.20368 0.11322
0.16913 0.16051 0.11316
0.16989 0.32291 0.11455
0.17065 0.15146 0.11325
0.17141 0.24290 0.11366
0.17217 0.28807 0.11297
0.17293 0.26490 0.11295
0.17369 0.14041 0.11757
0.17445 0.28395 0.11370
0.17521 0.21117 0.11559
0.17597 0.28018 0.11666
0.17673 0.24143 0.11541
0.17749 0.40444 0.11816
0.17825 0.22871 0.11800
0.17901 0.29784 0.12150
0.17977 0.17364 0.11830
0.18053 0.30824 0.12023
0.18129 0.29215 0.12100
0.18205 0.28630 0.12185
0.18281 0.31951 0.12414
0.18357 0.18087 0.12270
0.18433 0.36887 0.12266
0.18509 0.30804 0.12444
0.18585 0.34745 0.12167
0.18661 0.27107 0.12462
0.18737 0.27125 0.12343
0.18813 0.37357 0.12420
0.18889 0.29601 0.12584
0.18965 0.31681 0.12343
0.19041 0.31360 0.12401
0.19117 0.24510 0.12505
0.19193 0.31288 0.12582
0.19269 0.34468 0.12756
0.19345 0.31764 0.12888
0.19421 0.22512 0.12392
0.19497 0.31681 0.12769
0.19573 0.24789 0.12657
0.19649 0.37143 0.12714
0.19725 0.43564 0.12638
0.19801 0.21942 0.12647
0.19877 0.45519 0.12892
0.19953 0.31412 0.12748
0.20029 0.23214 0.12702
0.20105 0.35522 0.12878
0.20181 0.24185 0.12878
0.20257 0.28632 0.13022
0.20333 0.27635 0.12772
0.20409 0.36728 0.12645
0.20485 0.34471 0.12866
0.20561 0.34565 0.12740
0.20637 0.27670 0.12805
0.20713 0.33848 0.12922
0.20789 0.33979 0.13030
0.20865 0.27236 0.12811
0.20941 0.37685 0.12661
0.21017 0.10900 0.13018
0.21093 0.26682 0.12842
0.21169 0.10898 0.12682
0.21245 0.25940 0.12912
0.21321 0.33720 0.12762
0.21397 0.21472 0.12951
0.21473 0.24911 0.12868
0.21549 0.20463 0.12905
0.21625 0.27168 0.12922
0.21701 0.34702 0.12738
0.21777 0.39424 0.12677
0.21853 0.25809 0.12840
0.21929 0.43530 0.12740
0.22005 0.38330 0.12681
0.22081 0.01630 0.12532
0.22157 0.47660 0.12714
0.22233 0.31628 0.12552
0.22309 0.25020 0.12724
0.22385 0.32252 0.12545
0.22461 0.27329 0.12391
0.22537 0.38702 0.12489
0.22613 0.11009 0.12406
0.22689 0.24867 0.12223
0.22765 0.07228 0.12461
0.22841 0.36958 0.12272
0.22917 0.10753 0.12082
0.22993 0.18211 0.11992
0.23069 0.27585 0.12169
0.23145 0.08077 0.12061
0.23221 0.26439 0.12005
0.23297 0.18659 0.11869
0.23373 0.24608 0.11843
0.23449 0.20033 0.11924
0.23525 0.23484 0.11743
0.23601 0.44711 0.11642
0.23677 0.19609 0.11713
0.23753 0.26988 0.11786
0.23829 0.18768 0.11640
0.23905 0.22106 0.11441
0.23981 0.14111 0.11761
0.24057 0.10176 0.11524
0.24133 0.18369 0.11437
0.24209 0.23153 0.11524
0.24285 0.15479 0.11403
0.24361 0.08365 0.11434
0.24437 0.16745 0.11265
0.24513 0.25758 0.11281
0.24589 0.06518 0.11280
0.24665 0.17848 0.11308
0.24741 0.15464 0.11028
0.24817 0.29401 0.11111
0.24893 0.27212 0.10934
0.24969 0.13668 0.11137
0.25045 0.13883 0.11137
0.25121 0.13997 0.11127
0.25197 0.12671 0.11052
0.25273 0.15982 0.11079
0.25349 0.08967 0.10769
0.25425 0.08850 0.10848
0.25501 0.21810 0.10752
0.25577 0.19038 0.10813
0.25653 -0.04767 0.10821
0.25729 0.07082 0.10846
0.25805 0.24642 0.10615
0.25881 0.13812 0.10588
0.25957 0.11910 0.10623
0.26033 0.09842 0.10702
0.26109 0.28841 0.10740
0.26185 0.20547 0.10626
0.26261 0.16330 0.10481
0.26337 0.24572 0.10487
0.26413 0.01198 0.10464
0.26489 0.18138 0.10355
0.26565 0.02584 0.10440
0.26641 0.19719 0.10385
0.26717 0.04173 0.10396
0.26793 0.04334 0.10394
0.26869 0.11458 0.10282
0.26945 0.19237 0.10278
0.27021 0.26020 0.10331
0.27097 0.17557 0.10248
0.27172 0.11693 0.10290
0.27248 0.12071 0.10292
0.27324 0.04934 0.10276
0.27400 0.14372 0.10317
0.27476 0.05245 0.09968
0.27552 0.16741 0.10187
0.27628 -0.04007 0.10211
0.27704 0.10187 0.09988
0.27780 0.03380 0.10144
0.27856 0.16362 0.10145
0.27932 0.10574 0.10163
0.28008 0.14698 0.09889
0.28084 0.03521 0.09997
0.28160 0.14890 0.09954
0.28236 0.23555 0.09942
0.28312 0.20550 0.09847
0.28388 0.14837 0.09932
0.28464 0.12082 0.09950
0.28540 0.22370 0.09804
0.28616 0.11924 0.09944
0.28692 0.00166 0.09851
0.28768 0.14394 0.09918
0.28844 0.02114 0.09903
0.28920 0.08058 0.09751
0.28996 0.26352 0.10002
0.29072 0.14088 0.09818
0.29148 0.17595 0.09980
0.29224 0.28178 0.09946
0.29300 0.05605 0.09960
0.29376 0.09756 0.10012
0.29452 0.16926 0.10077
0.29528 -0.01715 0.09960
0.29604 0.03922 0.09982
0.29680 0.14493 0.09946
0.29756 0.00178 0.10037
0.29832 0.14916 0.09932
0.29908 0.08418 0.09994
0.29984 0.16292 0.09865
0.30060 0.12712 0.09846
0.30136 0.01518 0.09830
0.30212 0.07128 0.09903
0.30288 0.23509 0.09810
0.30364 0.21396 0.09737
0.30440 0.07295 0.09678
0.30516 0.01340 0.09806
0.30592 0.11818 0.09849
0.30668 0.16272 0.09869
0.30744 0.06965 0.10003
0.30820 0.02159 0.10058
0.30896 0.15839 0.10037
0.30972 0.13971 0.10151
0.31048 0.07239 0.10015
0.31124 -0.00099 0.09851
0.31200 0.07978 0.09990
0.31276 0.04949 0.10015
0.31352 0.01983 0.09936
0.31428 0.09216 0.09952
0.31504 0.12704 0.10140
0.31580 -0.03154 0.10199
0.31656 0.08835 0.10272
0.31732 0.13905 0.10319
0.31808 0.06374 0.10223
0.31883 0.04598 0.10385
0.31959 0.02480 0.10278
0.32035 0.08951 0.10404
0.32111 -0.00471 0.10560
0.32187 0.11309 0.10428
0.32263 0.01511 0.10380
0.32339 0.15791 0.10600
0.32415 0.06216 0.10532
0.32491 0.12634 0.10517
0.32567 0.10401 0.10610
0.32643 0.06431 0.10572
0.32719 0.21718 0.10594
0.32795 0.09260 0.10616
0.32871 0.16309 0.10722
0.32947 0.19538 0.10507
0.33023 0.06217 0.10653
0.33099 0.07153 0.10619
0.33175 0.10150 0.10785
0.33251 0.01477 0.10700
0.33327 0.09535 0.10683
0.33403 0.05318 0.10619
0.33479 0.13765 0.10697
0.33555 -0.00042 0.10787
0.33631 -0.02496 0.10902
0.33707 0.17372 0.10846
0.33783 0.05357 0.10850
0.33859 0.16926 0.10835
0.33935 0.14946 0.10827
0.34011 -0.03328 0.10904
0.34087 0.12556 0.10726
0.34163 0.13796 0.10961
0.34239 -0.06181 0.10929
0.34315 0.18377 0.10842
0.34391 0.17066 0.10870
0.34467 0.10017 0.10984
0.34543 0.05621 0.10906
0.34619 -0.00805 0.10939
0.34695 0.11880 0.10981
0.34771 0.15907 0.11000
0.34847 -0.01988 0.11040
0.34922 0.05093 0.10828
0.34998 0.24761 0.11011
0.35074 0.07200 0.11093
0.35150 0.14341 0.10819
0.35226 0.14152 0.10631
0.35302 0.14902 0.10546
0.35378 -0.03181 0.10422
0.35454 0.19845 0.10361
0.35530 -0.03307 0.10584
0.35606 0.08515 0.10534
0.35682 0.06433 0.10584
0.35758 -0.02447 0.10675
0.35834 0.02221 0.10777
0.35910 0.10914 0.10629
0.35986 -0.05531 0.10627
0.36062 0.00581 0.10550
0.36138 0.02038 0.10714
0.36214 0.17009 0.10839
0.36290 -0.13207 0.10663
0.36366 0.09590 0.10617
0.36442 -0.01311 0.10706
0.36518 0.01645 0.10669
0.36594 0.11512 0.10637
0.36670 0.14314 0.10793
0.36746 0.06613 0.10939
0.36822 0.11729 0.10939
0.36898 0.17345 0.10852
0.36974 0.15581 0.11141
0.37050 -0.03412 0.11113
0.37126 -0.01450 0.11095
0.37202 0.15054 0.11198
0.37277 0.14001 0.11180
0.37353 0.16925 0.11470
0.37429 -0.05764 0.11276
0.37505 0.15111 0.11362
0.37581 0.05841 0.11364
0.37657 0.07613 0.11693
0.37733 -0.02833 0.11715
0.37809 0.02757 0.11581
0.37885 0.00431 0.11863
0.37961 0.09744 0.11942
0.38037 0.33986 0.12059
0.38113 0.10102 0.12039
0.38189 -0.01639 0.12035
0.38265 0.10811 0.12153
0.38341 0.14932 0.12185
0.38417 0.04452 0.12455
0.38493 0.09565 0.12426
0.38569 -0.06798 0.12347
0.38645 0.08739 0.12803
0.38721 0.07571 0.12625
0.38797 0.06041 0.12957
0.38873 0.09726 0.12825
0.38949 0.10621 0.13823
0.39025 0.01678 0.12965
0.39101 0.17613 0.13131
0.39177 0.04641 0.13308
0.39252 0.24466 0.13290
0.39328 0.00735 0.13239
0.39404 0.09312 0.13367
0.39480 0.14430 0.13539
0.39556 0.07049 0.13660
0.39632 0.05259 0.14051
0.39708 0.15550 0.13877
0.39784 -0.00368 0.13826
0.39860 0.06521 0.13962
0.39936 0.17028 0.14078
0.40012 0.11325 0.14084
0.40088 -0.02408 0.14371
0.40164 0.10793 0.14289
0.40240 0.08078 0.14329
0.40316 0.11012 0.14508
0.40392 0.19888 0.14769
0.40468 -0.05960 0.32835
0.40544 -0.00181 0.14743
0.40620 0.15478 0.14782
0.40696 0.11050 0.15188
0.40772 0.08787 0.14896
0.40848 0.01337 0.15413
0.40924 0.14144 0.15137
0.40999 -0.12297 0.15266
0.41075 0.05859 0.14992
0.41151 0.12687 0.15330
0.41227 0.00825 0.15247
0.41303 0.10102 0.15589
0.41379 -0.01389 0.15239
0.41455 0.11773 0.15125
0.41531 0.13203 0.15285
0.41607 0.24430 0.15421
0.41683 0.06061 0.15490
0.41759 0.11601 0.15849
0.41835 -0.06161 0.15971
0.41911 0.21600 0.16434
0.41987 0.19548 0.15772
0.42063 0.17326 0.16204
0.42139 0.09252 0.15700
0.42215 0.16663 0.16205
0.42291 0.00921 0.16358
0.42367 0.17846 0.16390
0.42443 -0.04797 0.16716
0.42519 0.25686 0.16927
0.42594 0.16219 0.17218
0.42670 0.13906 0.17138
0.42746 -0.02088 0.17740
0.42822 0.22171 0.17416
0.42898 0.06772 0.17523
0.42974 -0.02657 0.17748
0.43050 -0.07042 0.17975
0.43126 -0.03650 0.18299
0.43202 0.08537 0.18463
0.43278 0.19321 0.18563
0.43354 0.22454 0.19223
0.43430 -0.08119 0.19382
0.43506 -0.10168 0.18884
