# Supplementary material for: De novo design of proteins housing excitonically coupled chlorophyll special pairs
Source: Nat Chem Biol. 2024 Jun 3;20(7):906–15. doi: 10.1038/s41589-024-01626-0 (PMC11213709; doi:10.1038/s41589-024-01626-0)
Supplement: Supplementary file 5 — Raw SAXS data for SP1, SP2 and SP3 apo proteins. [file 41589_2024_1626_MOESM5_ESM.zip › SAXS_data_Fig2/SP1_166uM/Buffer2/SP1_166uM_snap_00036.sub.2.dat]

0.01026 29.00078 8.15459
0.01102 36.65130 4.48655
0.01178 29.81242 3.94345
0.01254 34.47478 2.46487
0.01330 30.38477 1.93942
0.01406 33.77178 1.71790
0.01482 30.58476 1.46994
0.01558 31.09482 1.43446
0.01634 31.85599 1.26537
0.01710 31.96513 1.17720
0.01786 31.19229 1.08537
0.01862 30.68550 1.00229
0.01938 29.70379 0.91883
0.02014 29.61507 0.92963
0.02090 29.69492 0.85264
0.02166 28.88944 0.78742
0.02242 29.62567 0.75355
0.02318 28.58640 0.76111
0.02395 28.95063 0.68667
0.02471 28.26609 0.66354
0.02547 27.65671 0.63193
0.02623 28.19182 0.60085
0.02699 27.53112 0.58337
0.02775 26.95227 0.58134
0.02851 27.66013 0.56172
0.02927 26.83708 0.55309
0.03003 26.09378 0.52725
0.03079 25.40282 0.49130
0.03155 26.50683 0.50693
0.03231 25.75462 0.49721
0.03307 24.73626 0.47872
0.03383 24.83404 0.45459
0.03459 24.10396 0.45532
0.03535 23.82367 0.42980
0.03611 23.78919 0.46053
0.03687 23.70852 0.43122
0.03763 23.03457 0.43088
0.03839 21.98561 0.40488
0.03915 21.71791 0.41301
0.03991 21.60794 0.39521
0.04067 20.70089 0.40334
0.04143 20.95263 0.39164
0.04219 20.69786 0.38072
0.04295 20.42587 0.37695
0.04371 19.60860 0.36780
0.04447 19.51770 0.36714
0.04523 19.42769 0.35842
0.04599 19.04826 0.35697
0.04675 18.50430 0.34660
0.04751 18.21174 0.33543
0.04827 17.79155 0.32888
0.04903 17.94400 0.32531
0.04979 17.01678 0.32187
0.05055 16.93777 0.31830
0.05131 17.00339 0.31122
0.05207 16.20954 0.31762
0.05283 16.06237 0.30726
0.05359 15.62396 0.30539
0.05435 15.64769 0.29380
0.05511 14.94688 0.29431
0.05587 14.72587 0.29815
0.05663 14.48073 0.29439
0.05739 14.16559 0.28385
0.05815 14.08906 0.28168
0.05891 13.96901 0.27666
0.05967 13.40766 0.27546
0.06043 12.59115 0.27998
0.06119 12.56645 0.26184
0.06195 12.54989 0.26727
0.06271 11.98080 0.25816
0.06347 11.73803 0.25773
0.06423 11.63478 0.25611
0.06499 11.23561 0.24840
0.06575 10.73542 0.25030
0.06651 10.48369 0.24612
0.06727 10.14913 0.23967
0.06803 10.25151 0.24011
0.06879 9.67137 0.24074
0.06955 9.61796 0.23750
0.07031 9.18198 0.23386
0.07107 9.51742 0.22881
0.07183 8.93505 0.23246
0.07259 8.77237 0.22212
0.07335 8.87381 0.22565
0.07412 8.53252 0.22328
0.07488 7.92112 0.22124
0.07564 7.85866 0.21298
0.07640 7.66745 0.21871
0.07716 7.52448 0.21253
0.07792 7.43544 0.21554
0.07868 7.17125 0.20668
0.07944 6.95794 0.20580
0.08020 6.71411 0.20715
0.08096 6.59340 0.20306
0.08172 6.27790 0.20268
0.08248 5.81036 0.19791
0.08324 6.03298 0.19538
0.08400 5.98620 0.20491
0.08476 5.83828 0.20191
0.08552 5.58545 0.19993
0.08628 5.15770 0.19799
0.08704 5.32840 0.19920
0.08780 4.90065 0.19923
0.08856 4.73086 0.19986
0.08932 4.63171 0.19949
0.09008 4.78872 0.20125
0.09084 4.39449 0.19981
0.09160 4.12028 0.20572
0.09236 3.90791 0.20843
0.09312 4.10743 0.20541
0.09388 3.82776 0.20347
0.09464 3.92808 0.20410
0.09540 3.48815 0.19670
0.09616 3.38041 0.19679
0.09692 3.46691 0.19863
0.09768 3.35468 0.19856
0.09844 2.87166 0.19207
0.09920 3.02641 0.19227
0.09996 3.01988 0.18428
0.10072 3.06227 0.18856
0.10148 2.82795 0.18126
0.10224 2.61747 0.17745
0.10300 2.64316 0.17875
0.10376 2.39916 0.17446
0.10452 2.35691 0.17291
0.10528 2.36652 0.17087
0.10604 2.12016 0.16693
0.10680 1.94300 0.17017
0.10756 2.09710 0.16397
0.10832 1.96521 0.16470
0.10908 1.93805 0.17077
0.10984 1.82792 0.16843
0.11060 1.84336 0.16246
0.11136 1.83881 0.16573
0.11212 1.70756 0.16074
0.11288 1.62150 0.15982
0.11364 1.48749 0.16350
0.11440 1.27389 0.15691
0.11516 1.51669 0.15834
0.11592 1.12605 0.15618
0.11668 1.14978 0.15178
0.11744 0.94473 0.15555
0.11820 1.21658 0.15268
0.11896 0.93111 0.15188
0.11972 1.06613 0.14939
0.12048 0.85896 0.15205
0.12124 1.07271 0.15060
0.12200 0.98995 0.14963
0.12276 0.89907 0.14956
0.12352 0.79031 0.14603
0.12428 0.87646 0.14661
0.12504 0.67389 0.14504
0.12580 0.58840 0.14463
0.12656 0.58591 0.14152
0.12732 0.71289 0.14100
0.12808 0.47956 0.14364
0.12884 0.69186 0.14101
0.12960 0.68040 0.14127
0.13036 0.52471 0.13791
0.13112 0.40697 0.13793
0.13188 0.55406 0.14030
0.13264 0.53985 0.13668
0.13340 0.48408 0.13673
0.13416 0.15159 0.13637
0.13492 0.44961 0.13619
0.13568 0.17999 0.13500
0.13644 0.38947 0.13431
0.13720 0.39030 0.13140
0.13796 0.41671 0.13074
0.13873 0.29456 0.12934
0.13949 0.43327 0.13060
0.14025 0.37134 0.13080
0.14101 0.42035 0.13035
0.14177 0.15539 0.12801
0.14253 0.34393 0.12672
0.14329 0.35016 0.12782
0.14405 0.27553 0.12849
0.14481 0.35023 0.12936
0.14557 0.20299 0.12730
0.14633 0.37079 0.12703
0.14709 0.09083 0.12483
0.14785 0.17257 0.12574
0.14861 0.10811 0.12444
0.14937 0.07281 0.12501
0.15013 0.14545 0.12545
0.15089 0.14233 0.12379
0.15165 0.19218 0.12531
0.15241 0.27937 0.12069
0.15317 0.27241 0.12304
0.15393 0.23779 0.11964
0.15469 0.17243 0.12003
0.15545 0.17774 0.12087
0.15621 0.35449 0.12193
0.15697 0.23851 0.12148
0.15773 0.16044 0.12023
0.15849 0.18465 0.12023
0.15925 0.27453 0.11942
0.16001 0.24820 0.12136
0.16077 0.15282 0.11737
0.16153 0.26601 0.11693
0.16229 0.27717 0.11771
0.16305 0.32878 0.11721
0.16381 0.17199 0.11476
0.16457 0.17404 0.11859
0.16533 0.36056 0.11419
0.16609 0.23928 0.11463
0.16685 0.26969 0.11451
0.16761 0.12868 0.11429
0.16837 0.27141 0.11407
0.16913 0.13936 0.11439
0.16989 0.07885 0.11379
0.17065 0.24842 0.11506
0.17141 0.08605 0.11310
0.17217 0.37619 0.11338
0.17293 0.18907 0.11602
0.17369 0.17953 0.11674
0.17445 0.25147 0.11810
0.17521 0.28390 0.11623
0.17597 0.32228 0.11632
0.17673 0.33065 0.11577
0.17749 0.16397 0.11660
0.17825 0.20345 0.11717
0.17901 0.31249 0.11844
0.17977 0.26099 0.12015
0.18053 0.33152 0.11969
0.18129 0.16420 0.12351
0.18205 0.26682 0.12168
0.18281 0.38002 0.12359
0.18357 0.37100 0.12401
0.18433 0.34686 0.12260
0.18509 0.39272 0.12290
0.18585 0.41411 0.12426
0.18661 0.42905 0.12533
0.18737 0.30300 0.12513
0.18813 0.38945 0.12426
0.18889 0.24802 0.12345
0.18965 0.13454 0.12410
0.19041 0.41619 0.12514
0.19117 0.24339 0.12732
0.19193 0.34841 0.12723
0.19269 0.28225 0.12466
0.19345 0.29878 0.12513
0.19421 0.37388 0.12784
0.19497 0.16602 0.12736
0.19573 0.32273 0.12760
0.19649 0.29355 0.12695
0.19725 0.34001 0.12742
0.19801 0.56963 0.12685
0.19877 0.22323 0.12918
0.19953 0.47610 0.12968
0.20029 0.25848 0.12665
0.20105 0.17765 0.12965
0.20181 0.36203 0.12732
0.20257 0.49908 0.12912
0.20333 0.29773 0.12683
0.20409 0.29477 0.12892
0.20485 0.26019 0.12930
0.20561 0.25045 0.12616
0.20637 0.20608 0.12610
0.20713 0.32793 0.12963
0.20789 0.35964 0.13052
0.20865 0.32004 0.12800
0.20941 0.26798 0.13029
0.21017 0.41452 0.13080
0.21093 0.41618 0.12756
0.21169 0.30019 0.13015
0.21245 0.20019 0.12876
0.21321 0.39593 0.12728
0.21397 0.15839 0.12910
0.21473 0.34083 0.12677
0.21549 0.18674 0.13001
0.21625 0.18659 0.12886
0.21701 0.38437 0.12736
0.21777 0.08765 0.12625
0.21853 0.16258 0.12784
0.21929 0.29117 0.12641
0.22005 0.25009 0.12789
0.22081 0.25531 0.12699
0.22157 0.44689 0.12490
0.22233 0.31105 0.12553
0.22309 0.18823 0.12846
0.22385 0.15603 0.12646
0.22461 0.23628 0.12416
0.22537 0.18032 0.12402
0.22613 0.28311 0.12418
0.22689 0.26550 0.12363
0.22765 0.31513 0.12272
0.22841 0.27624 0.12185
0.22917 0.22450 0.12041
0.22993 0.20102 0.12067
0.23069 0.18015 0.12088
0.23145 0.31017 0.12118
0.23221 0.31568 0.11911
0.23297 0.26858 0.12103
0.23373 0.20891 0.11992
0.23449 0.16751 0.11781
0.23525 0.20188 0.11794
0.23601 0.09481 0.11719
0.23677 0.17802 0.11879
0.23753 0.18662 0.11836
0.23829 0.24472 0.11520
0.23905 -0.05223 0.11646
0.23981 0.34469 0.11538
0.24057 0.15774 0.11581
0.24133 0.24609 0.11583
0.24209 0.11689 0.11539
0.24285 0.28604 0.11391
0.24361 0.23855 0.11504
0.24437 0.14242 0.11295
0.24513 0.29005 0.11443
0.24589 0.35865 0.11320
0.24665 0.23707 0.11322
0.24741 0.10407 0.11213
0.24817 0.16627 0.11117
0.24893 0.18238 0.11178
0.24969 0.09668 0.11000
0.25045 0.14760 0.11225
0.25121 0.15456 0.10992
0.25197 0.10251 0.11067
0.25273 0.27308 0.11016
0.25349 0.31559 0.10991
0.25425 0.16201 0.10897
0.25501 0.25047 0.10735
0.25577 0.20231 0.10706
0.25653 0.10081 0.10787
0.25729 0.21156 0.11006
0.25805 0.13952 0.10696
0.25881 0.09926 0.10680
0.25957 0.03687 0.10684
0.26033 0.13316 0.10754
0.26109 0.13524 0.10704
0.26185 0.21898 0.10601
0.26261 0.09970 0.10524
0.26337 0.32321 0.10353
0.26413 0.17396 0.10497
0.26489 0.15865 0.10536
0.26565 0.00368 0.10449
0.26641 0.05057 0.10230
0.26717 0.16374 0.10591
0.26793 0.22008 0.10349
0.26869 0.05882 0.10418
0.26945 0.07759 0.10404
0.27021 0.12921 0.10301
0.27097 0.28752 0.10199
0.27172 0.07550 0.10337
0.27248 0.05622 0.10248
0.27324 0.02379 0.10222
0.27400 0.13169 0.10226
0.27476 0.11764 0.10145
0.27552 0.09798 0.10031
0.27628 0.16800 0.10191
0.27704 0.13921 0.10218
0.27780 0.20417 0.10007
0.27856 0.07407 0.09967
0.27932 0.06495 0.09888
0.28008 0.07557 0.09989
0.28084 0.23153 0.09934
0.28160 0.00017 0.09825
0.28236 0.18271 0.10031
0.28312 -0.00866 0.09941
0.28388 0.22388 0.09892
0.28464 0.27729 0.10033
0.28540 0.09677 0.09746
0.28616 0.14496 0.09855
0.28692 0.20544 0.09871
0.28768 0.05477 0.09892
0.28844 0.11869 0.09930
0.28920 0.09009 0.09940
0.28996 0.14240 0.09833
0.29072 0.03703 0.09967
0.29148 0.18919 0.09952
0.29224 -0.05551 0.09855
0.29300 0.27982 0.09946
0.29376 0.06462 0.10031
0.29452 0.11283 0.10074
0.29528 0.18478 0.09924
0.29604 0.10978 0.09955
0.29680 0.12967 0.09944
0.29756 -0.00569 0.09971
0.29832 -0.03306 0.09932
0.29908 0.11340 0.09960
0.29984 0.11347 0.09993
0.30060 0.11256 0.09802
0.30136 0.03241 0.09837
0.30212 0.12494 0.09959
0.30288 -0.01864 0.09999
0.30364 0.02259 0.09847
0.30440 0.05700 0.09656
0.30516 0.12897 0.09756
0.30592 0.00473 0.09924
0.30668 -0.03228 0.09888
0.30744 0.11134 0.09810
0.30820 0.07454 0.09884
0.30896 0.09045 0.10019
0.30972 0.13492 0.09952
0.31048 0.07439 0.10001
0.31124 0.10245 0.09946
0.31200 0.12788 0.10001
0.31276 0.11480 0.10125
0.31352 0.08319 0.09951
0.31428 0.11384 0.10106
0.31504 0.16453 0.10242
0.31580 0.08577 0.10269
0.31656 0.06573 0.10295
0.31732 0.10589 0.10435
0.31808 0.11742 0.10418
0.31883 0.07899 0.10410
0.31959 -0.01468 0.10411
0.32035 0.06263 0.10406
0.32111 0.10850 0.10430
0.32187 0.17820 0.10347
0.32263 0.19493 0.10490
0.32339 0.05323 0.10576
0.32415 0.18460 0.10467
0.32491 0.19421 0.10594
0.32567 0.07243 0.10512
0.32643 0.05563 0.10583
0.32719 0.12578 0.10649
0.32795 -0.07066 0.10461
0.32871 0.13364 0.10505
0.32947 0.15543 0.10805
0.33023 -0.00064 0.10641
0.33099 0.14023 0.10664
0.33175 0.16642 0.10706
0.33251 -0.07745 0.10650
0.33327 0.17379 0.10627
0.33403 0.14945 0.10737
0.33479 0.10961 0.10759
0.33555 -0.06893 0.10769
0.33631 0.03656 0.10834
0.33707 -0.04897 0.10678
0.33783 0.05904 0.10860
0.33859 0.06901 0.10892
0.33935 0.16944 0.10793
0.34011 0.00661 0.10984
0.34087 0.06049 0.10829
0.34163 0.04622 0.11024
0.34239 0.16646 0.10672
0.34315 0.09421 0.10941
0.34391 0.12274 0.10860
0.34467 0.12939 0.10971
0.34543 0.17938 0.11069
0.34619 -0.03606 0.10986
0.34695 0.01647 0.11073
0.34771 0.10891 0.10994
0.34847 0.09689 0.11026
0.34922 0.15654 0.11022
0.34998 0.16327 0.10951
0.35074 0.22742 0.10874
0.35150 0.04081 0.10761
0.35226 0.17552 0.10617
0.35302 0.20974 0.10388
0.35378 0.04885 0.10449
0.35454 0.08161 0.10265
0.35530 0.14541 0.10568
0.35606 0.19649 0.10504
0.35682 0.11009 0.10505
0.35758 0.15054 0.10736
0.35834 0.08141 0.10658
0.35910 0.11216 0.10672
0.35986 0.25725 0.10657
0.36062 0.08755 0.10479
0.36138 0.09515 0.10509
0.36214 0.14937 0.10651
0.36290 0.05614 0.10611
0.36366 0.15122 0.10556
0.36442 0.10810 0.10791
0.36518 0.29174 0.10554
0.36594 0.03452 0.10578
0.36670 0.22457 0.10631
0.36746 0.10553 0.10828
0.36822 0.02354 0.10844
0.36898 -0.04339 0.11053
0.36974 0.03073 0.11012
0.37050 0.09578 0.10977
0.37126 0.07174 0.11022
0.37202 0.05794 0.11190
0.37277 -0.00542 0.11285
0.37353 0.07139 0.11245
0.37429 0.11504 0.11336
0.37505 0.09345 0.11512
0.37581 0.03657 0.11626
0.37657 0.12179 0.11462
0.37733 0.16667 0.11838
0.37809 -0.04743 0.11796
0.37885 0.05708 0.11885
0.37961 0.25965 0.11723
0.38037 0.04679 0.11887
0.38113 0.22017 0.11899
0.38189 0.03938 0.11962
0.38265 0.14649 0.12205
0.38341 0.14473 0.12416
0.38417 0.04246 0.12250
0.38493 -0.02853 0.12456
0.38569 0.10682 0.12485
0.38645 0.12199 0.13129
0.38721 0.10745 0.12551
0.38797 0.07220 0.12746
0.38873 -0.12469 0.12983
0.38949 0.22032 0.14115
0.39025 0.00883 0.13192
0.39101 0.04658 0.13013
0.39177 0.25398 0.13167
0.39252 0.10051 0.13307
0.39328 -0.01688 0.13143
0.39404 0.03544 0.13356
0.39480 0.22993 0.13866
0.39556 0.07335 0.13492
0.39632 0.12636 0.13443
0.39708 -0.04589 0.13822
0.39784 0.05059 0.13858
0.39860 0.04279 0.14164
0.39936 0.15784 0.14077
0.40012 0.27852 0.14234
0.40088 -0.05647 0.14535
0.40164 -0.05992 0.14636
0.40240 0.16820 0.14324
0.40316 0.08652 0.14628
0.40392 0.04748 0.14425
0.40468 0.42457 0.35899
0.40544 -0.08922 0.14803
0.40620 0.06563 0.14476
0.40696 0.00402 0.14916
0.40772 -0.00028 0.14948
0.40848 -0.05480 0.15299
0.40924 0.10508 0.15051
0.40999 0.18886 0.15502
0.41075 0.16251 0.15056
0.41151 0.23159 0.15298
0.41227 0.21068 0.14855
0.41303 0.10308 0.15521
0.41379 0.21940 0.15296
0.41455 0.03530 0.15194
0.41531 0.08265 0.15159
0.41607 0.26207 0.15758
0.41683 -0.06720 0.15393
0.41759 0.23606 0.16021
0.41835 -0.03627 0.15915
0.41911 -0.01600 0.15699
0.41987 0.00640 0.15619
0.42063 0.13749 0.16022
0.42139 0.06167 0.16099
0.42215 0.08105 0.16287
0.42291 0.07379 0.16099
0.42367 0.19885 0.16113
0.42443 0.17040 0.16573
0.42519 0.07726 0.17022
0.42594 0.05211 0.16997
0.42670 -0.02990 0.17404
0.42746 0.04058 0.17594
0.42822 -0.23190 0.17785
0.42898 -0.07432 0.18323
0.42974 -0.01454 0.17945
0.43050 0.06479 0.18214
0.43126 0.01187 0.18084
0.43202 -0.08123 0.18763
0.43278 -0.05203 0.18588
0.43354 -0.08561 0.19342
0.43430 -0.11810 0.18827
0.43506 0.06077 0.19309
