# Supplementary material for: De novo design of proteins housing excitonically coupled chlorophyll special pairs
Source: Nat Chem Biol. 2024 Jun 3;20(7):906–15. doi: 10.1038/s41589-024-01626-0 (PMC11213709; doi:10.1038/s41589-024-01626-0)
Supplement: Supplementary file 5 — Raw SAXS data for SP1, SP2 and SP3 apo proteins. [file 41589_2024_1626_MOESM5_ESM.zip › SAXS_data_Fig2/SP1_166uM/Buffer2/SP1_166uM_snap_00040.sub.2.dat]

0.01026 30.40451 8.69225
0.01102 33.09184 4.51953
0.01178 33.29338 3.52486
0.01254 31.71098 2.63794
0.01330 31.58221 1.90271
0.01406 33.34294 1.67705
0.01482 31.81982 1.47126
0.01558 31.14344 1.38846
0.01634 32.25592 1.27733
0.01710 30.76646 1.17189
0.01786 29.92803 1.12992
0.01862 31.33111 0.93464
0.01938 30.63017 0.94101
0.02014 30.33917 0.86637
0.02090 31.40647 0.89428
0.02166 29.83080 0.84571
0.02242 28.96195 0.77497
0.02318 28.92632 0.75094
0.02395 28.75503 0.71879
0.02471 29.02953 0.71882
0.02547 29.10825 0.63350
0.02623 27.98141 0.61106
0.02699 27.20314 0.58775
0.02775 26.68627 0.57094
0.02851 27.37161 0.58611
0.02927 26.45197 0.54453
0.03003 26.28011 0.53632
0.03079 26.17067 0.50982
0.03155 25.92363 0.52172
0.03231 25.81476 0.50331
0.03307 25.21347 0.49416
0.03383 24.34377 0.46450
0.03459 24.25232 0.45554
0.03535 23.63596 0.46559
0.03611 23.62601 0.43160
0.03687 22.72814 0.42014
0.03763 22.55684 0.42258
0.03839 22.12677 0.41736
0.03915 22.17784 0.40876
0.03991 21.93401 0.40713
0.04067 21.89209 0.39474
0.04143 21.17039 0.39673
0.04219 20.58987 0.37126
0.04295 20.18472 0.37080
0.04371 19.89931 0.36633
0.04447 19.34555 0.35291
0.04523 19.57410 0.35864
0.04599 19.38639 0.34632
0.04675 18.37935 0.33986
0.04751 18.21720 0.33188
0.04827 17.60862 0.33327
0.04903 17.25990 0.32424
0.04979 17.20333 0.33123
0.05055 17.03048 0.32206
0.05131 16.39857 0.31461
0.05207 16.29330 0.31590
0.05283 16.09721 0.30196
0.05359 15.60916 0.30612
0.05435 15.15046 0.30060
0.05511 14.96657 0.30366
0.05587 14.95608 0.29300
0.05663 14.27917 0.29102
0.05739 14.19164 0.28456
0.05815 13.73668 0.28232
0.05891 13.58041 0.27789
0.05967 12.95382 0.27423
0.06043 12.91560 0.27796
0.06119 12.62678 0.27217
0.06195 12.47727 0.25904
0.06271 11.98953 0.26049
0.06347 11.56699 0.25594
0.06423 11.51627 0.26214
0.06499 11.50674 0.25429
0.06575 11.03826 0.24953
0.06651 10.76163 0.24308
0.06727 10.18176 0.24768
0.06803 9.96856 0.24632
0.06879 9.82146 0.24704
0.06955 9.91300 0.23311
0.07031 9.39827 0.23459
0.07107 9.23690 0.22945
0.07183 9.17344 0.22958
0.07259 8.78877 0.22722
0.07335 8.57420 0.22730
0.07412 8.43891 0.22048
0.07488 8.12690 0.22149
0.07564 7.91520 0.21604
0.07640 7.61562 0.21404
0.07716 7.44647 0.21267
0.07792 7.40093 0.21237
0.07868 7.02346 0.21005
0.07944 6.84175 0.20717
0.08020 6.48693 0.20598
0.08096 6.33288 0.20353
0.08172 6.37840 0.20070
0.08248 6.18468 0.19498
0.08324 5.80299 0.19748
0.08400 5.85888 0.19804
0.08476 5.84507 0.20345
0.08552 5.62135 0.20061
0.08628 5.44551 0.20434
0.08704 5.11288 0.20432
0.08780 4.90840 0.19660
0.08856 4.64236 0.19909
0.08932 4.48349 0.20354
0.09008 4.46752 0.20567
0.09084 4.29924 0.20611
0.09160 4.17108 0.20308
0.09236 4.24278 0.20230
0.09312 4.02851 0.20754
0.09388 3.54421 0.21216
0.09464 3.71951 0.20636
0.09540 3.54387 0.20073
0.09616 3.55157 0.19917
0.09692 3.72418 0.19765
0.09768 3.10182 0.19202
0.09844 3.28408 0.19228
0.09920 3.16776 0.18955
0.09996 3.22673 0.18442
0.10072 2.58659 0.18661
0.10148 2.68908 0.17937
0.10224 2.36333 0.17934
0.10300 2.69475 0.17579
0.10376 2.57115 0.17846
0.10452 2.25687 0.17451
0.10528 2.34067 0.17230
0.10604 2.04445 0.16723
0.10680 2.02040 0.16799
0.10756 2.04591 0.17251
0.10832 1.86704 0.16451
0.10908 1.60531 0.16900
0.10984 1.87724 0.16361
0.11060 1.69965 0.16457
0.11136 1.75778 0.16464
0.11212 1.78807 0.16109
0.11288 1.60648 0.16325
0.11364 1.33932 0.15979
0.11440 1.29604 0.15959
0.11516 1.34781 0.15766
0.11592 1.53015 0.15634
0.11668 1.20020 0.15616
0.11744 1.35467 0.15317
0.11820 1.17365 0.15207
0.11896 0.98034 0.14932
0.11972 1.21106 0.15249
0.12048 1.11249 0.15438
0.12124 0.82944 0.14816
0.12200 0.77292 0.14681
0.12276 0.86127 0.14709
0.12352 0.88457 0.14753
0.12428 0.62287 0.14381
0.12504 0.64928 0.14427
0.12580 0.79825 0.14528
0.12656 0.79635 0.14308
0.12732 0.88808 0.14269
0.12808 0.62901 0.14026
0.12884 0.35047 0.14020
0.12960 0.63044 0.13898
0.13036 0.52559 0.14060
0.13112 0.46722 0.13667
0.13188 0.58052 0.13627
0.13264 0.59487 0.13817
0.13340 0.34580 0.13750
0.13416 0.51267 0.13390
0.13492 0.25048 0.13349
0.13568 0.48238 0.13327
0.13644 0.35777 0.13114
0.13720 0.23263 0.13113
0.13796 0.47390 0.13041
0.13873 0.44339 0.13140
0.13949 0.31486 0.13106
0.14025 0.35885 0.12977
0.14101 0.28956 0.13035
0.14177 0.36292 0.12735
0.14253 0.36615 0.12737
0.14329 0.24070 0.12979
0.14405 0.26001 0.12842
0.14481 0.28537 0.12693
0.14557 0.01428 0.12482
0.14633 0.14964 0.12504
0.14709 0.30802 0.12599
0.14785 0.23995 0.12397
0.14861 0.16917 0.12500
0.14937 0.30018 0.12644
0.15013 0.22816 0.12435
0.15089 0.18304 0.12359
0.15165 0.20490 0.12208
0.15241 0.33851 0.12281
0.15317 0.26850 0.12211
0.15393 0.09898 0.12233
0.15469 0.31348 0.11989
0.15545 0.36996 0.12480
0.15621 0.12397 0.11965
0.15697 0.18579 0.12047
0.15773 0.10815 0.12196
0.15849 0.28630 0.12048
0.15925 0.06849 0.11870
0.16001 0.08519 0.11907
0.16077 0.21158 0.11892
0.16153 0.26762 0.11524
0.16229 0.28051 0.11671
0.16305 0.32949 0.11643
0.16381 0.10127 0.11588
0.16457 0.25838 0.11728
0.16533 0.18612 0.11718
0.16609 0.32718 0.11520
0.16685 0.14329 0.11562
0.16761 0.27555 0.11568
0.16837 0.28241 0.11414
0.16913 0.14888 0.11672
0.16989 0.18543 0.11552
0.17065 0.25936 0.11616
0.17141 0.20391 0.11377
0.17217 0.17889 0.11197
0.17293 0.27179 0.11540
0.17369 0.18553 0.11511
0.17445 0.30334 0.11463
0.17521 0.16232 0.11598
0.17597 0.26850 0.11746
0.17673 0.27437 0.11661
0.17749 0.07304 0.11728
0.17825 0.30255 0.11866
0.17901 0.38231 0.11935
0.17977 0.20463 0.12046
0.18053 0.14568 0.12073
0.18129 0.12993 0.12302
0.18205 0.20840 0.12500
0.18281 0.11790 0.12132
0.18357 0.15423 0.12353
0.18433 0.34973 0.12399
0.18509 0.11861 0.12344
0.18585 0.38206 0.12381
0.18661 0.28600 0.12492
0.18737 0.37374 0.12308
0.18813 0.28398 0.12519
0.18889 0.36349 0.12662
0.18965 0.36089 0.12577
0.19041 0.45324 0.12421
0.19117 0.42509 0.12603
0.19193 0.25666 0.12662
0.19269 0.47430 0.12737
0.19345 0.39192 0.12456
0.19421 0.21131 0.12460
0.19497 0.37446 0.12672
0.19573 0.34854 0.12715
0.19649 0.25522 0.12741
0.19725 0.31704 0.12798
0.19801 0.37219 0.12750
0.19877 0.37117 0.12727
0.19953 0.29598 0.12727
0.20029 0.30248 0.12733
0.20105 0.27348 0.12794
0.20181 0.42145 0.12821
0.20257 0.21283 0.12956
0.20333 0.40249 0.12761
0.20409 0.33532 0.12654
0.20485 0.23929 0.12853
0.20561 0.21678 0.12853
0.20637 -0.05421 0.12802
0.20713 0.18919 0.12798
0.20789 0.39248 0.12727
0.20865 0.28158 0.12966
0.20941 0.23666 0.12875
0.21017 0.22236 0.12938
0.21093 0.08450 0.12983
0.21169 0.16630 0.12910
0.21245 0.21546 0.12748
0.21321 0.20712 0.12886
0.21397 0.28292 0.12747
0.21473 0.19912 0.12699
0.21549 0.24455 0.12829
0.21625 0.44766 0.13007
0.21701 0.27165 0.12862
0.21777 0.29136 0.12851
0.21853 0.38773 0.12585
0.21929 0.16863 0.12748
0.22005 0.34398 0.12737
0.22081 0.26151 0.12820
0.22157 0.36806 0.12567
0.22233 0.28852 0.12684
0.22309 0.35770 0.12496
0.22385 0.10245 0.12419
0.22461 0.22681 0.12399
0.22537 0.53707 0.12380
0.22613 0.30415 0.12646
0.22689 0.16597 0.12306
0.22765 0.20783 0.12344
0.22841 0.26441 0.12148
0.22917 0.35659 0.11975
0.22993 0.27699 0.12306
0.23069 0.23342 0.12103
0.23145 0.25003 0.11724
0.23221 0.16360 0.11975
0.23297 0.33389 0.12107
0.23373 0.23863 0.11854
0.23449 0.25001 0.11947
0.23525 0.19470 0.11813
0.23601 0.09592 0.11568
0.23677 0.32470 0.11624
0.23753 0.22947 0.11659
0.23829 0.25981 0.11556
0.23905 0.07334 0.11708
0.23981 0.16642 0.11534
0.24057 0.25210 0.11554
0.24133 0.27498 0.11578
0.24209 0.22647 0.11428
0.24285 0.17181 0.11682
0.24361 0.19794 0.11387
0.24437 0.16425 0.11377
0.24513 0.32551 0.11268
0.24589 0.28045 0.11306
0.24665 0.33553 0.11191
0.24741 0.24562 0.11262
0.24817 0.29427 0.11223
0.24893 0.21302 0.11240
0.24969 0.15983 0.11037
0.25045 0.17461 0.10972
0.25121 0.15306 0.10948
0.25197 0.19690 0.10905
0.25273 0.18243 0.11085
0.25349 0.20134 0.11062
0.25425 0.16942 0.11037
0.25501 0.13845 0.10948
0.25577 0.12366 0.10705
0.25653 0.19855 0.10915
0.25729 0.28141 0.10944
0.25805 -0.02457 0.10632
0.25881 -0.01858 0.10764
0.25957 0.11032 0.10699
0.26033 0.26222 0.10688
0.26109 0.09605 0.10492
0.26185 0.19969 0.10772
0.26261 0.11414 0.10549
0.26337 0.22463 0.10488
0.26413 0.11635 0.10490
0.26489 0.11013 0.10466
0.26565 0.12000 0.10328
0.26641 0.11184 0.10352
0.26717 0.15298 0.10391
0.26793 0.17150 0.10251
0.26869 0.06871 0.10482
0.26945 0.11678 0.10313
0.27021 0.19586 0.10380
0.27097 0.10041 0.10153
0.27172 0.14445 0.10182
0.27248 0.12685 0.10281
0.27324 0.25911 0.10036
0.27400 0.05257 0.10190
0.27476 0.27184 0.10162
0.27552 0.29012 0.10133
0.27628 0.15089 0.10214
0.27704 0.11237 0.10174
0.27780 0.04871 0.09888
0.27856 0.13396 0.10157
0.27932 0.04907 0.10004
0.28008 0.20222 0.09831
0.28084 0.11506 0.09935
0.28160 0.17497 0.09841
0.28236 -0.07092 0.09764
0.28312 0.21002 0.09752
0.28388 0.14428 0.09943
0.28464 0.10898 0.09862
0.28540 0.07610 0.09922
0.28616 0.08828 0.09854
0.28692 0.21618 0.09752
0.28768 0.12119 0.09726
0.28844 0.11856 0.09930
0.28920 0.17522 0.09772
0.28996 0.09613 0.09827
0.29072 0.08457 0.09779
0.29148 0.12642 0.09963
0.29224 -0.00785 0.09850
0.29300 0.16774 0.09993
0.29376 0.13201 0.10054
0.29452 -0.05371 0.09904
0.29528 -0.03143 0.09935
0.29604 0.14164 0.09975
0.29680 0.06734 0.09945
0.29756 0.23477 0.09914
0.29832 0.14649 0.09941
0.29908 0.10226 0.09949
0.29984 0.11684 0.10028
0.30060 0.15623 0.09924
0.30136 0.14197 0.09917
0.30212 0.13912 0.09807
0.30288 -0.02010 0.09724
0.30364 0.00002 0.09722
0.30440 -0.02423 0.09775
0.30516 0.06750 0.09846
0.30592 0.16221 0.09860
0.30668 -0.01412 0.09977
0.30744 -0.02540 0.09988
0.30820 0.13233 0.09995
0.30896 0.08267 0.09918
0.30972 0.11154 0.10050
0.31048 0.17794 0.09813
0.31124 0.07906 0.09975
0.31200 0.16881 0.10076
0.31276 0.08687 0.10132
0.31352 0.06351 0.10000
0.31428 0.08118 0.10178
0.31504 0.02954 0.10257
0.31580 0.15305 0.10093
0.31656 0.03991 0.10371
0.31732 -0.02757 0.10399
0.31808 0.14238 0.10391
0.31883 0.15101 0.10322
0.31959 0.02096 0.10350
0.32035 0.00064 0.10427
0.32111 0.16358 0.10524
0.32187 0.08629 0.10516
0.32263 0.14390 0.10573
0.32339 0.08130 0.10433
0.32415 0.20144 0.10553
0.32491 0.02163 0.10559
0.32567 0.21555 0.10545
0.32643 -0.00290 0.10640
0.32719 0.01540 0.10731
0.32795 -0.03335 0.10622
0.32871 0.09354 0.10529
0.32947 0.06508 0.10599
0.33023 0.10569 0.10616
0.33099 0.02954 0.10579
0.33175 0.14736 0.10729
0.33251 0.09080 0.10666
0.33327 0.11901 0.10675
0.33403 0.16199 0.10853
0.33479 0.05969 0.10765
0.33555 0.21952 0.10751
0.33631 0.07048 0.10776
0.33707 0.09103 0.10782
0.33783 0.00036 0.10867
0.33859 0.19090 0.10885
0.33935 0.10669 0.10759
0.34011 -0.05304 0.10814
0.34087 -0.01516 0.10879
0.34163 0.15840 0.10994
0.34239 0.20220 0.10792
0.34315 0.14850 0.11001
0.34391 0.15012 0.11055
0.34467 0.03061 0.10875
0.34543 -0.02135 0.10834
0.34619 0.02957 0.10982
0.34695 0.01201 0.10938
0.34771 -0.05973 0.10847
0.34847 0.08492 0.10932
0.34922 -0.00157 0.10999
0.34998 -0.02107 0.10903
0.35074 0.12043 0.10928
0.35150 -0.01249 0.10896
0.35226 0.18271 0.10709
0.35302 0.13812 0.10538
0.35378 0.04566 0.10522
0.35454 0.00719 0.10435
0.35530 0.17057 0.10475
0.35606 0.14031 0.10611
0.35682 0.07679 0.10755
0.35758 0.03999 0.10729
0.35834 0.15077 0.10646
0.35910 0.13563 0.10717
0.35986 0.19902 0.10385
0.36062 0.11577 0.10638
0.36138 0.18210 0.10737
0.36214 0.11797 0.10650
0.36290 -0.06202 0.10547
0.36366 0.17286 0.10530
0.36442 0.05541 0.10747
0.36518 0.19199 0.10529
0.36594 0.11309 0.10735
0.36670 0.05063 0.10908
0.36746 0.06525 0.10859
0.36822 0.00150 0.10938
0.36898 -0.02687 0.11096
0.36974 -0.03501 0.11100
0.37050 -0.04694 0.10818
0.37126 0.21003 0.11150
0.37202 0.16695 0.11187
0.37277 0.10508 0.11222
0.37353 -0.00446 0.11177
0.37429 0.09746 0.11509
0.37505 0.11548 0.11329
0.37581 0.19453 0.11617
0.37657 0.06960 0.11505
0.37733 0.08848 0.11649
0.37809 0.14872 0.11653
0.37885 0.08196 0.12008
0.37961 0.10131 0.12083
0.38037 0.08593 0.11953
0.38113 0.08526 0.12111
0.38189 0.07037 0.12330
0.38265 0.06189 0.12225
0.38341 0.10509 0.12379
0.38417 0.09294 0.12265
0.38493 0.07241 0.12296
0.38569 0.07142 0.12709
0.38645 0.05063 0.12361
0.38721 0.16732 0.12867
0.38797 0.10127 0.12991
0.38873 0.08354 0.12952
0.38949 0.20265 0.14197
0.39025 0.14541 0.12883
0.39101 -0.00028 0.13089
0.39177 0.11610 0.13475
0.39252 0.05807 0.12975
0.39328 0.02698 0.13581
0.39404 0.24115 0.13315
0.39480 0.16738 0.13520
0.39556 0.03684 0.13911
0.39632 -0.06368 0.13462
0.39708 0.25063 0.13913
0.39784 0.07882 0.13765
0.39860 0.02583 0.13822
0.39936 0.17557 0.13941
0.40012 0.01895 0.13807
0.40088 0.07848 0.13988
0.40164 0.17277 0.14369
0.40240 0.09778 0.14183
0.40316 0.11961 0.14778
0.40392 0.07904 0.14653
0.40468 -0.00868 0.32780
0.40544 0.08780 0.14671
0.40620 -0.00304 0.14856
0.40696 -0.00042 0.14649
0.40772 0.03900 0.14694
0.40848 0.04925 0.15054
0.40924 -0.01767 0.14959
0.40999 0.04730 0.14904
0.41075 0.03652 0.15216
0.41151 0.20918 0.15283
0.41227 -0.07719 0.15289
0.41303 0.19567 0.15277
0.41379 0.15411 0.15382
0.41455 0.09511 0.15461
0.41531 0.00601 0.15267
0.41607 0.30161 0.15483
0.41683 0.04362 0.15828
0.41759 0.14461 0.15242
0.41835 0.24692 0.15368
0.41911 0.14923 0.16037
0.41987 0.17456 0.16177
0.42063 -0.00800 0.16059
0.42139 -0.01193 0.16311
0.42215 -0.06837 0.15735
0.42291 -0.04065 0.16123
0.42367 0.19616 0.16787
0.42443 0.28171 0.17154
0.42519 0.19462 0.16803
0.42594 -0.00079 0.17197
0.42670 0.05708 0.17170
0.42746 0.10570 0.17585
0.42822 0.22010 0.17828
0.42898 0.16782 0.17404
0.42974 0.35744 0.17810
0.43050 0.38407 0.17936
0.43126 0.16334 0.18044
0.43202 -0.22862 0.18625
0.43278 0.28751 0.18353
0.43354 -0.07540 0.19270
0.43430 0.07248 0.19245
0.43506 -0.02414 0.19302
