# Supplementary material for: De novo design of proteins housing excitonically coupled chlorophyll special pairs
Source: Nat Chem Biol. 2024 Jun 3;20(7):906–15. doi: 10.1038/s41589-024-01626-0 (PMC11213709; doi:10.1038/s41589-024-01626-0)
Supplement: Supplementary file 5 — Raw SAXS data for SP1, SP2 and SP3 apo proteins. [file 41589_2024_1626_MOESM5_ESM.zip › SAXS_data_Fig2/SP1_166uM/Buffer2/SP1_166uM_snap_00035.sub.2.dat]

0.01026 35.32179 9.39907
0.01102 29.95174 5.21970
0.01178 31.23674 3.21404
0.01254 30.97740 2.49833
0.01330 33.57461 1.98019
0.01406 31.26863 1.72548
0.01482 31.80109 1.44868
0.01558 31.32508 1.30852
0.01634 31.11930 1.26477
0.01710 31.17261 1.15200
0.01786 30.78319 1.05307
0.01862 31.10364 0.96887
0.01938 31.02111 0.94922
0.02014 29.28346 0.87687
0.02090 29.50605 0.85629
0.02166 28.93431 0.80240
0.02242 28.61386 0.76278
0.02318 29.08764 0.69893
0.02395 29.27950 0.69521
0.02471 27.78984 0.67114
0.02547 27.03520 0.64566
0.02623 28.43476 0.60222
0.02699 27.03375 0.61358
0.02775 26.59000 0.56705
0.02851 27.01962 0.53427
0.02927 25.88024 0.52740
0.03003 26.67302 0.54606
0.03079 25.68035 0.52636
0.03155 25.66105 0.51408
0.03231 25.19008 0.49835
0.03307 24.50039 0.48133
0.03383 23.74173 0.47751
0.03459 24.26758 0.48011
0.03535 23.70324 0.46550
0.03611 23.50218 0.45249
0.03687 22.70695 0.43782
0.03763 22.80482 0.42588
0.03839 22.12976 0.40705
0.03915 21.74790 0.41458
0.03991 21.94631 0.40324
0.04067 21.22620 0.39449
0.04143 20.64748 0.39586
0.04219 20.52259 0.37628
0.04295 19.88225 0.36348
0.04371 19.86594 0.36167
0.04447 19.17896 0.34773
0.04523 19.05740 0.34706
0.04599 18.83642 0.34008
0.04675 17.86346 0.33672
0.04751 18.10463 0.33686
0.04827 18.02343 0.33175
0.04903 17.51870 0.32829
0.04979 16.84373 0.32862
0.05055 17.56376 0.32714
0.05131 16.92931 0.31760
0.05207 16.55832 0.31795
0.05283 15.80460 0.31001
0.05359 15.58546 0.31176
0.05435 15.37649 0.30151
0.05511 15.01472 0.30584
0.05587 14.48455 0.29375
0.05663 14.39069 0.29147
0.05739 14.23600 0.28145
0.05815 13.46243 0.28636
0.05891 13.29123 0.28196
0.05967 13.17338 0.28016
0.06043 12.79818 0.27239
0.06119 12.49107 0.26741
0.06195 12.38701 0.26976
0.06271 11.82406 0.26229
0.06347 11.66477 0.25515
0.06423 11.57702 0.25399
0.06499 11.20297 0.25536
0.06575 10.47441 0.24890
0.06651 10.70138 0.24816
0.06727 10.25489 0.24311
0.06803 10.12963 0.24480
0.06879 9.87997 0.24316
0.06955 9.48297 0.23529
0.07031 9.38399 0.23503
0.07107 9.54809 0.23396
0.07183 8.91709 0.23133
0.07259 8.87499 0.22766
0.07335 8.52436 0.21625
0.07412 8.01034 0.22014
0.07488 7.88808 0.21893
0.07564 7.89554 0.21838
0.07640 7.70963 0.21508
0.07716 7.07485 0.21699
0.07792 7.13979 0.21182
0.07868 6.93259 0.21160
0.07944 6.54508 0.21356
0.08020 6.47186 0.20773
0.08096 6.51744 0.20234
0.08172 6.28861 0.19964
0.08248 6.36288 0.20238
0.08324 5.80129 0.19412
0.08400 5.55976 0.19851
0.08476 5.83832 0.20336
0.08552 5.17167 0.20196
0.08628 5.36469 0.20196
0.08704 5.34166 0.19975
0.08780 4.72135 0.19797
0.08856 4.64770 0.19643
0.08932 4.62490 0.20316
0.09008 4.56009 0.20655
0.09084 4.43632 0.20535
0.09160 4.33464 0.20382
0.09236 4.06404 0.20728
0.09312 3.94998 0.20653
0.09388 3.70234 0.20114
0.09464 3.53589 0.20760
0.09540 3.61959 0.19432
0.09616 3.57101 0.19828
0.09692 3.44344 0.19811
0.09768 3.15129 0.18985
0.09844 3.12447 0.19279
0.09920 2.94893 0.19006
0.09996 2.93489 0.18801
0.10072 2.95407 0.18814
0.10148 2.81725 0.18514
0.10224 2.55818 0.17994
0.10300 2.61779 0.17784
0.10376 2.56337 0.17522
0.10452 2.44790 0.17378
0.10528 2.22089 0.17428
0.10604 2.11426 0.17328
0.10680 2.15841 0.16842
0.10756 2.03468 0.16972
0.10832 1.79360 0.16953
0.10908 1.84340 0.16879
0.10984 1.82350 0.16769
0.11060 1.72701 0.16607
0.11136 1.75939 0.16447
0.11212 1.45420 0.16413
0.11288 1.38849 0.16287
0.11364 1.38125 0.16117
0.11440 1.43603 0.16035
0.11516 1.17768 0.15572
0.11592 1.26037 0.15395
0.11668 1.05064 0.15748
0.11744 0.99415 0.15399
0.11820 1.08263 0.15399
0.11896 0.92841 0.14984
0.11972 1.15196 0.15237
0.12048 1.04625 0.15122
0.12124 0.86370 0.14850
0.12200 0.83400 0.14735
0.12276 0.89889 0.14418
0.12352 0.88105 0.14666
0.12428 0.69302 0.14587
0.12504 0.54625 0.14599
0.12580 0.60840 0.14307
0.12656 0.73101 0.14218
0.12732 0.74736 0.13886
0.12808 0.55589 0.14277
0.12884 0.51850 0.14088
0.12960 0.63281 0.13835
0.13036 0.54243 0.13802
0.13112 0.68843 0.13683
0.13188 0.35273 0.13529
0.13264 0.70727 0.13500
0.13340 0.32103 0.13612
0.13416 0.35974 0.13551
0.13492 0.34011 0.13474
0.13568 0.42611 0.13446
0.13644 0.30734 0.13282
0.13720 0.42610 0.13089
0.13796 0.37312 0.13217
0.13873 0.35985 0.13200
0.13949 0.30822 0.13077
0.14025 0.36236 0.13462
0.14101 0.46154 0.12785
0.14177 0.17994 0.13162
0.14253 0.27322 0.12815
0.14329 0.37027 0.12852
0.14405 0.28685 0.12830
0.14481 0.16461 0.12631
0.14557 0.19227 0.12801
0.14633 0.16046 0.12731
0.14709 0.13348 0.12684
0.14785 0.23118 0.12487
0.14861 0.25879 0.12453
0.14937 0.15779 0.12575
0.15013 0.22775 0.12530
0.15089 0.27309 0.12337
0.15165 0.30453 0.12370
0.15241 0.30934 0.12171
0.15317 0.26284 0.12438
0.15393 0.20038 0.12069
0.15469 0.14041 0.12297
0.15545 0.11818 0.12199
0.15621 0.20362 0.11997
0.15697 0.18259 0.12070
0.15773 0.22913 0.11929
0.15849 0.25486 0.12021
0.15925 -0.04431 0.12053
0.16001 0.08115 0.11897
0.16077 0.16130 0.11986
0.16153 0.32946 0.11972
0.16229 0.12966 0.11843
0.16305 0.25883 0.11654
0.16381 0.21625 0.11729
0.16457 0.26765 0.11536
0.16533 0.21990 0.11628
0.16609 0.10523 0.11589
0.16685 0.18169 0.11463
0.16761 0.17738 0.11472
0.16837 0.19847 0.11709
0.16913 0.18926 0.11482
0.16989 0.08460 0.11552
0.17065 0.24639 0.11368
0.17141 0.25311 0.11405
0.17217 0.29745 0.11252
0.17293 0.25556 0.11417
0.17369 0.22673 0.11709
0.17445 0.20417 0.11545
0.17521 0.36380 0.11595
0.17597 0.36835 0.11672
0.17673 0.26476 0.11593
0.17749 0.34640 0.11625
0.17825 0.18267 0.11885
0.17901 0.23462 0.11757
0.17977 0.27094 0.11899
0.18053 0.22490 0.11839
0.18129 0.39195 0.12179
0.18205 0.28892 0.12237
0.18281 0.16546 0.12242
0.18357 0.30629 0.12321
0.18433 0.30354 0.12408
0.18509 0.18527 0.12248
0.18585 0.34758 0.12497
0.18661 0.26685 0.12392
0.18737 0.50918 0.12477
0.18813 0.32998 0.12629
0.18889 0.19762 0.12447
0.18965 0.52828 0.12523
0.19041 0.39886 0.12672
0.19117 0.33809 0.12495
0.19193 0.38298 0.12497
0.19269 0.24066 0.12738
0.19345 0.13112 0.12799
0.19421 0.49825 0.12556
0.19497 0.38546 0.12720
0.19573 0.27900 0.13111
0.19649 0.12471 0.12775
0.19725 0.36962 0.12745
0.19801 0.14926 0.12599
0.19877 0.27305 0.12893
0.19953 0.27572 0.12706
0.20029 0.24875 0.12921
0.20105 0.13469 0.12891
0.20181 0.22334 0.12680
0.20257 0.28533 0.12757
0.20333 0.10020 0.12903
0.20409 0.30520 0.12895
0.20485 0.25863 0.12769
0.20561 0.25688 0.12844
0.20637 0.32430 0.12810
0.20713 0.33041 0.12799
0.20789 0.38169 0.12710
0.20865 0.27084 0.13018
0.20941 0.33542 0.12988
0.21017 0.29325 0.12949
0.21093 0.20259 0.12984
0.21169 0.21674 0.12955
0.21245 0.23968 0.12876
0.21321 0.46765 0.12996
0.21397 0.17909 0.12931
0.21473 0.32988 0.12844
0.21549 0.13336 0.12791
0.21625 0.26948 0.12666
0.21701 0.50251 0.12919
0.21777 0.37807 0.12848
0.21853 0.20852 0.12641
0.21929 0.44187 0.12874
0.22005 0.46724 0.12692
0.22081 0.24792 0.12720
0.22157 0.24036 0.12623
0.22233 0.20259 0.12564
0.22309 0.51160 0.12617
0.22385 0.37618 0.12599
0.22461 0.18488 0.12327
0.22537 0.24534 0.12558
0.22613 0.22583 0.12351
0.22689 0.26807 0.12463
0.22765 0.25741 0.12238
0.22841 0.24059 0.12122
0.22917 0.20655 0.12055
0.22993 0.16693 0.12319
0.23069 0.26133 0.12037
0.23145 0.24243 0.11997
0.23221 0.18571 0.12094
0.23297 0.20633 0.11875
0.23373 0.27280 0.11966
0.23449 0.16458 0.11711
0.23525 0.07659 0.11825
0.23601 0.22804 0.11802
0.23677 0.30165 0.11705
0.23753 0.15949 0.11672
0.23829 0.15644 0.11524
0.23905 0.09759 0.11465
0.23981 0.28064 0.11622
0.24057 0.24704 0.11581
0.24133 0.25556 0.11305
0.24209 0.29075 0.11471
0.24285 0.08261 0.11528
0.24361 0.10849 0.11478
0.24437 0.16169 0.11370
0.24513 0.12501 0.11374
0.24589 0.09126 0.11165
0.24665 0.18591 0.11277
0.24741 0.09069 0.11299
0.24817 0.16433 0.11080
0.24893 0.09885 0.11232
0.24969 0.09420 0.11200
0.25045 0.14719 0.11048
0.25121 0.28960 0.10975
0.25197 0.21962 0.11204
0.25273 0.07973 0.11030
0.25349 0.24290 0.10965
0.25425 0.09872 0.10886
0.25501 0.17065 0.10770
0.25577 0.18363 0.10760
0.25653 0.08243 0.10835
0.25729 0.08468 0.10657
0.25805 0.15650 0.10730
0.25881 0.27910 0.10760
0.25957 0.15451 0.10740
0.26033 0.30492 0.10713
0.26109 0.14515 0.10419
0.26185 0.16019 0.10637
0.26261 0.20197 0.10494
0.26337 0.02287 0.10410
0.26413 0.01549 0.10576
0.26489 0.15276 0.10361
0.26565 0.15333 0.10452
0.26641 0.10429 0.10482
0.26717 0.10984 0.10398
0.26793 0.13300 0.10373
0.26869 0.11891 0.10351
0.26945 0.22211 0.10276
0.27021 0.03370 0.10284
0.27097 0.21139 0.10316
0.27172 0.21633 0.10186
0.27248 -0.02627 0.10193
0.27324 0.19772 0.10126
0.27400 0.11777 0.10187
0.27476 -0.00422 0.10012
0.27552 0.05589 0.10264
0.27628 0.21183 0.10034
0.27704 0.17110 0.10065
0.27780 0.09866 0.10081
0.27856 0.20335 0.10156
0.27932 0.18514 0.09931
0.28008 0.21799 0.09975
0.28084 0.09021 0.09966
0.28160 0.11977 0.09911
0.28236 0.06538 0.09935
0.28312 0.18106 0.09893
0.28388 0.01694 0.09945
0.28464 0.12572 0.09921
0.28540 0.25717 0.09824
0.28616 0.11239 0.09858
0.28692 0.14871 0.09803
0.28768 0.12770 0.09870
0.28844 0.04180 0.09915
0.28920 0.09685 0.09939
0.28996 -0.05478 0.09994
0.29072 0.07401 0.09929
0.29148 0.08351 0.09818
0.29224 0.06213 0.09897
0.29300 0.03519 0.10148
0.29376 0.04345 0.10006
0.29452 0.12217 0.09943
0.29528 -0.04128 0.09951
0.29604 0.21639 0.09907
0.29680 0.14233 0.09846
0.29756 0.15953 0.09978
0.29832 0.13586 0.10034
0.29908 0.01859 0.10002
0.29984 0.10366 0.09984
0.30060 0.08811 0.09813
0.30136 0.06775 0.09785
0.30212 0.06143 0.09846
0.30288 0.00366 0.09805
0.30364 0.12447 0.09757
0.30440 0.13931 0.09917
0.30516 -0.00499 0.09730
0.30592 0.06768 0.09785
0.30668 0.06045 0.09881
0.30744 0.07952 0.09990
0.30820 0.11564 0.10083
0.30896 0.13463 0.09876
0.30972 0.18521 0.10030
0.31048 0.15000 0.09884
0.31124 0.08418 0.10022
0.31200 0.08934 0.10010
0.31276 0.00933 0.09974
0.31352 0.08600 0.10095
0.31428 0.19132 0.10087
0.31504 -0.01281 0.10188
0.31580 0.14153 0.10231
0.31656 0.14310 0.10215
0.31732 0.16225 0.10395
0.31808 0.08229 0.10531
0.31883 0.00433 0.10420
0.31959 0.08368 0.10300
0.32035 0.19665 0.10492
0.32111 0.10598 0.10486
0.32187 0.27153 0.10344
0.32263 0.11008 0.10658
0.32339 0.03558 0.10448
0.32415 -0.03041 0.10541
0.32491 0.08051 0.10531
0.32567 0.05634 0.10598
0.32643 0.07762 0.10659
0.32719 0.08356 0.10681
0.32795 0.11680 0.10620
0.32871 -0.08779 0.10559
0.32947 -0.07307 0.10505
0.33023 0.07592 0.10556
0.33099 0.29702 0.10668
0.33175 0.06626 0.10951
0.33251 0.15168 0.10835
0.33327 -0.08804 0.10738
0.33403 0.09507 0.10616
0.33479 0.00296 0.10730
0.33555 0.05318 0.10727
0.33631 0.10560 0.10711
0.33707 0.16002 0.10781
0.33783 0.07117 0.10805
0.33859 0.07880 0.10914
0.33935 0.05204 0.10681
0.34011 0.13237 0.10884
0.34087 0.16274 0.10829
0.34163 0.06102 0.10932
0.34239 0.02404 0.11054
0.34315 0.14414 0.11078
0.34391 0.07798 0.10892
0.34467 -0.01353 0.10930
0.34543 0.08303 0.11028
0.34619 -0.00682 0.11143
0.34695 0.11986 0.10902
0.34771 -0.00839 0.10984
0.34847 -0.03672 0.10996
0.34922 -0.07106 0.11042
0.34998 0.02102 0.10892
0.35074 0.04255 0.10861
0.35150 0.13846 0.10541
0.35226 0.05976 0.10539
0.35302 0.18306 0.10513
0.35378 0.13164 0.10452
0.35454 0.09469 0.10492
0.35530 0.11505 0.10582
0.35606 0.12521 0.10726
0.35682 0.07014 0.10517
0.35758 0.15288 0.10663
0.35834 -0.03222 0.10766
0.35910 0.08587 0.10610
0.35986 0.19461 0.10661
0.36062 0.11567 0.10521
0.36138 -0.03032 0.10482
0.36214 0.08333 0.10711
0.36290 0.11048 0.10701
0.36366 0.02150 0.10850
0.36442 0.10046 0.10563
0.36518 0.09886 0.10683
0.36594 -0.01958 0.10837
0.36670 0.12870 0.10693
0.36746 0.02688 0.10784
0.36822 -0.00324 0.11002
0.36898 0.16420 0.10926
0.36974 -0.02265 0.11026
0.37050 0.05375 0.11115
0.37126 0.11638 0.11293
0.37202 0.07998 0.11153
0.37277 0.16073 0.11300
0.37353 0.08111 0.11186
0.37429 0.12009 0.11352
0.37505 0.08053 0.11387
0.37581 0.02544 0.11587
0.37657 -0.11072 0.11606
0.37733 -0.06520 0.11646
0.37809 0.06977 0.11739
0.37885 0.01099 0.11733
0.37961 0.19076 0.12013
0.38037 0.07813 0.12070
0.38113 0.04388 0.12183
0.38189 0.24422 0.12114
0.38265 0.15297 0.12079
0.38341 0.10289 0.12305
0.38417 0.14792 0.12286
0.38493 0.15604 0.12260
0.38569 0.05144 0.12406
0.38645 0.13268 0.12877
0.38721 0.06895 0.12617
0.38797 0.03045 0.12463
0.38873 0.02004 0.12838
0.38949 0.06356 0.12994
0.39025 -0.00535 0.12986
0.39101 0.12959 0.13241
0.39177 0.19677 0.13302
0.39252 0.18526 0.13416
0.39328 0.21528 0.13444
0.39404 0.16722 0.13588
0.39480 0.01017 0.13669
0.39556 -0.03275 0.13578
0.39632 0.21231 0.13718
0.39708 0.30495 0.14022
0.39784 -0.07377 0.13961
0.39860 0.18980 0.14291
0.39936 -0.09224 0.13858
0.40012 0.13057 0.14464
0.40088 0.11547 0.14103
0.40164 0.00209 0.14600
0.40240 -0.03492 0.14415
0.40316 0.19105 0.14364
0.40392 -0.08471 0.14400
0.40468 -0.05001 0.27160
0.40544 -0.03272 0.14774
0.40620 0.12608 0.14866
0.40696 -0.05773 0.15147
0.40772 0.12261 0.14971
0.40848 0.16818 0.14887
0.40924 0.13359 0.14891
0.40999 -0.04647 0.15106
0.41075 -0.01856 0.15101
0.41151 0.25411 0.15062
0.41227 0.11325 0.15276
0.41303 0.16977 0.15474
0.41379 -0.08657 0.15353
0.41455 0.35128 0.15148
0.41531 -0.01587 0.15309
0.41607 0.08054 0.15293
0.41683 0.10858 0.15691
0.41759 0.29422 0.15878
0.41835 0.13454 0.15886
0.41911 -0.05598 0.15691
0.41987 0.01070 0.15656
0.42063 0.27065 0.15792
0.42139 0.04754 0.16448
0.42215 -0.00695 0.16181
0.42291 0.16541 0.16805
0.42367 0.08030 0.16460
0.42443 0.19376 0.16878
0.42519 0.11378 0.16849
0.42594 0.16919 0.17588
0.42670 0.27187 0.17659
0.42746 -0.08626 0.17517
0.42822 0.28686 0.17350
0.42898 0.07593 0.17448
0.42974 -0.11688 0.18066
0.43050 0.10539 0.18276
0.43126 0.18057 0.18663
0.43202 0.05053 0.18704
0.43278 0.07005 0.17807
0.43354 0.10249 0.18762
0.43430 0.16929 0.19352
0.43506 0.06721 0.19198
