# Supplementary material for: De novo design of proteins housing excitonically coupled chlorophyll special pairs
Source: Nat Chem Biol. 2024 Jun 3;20(7):906–15. doi: 10.1038/s41589-024-01626-0 (PMC11213709; doi:10.1038/s41589-024-01626-0)
Supplement: Supplementary file 5 — Raw SAXS data for SP1, SP2 and SP3 apo proteins. [file 41589_2024_1626_MOESM5_ESM.zip › SAXS_data_Fig2/SP1_166uM/Buffer2/SP1_166uM_snap_00043.sub.2.dat]

0.01026 33.17941 7.99035
0.01102 33.43811 5.30318
0.01178 29.33242 3.40982
0.01254 34.26709 2.51612
0.01330 30.01387 1.88420
0.01406 32.08135 1.71499
0.01482 31.96458 1.51020
0.01558 32.20453 1.35685
0.01634 29.23648 1.22910
0.01710 31.61354 1.12038
0.01786 31.13985 1.03590
0.01862 31.11748 1.03421
0.01938 30.53626 0.92489
0.02014 29.77503 0.92112
0.02090 29.25360 0.87788
0.02166 29.92342 0.80735
0.02242 28.92164 0.76903
0.02318 29.37424 0.71221
0.02395 28.50365 0.68544
0.02471 27.76479 0.67935
0.02547 27.41157 0.62794
0.02623 27.33521 0.63183
0.02699 26.96186 0.58819
0.02775 27.93934 0.57234
0.02851 27.38976 0.57688
0.02927 25.56007 0.56075
0.03003 26.02087 0.52874
0.03079 25.64233 0.50937
0.03155 25.93894 0.50740
0.03231 25.10820 0.49830
0.03307 25.07056 0.47518
0.03383 24.49961 0.47298
0.03459 23.42538 0.45605
0.03535 23.03948 0.45138
0.03611 23.19463 0.45066
0.03687 23.19967 0.42704
0.03763 21.88094 0.42746
0.03839 21.88911 0.41758
0.03915 21.60734 0.39942
0.03991 21.42223 0.40148
0.04067 20.89843 0.39561
0.04143 20.60703 0.38460
0.04219 20.74316 0.37457
0.04295 20.08440 0.36679
0.04371 19.70383 0.37499
0.04447 19.57068 0.36757
0.04523 18.94089 0.35074
0.04599 18.56354 0.34988
0.04675 18.12553 0.34268
0.04751 18.16777 0.33155
0.04827 17.68900 0.32260
0.04903 17.28152 0.32398
0.04979 17.24926 0.32021
0.05055 17.04124 0.31600
0.05131 16.65727 0.31721
0.05207 16.13901 0.31004
0.05283 15.49823 0.30899
0.05359 15.62567 0.30379
0.05435 15.01825 0.29879
0.05511 14.78276 0.29588
0.05587 14.39563 0.28886
0.05663 14.40429 0.28989
0.05739 13.86075 0.28250
0.05815 13.73039 0.28260
0.05891 13.49045 0.27959
0.05967 12.69076 0.27359
0.06043 12.73721 0.27660
0.06119 12.31670 0.26347
0.06195 11.90498 0.26312
0.06271 11.87946 0.25888
0.06347 11.93625 0.26014
0.06423 11.28760 0.25277
0.06499 11.16738 0.24931
0.06575 10.81819 0.25238
0.06651 10.78826 0.24999
0.06727 10.36810 0.24424
0.06803 10.44705 0.24167
0.06879 9.91288 0.24173
0.06955 9.38158 0.23814
0.07031 9.45479 0.23451
0.07107 9.26785 0.23292
0.07183 8.73449 0.23241
0.07259 8.68932 0.22556
0.07335 8.39423 0.22399
0.07412 8.06667 0.21864
0.07488 7.94720 0.22289
0.07564 7.74791 0.21320
0.07640 7.52167 0.21831
0.07716 7.12921 0.21540
0.07792 7.22782 0.21632
0.07868 6.98530 0.20500
0.07944 6.90007 0.20310
0.08020 6.69039 0.20659
0.08096 6.45150 0.20251
0.08172 6.54484 0.20407
0.08248 6.19895 0.19991
0.08324 5.82550 0.19559
0.08400 5.74753 0.20343
0.08476 5.58786 0.20274
0.08552 5.31540 0.19978
0.08628 5.38872 0.19777
0.08704 5.10065 0.19814
0.08780 4.84357 0.19829
0.08856 4.80244 0.20080
0.08932 4.43705 0.20097
0.09008 4.67702 0.20549
0.09084 4.17265 0.20644
0.09160 4.27244 0.20126
0.09236 3.74114 0.20470
0.09312 3.79382 0.20674
0.09388 3.85772 0.20549
0.09464 3.76213 0.20416
0.09540 3.51000 0.19957
0.09616 3.48715 0.19524
0.09692 3.40974 0.19763
0.09768 3.16427 0.19858
0.09844 3.07868 0.19556
0.09920 2.93483 0.18631
0.09996 2.75736 0.18940
0.10072 2.80762 0.18999
0.10148 2.83155 0.18604
0.10224 2.66905 0.18606
0.10300 2.54963 0.18011
0.10376 2.26672 0.17801
0.10452 2.42823 0.17620
0.10528 2.25433 0.17382
0.10604 1.83091 0.16946
0.10680 2.09390 0.16892
0.10756 1.93949 0.16649
0.10832 1.91299 0.16904
0.10908 1.81906 0.16776
0.10984 1.89826 0.16531
0.11060 1.65235 0.16581
0.11136 1.70197 0.16475
0.11212 1.59372 0.16361
0.11288 1.55779 0.16231
0.11364 1.45586 0.15846
0.11440 1.47450 0.15861
0.11516 1.34292 0.15725
0.11592 1.14484 0.15413
0.11668 1.33310 0.15597
0.11744 1.19666 0.15403
0.11820 1.16351 0.15233
0.11896 1.13671 0.15231
0.11972 0.93711 0.14813
0.12048 0.93879 0.15032
0.12124 0.89974 0.15088
0.12200 0.66879 0.15006
0.12276 0.97317 0.14610
0.12352 0.91215 0.14448
0.12428 0.77315 0.14637
0.12504 0.63480 0.14371
0.12580 0.75614 0.14412
0.12656 0.66243 0.14282
0.12732 0.63668 0.14359
0.12808 0.71757 0.13999
0.12884 0.69429 0.14114
0.12960 0.72286 0.13851
0.13036 0.68247 0.13836
0.13112 0.59348 0.13678
0.13188 0.46924 0.13794
0.13264 0.44684 0.13658
0.13340 0.35552 0.13605
0.13416 0.54268 0.13508
0.13492 0.49531 0.13338
0.13568 0.25801 0.13330
0.13644 0.21797 0.13324
0.13720 0.32499 0.13229
0.13796 0.35267 0.13119
0.13873 0.34084 0.12896
0.13949 0.30183 0.13158
0.14025 0.25637 0.12852
0.14101 0.11881 0.12903
0.14177 0.32206 0.12702
0.14253 0.40696 0.12771
0.14329 0.23342 0.12992
0.14405 0.27163 0.12852
0.14481 0.40550 0.12744
0.14557 0.29260 0.12614
0.14633 0.22916 0.12584
0.14709 0.34797 0.12509
0.14785 0.31067 0.12521
0.14861 0.21290 0.12303
0.14937 0.34943 0.12421
0.15013 0.27917 0.12480
0.15089 0.25714 0.12255
0.15165 0.10896 0.12442
0.15241 0.24582 0.12259
0.15317 0.27461 0.12073
0.15393 0.21231 0.12027
0.15469 -0.02308 0.11980
0.15545 0.20510 0.12152
0.15621 0.28033 0.12014
0.15697 0.23803 0.11938
0.15773 0.23526 0.11986
0.15849 0.22953 0.11661
0.15925 0.21849 0.11915
0.16001 0.37855 0.11627
0.16077 0.21228 0.11826
0.16153 0.32812 0.11680
0.16229 0.33765 0.11657
0.16305 0.22947 0.11510
0.16381 0.28925 0.11725
0.16457 0.42028 0.11769
0.16533 0.30902 0.11710
0.16609 0.22389 0.11481
0.16685 0.32853 0.11660
0.16761 0.36922 0.11562
0.16837 0.18340 0.11611
0.16913 0.31449 0.11455
0.16989 0.31117 0.11275
0.17065 0.25230 0.11443
0.17141 0.06229 0.11378
0.17217 0.20419 0.11530
0.17293 0.34424 0.11441
0.17369 0.45219 0.11447
0.17445 0.36879 0.11518
0.17521 0.02269 0.11657
0.17597 0.39592 0.11586
0.17673 0.28363 0.11653
0.17749 0.13895 0.11700
0.17825 0.48256 0.11669
0.17901 0.16089 0.11860
0.17977 0.34869 0.11874
0.18053 0.18319 0.12122
0.18129 0.30476 0.12150
0.18205 0.40262 0.12349
0.18281 0.30723 0.11998
0.18357 0.41366 0.12452
0.18433 0.26612 0.12233
0.18509 0.35430 0.12503
0.18585 0.20736 0.12444
0.18661 0.23446 0.12416
0.18737 0.27390 0.12361
0.18813 0.27899 0.12622
0.18889 0.30203 0.12450
0.18965 0.11640 0.12793
0.19041 0.27209 0.12466
0.19117 0.36994 0.12527
0.19193 0.24469 0.12778
0.19269 0.53444 0.12679
0.19345 0.09027 0.12651
0.19421 0.38985 0.12797
0.19497 0.37027 0.12645
0.19573 0.34519 0.12774
0.19649 0.33144 0.12801
0.19725 0.26367 0.12720
0.19801 0.14880 0.12929
0.19877 0.22960 0.12738
0.19953 0.25273 0.12910
0.20029 0.24607 0.12637
0.20105 0.32159 0.12851
0.20181 0.47263 0.12802
0.20257 0.37057 0.12924
0.20333 0.24524 0.12609
0.20409 0.24563 0.12481
0.20485 0.37289 0.12848
0.20561 0.49412 0.12661
0.20637 0.23245 0.12772
0.20713 0.46238 0.12819
0.20789 0.21130 0.12869
0.20865 0.23902 0.12949
0.20941 0.18033 0.12701
0.21017 0.29071 0.12698
0.21093 0.16816 0.13034
0.21169 0.19735 0.12953
0.21245 0.40014 0.12724
0.21321 0.31679 0.12839
0.21397 0.28000 0.12763
0.21473 0.39278 0.12855
0.21549 0.11921 0.12900
0.21625 0.24879 0.12756
0.21701 0.33770 0.12617
0.21777 0.46516 0.12669
0.21853 0.25250 0.12671
0.21929 0.19349 0.12874
0.22005 0.29469 0.12910
0.22081 0.46892 0.12726
0.22157 0.03580 0.12510
0.22233 0.10782 0.12574
0.22309 0.22793 0.12412
0.22385 0.26596 0.12410
0.22461 0.35936 0.12475
0.22537 0.20398 0.12521
0.22613 0.33738 0.12395
0.22689 0.17595 0.12388
0.22765 0.20574 0.12392
0.22841 0.41322 0.12022
0.22917 0.03619 0.12132
0.22993 0.21646 0.12282
0.23069 0.29488 0.11956
0.23145 0.13727 0.11915
0.23221 0.05980 0.11942
0.23297 0.34315 0.11881
0.23373 0.18266 0.12020
0.23449 0.22984 0.11832
0.23525 0.02252 0.11783
0.23601 0.16890 0.11818
0.23677 0.25816 0.11747
0.23753 0.21255 0.11649
0.23829 0.29068 0.11449
0.23905 0.21101 0.11589
0.23981 0.34118 0.11716
0.24057 0.23197 0.11524
0.24133 0.21956 0.11593
0.24209 0.14808 0.11390
0.24285 0.24051 0.11487
0.24361 0.19013 0.11362
0.24437 0.30646 0.11242
0.24513 0.23693 0.11250
0.24589 0.22584 0.11374
0.24665 0.20393 0.11218
0.24741 0.06849 0.11151
0.24817 0.10828 0.11287
0.24893 0.25430 0.11327
0.24969 0.22992 0.11096
0.25045 0.21448 0.11104
0.25121 0.26062 0.11066
0.25197 0.16742 0.10881
0.25273 0.25107 0.11017
0.25349 0.05046 0.10938
0.25425 0.20870 0.10810
0.25501 0.13888 0.10857
0.25577 0.18280 0.10764
0.25653 0.09871 0.10670
0.25729 0.12072 0.10926
0.25805 0.05261 0.10612
0.25881 0.13820 0.10806
0.25957 -0.01855 0.10739
0.26033 0.11687 0.10656
0.26109 0.23405 0.10571
0.26185 0.11223 0.10539
0.26261 0.18335 0.10589
0.26337 0.06412 0.10468
0.26413 0.01020 0.10326
0.26489 0.12145 0.10429
0.26565 0.17287 0.10452
0.26641 0.26487 0.10344
0.26717 0.18818 0.10425
0.26793 0.19300 0.10336
0.26869 0.15705 0.10316
0.26945 0.20515 0.10336
0.27021 0.11510 0.10257
0.27097 0.19338 0.10409
0.27172 0.11531 0.10324
0.27248 0.06819 0.10281
0.27324 0.16175 0.10231
0.27400 0.11341 0.10196
0.27476 0.14044 0.10036
0.27552 0.09374 0.10133
0.27628 0.08700 0.10182
0.27704 0.14934 0.10028
0.27780 0.11905 0.10143
0.27856 0.10291 0.09985
0.27932 0.01778 0.10010
0.28008 0.23920 0.09997
0.28084 0.15017 0.09947
0.28160 0.07163 0.09762
0.28236 0.12969 0.09852
0.28312 0.10255 0.09931
0.28388 0.10729 0.09975
0.28464 0.14013 0.09892
0.28540 0.00526 0.10008
0.28616 0.15884 0.09906
0.28692 0.01838 0.09876
0.28768 0.22105 0.10002
0.28844 0.03395 0.09900
0.28920 0.09024 0.09845
0.28996 0.02645 0.09856
0.29072 -0.07092 0.09858
0.29148 0.06384 0.09923
0.29224 0.04652 0.10050
0.29300 0.11204 0.09860
0.29376 0.11110 0.10168
0.29452 0.03507 0.09969
0.29528 -0.00587 0.10113
0.29604 0.13299 0.09817
0.29680 0.00363 0.09880
0.29756 0.05067 0.09985
0.29832 0.19172 0.09992
0.29908 0.21994 0.10030
0.29984 0.05814 0.09904
0.30060 0.08620 0.09911
0.30136 -0.04110 0.09838
0.30212 0.13166 0.09900
0.30288 0.00835 0.09894
0.30364 0.06111 0.09683
0.30440 0.14784 0.09874
0.30516 -0.02009 0.09837
0.30592 0.06999 0.09846
0.30668 0.12975 0.09914
0.30744 0.09691 0.09910
0.30820 0.00473 0.09945
0.30896 0.05349 0.09949
0.30972 -0.02770 0.10024
0.31048 0.08917 0.09961
0.31124 -0.12410 0.10060
0.31200 0.02815 0.09856
0.31276 0.05370 0.09993
0.31352 0.02519 0.09979
0.31428 0.24465 0.09876
0.31504 0.10973 0.10289
0.31580 0.13581 0.10357
0.31656 0.20402 0.10119
0.31732 0.20654 0.10332
0.31808 0.09720 0.10324
0.31883 0.00957 0.10474
0.31959 0.15417 0.10433
0.32035 0.15822 0.10389
0.32111 0.06594 0.10450
0.32187 0.09093 0.10393
0.32263 0.08612 0.10451
0.32339 0.33972 0.10561
0.32415 0.00019 0.10520
0.32491 0.04239 0.10577
0.32567 0.11931 0.10665
0.32643 -0.04880 0.10511
0.32719 0.06777 0.10731
0.32795 0.19537 0.10555
0.32871 0.03037 0.10553
0.32947 0.13197 0.10654
0.33023 0.18025 0.10581
0.33099 0.13256 0.10723
0.33175 0.03285 0.10695
0.33251 0.17176 0.10666
0.33327 0.13075 0.10654
0.33403 0.24960 0.10486
0.33479 0.14004 0.10652
0.33555 0.03732 0.10748
0.33631 0.03357 0.10640
0.33707 0.11924 0.10616
0.33783 0.03409 0.10760
0.33859 0.04112 0.10808
0.33935 0.04059 0.10766
0.34011 0.15106 0.10893
0.34087 0.18450 0.11057
0.34163 0.05812 0.10727
0.34239 0.15671 0.10932
0.34315 0.17468 0.11003
0.34391 -0.02883 0.10891
0.34467 -0.01350 0.10825
0.34543 0.11197 0.10788
0.34619 -0.02133 0.10987
0.34695 -0.06777 0.10950
0.34771 0.16010 0.10958
0.34847 0.24413 0.10796
0.34922 0.13470 0.10851
0.34998 0.22993 0.10851
0.35074 0.13647 0.10970
0.35150 0.00833 0.10740
0.35226 0.17554 0.10451
0.35302 0.10273 0.10439
0.35378 0.05125 0.10484
0.35454 0.26786 0.10385
0.35530 0.07200 0.10425
0.35606 0.11422 0.10591
0.35682 0.10837 0.10865
0.35758 0.06573 0.10705
0.35834 0.16771 0.10666
0.35910 0.15928 0.10585
0.35986 0.02299 0.10717
0.36062 0.08978 0.10622
0.36138 0.09671 0.10756
0.36214 0.15556 0.10587
0.36290 0.05360 0.10520
0.36366 0.03039 0.10519
0.36442 0.03269 0.10699
0.36518 0.18576 0.10557
0.36594 0.06231 0.11001
0.36670 0.12080 0.10802
0.36746 0.00747 0.11050
0.36822 0.02227 0.10855
0.36898 0.20970 0.10906
0.36974 0.09764 0.10904
0.37050 0.12445 0.11033
0.37126 0.01358 0.11102
0.37202 0.11653 0.11153
0.37277 -0.01519 0.11360
0.37353 0.12629 0.11508
0.37429 0.00720 0.11552
0.37505 0.02504 0.11465
0.37581 0.09610 0.11572
0.37657 0.08920 0.11733
0.37733 0.12425 0.11806
0.37809 0.04744 0.11712
0.37885 0.08331 0.11834
0.37961 0.07318 0.11866
0.38037 -0.09111 0.12141
0.38113 0.05311 0.12167
0.38189 0.12918 0.12276
0.38265 0.09549 0.12043
0.38341 0.17245 0.12519
0.38417 -0.07585 0.12386
0.38493 0.06948 0.12497
0.38569 0.06113 0.12481
0.38645 0.04779 0.12454
0.38721 0.06589 0.12430
0.38797 0.00198 0.12868
0.38873 0.05315 0.12760
0.38949 0.06095 0.14962
0.39025 0.05484 0.13093
0.39101 0.20965 0.13277
0.39177 0.18415 0.13298
0.39252 0.02838 0.13339
0.39328 0.30355 0.13295
0.39404 0.09390 0.13541
0.39480 0.13231 0.13567
0.39556 0.14848 0.13946
0.39632 -0.07070 0.13891
0.39708 0.19660 0.13632
0.39784 0.10271 0.14209
0.39860 0.13079 0.14195
0.39936 0.19773 0.14226
0.40012 0.02201 0.14104
0.40088 0.12000 0.14315
0.40164 0.04762 0.14644
0.40240 0.16243 0.14449
0.40316 0.10140 0.14850
0.40392 0.29848 0.14498
0.40468 0.13840 0.34515
0.40544 0.19186 0.15047
0.40620 0.01684 0.14758
0.40696 0.19103 0.15065
0.40772 0.07119 0.14820
0.40848 0.17911 0.15264
0.40924 -0.07827 0.15025
0.40999 0.20639 0.15061
0.41075 0.27542 0.15270
0.41151 -0.04751 0.15087
0.41227 0.18491 0.15172
0.41303 0.11447 0.15414
0.41379 -0.04407 0.15274
0.41455 0.01649 0.15196
0.41531 0.18007 0.15538
0.41607 -0.07534 0.15422
0.41683 0.25983 0.15636
0.41759 0.22499 0.15977
0.41835 0.12694 0.15574
0.41911 -0.20571 0.16229
0.41987 0.05406 0.15734
0.42063 0.09843 0.15521
0.42139 0.19556 0.16482
0.42215 0.00865 0.16178
0.42291 0.29852 0.16380
0.42367 0.02750 0.16378
0.42443 0.32387 0.16470
0.42519 0.04380 0.16474
0.42594 -0.04287 0.17165
0.42670 0.12551 0.17552
0.42746 0.04529 0.17015
0.42822 0.30305 0.17818
0.42898 0.04212 0.17719
0.42974 -0.09132 0.18157
0.43050 0.14400 0.18193
0.43126 0.11550 0.18456
0.43202 0.22490 0.18780
0.43278 0.25654 0.18932
0.43354 -0.18546 0.19072
0.43430 0.09301 0.19443
0.43506 -0.03789 0.18726
