# Supplementary material for: De novo design of proteins housing excitonically coupled chlorophyll special pairs
Source: Nat Chem Biol. 2024 Jun 3;20(7):906–15. doi: 10.1038/s41589-024-01626-0 (PMC11213709; doi:10.1038/s41589-024-01626-0)
Supplement: Supplementary file 5 — Raw SAXS data for SP1, SP2 and SP3 apo proteins. [file 41589_2024_1626_MOESM5_ESM.zip › SAXS_data_Fig2/SP1_166uM/Buffer2/SP1_166uM_snap_00034.sub.2.dat]

0.01026 27.01505 8.39783
0.01102 33.30693 4.33335
0.01178 35.04027 3.44744
0.01254 32.09667 2.57084
0.01330 30.30754 1.99440
0.01406 28.70261 1.75042
0.01482 31.66715 1.56757
0.01558 30.27399 1.37635
0.01634 31.17453 1.21388
0.01710 29.67363 1.13656
0.01786 31.28873 1.01623
0.01862 31.41286 0.97874
0.01938 29.60264 0.94459
0.02014 30.66120 0.91122
0.02090 29.28182 0.80409
0.02166 28.64901 0.79512
0.02242 28.42337 0.73392
0.02318 28.90142 0.70506
0.02395 28.56860 0.67987
0.02471 28.44679 0.65099
0.02547 27.09942 0.63205
0.02623 27.99279 0.61104
0.02699 27.12796 0.60223
0.02775 26.83906 0.59033
0.02851 25.78308 0.57988
0.02927 25.46101 0.55573
0.03003 25.63576 0.52263
0.03079 25.82182 0.53896
0.03155 25.24583 0.51449
0.03231 25.15292 0.50007
0.03307 24.42947 0.48757
0.03383 24.07567 0.46088
0.03459 24.26978 0.46314
0.03535 23.30706 0.47363
0.03611 23.00418 0.44409
0.03687 22.80031 0.43675
0.03763 22.56940 0.43010
0.03839 22.09596 0.41334
0.03915 22.03301 0.40975
0.03991 21.50064 0.40470
0.04067 21.61359 0.40302
0.04143 20.68413 0.38543
0.04219 20.21959 0.37561
0.04295 20.04198 0.36929
0.04371 19.87882 0.36836
0.04447 19.30269 0.36106
0.04523 19.13156 0.35428
0.04599 18.99794 0.34727
0.04675 18.10074 0.33633
0.04751 18.40616 0.34177
0.04827 17.61190 0.32898
0.04903 17.58726 0.31857
0.04979 17.00374 0.32441
0.05055 16.46747 0.30633
0.05131 16.12167 0.31617
0.05207 15.79637 0.29995
0.05283 15.97887 0.30596
0.05359 15.15958 0.30951
0.05435 15.13986 0.29291
0.05511 14.80789 0.28726
0.05587 14.77398 0.29307
0.05663 14.04889 0.29353
0.05739 13.94351 0.29268
0.05815 13.53962 0.28873
0.05891 13.38833 0.27989
0.05967 13.04338 0.27524
0.06043 13.11890 0.27477
0.06119 12.49733 0.26990
0.06195 12.11503 0.26078
0.06271 12.04117 0.26069
0.06347 11.42064 0.25966
0.06423 11.26457 0.25655
0.06499 10.77034 0.24975
0.06575 11.10998 0.24689
0.06651 10.47625 0.25058
0.06727 10.48718 0.25062
0.06803 10.15029 0.24012
0.06879 9.97339 0.23427
0.06955 9.50359 0.23646
0.07031 9.28267 0.23218
0.07107 9.18253 0.22790
0.07183 9.02830 0.23123
0.07259 8.85913 0.22645
0.07335 8.47122 0.22282
0.07412 8.51606 0.21895
0.07488 7.98458 0.21855
0.07564 7.84466 0.21837
0.07640 7.73528 0.21653
0.07716 7.44445 0.21097
0.07792 6.93984 0.21391
0.07868 6.95051 0.20762
0.07944 7.08741 0.20189
0.08020 6.65253 0.20411
0.08096 6.25956 0.20171
0.08172 6.38797 0.20244
0.08248 6.28556 0.19685
0.08324 5.81899 0.19712
0.08400 5.45386 0.19783
0.08476 5.54226 0.20230
0.08552 5.71657 0.19948
0.08628 5.30042 0.19984
0.08704 5.10138 0.20114
0.08780 5.04139 0.19264
0.08856 4.81342 0.20165
0.08932 4.39684 0.20235
0.09008 4.42767 0.20531
0.09084 4.53286 0.20049
0.09160 4.18289 0.20432
0.09236 4.13461 0.20718
0.09312 3.95048 0.20797
0.09388 4.04744 0.20777
0.09464 3.69396 0.20380
0.09540 3.58877 0.19931
0.09616 3.72736 0.19758
0.09692 2.92523 0.19513
0.09768 3.15762 0.18880
0.09844 3.13058 0.19129
0.09920 2.89078 0.19401
0.09996 2.93756 0.19235
0.10072 2.46008 0.18678
0.10148 2.74221 0.18464
0.10224 2.74628 0.17796
0.10300 2.42094 0.17800
0.10376 2.26755 0.17401
0.10452 2.42183 0.17378
0.10528 2.15461 0.17328
0.10604 2.00281 0.17180
0.10680 2.26728 0.16734
0.10756 1.82233 0.16838
0.10832 1.94870 0.16904
0.10908 1.84070 0.16666
0.10984 1.66506 0.16740
0.11060 1.63189 0.17131
0.11136 1.70823 0.16156
0.11212 1.52036 0.16532
0.11288 1.51864 0.15982
0.11364 1.41001 0.15952
0.11440 1.35774 0.15849
0.11516 1.44003 0.15944
0.11592 1.28479 0.15694
0.11668 1.20842 0.15540
0.11744 1.16301 0.15398
0.11820 1.13653 0.15111
0.11896 0.98634 0.15216
0.11972 0.91673 0.14906
0.12048 0.86177 0.15044
0.12124 0.75873 0.15106
0.12200 0.87027 0.14815
0.12276 0.73558 0.14860
0.12352 0.84909 0.14523
0.12428 0.66029 0.14364
0.12504 0.70615 0.14555
0.12580 0.52218 0.14158
0.12656 0.48562 0.14150
0.12732 0.70486 0.14181
0.12808 0.55044 0.14124
0.12884 0.49579 0.14120
0.12960 0.44222 0.14065
0.13036 0.59705 0.13775
0.13112 0.58063 0.13678
0.13188 0.31984 0.13639
0.13264 0.57968 0.13558
0.13340 0.32394 0.13785
0.13416 0.33305 0.13436
0.13492 0.49009 0.13319
0.13568 0.41144 0.13418
0.13644 0.36200 0.13025
0.13720 0.29516 0.13108
0.13796 0.41362 0.13254
0.13873 0.27693 0.12964
0.13949 0.38963 0.12830
0.14025 0.33129 0.12899
0.14101 0.19608 0.12788
0.14177 0.36171 0.12710
0.14253 0.26073 0.12861
0.14329 0.32957 0.12842
0.14405 0.28061 0.12851
0.14481 0.25214 0.12802
0.14557 0.24434 0.12753
0.14633 0.10880 0.12686
0.14709 0.34978 0.12595
0.14785 0.21387 0.12409
0.14861 0.31244 0.12405
0.14937 0.33170 0.12391
0.15013 0.18483 0.12475
0.15089 0.24498 0.12327
0.15165 0.24164 0.12165
0.15241 0.12432 0.12267
0.15317 0.25806 0.12271
0.15393 0.32326 0.11946
0.15469 0.29797 0.11989
0.15545 0.18467 0.12070
0.15621 0.22607 0.12125
0.15697 0.07764 0.11886
0.15773 0.07330 0.12111
0.15849 0.25642 0.11796
0.15925 0.11188 0.11734
0.16001 0.09134 0.11863
0.16077 0.19668 0.11753
0.16153 0.28677 0.11760
0.16229 0.27860 0.11822
0.16305 0.23129 0.11587
0.16381 0.19811 0.11577
0.16457 0.26291 0.11685
0.16533 0.19326 0.11734
0.16609 0.28651 0.11496
0.16685 0.25345 0.11596
0.16761 0.39674 0.11680
0.16837 0.21070 0.11468
0.16913 0.22293 0.11488
0.16989 0.12345 0.11462
0.17065 0.23647 0.11488
0.17141 0.26229 0.11302
0.17217 0.25872 0.11338
0.17293 0.32074 0.11385
0.17369 0.19994 0.11595
0.17445 0.19810 0.11369
0.17521 0.18531 0.11553
0.17597 0.25632 0.11887
0.17673 0.38305 0.11478
0.17749 0.17889 0.11648
0.17825 0.18893 0.11722
0.17901 0.25716 0.11770
0.17977 0.26261 0.11995
0.18053 0.27547 0.11950
0.18129 0.36142 0.12043
0.18205 0.12015 0.12078
0.18281 0.30010 0.12247
0.18357 0.24074 0.12264
0.18433 0.19990 0.12281
0.18509 0.06372 0.12385
0.18585 0.14589 0.12443
0.18661 0.28505 0.12336
0.18737 0.10587 0.12449
0.18813 0.26916 0.12352
0.18889 0.21545 0.12636
0.18965 0.10875 0.12342
0.19041 0.17845 0.12504
0.19117 0.34434 0.12553
0.19193 0.44751 0.12447
0.19269 0.17547 0.12456
0.19345 0.39130 0.12814
0.19421 0.29379 0.12826
0.19497 0.31470 0.12658
0.19573 0.24928 0.12798
0.19649 0.15769 0.12884
0.19725 0.16094 0.12962
0.19801 0.20725 0.12656
0.19877 0.35201 0.12810
0.19953 0.33212 0.12755
0.20029 0.36063 0.12938
0.20105 0.22816 0.12727
0.20181 0.29738 0.12840
0.20257 0.16294 0.12773
0.20333 0.26901 0.12644
0.20409 0.28017 0.12624
0.20485 0.29387 0.12743
0.20561 0.36522 0.13023
0.20637 0.29826 0.12763
0.20713 0.08125 0.12922
0.20789 0.25142 0.12840
0.20865 0.33709 0.12974
0.20941 0.00050 0.12839
0.21017 0.26756 0.12782
0.21093 0.32163 0.12907
0.21169 0.35966 0.12998
0.21245 0.21987 0.12832
0.21321 0.19281 0.12703
0.21397 0.31116 0.12932
0.21473 0.24155 0.12697
0.21549 0.12197 0.12839
0.21625 0.27225 0.12895
0.21701 0.26103 0.13003
0.21777 0.28508 0.12859
0.21853 0.40629 0.12778
0.21929 0.27961 0.12794
0.22005 0.27006 0.12614
0.22081 0.13994 0.12701
0.22157 0.17828 0.12449
0.22233 0.19928 0.12676
0.22309 0.28684 0.12380
0.22385 0.34800 0.12715
0.22461 0.23959 0.12362
0.22537 0.21594 0.12612
0.22613 0.33860 0.12269
0.22689 0.24157 0.12437
0.22765 0.31063 0.12202
0.22841 0.28059 0.12314
0.22917 0.22788 0.11890
0.22993 0.07343 0.12283
0.23069 0.29845 0.12086
0.23145 0.21590 0.12101
0.23221 0.31737 0.12187
0.23297 0.17582 0.12044
0.23373 0.27176 0.11922
0.23449 0.04666 0.11929
0.23525 0.14958 0.11744
0.23601 0.16585 0.11730
0.23677 0.12181 0.11608
0.23753 0.27397 0.11342
0.23829 0.21027 0.11614
0.23905 0.15487 0.11498
0.23981 0.26395 0.11553
0.24057 0.21461 0.11535
0.24133 0.15715 0.11376
0.24209 0.24034 0.11379
0.24285 0.21491 0.11476
0.24361 0.14746 0.11369
0.24437 0.25969 0.11281
0.24513 0.17312 0.11222
0.24589 0.08044 0.11369
0.24665 0.24556 0.11196
0.24741 0.12153 0.11409
0.24817 0.27890 0.11089
0.24893 0.21454 0.11285
0.24969 0.04286 0.10951
0.25045 0.14066 0.11168
0.25121 0.20867 0.11022
0.25197 0.27241 0.11056
0.25273 0.16916 0.10943
0.25349 0.05178 0.10915
0.25425 0.21536 0.11023
0.25501 0.24946 0.10918
0.25577 0.12981 0.10872
0.25653 0.06436 0.10752
0.25729 0.05595 0.10831
0.25805 0.08734 0.10665
0.25881 0.15881 0.10637
0.25957 0.15178 0.10671
0.26033 0.05539 0.10566
0.26109 0.30043 0.10744
0.26185 0.15865 0.10669
0.26261 0.09008 0.10543
0.26337 0.08032 0.10422
0.26413 0.04216 0.10395
0.26489 0.20019 0.10505
0.26565 -0.02061 0.10477
0.26641 0.16423 0.10393
0.26717 0.25619 0.10464
0.26793 0.22883 0.10361
0.26869 0.07047 0.10233
0.26945 0.19165 0.10176
0.27021 0.21386 0.10253
0.27097 0.24070 0.10277
0.27172 0.22778 0.10142
0.27248 0.22569 0.10191
0.27324 -0.06153 0.10136
0.27400 -0.00765 0.10162
0.27476 0.17307 0.10170
0.27552 0.21932 0.10073
0.27628 0.29425 0.09963
0.27704 -0.01928 0.10199
0.27780 0.13491 0.10150
0.27856 0.01730 0.09968
0.27932 0.11331 0.09976
0.28008 0.18292 0.09834
0.28084 0.06260 0.10010
0.28160 0.02151 0.09898
0.28236 0.18758 0.09895
0.28312 0.08166 0.09836
0.28388 0.12686 0.09745
0.28464 -0.04692 0.09830
0.28540 0.09441 0.09921
0.28616 0.09045 0.09803
0.28692 0.15644 0.10008
0.28768 0.06491 0.09874
0.28844 0.07594 0.09931
0.28920 -0.00270 0.09911
0.28996 0.13974 0.09858
0.29072 0.11811 0.09876
0.29148 0.09297 0.09931
0.29224 0.17839 0.09931
0.29300 0.14439 0.10018
0.29376 0.13885 0.09951
0.29452 0.23692 0.10028
0.29528 0.09085 0.09986
0.29604 0.11906 0.09974
0.29680 0.01307 0.09909
0.29756 0.12798 0.10044
0.29832 0.18431 0.09931
0.29908 0.02815 0.09953
0.29984 0.03246 0.09830
0.30060 0.14323 0.09864
0.30136 0.08953 0.09852
0.30212 0.12829 0.09971
0.30288 0.12289 0.09945
0.30364 0.14600 0.09994
0.30440 0.19226 0.09694
0.30516 0.07270 0.09692
0.30592 0.03177 0.10059
0.30668 0.17609 0.09892
0.30744 0.11552 0.09791
0.30820 0.11740 0.09959
0.30896 0.04838 0.09957
0.30972 0.01205 0.10148
0.31048 0.01260 0.10160
0.31124 0.12768 0.09996
0.31200 0.13742 0.10055
0.31276 0.09961 0.09925
0.31352 0.08648 0.09939
0.31428 0.12963 0.09982
0.31504 0.12802 0.10225
0.31580 0.00273 0.10276
0.31656 0.08818 0.10284
0.31732 -0.00799 0.10235
0.31808 0.07362 0.10343
0.31883 0.06802 0.10513
0.31959 0.03118 0.10416
0.32035 -0.02287 0.10444
0.32111 0.13045 0.10472
0.32187 0.12197 0.10620
0.32263 0.07364 0.10460
0.32339 0.12591 0.10469
0.32415 0.07858 0.10488
0.32491 0.04694 0.10590
0.32567 0.10977 0.10497
0.32643 -0.00750 0.10706
0.32719 0.04719 0.10554
0.32795 0.14421 0.10637
0.32871 -0.02479 0.10743
0.32947 0.24333 0.10669
0.33023 0.06595 0.10627
0.33099 0.09976 0.10659
0.33175 0.17866 0.10501
0.33251 0.10915 0.10712
0.33327 -0.00573 0.10785
0.33403 0.10652 0.10667
0.33479 0.03569 0.10874
0.33555 0.14422 0.10813
0.33631 0.02035 0.10774
0.33707 0.06817 0.10813
0.33783 0.05160 0.10681
0.33859 0.04892 0.10754
0.33935 -0.00500 0.10758
0.34011 0.05053 0.10712
0.34087 0.14882 0.10809
0.34163 0.13970 0.10985
0.34239 0.00549 0.10880
0.34315 0.12152 0.11044
0.34391 0.27286 0.10708
0.34467 0.08355 0.10890
0.34543 -0.06274 0.10945
0.34619 0.11824 0.11062
0.34695 0.04244 0.10923
0.34771 -0.00855 0.11044
0.34847 0.14954 0.11154
0.34922 -0.08532 0.10971
0.34998 0.00914 0.11006
0.35074 0.00675 0.10827
0.35150 0.14244 0.10718
0.35226 0.04963 0.10584
0.35302 0.10093 0.10661
0.35378 0.10370 0.10558
0.35454 0.07579 0.10539
0.35530 0.02161 0.10582
0.35606 0.14056 0.10314
0.35682 0.12662 0.10663
0.35758 0.09253 0.10756
0.35834 0.13784 0.10525
0.35910 0.04756 0.10596
0.35986 0.15586 0.10460
0.36062 0.07711 0.10576
0.36138 0.05708 0.10501
0.36214 0.01450 0.10641
0.36290 0.24364 0.10438
0.36366 0.02896 0.10635
0.36442 0.02434 0.10627
0.36518 0.19546 0.10744
0.36594 0.01492 0.10775
0.36670 0.12282 0.10990
0.36746 0.11790 0.11095
0.36822 0.02551 0.11046
0.36898 0.07134 0.10982
0.36974 0.03605 0.10850
0.37050 0.14330 0.10947
0.37126 0.06500 0.11154
0.37202 0.20271 0.10961
0.37277 -0.00571 0.11184
0.37353 0.00982 0.11444
0.37429 0.16689 0.11298
0.37505 0.12043 0.11579
0.37581 0.02649 0.11693
0.37657 0.02213 0.11539
0.37733 0.13101 0.11677
0.37809 0.00332 0.11579
0.37885 0.09694 0.11837
0.37961 0.11161 0.11884
0.38037 0.06221 0.11916
0.38113 0.24092 0.12040
0.38189 -0.11453 0.12022
0.38265 -0.02508 0.12269
0.38341 0.02751 0.12310
0.38417 0.01271 0.12301
0.38493 -0.05784 0.12443
0.38569 0.30877 0.12390
0.38645 0.13556 0.12773
0.38721 0.14547 0.12790
0.38797 0.09199 0.12853
0.38873 0.11117 0.12666
0.38949 0.20109 0.13369
0.39025 -0.03531 0.13143
0.39101 0.02903 0.13230
0.39177 -0.07920 0.13273
0.39252 0.10932 0.13238
0.39328 0.00634 0.13133
0.39404 0.29058 0.13529
0.39480 0.17124 0.13680
0.39556 0.09391 0.13749
0.39632 0.04845 0.13605
0.39708 0.13508 0.13964
0.39784 0.09471 0.13956
0.39860 0.08603 0.14091
0.39936 -0.07533 0.14102
0.40012 0.09848 0.14251
0.40088 0.24176 0.14227
0.40164 0.04508 0.14422
0.40240 0.11918 0.14418
0.40316 0.14098 0.14888
0.40392 0.06999 0.14835
0.40468 0.13695 0.31786
0.40544 0.14492 0.14966
0.40620 -0.09673 0.14769
0.40696 -0.00245 0.15152
0.40772 0.14578 0.15111
0.40848 0.35152 0.15350
0.40924 0.13508 0.15212
0.40999 0.22668 0.14759
0.41075 0.05259 0.15266
0.41151 0.22096 0.14787
0.41227 0.03789 0.15142
0.41303 0.05962 0.15057
0.41379 0.07953 0.15495
0.41455 0.06626 0.15095
0.41531 0.03074 0.15221
0.41607 0.06827 0.15848
0.41683 0.16853 0.15564
0.41759 0.14028 0.15637
0.41835 0.02701 0.16033
0.41911 0.02475 0.15843
0.41987 -0.00669 0.15688
0.42063 0.11732 0.16413
0.42139 0.17259 0.16421
0.42215 0.06995 0.16224
0.42291 0.16673 0.16518
0.42367 0.09444 0.16257
0.42443 0.20120 0.17159
0.42519 -0.03659 0.16562
0.42594 0.01810 0.16917
0.42670 0.10841 0.17247
0.42746 0.15840 0.17078
0.42822 0.35677 0.17763
0.42898 0.04063 0.17593
0.42974 -0.05646 0.18184
0.43050 0.04488 0.18264
0.43126 0.09713 0.18258
0.43202 0.14951 0.18533
0.43278 -0.00822 0.18646
0.43354 0.18179 0.18743
0.43430 0.17481 0.19186
0.43506 0.08537 0.19394
