# Supplementary material for: De novo design of proteins housing excitonically coupled chlorophyll special pairs
Source: Nat Chem Biol. 2024 Jun 3;20(7):906–15. doi: 10.1038/s41589-024-01626-0 (PMC11213709; doi:10.1038/s41589-024-01626-0)
Supplement: Supplementary file 5 — Raw SAXS data for SP1, SP2 and SP3 apo proteins. [file 41589_2024_1626_MOESM5_ESM.zip › SAXS_data_Fig2/SP1_166uM/Buffer2/SP1_166uM_snap_00042.sub.2.dat]

0.01026 29.86018 7.94495
0.01102 27.91127 4.47691
0.01178 31.53255 3.12470
0.01254 33.69567 2.58720
0.01330 32.15516 2.03480
0.01406 32.18239 1.76970
0.01482 31.56079 1.45453
0.01558 32.28753 1.41734
0.01634 30.57578 1.24932
0.01710 31.36337 1.14884
0.01786 29.62582 1.08226
0.01862 32.38069 1.03222
0.01938 29.29301 0.93555
0.02014 30.11098 0.90955
0.02090 30.65060 0.89488
0.02166 29.16833 0.78881
0.02242 27.92357 0.73508
0.02318 28.21683 0.71893
0.02395 27.27991 0.69789
0.02471 27.52702 0.67338
0.02547 27.56993 0.62520
0.02623 27.85602 0.60546
0.02699 27.42242 0.60305
0.02775 26.44507 0.58029
0.02851 26.08800 0.56088
0.02927 27.18876 0.53893
0.03003 26.08545 0.52209
0.03079 25.18001 0.49209
0.03155 25.17693 0.52339
0.03231 24.35287 0.48511
0.03307 24.75164 0.47158
0.03383 23.90991 0.46112
0.03459 23.41849 0.47580
0.03535 23.83808 0.43407
0.03611 23.02258 0.43340
0.03687 22.30662 0.43131
0.03763 22.54080 0.42105
0.03839 21.93230 0.41528
0.03915 22.51865 0.40726
0.03991 21.61382 0.41028
0.04067 21.64702 0.39854
0.04143 20.89194 0.38514
0.04219 20.30742 0.38577
0.04295 20.09590 0.36860
0.04371 20.09296 0.36599
0.04447 19.65929 0.35888
0.04523 19.08267 0.35922
0.04599 18.82319 0.35256
0.04675 18.37080 0.33549
0.04751 17.98888 0.32547
0.04827 17.89940 0.33279
0.04903 17.54376 0.32474
0.04979 17.03629 0.32331
0.05055 17.07424 0.32003
0.05131 16.31042 0.31396
0.05207 16.47768 0.31491
0.05283 15.70671 0.30325
0.05359 15.36661 0.30205
0.05435 14.85291 0.30139
0.05511 15.04892 0.29747
0.05587 14.55628 0.29694
0.05663 14.47815 0.28440
0.05739 13.88799 0.28279
0.05815 13.47317 0.27903
0.05891 13.35087 0.27251
0.05967 13.07277 0.27278
0.06043 12.67364 0.27040
0.06119 12.27023 0.26403
0.06195 12.21188 0.26184
0.06271 11.88905 0.26343
0.06347 12.01083 0.25917
0.06423 11.29068 0.25141
0.06499 11.04468 0.25141
0.06575 10.82742 0.25143
0.06651 10.46893 0.24410
0.06727 10.52201 0.24840
0.06803 9.70426 0.24069
0.06879 9.88601 0.24431
0.06955 9.92995 0.23729
0.07031 9.19899 0.23202
0.07107 9.02835 0.23218
0.07183 8.83121 0.23033
0.07259 8.55856 0.22479
0.07335 8.47863 0.21914
0.07412 7.93057 0.21969
0.07488 8.18811 0.21897
0.07564 7.92989 0.21591
0.07640 7.76929 0.21905
0.07716 7.11255 0.21294
0.07792 7.22070 0.20657
0.07868 6.70513 0.20847
0.07944 6.60988 0.20802
0.08020 6.60628 0.20415
0.08096 6.28191 0.20404
0.08172 6.21554 0.20423
0.08248 6.04691 0.19475
0.08324 6.02553 0.19396
0.08400 5.78381 0.19980
0.08476 5.76278 0.19930
0.08552 5.12846 0.19927
0.08628 5.13443 0.20323
0.08704 5.15719 0.19968
0.08780 4.80675 0.20052
0.08856 4.62903 0.20052
0.08932 4.69525 0.20046
0.09008 4.42165 0.20292
0.09084 4.33571 0.20233
0.09160 4.05996 0.20420
0.09236 4.18363 0.20354
0.09312 3.75348 0.20318
0.09388 3.62512 0.20887
0.09464 3.69609 0.20421
0.09540 3.14136 0.19837
0.09616 3.34876 0.20035
0.09692 3.44724 0.19534
0.09768 3.32132 0.19661
0.09844 2.99050 0.19240
0.09920 3.04277 0.18842
0.09996 3.11302 0.18923
0.10072 2.89333 0.18926
0.10148 3.00186 0.18443
0.10224 2.61053 0.18126
0.10300 2.56182 0.17751
0.10376 2.70504 0.17450
0.10452 2.30990 0.17648
0.10528 2.19484 0.17201
0.10604 2.17342 0.16980
0.10680 2.05181 0.16810
0.10756 1.97832 0.16616
0.10832 1.83939 0.16775
0.10908 1.88447 0.16863
0.10984 1.71174 0.16988
0.11060 1.84854 0.16704
0.11136 1.54104 0.16060
0.11212 1.67729 0.16018
0.11288 1.56947 0.16171
0.11364 1.52498 0.15686
0.11440 1.45391 0.16012
0.11516 1.25812 0.15586
0.11592 1.21634 0.15597
0.11668 1.23390 0.15427
0.11744 1.18769 0.15737
0.11820 1.23293 0.15072
0.11896 1.00988 0.15197
0.11972 0.95925 0.14837
0.12048 0.92594 0.14862
0.12124 0.93796 0.14879
0.12200 0.79829 0.14659
0.12276 0.76393 0.14817
0.12352 0.73552 0.14827
0.12428 0.73981 0.14560
0.12504 0.66960 0.14461
0.12580 0.71596 0.14448
0.12656 0.80654 0.14280
0.12732 0.76416 0.14148
0.12808 0.71402 0.14134
0.12884 0.32811 0.13841
0.12960 0.63998 0.14001
0.13036 0.50562 0.13745
0.13112 0.62381 0.13824
0.13188 0.61029 0.13630
0.13264 0.57939 0.13723
0.13340 0.41085 0.13770
0.13416 0.31782 0.13492
0.13492 0.18615 0.13344
0.13568 0.17229 0.13312
0.13644 0.31133 0.12996
0.13720 0.38943 0.13162
0.13796 0.41876 0.13206
0.13873 0.35497 0.13059
0.13949 0.35492 0.13012
0.14025 0.30726 0.13073
0.14101 0.37654 0.12862
0.14177 0.36061 0.12714
0.14253 0.28064 0.12852
0.14329 0.28047 0.12783
0.14405 0.09040 0.12730
0.14481 0.09281 0.12568
0.14557 0.18548 0.12767
0.14633 0.36106 0.12590
0.14709 0.26477 0.12422
0.14785 0.52371 0.12416
0.14861 0.25721 0.12499
0.14937 0.17215 0.12583
0.15013 0.25274 0.12436
0.15089 0.17451 0.12309
0.15165 0.26104 0.12562
0.15241 0.23530 0.12100
0.15317 0.22592 0.12313
0.15393 0.14960 0.12177
0.15469 0.29027 0.12025
0.15545 0.31350 0.12041
0.15621 0.18798 0.11958
0.15697 0.23224 0.11889
0.15773 0.11751 0.12128
0.15849 0.21599 0.11964
0.15925 0.34388 0.11873
0.16001 0.21150 0.11889
0.16077 0.24176 0.11814
0.16153 0.19606 0.11853
0.16229 0.36356 0.11802
0.16305 0.02627 0.11606
0.16381 0.20430 0.11620
0.16457 0.29215 0.11504
0.16533 0.19079 0.11796
0.16609 0.27491 0.11587
0.16685 0.19750 0.11540
0.16761 0.20189 0.11543
0.16837 0.24369 0.11506
0.16913 0.31189 0.11545
0.16989 0.24339 0.11547
0.17065 0.32707 0.11421
0.17141 0.19756 0.11450
0.17217 0.28583 0.11371
0.17293 0.23461 0.11531
0.17369 0.37964 0.11626
0.17445 0.31137 0.11672
0.17521 0.36471 0.11755
0.17597 0.16702 0.11602
0.17673 0.21280 0.11498
0.17749 0.35990 0.11650
0.17825 0.18903 0.11644
0.17901 0.35447 0.11842
0.17977 0.25761 0.12086
0.18053 0.17337 0.11889
0.18129 0.28197 0.12153
0.18205 0.17888 0.12069
0.18281 0.32549 0.12244
0.18357 0.23422 0.12218
0.18433 0.24708 0.12483
0.18509 0.37945 0.12286
0.18585 0.38131 0.12548
0.18661 0.32032 0.12507
0.18737 0.33437 0.12590
0.18813 0.23845 0.12414
0.18889 0.34380 0.12386
0.18965 0.28520 0.12503
0.19041 0.39727 0.12454
0.19117 0.42111 0.12702
0.19193 0.37234 0.12357
0.19269 0.50087 0.12665
0.19345 0.16279 0.12658
0.19421 0.19604 0.12677
0.19497 0.26106 0.12850
0.19573 0.25428 0.12619
0.19649 0.29385 0.12864
0.19725 0.26497 0.12718
0.19801 0.20733 0.12832
0.19877 0.38658 0.12939
0.19953 0.35527 0.12820
0.20029 0.25652 0.12880
0.20105 0.22204 0.13048
0.20181 0.27854 0.12971
0.20257 0.26431 0.12888
0.20333 0.40155 0.12792
0.20409 0.29914 0.12813
0.20485 0.18141 0.12861
0.20561 0.35795 0.12756
0.20637 0.36892 0.13115
0.20713 0.35011 0.12799
0.20789 0.37525 0.12802
0.20865 0.31118 0.12933
0.20941 0.30564 0.13073
0.21017 0.22073 0.12860
0.21093 0.26374 0.12647
0.21169 0.31476 0.13006
0.21245 0.20301 0.13047
0.21321 0.43029 0.12849
0.21397 0.29774 0.12716
0.21473 0.17999 0.12864
0.21549 0.40146 0.13032
0.21625 0.29533 0.12846
0.21701 0.29574 0.12892
0.21777 0.44357 0.12821
0.21853 0.28301 0.12923
0.21929 0.31712 0.12775
0.22005 0.25470 0.12905
0.22081 0.26776 0.12825
0.22157 0.25798 0.12422
0.22233 0.30247 0.12521
0.22309 0.08771 0.12668
0.22385 0.33007 0.12667
0.22461 0.25570 0.12570
0.22537 0.34620 0.12386
0.22613 0.21892 0.12305
0.22689 0.11791 0.12388
0.22765 0.18652 0.12305
0.22841 0.25167 0.12165
0.22917 0.37558 0.11942
0.22993 0.39101 0.11964
0.23069 0.33379 0.12029
0.23145 0.13676 0.11847
0.23221 0.26804 0.12167
0.23297 0.30443 0.11998
0.23373 0.37422 0.12029
0.23449 0.24081 0.11757
0.23525 0.16659 0.11725
0.23601 0.02598 0.11685
0.23677 0.25174 0.11679
0.23753 0.16257 0.11547
0.23829 0.30332 0.11681
0.23905 0.31687 0.11443
0.23981 0.19898 0.11425
0.24057 0.15714 0.11387
0.24133 0.11615 0.11427
0.24209 0.26717 0.11486
0.24285 0.22405 0.11522
0.24361 0.11457 0.11496
0.24437 0.25472 0.11417
0.24513 0.21615 0.11340
0.24589 0.31634 0.11423
0.24665 0.02210 0.11192
0.24741 0.23899 0.11223
0.24817 0.18699 0.11287
0.24893 0.32137 0.11178
0.24969 0.17209 0.11054
0.25045 0.16841 0.11020
0.25121 0.26905 0.11001
0.25197 0.07333 0.10840
0.25273 0.26010 0.11182
0.25349 0.12536 0.10919
0.25425 0.09578 0.10949
0.25501 0.23952 0.10858
0.25577 0.09013 0.10797
0.25653 0.16978 0.10686
0.25729 0.17097 0.10835
0.25805 0.18382 0.10886
0.25881 -0.00766 0.10829
0.25957 0.16644 0.10541
0.26033 0.11045 0.10509
0.26109 0.14136 0.10657
0.26185 0.14575 0.10534
0.26261 0.15319 0.10629
0.26337 0.08504 0.10450
0.26413 0.11538 0.10357
0.26489 0.26442 0.10293
0.26565 0.08897 0.10613
0.26641 -0.00063 0.10246
0.26717 0.11814 0.10665
0.26793 0.17446 0.10368
0.26869 0.17319 0.10252
0.26945 0.02332 0.10386
0.27021 0.13738 0.10315
0.27097 0.19616 0.10295
0.27172 0.16125 0.10234
0.27248 0.12838 0.10325
0.27324 0.08634 0.10005
0.27400 0.13673 0.10177
0.27476 0.15194 0.10082
0.27552 0.08816 0.10199
0.27628 0.00675 0.10201
0.27704 0.07037 0.10021
0.27780 0.15028 0.10049
0.27856 0.12480 0.09966
0.27932 0.02121 0.09922
0.28008 0.15427 0.09958
0.28084 0.04681 0.09966
0.28160 0.16128 0.09944
0.28236 0.23062 0.09992
0.28312 0.06069 0.09934
0.28388 0.06798 0.09832
0.28464 0.12910 0.09723
0.28540 0.16188 0.09891
0.28616 0.10706 0.09729
0.28692 0.08465 0.09771
0.28768 0.12888 0.09948
0.28844 0.10087 0.09989
0.28920 0.08979 0.09930
0.28996 0.17275 0.09928
0.29072 0.15435 0.09820
0.29148 -0.02439 0.10029
0.29224 0.00656 0.09984
0.29300 0.00499 0.09966
0.29376 0.00945 0.09840
0.29452 0.07967 0.09897
0.29528 0.06289 0.10029
0.29604 0.09723 0.10021
0.29680 0.07477 0.09898
0.29756 0.11653 0.10009
0.29832 0.18399 0.10017
0.29908 0.15593 0.09972
0.29984 0.16389 0.09871
0.30060 0.11461 0.09938
0.30136 -0.00376 0.09843
0.30212 0.01032 0.09786
0.30288 0.04333 0.09966
0.30364 0.03925 0.09800
0.30440 0.00263 0.09660
0.30516 0.09634 0.09687
0.30592 0.14112 0.09760
0.30668 0.10948 0.09974
0.30744 -0.01328 0.10007
0.30820 0.02388 0.09889
0.30896 0.11565 0.09993
0.30972 0.03131 0.10092
0.31048 0.08534 0.10031
0.31124 0.13202 0.09948
0.31200 0.11766 0.09993
0.31276 -0.00342 0.10098
0.31352 0.13107 0.09974
0.31428 0.05239 0.09936
0.31504 0.12158 0.10100
0.31580 0.13349 0.10307
0.31656 0.13046 0.10282
0.31732 -0.03341 0.10426
0.31808 0.06514 0.10301
0.31883 0.07845 0.10376
0.31959 -0.00552 0.10442
0.32035 0.15476 0.10282
0.32111 0.11913 0.10270
0.32187 0.07610 0.10469
0.32263 0.23369 0.10643
0.32339 0.01618 0.10577
0.32415 0.17074 0.10365
0.32491 0.08653 0.10594
0.32567 0.04127 0.10718
0.32643 0.16348 0.10600
0.32719 0.00831 0.10530
0.32795 0.11349 0.10376
0.32871 0.01117 0.10493
0.32947 0.15738 0.10560
0.33023 0.12207 0.10576
0.33099 -0.03634 0.10702
0.33175 0.03897 0.10661
0.33251 0.05342 0.10766
0.33327 0.15232 0.10754
0.33403 0.02405 0.10888
0.33479 0.10050 0.10785
0.33555 0.14067 0.10716
0.33631 0.17590 0.10773
0.33707 0.08519 0.10864
0.33783 0.07616 0.10886
0.33859 0.10834 0.10728
0.33935 -0.09887 0.10941
0.34011 0.12595 0.10791
0.34087 0.09296 0.10827
0.34163 0.24938 0.10852
0.34239 0.12825 0.10890
0.34315 0.17006 0.10860
0.34391 0.25694 0.10967
0.34467 -0.07026 0.10866
0.34543 0.11431 0.10878
0.34619 -0.08009 0.10864
0.34695 0.18308 0.10910
0.34771 0.02935 0.10919
0.34847 0.05133 0.10979
0.34922 0.13639 0.10990
0.34998 0.17199 0.10919
0.35074 0.30207 0.10995
0.35150 0.09714 0.10795
0.35226 0.10074 0.10754
0.35302 0.10773 0.10629
0.35378 0.02553 0.10562
0.35454 0.09547 0.10440
0.35530 0.23660 0.10515
0.35606 0.03989 0.10688
0.35682 0.03254 0.10673
0.35758 0.05075 0.10576
0.35834 0.08822 0.10653
0.35910 0.19569 0.10475
0.35986 0.17468 0.10677
0.36062 0.12695 0.10659
0.36138 0.04443 0.10684
0.36214 0.12064 0.10690
0.36290 0.17462 0.10667
0.36366 0.02219 0.10702
0.36442 -0.00051 0.10846
0.36518 0.08640 0.10787
0.36594 0.00454 0.10801
0.36670 0.16160 0.10858
0.36746 0.10346 0.10914
0.36822 0.22574 0.11022
0.36898 0.19429 0.10898
0.36974 0.12100 0.11073
0.37050 0.04901 0.11125
0.37126 0.10980 0.11121
0.37202 0.15122 0.11076
0.37277 -0.01300 0.11195
0.37353 0.14024 0.11411
0.37429 0.11348 0.11417
0.37505 0.02599 0.11515
0.37581 -0.00106 0.11502
0.37657 0.11686 0.11425
0.37733 0.14510 0.11664
0.37809 -0.08269 0.11731
0.37885 -0.01646 0.11904
0.37961 0.15985 0.12015
0.38037 0.12176 0.11997
0.38113 0.14776 0.11992
0.38189 0.11872 0.12495
0.38265 0.14435 0.12064
0.38341 0.14859 0.12183
0.38417 0.08769 0.12206
0.38493 0.07501 0.12481
0.38569 0.04412 0.12282
0.38645 0.07756 0.12671
0.38721 -0.01289 0.12598
0.38797 0.13929 0.12643
0.38873 0.14922 0.12769
0.38949 0.02327 0.14313
0.39025 0.11564 0.13014
0.39101 0.02048 0.13251
0.39177 0.13094 0.13446
0.39252 0.05541 0.13334
0.39328 0.12797 0.13630
0.39404 0.02119 0.13478
0.39480 0.20561 0.13492
0.39556 0.21144 0.13755
0.39632 -0.00497 0.13794
0.39708 0.03245 0.13894
0.39784 0.19227 0.14153
0.39860 0.17684 0.14183
0.39936 0.20562 0.13895
0.40012 0.11029 0.14118
0.40088 0.23732 0.14512
0.40164 0.11257 0.14419
0.40240 0.08885 0.14175
0.40316 0.14068 0.14833
0.40392 -0.13266 0.14771
0.40468 0.14892 0.27682
0.40544 0.33042 0.15038
0.40620 0.19126 0.14823
0.40696 0.06091 0.14836
0.40772 -0.03875 0.14945
0.40848 0.06568 0.15081
0.40924 0.07917 0.14985
0.40999 0.05687 0.15170
0.41075 -0.01651 0.15426
0.41151 -0.03941 0.15359
0.41227 0.01896 0.15077
0.41303 -0.00212 0.15501
0.41379 0.06649 0.15723
0.41455 0.11680 0.15346
0.41531 0.20521 0.15546
0.41607 0.02412 0.15586
0.41683 0.12907 0.15905
0.41759 -0.03420 0.15930
0.41835 0.21707 0.15426
0.41911 0.17484 0.15898
0.41987 0.05843 0.15954
0.42063 0.07508 0.16019
0.42139 0.03806 0.15713
0.42215 0.07715 0.16441
0.42291 0.13839 0.16818
0.42367 -0.15097 0.16514
0.42443 0.11638 0.16476
0.42519 0.24685 0.16707
0.42594 0.03904 0.17771
0.42670 0.10405 0.17032
0.42746 0.22420 0.17539
0.42822 0.07182 0.17068
0.42898 0.07168 0.17750
0.42974 0.09334 0.17822
0.43050 0.26092 0.17754
0.43126 0.17400 0.18425
0.43202 0.12517 0.18684
0.43278 0.06645 0.19193
0.43354 0.15746 0.19135
0.43430 0.25402 0.19739
0.43506 0.21086 0.19157
