# Supplementary material for: De novo design of proteins housing excitonically coupled chlorophyll special pairs
Source: Nat Chem Biol. 2024 Jun 3;20(7):906–15. doi: 10.1038/s41589-024-01626-0 (PMC11213709; doi:10.1038/s41589-024-01626-0)
Supplement: Supplementary file 5 — Raw SAXS data for SP1, SP2 and SP3 apo proteins. [file 41589_2024_1626_MOESM5_ESM.zip › SAXS_data_Fig2/SP1_166uM/Buffer2/SP1_166uM_snap_00045.sub.2.dat]

0.01026 31.04584 8.77731
0.01102 33.54371 4.31544
0.01178 31.72589 3.49829
0.01254 32.90360 2.60322
0.01330 32.52354 2.00774
0.01406 31.51663 1.57152
0.01482 31.39072 1.48915
0.01558 32.10272 1.28356
0.01634 30.92521 1.25473
0.01710 31.71128 1.14839
0.01786 30.65833 1.08962
0.01862 31.44691 1.01505
0.01938 30.37844 0.93801
0.02014 30.23926 0.92287
0.02090 30.47021 0.83231
0.02166 29.75074 0.81829
0.02242 30.15948 0.76542
0.02318 29.31689 0.73541
0.02395 28.26551 0.67179
0.02471 29.35078 0.65176
0.02547 28.22959 0.64040
0.02623 27.49377 0.61427
0.02699 28.06444 0.61499
0.02775 27.25222 0.57691
0.02851 26.89510 0.56669
0.02927 26.86971 0.56442
0.03003 26.27495 0.53290
0.03079 25.57512 0.53405
0.03155 25.53857 0.51584
0.03231 25.11263 0.47493
0.03307 24.79808 0.47525
0.03383 24.54113 0.46263
0.03459 24.36655 0.46370
0.03535 24.12472 0.46022
0.03611 23.82519 0.44716
0.03687 22.92092 0.42373
0.03763 23.27098 0.43899
0.03839 22.22272 0.41562
0.03915 21.74147 0.40635
0.03991 21.91877 0.40978
0.04067 21.58295 0.40593
0.04143 21.55810 0.40111
0.04219 20.32610 0.37140
0.04295 20.34204 0.36701
0.04371 19.65377 0.36821
0.04447 19.17727 0.37355
0.04523 19.23692 0.35572
0.04599 19.39194 0.33834
0.04675 18.76416 0.35599
0.04751 18.69463 0.32980
0.04827 18.05719 0.33352
0.04903 17.93603 0.32701
0.04979 17.30288 0.32109
0.05055 17.13781 0.33106
0.05131 16.77119 0.30908
0.05207 16.31504 0.30307
0.05283 16.40368 0.30708
0.05359 15.95625 0.30346
0.05435 15.24908 0.30118
0.05511 14.79039 0.29831
0.05587 14.72454 0.29321
0.05663 14.00711 0.28480
0.05739 13.79286 0.28019
0.05815 13.84581 0.28875
0.05891 13.43766 0.27490
0.05967 13.63432 0.27312
0.06043 12.66417 0.26801
0.06119 12.35254 0.26642
0.06195 12.37244 0.26972
0.06271 12.09622 0.25867
0.06347 11.44752 0.26286
0.06423 11.63990 0.25757
0.06499 11.30537 0.25116
0.06575 11.01908 0.24785
0.06651 10.57284 0.24853
0.06727 10.59464 0.24178
0.06803 10.39580 0.24036
0.06879 9.46240 0.24250
0.06955 9.59307 0.23518
0.07031 9.40019 0.23290
0.07107 9.41312 0.22735
0.07183 9.05996 0.23274
0.07259 8.58445 0.22409
0.07335 8.51292 0.22301
0.07412 8.34046 0.21826
0.07488 8.33354 0.21806
0.07564 7.90019 0.21996
0.07640 7.38951 0.21477
0.07716 7.43114 0.21222
0.07792 7.31902 0.21156
0.07868 7.02049 0.20830
0.07944 7.06257 0.20700
0.08020 6.72032 0.20791
0.08096 6.39131 0.20112
0.08172 6.43235 0.19995
0.08248 6.35179 0.20182
0.08324 5.94872 0.19602
0.08400 5.82803 0.20283
0.08476 5.53105 0.19772
0.08552 5.45988 0.19769
0.08628 5.20337 0.20050
0.08704 4.82491 0.19660
0.08780 4.94392 0.19670
0.08856 4.52899 0.20039
0.08932 4.58048 0.19980
0.09008 4.46316 0.20763
0.09084 4.47439 0.20327
0.09160 3.93493 0.20364
0.09236 4.07316 0.20740
0.09312 3.83306 0.20129
0.09388 3.81216 0.20729
0.09464 3.80149 0.20256
0.09540 3.63796 0.19859
0.09616 3.45789 0.19765
0.09692 3.19607 0.19519
0.09768 3.25785 0.19159
0.09844 3.13035 0.19478
0.09920 2.82641 0.19556
0.09996 3.01864 0.18237
0.10072 2.78671 0.18756
0.10148 2.68602 0.18083
0.10224 2.77258 0.17891
0.10300 2.77541 0.17956
0.10376 2.36856 0.17645
0.10452 2.52515 0.17589
0.10528 2.26741 0.17087
0.10604 2.12298 0.16841
0.10680 2.02995 0.16974
0.10756 2.00993 0.16603
0.10832 1.78134 0.16202
0.10908 1.93467 0.16869
0.10984 1.73816 0.16686
0.11060 1.73493 0.16638
0.11136 1.65629 0.16863
0.11212 1.54004 0.16255
0.11288 1.49528 0.16273
0.11364 1.42574 0.15953
0.11440 1.18291 0.15786
0.11516 1.40939 0.15623
0.11592 1.31385 0.15665
0.11668 1.11823 0.15352
0.11744 1.18271 0.15354
0.11820 1.05101 0.15367
0.11896 0.95526 0.15031
0.11972 0.91645 0.15121
0.12048 0.88802 0.15153
0.12124 0.85364 0.14940
0.12200 1.02894 0.14705
0.12276 0.92175 0.14657
0.12352 0.92179 0.14764
0.12428 0.67946 0.14714
0.12504 0.66701 0.14546
0.12580 0.69388 0.14533
0.12656 0.60975 0.14082
0.12732 0.69945 0.14122
0.12808 0.77927 0.13881
0.12884 0.55658 0.14179
0.12960 0.57334 0.13826
0.13036 0.58275 0.13950
0.13112 0.52457 0.13895
0.13188 0.48086 0.13644
0.13264 0.66139 0.13644
0.13340 0.45301 0.13430
0.13416 0.63567 0.13474
0.13492 0.40086 0.13344
0.13568 0.48116 0.13259
0.13644 0.25171 0.13142
0.13720 0.34330 0.13069
0.13796 0.32863 0.13115
0.13873 0.15981 0.13034
0.13949 0.20733 0.13104
0.14025 0.18355 0.12903
0.14101 0.32990 0.12879
0.14177 0.41002 0.13016
0.14253 0.22716 0.12722
0.14329 0.27830 0.12749
0.14405 0.48121 0.12716
0.14481 0.22695 0.12674
0.14557 0.19421 0.12733
0.14633 0.30268 0.12635
0.14709 0.18998 0.12635
0.14785 0.22028 0.12293
0.14861 0.25459 0.12380
0.14937 0.16233 0.12700
0.15013 0.13386 0.12342
0.15089 0.30576 0.12475
0.15165 0.17873 0.12392
0.15241 0.18141 0.12252
0.15317 0.33794 0.12013
0.15393 0.06464 0.12348
0.15469 0.05612 0.11961
0.15545 0.27031 0.12060
0.15621 0.30457 0.11918
0.15697 0.24138 0.11985
0.15773 0.34727 0.12084
0.15849 0.28277 0.11820
0.15925 0.20071 0.12042
0.16001 0.13284 0.11829
0.16077 0.26619 0.11875
0.16153 0.25848 0.11557
0.16229 0.16624 0.11793
0.16305 0.31729 0.11766
0.16381 0.10367 0.11932
0.16457 0.16206 0.11588
0.16533 0.37327 0.11484
0.16609 0.07257 0.11689
0.16685 0.15890 0.11551
0.16761 0.22028 0.11663
0.16837 0.29120 0.11547
0.16913 0.17054 0.11547
0.16989 0.13944 0.11513
0.17065 0.25750 0.11478
0.17141 0.07130 0.11345
0.17217 0.16807 0.11322
0.17293 0.22382 0.11499
0.17369 0.26858 0.11419
0.17445 0.41239 0.11608
0.17521 0.36440 0.11695
0.17597 0.38063 0.11740
0.17673 0.33525 0.11596
0.17749 0.27969 0.11671
0.17825 0.26156 0.11902
0.17901 0.27127 0.11853
0.17977 0.49088 0.12199
0.18053 0.27425 0.12066
0.18129 0.34974 0.12240
0.18205 0.29971 0.12076
0.18281 0.22424 0.11993
0.18357 0.26313 0.12305
0.18433 0.14531 0.12621
0.18509 0.30516 0.12552
0.18585 0.17222 0.12210
0.18661 0.25939 0.12508
0.18737 0.35894 0.12194
0.18813 0.03829 0.12445
0.18889 0.33908 0.12550
0.18965 0.31140 0.12505
0.19041 0.30653 0.12518
0.19117 0.35099 0.12777
0.19193 0.18087 0.12601
0.19269 0.37135 0.12846
0.19345 0.36182 0.12688
0.19421 0.39655 0.12767
0.19497 0.37627 0.12445
0.19573 0.32358 0.12838
0.19649 0.29584 0.12704
0.19725 0.29710 0.12806
0.19801 0.38932 0.12787
0.19877 0.30249 0.12751
0.19953 0.35036 0.12969
0.20029 0.38247 0.12904
0.20105 0.09562 0.12784
0.20181 0.41466 0.13093
0.20257 0.43340 0.12868
0.20333 0.19332 0.13110
0.20409 0.38003 0.12799
0.20485 0.38978 0.12824
0.20561 0.35503 0.12621
0.20637 0.34180 0.12714
0.20713 0.41953 0.12848
0.20789 0.24162 0.12984
0.20865 0.33884 0.12913
0.20941 0.43158 0.12830
0.21017 0.30472 0.12692
0.21093 0.24232 0.12901
0.21169 0.26563 0.12921
0.21245 0.25579 0.12850
0.21321 0.31467 0.12637
0.21397 0.43427 0.12848
0.21473 0.33509 0.13018
0.21549 0.28972 0.13203
0.21625 0.21849 0.12786
0.21701 0.26593 0.12795
0.21777 0.44746 0.12860
0.21853 0.20407 0.12733
0.21929 0.24758 0.12540
0.22005 0.18443 0.12836
0.22081 0.30142 0.12714
0.22157 0.29442 0.12495
0.22233 0.19658 0.12850
0.22309 0.29720 0.12613
0.22385 0.22620 0.12617
0.22461 0.38924 0.12518
0.22537 0.16764 0.12293
0.22613 0.14396 0.12370
0.22689 0.14082 0.12368
0.22765 0.15789 0.12141
0.22841 0.15973 0.12248
0.22917 0.24704 0.12046
0.22993 0.16368 0.12066
0.23069 0.28229 0.12094
0.23145 0.16104 0.11957
0.23221 0.15720 0.11952
0.23297 0.37919 0.11940
0.23373 0.20683 0.11865
0.23449 0.01939 0.11819
0.23525 0.24953 0.11792
0.23601 0.25038 0.11814
0.23677 0.13547 0.11912
0.23753 0.19284 0.11648
0.23829 0.16121 0.11589
0.23905 0.33252 0.11539
0.23981 0.28949 0.11569
0.24057 0.27323 0.11555
0.24133 0.17441 0.11422
0.24209 0.18990 0.11343
0.24285 0.27314 0.11588
0.24361 0.23269 0.11288
0.24437 0.20876 0.11355
0.24513 0.15021 0.11464
0.24589 0.10935 0.11248
0.24665 0.14235 0.11481
0.24741 0.24914 0.11361
0.24817 0.12313 0.11075
0.24893 0.02570 0.11170
0.24969 0.15307 0.11244
0.25045 0.15953 0.10964
0.25121 0.07363 0.11092
0.25197 0.13253 0.10950
0.25273 0.10749 0.10982
0.25349 0.03931 0.10804
0.25425 0.18921 0.10804
0.25501 0.13807 0.10871
0.25577 0.11706 0.10712
0.25653 0.26486 0.10714
0.25729 0.15019 0.10743
0.25805 0.25417 0.10895
0.25881 0.14240 0.10903
0.25957 0.13421 0.10648
0.26033 -0.00082 0.10668
0.26109 0.17380 0.10751
0.26185 0.17311 0.10593
0.26261 0.19236 0.10629
0.26337 0.13084 0.10415
0.26413 0.07388 0.10338
0.26489 0.20460 0.10339
0.26565 0.01803 0.10565
0.26641 0.25588 0.10337
0.26717 0.23938 0.10508
0.26793 0.19736 0.10348
0.26869 0.05734 0.10475
0.26945 0.03746 0.10305
0.27021 0.17096 0.10243
0.27097 0.26783 0.10315
0.27172 0.05174 0.10267
0.27248 0.07881 0.10252
0.27324 0.09771 0.10137
0.27400 0.21780 0.10151
0.27476 0.16138 0.10145
0.27552 0.04483 0.10153
0.27628 0.19769 0.10044
0.27704 0.17500 0.10056
0.27780 0.08365 0.10094
0.27856 0.10527 0.10048
0.27932 0.22215 0.10141
0.28008 0.11374 0.09878
0.28084 0.09814 0.10024
0.28160 0.11154 0.09953
0.28236 0.11126 0.10145
0.28312 -0.10748 0.09941
0.28388 0.09521 0.09888
0.28464 0.11224 0.10009
0.28540 0.05036 0.09936
0.28616 0.15379 0.09823
0.28692 0.05488 0.09947
0.28768 0.06091 0.10046
0.28844 -0.03830 0.10014
0.28920 0.04045 0.09880
0.28996 0.16549 0.09825
0.29072 -0.03889 0.09936
0.29148 0.22123 0.09973
0.29224 0.03811 0.09930
0.29300 0.18837 0.09961
0.29376 0.00989 0.10012
0.29452 0.13340 0.10088
0.29528 0.13000 0.09971
0.29604 -0.00432 0.10188
0.29680 0.08191 0.09902
0.29756 0.03593 0.10003
0.29832 0.09320 0.09886
0.29908 0.12240 0.09995
0.29984 -0.01081 0.09801
0.30060 0.04175 0.09902
0.30136 -0.01415 0.09870
0.30212 -0.07742 0.09862
0.30288 0.03069 0.09874
0.30364 0.00161 0.09870
0.30440 0.01609 0.09669
0.30516 0.05864 0.09675
0.30592 0.08404 0.09766
0.30668 0.16391 0.09860
0.30744 0.18351 0.09780
0.30820 0.13687 0.09922
0.30896 0.10892 0.09971
0.30972 0.12912 0.09993
0.31048 0.27636 0.10042
0.31124 -0.00721 0.10062
0.31200 0.11223 0.10005
0.31276 0.11869 0.10026
0.31352 0.12329 0.10038
0.31428 0.04571 0.09884
0.31504 0.04454 0.10180
0.31580 0.17209 0.10350
0.31656 0.17290 0.10312
0.31732 0.10047 0.10336
0.31808 0.03248 0.10384
0.31883 0.01763 0.10241
0.31959 0.04087 0.10285
0.32035 0.02240 0.10338
0.32111 0.10275 0.10570
0.32187 0.08276 0.10393
0.32263 0.09170 0.10467
0.32339 0.11205 0.10569
0.32415 0.05246 0.10461
0.32491 0.15846 0.10635
0.32567 0.09232 0.10558
0.32643 0.14115 0.10814
0.32719 0.10995 0.10516
0.32795 0.16049 0.10585
0.32871 0.12337 0.10688
0.32947 0.10062 0.10631
0.33023 -0.03871 0.10597
0.33099 0.22261 0.10640
0.33175 0.04939 0.10670
0.33251 0.01038 0.10701
0.33327 0.11986 0.10757
0.33403 0.10752 0.10567
0.33479 0.17261 0.10704
0.33555 0.15112 0.10732
0.33631 0.09610 0.10822
0.33707 -0.01072 0.10743
0.33783 0.01345 0.10729
0.33859 0.13560 0.10777
0.33935 0.06575 0.10881
0.34011 0.08591 0.10939
0.34087 0.18715 0.10925
0.34163 0.13040 0.10915
0.34239 0.11828 0.10970
0.34315 0.07710 0.10852
0.34391 0.12621 0.11051
0.34467 0.09547 0.11053
0.34543 -0.04168 0.10824
0.34619 0.03164 0.10871
0.34695 0.06343 0.11010
0.34771 0.03645 0.10964
0.34847 0.13726 0.11098
0.34922 0.17105 0.10856
0.34998 -0.00939 0.10848
0.35074 0.08649 0.11138
0.35150 0.23220 0.10763
0.35226 0.05211 0.10548
0.35302 0.17375 0.10698
0.35378 0.14913 0.10318
0.35454 0.27850 0.10287
0.35530 0.13966 0.10557
0.35606 0.05563 0.10678
0.35682 0.08570 0.10787
0.35758 0.29641 0.10664
0.35834 0.10724 0.10635
0.35910 -0.02705 0.10603
0.35986 0.16650 0.10779
0.36062 0.01260 0.10520
0.36138 0.10724 0.10577
0.36214 0.18578 0.10668
0.36290 0.16996 0.10727
0.36366 0.06448 0.10621
0.36442 0.00884 0.10593
0.36518 0.02495 0.10751
0.36594 0.15738 0.10779
0.36670 0.21979 0.10802
0.36746 0.03760 0.11030
0.36822 0.18801 0.10903
0.36898 0.03081 0.11138
0.36974 0.02879 0.10959
0.37050 0.12811 0.11154
0.37126 0.05786 0.11108
0.37202 -0.03496 0.11195
0.37277 0.22629 0.11174
0.37353 0.04831 0.11432
0.37429 0.10026 0.11407
0.37505 0.06249 0.11399
0.37581 0.12645 0.11659
0.37657 0.12729 0.11610
0.37733 -0.03016 0.11645
0.37809 0.14800 0.11637
0.37885 0.03563 0.11955
0.37961 0.05819 0.11926
0.38037 -0.01988 0.12202
0.38113 0.15349 0.12333
0.38189 0.11874 0.11987
0.38265 0.01859 0.12163
0.38341 0.03920 0.12208
0.38417 0.11755 0.12208
0.38493 0.12210 0.12502
0.38569 0.14414 0.12931
0.38645 0.10325 0.12461
0.38721 0.15822 0.12415
0.38797 -0.04915 0.12646
0.38873 0.07972 0.12603
0.38949 0.13211 0.15150
0.39025 0.08658 0.13018
0.39101 0.16099 0.13188
0.39177 0.13046 0.13527
0.39252 0.07116 0.13247
0.39328 0.00916 0.13633
0.39404 0.06747 0.13667
0.39480 -0.08093 0.13551
0.39556 0.14727 0.13614
0.39632 0.05864 0.13369
0.39708 0.10346 0.13898
0.39784 -0.08260 0.14214
0.39860 -0.02471 0.14111
0.39936 0.14964 0.14329
0.40012 0.16324 0.14319
0.40088 0.13992 0.14300
0.40164 0.03068 0.14578
0.40240 0.11869 0.14323
0.40316 0.10485 0.14558
0.40392 -0.10711 0.14603
0.40468 0.10679 0.30217
0.40544 0.24832 0.14851
0.40620 0.07196 0.14929
0.40696 -0.10413 0.14826
0.40772 0.03824 0.15085
0.40848 0.12419 0.15478
0.40924 0.17628 0.15132
0.40999 0.15890 0.15152
0.41075 0.16193 0.15381
0.41151 0.26604 0.15089
0.41227 0.01242 0.15274
0.41303 0.13568 0.15235
0.41379 0.24584 0.15630
0.41455 0.12663 0.15438
0.41531 0.34044 0.15370
0.41607 -0.02806 0.16115
0.41683 0.03813 0.15726
0.41759 0.05247 0.15875
0.41835 0.14559 0.15677
0.41911 0.04415 0.15773
0.41987 -0.14857 0.15555
0.42063 0.31314 0.16042
0.42139 0.22025 0.16126
0.42215 0.14292 0.16593
0.42291 0.06308 0.16510
0.42367 0.09779 0.16637
0.42443 0.01079 0.16724
0.42519 0.29341 0.16858
0.42594 0.12861 0.17105
0.42670 -0.18303 0.17135
0.42746 0.17476 0.17584
0.42822 0.06864 0.17596
0.42898 0.07182 0.17910
0.42974 0.29953 0.17642
0.43050 0.17980 0.18343
0.43126 0.07905 0.18552
0.43202 0.02496 0.18586
0.43278 -0.02644 0.18091
0.43354 -0.04888 0.19085
0.43430 -0.05688 0.19263
0.43506 0.24590 0.19145
