# Supplementary material for: De novo design of proteins housing excitonically coupled chlorophyll special pairs
Source: Nat Chem Biol. 2024 Jun 3;20(7):906–15. doi: 10.1038/s41589-024-01626-0 (PMC11213709; doi:10.1038/s41589-024-01626-0)
Supplement: Supplementary file 5 — Raw SAXS data for SP1, SP2 and SP3 apo proteins. [file 41589_2024_1626_MOESM5_ESM.zip › SAXS_data_Fig2/SP1_166uM/Buffer2/SP1_166uM_snap_00033.sub.2.dat]

0.01026 39.66515 8.49554
0.01102 31.82458 4.56407
0.01178 27.42027 3.35643
0.01254 31.90905 2.53620
0.01330 33.61556 1.83681
0.01406 31.16631 1.66492
0.01482 29.66090 1.49601
0.01558 31.30933 1.33455
0.01634 31.64928 1.31081
0.01710 31.56818 1.09674
0.01786 29.73778 1.08719
0.01862 30.67697 1.00849
0.01938 28.70318 0.90385
0.02014 28.00495 0.88831
0.02090 28.88405 0.83736
0.02166 28.88131 0.78604
0.02242 28.58824 0.77919
0.02318 28.04725 0.71770
0.02395 27.74059 0.68286
0.02471 28.34417 0.66946
0.02547 27.63654 0.61917
0.02623 27.17711 0.61726
0.02699 27.81134 0.60453
0.02775 26.78638 0.59102
0.02851 25.94860 0.56535
0.02927 26.30827 0.55051
0.03003 25.73241 0.52319
0.03079 25.38895 0.52983
0.03155 25.14582 0.50527
0.03231 25.23299 0.50594
0.03307 24.57332 0.46905
0.03383 24.01627 0.46977
0.03459 23.38959 0.46862
0.03535 23.87902 0.45035
0.03611 23.00265 0.44390
0.03687 22.19814 0.44163
0.03763 22.27862 0.44469
0.03839 22.34896 0.42905
0.03915 21.80310 0.40705
0.03991 21.56097 0.40954
0.04067 21.50870 0.40051
0.04143 20.96535 0.38822
0.04219 20.18212 0.35979
0.04295 20.03460 0.37080
0.04371 19.71290 0.36478
0.04447 19.56884 0.35305
0.04523 18.87528 0.36525
0.04599 18.19501 0.35510
0.04675 18.44040 0.33606
0.04751 18.10599 0.32591
0.04827 17.96302 0.32627
0.04903 17.68100 0.33254
0.04979 17.28953 0.32486
0.05055 16.94580 0.32288
0.05131 16.43586 0.31029
0.05207 16.48759 0.31415
0.05283 15.81959 0.30641
0.05359 15.65302 0.31018
0.05435 14.92517 0.29374
0.05511 14.91762 0.29548
0.05587 14.26791 0.28836
0.05663 13.77170 0.29291
0.05739 14.11266 0.28115
0.05815 13.89588 0.28564
0.05891 13.59230 0.27412
0.05967 13.06148 0.27692
0.06043 12.68376 0.27160
0.06119 12.33733 0.27807
0.06195 12.16718 0.26359
0.06271 11.70922 0.26393
0.06347 11.59240 0.25570
0.06423 11.19239 0.25270
0.06499 11.43656 0.25563
0.06575 11.09830 0.24659
0.06651 10.50636 0.24624
0.06727 10.57418 0.24278
0.06803 9.66977 0.24721
0.06879 9.89039 0.23503
0.06955 9.63613 0.23341
0.07031 9.38190 0.23494
0.07107 9.24331 0.22720
0.07183 9.01381 0.22902
0.07259 8.71167 0.22756
0.07335 8.80562 0.22384
0.07412 8.46764 0.21735
0.07488 7.76230 0.21922
0.07564 7.94848 0.22106
0.07640 7.67028 0.21665
0.07716 7.59374 0.21208
0.07792 7.14205 0.21345
0.07868 7.40591 0.20660
0.07944 7.16144 0.20845
0.08020 6.50199 0.20803
0.08096 6.57046 0.19996
0.08172 6.27796 0.20593
0.08248 5.98363 0.19740
0.08324 5.79708 0.19966
0.08400 5.71395 0.19673
0.08476 5.61755 0.19889
0.08552 5.60744 0.19937
0.08628 5.09859 0.19944
0.08704 5.30479 0.19741
0.08780 5.01549 0.19731
0.08856 4.69924 0.19905
0.08932 4.82334 0.20030
0.09008 4.45750 0.20719
0.09084 4.37444 0.20426
0.09160 4.10969 0.20368
0.09236 3.92631 0.20822
0.09312 3.96635 0.20905
0.09388 3.56473 0.20423
0.09464 3.89139 0.20642
0.09540 3.51121 0.19854
0.09616 3.45996 0.19710
0.09692 3.31276 0.19427
0.09768 3.17272 0.19501
0.09844 3.05724 0.19347
0.09920 2.93479 0.18901
0.09996 2.93135 0.18941
0.10072 2.58380 0.18628
0.10148 3.00527 0.18266
0.10224 2.68934 0.17688
0.10300 2.50888 0.18102
0.10376 2.49714 0.17319
0.10452 2.37748 0.17645
0.10528 2.02317 0.17348
0.10604 2.14845 0.17298
0.10680 2.08254 0.16443
0.10756 2.01793 0.16705
0.10832 1.85325 0.16455
0.10908 1.72029 0.16955
0.10984 1.99807 0.16671
0.11060 1.52225 0.16789
0.11136 1.57211 0.16068
0.11212 1.57172 0.16560
0.11288 1.57224 0.16370
0.11364 1.47230 0.15810
0.11440 1.19532 0.15802
0.11516 1.34224 0.15493
0.11592 1.29797 0.15491
0.11668 1.22877 0.15570
0.11744 1.18780 0.15493
0.11820 1.13934 0.15296
0.11896 1.04648 0.15167
0.11972 0.95041 0.15089
0.12048 0.89571 0.14929
0.12124 0.93265 0.14431
0.12200 0.98972 0.14875
0.12276 0.67460 0.14931
0.12352 0.62852 0.14478
0.12428 0.75170 0.14457
0.12504 0.73596 0.14535
0.12580 0.82364 0.14346
0.12656 0.57633 0.14435
0.12732 0.59448 0.14001
0.12808 0.67364 0.13977
0.12884 0.50737 0.14070
0.12960 0.52037 0.13896
0.13036 0.51871 0.13690
0.13112 0.52183 0.13625
0.13188 0.44876 0.13681
0.13264 0.40489 0.13461
0.13340 0.41918 0.13653
0.13416 0.46665 0.13493
0.13492 0.42349 0.13365
0.13568 0.49298 0.13337
0.13644 0.27126 0.13416
0.13720 0.46739 0.13073
0.13796 0.30806 0.13110
0.13873 0.41000 0.13033
0.13949 0.11548 0.12986
0.14025 0.38640 0.13045
0.14101 0.16873 0.12970
0.14177 0.21182 0.13006
0.14253 0.20748 0.12740
0.14329 0.23207 0.12905
0.14405 0.17014 0.12869
0.14481 0.26104 0.12877
0.14557 0.33261 0.12830
0.14633 0.29840 0.12575
0.14709 0.09871 0.12583
0.14785 0.33816 0.12713
0.14861 0.25436 0.12449
0.14937 0.32996 0.12549
0.15013 0.12008 0.12336
0.15089 0.24676 0.12259
0.15165 0.20887 0.12139
0.15241 0.18419 0.12052
0.15317 0.20249 0.12448
0.15393 0.14529 0.12324
0.15469 0.28503 0.12007
0.15545 0.19121 0.12119
0.15621 0.30649 0.11880
0.15697 0.13623 0.12087
0.15773 0.19426 0.11843
0.15849 0.20602 0.11912
0.15925 0.16202 0.11973
0.16001 0.14625 0.11722
0.16077 0.31240 0.12001
0.16153 0.24352 0.11758
0.16229 0.17480 0.11785
0.16305 0.34798 0.11675
0.16381 0.32054 0.11718
0.16457 0.13623 0.11442
0.16533 0.30006 0.11549
0.16609 0.19745 0.11483
0.16685 0.28547 0.11547
0.16761 0.29264 0.11661
0.16837 0.16269 0.11584
0.16913 0.20933 0.11270
0.16989 0.10001 0.11442
0.17065 0.24047 0.11335
0.17141 0.32468 0.11469
0.17217 0.29665 0.11240
0.17293 0.22516 0.11464
0.17369 0.27569 0.11438
0.17445 0.33752 0.11357
0.17521 0.19032 0.11552
0.17597 0.21351 0.11568
0.17673 0.24448 0.11507
0.17749 0.24749 0.11710
0.17825 0.18756 0.11669
0.17901 0.19136 0.11844
0.17977 0.00500 0.12036
0.18053 0.13946 0.12328
0.18129 0.29121 0.12174
0.18205 0.16819 0.12370
0.18281 0.19450 0.12101
0.18357 0.28092 0.12350
0.18433 0.21621 0.12541
0.18509 0.28740 0.12348
0.18585 0.24301 0.12474
0.18661 0.23757 0.12601
0.18737 0.20208 0.12522
0.18813 0.40552 0.12475
0.18889 0.18355 0.12636
0.18965 0.41957 0.12543
0.19041 0.41427 0.12510
0.19117 0.32282 0.12407
0.19193 0.34072 0.12666
0.19269 0.10854 0.12703
0.19345 0.38828 0.12792
0.19421 0.36934 0.12565
0.19497 0.32021 0.12619
0.19573 0.30882 0.12885
0.19649 0.31432 0.12806
0.19725 0.38222 0.12782
0.19801 0.32907 0.12850
0.19877 0.23005 0.12830
0.19953 0.33944 0.12743
0.20029 0.33900 0.12798
0.20105 0.20214 0.12658
0.20181 0.33262 0.12759
0.20257 0.47232 0.12780
0.20333 0.33554 0.12555
0.20409 0.29493 0.12804
0.20485 0.30066 0.13025
0.20561 0.25667 0.12810
0.20637 0.37105 0.12723
0.20713 0.22967 0.12634
0.20789 0.37616 0.13006
0.20865 0.19354 0.12859
0.20941 0.32598 0.12950
0.21017 0.36891 0.12690
0.21093 0.31767 0.12897
0.21169 0.13484 0.12972
0.21245 0.23724 0.12905
0.21321 0.28305 0.12791
0.21397 0.35052 0.12857
0.21473 0.18119 0.12932
0.21549 0.19321 0.12830
0.21625 0.19225 0.12849
0.21701 0.32129 0.12834
0.21777 0.22854 0.12575
0.21853 0.37927 0.13027
0.21929 0.23420 0.12755
0.22005 0.20321 0.12741
0.22081 0.36905 0.12815
0.22157 0.32725 0.12593
0.22233 0.25085 0.12618
0.22309 0.27788 0.12668
0.22385 0.07250 0.12387
0.22461 0.27963 0.12514
0.22537 0.17680 0.12328
0.22613 0.28988 0.12307
0.22689 0.28328 0.12376
0.22765 0.27023 0.12241
0.22841 0.12304 0.12168
0.22917 0.28110 0.12279
0.22993 0.29403 0.11999
0.23069 0.32010 0.11957
0.23145 0.28962 0.11809
0.23221 0.07033 0.12089
0.23297 0.31840 0.11920
0.23373 0.26122 0.11973
0.23449 0.21054 0.11701
0.23525 0.30606 0.11943
0.23601 0.23845 0.11961
0.23677 0.16057 0.11703
0.23753 0.28958 0.11665
0.23829 0.16292 0.11673
0.23905 0.19908 0.11712
0.23981 0.19866 0.11408
0.24057 0.19519 0.11448
0.24133 0.20197 0.11460
0.24209 0.11053 0.11446
0.24285 0.32108 0.11558
0.24361 0.19725 0.11436
0.24437 0.16658 0.11574
0.24513 0.21671 0.11320
0.24589 0.25522 0.11326
0.24665 0.27869 0.11256
0.24741 0.22014 0.11246
0.24817 0.32663 0.11110
0.24893 0.20443 0.11173
0.24969 0.21380 0.11262
0.25045 0.17687 0.11037
0.25121 0.19507 0.11165
0.25197 0.21042 0.10964
0.25273 0.15669 0.10990
0.25349 0.16472 0.11013
0.25425 0.31707 0.10939
0.25501 0.12326 0.10767
0.25577 0.14289 0.10763
0.25653 0.10519 0.10605
0.25729 0.09142 0.10685
0.25805 0.08984 0.10735
0.25881 0.18255 0.10745
0.25957 0.18345 0.10611
0.26033 0.13591 0.10755
0.26109 0.24033 0.10561
0.26185 0.16896 0.10690
0.26261 0.16221 0.10522
0.26337 0.11359 0.10587
0.26413 0.28353 0.10479
0.26489 0.14631 0.10500
0.26565 0.10301 0.10400
0.26641 0.07818 0.10403
0.26717 0.14108 0.10370
0.26793 0.17022 0.10358
0.26869 0.18621 0.10449
0.26945 0.04413 0.10492
0.27021 -0.00516 0.10331
0.27097 0.05931 0.10352
0.27172 0.18442 0.10267
0.27248 0.14869 0.10161
0.27324 0.13690 0.10228
0.27400 0.20923 0.10170
0.27476 0.13512 0.10151
0.27552 0.09692 0.10162
0.27628 0.01111 0.10101
0.27704 0.08340 0.10109
0.27780 0.00975 0.09973
0.27856 0.08672 0.09995
0.27932 0.12454 0.10105
0.28008 0.07897 0.10117
0.28084 0.13006 0.09827
0.28160 0.05224 0.09869
0.28236 0.14011 0.09752
0.28312 0.06650 0.09936
0.28388 0.15059 0.09896
0.28464 0.17302 0.09827
0.28540 0.14949 0.09849
0.28616 0.09995 0.09860
0.28692 0.12510 0.09896
0.28768 0.09862 0.09910
0.28844 -0.00168 0.09928
0.28920 0.03908 0.09906
0.28996 0.06530 0.09882
0.29072 0.19268 0.10074
0.29148 0.05051 0.10056
0.29224 0.16788 0.09864
0.29300 0.16205 0.10029
0.29376 0.09580 0.09863
0.29452 0.05904 0.10212
0.29528 0.13501 0.09977
0.29604 -0.05043 0.10000
0.29680 0.14053 0.09981
0.29756 0.16159 0.09878
0.29832 0.03795 0.09995
0.29908 0.09783 0.09910
0.29984 0.02051 0.09941
0.30060 0.09340 0.09886
0.30136 0.13827 0.09920
0.30212 0.10342 0.09763
0.30288 0.00317 0.09803
0.30364 -0.04966 0.09801
0.30440 -0.08421 0.09791
0.30516 0.12975 0.09661
0.30592 0.05487 0.09884
0.30668 0.04971 0.09928
0.30744 0.16777 0.09880
0.30820 0.17931 0.09967
0.30896 0.24448 0.10056
0.30972 0.12192 0.09979
0.31048 0.08715 0.09894
0.31124 0.09054 0.10042
0.31200 0.15937 0.10070
0.31276 0.23829 0.10125
0.31352 0.12906 0.10013
0.31428 0.03506 0.09792
0.31504 0.03753 0.10230
0.31580 0.05156 0.10340
0.31656 -0.13764 0.10279
0.31732 0.01408 0.10417
0.31808 0.07426 0.10265
0.31883 0.09428 0.10372
0.31959 0.07565 0.10404
0.32035 -0.01792 0.10431
0.32111 0.10544 0.10380
0.32187 0.15272 0.10411
0.32263 -0.01658 0.10561
0.32339 0.09501 0.10700
0.32415 0.28472 0.10400
0.32491 0.03914 0.10652
0.32567 0.26381 0.10577
0.32643 0.22352 0.10455
0.32719 0.13988 0.10593
0.32795 0.08454 0.10520
0.32871 0.08427 0.10634
0.32947 0.19817 0.10611
0.33023 -0.08967 0.10581
0.33099 0.01962 0.10591
0.33175 0.03824 0.10739
0.33251 -0.00450 0.10654
0.33327 0.04984 0.10814
0.33403 0.02129 0.10735
0.33479 0.12055 0.10745
0.33555 0.00394 0.10771
0.33631 -0.01459 0.10632
0.33707 0.21489 0.10751
0.33783 0.12198 0.10960
0.33859 0.07921 0.10856
0.33935 0.06095 0.10836
0.34011 0.09169 0.10895
0.34087 0.21629 0.10966
0.34163 0.23685 0.10769
0.34239 0.01950 0.10926
0.34315 0.03290 0.10903
0.34391 0.18089 0.11014
0.34467 0.11569 0.10865
0.34543 0.01444 0.10796
0.34619 0.17441 0.10925
0.34695 0.13912 0.10930
0.34771 0.22456 0.11019
0.34847 0.13104 0.11051
0.34922 0.10795 0.11187
0.34998 0.03665 0.10887
0.35074 0.05013 0.10972
0.35150 0.11910 0.10721
0.35226 0.11172 0.10546
0.35302 0.06051 0.10700
0.35378 0.07516 0.10389
0.35454 0.15787 0.10419
0.35530 0.06039 0.10504
0.35606 0.10340 0.10557
0.35682 0.04218 0.10626
0.35758 0.10833 0.10763
0.35834 0.31294 0.10710
0.35910 0.12270 0.10547
0.35986 0.11296 0.10658
0.36062 0.07929 0.10672
0.36138 0.04697 0.10638
0.36214 0.19559 0.10591
0.36290 0.21448 0.10796
0.36366 0.09785 0.10563
0.36442 0.04380 0.10646
0.36518 0.11912 0.10697
0.36594 0.12702 0.10838
0.36670 0.12663 0.10674
0.36746 0.07733 0.10751
0.36822 0.13933 0.11021
0.36898 0.16100 0.10964
0.36974 0.08556 0.11250
0.37050 -0.01091 0.11027
0.37126 0.20362 0.11173
0.37202 0.14027 0.11063
0.37277 0.14140 0.11272
0.37353 -0.04520 0.11489
0.37429 0.06099 0.11426
0.37505 0.16324 0.11424
0.37581 0.00559 0.11523
0.37657 0.19213 0.11643
0.37733 0.14544 0.11629
0.37809 0.04736 0.11789
0.37885 -0.01273 0.11787
0.37961 0.15389 0.11772
0.38037 0.02815 0.11884
0.38113 0.02477 0.11767
0.38189 0.02295 0.11951
0.38265 0.11575 0.12097
0.38341 0.14834 0.12119
0.38417 -0.05863 0.12488
0.38493 0.04566 0.12488
0.38569 0.18531 0.12528
0.38645 0.08261 0.12547
0.38721 -0.10767 0.12705
0.38797 0.03323 0.12620
0.38873 0.12207 0.12839
0.38949 0.00246 0.13458
0.39025 0.07688 0.12991
0.39101 0.13594 0.13019
0.39177 0.24969 0.13123
0.39252 0.04846 0.12962
0.39328 0.01018 0.13420
0.39404 0.03317 0.13287
0.39480 0.14977 0.13440
0.39556 -0.02314 0.13635
0.39632 0.03308 0.13720
0.39708 0.15187 0.14004
0.39784 0.07678 0.14103
0.39860 0.03932 0.14055
0.39936 0.16543 0.13874
0.40012 0.21489 0.14014
0.40088 0.16003 0.14200
0.40164 0.09419 0.14510
0.40240 0.00116 0.14569
0.40316 0.13466 0.14658
0.40392 0.03699 0.14525
0.40468 -0.01469 0.36206
0.40544 0.07683 0.14699
0.40620 -0.01407 0.14790
0.40696 0.03956 0.15003
0.40772 0.08417 0.14979
0.40848 0.03076 0.15259
0.40924 0.08532 0.15035
0.40999 0.09810 0.15238
0.41075 0.13929 0.15278
0.41151 0.03018 0.15338
0.41227 0.19666 0.15066
0.41303 0.02403 0.15122
0.41379 0.09892 0.15141
0.41455 0.10140 0.15603
0.41531 -0.12839 0.15561
0.41607 -0.17569 0.15510
0.41683 -0.09721 0.15617
0.41759 0.05075 0.15756
0.41835 -0.13193 0.16086
0.41911 -0.09754 0.15755
0.41987 0.12494 0.16273
0.42063 0.03228 0.15629
0.42139 -0.10372 0.16065
0.42215 0.18064 0.16004
0.42291 -0.07850 0.16673
0.42367 0.27361 0.16457
0.42443 0.00285 0.16507
0.42519 0.24433 0.17031
0.42594 0.21824 0.17074
0.42670 0.19940 0.17720
0.42746 0.17320 0.17133
0.42822 0.05525 0.17005
0.42898 -0.23324 0.17678
0.42974 -0.00333 0.17788
0.43050 -0.06432 0.17964
0.43126 0.09905 0.18746
0.43202 0.19160 0.19028
0.43278 0.14388 0.18773
0.43354 0.04595 0.19008
0.43430 -0.02133 0.19336
0.43506 0.31340 0.18962
