# Supplementary material for: De novo design of proteins housing excitonically coupled chlorophyll special pairs
Source: Nat Chem Biol. 2024 Jun 3;20(7):906–15. doi: 10.1038/s41589-024-01626-0 (PMC11213709; doi:10.1038/s41589-024-01626-0)
Supplement: Supplementary file 5 — Raw SAXS data for SP1, SP2 and SP3 apo proteins. [file 41589_2024_1626_MOESM5_ESM.zip › SAXS_data_Fig2/SP1_166uM/Buffer2/SP1_166uM_snap_00044.sub.2.dat]

0.01026 33.34745 8.25768
0.01102 32.01068 4.97941
0.01178 29.85923 3.34665
0.01254 32.01474 2.56068
0.01330 34.46233 1.87184
0.01406 31.36241 1.74656
0.01482 30.75848 1.43207
0.01558 32.59462 1.35542
0.01634 29.81993 1.20696
0.01710 31.10385 1.10710
0.01786 31.88984 1.09054
0.01862 31.18353 1.03651
0.01938 30.89444 0.99414
0.02014 29.63266 0.96274
0.02090 30.31759 0.85052
0.02166 29.26585 0.81266
0.02242 28.69662 0.73867
0.02318 29.40518 0.70019
0.02395 28.73237 0.68972
0.02471 28.82360 0.69769
0.02547 28.62004 0.64134
0.02623 27.56448 0.61711
0.02699 27.28592 0.59573
0.02775 26.73252 0.58810
0.02851 26.56251 0.56224
0.02927 26.68053 0.54372
0.03003 26.15034 0.52139
0.03079 25.55850 0.53386
0.03155 25.16171 0.50073
0.03231 25.83228 0.51055
0.03307 24.91113 0.48637
0.03383 24.74717 0.47327
0.03459 24.00970 0.47427
0.03535 23.79388 0.45603
0.03611 23.01478 0.44094
0.03687 22.46619 0.43775
0.03763 22.94733 0.42659
0.03839 22.09330 0.42441
0.03915 21.81403 0.41324
0.03991 21.96577 0.41129
0.04067 20.40961 0.38426
0.04143 20.57843 0.38888
0.04219 20.38711 0.37896
0.04295 19.72066 0.37881
0.04371 19.53831 0.37213
0.04447 19.09045 0.36053
0.04523 19.08410 0.34418
0.04599 18.58343 0.34945
0.04675 18.70874 0.34426
0.04751 18.02664 0.33376
0.04827 17.93809 0.33873
0.04903 17.82726 0.33725
0.04979 17.17424 0.32409
0.05055 16.87513 0.32064
0.05131 16.47476 0.31016
0.05207 16.44840 0.30487
0.05283 15.98242 0.30596
0.05359 15.34719 0.29118
0.05435 15.22524 0.29592
0.05511 14.76984 0.29899
0.05587 14.69870 0.28712
0.05663 14.14016 0.29087
0.05739 14.56056 0.28518
0.05815 13.50648 0.27869
0.05891 12.93076 0.28178
0.05967 13.27567 0.27236
0.06043 12.57574 0.27493
0.06119 12.57403 0.27178
0.06195 12.26326 0.26312
0.06271 11.46949 0.25609
0.06347 11.79651 0.25960
0.06423 11.51275 0.25550
0.06499 10.88149 0.24655
0.06575 10.92614 0.24586
0.06651 10.64788 0.24486
0.06727 10.14938 0.24529
0.06803 10.22271 0.24122
0.06879 9.84565 0.23893
0.06955 9.28938 0.23983
0.07031 8.93432 0.23112
0.07107 9.01059 0.22790
0.07183 9.12236 0.23088
0.07259 8.51259 0.22767
0.07335 8.63212 0.22541
0.07412 8.23141 0.21733
0.07488 8.11124 0.21471
0.07564 7.84453 0.21499
0.07640 7.65554 0.21939
0.07716 7.29832 0.21546
0.07792 7.33191 0.21073
0.07868 6.68973 0.20876
0.07944 6.90228 0.21113
0.08020 6.60558 0.20703
0.08096 6.39815 0.20373
0.08172 6.25754 0.20044
0.08248 6.32125 0.19988
0.08324 5.81293 0.19489
0.08400 5.55191 0.19502
0.08476 5.63700 0.19929
0.08552 5.43551 0.20129
0.08628 5.27308 0.19877
0.08704 5.23687 0.19510
0.08780 4.89559 0.19721
0.08856 4.80922 0.20054
0.08932 4.65512 0.19912
0.09008 4.62282 0.20358
0.09084 4.15009 0.20668
0.09160 4.23625 0.20396
0.09236 3.85676 0.20751
0.09312 3.97910 0.20464
0.09388 3.93791 0.20249
0.09464 3.85772 0.20306
0.09540 3.53255 0.19529
0.09616 3.62469 0.19569
0.09692 3.21660 0.19935
0.09768 3.22819 0.19289
0.09844 2.95772 0.18990
0.09920 2.95830 0.18992
0.09996 2.62568 0.18490
0.10072 2.59384 0.19005
0.10148 2.83065 0.18401
0.10224 2.47916 0.17807
0.10300 2.76419 0.17558
0.10376 2.40881 0.17395
0.10452 2.27674 0.17495
0.10528 2.50543 0.17349
0.10604 2.21683 0.17047
0.10680 1.88529 0.17075
0.10756 2.03648 0.16690
0.10832 1.78550 0.16944
0.10908 1.71716 0.16897
0.10984 1.82917 0.16667
0.11060 1.67190 0.16767
0.11136 1.80569 0.16309
0.11212 1.59159 0.16469
0.11288 1.14123 0.16026
0.11364 1.40569 0.15566
0.11440 1.42829 0.15928
0.11516 1.30667 0.15847
0.11592 1.19080 0.15748
0.11668 1.24181 0.15654
0.11744 1.17939 0.15286
0.11820 1.00003 0.15043
0.11896 1.21994 0.15130
0.11972 1.17255 0.14858
0.12048 0.91511 0.14909
0.12124 0.97234 0.14852
0.12200 0.99392 0.14867
0.12276 0.80156 0.14447
0.12352 0.79811 0.14367
0.12428 0.71796 0.14670
0.12504 0.66852 0.14368
0.12580 0.41775 0.14261
0.12656 0.79418 0.14307
0.12732 0.61096 0.14058
0.12808 0.69208 0.14258
0.12884 0.38439 0.13828
0.12960 0.61000 0.14043
0.13036 0.55496 0.13738
0.13112 0.53395 0.13942
0.13188 0.52280 0.13715
0.13264 0.47243 0.13616
0.13340 0.47660 0.13484
0.13416 0.22511 0.13624
0.13492 0.30371 0.13427
0.13568 0.36775 0.13334
0.13644 0.37518 0.13196
0.13720 0.40265 0.13089
0.13796 0.27355 0.13152
0.13873 0.38545 0.13052
0.13949 0.38425 0.12819
0.14025 0.30103 0.13071
0.14101 0.29753 0.12955
0.14177 0.36108 0.12827
0.14253 0.31328 0.12728
0.14329 0.27071 0.12955
0.14405 0.17904 0.12910
0.14481 0.37552 0.12726
0.14557 0.24184 0.12736
0.14633 0.22486 0.12461
0.14709 0.16899 0.12815
0.14785 0.10579 0.12578
0.14861 0.15043 0.12580
0.14937 0.23082 0.12604
0.15013 0.21457 0.12470
0.15089 0.21749 0.12319
0.15165 0.22577 0.12373
0.15241 0.24093 0.12152
0.15317 0.18227 0.12176
0.15393 0.13437 0.12077
0.15469 0.24133 0.12160
0.15545 0.15851 0.12067
0.15621 0.27181 0.11988
0.15697 0.29169 0.11945
0.15773 0.19385 0.12053
0.15849 0.28039 0.11979
0.15925 0.14910 0.11875
0.16001 0.28025 0.11986
0.16077 0.21255 0.12087
0.16153 0.15797 0.11945
0.16229 0.32940 0.11791
0.16305 0.22085 0.11637
0.16381 0.43067 0.11572
0.16457 0.20056 0.11727
0.16533 0.28973 0.11773
0.16609 0.30450 0.11593
0.16685 0.22124 0.11540
0.16761 0.13277 0.11534
0.16837 0.18593 0.11376
0.16913 0.17965 0.11463
0.16989 0.14890 0.11292
0.17065 0.32167 0.11455
0.17141 0.37726 0.11376
0.17217 0.37771 0.11444
0.17293 0.19115 0.11493
0.17369 0.27280 0.11420
0.17445 0.26985 0.11576
0.17521 0.31567 0.11722
0.17597 0.22542 0.11562
0.17673 0.28905 0.11580
0.17749 0.28605 0.11682
0.17825 0.22394 0.11680
0.17901 0.01436 0.11903
0.17977 0.22094 0.12099
0.18053 0.34142 0.12268
0.18129 0.10243 0.12215
0.18205 0.25941 0.12069
0.18281 0.32849 0.12043
0.18357 0.38326 0.12120
0.18433 0.17785 0.12140
0.18509 0.25076 0.12541
0.18585 0.23269 0.12645
0.18661 0.15438 0.12493
0.18737 0.27398 0.12369
0.18813 0.36098 0.12464
0.18889 0.30487 0.12505
0.18965 0.45855 0.12507
0.19041 0.18050 0.12718
0.19117 0.31111 0.12807
0.19193 0.40574 0.12803
0.19269 0.31267 0.12535
0.19345 0.31998 0.12485
0.19421 0.35739 0.12665
0.19497 0.49419 0.12758
0.19573 0.24063 0.12754
0.19649 0.38501 0.12730
0.19725 0.28662 0.12643
0.19801 0.17728 0.12957
0.19877 0.23010 0.12653
0.19953 0.26743 0.12801
0.20029 0.38146 0.13012
0.20105 0.34149 0.12864
0.20181 0.41136 0.12710
0.20257 0.21449 0.12807
0.20333 0.48165 0.12661
0.20409 0.35378 0.12742
0.20485 0.32493 0.12659
0.20561 0.45448 0.12722
0.20637 0.19226 0.12681
0.20713 0.23853 0.12953
0.20789 0.37395 0.12827
0.20865 0.34590 0.12748
0.20941 0.15801 0.12870
0.21017 0.38920 0.12947
0.21093 0.50593 0.12943
0.21169 0.11362 0.12670
0.21245 0.30984 0.12797
0.21321 0.34674 0.12892
0.21397 0.30852 0.12854
0.21473 0.36742 0.12744
0.21549 0.24938 0.12983
0.21625 0.36724 0.13018
0.21701 0.18537 0.12568
0.21777 0.34320 0.12679
0.21853 0.13299 0.12665
0.21929 0.21251 0.12714
0.22005 0.17949 0.12680
0.22081 0.13729 0.12769
0.22157 0.31138 0.12558
0.22233 0.09468 0.12596
0.22309 0.22478 0.12645
0.22385 0.41719 0.12598
0.22461 0.37842 0.12227
0.22537 0.29299 0.12326
0.22613 0.30698 0.12472
0.22689 0.36528 0.12290
0.22765 0.26748 0.12274
0.22841 0.22709 0.12055
0.22917 0.10366 0.12037
0.22993 0.16684 0.12081
0.23069 0.02988 0.11956
0.23145 0.09225 0.11840
0.23221 0.21657 0.11967
0.23297 0.20659 0.11858
0.23373 0.13376 0.11787
0.23449 0.25066 0.11965
0.23525 0.16264 0.11670
0.23601 0.13532 0.11645
0.23677 0.27731 0.11919
0.23753 0.17470 0.11710
0.23829 0.38344 0.11497
0.23905 0.22615 0.11643
0.23981 0.15281 0.11366
0.24057 0.19152 0.11345
0.24133 0.24750 0.11473
0.24209 0.27842 0.11479
0.24285 0.23309 0.11446
0.24361 0.17585 0.11355
0.24437 0.20080 0.11386
0.24513 0.15153 0.11242
0.24589 0.16511 0.11222
0.24665 0.30646 0.11325
0.24741 0.15370 0.11220
0.24817 0.13521 0.11069
0.24893 0.26229 0.11110
0.24969 0.13377 0.11173
0.25045 0.24772 0.11083
0.25121 0.18606 0.10960
0.25197 0.29279 0.11016
0.25273 0.25655 0.11124
0.25349 0.15451 0.10879
0.25425 0.22924 0.10808
0.25501 0.13471 0.10857
0.25577 0.17311 0.10836
0.25653 0.16597 0.10687
0.25729 0.08350 0.10924
0.25805 0.20709 0.10733
0.25881 0.16286 0.10784
0.25957 0.15526 0.10824
0.26033 0.09668 0.10542
0.26109 0.13131 0.10773
0.26185 0.21428 0.10567
0.26261 0.16571 0.10601
0.26337 0.00465 0.10549
0.26413 0.23714 0.10526
0.26489 0.15689 0.10504
0.26565 0.17164 0.10534
0.26641 0.09863 0.10374
0.26717 0.11967 0.10332
0.26793 0.20930 0.10443
0.26869 0.17400 0.10336
0.26945 0.12211 0.10175
0.27021 0.12181 0.10228
0.27097 0.00821 0.10312
0.27172 0.07273 0.10303
0.27248 0.07929 0.10109
0.27324 0.02735 0.10172
0.27400 0.03476 0.10170
0.27476 0.18062 0.10119
0.27552 0.13576 0.10182
0.27628 0.15017 0.09981
0.27704 0.04247 0.10032
0.27780 -0.06517 0.09930
0.27856 0.17148 0.10103
0.27932 0.12040 0.10058
0.28008 0.17235 0.09825
0.28084 0.16492 0.09874
0.28160 0.14443 0.09924
0.28236 0.17793 0.10005
0.28312 0.21442 0.09861
0.28388 0.05725 0.09821
0.28464 0.11585 0.09882
0.28540 0.03250 0.09833
0.28616 -0.00935 0.09853
0.28692 0.12934 0.09890
0.28768 0.16450 0.09955
0.28844 0.11514 0.09849
0.28920 0.16955 0.09882
0.28996 0.12508 0.09764
0.29072 0.20556 0.09833
0.29148 0.21814 0.10040
0.29224 0.09381 0.09997
0.29300 0.13783 0.10125
0.29376 0.08130 0.10082
0.29452 0.03092 0.10032
0.29528 0.03742 0.09861
0.29604 0.07162 0.09736
0.29680 0.20613 0.09894
0.29756 -0.03497 0.10050
0.29832 0.16768 0.09979
0.29908 0.18114 0.09973
0.29984 0.14595 0.09875
0.30060 0.14148 0.09869
0.30136 0.16261 0.09952
0.30212 0.02457 0.09839
0.30288 0.13897 0.09869
0.30364 0.10630 0.09813
0.30440 0.08954 0.09703
0.30516 0.17303 0.09786
0.30592 0.17200 0.09896
0.30668 0.20886 0.09855
0.30744 0.10392 0.09918
0.30820 0.14157 0.09936
0.30896 -0.01159 0.10042
0.30972 0.01465 0.10074
0.31048 0.20191 0.09973
0.31124 0.07463 0.09983
0.31200 0.01952 0.10113
0.31276 0.20036 0.10113
0.31352 0.03207 0.09954
0.31428 0.03954 0.10082
0.31504 0.11800 0.10208
0.31580 0.00051 0.10312
0.31656 0.04096 0.10538
0.31732 0.14252 0.10370
0.31808 0.05644 0.10380
0.31883 0.16234 0.10348
0.31959 0.08878 0.10283
0.32035 0.14640 0.10441
0.32111 0.14575 0.10611
0.32187 0.15310 0.10518
0.32263 0.10939 0.10421
0.32339 -0.05945 0.10585
0.32415 0.09374 0.10567
0.32491 0.03960 0.10537
0.32567 0.13205 0.10613
0.32643 0.18696 0.10504
0.32719 -0.02578 0.10636
0.32795 0.01694 0.10587
0.32871 0.19299 0.10664
0.32947 0.07308 0.10451
0.33023 0.14244 0.10824
0.33099 0.06795 0.10735
0.33175 0.13286 0.10636
0.33251 0.01911 0.10721
0.33327 0.10330 0.10678
0.33403 0.08332 0.10500
0.33479 0.03695 0.10658
0.33555 0.12166 0.10901
0.33631 0.14815 0.10796
0.33707 0.08884 0.10761
0.33783 0.03287 0.10771
0.33859 0.01374 0.10644
0.33935 0.15775 0.10688
0.34011 0.16785 0.10899
0.34087 0.01994 0.10826
0.34163 0.05606 0.10796
0.34239 0.00098 0.10995
0.34315 -0.00647 0.10830
0.34391 0.12642 0.10883
0.34467 0.03282 0.10792
0.34543 0.07289 0.10994
0.34619 0.09796 0.10733
0.34695 -0.05699 0.11047
0.34771 -0.01499 0.10924
0.34847 -0.04664 0.11139
0.34922 0.17173 0.10871
0.34998 0.12216 0.10986
0.35074 0.15502 0.10978
0.35150 0.10871 0.10757
0.35226 0.05368 0.10589
0.35302 0.21030 0.10528
0.35378 0.14596 0.10518
0.35454 0.07190 0.10415
0.35530 0.14574 0.10484
0.35606 0.08890 0.10636
0.35682 0.21894 0.10723
0.35758 0.15936 0.10854
0.35834 0.18001 0.10790
0.35910 0.08666 0.10721
0.35986 0.08608 0.10692
0.36062 0.03057 0.10632
0.36138 0.07601 0.10642
0.36214 0.09277 0.10788
0.36290 0.06366 0.10685
0.36366 0.21309 0.10646
0.36442 0.01907 0.10624
0.36518 0.27824 0.10650
0.36594 0.17416 0.10901
0.36670 -0.03210 0.10721
0.36746 0.20220 0.11056
0.36822 0.17269 0.11086
0.36898 0.12291 0.11015
0.36974 0.05051 0.11102
0.37050 0.14831 0.11066
0.37126 0.22474 0.11092
0.37202 0.08626 0.11134
0.37277 0.09536 0.11240
0.37353 0.09200 0.11293
0.37429 0.24733 0.11341
0.37505 0.03069 0.11522
0.37581 0.19740 0.11516
0.37657 0.25334 0.11700
0.37733 -0.08604 0.11520
0.37809 0.08307 0.11652
0.37885 0.00769 0.11895
0.37961 0.21310 0.11785
0.38037 0.13348 0.12112
0.38113 0.21467 0.12191
0.38189 0.09396 0.12307
0.38265 0.25035 0.11893
0.38341 -0.01018 0.12260
0.38417 0.07550 0.12282
0.38493 -0.08543 0.12489
0.38569 0.05483 0.12552
0.38645 0.09329 0.12513
0.38721 0.15426 0.12700
0.38797 0.00808 0.12813
0.38873 0.03076 0.12848
0.38949 0.03454 0.14907
0.39025 0.00329 0.13036
0.39101 0.07265 0.12896
0.39177 0.02253 0.13134
0.39252 0.12393 0.13306
0.39328 0.00504 0.13208
0.39404 0.13089 0.13089
0.39480 0.05791 0.13432
0.39556 0.20763 0.13497
0.39632 0.06132 0.13543
0.39708 -0.20739 0.13636
0.39784 0.18723 0.13780
0.39860 0.18330 0.14230
0.39936 0.12106 0.14113
0.40012 -0.06397 0.14194
0.40088 0.14132 0.14307
0.40164 0.29249 0.14251
0.40240 0.21403 0.14638
0.40316 0.17099 0.14380
0.40392 0.05173 0.14594
0.40468 0.14819 0.26273
0.40544 0.26126 0.14805
0.40620 0.13333 0.14999
0.40696 0.20242 0.14652
0.40772 0.01380 0.15028
0.40848 0.07760 0.15037
0.40924 0.12888 0.15193
0.40999 0.34138 0.14948
0.41075 0.21214 0.15098
0.41151 -0.02956 0.14930
0.41227 0.07195 0.15462
0.41303 0.12923 0.15078
0.41379 0.13759 0.15585
0.41455 0.15375 0.15278
0.41531 0.09946 0.15788
0.41607 0.17367 0.15763
0.41683 -0.11539 0.15547
0.41759 -0.05973 0.15828
0.41835 0.26044 0.15728
0.41911 0.33469 0.15769
0.41987 0.22000 0.15702
0.42063 0.11819 0.15788
0.42139 0.07161 0.16047
0.42215 0.13533 0.16400
0.42291 0.07621 0.16339
0.42367 0.15036 0.16480
0.42443 0.06850 0.16973
0.42519 0.20114 0.16775
0.42594 0.05153 0.16884
0.42670 0.05727 0.17379
0.42746 0.14121 0.17423
0.42822 -0.17928 0.17706
0.42898 0.25116 0.18088
0.42974 0.19222 0.17862
0.43050 0.10626 0.18172
0.43126 0.06376 0.18310
0.43202 -0.07544 0.18815
0.43278 0.02291 0.18113
0.43354 0.08191 0.19039
0.43430 -0.02979 0.19258
0.43506 -0.19386 0.19639
