# Supplementary material for: De novo design of proteins housing excitonically coupled chlorophyll special pairs
Source: Nat Chem Biol. 2024 Jun 3;20(7):906–15. doi: 10.1038/s41589-024-01626-0 (PMC11213709; doi:10.1038/s41589-024-01626-0)
Supplement: Supplementary file 5 — Raw SAXS data for SP1, SP2 and SP3 apo proteins. [file 41589_2024_1626_MOESM5_ESM.zip › SAXS_data_Fig2/SP1_166uM/Buffer2/SP1_166uM_snap_00032.sub.2.dat]

0.01026 34.27792 8.12680
0.01102 36.04248 5.04560
0.01178 33.13366 3.55216
0.01254 34.16445 2.47088
0.01330 32.14970 1.98627
0.01406 29.79416 1.69835
0.01482 30.90002 1.44800
0.01558 31.78317 1.35331
0.01634 31.76377 1.28401
0.01710 30.20308 1.16022
0.01786 30.01058 1.06628
0.01862 29.66027 0.94738
0.01938 29.75721 0.93597
0.02014 30.01554 0.88083
0.02090 29.65659 0.84092
0.02166 30.37299 0.79562
0.02242 28.33372 0.77395
0.02318 28.93647 0.75268
0.02395 29.17074 0.68885
0.02471 28.03733 0.64778
0.02547 28.45669 0.62996
0.02623 27.64194 0.61516
0.02699 27.04265 0.59799
0.02775 27.18907 0.59245
0.02851 25.81850 0.57755
0.02927 25.84814 0.53820
0.03003 25.39898 0.52145
0.03079 25.22767 0.50121
0.03155 25.02430 0.50757
0.03231 25.35399 0.50498
0.03307 24.27789 0.48579
0.03383 23.90844 0.47003
0.03459 23.77972 0.45929
0.03535 23.60464 0.44925
0.03611 23.51936 0.43729
0.03687 22.65679 0.43799
0.03763 22.11236 0.41411
0.03839 22.30540 0.41896
0.03915 22.32020 0.41546
0.03991 21.12202 0.40475
0.04067 20.54410 0.39652
0.04143 20.87432 0.38489
0.04219 20.04741 0.37460
0.04295 20.16889 0.37821
0.04371 19.66856 0.35879
0.04447 19.63240 0.35557
0.04523 18.73754 0.35897
0.04599 18.78178 0.35748
0.04675 18.45613 0.34562
0.04751 17.72007 0.33359
0.04827 17.95849 0.33147
0.04903 17.49514 0.32885
0.04979 17.08651 0.32885
0.05055 16.91536 0.30166
0.05131 16.58747 0.31666
0.05207 15.91272 0.31424
0.05283 15.88793 0.30296
0.05359 15.67417 0.30053
0.05435 15.37269 0.29682
0.05511 14.87860 0.30377
0.05587 14.54748 0.29146
0.05663 14.41891 0.28897
0.05739 13.69429 0.27895
0.05815 13.88361 0.27934
0.05891 12.83450 0.27389
0.05967 12.98462 0.27559
0.06043 13.10261 0.27565
0.06119 12.58681 0.26872
0.06195 12.16115 0.26155
0.06271 12.00367 0.25819
0.06347 11.60172 0.25776
0.06423 11.28980 0.26363
0.06499 11.03664 0.25017
0.06575 10.87717 0.25087
0.06651 10.61766 0.24841
0.06727 10.31781 0.24554
0.06803 10.31494 0.24038
0.06879 9.72960 0.23746
0.06955 9.68564 0.23606
0.07031 9.48041 0.23448
0.07107 9.33345 0.22897
0.07183 8.93515 0.23009
0.07259 8.70784 0.22477
0.07335 8.50251 0.22232
0.07412 8.11788 0.22047
0.07488 8.25403 0.22005
0.07564 7.49189 0.21716
0.07640 7.70919 0.21430
0.07716 7.15615 0.21764
0.07792 7.18790 0.21037
0.07868 7.21310 0.21208
0.07944 7.01068 0.20519
0.08020 6.85055 0.20503
0.08096 6.48391 0.19987
0.08172 6.34832 0.20428
0.08248 6.20106 0.19715
0.08324 5.90515 0.19669
0.08400 5.82940 0.20042
0.08476 5.66559 0.20272
0.08552 5.28427 0.19702
0.08628 5.18959 0.19888
0.08704 5.10268 0.19876
0.08780 4.84890 0.19686
0.08856 4.40029 0.19753
0.08932 4.80577 0.20216
0.09008 4.56411 0.20520
0.09084 4.16460 0.20370
0.09160 3.97309 0.20518
0.09236 4.19080 0.20358
0.09312 4.03476 0.20846
0.09388 3.74186 0.20846
0.09464 3.63609 0.20381
0.09540 3.55463 0.20037
0.09616 3.50115 0.19557
0.09692 3.40508 0.19530
0.09768 3.27676 0.19325
0.09844 3.13825 0.19085
0.09920 2.97932 0.18657
0.09996 2.84134 0.18542
0.10072 2.92451 0.18429
0.10148 2.54474 0.17925
0.10224 2.80255 0.17868
0.10300 2.65449 0.17901
0.10376 2.56454 0.17386
0.10452 2.63208 0.17582
0.10528 2.23628 0.17601
0.10604 2.05361 0.17014
0.10680 1.93037 0.16595
0.10756 1.93887 0.16832
0.10832 1.95514 0.16540
0.10908 2.13508 0.17091
0.10984 1.82974 0.16935
0.11060 1.61315 0.16416
0.11136 1.77813 0.16530
0.11212 1.28588 0.16192
0.11288 1.32492 0.16196
0.11364 1.48268 0.15820
0.11440 1.23544 0.15836
0.11516 1.32187 0.15609
0.11592 1.23751 0.15415
0.11668 1.17744 0.15680
0.11744 1.12969 0.15423
0.11820 0.96027 0.15391
0.11896 1.04587 0.15165
0.11972 0.95723 0.15241
0.12048 0.92910 0.15139
0.12124 0.80912 0.14846
0.12200 0.93353 0.14801
0.12276 1.11474 0.14767
0.12352 0.92257 0.14514
0.12428 0.76860 0.14550
0.12504 0.93012 0.14677
0.12580 0.87789 0.14428
0.12656 0.69868 0.14355
0.12732 0.71143 0.14274
0.12808 0.48200 0.14058
0.12884 0.54992 0.14264
0.12960 0.47404 0.13979
0.13036 0.64805 0.13780
0.13112 0.24454 0.13708
0.13188 0.50053 0.13540
0.13264 0.33451 0.13783
0.13340 0.41594 0.13574
0.13416 0.33772 0.13400
0.13492 0.34616 0.13708
0.13568 0.62242 0.13205
0.13644 0.57031 0.12958
0.13720 0.26967 0.13102
0.13796 0.50805 0.13084
0.13873 0.41652 0.13094
0.13949 0.18798 0.13017
0.14025 0.34140 0.12823
0.14101 0.25312 0.12965
0.14177 0.42258 0.12972
0.14253 0.31959 0.12855
0.14329 0.25092 0.12877
0.14405 0.23099 0.12762
0.14481 0.25931 0.12669
0.14557 0.30700 0.12823
0.14633 0.45246 0.12742
0.14709 0.20404 0.12637
0.14785 0.15815 0.12584
0.14861 0.13434 0.12638
0.14937 0.29269 0.12659
0.15013 0.12203 0.12560
0.15089 0.06590 0.12470
0.15165 0.38485 0.12260
0.15241 0.22513 0.12307
0.15317 0.28251 0.12187
0.15393 0.32311 0.12274
0.15469 0.13236 0.12284
0.15545 0.16313 0.12051
0.15621 0.20839 0.12001
0.15697 0.06944 0.12229
0.15773 0.29573 0.11960
0.15849 0.24435 0.11911
0.15925 0.29330 0.11972
0.16001 0.20215 0.11820
0.16077 0.29543 0.11859
0.16153 -0.10395 0.11877
0.16229 0.14746 0.11810
0.16305 0.27485 0.11784
0.16381 0.23118 0.11677
0.16457 0.07220 0.11782
0.16533 0.05068 0.11748
0.16609 0.26626 0.11575
0.16685 0.35628 0.11620
0.16761 0.20965 0.11539
0.16837 0.37666 0.11557
0.16913 0.33715 0.11432
0.16989 0.26057 0.11549
0.17065 0.33681 0.11261
0.17141 0.17177 0.11367
0.17217 0.19253 0.11387
0.17293 0.30867 0.11417
0.17369 0.28068 0.11735
0.17445 0.22353 0.11622
0.17521 0.16983 0.11506
0.17597 0.21993 0.11741
0.17673 0.21862 0.11705
0.17749 0.27883 0.11790
0.17825 0.16701 0.11847
0.17901 0.21783 0.12124
0.17977 0.23346 0.12049
0.18053 0.18808 0.12001
0.18129 0.18859 0.12260
0.18205 0.18992 0.12371
0.18281 0.08515 0.12422
0.18357 0.21301 0.12282
0.18433 0.27776 0.12250
0.18509 0.24025 0.12422
0.18585 0.18624 0.12312
0.18661 0.21471 0.12260
0.18737 0.39338 0.12347
0.18813 0.26976 0.12394
0.18889 0.20874 0.12323
0.18965 0.13575 0.12499
0.19041 0.30223 0.12478
0.19117 0.22811 0.12697
0.19193 0.29965 0.12503
0.19269 0.26629 0.12665
0.19345 0.18806 0.12580
0.19421 0.20785 0.12638
0.19497 0.17901 0.12657
0.19573 0.42156 0.12608
0.19649 0.28194 0.12762
0.19725 0.23729 0.12626
0.19801 0.30543 0.12892
0.19877 0.44316 0.12968
0.19953 0.12748 0.12823
0.20029 0.33753 0.12858
0.20105 0.46523 0.12792
0.20181 0.41250 0.12671
0.20257 0.42060 0.12817
0.20333 0.20195 0.12418
0.20409 0.17387 0.12849
0.20485 0.44630 0.12768
0.20561 0.24585 0.12866
0.20637 0.40269 0.13060
0.20713 0.48962 0.12750
0.20789 0.32216 0.12946
0.20865 0.37021 0.12724
0.20941 0.26926 0.12821
0.21017 0.23669 0.12873
0.21093 0.39151 0.13043
0.21169 0.24342 0.12954
0.21245 0.39766 0.12697
0.21321 0.34095 0.12703
0.21397 0.16313 0.12886
0.21473 0.20283 0.12807
0.21549 0.42279 0.13072
0.21625 0.28665 0.12878
0.21701 0.19201 0.12803
0.21777 0.29297 0.12851
0.21853 0.35002 0.12782
0.21929 0.25384 0.12799
0.22005 0.25258 0.12788
0.22081 0.47234 0.12950
0.22157 0.36335 0.12634
0.22233 0.36000 0.12584
0.22309 0.12416 0.12549
0.22385 0.21196 0.12460
0.22461 0.33535 0.12428
0.22537 0.32518 0.12450
0.22613 0.31078 0.12375
0.22689 0.21716 0.12177
0.22765 0.28765 0.12383
0.22841 0.31866 0.12448
0.22917 0.30567 0.12203
0.22993 0.32840 0.12144
0.23069 0.22853 0.12250
0.23145 0.19996 0.11934
0.23221 0.19335 0.11999
0.23297 0.25327 0.12011
0.23373 0.28598 0.12039
0.23449 0.18996 0.11857
0.23525 0.31766 0.11776
0.23601 0.16939 0.11875
0.23677 0.28848 0.11687
0.23753 0.23744 0.11701
0.23829 0.15751 0.11577
0.23905 0.12922 0.11428
0.23981 0.22377 0.11632
0.24057 0.19842 0.11446
0.24133 0.26284 0.11492
0.24209 0.13478 0.11411
0.24285 0.28125 0.11482
0.24361 0.14791 0.11504
0.24437 0.22375 0.11444
0.24513 0.18249 0.11432
0.24589 0.12923 0.11506
0.24665 0.11648 0.11273
0.24741 0.15056 0.11120
0.24817 0.18183 0.11245
0.24893 0.16460 0.11170
0.24969 0.27372 0.11144
0.25045 0.23606 0.11104
0.25121 0.19079 0.11110
0.25197 0.30709 0.11093
0.25273 0.23327 0.10966
0.25349 0.36200 0.10955
0.25425 0.15057 0.10804
0.25501 0.12469 0.11037
0.25577 0.14750 0.10618
0.25653 0.04550 0.10771
0.25729 0.17676 0.10899
0.25805 0.16613 0.10767
0.25881 0.14239 0.10658
0.25957 0.18486 0.10767
0.26033 0.02688 0.10660
0.26109 0.17850 0.10597
0.26185 0.18979 0.10618
0.26261 0.14060 0.10492
0.26337 0.08712 0.10494
0.26413 0.20299 0.10330
0.26489 0.05278 0.10486
0.26565 0.04212 0.10358
0.26641 0.05535 0.10423
0.26717 0.25101 0.10457
0.26793 0.14181 0.10308
0.26869 0.24175 0.10397
0.26945 0.09789 0.10158
0.27021 0.04127 0.10593
0.27097 0.12891 0.10312
0.27172 0.02838 0.10225
0.27248 0.07227 0.10101
0.27324 0.09283 0.10211
0.27400 0.13385 0.10182
0.27476 0.15423 0.10172
0.27552 0.12114 0.10221
0.27628 0.17171 0.10119
0.27704 0.18005 0.10134
0.27780 0.12550 0.09992
0.27856 0.01091 0.10004
0.27932 0.00311 0.10030
0.28008 0.16600 0.09988
0.28084 0.12173 0.09870
0.28160 0.01559 0.09803
0.28236 -0.01891 0.09852
0.28312 0.10985 0.10049
0.28388 0.18038 0.09941
0.28464 0.07876 0.09980
0.28540 0.18045 0.09834
0.28616 -0.03392 0.09893
0.28692 0.15677 0.09864
0.28768 0.06998 0.09971
0.28844 0.07713 0.09866
0.28920 0.16195 0.09953
0.28996 0.07178 0.10016
0.29072 0.13874 0.09805
0.29148 0.06543 0.09850
0.29224 0.19395 0.09963
0.29300 0.14933 0.10099
0.29376 0.11588 0.10038
0.29452 0.00025 0.10241
0.29528 0.06515 0.10024
0.29604 0.06075 0.10054
0.29680 0.08750 0.09917
0.29756 0.03337 0.09975
0.29832 0.02071 0.09972
0.29908 0.03291 0.10032
0.29984 0.18780 0.10010
0.30060 -0.03347 0.09903
0.30136 0.06307 0.09895
0.30212 0.06772 0.09763
0.30288 -0.02319 0.09856
0.30364 0.08466 0.09649
0.30440 -0.00080 0.09737
0.30516 0.05193 0.09694
0.30592 0.18738 0.09937
0.30668 0.24818 0.09809
0.30744 0.17984 0.10008
0.30820 0.07331 0.09935
0.30896 0.14942 0.10146
0.30972 0.13699 0.10061
0.31048 0.06878 0.10123
0.31124 -0.06953 0.10097
0.31200 0.15709 0.10095
0.31276 -0.00121 0.10026
0.31352 0.07646 0.09933
0.31428 0.03965 0.10130
0.31504 0.09354 0.10121
0.31580 0.07976 0.10300
0.31656 0.05516 0.10247
0.31732 0.09717 0.10393
0.31808 0.16323 0.10263
0.31883 -0.01034 0.10219
0.31959 0.13829 0.10352
0.32035 0.08367 0.10300
0.32111 0.05605 0.10449
0.32187 0.10615 0.10377
0.32263 -0.04322 0.10622
0.32339 0.12111 0.10543
0.32415 0.04939 0.10575
0.32491 0.01710 0.10449
0.32567 -0.08685 0.10595
0.32643 0.13362 0.10640
0.32719 0.08293 0.10792
0.32795 0.24593 0.10526
0.32871 0.12290 0.10613
0.32947 0.02360 0.10646
0.33023 0.14415 0.10593
0.33099 0.01715 0.10577
0.33175 0.05155 0.10723
0.33251 0.12106 0.10628
0.33327 0.12529 0.10674
0.33403 -0.02377 0.10846
0.33479 0.11337 0.10603
0.33555 0.06098 0.10701
0.33631 0.04150 0.10658
0.33707 0.13932 0.10822
0.33783 0.09965 0.10844
0.33859 0.18675 0.10751
0.33935 0.11570 0.10905
0.34011 -0.01765 0.10733
0.34087 0.06482 0.10879
0.34163 0.12499 0.10909
0.34239 0.18033 0.11110
0.34315 0.18586 0.10938
0.34391 0.11598 0.10946
0.34467 0.09838 0.10796
0.34543 0.18007 0.11049
0.34619 0.11122 0.10919
0.34695 0.02983 0.10911
0.34771 0.10259 0.10962
0.34847 0.07218 0.11019
0.34922 -0.04704 0.11178
0.34998 0.19550 0.10925
0.35074 0.09971 0.10901
0.35150 0.13231 0.10695
0.35226 0.05779 0.10478
0.35302 0.02716 0.10553
0.35378 0.08955 0.10484
0.35454 0.08549 0.10397
0.35530 -0.02416 0.10599
0.35606 -0.02758 0.10427
0.35682 0.14772 0.10751
0.35758 0.03018 0.10747
0.35834 0.10257 0.10723
0.35910 -0.10044 0.10879
0.35986 0.18086 0.10490
0.36062 0.06303 0.10729
0.36138 0.06929 0.10531
0.36214 0.22752 0.10516
0.36290 0.00361 0.10622
0.36366 0.09423 0.10468
0.36442 0.03010 0.10800
0.36518 0.15674 0.10725
0.36594 0.06454 0.10921
0.36670 0.21728 0.10680
0.36746 -0.00382 0.10982
0.36822 0.02681 0.10770
0.36898 0.13571 0.10889
0.36974 0.07772 0.11324
0.37050 0.17277 0.10998
0.37126 0.05287 0.10954
0.37202 0.11903 0.11480
0.37277 0.04979 0.11241
0.37353 0.08515 0.11545
0.37429 -0.05539 0.11282
0.37505 0.10135 0.11456
0.37581 0.07357 0.11357
0.37657 0.17413 0.11827
0.37733 0.16516 0.11772
0.37809 0.05671 0.11756
0.37885 0.10731 0.11820
0.37961 0.12290 0.11818
0.38037 0.03757 0.11814
0.38113 0.16271 0.12104
0.38189 0.03006 0.12100
0.38265 0.12929 0.12276
0.38341 0.12455 0.12189
0.38417 0.11007 0.12393
0.38493 0.16938 0.12560
0.38569 0.03004 0.12238
0.38645 -0.03479 0.12590
0.38721 0.13459 0.12784
0.38797 0.18623 0.12715
0.38873 0.06298 0.13058
0.38949 0.20571 0.13236
0.39025 0.18130 0.13068
0.39101 0.12570 0.13001
0.39177 0.19278 0.13153
0.39252 0.34920 0.13027
0.39328 0.09529 0.13226
0.39404 0.08624 0.13471
0.39480 0.05414 0.13380
0.39556 0.06183 0.13787
0.39632 0.11923 0.13886
0.39708 -0.04584 0.13769
0.39784 0.13563 0.13884
0.39860 0.16908 0.14197
0.39936 0.08771 0.13848
0.40012 0.04919 0.14504
0.40088 -0.09765 0.14364
0.40164 0.20526 0.14660
0.40240 0.27218 0.14569
0.40316 0.07324 0.14291
0.40392 0.02871 0.14625
0.40468 0.05367 0.32277
0.40544 0.05121 0.14623
0.40620 0.11337 0.14713
0.40696 0.12511 0.14799
0.40772 0.19811 0.15018
0.40848 -0.07461 0.15049
0.40924 0.33046 0.14823
0.40999 0.14222 0.15119
0.41075 0.06354 0.15154
0.41151 0.15375 0.15680
0.41227 -0.16163 0.15192
0.41303 0.08358 0.15453
0.41379 0.03131 0.15725
0.41455 0.35528 0.15611
0.41531 0.05584 0.15199
0.41607 0.02943 0.15826
0.41683 0.00525 0.15518
0.41759 -0.06526 0.15798
0.41835 0.10977 0.15755
0.41911 0.28723 0.16101
0.41987 -0.01958 0.16021
0.42063 0.07378 0.15857
0.42139 0.18756 0.15915
0.42215 0.15167 0.16405
0.42291 0.13533 0.16255
0.42367 0.10461 0.16442
0.42443 -0.02742 0.16572
0.42519 0.24603 0.16590
0.42594 0.17563 0.16752
0.42670 0.25918 0.17128
0.42746 0.05007 0.17661
0.42822 0.05060 0.17061
0.42898 -0.07924 0.17983
0.42974 0.02554 0.17426
0.43050 0.18001 0.18392
0.43126 0.15914 0.17987
0.43202 0.16154 0.18861
0.43278 0.24070 0.18467
0.43354 0.04641 0.18811
0.43430 0.22541 0.19742
0.43506 -0.08560 0.19257
