# Supplementary material for: De novo design of proteins housing excitonically coupled chlorophyll special pairs
Source: Nat Chem Biol. 2024 Jun 3;20(7):906–15. doi: 10.1038/s41589-024-01626-0 (PMC11213709; doi:10.1038/s41589-024-01626-0)
Supplement: Supplementary file 5 — Raw SAXS data for SP1, SP2 and SP3 apo proteins. [file 41589_2024_1626_MOESM5_ESM.zip › SAXS_data_Fig2/SP1_166uM/Buffer2/SP1_166uM_snap_00019.sub.2.dat]

0.01026 28.81307 7.75839
0.01102 31.17844 4.54828
0.01178 30.39088 3.49554
0.01254 34.92069 2.55066
0.01330 32.24528 2.00103
0.01406 29.15362 1.65980
0.01482 30.53265 1.52970
0.01558 30.43464 1.42489
0.01634 32.08659 1.23655
0.01710 29.63789 1.11340
0.01786 29.72573 1.04884
0.01862 29.35626 0.96435
0.01938 30.31005 0.96529
0.02014 28.52909 0.90645
0.02090 28.88637 0.82420
0.02166 29.96621 0.77650
0.02242 29.27459 0.76077
0.02318 28.50912 0.68564
0.02395 28.18630 0.66398
0.02471 27.02038 0.68027
0.02547 27.12248 0.65633
0.02623 27.60371 0.61629
0.02699 26.72302 0.58358
0.02775 27.10477 0.59319
0.02851 25.82966 0.54564
0.02927 25.75259 0.53482
0.03003 25.87606 0.52482
0.03079 25.56523 0.52052
0.03155 24.94375 0.50547
0.03231 25.33988 0.48885
0.03307 24.34345 0.47593
0.03383 24.44058 0.47290
0.03459 23.65749 0.45778
0.03535 23.81659 0.44728
0.03611 23.45988 0.45740
0.03687 23.16490 0.44165
0.03763 22.68677 0.43132
0.03839 22.10195 0.42214
0.03915 22.02417 0.40578
0.03991 21.43929 0.38773
0.04067 21.04216 0.39671
0.04143 21.12588 0.38109
0.04219 20.71205 0.37693
0.04295 19.69338 0.37608
0.04371 20.03526 0.36589
0.04447 20.06409 0.36810
0.04523 19.59758 0.36036
0.04599 19.01352 0.35664
0.04675 18.67573 0.34247
0.04751 18.11173 0.32926
0.04827 17.37821 0.33743
0.04903 17.89298 0.33385
0.04979 17.09258 0.32095
0.05055 16.92839 0.32554
0.05131 16.76041 0.31290
0.05207 16.32022 0.31094
0.05283 16.12557 0.30879
0.05359 15.55770 0.29678
0.05435 15.19140 0.30293
0.05511 15.16424 0.29382
0.05587 15.06625 0.28882
0.05663 14.42203 0.29531
0.05739 14.61617 0.28230
0.05815 14.07567 0.28402
0.05891 13.47387 0.28327
0.05967 13.22400 0.27388
0.06043 13.01935 0.27417
0.06119 12.94694 0.27694
0.06195 12.53027 0.26710
0.06271 12.51403 0.26026
0.06347 12.21874 0.26134
0.06423 11.73787 0.25624
0.06499 11.53101 0.25576
0.06575 10.93062 0.24982
0.06651 10.94740 0.24866
0.06727 10.72132 0.24458
0.06803 10.51337 0.23967
0.06879 9.91372 0.24033
0.06955 9.77401 0.23801
0.07031 9.40435 0.23865
0.07107 9.02851 0.23396
0.07183 9.07005 0.23020
0.07259 8.82649 0.22455
0.07335 8.46952 0.22514
0.07412 8.68247 0.21726
0.07488 8.20511 0.22078
0.07564 7.95813 0.21370
0.07640 7.96051 0.21913
0.07716 7.57933 0.21522
0.07792 7.44263 0.21288
0.07868 6.89911 0.20931
0.07944 6.97531 0.20470
0.08020 6.68887 0.20522
0.08096 6.55249 0.20468
0.08172 6.48891 0.20348
0.08248 6.35036 0.19648
0.08324 6.01703 0.19626
0.08400 5.72790 0.19909
0.08476 5.57988 0.19958
0.08552 5.60914 0.19745
0.08628 5.34113 0.19553
0.08704 5.10332 0.19602
0.08780 4.95163 0.20057
0.08856 4.67792 0.20011
0.08932 4.25750 0.20181
0.09008 4.76818 0.20491
0.09084 4.50980 0.20967
0.09160 4.54018 0.20547
0.09236 4.35077 0.20572
0.09312 3.94717 0.20754
0.09388 3.79681 0.20940
0.09464 3.80728 0.20870
0.09540 3.95652 0.19861
0.09616 3.48367 0.19783
0.09692 3.37346 0.19382
0.09768 3.23540 0.19795
0.09844 3.03861 0.18894
0.09920 2.97221 0.19267
0.09996 2.76715 0.18743
0.10072 2.85047 0.18686
0.10148 2.69506 0.18674
0.10224 2.75688 0.17994
0.10300 2.31961 0.17630
0.10376 2.37731 0.18014
0.10452 2.41802 0.17404
0.10528 2.56091 0.17020
0.10604 2.19944 0.17162
0.10680 2.01903 0.16625
0.10756 1.85713 0.16804
0.10832 2.02492 0.17188
0.10908 1.74090 0.17077
0.10984 1.89089 0.16933
0.11060 1.68791 0.16711
0.11136 1.54073 0.16620
0.11212 1.41642 0.16077
0.11288 1.53862 0.16079
0.11364 1.51174 0.15958
0.11440 1.47303 0.15961
0.11516 1.30977 0.15587
0.11592 1.37378 0.15324
0.11668 1.03744 0.15691
0.11744 1.08363 0.15385
0.11820 1.21320 0.15284
0.11896 1.43472 0.15269
0.11972 1.02786 0.15114
0.12048 1.23186 0.14909
0.12124 0.94406 0.14852
0.12200 0.78884 0.14863
0.12276 0.83781 0.14579
0.12352 0.78210 0.14470
0.12428 0.79893 0.14615
0.12504 0.77495 0.14278
0.12580 0.84166 0.14567
0.12656 0.63167 0.14368
0.12732 0.67655 0.14184
0.12808 0.72481 0.14152
0.12884 0.69965 0.14200
0.12960 0.59810 0.14033
0.13036 0.69271 0.13641
0.13112 0.54796 0.13456
0.13188 0.54159 0.13845
0.13264 0.57796 0.13696
0.13340 0.45015 0.13591
0.13416 0.39931 0.13618
0.13492 0.33693 0.13393
0.13568 0.55098 0.13387
0.13644 0.28477 0.13138
0.13720 0.28263 0.13010
0.13796 0.40531 0.13215
0.13873 0.29292 0.13338
0.13949 0.26432 0.12784
0.14025 0.27497 0.13126
0.14101 0.37993 0.12917
0.14177 0.21789 0.12804
0.14253 0.40291 0.12856
0.14329 0.12985 0.12846
0.14405 0.23503 0.12855
0.14481 0.17855 0.12956
0.14557 0.18730 0.12593
0.14633 0.36522 0.12455
0.14709 0.33861 0.12474
0.14785 0.27525 0.12609
0.14861 0.19432 0.12634
0.14937 0.20428 0.12719
0.15013 0.21028 0.12316
0.15089 0.31459 0.12389
0.15165 0.16193 0.12364
0.15241 0.19972 0.12470
0.15317 0.28086 0.12089
0.15393 0.09427 0.12128
0.15469 0.13714 0.12227
0.15545 0.30059 0.12263
0.15621 0.14796 0.11895
0.15697 0.21311 0.12055
0.15773 0.13627 0.11838
0.15849 0.12626 0.12028
0.15925 0.21986 0.11937
0.16001 0.22375 0.11960
0.16077 0.27151 0.11935
0.16153 0.28509 0.11715
0.16229 0.22929 0.11761
0.16305 0.20451 0.11727
0.16381 0.32950 0.11884
0.16457 0.29067 0.11775
0.16533 0.19921 0.11565
0.16609 0.19896 0.12006
0.16685 0.13640 0.11706
0.16761 0.19564 0.11534
0.16837 0.30937 0.11498
0.16913 0.30114 0.11417
0.16989 0.29831 0.11312
0.17065 0.21620 0.11350
0.17141 0.09139 0.11312
0.17217 0.22600 0.11431
0.17293 0.23323 0.11419
0.17369 0.12058 0.11439
0.17445 0.11255 0.11575
0.17521 0.28115 0.11571
0.17597 0.28337 0.11552
0.17673 0.19990 0.11490
0.17749 0.18106 0.11502
0.17825 0.27200 0.11830
0.17901 0.32530 0.11897
0.17977 0.39696 0.12055
0.18053 0.39158 0.12285
0.18129 0.26520 0.12338
0.18205 0.55789 0.12137
0.18281 0.37166 0.12318
0.18357 0.43502 0.12364
0.18433 0.42687 0.12293
0.18509 0.35845 0.12559
0.18585 0.13713 0.12281
0.18661 0.40818 0.12496
0.18737 0.37593 0.12295
0.18813 0.25618 0.12508
0.18889 0.21593 0.12492
0.18965 0.26905 0.12413
0.19041 0.36725 0.12573
0.19117 0.31735 0.12456
0.19193 0.38338 0.12618
0.19269 0.29801 0.12788
0.19345 0.20013 0.12611
0.19421 0.19370 0.12622
0.19497 0.27599 0.12433
0.19573 0.21396 0.12723
0.19649 0.43523 0.12656
0.19725 0.28459 0.12656
0.19801 0.18653 0.12893
0.19877 0.36063 0.13047
0.19953 0.38083 0.12690
0.20029 0.21424 0.12788
0.20105 0.23502 0.12780
0.20181 0.34526 0.12680
0.20257 0.26529 0.13077
0.20333 0.26226 0.12759
0.20409 0.36300 0.12943
0.20485 0.34196 0.12676
0.20561 0.30493 0.12597
0.20637 0.23157 0.13290
0.20713 0.32204 0.12952
0.20789 0.14163 0.12802
0.20865 0.33761 0.12974
0.20941 0.22236 0.12789
0.21017 0.36359 0.13111
0.21093 0.44799 0.13158
0.21169 0.18321 0.12927
0.21245 0.15234 0.12863
0.21321 0.47592 0.12747
0.21397 0.18972 0.12863
0.21473 0.20554 0.12729
0.21549 0.22968 0.12743
0.21625 0.11951 0.12931
0.21701 0.32475 0.12660
0.21777 0.30140 0.12575
0.21853 0.34438 0.12797
0.21929 0.26404 0.12773
0.22005 0.34906 0.12648
0.22081 0.12286 0.12601
0.22157 0.24851 0.12678
0.22233 0.20450 0.12702
0.22309 0.27836 0.12544
0.22385 0.20455 0.12861
0.22461 0.13884 0.12567
0.22537 0.41415 0.12300
0.22613 0.17880 0.12225
0.22689 0.30031 0.12312
0.22765 0.10968 0.12174
0.22841 0.28251 0.12194
0.22917 0.29474 0.12024
0.22993 0.30365 0.12101
0.23069 0.46065 0.12124
0.23145 0.18182 0.12131
0.23221 0.10514 0.11994
0.23297 0.30606 0.11830
0.23373 0.32317 0.11941
0.23449 0.38457 0.11775
0.23525 0.23385 0.11662
0.23601 0.20897 0.11955
0.23677 0.20418 0.11903
0.23753 0.32055 0.11745
0.23829 0.27905 0.11727
0.23905 0.29337 0.11571
0.23981 0.21406 0.11593
0.24057 0.00457 0.11486
0.24133 0.12481 0.11589
0.24209 0.23742 0.11447
0.24285 0.12740 0.11352
0.24361 0.06470 0.11328
0.24437 0.23352 0.11269
0.24513 0.00221 0.11348
0.24589 0.19269 0.11368
0.24665 0.18348 0.11296
0.24741 0.14943 0.11314
0.24817 0.22039 0.11198
0.24893 0.36167 0.11239
0.24969 0.28249 0.11036
0.25045 0.10000 0.11107
0.25121 0.20742 0.11150
0.25197 0.17744 0.11004
0.25273 0.27561 0.10797
0.25349 0.27227 0.10872
0.25425 0.05815 0.10868
0.25501 0.08323 0.10785
0.25577 0.14538 0.10757
0.25653 0.22007 0.10611
0.25729 0.25308 0.10781
0.25805 0.10828 0.10601
0.25881 0.31793 0.10838
0.25957 0.27018 0.10708
0.26033 0.06032 0.10589
0.26109 0.08645 0.10591
0.26185 0.20417 0.10589
0.26261 0.20878 0.10413
0.26337 0.03963 0.10607
0.26413 0.13015 0.10635
0.26489 0.15351 0.10330
0.26565 0.15699 0.10484
0.26641 0.17193 0.10354
0.26717 0.08696 0.10393
0.26793 0.15157 0.10314
0.26869 0.13078 0.10415
0.26945 0.06866 0.10287
0.27021 -0.07541 0.10198
0.27097 0.20390 0.10226
0.27172 0.11507 0.10358
0.27248 0.11978 0.10133
0.27324 0.10711 0.10214
0.27400 0.01417 0.10174
0.27476 0.20192 0.10050
0.27552 0.00816 0.10089
0.27628 0.05007 0.10091
0.27704 0.18315 0.10058
0.27780 0.15808 0.10148
0.27856 0.14304 0.10089
0.27932 -0.04176 0.09927
0.28008 -0.10140 0.09852
0.28084 0.08492 0.09854
0.28160 0.08417 0.09898
0.28236 0.17917 0.10058
0.28312 0.03009 0.10085
0.28388 0.09132 0.10042
0.28464 0.01562 0.09963
0.28540 0.25530 0.09898
0.28616 0.10617 0.09929
0.28692 0.09746 0.09832
0.28768 0.01944 0.09878
0.28844 0.23349 0.09943
0.28920 0.13575 0.09738
0.28996 0.00492 0.09757
0.29072 0.03212 0.09978
0.29148 0.07253 0.09984
0.29224 0.10680 0.09870
0.29300 0.12812 0.09925
0.29376 0.09690 0.10012
0.29452 0.04108 0.09971
0.29528 0.08034 0.10113
0.29604 0.07069 0.09973
0.29680 0.05914 0.10139
0.29756 0.11113 0.09959
0.29832 0.21209 0.09939
0.29908 -0.03118 0.09984
0.29984 0.03009 0.09983
0.30060 0.24070 0.09872
0.30136 0.11412 0.09824
0.30212 0.12540 0.09876
0.30288 0.11684 0.09868
0.30364 0.01375 0.09832
0.30440 0.11649 0.09872
0.30516 0.08847 0.09641
0.30592 0.07346 0.09868
0.30668 0.11411 0.09892
0.30744 0.03486 0.09850
0.30820 0.04640 0.10004
0.30896 0.13080 0.09977
0.30972 0.08059 0.10115
0.31048 0.08741 0.10127
0.31124 0.06854 0.10067
0.31200 0.13809 0.10133
0.31276 0.10106 0.10137
0.31352 0.10433 0.09919
0.31428 -0.00305 0.10040
0.31504 0.03377 0.10283
0.31580 0.11545 0.10267
0.31656 0.07589 0.10358
0.31732 0.11925 0.10241
0.31808 0.08503 0.10362
0.31883 0.11351 0.10350
0.31959 0.10130 0.10469
0.32035 0.20584 0.10451
0.32111 0.03992 0.10494
0.32187 0.11045 0.10534
0.32263 0.10249 0.10490
0.32339 0.03675 0.10567
0.32415 0.05724 0.10356
0.32491 0.11604 0.10508
0.32567 0.14642 0.10518
0.32643 -0.03421 0.10759
0.32719 0.05275 0.10711
0.32795 -0.02724 0.10727
0.32871 0.05315 0.10627
0.32947 0.16658 0.10662
0.33023 0.09379 0.10573
0.33099 0.10636 0.10905
0.33175 0.13363 0.10684
0.33251 0.07267 0.10719
0.33327 0.10994 0.10741
0.33403 0.20614 0.10672
0.33479 0.11542 0.10718
0.33555 0.14327 0.10609
0.33631 -0.07549 0.10759
0.33707 0.14601 0.10800
0.33783 0.15203 0.10670
0.33859 0.18374 0.10769
0.33935 0.05776 0.10804
0.34011 0.25674 0.10850
0.34087 0.07403 0.10927
0.34163 0.11763 0.11129
0.34239 0.00973 0.10824
0.34315 0.16292 0.10882
0.34391 0.07672 0.11012
0.34467 0.08132 0.10664
0.34543 0.15474 0.10759
0.34619 0.10830 0.10868
0.34695 -0.01133 0.10990
0.34771 0.09464 0.10874
0.34847 0.08315 0.11000
0.34922 0.01237 0.10933
0.34998 -0.01093 0.11095
0.35074 -0.03345 0.11036
0.35150 0.20692 0.10751
0.35226 0.08606 0.10722
0.35302 0.03658 0.10629
0.35378 0.08609 0.10461
0.35454 0.12069 0.10360
0.35530 -0.02635 0.10463
0.35606 0.10284 0.10587
0.35682 0.06453 0.10773
0.35758 0.30065 0.10735
0.35834 0.16013 0.10636
0.35910 0.19124 0.10783
0.35986 0.00578 0.10568
0.36062 0.09846 0.10666
0.36138 0.04731 0.10660
0.36214 -0.00047 0.10711
0.36290 0.09436 0.10548
0.36366 0.09525 0.10741
0.36442 0.12647 0.10672
0.36518 0.12042 0.10775
0.36594 0.03405 0.10720
0.36670 0.01653 0.10751
0.36746 0.11756 0.10947
0.36822 0.04266 0.10822
0.36898 -0.00531 0.11016
0.36974 0.01411 0.11091
0.37050 0.22223 0.11020
0.37126 0.06947 0.11020
0.37202 0.22157 0.11024
0.37277 0.16748 0.11380
0.37353 0.02274 0.11312
0.37429 -0.04465 0.11368
0.37505 0.08352 0.11573
0.37581 0.14041 0.11344
0.37657 0.17152 0.11403
0.37733 0.18599 0.11781
0.37809 0.11100 0.11741
0.37885 -0.03609 0.11988
0.37961 0.02667 0.11962
0.38037 0.08984 0.11743
0.38113 0.04979 0.12138
0.38189 0.08300 0.12293
0.38265 0.23599 0.12164
0.38341 0.15865 0.12437
0.38417 0.14383 0.12383
0.38493 0.07505 0.12433
0.38569 0.09768 0.12429
0.38645 -0.00331 0.12399
0.38721 0.10324 0.12387
0.38797 0.04310 0.12680
0.38873 0.13984 0.13113
0.38949 0.02338 0.14036
0.39025 0.02919 0.12944
0.39101 0.10163 0.13075
0.39177 -0.03432 0.13269
0.39252 0.09435 0.13440
0.39328 -0.12435 0.13471
0.39404 0.11015 0.13334
0.39480 0.20467 0.13598
0.39556 0.12673 0.13778
0.39632 0.11967 0.13628
0.39708 0.26682 0.13879
0.39784 0.09732 0.14004
0.39860 0.12483 0.13826
0.39936 0.17620 0.14251
0.40012 0.19472 0.14183
0.40088 0.08619 0.14523
0.40164 0.12987 0.14381
0.40240 -0.08881 0.14501
0.40316 0.09930 0.14521
0.40392 0.10607 0.14649
0.40468 -0.06414 0.31581
0.40544 0.05551 0.14446
0.40620 -0.01325 0.14926
0.40696 0.19049 0.14861
0.40772 -0.10114 0.14820
0.40848 0.05456 0.14942
0.40924 0.06218 0.14887
0.40999 0.10743 0.15349
0.41075 -0.00578 0.15438
0.41151 0.09199 0.15055
0.41227 0.14429 0.15088
0.41303 0.20805 0.15053
0.41379 0.22931 0.15394
0.41455 0.09767 0.15258
0.41531 0.10169 0.15570
0.41607 0.24411 0.15195
0.41683 -0.08102 0.15575
0.41759 0.20509 0.15899
0.41835 0.15327 0.15683
0.41911 0.07754 0.15934
0.41987 0.17139 0.15959
0.42063 0.27111 0.15932
0.42139 0.07454 0.16074
0.42215 0.02926 0.16088
0.42291 0.24076 0.16618
0.42367 0.01904 0.16845
0.42443 0.15725 0.16963
0.42519 0.12057 0.17250
0.42594 0.00803 0.16902
0.42670 -0.02447 0.17487
0.42746 0.34094 0.17236
0.42822 0.06952 0.17072
0.42898 0.05389 0.17572
0.42974 0.02169 0.18417
0.43050 0.10506 0.17955
0.43126 -0.09621 0.18089
0.43202 0.13747 0.18280
0.43278 0.19087 0.18452
0.43354 0.34603 0.18428
0.43430 0.34254 0.19866
0.43506 0.06653 0.18947
