# Supplementary material for: De novo design of proteins housing excitonically coupled chlorophyll special pairs
Source: Nat Chem Biol. 2024 Jun 3;20(7):906–15. doi: 10.1038/s41589-024-01626-0 (PMC11213709; doi:10.1038/s41589-024-01626-0)
Supplement: Supplementary file 5 — Raw SAXS data for SP1, SP2 and SP3 apo proteins. [file 41589_2024_1626_MOESM5_ESM.zip › SAXS_data_Fig2/SP1_166uM/Buffer2/SP1_166uM_snap_00047.sub.2.dat]

0.01026 35.55437 7.32315
0.01102 39.50541 4.73460
0.01178 31.46961 3.23019
0.01254 30.40200 2.43970
0.01330 30.87117 2.07535
0.01406 32.78667 1.61673
0.01482 32.21422 1.53220
0.01558 33.30657 1.38932
0.01634 31.73373 1.22812
0.01710 32.60027 1.09933
0.01786 31.41187 1.07959
0.01862 30.88465 0.96143
0.01938 31.29364 0.94697
0.02014 30.67256 0.91432
0.02090 29.91655 0.81291
0.02166 29.83556 0.81545
0.02242 29.12448 0.73945
0.02318 28.92437 0.71975
0.02395 29.20970 0.70106
0.02471 29.16745 0.67819
0.02547 27.89405 0.62085
0.02623 27.96155 0.62839
0.02699 27.25737 0.61058
0.02775 27.54503 0.58556
0.02851 27.21030 0.55721
0.02927 26.63005 0.55191
0.03003 26.56718 0.53909
0.03079 25.78851 0.51351
0.03155 26.05273 0.49885
0.03231 25.55381 0.48303
0.03307 24.59695 0.46985
0.03383 23.72386 0.47220
0.03459 24.60070 0.46495
0.03535 23.96742 0.45876
0.03611 23.05001 0.46458
0.03687 23.36311 0.43815
0.03763 22.82514 0.41954
0.03839 22.46050 0.41632
0.03915 22.04268 0.41476
0.03991 21.98402 0.39101
0.04067 21.61463 0.39088
0.04143 21.24164 0.39763
0.04219 21.06637 0.37921
0.04295 20.57727 0.36449
0.04371 20.03506 0.36975
0.04447 19.89117 0.37354
0.04523 19.51722 0.35800
0.04599 19.31215 0.36585
0.04675 18.87463 0.35233
0.04751 18.93888 0.33272
0.04827 18.22486 0.32482
0.04903 17.47627 0.32338
0.04979 17.74749 0.32996
0.05055 16.75762 0.32590
0.05131 16.75442 0.31175
0.05207 16.38564 0.31030
0.05283 15.85521 0.31585
0.05359 15.50703 0.30039
0.05435 15.81121 0.29947
0.05511 14.84329 0.30301
0.05587 14.80188 0.29315
0.05663 14.56547 0.28651
0.05739 13.88389 0.28185
0.05815 14.06543 0.27831
0.05891 13.44960 0.26622
0.05967 13.33650 0.27828
0.06043 13.02974 0.27173
0.06119 12.35735 0.26932
0.06195 12.44255 0.26538
0.06271 12.06373 0.26410
0.06347 11.72292 0.25768
0.06423 11.80210 0.25892
0.06499 11.32873 0.25575
0.06575 11.13208 0.24908
0.06651 10.68287 0.24821
0.06727 10.36991 0.24781
0.06803 10.30916 0.24296
0.06879 9.84322 0.24388
0.06955 9.85236 0.23725
0.07031 9.23612 0.23254
0.07107 9.14228 0.22863
0.07183 9.07321 0.22786
0.07259 9.14803 0.23296
0.07335 8.70735 0.22288
0.07412 8.17424 0.22165
0.07488 7.95977 0.22279
0.07564 8.15356 0.21520
0.07640 7.82152 0.21423
0.07716 7.73175 0.21324
0.07792 7.24333 0.21274
0.07868 7.22487 0.20634
0.07944 7.08821 0.20672
0.08020 6.76456 0.20355
0.08096 6.43034 0.20363
0.08172 6.56158 0.20422
0.08248 6.04213 0.19758
0.08324 6.06732 0.19887
0.08400 5.79586 0.19856
0.08476 5.68586 0.19958
0.08552 5.35712 0.20564
0.08628 5.34465 0.19925
0.08704 4.88710 0.19518
0.08780 4.84245 0.19901
0.08856 4.79143 0.20256
0.08932 4.63480 0.20202
0.09008 4.56543 0.20457
0.09084 4.55678 0.20255
0.09160 3.94880 0.20287
0.09236 4.10043 0.20374
0.09312 4.28122 0.20640
0.09388 3.92361 0.20295
0.09464 3.82683 0.20346
0.09540 3.52663 0.20221
0.09616 3.40065 0.19804
0.09692 3.53910 0.19882
0.09768 3.23956 0.19493
0.09844 3.25449 0.19015
0.09920 2.97061 0.19291
0.09996 3.06738 0.18590
0.10072 2.91160 0.18677
0.10148 2.73998 0.18083
0.10224 2.64574 0.18369
0.10300 2.64786 0.17875
0.10376 2.30719 0.17616
0.10452 2.27638 0.17391
0.10528 2.29183 0.17383
0.10604 2.11406 0.17130
0.10680 2.20913 0.16966
0.10756 2.16582 0.16751
0.10832 1.94717 0.16923
0.10908 2.01504 0.17044
0.10984 1.80495 0.16864
0.11060 1.56942 0.16498
0.11136 1.72852 0.16411
0.11212 1.59969 0.16149
0.11288 1.55470 0.16446
0.11364 1.40587 0.15886
0.11440 1.44354 0.16196
0.11516 1.39614 0.15803
0.11592 1.30228 0.15651
0.11668 1.20126 0.14967
0.11744 1.11509 0.15338
0.11820 1.24981 0.15473
0.11896 1.11927 0.15100
0.11972 1.09470 0.14906
0.12048 1.05530 0.14973
0.12124 1.13950 0.15181
0.12200 0.77522 0.14973
0.12276 0.94169 0.14616
0.12352 0.97846 0.14805
0.12428 0.85774 0.14288
0.12504 0.73645 0.14426
0.12580 0.84705 0.14305
0.12656 0.74717 0.14147
0.12732 0.69532 0.13999
0.12808 0.63117 0.14428
0.12884 0.56203 0.13954
0.12960 0.66503 0.13826
0.13036 0.48078 0.14057
0.13112 0.53146 0.13616
0.13188 0.45315 0.13458
0.13264 0.31952 0.13821
0.13340 0.46780 0.13608
0.13416 0.44126 0.13460
0.13492 0.28471 0.13563
0.13568 0.34567 0.13433
0.13644 0.32351 0.13212
0.13720 0.39948 0.13079
0.13796 0.28075 0.13135
0.13873 0.37205 0.13087
0.13949 0.32923 0.13136
0.14025 0.25635 0.12985
0.14101 0.17532 0.12923
0.14177 0.30175 0.12864
0.14253 0.27567 0.12755
0.14329 0.35872 0.12754
0.14405 0.16462 0.12842
0.14481 0.26413 0.12923
0.14557 0.15768 0.12680
0.14633 0.35247 0.12787
0.14709 0.29255 0.12629
0.14785 0.45327 0.12591
0.14861 0.19081 0.12396
0.14937 0.21544 0.12406
0.15013 0.28734 0.12355
0.15089 0.21451 0.12459
0.15165 0.21645 0.12368
0.15241 0.32424 0.12349
0.15317 0.28704 0.12366
0.15393 0.19237 0.12325
0.15469 0.16209 0.12155
0.15545 0.27943 0.12125
0.15621 0.10666 0.12043
0.15697 0.17561 0.12103
0.15773 0.16834 0.12108
0.15849 0.34552 0.11798
0.15925 0.33099 0.11908
0.16001 0.30069 0.11910
0.16077 0.21762 0.11979
0.16153 0.37054 0.11693
0.16229 0.26433 0.11709
0.16305 0.31887 0.11677
0.16381 0.30744 0.11656
0.16457 0.21990 0.11813
0.16533 0.22140 0.11807
0.16609 0.21440 0.11616
0.16685 0.20796 0.11525
0.16761 0.30350 0.11428
0.16837 0.16930 0.11513
0.16913 0.15476 0.11614
0.16989 0.35355 0.11492
0.17065 0.25896 0.11367
0.17141 0.19732 0.11341
0.17217 0.20894 0.11517
0.17293 0.34785 0.11393
0.17369 0.18014 0.11654
0.17445 0.23782 0.11537
0.17521 0.32243 0.11602
0.17597 0.26157 0.11517
0.17673 0.28237 0.11719
0.17749 0.32283 0.11681
0.17825 0.22874 0.11918
0.17901 0.31861 0.12066
0.17977 0.23023 0.12159
0.18053 0.24165 0.12102
0.18129 0.33105 0.12155
0.18205 0.19908 0.12214
0.18281 0.20349 0.12187
0.18357 0.27159 0.12556
0.18433 0.22105 0.12422
0.18509 0.25109 0.12605
0.18585 0.10917 0.12422
0.18661 0.32653 0.12459
0.18737 0.30833 0.12354
0.18813 0.35570 0.12511
0.18889 0.23061 0.12319
0.18965 0.39121 0.12708
0.19041 0.13416 0.12822
0.19117 0.28497 0.12558
0.19193 0.24476 0.12532
0.19269 0.52182 0.12785
0.19345 0.33958 0.12668
0.19421 0.20239 0.12884
0.19497 0.41232 0.12658
0.19573 0.23057 0.12588
0.19649 0.48397 0.12878
0.19725 0.27753 0.12747
0.19801 0.37193 0.12949
0.19877 0.45420 0.12769
0.19953 0.32043 0.12809
0.20029 0.36164 0.12907
0.20105 0.34363 0.12815
0.20181 0.54698 0.12771
0.20257 0.28867 0.12844
0.20333 0.24598 0.12902
0.20409 0.19777 0.12834
0.20485 0.29708 0.13119
0.20561 0.20733 0.13040
0.20637 0.34549 0.12688
0.20713 0.25062 0.13054
0.20789 0.37805 0.12929
0.20865 0.43867 0.12872
0.20941 0.22973 0.12939
0.21017 0.15738 0.12761
0.21093 0.34961 0.12799
0.21169 0.16815 0.12813
0.21245 0.48640 0.12611
0.21321 0.42265 0.12748
0.21397 0.12249 0.12966
0.21473 0.30895 0.12913
0.21549 0.26954 0.12799
0.21625 0.26114 0.12850
0.21701 0.24399 0.12534
0.21777 0.48041 0.12905
0.21853 0.39552 0.12791
0.21929 0.34293 0.12830
0.22005 0.30296 0.12866
0.22081 0.44613 0.12584
0.22157 0.14535 0.12674
0.22233 0.23361 0.12605
0.22309 0.33816 0.12637
0.22385 0.16820 0.12491
0.22461 0.33668 0.12333
0.22537 0.35369 0.12280
0.22613 0.25523 0.12313
0.22689 0.16058 0.12287
0.22765 0.36225 0.12515
0.22841 0.36843 0.12280
0.22917 0.14535 0.11993
0.22993 0.29172 0.12140
0.23069 0.22392 0.12005
0.23145 0.23599 0.12121
0.23221 0.35722 0.12194
0.23297 0.08765 0.11874
0.23373 0.31260 0.11737
0.23449 0.25103 0.11800
0.23525 0.26932 0.11971
0.23601 0.15922 0.11600
0.23677 0.13455 0.11712
0.23753 0.33452 0.11537
0.23829 0.21636 0.11638
0.23905 0.24033 0.11454
0.23981 0.23197 0.11442
0.24057 0.06339 0.11476
0.24133 0.24343 0.11486
0.24209 0.22887 0.11421
0.24285 0.26129 0.11428
0.24361 0.28905 0.11486
0.24437 0.10006 0.11414
0.24513 0.15947 0.11292
0.24589 0.03807 0.11336
0.24665 0.04629 0.11294
0.24741 0.13848 0.11180
0.24817 0.13509 0.11188
0.24893 0.27737 0.11209
0.24969 0.25856 0.10962
0.25045 0.15323 0.11209
0.25121 0.13198 0.11020
0.25197 0.21691 0.11132
0.25273 0.39447 0.10961
0.25349 0.06398 0.10954
0.25425 0.20188 0.11081
0.25501 0.17970 0.10864
0.25577 0.16726 0.10881
0.25653 0.17918 0.10783
0.25729 0.23960 0.10937
0.25805 0.23134 0.10834
0.25881 0.16011 0.10808
0.25957 0.13793 0.10609
0.26033 0.12287 0.10619
0.26109 0.19574 0.10664
0.26185 0.06399 0.10603
0.26261 0.17698 0.10599
0.26337 0.07605 0.10443
0.26413 0.13861 0.10394
0.26489 0.12316 0.10346
0.26565 0.09275 0.10441
0.26641 0.09969 0.10514
0.26717 0.18755 0.10449
0.26793 0.26436 0.10293
0.26869 0.09439 0.10344
0.26945 0.18993 0.10413
0.27021 0.26625 0.10232
0.27097 0.17759 0.10212
0.27172 0.23781 0.10376
0.27248 0.05213 0.10228
0.27324 0.32605 0.10139
0.27400 -0.00131 0.10149
0.27476 0.20170 0.10143
0.27552 0.18394 0.10189
0.27628 0.16037 0.10102
0.27704 0.11056 0.10074
0.27780 0.13921 0.10017
0.27856 0.14241 0.10076
0.27932 0.13334 0.10058
0.28008 0.00385 0.09965
0.28084 -0.02775 0.09936
0.28160 0.09598 0.09778
0.28236 0.29162 0.09951
0.28312 0.08858 0.09861
0.28388 0.12617 0.09955
0.28464 0.09553 0.09867
0.28540 0.12062 0.09952
0.28616 0.12897 0.09738
0.28692 0.16090 0.09967
0.28768 0.19759 0.09971
0.28844 0.14377 0.09957
0.28920 0.16579 0.09991
0.28996 0.16533 0.09876
0.29072 0.14263 0.09827
0.29148 0.08722 0.09930
0.29224 0.13714 0.09979
0.29300 0.10701 0.09963
0.29376 0.04716 0.09991
0.29452 0.12033 0.09940
0.29528 0.08385 0.09983
0.29604 0.03365 0.09971
0.29680 0.04789 0.09999
0.29756 0.06367 0.10022
0.29832 0.18363 0.09918
0.29908 -0.01336 0.09997
0.29984 0.06294 0.09829
0.30060 0.11056 0.09892
0.30136 0.05370 0.09870
0.30212 0.02850 0.09803
0.30288 0.08646 0.09847
0.30364 -0.10658 0.09697
0.30440 0.15530 0.09756
0.30516 -0.01375 0.09677
0.30592 0.08567 0.09801
0.30668 0.00637 0.09912
0.30744 0.17609 0.09991
0.30820 0.13578 0.09993
0.30896 0.13742 0.09981
0.30972 0.15290 0.10016
0.31048 0.10263 0.10098
0.31124 0.05303 0.10099
0.31200 0.02043 0.09888
0.31276 0.18529 0.10080
0.31352 0.04043 0.09997
0.31428 0.00344 0.09939
0.31504 0.20784 0.10137
0.31580 0.19554 0.10384
0.31656 -0.06723 0.10358
0.31732 0.14752 0.10234
0.31808 0.17866 0.10323
0.31883 0.20453 0.10305
0.31959 0.09588 0.10388
0.32035 0.04673 0.10437
0.32111 0.09363 0.10420
0.32187 0.21249 0.10560
0.32263 0.14469 0.10532
0.32339 0.12459 0.10601
0.32415 0.08070 0.10605
0.32491 0.05245 0.10605
0.32567 0.15157 0.10575
0.32643 0.24476 0.10431
0.32719 0.12282 0.10808
0.32795 0.17762 0.10352
0.32871 -0.02174 0.10621
0.32947 0.10332 0.10759
0.33023 0.10307 0.10676
0.33099 0.03335 0.10587
0.33175 0.00152 0.10729
0.33251 0.10863 0.10711
0.33327 0.12051 0.10542
0.33403 -0.00055 0.10544
0.33479 0.14633 0.10755
0.33555 0.15336 0.10692
0.33631 0.07802 0.10806
0.33707 -0.00053 0.10897
0.33783 0.08231 0.10970
0.33859 0.15311 0.10894
0.33935 0.21733 0.10773
0.34011 0.26910 0.10704
0.34087 0.11160 0.10897
0.34163 0.09438 0.10803
0.34239 0.05857 0.10873
0.34315 0.06337 0.10729
0.34391 -0.00172 0.10867
0.34467 0.12397 0.10937
0.34543 -0.03060 0.10881
0.34619 0.00944 0.10765
0.34695 0.09584 0.10988
0.34771 0.09486 0.10828
0.34847 0.04709 0.10957
0.34922 0.10235 0.10860
0.34998 0.09124 0.10871
0.35074 0.24687 0.10901
0.35150 0.24082 0.10913
0.35226 0.23104 0.10704
0.35302 0.03892 0.10654
0.35378 -0.08121 0.10632
0.35454 0.26267 0.10281
0.35530 0.13746 0.10548
0.35606 0.05276 0.10591
0.35682 0.07124 0.10666
0.35758 0.21686 0.10672
0.35834 0.05616 0.10680
0.35910 0.06706 0.10664
0.35986 0.14353 0.10795
0.36062 0.23420 0.10733
0.36138 0.16656 0.10518
0.36214 0.08657 0.10627
0.36290 0.04384 0.10723
0.36366 0.18426 0.10727
0.36442 0.14051 0.10658
0.36518 0.14266 0.10828
0.36594 0.03199 0.10810
0.36670 0.10591 0.10909
0.36746 0.16361 0.10830
0.36822 0.01155 0.10956
0.36898 0.10290 0.11018
0.36974 0.10309 0.11067
0.37050 0.04375 0.11002
0.37126 0.15448 0.11101
0.37202 0.20319 0.10923
0.37277 0.05216 0.11336
0.37353 -0.00077 0.11174
0.37429 0.23144 0.11391
0.37505 0.13966 0.11500
0.37581 0.05836 0.11606
0.37657 0.12106 0.11661
0.37733 -0.01436 0.11430
0.37809 0.18277 0.11782
0.37885 0.11501 0.12076
0.37961 -0.08919 0.11776
0.38037 0.12732 0.11880
0.38113 0.05658 0.12066
0.38189 0.05019 0.12258
0.38265 0.12291 0.12210
0.38341 0.13321 0.12382
0.38417 0.15796 0.12424
0.38493 0.10336 0.12370
0.38569 0.07294 0.12471
0.38645 -0.02819 0.12889
0.38721 0.24603 0.12789
0.38797 0.06957 0.12769
0.38873 -0.17212 0.12866
0.38949 0.10354 0.14797
0.39025 0.13664 0.12631
0.39101 0.04327 0.13087
0.39177 0.03601 0.13075
0.39252 0.01407 0.13241
0.39328 0.14513 0.13397
0.39404 0.11056 0.13507
0.39480 0.18142 0.13496
0.39556 0.11316 0.13403
0.39632 0.18929 0.13642
0.39708 0.14318 0.13993
0.39784 0.17039 0.13979
0.39860 0.01950 0.14078
0.39936 0.07215 0.14314
0.40012 0.12192 0.14149
0.40088 0.06683 0.14163
0.40164 0.04823 0.14392
0.40240 0.18831 0.14465
0.40316 0.07260 0.14446
0.40392 0.00445 0.14527
0.40468 0.04554 0.31390
0.40544 0.18684 0.14799
0.40620 0.05342 0.14830
0.40696 0.14614 0.14906
0.40772 0.07383 0.14891
0.40848 0.18644 0.15048
0.40924 0.00663 0.14813
0.40999 0.12199 0.15109
0.41075 0.12806 0.14979
0.41151 0.07134 0.15324
0.41227 0.05987 0.15087
0.41303 0.08397 0.15416
0.41379 0.00040 0.15478
0.41455 0.23030 0.15437
0.41531 0.28262 0.15417
0.41607 0.18987 0.15660
0.41683 0.17842 0.15808
0.41759 -0.05990 0.15946
0.41835 0.06810 0.15821
0.41911 0.01291 0.15918
0.41987 0.00984 0.15936
0.42063 0.02081 0.15640
0.42139 0.19234 0.16203
0.42215 0.09146 0.16515
0.42291 0.18126 0.16008
0.42367 0.29351 0.16758
0.42443 0.17951 0.16841
0.42519 0.06424 0.16513
0.42594 0.04137 0.17018
0.42670 -0.10190 0.17087
0.42746 0.11021 0.17547
0.42822 -0.10385 0.18013
0.42898 0.07848 0.17342
0.42974 -0.00219 0.18065
0.43050 0.20968 0.18114
0.43126 -0.04966 0.18112
0.43202 0.18254 0.18581
0.43278 0.37866 0.18750
0.43354 0.23917 0.19235
0.43430 0.18287 0.19635
0.43506 0.25675 0.19114
