# Supplementary material for: De novo design of proteins housing excitonically coupled chlorophyll special pairs
Source: Nat Chem Biol. 2024 Jun 3;20(7):906–15. doi: 10.1038/s41589-024-01626-0 (PMC11213709; doi:10.1038/s41589-024-01626-0)
Supplement: Supplementary file 5 — Raw SAXS data for SP1, SP2 and SP3 apo proteins. [file 41589_2024_1626_MOESM5_ESM.zip › SAXS_data_Fig2/SP1_166uM/Buffer2/SP1_166uM_snap_00031.sub.2.dat]

0.01026 28.76046 8.47279
0.01102 32.53646 4.70482
0.01178 33.44543 3.51375
0.01254 33.06393 2.65251
0.01330 31.56880 1.81750
0.01406 32.97385 1.73934
0.01482 31.85834 1.59188
0.01558 31.91306 1.37763
0.01634 31.37146 1.18573
0.01710 31.84515 1.14547
0.01786 31.10506 1.10911
0.01862 31.06503 0.99038
0.01938 30.63460 0.96718
0.02014 29.93173 0.88515
0.02090 29.67829 0.86446
0.02166 28.71589 0.76924
0.02242 29.05728 0.75797
0.02318 29.54519 0.72056
0.02395 28.76307 0.70456
0.02471 28.21794 0.69065
0.02547 28.49331 0.64357
0.02623 27.91987 0.60408
0.02699 26.97379 0.59578
0.02775 27.39493 0.57020
0.02851 26.83328 0.55306
0.02927 26.21311 0.54332
0.03003 26.84508 0.52428
0.03079 25.98974 0.51172
0.03155 24.91185 0.50624
0.03231 25.43740 0.49390
0.03307 25.05123 0.48186
0.03383 24.84114 0.48327
0.03459 24.26481 0.45596
0.03535 23.91123 0.45680
0.03611 23.41112 0.44687
0.03687 23.05215 0.43723
0.03763 22.68640 0.41317
0.03839 22.45529 0.41843
0.03915 21.99270 0.41663
0.03991 21.86362 0.41089
0.04067 21.58707 0.40673
0.04143 21.19010 0.38757
0.04219 20.61770 0.38575
0.04295 20.21972 0.37346
0.04371 20.21526 0.36574
0.04447 19.74465 0.35981
0.04523 19.58474 0.36858
0.04599 18.38072 0.35284
0.04675 19.05513 0.35863
0.04751 18.38788 0.33580
0.04827 18.03058 0.33324
0.04903 18.10585 0.32221
0.04979 17.18760 0.32379
0.05055 17.09307 0.31925
0.05131 16.62813 0.31942
0.05207 16.11746 0.31744
0.05283 15.93846 0.31525
0.05359 15.76307 0.30337
0.05435 14.99393 0.30049
0.05511 14.98620 0.28752
0.05587 14.91950 0.29040
0.05663 14.49096 0.28685
0.05739 14.24586 0.27657
0.05815 13.68004 0.27578
0.05891 13.35053 0.27566
0.05967 13.55592 0.28179
0.06043 13.44104 0.26894
0.06119 12.41254 0.26508
0.06195 12.12767 0.26453
0.06271 11.93553 0.25842
0.06347 11.59521 0.26229
0.06423 11.48630 0.25578
0.06499 11.14732 0.25151
0.06575 10.73788 0.25590
0.06651 10.62016 0.24412
0.06727 10.59861 0.24853
0.06803 10.08508 0.24770
0.06879 10.00261 0.24341
0.06955 9.40130 0.23909
0.07031 9.54413 0.23548
0.07107 9.33266 0.23026
0.07183 9.18246 0.23382
0.07259 9.13409 0.22804
0.07335 8.74579 0.22730
0.07412 8.30425 0.22099
0.07488 8.15741 0.21919
0.07564 8.15689 0.21812
0.07640 7.81318 0.21623
0.07716 7.51673 0.21237
0.07792 7.34405 0.21284
0.07868 7.28444 0.20577
0.07944 6.91427 0.20800
0.08020 6.97817 0.20654
0.08096 6.30642 0.20816
0.08172 5.98045 0.20194
0.08248 6.12044 0.20112
0.08324 6.07775 0.19780
0.08400 5.78985 0.20073
0.08476 5.87672 0.20083
0.08552 5.55551 0.20184
0.08628 5.50471 0.19583
0.08704 5.34957 0.20094
0.08780 5.06133 0.20013
0.08856 5.02624 0.19861
0.08932 4.58688 0.20268
0.09008 4.50922 0.19953
0.09084 4.41396 0.20883
0.09160 4.29236 0.20775
0.09236 4.43742 0.20507
0.09312 4.19561 0.20649
0.09388 3.94343 0.20503
0.09464 3.61497 0.20514
0.09540 3.67433 0.20208
0.09616 3.16744 0.19805
0.09692 3.31027 0.19756
0.09768 3.15133 0.19471
0.09844 3.31772 0.19175
0.09920 3.16788 0.19239
0.09996 2.91033 0.19004
0.10072 2.68760 0.18839
0.10148 2.62984 0.18167
0.10224 2.76891 0.17778
0.10300 2.58296 0.17856
0.10376 2.62736 0.17386
0.10452 2.37571 0.17633
0.10528 2.42103 0.17232
0.10604 2.33569 0.16760
0.10680 2.10342 0.16817
0.10756 1.95867 0.16930
0.10832 1.94972 0.16846
0.10908 1.79860 0.16827
0.10984 2.11298 0.16890
0.11060 1.90703 0.16663
0.11136 1.75380 0.16588
0.11212 1.45157 0.16105
0.11288 1.51390 0.16222
0.11364 1.30283 0.15900
0.11440 1.37318 0.15847
0.11516 1.34196 0.15536
0.11592 1.39379 0.15452
0.11668 1.16654 0.15414
0.11744 1.15719 0.15453
0.11820 1.26496 0.15217
0.11896 1.02366 0.15313
0.11972 1.04901 0.15335
0.12048 1.07962 0.14774
0.12124 1.09392 0.15129
0.12200 0.95111 0.14533
0.12276 0.71913 0.14744
0.12352 0.98034 0.14558
0.12428 0.81483 0.14722
0.12504 0.89818 0.14386
0.12580 0.57510 0.14438
0.12656 0.72781 0.14329
0.12732 0.71178 0.14143
0.12808 0.50152 0.14185
0.12884 0.75656 0.14060
0.12960 0.43862 0.14062
0.13036 0.44965 0.13800
0.13112 0.49934 0.13762
0.13188 0.50685 0.13754
0.13264 0.47953 0.13713
0.13340 0.34586 0.13758
0.13416 0.38230 0.13645
0.13492 0.27658 0.13505
0.13568 0.28373 0.13294
0.13644 0.32595 0.13023
0.13720 0.43722 0.13335
0.13796 0.46199 0.13025
0.13873 0.44385 0.12820
0.13949 0.22176 0.12922
0.14025 0.17703 0.13001
0.14101 0.22990 0.12964
0.14177 0.35604 0.12650
0.14253 0.27591 0.12954
0.14329 0.27964 0.12760
0.14405 0.27117 0.12531
0.14481 0.25389 0.12707
0.14557 0.26704 0.12756
0.14633 0.15407 0.12594
0.14709 0.20078 0.12399
0.14785 0.26660 0.12740
0.14861 0.28601 0.12541
0.14937 0.07689 0.12580
0.15013 0.19513 0.12456
0.15089 0.33959 0.12571
0.15165 0.18553 0.12292
0.15241 0.45329 0.12156
0.15317 0.23002 0.12132
0.15393 0.10815 0.12122
0.15469 0.22213 0.12083
0.15545 0.25970 0.12047
0.15621 0.15893 0.12124
0.15697 0.16092 0.12014
0.15773 0.27191 0.12120
0.15849 0.23958 0.12126
0.15925 0.07522 0.11790
0.16001 0.16762 0.11950
0.16077 0.27953 0.11719
0.16153 0.34561 0.11630
0.16229 0.02102 0.11721
0.16305 0.22972 0.11687
0.16381 0.31712 0.11887
0.16457 0.29468 0.11581
0.16533 0.13414 0.11624
0.16609 0.14340 0.11673
0.16685 0.22625 0.11630
0.16761 0.25348 0.11508
0.16837 0.24032 0.11567
0.16913 0.19897 0.11585
0.16989 0.39105 0.11664
0.17065 0.21318 0.11330
0.17141 0.20208 0.11205
0.17217 0.38411 0.11362
0.17293 0.41934 0.11407
0.17369 0.29952 0.11472
0.17445 0.23984 0.11486
0.17521 0.38062 0.11620
0.17597 0.26323 0.11553
0.17673 0.32503 0.11581
0.17749 0.22792 0.11606
0.17825 0.26899 0.11776
0.17901 0.24863 0.11911
0.17977 0.40892 0.12061
0.18053 0.24949 0.11921
0.18129 0.26359 0.12073
0.18205 0.22164 0.12241
0.18281 0.31155 0.12096
0.18357 0.38011 0.12314
0.18433 0.35068 0.12409
0.18509 0.31820 0.12284
0.18585 0.31175 0.12397
0.18661 0.44454 0.12490
0.18737 0.29569 0.12493
0.18813 0.22914 0.12566
0.18889 0.24633 0.12478
0.18965 0.39393 0.12330
0.19041 0.30742 0.12541
0.19117 0.05479 0.12679
0.19193 0.33675 0.12685
0.19269 0.21475 0.12728
0.19345 0.35704 0.12592
0.19421 0.42519 0.12393
0.19497 0.40548 0.12598
0.19573 0.39914 0.12812
0.19649 0.33071 0.12553
0.19725 0.21274 0.12715
0.19801 0.25678 0.12709
0.19877 0.39588 0.12884
0.19953 0.26523 0.12736
0.20029 0.21948 0.12855
0.20105 0.31291 0.12727
0.20181 0.40580 0.12910
0.20257 0.36933 0.12794
0.20333 0.28278 0.12798
0.20409 0.30664 0.12632
0.20485 0.28492 0.12922
0.20561 0.27039 0.12715
0.20637 0.46125 0.12857
0.20713 0.62687 0.12567
0.20789 0.21412 0.12831
0.20865 0.43921 0.12749
0.20941 0.24078 0.12934
0.21017 0.37394 0.12857
0.21093 0.34661 0.12897
0.21169 0.43887 0.12817
0.21245 0.23627 0.12786
0.21321 0.19167 0.12780
0.21397 0.31172 0.12910
0.21473 0.39683 0.13128
0.21549 0.40428 0.12818
0.21625 0.29062 0.12744
0.21701 0.25464 0.12832
0.21777 0.32950 0.12782
0.21853 0.27775 0.12659
0.21929 0.13419 0.12673
0.22005 0.26892 0.12733
0.22081 0.24980 0.12681
0.22157 0.23817 0.12466
0.22233 0.24674 0.12727
0.22309 0.24182 0.12659
0.22385 0.36439 0.12486
0.22461 0.30397 0.12648
0.22537 0.21650 0.12557
0.22613 0.21997 0.12618
0.22689 0.29053 0.12189
0.22765 0.14875 0.12221
0.22841 0.13529 0.12304
0.22917 0.21460 0.12207
0.22993 0.36067 0.12183
0.23069 0.26492 0.12061
0.23145 0.21832 0.12126
0.23221 0.13507 0.12033
0.23297 0.33740 0.11893
0.23373 0.24580 0.11996
0.23449 0.38017 0.12013
0.23525 0.15264 0.11743
0.23601 0.11175 0.11804
0.23677 0.26969 0.11654
0.23753 0.18963 0.11624
0.23829 0.24321 0.11529
0.23905 0.20391 0.11626
0.23981 0.10588 0.11563
0.24057 0.29412 0.11389
0.24133 0.15842 0.11486
0.24209 0.06496 0.11320
0.24285 0.19176 0.11300
0.24361 -0.01621 0.11359
0.24437 0.16298 0.11480
0.24513 0.11181 0.11530
0.24589 0.16346 0.11290
0.24665 0.35148 0.11399
0.24741 0.06177 0.11269
0.24817 0.05511 0.11130
0.24893 0.11549 0.11225
0.24969 0.21282 0.10996
0.25045 0.28045 0.11008
0.25121 0.05234 0.11031
0.25197 0.11868 0.11010
0.25273 0.11839 0.10816
0.25349 0.36030 0.10905
0.25425 0.11915 0.11010
0.25501 0.08543 0.10800
0.25577 0.22555 0.10737
0.25653 -0.01575 0.10901
0.25729 0.22802 0.10773
0.25805 0.09999 0.10822
0.25881 0.19507 0.10727
0.25957 0.23095 0.10725
0.26033 0.14403 0.10717
0.26109 0.09372 0.10528
0.26185 0.11103 0.10463
0.26261 0.15439 0.10605
0.26337 0.32536 0.10508
0.26413 0.17282 0.10476
0.26489 0.23279 0.10378
0.26565 0.05528 0.10457
0.26641 0.19480 0.10338
0.26717 0.16765 0.10269
0.26793 0.11094 0.10431
0.26869 0.11300 0.10356
0.26945 0.15158 0.10273
0.27021 0.09498 0.10411
0.27097 0.21016 0.10259
0.27172 0.22425 0.10350
0.27248 0.11554 0.10196
0.27324 0.07414 0.10176
0.27400 0.26833 0.10196
0.27476 -0.00837 0.10140
0.27552 0.09030 0.10099
0.27628 0.23802 0.10018
0.27704 0.14402 0.09990
0.27780 0.07619 0.10077
0.27856 0.11122 0.10103
0.27932 0.15090 0.10004
0.28008 0.03940 0.09971
0.28084 0.20193 0.09903
0.28160 0.07995 0.09874
0.28236 0.08040 0.09759
0.28312 0.17485 0.09977
0.28388 0.10702 0.09979
0.28464 0.17554 0.09933
0.28540 0.05358 0.10073
0.28616 0.01041 0.09864
0.28692 0.02097 0.09858
0.28768 0.08525 0.09882
0.28844 -0.01514 0.09923
0.28920 0.02709 0.09812
0.28996 0.12846 0.09988
0.29072 0.15472 0.10006
0.29148 0.02358 0.10040
0.29224 0.10394 0.09831
0.29300 0.10536 0.09906
0.29376 0.18210 0.10040
0.29452 0.08946 0.10077
0.29528 0.01454 0.09974
0.29604 0.04127 0.10050
0.29680 0.13609 0.09949
0.29756 0.02340 0.10123
0.29832 0.13193 0.09933
0.29908 0.14732 0.09919
0.29984 0.04378 0.10002
0.30060 0.16652 0.09988
0.30136 0.12514 0.09931
0.30212 0.06127 0.09913
0.30288 0.12488 0.09819
0.30364 0.13679 0.09795
0.30440 0.01025 0.09834
0.30516 0.07685 0.09824
0.30592 0.13176 0.09902
0.30668 0.13914 0.09945
0.30744 0.11846 0.10060
0.30820 -0.10499 0.09913
0.30896 0.08515 0.09896
0.30972 -0.03907 0.10018
0.31048 0.07165 0.10022
0.31124 0.13035 0.10060
0.31200 0.05742 0.10000
0.31276 0.21973 0.10129
0.31352 0.04169 0.09876
0.31428 0.08322 0.10004
0.31504 0.02963 0.10166
0.31580 0.14969 0.10223
0.31656 0.12582 0.10259
0.31732 0.11361 0.10415
0.31808 0.09304 0.10291
0.31883 0.03216 0.10324
0.31959 0.05123 0.10510
0.32035 0.03488 0.10382
0.32111 0.01907 0.10457
0.32187 0.08074 0.10417
0.32263 0.15476 0.10534
0.32339 0.20525 0.10682
0.32415 0.05776 0.10480
0.32491 0.15646 0.10625
0.32567 0.24036 0.10573
0.32643 0.10150 0.10579
0.32719 0.11424 0.10700
0.32795 0.07442 0.10486
0.32871 0.03242 0.10449
0.32947 0.17557 0.10694
0.33023 0.07776 0.10556
0.33099 -0.04772 0.10528
0.33175 0.10053 0.10662
0.33251 0.06199 0.10650
0.33327 0.13448 0.10629
0.33403 0.11272 0.10773
0.33479 -0.04493 0.10781
0.33555 0.03351 0.10656
0.33631 0.24449 0.10692
0.33707 0.01784 0.10808
0.33783 0.07105 0.10769
0.33859 0.18615 0.10891
0.33935 0.03744 0.10789
0.34011 0.05494 0.10858
0.34087 0.04428 0.10794
0.34163 0.15423 0.10690
0.34239 -0.06394 0.10889
0.34315 -0.02728 0.10846
0.34391 -0.07627 0.10810
0.34467 0.06368 0.10830
0.34543 0.17462 0.11018
0.34619 -0.04572 0.10834
0.34695 -0.05405 0.10974
0.34771 0.23678 0.11075
0.34847 0.17756 0.10840
0.34922 -0.01710 0.10883
0.34998 0.06667 0.10897
0.35074 0.09797 0.10988
0.35150 0.10026 0.10794
0.35226 0.14931 0.10587
0.35302 0.02809 0.10603
0.35378 0.07329 0.10360
0.35454 0.08676 0.10484
0.35530 -0.03696 0.10553
0.35606 0.13162 0.10769
0.35682 0.02559 0.10668
0.35758 0.14116 0.10640
0.35834 0.11803 0.10660
0.35910 0.10687 0.10575
0.35986 0.11246 0.10579
0.36062 0.15323 0.10512
0.36138 0.13258 0.10569
0.36214 0.11795 0.10727
0.36290 0.29993 0.10546
0.36366 0.02116 0.10803
0.36442 0.09730 0.10725
0.36518 0.11337 0.10769
0.36594 -0.06295 0.10496
0.36670 -0.00223 0.10700
0.36746 0.01928 0.10834
0.36822 0.09542 0.10879
0.36898 0.01420 0.11049
0.36974 0.00818 0.11057
0.37050 0.19214 0.11051
0.37126 0.04961 0.11249
0.37202 0.09429 0.11211
0.37277 0.12822 0.11383
0.37353 0.06124 0.11300
0.37429 0.12088 0.11555
0.37505 0.18542 0.11389
0.37581 0.02444 0.11510
0.37657 0.00900 0.11608
0.37733 0.00937 0.11344
0.37809 0.11778 0.11804
0.37885 -0.00342 0.12007
0.37961 0.08510 0.11875
0.38037 0.14653 0.11946
0.38113 0.14064 0.12263
0.38189 0.25519 0.12158
0.38265 -0.03484 0.12069
0.38341 -0.03130 0.12142
0.38417 0.15730 0.12418
0.38493 -0.03099 0.12669
0.38569 -0.11272 0.12479
0.38645 0.15772 0.12406
0.38721 0.13400 0.12725
0.38797 0.16083 0.12969
0.38873 0.16608 0.12792
0.38949 0.12043 0.13517
0.39025 0.15250 0.13106
0.39101 0.03009 0.12859
0.39177 -0.09451 0.12849
0.39252 0.25705 0.13236
0.39328 0.15734 0.13286
0.39404 0.09502 0.13485
0.39480 -0.01160 0.13564
0.39556 0.13426 0.13639
0.39632 0.18406 0.13756
0.39708 0.09457 0.13752
0.39784 -0.03339 0.13967
0.39860 -0.03351 0.14103
0.39936 0.21488 0.13829
0.40012 0.26588 0.14248
0.40088 -0.07199 0.14334
0.40164 0.13005 0.14315
0.40240 0.10616 0.14386
0.40316 0.21257 0.14542
0.40392 0.22800 0.14600
0.40468 0.11151 0.31897
0.40544 0.24511 0.14937
0.40620 0.10974 0.15113
0.40696 0.24898 0.14959
0.40772 0.32607 0.14920
0.40848 -0.03233 0.15160
0.40924 0.13113 0.14957
0.40999 0.03348 0.15046
0.41075 0.14515 0.15100
0.41151 0.18061 0.15150
0.41227 0.16810 0.15281
0.41303 0.08254 0.15469
0.41379 0.08191 0.15326
0.41455 0.09418 0.15506
0.41531 0.01875 0.15334
0.41607 0.12909 0.15787
0.41683 -0.03556 0.15281
0.41759 0.02434 0.15650
0.41835 0.06442 0.15911
0.41911 0.02435 0.15609
0.41987 0.05189 0.16206
0.42063 0.13755 0.16223
0.42139 0.13526 0.16289
0.42215 0.10722 0.16148
0.42291 0.01596 0.16624
0.42367 0.05182 0.16739
0.42443 -0.10970 0.16563
0.42519 0.09151 0.16802
0.42594 0.06841 0.17567
0.42670 -0.10960 0.17006
0.42746 0.04012 0.17663
0.42822 -0.02412 0.17622
0.42898 0.13908 0.17452
0.42974 0.11889 0.17934
0.43050 0.03956 0.18305
0.43126 0.09846 0.18306
0.43202 -0.13317 0.18539
0.43278 -0.05714 0.18635
0.43354 -0.11639 0.19162
0.43430 0.17432 0.19242
0.43506 0.10286 0.19482
