# Supplementary material for: De novo design of proteins housing excitonically coupled chlorophyll special pairs
Source: Nat Chem Biol. 2024 Jun 3;20(7):906–15. doi: 10.1038/s41589-024-01626-0 (PMC11213709; doi:10.1038/s41589-024-01626-0)
Supplement: Supplementary file 5 — Raw SAXS data for SP1, SP2 and SP3 apo proteins. [file 41589_2024_1626_MOESM5_ESM.zip › SAXS_data_Fig2/SP1_166uM/Buffer2/SP1_166uM_snap_00046.sub.2.dat]

0.01026 32.64964 8.56635
0.01102 30.02302 4.39703
0.01178 32.57895 3.55713
0.01254 35.48837 2.58650
0.01330 36.34011 2.02540
0.01406 32.21263 1.75300
0.01482 30.67159 1.59118
0.01558 31.00338 1.34042
0.01634 32.36124 1.26475
0.01710 32.20502 1.23980
0.01786 31.10105 1.02650
0.01862 30.91541 1.00501
0.01938 31.05837 0.94006
0.02014 30.57933 0.90904
0.02090 30.04761 0.82653
0.02166 29.66705 0.80418
0.02242 30.45324 0.74511
0.02318 28.94118 0.71107
0.02395 27.84424 0.68421
0.02471 28.56442 0.65270
0.02547 28.19903 0.63682
0.02623 28.03975 0.62939
0.02699 27.93121 0.60962
0.02775 27.28493 0.55552
0.02851 27.10655 0.57714
0.02927 26.71068 0.56704
0.03003 25.55508 0.52677
0.03079 26.10181 0.52869
0.03155 24.77459 0.50974
0.03231 25.22250 0.47830
0.03307 25.06314 0.48956
0.03383 24.49600 0.45577
0.03459 24.16380 0.45154
0.03535 23.72522 0.44928
0.03611 23.77271 0.45531
0.03687 23.56126 0.43876
0.03763 22.72750 0.41739
0.03839 22.56529 0.41925
0.03915 22.60155 0.41612
0.03991 22.44714 0.40921
0.04067 21.36226 0.40170
0.04143 21.10855 0.38163
0.04219 20.86341 0.38821
0.04295 20.16444 0.37158
0.04371 20.08182 0.37212
0.04447 19.57416 0.35818
0.04523 19.10057 0.35213
0.04599 19.28237 0.34933
0.04675 18.70852 0.34094
0.04751 17.88019 0.33578
0.04827 18.38234 0.33061
0.04903 17.94355 0.33335
0.04979 17.25392 0.31963
0.05055 17.09230 0.31526
0.05131 17.31489 0.31883
0.05207 16.75291 0.30668
0.05283 15.95326 0.30757
0.05359 15.85420 0.30791
0.05435 15.53964 0.30078
0.05511 15.37430 0.30156
0.05587 14.96174 0.30071
0.05663 14.52047 0.28716
0.05739 14.37273 0.28481
0.05815 13.60598 0.28171
0.05891 14.03715 0.27887
0.05967 12.95152 0.27342
0.06043 12.91559 0.27303
0.06119 12.44252 0.26782
0.06195 12.02946 0.27013
0.06271 12.35416 0.26116
0.06347 11.38514 0.25458
0.06423 11.49350 0.25639
0.06499 11.23463 0.25139
0.06575 11.18839 0.25457
0.06651 10.63328 0.24614
0.06727 10.79985 0.24350
0.06803 10.10617 0.23893
0.06879 10.36422 0.23887
0.06955 9.60962 0.22971
0.07031 9.51890 0.23630
0.07107 9.47849 0.23374
0.07183 9.15235 0.23265
0.07259 8.82931 0.22477
0.07335 8.47869 0.22115
0.07412 8.17376 0.22146
0.07488 8.22565 0.22186
0.07564 8.05760 0.21661
0.07640 8.07558 0.21758
0.07716 7.77397 0.21888
0.07792 7.32558 0.21356
0.07868 7.15518 0.21074
0.07944 7.06098 0.20791
0.08020 6.70500 0.20689
0.08096 6.62493 0.19881
0.08172 6.40644 0.20067
0.08248 6.07498 0.19653
0.08324 6.23480 0.20219
0.08400 5.85883 0.20606
0.08476 5.62468 0.20119
0.08552 5.42794 0.20110
0.08628 5.28375 0.19952
0.08704 5.35856 0.20270
0.08780 5.06853 0.19801
0.08856 4.79384 0.19973
0.08932 4.81975 0.19706
0.09008 4.48717 0.20806
0.09084 4.43313 0.20228
0.09160 4.34762 0.20247
0.09236 4.16416 0.20617
0.09312 3.85751 0.20440
0.09388 3.88105 0.20773
0.09464 3.72730 0.20373
0.09540 3.69229 0.20185
0.09616 3.64955 0.19800
0.09692 3.39276 0.19723
0.09768 3.44265 0.18783
0.09844 3.05384 0.18996
0.09920 2.84080 0.19175
0.09996 2.92888 0.18702
0.10072 2.76814 0.18329
0.10148 2.75997 0.18293
0.10224 2.84876 0.17655
0.10300 2.38611 0.17736
0.10376 2.54635 0.17588
0.10452 2.47037 0.17630
0.10528 2.47529 0.17213
0.10604 2.14662 0.17266
0.10680 2.16148 0.16747
0.10756 2.06073 0.16528
0.10832 2.00049 0.16725
0.10908 1.99486 0.16720
0.10984 1.70470 0.16853
0.11060 1.85417 0.16527
0.11136 1.64285 0.16446
0.11212 1.66838 0.16280
0.11288 1.55070 0.16063
0.11364 1.58168 0.15969
0.11440 1.45043 0.15802
0.11516 1.37448 0.15736
0.11592 1.31909 0.15757
0.11668 1.22328 0.15662
0.11744 1.30137 0.15708
0.11820 1.20271 0.15257
0.11896 1.35279 0.15421
0.11972 1.06850 0.14938
0.12048 1.12938 0.14971
0.12124 0.95465 0.14697
0.12200 1.03183 0.14697
0.12276 0.77685 0.14643
0.12352 0.97245 0.14600
0.12428 0.82373 0.14655
0.12504 0.91047 0.14497
0.12580 0.86862 0.14594
0.12656 0.64981 0.14470
0.12732 0.51088 0.13986
0.12808 0.79033 0.14126
0.12884 0.51041 0.13850
0.12960 0.59138 0.13939
0.13036 0.70781 0.13950
0.13112 0.46631 0.13421
0.13188 0.66825 0.13775
0.13264 0.32398 0.13521
0.13340 0.48981 0.13771
0.13416 0.54393 0.13573
0.13492 0.32396 0.13509
0.13568 0.55571 0.13429
0.13644 0.42323 0.13294
0.13720 0.58118 0.13206
0.13796 0.33521 0.13208
0.13873 0.38120 0.13115
0.13949 0.32015 0.13108
0.14025 0.27693 0.12827
0.14101 0.39402 0.13042
0.14177 0.24192 0.13042
0.14253 0.34728 0.12665
0.14329 0.38238 0.12732
0.14405 0.30361 0.12728
0.14481 0.25663 0.12779
0.14557 0.11085 0.12651
0.14633 0.22597 0.12615
0.14709 0.43676 0.12582
0.14785 0.43172 0.12586
0.14861 0.13251 0.12457
0.14937 0.30184 0.12503
0.15013 0.15978 0.12528
0.15089 0.20783 0.12295
0.15165 0.20902 0.12444
0.15241 0.26484 0.12202
0.15317 0.42542 0.12240
0.15393 0.27442 0.12121
0.15469 0.15796 0.12258
0.15545 0.09135 0.12127
0.15621 0.29311 0.12157
0.15697 0.20788 0.12041
0.15773 0.20966 0.12106
0.15849 0.18738 0.11985
0.15925 0.22463 0.11924
0.16001 0.16609 0.12110
0.16077 -0.04059 0.11969
0.16153 0.28994 0.11777
0.16229 0.37626 0.11569
0.16305 0.31614 0.11780
0.16381 0.13274 0.11821
0.16457 0.18559 0.11709
0.16533 0.27699 0.11670
0.16609 0.26844 0.11802
0.16685 0.23021 0.11626
0.16761 0.33032 0.11324
0.16837 0.41935 0.11449
0.16913 0.28744 0.11474
0.16989 0.21022 0.11472
0.17065 0.29841 0.11381
0.17141 0.37551 0.11369
0.17217 0.20181 0.11488
0.17293 0.35800 0.11374
0.17369 0.24786 0.11585
0.17445 0.22890 0.11695
0.17521 0.31170 0.11573
0.17597 0.22567 0.11715
0.17673 0.30230 0.11822
0.17749 0.23051 0.11622
0.17825 0.27063 0.11677
0.17901 0.12621 0.12084
0.17977 0.50670 0.12079
0.18053 0.33480 0.12003
0.18129 0.24728 0.12392
0.18205 0.43907 0.12042
0.18281 0.21495 0.12094
0.18357 0.23588 0.12216
0.18433 0.27334 0.12426
0.18509 0.34113 0.12523
0.18585 0.44008 0.12586
0.18661 0.36395 0.12384
0.18737 0.53935 0.12434
0.18813 0.25712 0.12538
0.18889 0.36223 0.12364
0.18965 0.24717 0.12538
0.19041 0.38728 0.12410
0.19117 0.33959 0.12748
0.19193 0.19964 0.12732
0.19269 0.43514 0.12665
0.19345 0.31545 0.12604
0.19421 0.29249 0.12665
0.19497 0.43090 0.12700
0.19573 0.55810 0.12742
0.19649 0.13419 0.12818
0.19725 0.24357 0.12662
0.19801 0.29025 0.12485
0.19877 0.24479 0.12975
0.19953 0.33639 0.12870
0.20029 0.26676 0.12907
0.20105 0.19732 0.12834
0.20181 0.28884 0.12838
0.20257 0.20282 0.12793
0.20333 0.22485 0.12823
0.20409 0.37329 0.12586
0.20485 0.32162 0.12805
0.20561 0.31708 0.12838
0.20637 0.31636 0.12793
0.20713 0.24673 0.12978
0.20789 0.31704 0.12894
0.20865 0.32163 0.12687
0.20941 0.31634 0.13036
0.21017 0.34046 0.12898
0.21093 0.42900 0.12943
0.21169 0.40811 0.12813
0.21245 0.36983 0.12828
0.21321 0.44349 0.12537
0.21397 0.25726 0.12868
0.21473 0.39759 0.12926
0.21549 0.32837 0.13204
0.21625 0.30968 0.12815
0.21701 0.24185 0.13061
0.21777 0.52637 0.12809
0.21853 0.25357 0.12939
0.21929 0.28040 0.12739
0.22005 0.32353 0.12746
0.22081 0.31741 0.12637
0.22157 0.43675 0.12827
0.22233 0.15493 0.12673
0.22309 0.17198 0.12410
0.22385 0.42128 0.12355
0.22461 0.25339 0.12412
0.22537 0.29878 0.12457
0.22613 0.33514 0.12331
0.22689 0.35496 0.12290
0.22765 0.20001 0.12118
0.22841 0.18948 0.12035
0.22917 0.20739 0.12011
0.22993 0.24782 0.12039
0.23069 0.28440 0.11960
0.23145 0.00353 0.12011
0.23221 0.13955 0.12013
0.23297 0.28508 0.11922
0.23373 0.28800 0.11942
0.23449 0.25210 0.11794
0.23525 0.14585 0.11679
0.23601 0.14684 0.11786
0.23677 0.26827 0.11778
0.23753 0.25197 0.11515
0.23829 0.10579 0.11504
0.23905 0.22987 0.11498
0.23981 0.24492 0.11539
0.24057 0.33632 0.11435
0.24133 0.18232 0.11563
0.24209 0.31296 0.11504
0.24285 0.15540 0.11363
0.24361 0.22812 0.11389
0.24437 0.33880 0.11208
0.24513 0.10582 0.11429
0.24589 0.19118 0.11257
0.24665 0.11117 0.11277
0.24741 0.12465 0.11306
0.24817 0.11671 0.11314
0.24893 0.17333 0.11069
0.24969 0.11033 0.11095
0.25045 0.18818 0.11034
0.25121 0.25229 0.11065
0.25197 0.16330 0.10985
0.25273 0.32067 0.10949
0.25349 0.22045 0.10911
0.25425 -0.01534 0.10949
0.25501 0.17485 0.10827
0.25577 0.08615 0.10766
0.25653 0.31267 0.10807
0.25729 0.29379 0.10781
0.25805 0.14165 0.10768
0.25881 0.18720 0.10819
0.25957 0.11389 0.10570
0.26033 0.17140 0.10643
0.26109 0.12696 0.10595
0.26185 0.20136 0.10507
0.26261 0.20394 0.10682
0.26337 0.18825 0.10497
0.26413 0.00057 0.10444
0.26489 0.06000 0.10548
0.26565 0.27274 0.10376
0.26641 0.12147 0.10327
0.26717 0.15225 0.10390
0.26793 0.05097 0.10514
0.26869 0.20181 0.10452
0.26945 0.11675 0.10254
0.27021 0.06721 0.10268
0.27097 0.12936 0.10311
0.27172 0.17729 0.10215
0.27248 0.17341 0.10193
0.27324 0.07708 0.10130
0.27400 0.22594 0.10223
0.27476 0.04656 0.10104
0.27552 0.23391 0.10138
0.27628 0.04488 0.10066
0.27704 0.21665 0.10033
0.27780 0.21820 0.10171
0.27856 0.08700 0.10124
0.27932 0.09154 0.10011
0.28008 0.11295 0.09948
0.28084 0.11268 0.09897
0.28160 0.15136 0.09845
0.28236 0.09028 0.10017
0.28312 0.03835 0.09936
0.28388 0.20342 0.09865
0.28464 0.08421 0.09832
0.28540 0.14397 0.09857
0.28616 0.01965 0.09760
0.28692 0.06539 0.09897
0.28768 -0.01636 0.09757
0.28844 0.14220 0.09936
0.28920 0.12061 0.09786
0.28996 0.11527 0.10019
0.29072 -0.02996 0.10041
0.29148 -0.02663 0.10133
0.29224 0.08295 0.09964
0.29300 0.08475 0.10011
0.29376 0.28609 0.10059
0.29452 0.00833 0.10058
0.29528 0.19488 0.10057
0.29604 0.09160 0.10112
0.29680 0.14073 0.10080
0.29756 0.16871 0.09942
0.29832 0.08032 0.09987
0.29908 0.04014 0.09934
0.29984 0.10377 0.09905
0.30060 0.11741 0.09823
0.30136 0.16232 0.09780
0.30212 0.13780 0.09749
0.30288 0.11723 0.09828
0.30364 0.07043 0.09634
0.30440 0.15686 0.09685
0.30516 0.01548 0.09707
0.30592 0.06140 0.09875
0.30668 0.10431 0.09976
0.30744 0.02804 0.09969
0.30820 0.18634 0.09920
0.30896 0.10824 0.09940
0.30972 0.22510 0.10094
0.31048 0.09181 0.09999
0.31124 0.09017 0.10013
0.31200 0.13602 0.09944
0.31276 0.11522 0.10005
0.31352 0.08546 0.10025
0.31428 0.13346 0.10053
0.31504 -0.01505 0.10203
0.31580 -0.01418 0.10193
0.31656 0.11970 0.10361
0.31732 0.21976 0.10287
0.31808 -0.06360 0.10404
0.31883 0.02617 0.10293
0.31959 0.12984 0.10398
0.32035 0.00701 0.10327
0.32111 0.09296 0.10426
0.32187 0.20797 0.10451
0.32263 0.08902 0.10374
0.32339 -0.04232 0.10430
0.32415 0.17208 0.10455
0.32491 0.20856 0.10497
0.32567 -0.00658 0.10598
0.32643 -0.09725 0.10595
0.32719 0.20948 0.10643
0.32795 0.28299 0.10552
0.32871 0.18863 0.10631
0.32947 0.00472 0.10807
0.33023 0.09643 0.10666
0.33099 0.13838 0.10623
0.33175 -0.03919 0.10700
0.33251 0.12302 0.10653
0.33327 0.01038 0.10667
0.33403 0.21309 0.10607
0.33479 0.09602 0.10740
0.33555 -0.03059 0.10771
0.33631 0.04308 0.10836
0.33707 0.04226 0.10710
0.33783 0.06960 0.10823
0.33859 0.04359 0.10649
0.33935 0.13169 0.10828
0.34011 -0.01498 0.10833
0.34087 0.13767 0.10966
0.34163 -0.05237 0.10982
0.34239 0.20755 0.10955
0.34315 0.10363 0.10817
0.34391 0.04119 0.10828
0.34467 0.03716 0.10970
0.34543 0.14664 0.10937
0.34619 0.03740 0.10935
0.34695 0.15088 0.10783
0.34771 0.22918 0.11105
0.34847 0.18785 0.10961
0.34922 0.14006 0.10833
0.34998 0.11104 0.11002
0.35074 -0.01847 0.11065
0.35150 0.10642 0.10720
0.35226 0.20935 0.10740
0.35302 0.08644 0.10451
0.35378 0.19266 0.10449
0.35454 0.10184 0.10469
0.35530 0.05468 0.10459
0.35606 0.18665 0.10505
0.35682 0.23134 0.10519
0.35758 0.08525 0.10698
0.35834 0.17424 0.10625
0.35910 0.11362 0.10728
0.35986 0.11725 0.10605
0.36062 -0.00886 0.10698
0.36138 0.01220 0.10508
0.36214 0.01156 0.10700
0.36290 0.24578 0.10748
0.36366 0.19408 0.10684
0.36442 0.19430 0.10752
0.36518 0.15913 0.10805
0.36594 0.15087 0.10651
0.36670 -0.09499 0.10807
0.36746 -0.03442 0.10988
0.36822 0.26141 0.11028
0.36898 0.05139 0.10963
0.36974 -0.05198 0.11067
0.37050 0.02610 0.10967
0.37126 0.03694 0.11061
0.37202 -0.01447 0.11245
0.37277 0.22255 0.11263
0.37353 0.14534 0.11369
0.37429 0.23404 0.11158
0.37505 0.18117 0.11541
0.37581 0.06458 0.11413
0.37657 0.11736 0.11657
0.37733 0.25374 0.11581
0.37809 0.17385 0.11909
0.37885 0.05495 0.11983
0.37961 0.09847 0.11895
0.38037 -0.03066 0.12201
0.38113 0.05783 0.12256
0.38189 0.13069 0.12140
0.38265 0.03607 0.12185
0.38341 0.05216 0.12272
0.38417 -0.01235 0.12453
0.38493 0.05828 0.12441
0.38569 0.13978 0.12546
0.38645 0.06505 0.12400
0.38721 0.15578 0.12929
0.38797 0.18888 0.12738
0.38873 0.11571 0.12935
0.38949 0.12457 0.14951
0.39025 0.00659 0.13081
0.39101 0.15093 0.12702
0.39177 0.06225 0.13144
0.39252 0.12414 0.13365
0.39328 -0.01408 0.13598
0.39404 0.03010 0.13336
0.39480 0.28691 0.13626
0.39556 0.03563 0.13598
0.39632 0.02871 0.13835
0.39708 0.05255 0.13900
0.39784 0.21910 0.14106
0.39860 0.16615 0.14116
0.39936 -0.10821 0.14336
0.40012 0.06971 0.14104
0.40088 0.28014 0.14503
0.40164 -0.03102 0.14370
0.40240 -0.01422 0.14495
0.40316 0.14344 0.14744
0.40392 0.00332 0.14817
0.40468 0.12767 0.29870
0.40544 0.08252 0.14556
0.40620 0.15426 0.14751
0.40696 -0.10267 0.14948
0.40772 0.12216 0.14814
0.40848 0.05972 0.15241
0.40924 0.12234 0.15022
0.40999 0.08865 0.14868
0.41075 0.04028 0.15028
0.41151 -0.10624 0.15316
0.41227 0.20703 0.14990
0.41303 0.19432 0.15426
0.41379 0.15671 0.15389
0.41455 0.06227 0.15221
0.41531 0.10393 0.15644
0.41607 -0.00891 0.15168
0.41683 0.14052 0.15700
0.41759 0.18972 0.16346
0.41835 -0.03751 0.15626
0.41911 0.12902 0.15802
0.41987 0.04988 0.15879
0.42063 0.11971 0.16301
0.42139 0.30476 0.15920
0.42215 0.15814 0.16630
0.42291 0.16641 0.16581
0.42367 0.12892 0.16473
0.42443 0.06025 0.16331
0.42519 -0.00215 0.16693
0.42594 -0.02779 0.16978
0.42670 0.02456 0.17069
0.42746 0.04938 0.17392
0.42822 0.10125 0.17391
0.42898 0.24117 0.18125
0.42974 -0.07772 0.17677
0.43050 -0.09579 0.18133
0.43126 -0.08461 0.18565
0.43202 0.10677 0.18546
0.43278 0.11073 0.18152
0.43354 0.36723 0.19020
0.43430 0.43456 0.19650
0.43506 -0.20975 0.19484
