# Supplementary material for: De novo design of proteins housing excitonically coupled chlorophyll special pairs
Source: Nat Chem Biol. 2024 Jun 3;20(7):906–15. doi: 10.1038/s41589-024-01626-0 (PMC11213709; doi:10.1038/s41589-024-01626-0)
Supplement: Supplementary file 5 — Raw SAXS data for SP1, SP2 and SP3 apo proteins. [file 41589_2024_1626_MOESM5_ESM.zip › SAXS_data_Fig2/SP1_166uM/Buffer2/SP1_166uM_snap_00018.sub.2.dat]

0.01026 35.79003 7.54227
0.01102 32.35061 4.40260
0.01178 28.66284 3.85782
0.01254 29.34873 2.50288
0.01330 30.65387 2.06287
0.01406 29.71251 1.70479
0.01482 33.38399 1.55348
0.01558 31.13716 1.39667
0.01634 30.28028 1.21696
0.01710 30.69723 1.14333
0.01786 31.54686 1.04858
0.01862 30.41611 1.00032
0.01938 28.90377 0.94317
0.02014 29.95877 0.84639
0.02090 28.89468 0.83954
0.02166 28.19848 0.83142
0.02242 28.63513 0.72816
0.02318 28.67989 0.69113
0.02395 27.64116 0.70309
0.02471 28.25727 0.65926
0.02547 27.35602 0.63128
0.02623 27.85487 0.62912
0.02699 26.75323 0.59044
0.02775 26.90323 0.57986
0.02851 26.08740 0.56899
0.02927 25.72800 0.54023
0.03003 25.95202 0.54266
0.03079 25.09667 0.51469
0.03155 25.32510 0.51015
0.03231 24.92538 0.49826
0.03307 23.95426 0.47057
0.03383 24.27549 0.46150
0.03459 23.67110 0.45286
0.03535 22.98029 0.46608
0.03611 23.23111 0.45012
0.03687 23.42928 0.42092
0.03763 22.69056 0.42986
0.03839 22.48214 0.41589
0.03915 21.87650 0.39101
0.03991 22.02647 0.39458
0.04067 20.76081 0.39635
0.04143 20.74151 0.38387
0.04219 20.43201 0.37351
0.04295 20.46013 0.36706
0.04371 19.81969 0.36683
0.04447 20.08339 0.36019
0.04523 18.90497 0.35642
0.04599 18.45255 0.34739
0.04675 18.86472 0.34659
0.04751 17.99385 0.33521
0.04827 18.04852 0.33875
0.04903 17.88405 0.32715
0.04979 17.50009 0.31733
0.05055 16.68430 0.31804
0.05131 16.49005 0.31479
0.05207 16.53870 0.31953
0.05283 16.11001 0.30523
0.05359 15.56166 0.30047
0.05435 15.22327 0.29934
0.05511 14.96719 0.29710
0.05587 14.72030 0.29720
0.05663 14.28946 0.28613
0.05739 14.23517 0.28797
0.05815 14.06507 0.28332
0.05891 13.63265 0.27614
0.05967 13.44467 0.27162
0.06043 12.73631 0.26409
0.06119 12.85560 0.26497
0.06195 12.34988 0.26711
0.06271 11.98413 0.26163
0.06347 11.82514 0.25927
0.06423 11.62534 0.25553
0.06499 11.06637 0.25966
0.06575 10.82358 0.25069
0.06651 10.97296 0.24406
0.06727 10.59515 0.24226
0.06803 9.83690 0.23964
0.06879 9.99732 0.23955
0.06955 9.57411 0.23914
0.07031 9.71058 0.23620
0.07107 9.55284 0.23004
0.07183 9.13926 0.23016
0.07259 8.58699 0.22658
0.07335 8.79144 0.22646
0.07412 8.40855 0.21897
0.07488 8.43396 0.21761
0.07564 8.01775 0.21769
0.07640 7.53735 0.21684
0.07716 7.62143 0.21758
0.07792 7.18511 0.21109
0.07868 7.08060 0.20747
0.07944 7.14246 0.20735
0.08020 6.49265 0.20352
0.08096 6.28044 0.20908
0.08172 6.27655 0.20053
0.08248 6.11964 0.20239
0.08324 6.10438 0.19516
0.08400 5.95169 0.19395
0.08476 5.82777 0.20227
0.08552 5.54863 0.19976
0.08628 5.27627 0.20211
0.08704 5.24182 0.20326
0.08780 5.08759 0.19934
0.08856 4.88531 0.19819
0.08932 4.84440 0.19989
0.09008 4.76673 0.20659
0.09084 4.25115 0.20593
0.09160 4.24979 0.20971
0.09236 4.33851 0.20114
0.09312 4.05531 0.20177
0.09388 3.93141 0.20380
0.09464 3.71669 0.20299
0.09540 3.73102 0.20250
0.09616 3.21300 0.20139
0.09692 3.17867 0.19626
0.09768 3.43226 0.19452
0.09844 3.07790 0.19032
0.09920 3.06967 0.18691
0.09996 3.01536 0.18821
0.10072 2.81877 0.18453
0.10148 2.81532 0.18784
0.10224 2.71576 0.18134
0.10300 2.53198 0.17722
0.10376 2.60365 0.17614
0.10452 2.40583 0.17394
0.10528 2.38528 0.17186
0.10604 2.22385 0.17211
0.10680 2.14261 0.16772
0.10756 2.12560 0.16809
0.10832 1.96027 0.16521
0.10908 1.83516 0.16760
0.10984 1.91411 0.16375
0.11060 1.60502 0.16900
0.11136 1.64102 0.16243
0.11212 1.82990 0.15749
0.11288 1.48849 0.16378
0.11364 1.25716 0.16041
0.11440 1.12468 0.15804
0.11516 1.43281 0.15628
0.11592 1.30340 0.15468
0.11668 1.15948 0.15652
0.11744 1.05814 0.15284
0.11820 1.29203 0.15227
0.11896 1.02415 0.15332
0.11972 1.20672 0.15182
0.12048 0.85281 0.14960
0.12124 1.09512 0.14838
0.12200 0.95402 0.14869
0.12276 0.75266 0.14717
0.12352 0.73330 0.14784
0.12428 0.63970 0.14405
0.12504 0.74523 0.14498
0.12580 0.78947 0.14176
0.12656 0.62385 0.14097
0.12732 0.71057 0.14176
0.12808 0.55898 0.14286
0.12884 0.48809 0.14067
0.12960 0.48115 0.13811
0.13036 0.45538 0.13629
0.13112 0.53910 0.13825
0.13188 0.50237 0.13619
0.13264 0.43210 0.13566
0.13340 0.32949 0.13510
0.13416 0.22467 0.13506
0.13492 0.37529 0.13400
0.13568 0.26370 0.13028
0.13644 0.33722 0.13573
0.13720 0.29458 0.12801
0.13796 0.41559 0.13190
0.13873 0.36112 0.13052
0.13949 0.34338 0.13005
0.14025 0.22725 0.12851
0.14101 0.48127 0.12910
0.14177 0.28159 0.12786
0.14253 0.22835 0.12967
0.14329 0.20726 0.12730
0.14405 0.32643 0.12850
0.14481 0.19580 0.12621
0.14557 0.29324 0.12696
0.14633 0.18600 0.12647
0.14709 0.36246 0.12444
0.14785 0.29643 0.12452
0.14861 0.27321 0.12661
0.14937 0.11141 0.12376
0.15013 0.20081 0.12301
0.15089 0.26230 0.12428
0.15165 0.36092 0.12155
0.15241 0.17677 0.12173
0.15317 0.20367 0.12161
0.15393 0.19873 0.12019
0.15469 0.12754 0.12111
0.15545 0.35107 0.12137
0.15621 0.35987 0.12207
0.15697 0.17771 0.11889
0.15773 0.23415 0.11972
0.15849 0.17611 0.12044
0.15925 0.19285 0.11825
0.16001 0.11144 0.11904
0.16077 0.29301 0.11896
0.16153 0.12500 0.11804
0.16229 0.27547 0.11873
0.16305 0.07192 0.11630
0.16381 0.28987 0.11693
0.16457 0.36095 0.11561
0.16533 0.22523 0.11655
0.16609 0.20792 0.11679
0.16685 0.23971 0.11598
0.16761 0.23854 0.11525
0.16837 0.11741 0.11558
0.16913 0.16155 0.11722
0.16989 0.36857 0.11344
0.17065 0.18375 0.11389
0.17141 0.24985 0.11114
0.17217 0.31986 0.11341
0.17293 0.24452 0.11648
0.17369 0.10645 0.11481
0.17445 0.24150 0.11405
0.17521 0.17198 0.11754
0.17597 0.31737 0.11667
0.17673 0.26905 0.11531
0.17749 0.33729 0.11734
0.17825 0.40627 0.11758
0.17901 0.15441 0.11985
0.17977 0.30125 0.11952
0.18053 0.08687 0.11981
0.18129 0.32906 0.12054
0.18205 0.23862 0.12200
0.18281 0.18328 0.12293
0.18357 0.38326 0.12432
0.18433 0.34912 0.12215
0.18509 0.07416 0.12264
0.18585 0.37167 0.12329
0.18661 0.37645 0.12256
0.18737 0.27568 0.12226
0.18813 0.23986 0.12396
0.18889 0.23171 0.12633
0.18965 0.31406 0.12435
0.19041 0.31021 0.12438
0.19117 0.39715 0.12746
0.19193 0.39536 0.12633
0.19269 0.31286 0.12761
0.19345 0.25157 0.12483
0.19421 0.34972 0.12759
0.19497 0.14887 0.12651
0.19573 0.32817 0.12756
0.19649 0.33199 0.12771
0.19725 0.36225 0.12746
0.19801 0.35159 0.12896
0.19877 0.42168 0.12819
0.19953 0.39779 0.12746
0.20029 0.38042 0.12738
0.20105 0.40818 0.12765
0.20181 0.38669 0.12781
0.20257 0.37153 0.12926
0.20333 0.10162 0.12825
0.20409 0.37439 0.13013
0.20485 0.33478 0.12823
0.20561 0.33453 0.12894
0.20637 0.30331 0.12679
0.20713 0.16506 0.12781
0.20789 0.26953 0.12864
0.20865 0.35713 0.13056
0.20941 0.32318 0.12825
0.21017 0.30265 0.12809
0.21093 0.15071 0.13004
0.21169 0.45036 0.12930
0.21245 0.27856 0.12696
0.21321 0.32237 0.12821
0.21397 0.31314 0.12929
0.21473 0.14814 0.12846
0.21549 0.14673 0.12973
0.21625 0.42430 0.12748
0.21701 0.23526 0.12819
0.21777 0.22546 0.12767
0.21853 0.31047 0.12908
0.21929 0.31927 0.12781
0.22005 0.33084 0.12759
0.22081 0.24127 0.12574
0.22157 0.42665 0.12912
0.22233 0.32891 0.12570
0.22309 0.21972 0.12641
0.22385 0.18992 0.12517
0.22461 0.31320 0.12499
0.22537 0.44774 0.12460
0.22613 0.34131 0.12284
0.22689 0.22357 0.12275
0.22765 0.23536 0.12291
0.22841 0.15193 0.12342
0.22917 0.28948 0.12074
0.22993 0.18512 0.11938
0.23069 0.04394 0.11934
0.23145 0.23407 0.12031
0.23221 0.27703 0.11871
0.23297 0.18266 0.11817
0.23373 0.14443 0.12246
0.23449 0.23378 0.11829
0.23525 0.23964 0.12011
0.23601 0.21562 0.11697
0.23677 0.24377 0.11658
0.23753 0.19108 0.11651
0.23829 0.17693 0.11756
0.23905 0.35632 0.11407
0.23981 0.18213 0.11707
0.24057 0.30053 0.11312
0.24133 0.18546 0.11456
0.24209 0.24151 0.11482
0.24285 0.15796 0.11239
0.24361 0.09511 0.11653
0.24437 0.16590 0.11132
0.24513 0.20373 0.11233
0.24589 0.08471 0.11369
0.24665 0.22982 0.11084
0.24741 0.07854 0.11163
0.24817 0.20956 0.11174
0.24893 0.02295 0.11225
0.24969 0.02087 0.11051
0.25045 0.18199 0.11187
0.25121 0.23234 0.11148
0.25197 0.13574 0.11067
0.25273 0.22180 0.11101
0.25349 0.19280 0.10905
0.25425 0.23016 0.10901
0.25501 0.07128 0.10800
0.25577 0.23902 0.10905
0.25653 -0.09637 0.10593
0.25729 0.03825 0.10794
0.25805 0.09056 0.10798
0.25881 0.20726 0.10897
0.25957 0.12487 0.10652
0.26033 0.16804 0.10575
0.26109 0.06669 0.10644
0.26185 0.07254 0.10648
0.26261 0.04173 0.10684
0.26337 0.18836 0.10605
0.26413 0.21001 0.10488
0.26489 0.10286 0.10324
0.26565 0.10575 0.10334
0.26641 0.08098 0.10437
0.26717 0.15285 0.10451
0.26793 0.10472 0.10306
0.26869 0.09674 0.10243
0.26945 0.21005 0.10232
0.27021 0.18829 0.10231
0.27097 0.09486 0.10235
0.27172 0.14648 0.10237
0.27248 0.04018 0.10326
0.27324 0.04590 0.10142
0.27400 -0.01587 0.10314
0.27476 0.15899 0.10178
0.27552 0.09763 0.10077
0.27628 0.17576 0.10208
0.27704 0.13355 0.10000
0.27780 0.19064 0.10028
0.27856 0.00873 0.10087
0.27932 0.15039 0.10014
0.28008 0.08279 0.09856
0.28084 0.18692 0.09923
0.28160 0.20239 0.09854
0.28236 0.17419 0.09915
0.28312 0.04999 0.09880
0.28388 0.20586 0.09915
0.28464 0.05054 0.09897
0.28540 0.10864 0.09967
0.28616 0.14762 0.09878
0.28692 0.00903 0.09870
0.28768 0.12874 0.09876
0.28844 0.17926 0.09827
0.28920 0.22608 0.09779
0.28996 0.10790 0.09909
0.29072 0.05762 0.09800
0.29148 0.04329 0.09907
0.29224 0.01279 0.10024
0.29300 0.01550 0.09921
0.29376 0.20705 0.09983
0.29452 0.23457 0.10061
0.29528 0.15442 0.10000
0.29604 0.17635 0.10105
0.29680 0.07362 0.09957
0.29756 0.11573 0.09990
0.29832 0.09510 0.09951
0.29908 -0.01643 0.09974
0.29984 0.03845 0.09909
0.30060 -0.02514 0.09919
0.30136 0.21429 0.09813
0.30212 0.08777 0.09870
0.30288 -0.01523 0.09672
0.30364 0.19817 0.09734
0.30440 0.02235 0.09874
0.30516 -0.01317 0.09716
0.30592 -0.03953 0.09771
0.30668 0.06950 0.10010
0.30744 0.00685 0.10040
0.30820 0.10488 0.09858
0.30896 0.05186 0.09929
0.30972 0.06949 0.10200
0.31048 0.01152 0.10014
0.31124 0.11325 0.10034
0.31200 0.07332 0.09972
0.31276 0.14372 0.10117
0.31352 0.18247 0.10123
0.31428 -0.10683 0.09994
0.31504 0.08423 0.10241
0.31580 0.04561 0.10316
0.31656 0.06132 0.10239
0.31732 0.05701 0.10298
0.31808 0.12344 0.10427
0.31883 0.15368 0.10312
0.31959 0.10908 0.10369
0.32035 0.05061 0.10443
0.32111 0.12864 0.10494
0.32187 0.09278 0.10539
0.32263 0.27622 0.10419
0.32339 0.21731 0.10626
0.32415 0.11646 0.10595
0.32491 0.17849 0.10524
0.32567 0.02913 0.10555
0.32643 0.15189 0.10688
0.32719 0.03687 0.10630
0.32795 0.08370 0.10579
0.32871 0.07947 0.10520
0.32947 0.14946 0.10599
0.33023 0.18407 0.10648
0.33099 0.10971 0.10591
0.33175 0.10521 0.10784
0.33251 0.05219 0.10697
0.33327 0.15914 0.10630
0.33403 0.17683 0.10741
0.33479 0.19737 0.10800
0.33555 0.10366 0.10792
0.33631 0.05838 0.10617
0.33707 0.17580 0.10715
0.33783 0.07710 0.10798
0.33859 0.05693 0.10830
0.33935 0.18594 0.10885
0.34011 0.16779 0.10810
0.34087 0.21929 0.10798
0.34163 0.11251 0.10863
0.34239 0.17896 0.11093
0.34315 0.21108 0.10948
0.34391 0.13833 0.10889
0.34467 0.17380 0.10921
0.34543 0.14549 0.10883
0.34619 0.05853 0.10976
0.34695 -0.08865 0.10883
0.34771 0.09052 0.10934
0.34847 0.16321 0.10996
0.34922 0.04750 0.10897
0.34998 0.16680 0.11117
0.35074 0.00433 0.11004
0.35150 0.11439 0.10897
0.35226 -0.01730 0.10634
0.35302 0.22167 0.10530
0.35378 0.09270 0.10464
0.35454 0.04283 0.10419
0.35530 0.07731 0.10450
0.35606 -0.04868 0.10476
0.35682 0.05688 0.10628
0.35758 0.16789 0.10575
0.35834 0.01924 0.10701
0.35910 0.07145 0.10595
0.35986 0.02995 0.10553
0.36062 0.06892 0.10459
0.36138 0.11378 0.10516
0.36214 0.08456 0.10606
0.36290 0.03193 0.10567
0.36366 0.14498 0.10652
0.36442 0.23999 0.10676
0.36518 0.16733 0.10648
0.36594 0.04196 0.10769
0.36670 0.10044 0.10802
0.36746 0.10662 0.10844
0.36822 -0.03086 0.11031
0.36898 -0.01519 0.10972
0.36974 0.22433 0.11104
0.37050 0.06359 0.10954
0.37126 0.18167 0.11077
0.37202 0.19818 0.11339
0.37277 0.09469 0.11090
0.37353 0.00297 0.11529
0.37429 0.04138 0.11264
0.37505 -0.02266 0.11519
0.37581 0.13800 0.11580
0.37657 0.27223 0.11653
0.37733 -0.04304 0.11716
0.37809 -0.05670 0.11796
0.37885 0.08546 0.11843
0.37961 0.10303 0.11859
0.38037 0.09449 0.11991
0.38113 -0.02076 0.12078
0.38189 0.07601 0.12141
0.38265 0.03889 0.12100
0.38341 0.26798 0.12309
0.38417 0.12274 0.12278
0.38493 0.11527 0.12613
0.38569 0.01715 0.12514
0.38645 0.17497 0.12580
0.38721 -0.02956 0.12990
0.38797 0.08200 0.12978
0.38873 0.13680 0.12760
0.38949 0.26491 0.13281
0.39025 0.07887 0.12937
0.39101 0.33055 0.13083
0.39177 -0.10222 0.13069
0.39252 0.14830 0.13398
0.39328 0.03710 0.13330
0.39404 0.07172 0.13625
0.39480 0.24838 0.13548
0.39556 0.15911 0.13935
0.39632 -0.03811 0.13389
0.39708 0.12505 0.13729
0.39784 0.06393 0.14112
0.39860 0.12904 0.13945
0.39936 0.15975 0.14035
0.40012 0.05129 0.14415
0.40088 0.04657 0.14561
0.40164 0.21703 0.14527
0.40240 0.01753 0.14018
0.40316 0.06264 0.14776
0.40392 0.05486 0.14673
0.40468 -0.05314 0.34766
0.40544 -0.13647 0.14936
0.40620 0.13166 0.15074
0.40696 0.09826 0.14889
0.40772 -0.08721 0.14434
0.40848 0.18116 0.15230
0.40924 -0.03098 0.15138
0.40999 0.31422 0.15031
0.41075 0.11717 0.15110
0.41151 0.00445 0.15035
0.41227 -0.06992 0.15193
0.41303 0.10660 0.15193
0.41379 -0.04027 0.15371
0.41455 0.09642 0.15580
0.41531 0.24954 0.16056
0.41607 0.14386 0.15430
0.41683 0.05736 0.15691
0.41759 -0.17937 0.15638
0.41835 0.06843 0.15677
0.41911 -0.02020 0.15866
0.41987 0.03670 0.15495
0.42063 0.12462 0.16269
0.42139 -0.03530 0.16301
0.42215 0.09882 0.16358
0.42291 0.14429 0.16427
0.42367 0.00171 0.16516
0.42443 0.04994 0.16382
0.42519 0.05685 0.16818
0.42594 0.22909 0.16971
0.42670 -0.02393 0.17403
0.42746 0.12012 0.17209
0.42822 -0.08080 0.17355
0.42898 -0.01786 0.17892
0.42974 0.24032 0.17124
0.43050 0.23719 0.18156
0.43126 -0.03630 0.18341
0.43202 0.29038 0.18014
0.43278 0.02848 0.18497
0.43354 0.27940 0.18877
0.43430 0.16717 0.19157
0.43506 0.19312 0.20113
