# Supplementary material for: De novo design of proteins housing excitonically coupled chlorophyll special pairs
Source: Nat Chem Biol. 2024 Jun 3;20(7):906–15. doi: 10.1038/s41589-024-01626-0 (PMC11213709; doi:10.1038/s41589-024-01626-0)
Supplement: Supplementary file 5 — Raw SAXS data for SP1, SP2 and SP3 apo proteins. [file 41589_2024_1626_MOESM5_ESM.zip › SAXS_data_Fig2/SP1_166uM/Buffer2/SP1_166uM_snap_00030.sub.2.dat]

0.01026 26.20085 8.16367
0.01102 31.55017 4.45770
0.01178 35.43713 3.38386
0.01254 30.39007 2.54379
0.01330 32.64263 2.18021
0.01406 31.66948 1.69164
0.01482 31.63330 1.50092
0.01558 30.99145 1.40111
0.01634 30.86891 1.23203
0.01710 32.12354 1.12488
0.01786 30.57246 1.04875
0.01862 30.79085 0.94168
0.01938 30.60543 0.98067
0.02014 29.12544 0.89931
0.02090 29.01484 0.83722
0.02166 30.26210 0.80324
0.02242 30.01391 0.76538
0.02318 28.76536 0.69993
0.02395 29.32366 0.71008
0.02471 29.13153 0.64399
0.02547 28.50675 0.63122
0.02623 27.91007 0.61108
0.02699 26.75017 0.59176
0.02775 27.01082 0.57508
0.02851 26.73026 0.57203
0.02927 27.00735 0.54979
0.03003 27.17649 0.53620
0.03079 25.80017 0.53614
0.03155 25.50834 0.51031
0.03231 25.18289 0.49184
0.03307 24.81130 0.49178
0.03383 23.92939 0.47445
0.03459 24.18944 0.45943
0.03535 23.83625 0.44132
0.03611 23.82284 0.44606
0.03687 23.22907 0.43420
0.03763 23.32980 0.43130
0.03839 21.96993 0.41613
0.03915 21.60938 0.40780
0.03991 21.21884 0.40497
0.04067 21.67895 0.39425
0.04143 21.44747 0.40137
0.04219 20.81175 0.38605
0.04295 20.08565 0.36494
0.04371 20.12138 0.37067
0.04447 20.05636 0.37488
0.04523 19.36300 0.34498
0.04599 18.78514 0.35367
0.04675 18.66144 0.34782
0.04751 18.60815 0.33535
0.04827 18.22791 0.32936
0.04903 17.63357 0.33319
0.04979 17.26045 0.33311
0.05055 17.14278 0.31206
0.05131 16.45087 0.31414
0.05207 16.18312 0.31245
0.05283 15.94693 0.31178
0.05359 16.08648 0.30646
0.05435 15.38972 0.29508
0.05511 14.78466 0.29739
0.05587 14.71005 0.29516
0.05663 14.50476 0.28347
0.05739 14.08849 0.28023
0.05815 13.92616 0.28312
0.05891 14.06817 0.26830
0.05967 13.35651 0.27569
0.06043 13.13642 0.27547
0.06119 12.92185 0.26853
0.06195 12.26701 0.26080
0.06271 12.29696 0.25813
0.06347 11.87623 0.25734
0.06423 11.47844 0.25234
0.06499 11.33709 0.25117
0.06575 11.01651 0.25044
0.06651 10.58552 0.24793
0.06727 10.55211 0.24746
0.06803 10.20183 0.24064
0.06879 9.88819 0.23684
0.06955 9.91083 0.23685
0.07031 9.31349 0.23504
0.07107 9.11097 0.23049
0.07183 9.18990 0.22546
0.07259 9.03081 0.22870
0.07335 8.63477 0.22299
0.07412 8.50891 0.22006
0.07488 8.37462 0.22277
0.07564 7.80882 0.22071
0.07640 7.75430 0.21911
0.07716 7.65809 0.21702
0.07792 7.52232 0.21265
0.07868 7.42572 0.21172
0.07944 7.15345 0.20822
0.08020 6.61613 0.20660
0.08096 6.72750 0.20217
0.08172 6.36683 0.20266
0.08248 6.25505 0.19906
0.08324 5.99714 0.19548
0.08400 5.88841 0.19750
0.08476 5.93617 0.20408
0.08552 5.90168 0.19438
0.08628 5.35552 0.20420
0.08704 5.14938 0.20007
0.08780 4.94155 0.19607
0.08856 4.86447 0.19863
0.08932 4.81056 0.20331
0.09008 4.71873 0.20734
0.09084 4.59726 0.20858
0.09160 4.16459 0.20437
0.09236 4.26579 0.20647
0.09312 4.18583 0.20769
0.09388 4.09740 0.20799
0.09464 3.91935 0.20742
0.09540 3.53452 0.19966
0.09616 3.34925 0.20081
0.09692 3.14912 0.19417
0.09768 3.01980 0.19854
0.09844 3.17518 0.19238
0.09920 3.06114 0.19103
0.09996 2.80923 0.18544
0.10072 2.90080 0.19030
0.10148 2.95889 0.18368
0.10224 2.72522 0.17960
0.10300 2.64989 0.17615
0.10376 2.45890 0.17351
0.10452 2.28168 0.17557
0.10528 2.14814 0.16927
0.10604 2.33374 0.17103
0.10680 2.20932 0.17093
0.10756 1.99603 0.16820
0.10832 2.13915 0.16783
0.10908 1.89984 0.16755
0.10984 1.73551 0.16480
0.11060 1.76760 0.16860
0.11136 1.75862 0.16494
0.11212 1.69864 0.16265
0.11288 1.51679 0.16184
0.11364 1.37384 0.16039
0.11440 1.27121 0.15897
0.11516 1.57273 0.15871
0.11592 1.09664 0.15588
0.11668 1.34999 0.15573
0.11744 1.22005 0.15462
0.11820 0.97044 0.15472
0.11896 1.25108 0.15142
0.11972 0.88920 0.15037
0.12048 0.97327 0.15017
0.12124 1.01974 0.15020
0.12200 0.84156 0.14946
0.12276 0.89325 0.14694
0.12352 0.82133 0.14644
0.12428 0.67147 0.14517
0.12504 0.76960 0.14901
0.12580 0.81502 0.14614
0.12656 0.69991 0.14302
0.12732 0.78202 0.14008
0.12808 0.65365 0.14168
0.12884 0.61463 0.13785
0.12960 0.52422 0.14002
0.13036 0.45990 0.13721
0.13112 0.62072 0.13909
0.13188 0.60830 0.13679
0.13264 0.35869 0.13689
0.13340 0.66521 0.13636
0.13416 0.37478 0.13749
0.13492 0.35896 0.13472
0.13568 0.33346 0.13359
0.13644 0.40074 0.13438
0.13720 0.34213 0.13199
0.13796 0.35964 0.13111
0.13873 0.24406 0.13120
0.13949 0.24340 0.13037
0.14025 0.33012 0.12909
0.14101 0.44807 0.13004
0.14177 0.18474 0.13055
0.14253 0.40267 0.12954
0.14329 0.11158 0.12976
0.14405 0.22965 0.12852
0.14481 0.15895 0.12786
0.14557 0.27579 0.12844
0.14633 0.23840 0.12535
0.14709 0.36079 0.12575
0.14785 0.39185 0.12575
0.14861 0.43998 0.12427
0.14937 0.19442 0.12512
0.15013 0.17732 0.12502
0.15089 0.33578 0.12397
0.15165 0.09385 0.12363
0.15241 0.32414 0.12380
0.15317 0.21768 0.12476
0.15393 0.28849 0.12259
0.15469 0.15179 0.12204
0.15545 0.24953 0.12100
0.15621 0.23767 0.12010
0.15697 0.33276 0.12140
0.15773 0.13961 0.12018
0.15849 0.12927 0.12093
0.15925 0.08554 0.11883
0.16001 0.19292 0.11905
0.16077 0.20139 0.11960
0.16153 0.27662 0.11648
0.16229 0.17759 0.11595
0.16305 0.19255 0.11792
0.16381 0.26708 0.11903
0.16457 0.15480 0.11466
0.16533 0.32162 0.11589
0.16609 0.13226 0.11674
0.16685 0.13415 0.11545
0.16761 0.06734 0.11628
0.16837 0.29958 0.11561
0.16913 0.21264 0.11446
0.16989 0.16676 0.11518
0.17065 0.20547 0.11518
0.17141 0.19311 0.11285
0.17217 0.38650 0.11443
0.17293 0.34286 0.11506
0.17369 0.30255 0.11583
0.17445 0.28691 0.11838
0.17521 0.25054 0.11482
0.17597 0.26100 0.11417
0.17673 0.33777 0.11607
0.17749 0.20736 0.11733
0.17825 0.19689 0.11862
0.17901 0.18481 0.11947
0.17977 0.21075 0.12049
0.18053 0.34607 0.12164
0.18129 0.17699 0.12039
0.18205 0.38903 0.12275
0.18281 0.30025 0.12259
0.18357 0.18630 0.12156
0.18433 0.40791 0.12375
0.18509 0.36924 0.12178
0.18585 0.13819 0.12292
0.18661 0.35767 0.12383
0.18737 0.29747 0.12454
0.18813 0.29594 0.12338
0.18889 0.45172 0.12454
0.18965 0.26349 0.12536
0.19041 0.30940 0.12664
0.19117 0.24530 0.12498
0.19193 0.33675 0.12437
0.19269 0.36288 0.12656
0.19345 0.19481 0.12589
0.19421 0.27760 0.12719
0.19497 0.28486 0.12830
0.19573 0.29076 0.13006
0.19649 0.24657 0.12539
0.19725 0.35288 0.12694
0.19801 0.19574 0.12950
0.19877 0.26266 0.12929
0.19953 0.26491 0.12849
0.20029 0.32600 0.12941
0.20105 0.31717 0.12928
0.20181 0.30163 0.12778
0.20257 0.38274 0.12753
0.20333 0.19756 0.12520
0.20409 0.26400 0.12881
0.20485 0.13477 0.12958
0.20561 0.24526 0.12830
0.20637 0.28871 0.12802
0.20713 0.26593 0.12824
0.20789 0.15132 0.12820
0.20865 0.22914 0.13010
0.20941 0.34152 0.13103
0.21017 0.31742 0.13097
0.21093 0.29575 0.13045
0.21169 0.42975 0.13002
0.21245 0.21629 0.12944
0.21321 0.22264 0.12952
0.21397 -0.02059 0.13017
0.21473 0.32994 0.12822
0.21549 0.27407 0.13039
0.21625 0.30130 0.12632
0.21701 0.14104 0.12937
0.21777 0.19223 0.12853
0.21853 0.16149 0.12875
0.21929 0.39149 0.12547
0.22005 0.39211 0.12808
0.22081 0.13063 0.12532
0.22157 0.25408 0.12482
0.22233 0.30248 0.12741
0.22309 0.31973 0.12765
0.22385 0.23528 0.12536
0.22461 0.27349 0.12332
0.22537 0.22974 0.12316
0.22613 0.18619 0.12466
0.22689 0.30275 0.12174
0.22765 0.17220 0.12233
0.22841 0.18055 0.12144
0.22917 0.08429 0.12152
0.22993 0.21811 0.12018
0.23069 0.28314 0.12014
0.23145 0.13771 0.12077
0.23221 0.18746 0.12032
0.23297 0.29442 0.11941
0.23373 0.34808 0.12036
0.23449 0.25214 0.11856
0.23525 0.19048 0.11635
0.23601 0.28897 0.11672
0.23677 0.27071 0.11777
0.23753 0.28493 0.11686
0.23829 0.20832 0.11749
0.23905 0.23431 0.11780
0.23981 0.21133 0.11498
0.24057 0.29738 0.11534
0.24133 0.19459 0.11346
0.24209 0.18812 0.11354
0.24285 -0.02327 0.11494
0.24361 0.06166 0.11324
0.24437 0.15287 0.11484
0.24513 0.17513 0.11397
0.24589 0.18815 0.11423
0.24665 0.26578 0.11125
0.24741 0.12622 0.11231
0.24817 0.18534 0.11059
0.24893 0.20849 0.11196
0.24969 0.08603 0.11055
0.25045 0.12310 0.11073
0.25121 0.12129 0.11097
0.25197 0.16016 0.11043
0.25273 0.12704 0.10966
0.25349 0.23956 0.10923
0.25425 0.23261 0.10872
0.25501 0.21015 0.10885
0.25577 0.23159 0.10850
0.25653 0.20881 0.10763
0.25729 0.19184 0.10921
0.25805 0.10649 0.10793
0.25881 0.15341 0.10721
0.25957 0.13826 0.10508
0.26033 0.20849 0.10660
0.26109 0.21537 0.10595
0.26185 0.09337 0.10702
0.26261 0.16087 0.10486
0.26337 0.10285 0.10516
0.26413 0.16730 0.10322
0.26489 0.09512 0.10348
0.26565 0.17972 0.10480
0.26641 0.09733 0.10320
0.26717 0.21663 0.10399
0.26793 0.15127 0.10227
0.26869 0.11773 0.10401
0.26945 0.19144 0.10332
0.27021 0.20885 0.10334
0.27097 0.06682 0.10366
0.27172 0.06409 0.10168
0.27248 0.19487 0.10324
0.27324 0.15915 0.10083
0.27400 0.17299 0.10231
0.27476 0.17553 0.10318
0.27552 0.17859 0.10160
0.27628 0.18399 0.10229
0.27704 0.05780 0.10113
0.27780 0.07946 0.10105
0.27856 0.26027 0.10202
0.27932 0.09644 0.09943
0.28008 0.10474 0.09929
0.28084 0.23676 0.09953
0.28160 0.19589 0.09866
0.28236 0.14995 0.10036
0.28312 0.11090 0.09840
0.28388 0.22114 0.09773
0.28464 0.15781 0.09860
0.28540 0.12716 0.09899
0.28616 0.15061 0.09868
0.28692 0.22889 0.09905
0.28768 0.09000 0.09933
0.28844 0.16056 0.09927
0.28920 0.20368 0.09749
0.28996 0.03534 0.09795
0.29072 0.16796 0.09890
0.29148 0.21086 0.10113
0.29224 0.11702 0.10073
0.29300 0.05169 0.10056
0.29376 0.08782 0.09980
0.29452 0.14272 0.09983
0.29528 0.07255 0.10036
0.29604 0.01772 0.09986
0.29680 0.18240 0.10036
0.29756 0.08927 0.10058
0.29832 0.14768 0.09899
0.29908 0.09187 0.10020
0.29984 0.13175 0.09844
0.30060 0.05627 0.09876
0.30136 0.22362 0.09840
0.30212 0.19703 0.10038
0.30288 0.11330 0.09834
0.30364 0.08252 0.09775
0.30440 0.15189 0.09785
0.30516 0.13295 0.09686
0.30592 0.10137 0.09761
0.30668 -0.06601 0.09957
0.30744 0.19332 0.09965
0.30820 0.15369 0.09902
0.30896 0.09998 0.10061
0.30972 0.10485 0.10038
0.31048 0.15065 0.09988
0.31124 0.08071 0.10196
0.31200 0.23402 0.10067
0.31276 0.08957 0.09982
0.31352 0.06885 0.09978
0.31428 -0.01984 0.10069
0.31504 0.19583 0.10180
0.31580 0.09513 0.10271
0.31656 0.13376 0.10305
0.31732 0.21060 0.10419
0.31808 0.04154 0.10275
0.31883 0.07635 0.10263
0.31959 0.17111 0.10299
0.32035 -0.04367 0.10563
0.32111 0.13167 0.10494
0.32187 0.10526 0.10575
0.32263 0.18625 0.10372
0.32339 0.05548 0.10607
0.32415 0.19719 0.10601
0.32491 0.05469 0.10660
0.32567 0.17326 0.10593
0.32643 0.04611 0.10532
0.32719 0.21583 0.10654
0.32795 0.00800 0.10613
0.32871 0.09074 0.10461
0.32947 0.17094 0.10619
0.33023 0.07497 0.10603
0.33099 0.12092 0.10654
0.33175 0.11837 0.10627
0.33251 0.12443 0.10741
0.33327 0.22250 0.10668
0.33403 0.20334 0.10824
0.33479 0.12842 0.10751
0.33555 0.07636 0.10716
0.33631 0.11429 0.10854
0.33707 0.16279 0.10830
0.33783 0.07356 0.10820
0.33859 0.16946 0.10923
0.33935 0.03621 0.10747
0.34011 0.10294 0.10905
0.34087 0.09106 0.11006
0.34163 0.03188 0.10899
0.34239 0.10958 0.10842
0.34315 -0.00758 0.10749
0.34391 0.14624 0.10739
0.34467 0.08899 0.10873
0.34543 0.27322 0.10968
0.34619 0.10800 0.11018
0.34695 0.20400 0.10988
0.34771 0.19466 0.11087
0.34847 0.03410 0.10954
0.34922 -0.00731 0.10860
0.34998 0.10347 0.11099
0.35074 0.18018 0.11101
0.35150 0.05873 0.10806
0.35226 0.10829 0.10656
0.35302 0.15617 0.10439
0.35378 0.14390 0.10478
0.35454 0.08369 0.10384
0.35530 0.12138 0.10546
0.35606 0.14101 0.10581
0.35682 -0.00703 0.10688
0.35758 0.08981 0.10739
0.35834 0.01390 0.10658
0.35910 0.21544 0.10702
0.35986 0.16524 0.10694
0.36062 0.12508 0.10528
0.36138 -0.02889 0.10536
0.36214 0.10389 0.10812
0.36290 0.00446 0.10696
0.36366 0.19488 0.10615
0.36442 0.15239 0.10783
0.36518 0.12340 0.10739
0.36594 0.26211 0.10579
0.36670 -0.03098 0.10794
0.36746 0.10623 0.10854
0.36822 0.08587 0.11099
0.36898 0.24108 0.11117
0.36974 0.07348 0.11144
0.37050 0.02355 0.11077
0.37126 -0.02178 0.11030
0.37202 0.10983 0.11129
0.37277 0.09564 0.11334
0.37353 0.14906 0.11415
0.37429 -0.04478 0.11427
0.37505 -0.08946 0.11530
0.37581 0.28163 0.11415
0.37657 0.17272 0.11615
0.37733 0.03180 0.11506
0.37809 0.10150 0.11826
0.37885 0.11705 0.11905
0.37961 0.17151 0.11804
0.38037 0.09593 0.12103
0.38113 0.16224 0.11872
0.38189 0.01393 0.12274
0.38265 0.00186 0.12148
0.38341 0.15021 0.12403
0.38417 0.12454 0.12462
0.38493 0.13969 0.12360
0.38569 0.12043 0.12480
0.38645 0.04381 0.12373
0.38721 0.10149 0.12618
0.38797 -0.03046 0.12873
0.38873 0.23990 0.12684
0.38949 0.00723 0.15187
0.39025 0.09769 0.13233
0.39101 0.19024 0.13221
0.39177 0.08255 0.13306
0.39252 0.02037 0.13570
0.39328 -0.04550 0.13280
0.39404 0.22522 0.13480
0.39480 0.14266 0.13921
0.39556 0.12950 0.13753
0.39632 0.24194 0.13853
0.39708 0.06766 0.14193
0.39784 0.14011 0.13642
0.39860 -0.08832 0.13972
0.39936 0.10013 0.14351
0.40012 0.00615 0.14100
0.40088 0.12818 0.14618
0.40164 0.08644 0.14262
0.40240 0.21139 0.14276
0.40316 0.29372 0.14511
0.40392 0.20478 0.14199
0.40468 0.27287 0.28225
0.40544 0.03757 0.14559
0.40620 0.02252 0.14855
0.40696 0.09913 0.14838
0.40772 0.14994 0.15136
0.40848 -0.00550 0.15290
0.40924 0.06497 0.14936
0.40999 0.10699 0.15381
0.41075 0.19698 0.14873
0.41151 0.04490 0.15468
0.41227 0.23633 0.15185
0.41303 0.16437 0.15233
0.41379 -0.22830 0.15535
0.41455 0.08538 0.15606
0.41531 -0.04357 0.15647
0.41607 0.10864 0.15705
0.41683 0.25473 0.15723
0.41759 0.13190 0.15703
0.41835 0.27616 0.15896
0.41911 0.19376 0.15873
0.41987 0.09258 0.15825
0.42063 -0.02044 0.15951
0.42139 -0.05961 0.15975
0.42215 -0.04690 0.16240
0.42291 0.31647 0.16449
0.42367 0.07990 0.16521
0.42443 -0.00278 0.16843
0.42519 0.28986 0.17468
0.42594 -0.01341 0.16734
0.42670 0.02885 0.17161
0.42746 0.07028 0.17297
0.42822 0.17076 0.17418
0.42898 0.00673 0.17837
0.42974 0.21266 0.18021
0.43050 -0.12049 0.17965
0.43126 0.04111 0.18479
0.43202 0.09227 0.18766
0.43278 -0.20959 0.19065
0.43354 0.49235 0.18625
0.43430 -0.03364 0.18969
0.43506 0.24052 0.19711
