# Supplementary material for: De novo design of proteins housing excitonically coupled chlorophyll special pairs
Source: Nat Chem Biol. 2024 Jun 3;20(7):906–15. doi: 10.1038/s41589-024-01626-0 (PMC11213709; doi:10.1038/s41589-024-01626-0)
Supplement: Supplementary file 5 — Raw SAXS data for SP1, SP2 and SP3 apo proteins. [file 41589_2024_1626_MOESM5_ESM.zip › SAXS_data_Fig2/SP1_166uM/Buffer2/SP1_166uM_snap_00022.sub.2.dat]

0.01026 36.23726 7.13434
0.01102 30.28878 4.64073
0.01178 32.66865 3.43685
0.01254 34.07280 2.34871
0.01330 31.67018 2.04761
0.01406 32.05988 1.76695
0.01482 31.60078 1.50844
0.01558 32.04772 1.39536
0.01634 30.67037 1.30323
0.01710 30.32633 1.16752
0.01786 31.49605 1.06261
0.01862 31.56405 1.07224
0.01938 29.21964 0.90620
0.02014 29.94518 0.92677
0.02090 29.93790 0.85129
0.02166 29.08504 0.78414
0.02242 28.50356 0.74669
0.02318 28.99272 0.71951
0.02395 29.18374 0.69943
0.02471 28.69939 0.66284
0.02547 28.45638 0.65958
0.02623 28.35385 0.61567
0.02699 27.59510 0.61363
0.02775 27.50224 0.58596
0.02851 26.48815 0.57060
0.02927 26.11296 0.54447
0.03003 26.22659 0.52499
0.03079 25.50987 0.51893
0.03155 25.97675 0.50498
0.03231 25.59069 0.47357
0.03307 24.76205 0.47662
0.03383 24.06206 0.46169
0.03459 24.15531 0.47236
0.03535 23.23211 0.44634
0.03611 22.97992 0.45906
0.03687 23.16434 0.44767
0.03763 22.52552 0.42288
0.03839 22.64390 0.41964
0.03915 22.49150 0.42030
0.03991 21.87507 0.39895
0.04067 21.76588 0.39439
0.04143 21.02517 0.39782
0.04219 20.77493 0.37815
0.04295 20.41534 0.37283
0.04371 19.75152 0.35174
0.04447 19.42516 0.37335
0.04523 19.29066 0.35961
0.04599 18.70143 0.35347
0.04675 18.76898 0.34046
0.04751 18.89163 0.34163
0.04827 17.91685 0.34143
0.04903 17.93883 0.32733
0.04979 17.31222 0.32959
0.05055 16.77576 0.33014
0.05131 17.03451 0.31443
0.05207 16.62468 0.30682
0.05283 15.82025 0.30551
0.05359 15.98028 0.30753
0.05435 15.35134 0.30162
0.05511 15.14076 0.30295
0.05587 14.81754 0.29288
0.05663 14.30671 0.29796
0.05739 14.01392 0.28007
0.05815 13.80394 0.27888
0.05891 13.26351 0.28215
0.05967 13.25924 0.27148
0.06043 13.13803 0.26550
0.06119 12.82733 0.26984
0.06195 12.60925 0.26104
0.06271 12.17166 0.26151
0.06347 12.04281 0.26287
0.06423 11.80637 0.26215
0.06499 11.18334 0.25536
0.06575 11.08662 0.24952
0.06651 10.92741 0.25176
0.06727 10.51012 0.24176
0.06803 10.45831 0.25071
0.06879 10.28801 0.24156
0.06955 9.91453 0.23639
0.07031 9.84962 0.23897
0.07107 9.53978 0.22961
0.07183 9.23931 0.23308
0.07259 8.75764 0.23426
0.07335 8.45990 0.21823
0.07412 8.32391 0.21919
0.07488 8.30779 0.22561
0.07564 8.01128 0.21665
0.07640 7.75438 0.21863
0.07716 7.53699 0.21375
0.07792 7.46242 0.21306
0.07868 7.28915 0.21124
0.07944 7.02333 0.20380
0.08020 6.85795 0.20441
0.08096 6.65977 0.19997
0.08172 6.39380 0.20422
0.08248 6.32419 0.19790
0.08324 5.90167 0.19985
0.08400 5.73663 0.19524
0.08476 5.58600 0.19924
0.08552 5.48968 0.19854
0.08628 5.38103 0.19842
0.08704 5.30582 0.19986
0.08780 5.18319 0.19805
0.08856 5.16811 0.20097
0.08932 4.81253 0.20384
0.09008 4.61350 0.20208
0.09084 4.38924 0.20425
0.09160 4.20186 0.20670
0.09236 4.38140 0.20314
0.09312 4.07050 0.20816
0.09388 3.85595 0.20665
0.09464 3.92272 0.20849
0.09540 3.56789 0.20290
0.09616 3.60284 0.20065
0.09692 3.53415 0.19762
0.09768 3.42936 0.19469
0.09844 3.29940 0.19490
0.09920 2.90965 0.19041
0.09996 3.03259 0.19059
0.10072 2.85462 0.18660
0.10148 2.69538 0.18464
0.10224 2.54748 0.17628
0.10300 2.67666 0.17662
0.10376 2.65247 0.17363
0.10452 2.54903 0.17385
0.10528 2.42971 0.17442
0.10604 2.10267 0.16921
0.10680 2.03356 0.16673
0.10756 1.99923 0.16705
0.10832 2.05481 0.17057
0.10908 1.81988 0.17025
0.10984 1.86478 0.16912
0.11060 1.90582 0.16628
0.11136 1.78509 0.16450
0.11212 1.60516 0.16268
0.11288 1.48611 0.16094
0.11364 1.60267 0.15679
0.11440 1.59999 0.15960
0.11516 1.47747 0.15908
0.11592 1.34889 0.15663
0.11668 1.18085 0.15732
0.11744 1.08819 0.15116
0.11820 1.06086 0.15150
0.11896 1.12651 0.15286
0.11972 0.98066 0.15043
0.12048 0.99619 0.15025
0.12124 1.13700 0.14782
0.12200 0.98686 0.14849
0.12276 0.94535 0.14675
0.12352 0.75092 0.14626
0.12428 0.72830 0.14499
0.12504 0.82525 0.14580
0.12580 0.97273 0.14126
0.12656 0.65687 0.14355
0.12732 0.65442 0.14146
0.12808 0.69160 0.14128
0.12884 0.63482 0.13914
0.12960 0.54565 0.14157
0.13036 0.58486 0.13887
0.13112 0.64166 0.13731
0.13188 0.51418 0.13808
0.13264 0.45431 0.13950
0.13340 0.65492 0.13703
0.13416 0.57774 0.13472
0.13492 0.32172 0.13539
0.13568 0.53690 0.13345
0.13644 0.33547 0.13159
0.13720 0.62540 0.13428
0.13796 0.11081 0.13205
0.13873 0.46220 0.12922
0.13949 0.31384 0.13041
0.14025 0.34132 0.13027
0.14101 0.37476 0.12954
0.14177 0.18625 0.12869
0.14253 0.31630 0.12612
0.14329 0.19032 0.12727
0.14405 0.22498 0.12657
0.14481 0.21221 0.12764
0.14557 0.29328 0.12768
0.14633 0.35140 0.12547
0.14709 0.20899 0.12657
0.14785 0.21835 0.12570
0.14861 0.15968 0.12304
0.14937 0.20400 0.12484
0.15013 0.15193 0.12537
0.15089 0.19929 0.12282
0.15165 0.24298 0.12547
0.15241 0.17617 0.12229
0.15317 0.35127 0.12244
0.15393 0.33209 0.12365
0.15469 0.19595 0.12001
0.15545 0.25281 0.12031
0.15621 0.19466 0.12092
0.15697 0.34258 0.12084
0.15773 0.25867 0.12025
0.15849 0.15826 0.11954
0.15925 0.12583 0.12035
0.16001 0.17125 0.11845
0.16077 0.21856 0.12072
0.16153 0.18236 0.11895
0.16229 0.12718 0.11778
0.16305 0.26103 0.11723
0.16381 0.28923 0.11674
0.16457 0.34606 0.11658
0.16533 0.24477 0.11567
0.16609 0.20129 0.11660
0.16685 0.14226 0.11567
0.16761 0.22900 0.11472
0.16837 0.22429 0.11584
0.16913 0.23882 0.11612
0.16989 0.27535 0.11531
0.17065 0.32110 0.11342
0.17141 0.34478 0.11335
0.17217 0.29536 0.11438
0.17293 0.35327 0.11444
0.17369 0.31138 0.11826
0.17445 0.29562 0.11608
0.17521 0.25128 0.11545
0.17597 0.20343 0.11737
0.17673 0.19099 0.11506
0.17749 0.33868 0.11701
0.17825 0.23076 0.12039
0.17901 0.31105 0.12114
0.17977 0.13070 0.12047
0.18053 0.30005 0.12341
0.18129 0.17526 0.12098
0.18205 0.43352 0.12142
0.18281 0.26017 0.12264
0.18357 0.23281 0.12442
0.18433 0.29166 0.12282
0.18509 0.29763 0.12177
0.18585 0.31947 0.12488
0.18661 0.27147 0.12423
0.18737 0.25603 0.12470
0.18813 0.30740 0.12357
0.18889 0.38105 0.12486
0.18965 0.22594 0.12377
0.19041 0.30178 0.12493
0.19117 0.19751 0.12673
0.19193 0.20946 0.12507
0.19269 0.30587 0.12572
0.19345 0.39486 0.12762
0.19421 0.21353 0.12661
0.19497 0.33339 0.12637
0.19573 0.32157 0.12960
0.19649 0.18815 0.12865
0.19725 0.36535 0.12902
0.19801 0.31592 0.12399
0.19877 0.32045 0.12711
0.19953 0.37544 0.12889
0.20029 0.47832 0.12829
0.20105 0.23354 0.12829
0.20181 0.46022 0.13039
0.20257 0.25837 0.12928
0.20333 0.51653 0.12436
0.20409 0.37218 0.12682
0.20485 0.28826 0.12928
0.20561 0.19981 0.12719
0.20637 0.39121 0.12954
0.20713 0.42455 0.12912
0.20789 0.27751 0.12985
0.20865 0.28098 0.13064
0.20941 0.39594 0.13057
0.21017 0.33481 0.12962
0.21093 0.15750 0.12815
0.21169 0.15527 0.12837
0.21245 0.12168 0.12918
0.21321 0.21217 0.12889
0.21397 0.35197 0.12782
0.21473 0.28776 0.13108
0.21549 0.25805 0.12926
0.21625 0.23690 0.12883
0.21701 0.34032 0.12956
0.21777 0.18820 0.12784
0.21853 0.20206 0.12926
0.21929 0.25696 0.12812
0.22005 0.27526 0.12656
0.22081 0.26539 0.12727
0.22157 0.20496 0.12750
0.22233 0.23355 0.12569
0.22309 0.33422 0.12594
0.22385 0.18141 0.12649
0.22461 0.02285 0.12632
0.22537 0.31946 0.12405
0.22613 0.20978 0.12316
0.22689 0.28583 0.12312
0.22765 0.34641 0.12239
0.22841 0.11318 0.12256
0.22917 0.26272 0.12179
0.22993 0.12437 0.12197
0.23069 0.10386 0.12142
0.23145 0.35633 0.11885
0.23221 0.29367 0.12059
0.23297 0.38750 0.11780
0.23373 0.27324 0.11861
0.23449 0.10236 0.11788
0.23525 0.18686 0.11735
0.23601 0.30482 0.11859
0.23677 0.32999 0.11915
0.23753 0.25179 0.11541
0.23829 0.31993 0.11608
0.23905 0.18860 0.11577
0.23981 0.26961 0.11577
0.24057 0.02361 0.11387
0.24133 0.09178 0.11486
0.24209 0.26899 0.11361
0.24285 0.26171 0.11187
0.24361 0.07021 0.11458
0.24437 0.14151 0.11292
0.24513 0.29740 0.11225
0.24589 0.19393 0.11359
0.24665 0.29192 0.11235
0.24741 0.12433 0.11165
0.24817 0.10552 0.11010
0.24893 0.17023 0.10994
0.24969 0.06816 0.11176
0.25045 0.14480 0.10934
0.25121 0.21035 0.11017
0.25197 0.18025 0.11051
0.25273 0.16270 0.10930
0.25349 0.26862 0.11023
0.25425 0.16961 0.10944
0.25501 0.20689 0.10857
0.25577 0.20796 0.10802
0.25653 0.15056 0.10790
0.25729 0.09778 0.10756
0.25805 0.18810 0.10751
0.25881 0.20086 0.10782
0.25957 0.26425 0.10597
0.26033 0.22132 0.10606
0.26109 0.10580 0.10482
0.26185 0.25124 0.10563
0.26261 0.29233 0.10624
0.26337 0.31601 0.10595
0.26413 0.10313 0.10399
0.26489 0.15075 0.10506
0.26565 0.22120 0.10504
0.26641 0.19733 0.10514
0.26717 0.18772 0.10375
0.26793 0.13099 0.10413
0.26869 0.25479 0.10328
0.26945 0.22020 0.10381
0.27021 0.13890 0.10312
0.27097 -0.03655 0.10243
0.27172 0.18765 0.10190
0.27248 0.02694 0.10099
0.27324 0.01270 0.10057
0.27400 0.20593 0.10330
0.27476 0.07926 0.10014
0.27552 0.12959 0.10043
0.27628 0.11937 0.10150
0.27704 0.14236 0.10059
0.27780 0.14572 0.10152
0.27856 0.10182 0.10055
0.27932 0.04078 0.09927
0.28008 -0.08660 0.09946
0.28084 0.13018 0.09913
0.28160 0.08854 0.09828
0.28236 0.07673 0.09934
0.28312 0.02810 0.09877
0.28388 0.14041 0.09905
0.28464 0.16439 0.09980
0.28540 0.13631 0.09832
0.28616 0.17071 0.09980
0.28692 0.15708 0.10002
0.28768 0.09988 0.09986
0.28844 0.09010 0.09944
0.28920 0.07300 0.09887
0.28996 0.06322 0.09842
0.29072 0.01297 0.09759
0.29148 0.10859 0.09840
0.29224 0.01361 0.09794
0.29300 0.21143 0.09891
0.29376 0.08771 0.10193
0.29452 0.21018 0.10067
0.29528 0.10070 0.09980
0.29604 0.12139 0.10043
0.29680 0.14322 0.09874
0.29756 -0.02781 0.10041
0.29832 0.20836 0.09944
0.29908 -0.00024 0.09909
0.29984 0.14250 0.09828
0.30060 0.04987 0.09818
0.30136 -0.00903 0.09923
0.30212 0.11193 0.09836
0.30288 0.13516 0.09864
0.30364 0.05909 0.09759
0.30440 0.07318 0.09873
0.30516 0.15505 0.09883
0.30592 0.04656 0.09806
0.30668 0.07974 0.09873
0.30744 -0.02268 0.09857
0.30820 0.07259 0.10000
0.30896 0.05844 0.10031
0.30972 -0.00425 0.09883
0.31048 0.17241 0.10063
0.31124 -0.05852 0.09974
0.31200 0.07897 0.10035
0.31276 -0.01402 0.09917
0.31352 0.12715 0.10223
0.31428 0.15872 0.10071
0.31504 -0.05197 0.10245
0.31580 0.04831 0.10207
0.31656 0.15974 0.10407
0.31732 -0.12319 0.10377
0.31808 0.10062 0.10361
0.31883 0.27260 0.10518
0.31959 0.09552 0.10389
0.32035 -0.03711 0.10436
0.32111 0.29444 0.10399
0.32187 0.12325 0.10513
0.32263 0.09951 0.10444
0.32339 0.18265 0.10603
0.32415 0.13024 0.10427
0.32491 0.17399 0.10594
0.32567 0.13236 0.10612
0.32643 0.08228 0.10565
0.32719 0.00667 0.10636
0.32795 0.12148 0.10490
0.32871 0.11188 0.10575
0.32947 0.02105 0.10745
0.33023 0.14038 0.10725
0.33099 0.08399 0.10834
0.33175 0.20176 0.10565
0.33251 0.04413 0.10747
0.33327 -0.00575 0.10591
0.33403 0.29301 0.10771
0.33479 0.01133 0.10654
0.33555 0.20433 0.10796
0.33631 0.05082 0.10691
0.33707 0.19830 0.10731
0.33783 0.01030 0.10916
0.33859 0.08140 0.10934
0.33935 0.03784 0.10883
0.34011 0.13702 0.10723
0.34087 -0.08966 0.11223
0.34163 0.05345 0.10867
0.34239 0.00236 0.10822
0.34315 0.18999 0.10798
0.34391 0.11876 0.10988
0.34467 0.10040 0.11015
0.34543 -0.04632 0.10836
0.34619 0.06502 0.10818
0.34695 -0.01521 0.10968
0.34771 0.05982 0.10905
0.34847 0.09388 0.10911
0.34922 0.13397 0.10988
0.34998 0.13844 0.11102
0.35074 0.25982 0.11096
0.35150 0.07158 0.10723
0.35226 0.02571 0.10595
0.35302 0.21483 0.10510
0.35378 0.13078 0.10486
0.35454 0.13786 0.10442
0.35530 0.09436 0.10531
0.35606 0.08519 0.10444
0.35682 0.01171 0.10689
0.35758 0.22022 0.10822
0.35834 0.08051 0.10581
0.35910 0.06466 0.10589
0.35986 0.12566 0.10737
0.36062 -0.01056 0.10640
0.36138 0.25574 0.10782
0.36214 0.07419 0.10541
0.36290 -0.03365 0.10677
0.36366 0.05154 0.10600
0.36442 0.17115 0.10747
0.36518 -0.06936 0.10725
0.36594 0.11057 0.10772
0.36670 0.03370 0.10719
0.36746 0.12166 0.10887
0.36822 0.09100 0.10865
0.36898 0.10210 0.10958
0.36974 0.06818 0.11079
0.37050 0.22296 0.10982
0.37126 -0.05560 0.11098
0.37202 0.10079 0.11203
0.37277 -0.04396 0.11320
0.37353 0.11474 0.11369
0.37429 -0.01269 0.11480
0.37505 0.24735 0.11497
0.37581 0.39673 0.11442
0.37657 0.06754 0.11557
0.37733 0.20643 0.11667
0.37809 0.08105 0.11752
0.37885 0.09844 0.11889
0.37961 0.23137 0.11847
0.38037 0.19291 0.12001
0.38113 0.08599 0.11989
0.38189 -0.09878 0.12096
0.38265 -0.03741 0.12167
0.38341 0.13698 0.12523
0.38417 0.13679 0.12317
0.38493 0.07908 0.12416
0.38569 0.05164 0.12223
0.38645 0.13540 0.12474
0.38721 0.06964 0.12586
0.38797 0.10190 0.12758
0.38873 0.02548 0.12809
0.38949 0.10041 0.14947
0.39025 0.23456 0.13007
0.39101 0.04849 0.12906
0.39177 0.14204 0.13199
0.39252 0.01275 0.13317
0.39328 -0.05007 0.13420
0.39404 0.10737 0.13582
0.39480 0.13387 0.13641
0.39556 0.03113 0.13679
0.39632 0.17323 0.13881
0.39708 0.05416 0.13600
0.39784 0.04248 0.13629
0.39860 0.08788 0.14202
0.39936 0.16449 0.13940
0.40012 0.14123 0.14114
0.40088 0.00124 0.14232
0.40164 -0.17442 0.14588
0.40240 0.05756 0.14358
0.40316 0.07124 0.14190
0.40392 0.14135 0.14781
0.40468 0.16535 0.34475
0.40544 0.01455 0.14853
0.40620 0.20768 0.14590
0.40696 -0.02043 0.14860
0.40772 0.22690 0.15238
0.40848 -0.01511 0.15293
0.40924 -0.01592 0.14773
0.40999 0.06384 0.15066
0.41075 0.16841 0.14796
0.41151 0.10524 0.15268
0.41227 -0.03397 0.15408
0.41303 0.02340 0.15597
0.41379 0.13995 0.15444
0.41455 0.11512 0.15131
0.41531 -0.05167 0.15563
0.41607 0.12572 0.15353
0.41683 -0.10901 0.15775
0.41759 0.00704 0.16184
0.41835 -0.06312 0.15732
0.41911 0.22449 0.16105
0.41987 0.18223 0.15694
0.42063 -0.00504 0.16143
0.42139 0.05860 0.16129
0.42215 -0.02158 0.16161
0.42291 0.12543 0.16664
0.42367 0.16941 0.16692
0.42443 0.01586 0.17216
0.42519 0.08873 0.16985
0.42594 0.16062 0.17552
0.42670 0.10668 0.17583
0.42746 0.18012 0.17158
0.42822 0.17779 0.18126
0.42898 0.15380 0.17532
0.42974 0.05656 0.17494
0.43050 0.14134 0.17960
0.43126 -0.01864 0.18687
0.43202 0.17079 0.18490
0.43278 0.00896 0.18674
0.43354 0.30505 0.18783
0.43430 0.20079 0.19049
0.43506 0.07288 0.18935
