# Supplementary material for: De novo design of proteins housing excitonically coupled chlorophyll special pairs
Source: Nat Chem Biol. 2024 Jun 3;20(7):906–15. doi: 10.1038/s41589-024-01626-0 (PMC11213709; doi:10.1038/s41589-024-01626-0)
Supplement: Supplementary file 5 — Raw SAXS data for SP1, SP2 and SP3 apo proteins. [file 41589_2024_1626_MOESM5_ESM.zip › SAXS_data_Fig2/SP1_166uM/Buffer2/SP1_166uM_snap_00023.sub.2.dat]

0.01026 25.72394 8.50254
0.01102 25.94972 4.30462
0.01178 30.44053 3.57495
0.01254 30.16393 2.58496
0.01330 32.58542 1.92684
0.01406 33.12656 1.66863
0.01482 32.32759 1.43715
0.01558 32.69673 1.33770
0.01634 30.09239 1.29765
0.01710 31.11401 1.09349
0.01786 30.75517 1.07917
0.01862 31.12521 1.00788
0.01938 29.45429 0.92589
0.02014 29.71751 0.94094
0.02090 29.54337 0.82118
0.02166 29.33604 0.78453
0.02242 29.05393 0.75901
0.02318 28.54052 0.71321
0.02395 28.34579 0.69743
0.02471 27.74660 0.66441
0.02547 27.71601 0.63023
0.02623 27.15723 0.60895
0.02699 26.47077 0.57501
0.02775 26.14323 0.56427
0.02851 26.50747 0.55357
0.02927 26.14584 0.54828
0.03003 26.40033 0.53977
0.03079 26.49236 0.53263
0.03155 25.13355 0.51867
0.03231 25.22982 0.49090
0.03307 24.42511 0.48199
0.03383 23.53097 0.47989
0.03459 24.28214 0.47461
0.03535 23.56107 0.45632
0.03611 23.51328 0.45236
0.03687 22.50383 0.43807
0.03763 22.55005 0.41915
0.03839 21.73090 0.41983
0.03915 21.93628 0.41788
0.03991 21.14020 0.40249
0.04067 21.50202 0.40058
0.04143 20.42387 0.39415
0.04219 20.38864 0.37376
0.04295 20.28208 0.37627
0.04371 19.91012 0.36027
0.04447 19.13529 0.36547
0.04523 19.42184 0.36604
0.04599 18.69521 0.34194
0.04675 18.52653 0.34793
0.04751 18.02180 0.34390
0.04827 17.81145 0.33780
0.04903 17.92504 0.32672
0.04979 16.93568 0.32984
0.05055 16.64100 0.32630
0.05131 16.28516 0.32494
0.05207 16.14466 0.31328
0.05283 15.95759 0.30602
0.05359 15.69930 0.30070
0.05435 15.08678 0.29758
0.05511 15.08491 0.29855
0.05587 14.84016 0.29441
0.05663 14.66563 0.29570
0.05739 13.65529 0.27987
0.05815 13.89685 0.28499
0.05891 13.34787 0.27850
0.05967 13.43758 0.28008
0.06043 13.14139 0.27171
0.06119 12.28004 0.26790
0.06195 12.39688 0.26369
0.06271 11.92802 0.25950
0.06347 11.96731 0.26318
0.06423 11.49167 0.25500
0.06499 11.38262 0.24917
0.06575 11.18361 0.25201
0.06651 10.81959 0.25215
0.06727 10.50067 0.24442
0.06803 10.24124 0.24025
0.06879 9.77474 0.24448
0.06955 9.72382 0.23480
0.07031 9.18676 0.23588
0.07107 8.94751 0.23128
0.07183 8.88894 0.22895
0.07259 8.80899 0.22649
0.07335 8.44798 0.21934
0.07412 8.20945 0.21647
0.07488 8.35705 0.21850
0.07564 7.73867 0.21955
0.07640 7.60056 0.21718
0.07716 7.57048 0.21384
0.07792 7.49146 0.21073
0.07868 7.35256 0.21149
0.07944 6.89847 0.21099
0.08020 6.67521 0.20271
0.08096 6.37589 0.20589
0.08172 6.42403 0.19970
0.08248 6.18445 0.19982
0.08324 6.03715 0.19931
0.08400 5.85411 0.19980
0.08476 5.70738 0.20713
0.08552 5.43964 0.20417
0.08628 5.27726 0.19953
0.08704 5.19598 0.19772
0.08780 4.92773 0.19495
0.08856 4.65172 0.19618
0.08932 4.67178 0.20322
0.09008 4.67004 0.20435
0.09084 4.27385 0.20535
0.09160 4.23974 0.20691
0.09236 4.07540 0.20333
0.09312 4.05041 0.20837
0.09388 4.01670 0.20349
0.09464 4.03217 0.20794
0.09540 3.74087 0.19972
0.09616 3.44058 0.19922
0.09692 3.43377 0.19663
0.09768 3.42495 0.18997
0.09844 3.35786 0.19683
0.09920 3.12017 0.19131
0.09996 2.98240 0.19218
0.10072 2.51942 0.18726
0.10148 2.94072 0.18612
0.10224 2.79298 0.17944
0.10300 2.56024 0.18277
0.10376 2.20789 0.17526
0.10452 2.43140 0.17286
0.10528 2.19971 0.17240
0.10604 2.00726 0.16807
0.10680 2.10049 0.17042
0.10756 2.03373 0.16977
0.10832 1.85361 0.17066
0.10908 1.83883 0.17062
0.10984 1.60055 0.16287
0.11060 1.71300 0.16627
0.11136 1.53916 0.16601
0.11212 1.74604 0.16495
0.11288 1.53838 0.16202
0.11364 1.31891 0.15957
0.11440 1.41411 0.15915
0.11516 1.37360 0.15912
0.11592 1.12301 0.15330
0.11668 1.44912 0.15295
0.11744 0.97884 0.14901
0.11820 1.05856 0.15232
0.11896 0.96390 0.15356
0.11972 1.16006 0.15028
0.12048 0.88208 0.15048
0.12124 1.02174 0.15040
0.12200 0.90853 0.14753
0.12276 0.91632 0.14763
0.12352 0.87391 0.14735
0.12428 0.78692 0.14651
0.12504 0.52940 0.14532
0.12580 0.73476 0.14374
0.12656 0.80699 0.14445
0.12732 0.46676 0.13925
0.12808 0.55272 0.14147
0.12884 0.56483 0.14014
0.12960 0.59103 0.14050
0.13036 0.54326 0.14067
0.13112 0.47002 0.13560
0.13188 0.49517 0.13702
0.13264 0.34317 0.13682
0.13340 0.46615 0.13512
0.13416 0.41752 0.13384
0.13492 0.42464 0.13427
0.13568 0.28151 0.13214
0.13644 0.35005 0.13150
0.13720 0.45219 0.13372
0.13796 0.33657 0.12988
0.13873 0.34067 0.13180
0.13949 0.30474 0.13231
0.14025 0.41166 0.12961
0.14101 0.19830 0.13077
0.14177 0.40594 0.12994
0.14253 0.14611 0.13032
0.14329 0.18457 0.12702
0.14405 0.26965 0.12441
0.14481 0.28686 0.12937
0.14557 0.20990 0.12708
0.14633 0.29912 0.12633
0.14709 0.24694 0.12368
0.14785 0.35251 0.12696
0.14861 0.17938 0.12390
0.14937 0.27715 0.12550
0.15013 0.19466 0.12599
0.15089 0.20798 0.12425
0.15165 0.32134 0.12382
0.15241 0.15355 0.12382
0.15317 0.27978 0.12299
0.15393 0.09446 0.11957
0.15469 0.23856 0.12271
0.15545 0.29232 0.12105
0.15621 0.10896 0.11870
0.15697 0.27608 0.12107
0.15773 0.18762 0.12058
0.15849 0.22827 0.12004
0.15925 0.18949 0.12014
0.16001 0.13795 0.11896
0.16077 0.00937 0.11783
0.16153 0.15222 0.11668
0.16229 0.24376 0.12008
0.16305 0.30909 0.11791
0.16381 0.22656 0.11749
0.16457 0.22122 0.11631
0.16533 0.11544 0.11664
0.16609 0.31416 0.11494
0.16685 0.25700 0.11524
0.16761 0.31673 0.11538
0.16837 0.18273 0.11544
0.16913 0.22162 0.11584
0.16989 0.44774 0.11453
0.17065 0.22812 0.11269
0.17141 0.26886 0.11457
0.17217 0.23790 0.11399
0.17293 0.33429 0.11605
0.17369 0.16292 0.11603
0.17445 0.31897 0.11495
0.17521 0.18261 0.11653
0.17597 0.23737 0.11552
0.17673 0.12386 0.11712
0.17749 0.26887 0.11603
0.17825 0.22168 0.11702
0.17901 0.32133 0.11878
0.17977 0.27882 0.12165
0.18053 0.47497 0.12113
0.18129 0.34284 0.12269
0.18205 0.22070 0.12396
0.18281 0.31512 0.12259
0.18357 0.35940 0.12178
0.18433 0.29555 0.12180
0.18509 0.15143 0.12291
0.18585 0.44063 0.12219
0.18661 0.43154 0.12388
0.18737 0.26353 0.12479
0.18813 0.25035 0.12494
0.18889 0.24081 0.12403
0.18965 0.19438 0.12544
0.19041 0.54234 0.12597
0.19117 0.35005 0.12366
0.19193 0.32533 0.12392
0.19269 0.28256 0.12593
0.19345 0.31444 0.12726
0.19421 0.29655 0.12637
0.19497 0.29397 0.12737
0.19573 0.28723 0.12781
0.19649 0.26770 0.13014
0.19725 0.14497 0.12870
0.19801 0.13852 0.12812
0.19877 0.47347 0.12898
0.19953 0.33317 0.12779
0.20029 0.32282 0.12815
0.20105 0.17998 0.12885
0.20181 0.27205 0.12919
0.20257 0.27083 0.12815
0.20333 0.27825 0.12978
0.20409 0.30937 0.12951
0.20485 0.38898 0.12743
0.20561 0.36995 0.12739
0.20637 0.51601 0.12920
0.20713 0.28949 0.12688
0.20789 0.27627 0.12812
0.20865 0.12004 0.12856
0.20941 0.18847 0.12953
0.21017 0.36252 0.12929
0.21093 0.34142 0.12706
0.21169 0.32259 0.12815
0.21245 0.54421 0.12896
0.21321 0.16155 0.12850
0.21397 0.24790 0.12765
0.21473 0.33947 0.12577
0.21549 0.25069 0.12805
0.21625 0.17160 0.12872
0.21701 0.27001 0.12708
0.21777 0.47753 0.12767
0.21853 0.41357 0.12641
0.21929 0.29037 0.12817
0.22005 0.42110 0.12504
0.22081 0.23546 0.12728
0.22157 0.31918 0.12465
0.22233 0.19487 0.12443
0.22309 0.12149 0.12644
0.22385 0.12536 0.12575
0.22461 0.23688 0.12409
0.22537 0.36766 0.12437
0.22613 0.25032 0.12603
0.22689 0.26980 0.12216
0.22765 0.13368 0.12372
0.22841 0.24576 0.12305
0.22917 0.12880 0.12249
0.22993 0.21775 0.12004
0.23069 0.42551 0.12155
0.23145 0.07506 0.12117
0.23221 0.14532 0.11945
0.23297 0.23725 0.11904
0.23373 0.21431 0.11994
0.23449 0.22659 0.11884
0.23525 0.20981 0.11959
0.23601 0.38954 0.11791
0.23677 0.17075 0.11735
0.23753 0.30429 0.11769
0.23829 0.20710 0.11654
0.23905 0.11967 0.11599
0.23981 0.15033 0.11540
0.24057 0.12277 0.11737
0.24133 0.24626 0.11498
0.24209 0.17143 0.11433
0.24285 0.11953 0.11360
0.24361 0.17355 0.11532
0.24437 0.12451 0.11240
0.24513 0.24801 0.11352
0.24589 0.12895 0.11473
0.24665 0.03829 0.11307
0.24741 0.23641 0.11283
0.24817 0.09390 0.11194
0.24893 0.02729 0.11317
0.24969 0.20255 0.11093
0.25045 0.14085 0.11168
0.25121 0.20307 0.10803
0.25197 0.11692 0.10969
0.25273 0.23499 0.10904
0.25349 0.18369 0.10815
0.25425 0.10921 0.10866
0.25501 0.17967 0.10827
0.25577 0.10919 0.10682
0.25653 0.17006 0.10627
0.25729 0.04289 0.10722
0.25805 0.31168 0.10864
0.25881 0.12975 0.10848
0.25957 0.22991 0.10722
0.26033 0.02728 0.10815
0.26109 0.06445 0.10585
0.26185 0.26090 0.10591
0.26261 0.18025 0.10477
0.26337 0.09934 0.10495
0.26413 0.18063 0.10465
0.26489 0.13390 0.10578
0.26565 0.01609 0.10588
0.26641 0.01918 0.10325
0.26717 0.25208 0.10396
0.26793 0.07345 0.10335
0.26869 0.12621 0.10301
0.26945 0.18825 0.10327
0.27021 0.29697 0.10455
0.27097 0.05389 0.10275
0.27172 0.16348 0.10317
0.27248 0.26235 0.10157
0.27324 0.21592 0.10125
0.27400 0.18011 0.10291
0.27476 0.09471 0.10139
0.27552 0.09787 0.10190
0.27628 0.27411 0.10016
0.27704 0.19618 0.10050
0.27780 0.09352 0.10095
0.27856 0.11593 0.10066
0.27932 0.18262 0.10050
0.28008 0.09960 0.09819
0.28084 0.04214 0.09910
0.28160 -0.02239 0.09807
0.28236 0.25766 0.09925
0.28312 0.15527 0.09896
0.28388 -0.06422 0.10012
0.28464 0.25604 0.09752
0.28540 0.17995 0.09951
0.28616 0.09414 0.09839
0.28692 0.11612 0.09943
0.28768 0.23481 0.09862
0.28844 0.05794 0.09789
0.28920 0.19470 0.09823
0.28996 0.03883 0.09957
0.29072 0.15226 0.09957
0.29148 0.11429 0.09902
0.29224 0.24234 0.10004
0.29300 0.15461 0.10044
0.29376 0.07314 0.10010
0.29452 0.13997 0.09927
0.29528 0.14309 0.10117
0.29604 0.17383 0.09969
0.29680 0.09865 0.09912
0.29756 0.14264 0.10095
0.29832 0.11697 0.09866
0.29908 0.07579 0.09870
0.29984 0.17863 0.09894
0.30060 0.07827 0.09906
0.30136 0.09066 0.09977
0.30212 0.15263 0.09767
0.30288 0.11518 0.09846
0.30364 0.04723 0.09920
0.30440 0.04616 0.09679
0.30516 0.09656 0.09678
0.30592 0.24053 0.09811
0.30668 0.16603 0.10020
0.30744 0.05031 0.09933
0.30820 0.13433 0.09949
0.30896 0.15803 0.10060
0.30972 0.17372 0.10066
0.31048 0.12105 0.09997
0.31124 0.05927 0.10052
0.31200 -0.03789 0.10145
0.31276 0.15654 0.10050
0.31352 0.03346 0.09993
0.31428 0.13803 0.10032
0.31504 0.15675 0.10166
0.31580 -0.02862 0.10204
0.31656 0.05954 0.10277
0.31732 0.23045 0.10263
0.31808 0.07826 0.10437
0.31883 0.14717 0.10485
0.31959 0.13890 0.10483
0.32035 0.03846 0.10481
0.32111 0.14088 0.10406
0.32187 0.07187 0.10526
0.32263 0.17078 0.10554
0.32339 0.04951 0.10580
0.32415 0.18895 0.10659
0.32491 0.13949 0.10540
0.32567 0.05790 0.10664
0.32643 0.09249 0.10686
0.32719 0.05324 0.10682
0.32795 0.29082 0.10599
0.32871 0.06088 0.10668
0.32947 0.14012 0.10700
0.33023 0.03961 0.10724
0.33099 0.17153 0.10769
0.33175 0.10806 0.10829
0.33251 0.13115 0.10864
0.33327 0.05321 0.10639
0.33403 0.00126 0.10686
0.33479 0.13582 0.10680
0.33555 -0.05156 0.10739
0.33631 0.06358 0.10710
0.33707 0.04992 0.10833
0.33783 0.02458 0.10821
0.33859 0.17978 0.10692
0.33935 0.12518 0.10862
0.34011 0.01591 0.10680
0.34087 0.19418 0.10876
0.34163 0.12774 0.10876
0.34239 0.09666 0.10906
0.34315 0.06357 0.10987
0.34391 0.07430 0.10917
0.34467 0.15106 0.10846
0.34543 0.24938 0.11008
0.34619 0.09054 0.10856
0.34695 0.08652 0.10882
0.34771 0.13575 0.10991
0.34847 0.10643 0.11028
0.34922 0.17309 0.10983
0.34998 0.06091 0.11068
0.35074 0.12629 0.10969
0.35150 0.15308 0.10591
0.35226 -0.01608 0.10775
0.35302 0.09473 0.10732
0.35378 0.07390 0.10417
0.35454 0.02022 0.10459
0.35530 0.05954 0.10508
0.35606 0.03311 0.10574
0.35682 0.07597 0.10530
0.35758 0.16166 0.10860
0.35834 0.09881 0.10605
0.35910 0.17795 0.10489
0.35986 0.11997 0.10643
0.36062 0.11966 0.10738
0.36138 0.05858 0.10621
0.36214 0.02986 0.10769
0.36290 0.17943 0.10607
0.36366 0.07983 0.10516
0.36442 0.12150 0.10781
0.36518 -0.03491 0.10842
0.36594 -0.00722 0.10870
0.36670 0.15254 0.10892
0.36746 0.03264 0.10823
0.36822 -0.07309 0.10874
0.36898 -0.05119 0.11022
0.36974 0.13526 0.10987
0.37050 0.17346 0.11131
0.37126 0.08376 0.11158
0.37202 -0.06266 0.11239
0.37277 0.05200 0.11020
0.37353 0.17321 0.11471
0.37429 0.03624 0.11342
0.37505 0.06399 0.11407
0.37581 0.22345 0.11435
0.37657 0.08371 0.11558
0.37733 0.17443 0.11708
0.37809 0.14021 0.11589
0.37885 -0.03430 0.11812
0.37961 0.06897 0.11852
0.38037 0.06546 0.11955
0.38113 -0.01268 0.12117
0.38189 0.06435 0.12180
0.38265 0.02046 0.12174
0.38341 -0.03943 0.12528
0.38417 0.13548 0.12510
0.38493 0.09577 0.12354
0.38569 -0.04096 0.12441
0.38645 0.06975 0.12506
0.38721 0.17694 0.12427
0.38797 0.13134 0.12947
0.38873 0.01024 0.12988
0.38949 0.13870 0.14697
0.39025 0.11125 0.13095
0.39101 -0.13652 0.13081
0.39177 0.15044 0.13166
0.39252 0.19549 0.13447
0.39328 0.05865 0.13393
0.39404 0.06397 0.13524
0.39480 0.24179 0.13591
0.39556 0.09527 0.13785
0.39632 0.10724 0.13648
0.39708 0.16937 0.13996
0.39784 0.10270 0.13972
0.39860 0.17940 0.14146
0.39936 0.11621 0.14257
0.40012 0.09243 0.14245
0.40088 0.19613 0.14310
0.40164 0.04059 0.14561
0.40240 0.09460 0.14544
0.40316 0.15501 0.14488
0.40392 0.24273 0.14885
0.40468 0.03334 0.32619
0.40544 0.10157 0.14723
0.40620 0.20179 0.15065
0.40696 -0.03060 0.14921
0.40772 0.25149 0.14955
0.40848 -0.03224 0.15231
0.40924 0.00406 0.14990
0.40999 -0.06021 0.15399
0.41075 -0.01397 0.15308
0.41151 -0.14790 0.15029
0.41227 0.12103 0.15174
0.41303 0.02488 0.15073
0.41379 0.14235 0.15990
0.41455 0.09952 0.15014
0.41531 -0.02852 0.15764
0.41607 -0.00591 0.15810
0.41683 0.18449 0.15567
0.41759 0.06972 0.15593
0.41835 -0.17466 0.15539
0.41911 0.05860 0.15990
0.41987 -0.12019 0.15828
0.42063 0.07972 0.16213
0.42139 0.02454 0.16397
0.42215 0.04892 0.16576
0.42291 -0.08379 0.16203
0.42367 0.19779 0.16515
0.42443 0.07167 0.16626
0.42519 0.04767 0.17180
0.42594 0.20489 0.16820
0.42670 0.05982 0.17442
0.42746 0.02532 0.17602
0.42822 0.30125 0.17177
0.42898 0.10740 0.17683
0.42974 0.31901 0.18069
0.43050 0.20581 0.17853
0.43126 0.26118 0.17782
0.43202 0.29697 0.18344
0.43278 0.25293 0.18515
0.43354 0.07696 0.18610
0.43430 0.11289 0.18709
0.43506 0.10082 0.19920
