# Supplementary material for: De novo design of proteins housing excitonically coupled chlorophyll special pairs
Source: Nat Chem Biol. 2024 Jun 3;20(7):906–15. doi: 10.1038/s41589-024-01626-0 (PMC11213709; doi:10.1038/s41589-024-01626-0)
Supplement: Supplementary file 5 — Raw SAXS data for SP1, SP2 and SP3 apo proteins. [file 41589_2024_1626_MOESM5_ESM.zip › SAXS_data_Fig2/SP1_166uM/Buffer2/SP1_166uM_snap_00020.sub.2.dat]

0.01026 35.60582 7.32559
0.01102 31.08165 5.14008
0.01178 30.10104 3.55992
0.01254 31.28313 2.53759
0.01330 30.35530 1.92885
0.01406 31.61833 1.81503
0.01482 31.13324 1.54854
0.01558 30.37466 1.30465
0.01634 31.33473 1.20241
0.01710 29.22927 1.11014
0.01786 30.15936 1.07834
0.01862 28.61120 0.98403
0.01938 29.70409 0.94931
0.02014 28.88989 0.87597
0.02090 29.24769 0.82994
0.02166 28.35562 0.75522
0.02242 28.93342 0.75533
0.02318 28.36222 0.71957
0.02395 29.19305 0.68316
0.02471 28.39834 0.70302
0.02547 27.32448 0.60728
0.02623 28.15909 0.61160
0.02699 26.63393 0.58575
0.02775 27.18497 0.56308
0.02851 26.09270 0.55254
0.02927 26.18016 0.53666
0.03003 26.68832 0.53759
0.03079 25.41306 0.51824
0.03155 25.77027 0.51264
0.03231 25.48753 0.49841
0.03307 24.05645 0.48031
0.03383 24.24671 0.46557
0.03459 23.87271 0.45011
0.03535 23.30518 0.43814
0.03611 23.13130 0.45709
0.03687 22.63531 0.42045
0.03763 22.46421 0.42257
0.03839 22.22036 0.40518
0.03915 21.56500 0.41249
0.03991 21.56213 0.40980
0.04067 20.83210 0.39701
0.04143 20.56705 0.38827
0.04219 20.42819 0.37467
0.04295 20.38875 0.36707
0.04371 20.09215 0.37332
0.04447 19.63061 0.36463
0.04523 18.81845 0.35750
0.04599 18.80380 0.35733
0.04675 18.51779 0.34710
0.04751 18.09575 0.34020
0.04827 18.46245 0.33255
0.04903 17.38152 0.32674
0.04979 17.27940 0.31675
0.05055 16.94685 0.31962
0.05131 16.04448 0.30979
0.05207 16.67060 0.31645
0.05283 16.32422 0.30894
0.05359 15.35775 0.30098
0.05435 15.60141 0.30165
0.05511 14.94110 0.29807
0.05587 14.59114 0.29566
0.05663 14.41859 0.29233
0.05739 13.90682 0.29334
0.05815 13.89394 0.27929
0.05891 13.42322 0.26758
0.05967 13.19563 0.28039
0.06043 12.95372 0.27174
0.06119 12.67679 0.27205
0.06195 12.77506 0.26561
0.06271 12.29469 0.26149
0.06347 11.92368 0.25653
0.06423 11.74325 0.26652
0.06499 11.40534 0.25415
0.06575 11.02897 0.25030
0.06651 10.88054 0.25594
0.06727 10.56131 0.24281
0.06803 10.42626 0.23850
0.06879 10.25904 0.24670
0.06955 9.80848 0.23660
0.07031 9.49150 0.23530
0.07107 9.10488 0.23998
0.07183 8.96524 0.23399
0.07259 8.94529 0.22663
0.07335 8.51816 0.22551
0.07412 8.62874 0.22452
0.07488 8.23418 0.22207
0.07564 8.16446 0.21806
0.07640 7.79947 0.21891
0.07716 7.70659 0.21252
0.07792 7.39498 0.21262
0.07868 7.02131 0.20451
0.07944 6.80859 0.20752
0.08020 6.75155 0.20366
0.08096 6.64250 0.20493
0.08172 6.49219 0.20518
0.08248 6.36835 0.20408
0.08324 6.05240 0.19720
0.08400 5.69242 0.19852
0.08476 5.84679 0.19996
0.08552 5.79301 0.19678
0.08628 5.33217 0.20157
0.08704 5.23428 0.19609
0.08780 5.12704 0.19735
0.08856 4.69064 0.20334
0.08932 5.01844 0.19992
0.09008 4.50738 0.20927
0.09084 4.50891 0.20508
0.09160 4.62678 0.21012
0.09236 4.03385 0.20501
0.09312 3.88146 0.20911
0.09388 3.65551 0.20215
0.09464 3.78067 0.20365
0.09540 3.72593 0.20342
0.09616 3.41041 0.19569
0.09692 3.72152 0.19610
0.09768 3.41011 0.19328
0.09844 3.41386 0.18914
0.09920 2.85004 0.19003
0.09996 3.23913 0.19169
0.10072 3.02057 0.18849
0.10148 2.63712 0.18499
0.10224 2.54442 0.18292
0.10300 2.54055 0.17859
0.10376 2.42194 0.17823
0.10452 2.27622 0.17697
0.10528 2.22222 0.17017
0.10604 2.17004 0.17110
0.10680 2.31536 0.17206
0.10756 2.09944 0.17159
0.10832 1.99252 0.16837
0.10908 1.84456 0.17034
0.10984 1.58970 0.16809
0.11060 1.82313 0.16273
0.11136 1.61442 0.16518
0.11212 1.43069 0.16048
0.11288 1.59749 0.16273
0.11364 1.53430 0.16220
0.11440 1.49081 0.15836
0.11516 1.19643 0.15805
0.11592 1.37977 0.15516
0.11668 1.18216 0.15401
0.11744 1.19212 0.15488
0.11820 0.94113 0.15166
0.11896 1.00698 0.14997
0.11972 0.93765 0.15346
0.12048 0.93940 0.14745
0.12124 0.93426 0.14797
0.12200 0.80047 0.14876
0.12276 0.88867 0.14597
0.12352 0.81476 0.14702
0.12428 0.67947 0.14686
0.12504 0.92636 0.14628
0.12580 0.87449 0.14374
0.12656 0.62677 0.14253
0.12732 0.72348 0.13913
0.12808 0.53653 0.14460
0.12884 0.68978 0.14188
0.12960 0.44780 0.13879
0.13036 0.35786 0.13796
0.13112 0.51967 0.13704
0.13188 0.52238 0.13976
0.13264 0.37453 0.13577
0.13340 0.46415 0.13820
0.13416 0.37941 0.13522
0.13492 0.32009 0.13316
0.13568 0.27330 0.13132
0.13644 0.28986 0.13142
0.13720 0.27644 0.13259
0.13796 0.39773 0.13113
0.13873 0.06260 0.13156
0.13949 0.34730 0.12925
0.14025 0.33392 0.13146
0.14101 0.15377 0.13209
0.14177 0.41786 0.13061
0.14253 0.15736 0.12761
0.14329 0.18482 0.12925
0.14405 0.16747 0.12684
0.14481 0.20314 0.12595
0.14557 0.22333 0.12757
0.14633 0.28852 0.12571
0.14709 0.15262 0.12537
0.14785 0.26881 0.12399
0.14861 0.15542 0.12579
0.14937 0.22493 0.12672
0.15013 0.36917 0.12399
0.15089 0.31103 0.12393
0.15165 0.16357 0.12227
0.15241 0.32515 0.12239
0.15317 0.19535 0.12403
0.15393 0.29095 0.12065
0.15469 0.24514 0.12259
0.15545 0.21411 0.11998
0.15621 0.27674 0.12201
0.15697 0.26838 0.12022
0.15773 0.15718 0.11976
0.15849 0.17725 0.12016
0.15925 0.17720 0.11933
0.16001 0.13910 0.11824
0.16077 0.35971 0.11887
0.16153 0.23628 0.11670
0.16229 0.29962 0.11808
0.16305 0.35255 0.11692
0.16381 0.20927 0.11652
0.16457 0.28959 0.11733
0.16533 0.18553 0.11616
0.16609 0.19912 0.11632
0.16685 0.21468 0.11383
0.16761 0.27592 0.11696
0.16837 0.20158 0.11512
0.16913 0.27913 0.11525
0.16989 0.30922 0.11387
0.17065 0.16846 0.11494
0.17141 0.20117 0.11391
0.17217 0.14715 0.11352
0.17293 0.43547 0.11462
0.17369 0.34617 0.11518
0.17445 0.16206 0.11559
0.17521 0.28770 0.11518
0.17597 0.26880 0.11636
0.17673 0.14763 0.11875
0.17749 0.12232 0.11761
0.17825 0.15077 0.11966
0.17901 0.20537 0.12022
0.17977 0.19682 0.11889
0.18053 0.29664 0.11992
0.18129 0.47729 0.12211
0.18205 0.25501 0.12290
0.18281 0.42472 0.12356
0.18357 0.35395 0.12330
0.18433 0.32658 0.12312
0.18509 0.20575 0.12391
0.18585 0.22015 0.12371
0.18661 0.21683 0.12233
0.18737 0.38263 0.12255
0.18813 0.42120 0.12516
0.18889 0.27176 0.12504
0.18965 0.45109 0.12255
0.19041 0.22453 0.12488
0.19117 0.25306 0.12753
0.19193 0.21587 0.12678
0.19269 0.41119 0.12702
0.19345 0.24984 0.12603
0.19421 0.27576 0.12749
0.19497 0.24296 0.12798
0.19573 0.30974 0.13022
0.19649 0.30837 0.12747
0.19725 0.21686 0.12743
0.19801 0.38675 0.12775
0.19877 0.44031 0.12864
0.19953 0.19647 0.12796
0.20029 0.40941 0.12848
0.20105 0.24347 0.12990
0.20181 0.35578 0.13192
0.20257 0.18195 0.12804
0.20333 0.23375 0.12826
0.20409 0.23749 0.12761
0.20485 0.27094 0.12891
0.20561 0.40217 0.12865
0.20637 0.34542 0.12935
0.20713 0.42380 0.12818
0.20789 0.24467 0.12753
0.20865 0.25957 0.12917
0.20941 0.13126 0.13093
0.21017 0.04929 0.13105
0.21093 0.31357 0.12943
0.21169 0.32159 0.12901
0.21245 0.33046 0.12913
0.21321 0.34098 0.12901
0.21397 0.30431 0.12597
0.21473 0.16016 0.12915
0.21549 0.23728 0.13024
0.21625 0.22438 0.12871
0.21701 0.34786 0.12844
0.21777 0.21983 0.12984
0.21853 0.26729 0.12858
0.21929 0.36028 0.12885
0.22005 0.24193 0.12654
0.22081 0.24604 0.12721
0.22157 0.27173 0.12689
0.22233 0.14424 0.12917
0.22309 0.11364 0.12324
0.22385 0.20435 0.12504
0.22461 0.23595 0.12551
0.22537 0.34388 0.12267
0.22613 0.09332 0.12176
0.22689 0.41130 0.12401
0.22765 0.23268 0.12310
0.22841 0.22566 0.12187
0.22917 0.27450 0.11956
0.22993 0.25808 0.11899
0.23069 0.10598 0.12174
0.23145 0.22551 0.11857
0.23221 0.25565 0.11887
0.23297 0.28033 0.11986
0.23373 0.25720 0.11862
0.23449 0.23952 0.11672
0.23525 0.21756 0.12055
0.23601 0.33007 0.11696
0.23677 0.21293 0.11824
0.23753 0.27732 0.11536
0.23829 0.42885 0.11518
0.23905 0.07285 0.11401
0.23981 0.23517 0.11587
0.24057 0.19497 0.11561
0.24133 0.17096 0.11306
0.24209 0.14724 0.11294
0.24285 0.13255 0.11401
0.24361 0.24207 0.11176
0.24437 0.18231 0.11620
0.24513 0.24460 0.11441
0.24589 0.18763 0.11480
0.24665 0.29866 0.11146
0.24741 0.09296 0.11160
0.24817 0.22736 0.11283
0.24893 0.13655 0.11113
0.24969 0.11221 0.11077
0.25045 0.29356 0.11091
0.25121 0.12591 0.11031
0.25197 0.12298 0.11071
0.25273 0.07925 0.11091
0.25349 0.27520 0.10978
0.25425 0.23348 0.10852
0.25501 0.15706 0.10901
0.25577 0.16707 0.10891
0.25653 0.12446 0.10719
0.25729 0.27631 0.10866
0.25805 0.13442 0.10759
0.25881 0.19860 0.10674
0.25957 0.15619 0.10826
0.26033 0.22316 0.10903
0.26109 0.20341 0.10431
0.26185 0.12487 0.10615
0.26261 -0.04957 0.10516
0.26337 0.11205 0.10500
0.26413 0.19170 0.10369
0.26489 0.21024 0.10458
0.26565 0.11891 0.10435
0.26641 0.19520 0.10383
0.26717 0.25079 0.10267
0.26793 0.21246 0.10265
0.26869 0.05463 0.10450
0.26945 0.07173 0.10294
0.27021 0.17184 0.10229
0.27097 0.23113 0.10231
0.27172 0.13731 0.10237
0.27248 0.16613 0.10332
0.27324 0.18543 0.10103
0.27400 0.12442 0.10255
0.27476 0.08484 0.10111
0.27552 0.03779 0.10079
0.27628 0.14726 0.10213
0.27704 0.22590 0.10097
0.27780 0.25848 0.09978
0.27856 0.12727 0.10065
0.27932 0.16544 0.10033
0.28008 0.16500 0.09838
0.28084 0.23330 0.09921
0.28160 0.10405 0.09897
0.28236 0.07134 0.09980
0.28312 0.07551 0.09867
0.28388 0.06723 0.09921
0.28464 0.12533 0.09822
0.28540 0.04437 0.09824
0.28616 0.03836 0.09844
0.28692 0.05960 0.09889
0.28768 0.04762 0.09869
0.28844 0.13481 0.10010
0.28920 -0.00761 0.09909
0.28996 0.10787 0.09808
0.29072 0.16371 0.09897
0.29148 0.09565 0.09879
0.29224 0.15576 0.09895
0.29300 0.08931 0.09984
0.29376 -0.00530 0.09962
0.29452 0.06214 0.09952
0.29528 0.02443 0.09954
0.29604 0.12488 0.10041
0.29680 0.11038 0.09937
0.29756 0.17416 0.09889
0.29832 0.17232 0.09990
0.29908 0.10217 0.09954
0.29984 0.21672 0.10061
0.30060 0.16848 0.09860
0.30136 0.03287 0.09804
0.30212 0.05920 0.09869
0.30288 0.11060 0.09889
0.30364 -0.00414 0.09776
0.30440 0.17423 0.09767
0.30516 0.17889 0.09786
0.30592 0.16448 0.09867
0.30668 0.24815 0.09824
0.30744 -0.05220 0.09767
0.30820 -0.02115 0.10045
0.30896 0.05432 0.10057
0.30972 0.10909 0.09960
0.31048 0.05248 0.09881
0.31124 0.21718 0.10006
0.31200 0.08902 0.10071
0.31276 0.18015 0.09998
0.31352 -0.03608 0.10037
0.31428 0.25962 0.10118
0.31504 0.20681 0.10213
0.31580 0.13194 0.10255
0.31656 0.09199 0.10231
0.31732 0.16856 0.10352
0.31808 -0.04591 0.10308
0.31883 -0.01267 0.10279
0.31959 0.09388 0.10354
0.32035 0.18347 0.10318
0.32111 -0.03918 0.10480
0.32187 0.03789 0.10435
0.32263 0.09162 0.10502
0.32339 0.06351 0.10565
0.32415 0.08189 0.10617
0.32491 0.11596 0.10713
0.32567 0.03994 0.10632
0.32643 0.21176 0.10725
0.32719 0.19844 0.10646
0.32795 0.07125 0.10634
0.32871 0.01338 0.10531
0.32947 0.05802 0.10587
0.33023 0.01922 0.10608
0.33099 0.10243 0.10423
0.33175 0.08984 0.10664
0.33251 0.26377 0.10678
0.33327 0.04155 0.10741
0.33403 -0.00656 0.10670
0.33479 0.03180 0.10863
0.33555 0.15491 0.10573
0.33631 0.16862 0.10840
0.33707 0.16451 0.10832
0.33783 0.13138 0.10585
0.33859 0.05027 0.10656
0.33935 0.12102 0.10731
0.34011 0.18862 0.10788
0.34087 0.02490 0.10773
0.34163 0.04651 0.10790
0.34239 0.00944 0.10857
0.34315 -0.00629 0.10781
0.34391 0.08347 0.10717
0.34467 0.07627 0.10820
0.34543 0.21386 0.11041
0.34619 0.12057 0.10970
0.34695 0.09438 0.10982
0.34771 0.15194 0.10919
0.34847 0.06658 0.10873
0.34922 0.13380 0.11021
0.34998 0.09765 0.10952
0.35074 0.20015 0.10996
0.35150 0.06890 0.10749
0.35226 0.08825 0.10656
0.35302 0.14622 0.10678
0.35378 0.14483 0.10478
0.35454 0.05204 0.10391
0.35530 0.01260 0.10585
0.35606 0.22649 0.10692
0.35682 0.07052 0.10713
0.35758 0.15140 0.10595
0.35834 0.07921 0.10695
0.35910 0.30439 0.10706
0.35986 0.06907 0.10496
0.36062 0.16722 0.10636
0.36138 0.01967 0.10608
0.36214 -0.06429 0.10628
0.36290 0.12346 0.10741
0.36366 0.01345 0.10541
0.36442 0.16168 0.10785
0.36518 0.06677 0.10842
0.36594 0.13645 0.10859
0.36670 -0.03963 0.10843
0.36746 0.09816 0.10784
0.36822 0.12630 0.10794
0.36898 0.05539 0.10964
0.36974 0.20668 0.11113
0.37050 0.19786 0.11142
0.37126 0.07362 0.11322
0.37202 0.13508 0.11199
0.37277 0.09799 0.11334
0.37353 0.08232 0.11296
0.37429 0.09268 0.11409
0.37505 0.11665 0.11344
0.37581 0.03491 0.11365
0.37657 0.06756 0.11717
0.37733 -0.01496 0.11765
0.37809 0.09138 0.11790
0.37885 0.16631 0.11871
0.37961 0.09432 0.11968
0.38037 -0.02201 0.11857
0.38113 0.07375 0.11970
0.38189 0.09311 0.12191
0.38265 0.19995 0.12251
0.38341 0.15700 0.12292
0.38417 0.08544 0.12081
0.38493 0.19310 0.12397
0.38569 0.12689 0.12565
0.38645 0.04738 0.12689
0.38721 0.03846 0.12605
0.38797 0.17430 0.12700
0.38873 0.10828 0.13025
0.38949 0.14608 0.15285
0.39025 -0.04338 0.12956
0.39101 -0.07137 0.13006
0.39177 0.08053 0.12996
0.39252 -0.07356 0.13077
0.39328 -0.01314 0.13326
0.39404 0.01715 0.13425
0.39480 -0.00299 0.13707
0.39556 0.04439 0.13458
0.39632 -0.01630 0.13956
0.39708 0.18928 0.13579
0.39784 0.18135 0.13968
0.39860 0.27714 0.13869
0.39936 0.08673 0.14237
0.40012 0.09042 0.13958
0.40088 0.18561 0.14460
0.40164 0.19160 0.14579
0.40240 0.23002 0.14599
0.40316 0.08324 0.14354
0.40392 -0.05945 0.14417
0.40468 0.16369 0.34701
0.40544 0.09058 0.14612
0.40620 0.00962 0.14561
0.40696 0.08638 0.15211
0.40772 0.02722 0.14924
0.40848 0.03719 0.15000
0.40924 0.03012 0.14766
0.40999 -0.04554 0.15183
0.41075 0.15924 0.15430
0.41151 0.04242 0.15037
0.41227 0.05214 0.15264
0.41303 0.23604 0.15385
0.41379 0.42953 0.15545
0.41455 0.17780 0.15421
0.41531 0.07542 0.15472
0.41607 -0.01062 0.15138
0.41683 0.09422 0.15543
0.41759 0.20133 0.15816
0.41835 -0.09503 0.15936
0.41911 0.10319 0.15660
0.41987 0.01481 0.15759
0.42063 0.13298 0.16116
0.42139 -0.08577 0.16233
0.42215 0.19199 0.16042
0.42291 0.20260 0.16605
0.42367 0.25459 0.16867
0.42443 0.08100 0.16199
0.42519 0.14496 0.16571
0.42594 0.18159 0.16599
0.42670 0.15430 0.17099
0.42746 0.10810 0.17182
0.42822 0.06144 0.17387
0.42898 0.22038 0.17802
0.42974 0.05240 0.18446
0.43050 -0.04319 0.18055
0.43126 -0.03500 0.18207
0.43202 0.21165 0.18616
0.43278 -0.17366 0.18731
0.43354 0.08930 0.19056
0.43430 0.02611 0.19976
0.43506 0.28061 0.18912
