# Supplementary material for: De novo design of proteins housing excitonically coupled chlorophyll special pairs
Source: Nat Chem Biol. 2024 Jun 3;20(7):906–15. doi: 10.1038/s41589-024-01626-0 (PMC11213709; doi:10.1038/s41589-024-01626-0)
Supplement: Supplementary file 5 — Raw SAXS data for SP1, SP2 and SP3 apo proteins. [file 41589_2024_1626_MOESM5_ESM.zip › SAXS_data_Fig2/SP1_166uM/Buffer2/SP1_166uM_snap_00008.sub.2.dat]

0.01026 14.63035 7.47408
0.01102 27.35678 4.50765
0.01178 29.08544 3.58820
0.01254 32.02788 2.58378
0.01330 30.68269 2.04192
0.01406 31.16604 1.75752
0.01482 27.85717 1.50569
0.01558 29.72644 1.37431
0.01634 29.05408 1.28741
0.01710 30.62725 1.15839
0.01786 29.62086 1.10668
0.01862 30.13066 0.95142
0.01938 29.20558 0.93889
0.02014 29.17145 0.91597
0.02090 27.96411 0.86786
0.02166 27.74593 0.78753
0.02242 27.17156 0.78181
0.02318 27.68538 0.72229
0.02395 27.43481 0.69095
0.02471 26.81630 0.65413
0.02547 27.86342 0.62586
0.02623 26.61801 0.62304
0.02699 26.89568 0.59228
0.02775 25.71763 0.58805
0.02851 25.87977 0.55762
0.02927 25.52465 0.55211
0.03003 25.21466 0.53415
0.03079 24.40905 0.52677
0.03155 24.56023 0.49894
0.03231 23.92782 0.50463
0.03307 24.34532 0.49175
0.03383 24.14585 0.47845
0.03459 23.42001 0.45379
0.03535 22.79423 0.46339
0.03611 22.75712 0.44093
0.03687 22.55649 0.43048
0.03763 21.83526 0.42551
0.03839 21.70661 0.41682
0.03915 21.66609 0.41085
0.03991 21.15974 0.39471
0.04067 21.16247 0.39711
0.04143 21.03920 0.39520
0.04219 20.13944 0.37416
0.04295 20.31020 0.37279
0.04371 19.44855 0.35979
0.04447 18.94412 0.34540
0.04523 19.15233 0.36284
0.04599 19.22897 0.34929
0.04675 17.92664 0.34203
0.04751 17.46400 0.32911
0.04827 17.96587 0.33250
0.04903 17.22887 0.32266
0.04979 16.96543 0.32321
0.05055 16.82202 0.31564
0.05131 16.67084 0.32005
0.05207 15.97810 0.31828
0.05283 15.95350 0.30549
0.05359 15.78850 0.30404
0.05435 15.31805 0.30388
0.05511 14.93087 0.29571
0.05587 14.78493 0.29595
0.05663 14.24780 0.28915
0.05739 14.14145 0.28543
0.05815 13.76162 0.28608
0.05891 13.64387 0.27798
0.05967 13.15320 0.27173
0.06043 12.95594 0.27579
0.06119 12.58192 0.26831
0.06195 12.24370 0.26869
0.06271 12.33977 0.26122
0.06347 11.67166 0.25440
0.06423 11.47233 0.25641
0.06499 10.96758 0.25857
0.06575 10.95516 0.24950
0.06651 10.88511 0.25229
0.06727 10.53783 0.24716
0.06803 10.31002 0.23989
0.06879 9.80147 0.24083
0.06955 9.86665 0.23477
0.07031 9.15402 0.23238
0.07107 9.20188 0.23090
0.07183 9.29525 0.23252
0.07259 8.76496 0.22512
0.07335 8.60032 0.22486
0.07412 8.40585 0.22226
0.07488 8.22487 0.21937
0.07564 7.98341 0.21960
0.07640 7.76951 0.21630
0.07716 7.41649 0.21619
0.07792 7.20249 0.21370
0.07868 7.19335 0.20740
0.07944 7.04377 0.20807
0.08020 6.97332 0.21016
0.08096 6.37367 0.19941
0.08172 6.57080 0.19761
0.08248 6.18147 0.19752
0.08324 6.27819 0.20149
0.08400 5.92573 0.20226
0.08476 5.67043 0.20405
0.08552 5.47494 0.20162
0.08628 5.12261 0.19640
0.08704 5.35312 0.19772
0.08780 4.90771 0.19836
0.08856 5.08751 0.19575
0.08932 4.78553 0.20246
0.09008 4.53044 0.20458
0.09084 4.51576 0.20450
0.09160 4.42281 0.20492
0.09236 4.08675 0.20248
0.09312 4.15075 0.20511
0.09388 4.06891 0.20901
0.09464 3.71076 0.20558
0.09540 3.56284 0.20237
0.09616 3.50408 0.19535
0.09692 3.34192 0.19643
0.09768 3.35529 0.19103
0.09844 3.65444 0.19473
0.09920 3.12041 0.18941
0.09996 2.95151 0.18820
0.10072 2.90874 0.18897
0.10148 2.64137 0.18698
0.10224 2.52451 0.18129
0.10300 2.60475 0.18045
0.10376 2.49359 0.17622
0.10452 2.29651 0.17351
0.10528 2.20128 0.17221
0.10604 2.16066 0.16834
0.10680 2.05127 0.17235
0.10756 2.14413 0.16553
0.10832 1.88257 0.16778
0.10908 2.04620 0.16727
0.10984 2.04138 0.16711
0.11060 1.74274 0.16723
0.11136 1.61778 0.16490
0.11212 1.47269 0.16126
0.11288 1.54188 0.16156
0.11364 1.61828 0.15989
0.11440 1.35703 0.15570
0.11516 1.34499 0.15664
0.11592 1.24389 0.15555
0.11668 1.43571 0.15596
0.11744 1.19895 0.15258
0.11820 1.22190 0.14945
0.11896 1.06367 0.15212
0.11972 1.02812 0.15236
0.12048 0.92007 0.15072
0.12124 0.91573 0.15019
0.12200 0.88685 0.14726
0.12276 0.82048 0.14661
0.12352 0.77549 0.14839
0.12428 0.67894 0.14580
0.12504 0.65884 0.14264
0.12580 0.86443 0.14066
0.12656 0.71065 0.14130
0.12732 0.69823 0.13916
0.12808 0.69435 0.14062
0.12884 0.58091 0.14017
0.12960 0.51144 0.13948
0.13036 0.48792 0.13817
0.13112 0.38187 0.13995
0.13188 0.46952 0.13708
0.13264 0.40078 0.13661
0.13340 0.46165 0.13856
0.13416 0.49467 0.13463
0.13492 0.37539 0.13449
0.13568 0.36440 0.13451
0.13644 0.29052 0.13191
0.13720 0.47364 0.13236
0.13796 0.36829 0.13277
0.13873 0.38807 0.13165
0.13949 0.19118 0.12995
0.14025 0.25287 0.12582
0.14101 0.44482 0.13024
0.14177 0.17775 0.12665
0.14253 0.21990 0.12884
0.14329 0.33528 0.12762
0.14405 0.36467 0.12922
0.14481 0.15919 0.12676
0.14557 0.24662 0.12736
0.14633 0.32984 0.12554
0.14709 0.09584 0.12544
0.14785 0.21998 0.12371
0.14861 0.27594 0.12518
0.14937 0.32700 0.12446
0.15013 0.25339 0.12424
0.15089 0.14870 0.12501
0.15165 0.08811 0.12269
0.15241 0.21791 0.12283
0.15317 0.15479 0.12333
0.15393 0.25228 0.12196
0.15469 0.06935 0.12123
0.15545 0.20705 0.12286
0.15621 0.18253 0.11973
0.15697 0.24834 0.11973
0.15773 0.27075 0.12082
0.15849 0.14772 0.12027
0.15925 0.30995 0.12037
0.16001 0.04057 0.11946
0.16077 0.37169 0.11979
0.16153 0.22450 0.11906
0.16229 0.20057 0.11764
0.16305 0.23617 0.11679
0.16381 0.18182 0.11732
0.16457 0.24272 0.11629
0.16533 0.24644 0.11803
0.16609 0.18180 0.11671
0.16685 0.28859 0.11566
0.16761 0.28568 0.11497
0.16837 0.33073 0.11448
0.16913 0.20301 0.11432
0.16989 0.08343 0.11469
0.17065 0.30677 0.11390
0.17141 0.28749 0.11353
0.17217 0.26612 0.11454
0.17293 0.41323 0.11343
0.17369 0.09668 0.11609
0.17445 0.10165 0.11609
0.17521 0.30596 0.11659
0.17597 0.29809 0.11523
0.17673 0.29152 0.11708
0.17749 0.33030 0.11630
0.17825 0.28277 0.11746
0.17901 0.27507 0.12039
0.17977 0.22700 0.12023
0.18053 0.28417 0.11924
0.18129 0.31285 0.12277
0.18205 0.28381 0.12317
0.18281 0.13952 0.12264
0.18357 0.08565 0.12271
0.18433 0.25279 0.12281
0.18509 0.29394 0.12629
0.18585 0.34260 0.12424
0.18661 0.13773 0.12534
0.18737 0.26198 0.12543
0.18813 0.27585 0.12339
0.18889 0.32210 0.12438
0.18965 0.34079 0.12518
0.19041 0.38898 0.12533
0.19117 0.39010 0.12813
0.19193 0.17311 0.12746
0.19269 0.35662 0.12649
0.19345 0.20107 0.12722
0.19421 0.26782 0.12856
0.19497 0.26746 0.12513
0.19573 0.15686 0.12724
0.19649 0.46173 0.12750
0.19725 0.33024 0.12657
0.19801 0.36304 0.12896
0.19877 0.38862 0.12782
0.19953 0.23888 0.12781
0.20029 0.30206 0.12922
0.20105 0.23746 0.12724
0.20181 0.31488 0.12813
0.20257 0.22304 0.12908
0.20333 0.52099 0.12874
0.20409 0.34669 0.12902
0.20485 0.28487 0.12985
0.20561 0.21283 0.12752
0.20637 0.24589 0.12781
0.20713 0.40443 0.12811
0.20789 0.35789 0.12880
0.20865 0.21165 0.12870
0.20941 0.18152 0.12910
0.21017 0.30018 0.12918
0.21093 0.17251 0.12951
0.21169 0.16550 0.13030
0.21245 0.15820 0.12732
0.21321 0.19521 0.12756
0.21397 0.44741 0.12940
0.21473 0.23774 0.12843
0.21549 0.21211 0.13062
0.21625 0.28213 0.12877
0.21701 0.40869 0.12748
0.21777 0.31387 0.12878
0.21853 0.35205 0.12720
0.21929 0.29006 0.12667
0.22005 0.19951 0.12868
0.22081 0.21931 0.12815
0.22157 0.38855 0.12461
0.22233 0.11182 0.12702
0.22309 0.36816 0.12503
0.22385 0.37344 0.12580
0.22461 0.20015 0.12337
0.22537 0.06090 0.12465
0.22613 0.38269 0.12489
0.22689 0.33967 0.12586
0.22765 0.23949 0.12137
0.22841 0.23342 0.12232
0.22917 0.23770 0.12157
0.22993 0.13389 0.11993
0.23069 0.33229 0.12050
0.23145 0.02512 0.12198
0.23221 0.33955 0.11999
0.23297 0.09012 0.11823
0.23373 0.20247 0.11861
0.23449 0.14974 0.11564
0.23525 0.31730 0.11789
0.23601 0.26766 0.11746
0.23677 0.18424 0.11876
0.23753 0.17035 0.11576
0.23829 0.32744 0.11371
0.23905 0.08175 0.11485
0.23981 0.14784 0.11424
0.24057 0.14021 0.11534
0.24133 0.21385 0.11497
0.24209 0.14227 0.11562
0.24285 0.27205 0.11387
0.24361 0.09565 0.11341
0.24437 0.20773 0.11586
0.24513 0.25658 0.11291
0.24589 0.21599 0.11390
0.24665 0.27503 0.11216
0.24741 0.14575 0.11220
0.24817 0.13778 0.11084
0.24893 0.23366 0.11179
0.24969 0.17262 0.11210
0.25045 0.24147 0.11262
0.25121 0.10902 0.11187
0.25197 0.22024 0.10952
0.25273 0.18356 0.10957
0.25349 -0.04390 0.10892
0.25425 0.17940 0.11100
0.25501 0.01467 0.10910
0.25577 0.15071 0.10973
0.25653 0.08645 0.10839
0.25729 0.15013 0.10659
0.25805 0.11310 0.10697
0.25881 0.23752 0.10803
0.25957 0.10596 0.10799
0.26033 0.22330 0.10880
0.26109 0.06670 0.10659
0.26185 0.14004 0.10629
0.26261 0.24819 0.10550
0.26337 0.06943 0.10558
0.26413 0.06208 0.10343
0.26489 0.15318 0.10355
0.26565 0.08567 0.10434
0.26641 0.09315 0.10481
0.26717 0.02141 0.10420
0.26793 0.13052 0.10381
0.26869 0.11220 0.10313
0.26945 0.15467 0.10507
0.27021 0.05461 0.10400
0.27097 0.21756 0.10280
0.27172 0.21792 0.10133
0.27248 0.10783 0.10331
0.27324 0.16352 0.10453
0.27400 0.20483 0.10248
0.27476 0.20372 0.10163
0.27552 0.26162 0.10005
0.27628 0.11695 0.10007
0.27704 0.06498 0.10066
0.27780 0.13564 0.10011
0.27856 0.12762 0.10092
0.27932 0.10570 0.10005
0.28008 0.23921 0.09884
0.28084 0.13431 0.09971
0.28160 0.19447 0.09882
0.28236 0.07013 0.10017
0.28312 0.07341 0.09875
0.28388 0.05599 0.09957
0.28464 0.04907 0.09815
0.28540 0.00452 0.09912
0.28616 -0.05120 0.09843
0.28692 0.08699 0.10049
0.28768 0.14304 0.09861
0.28844 0.12614 0.10023
0.28920 0.06526 0.09894
0.28996 0.09214 0.09821
0.29072 0.04118 0.09865
0.29148 0.17163 0.09991
0.29224 0.11841 0.10019
0.29300 0.05893 0.09900
0.29376 0.24377 0.09981
0.29452 0.06926 0.09920
0.29528 0.06521 0.09920
0.29604 0.03842 0.09961
0.29680 0.15993 0.10116
0.29756 0.24865 0.10050
0.29832 0.02899 0.09938
0.29908 0.07734 0.10047
0.29984 0.11110 0.09811
0.30060 -0.00084 0.09827
0.30136 0.07248 0.09868
0.30212 0.01052 0.09683
0.30288 -0.00269 0.09922
0.30364 0.09588 0.09718
0.30440 0.12904 0.09758
0.30516 0.10976 0.09904
0.30592 0.06050 0.09920
0.30668 0.09484 0.09938
0.30744 0.22578 0.09865
0.30820 0.09495 0.10082
0.30896 0.13481 0.09835
0.30972 0.04916 0.09875
0.31048 0.16462 0.10017
0.31124 0.23491 0.10096
0.31200 0.15253 0.09993
0.31276 0.19243 0.10102
0.31352 0.07184 0.09995
0.31428 0.11231 0.10064
0.31504 0.06005 0.10205
0.31580 0.12300 0.10313
0.31656 0.18983 0.10311
0.31732 0.05976 0.10357
0.31808 0.01405 0.10295
0.31883 0.08769 0.10244
0.31959 0.14796 0.10329
0.32035 0.21674 0.10481
0.32111 0.06085 0.10613
0.32187 0.18895 0.10394
0.32263 0.07548 0.10513
0.32339 0.05074 0.10493
0.32415 0.09060 0.10528
0.32491 0.09229 0.10598
0.32567 -0.03695 0.10649
0.32643 0.12701 0.10661
0.32719 -0.01655 0.10708
0.32795 0.18295 0.10606
0.32871 0.09776 0.10637
0.32947 0.10536 0.10783
0.33023 0.18413 0.10805
0.33099 0.10386 0.10659
0.33175 0.10238 0.10774
0.33251 -0.05611 0.10627
0.33327 0.21254 0.10623
0.33403 0.13365 0.10704
0.33479 0.01161 0.10607
0.33555 0.16681 0.10845
0.33631 -0.02326 0.10967
0.33707 0.07523 0.10787
0.33783 0.06435 0.10780
0.33859 0.06418 0.10793
0.33935 -0.03670 0.10837
0.34011 0.02203 0.10675
0.34087 0.00960 0.10948
0.34163 0.06503 0.10754
0.34239 0.09713 0.10948
0.34315 0.16684 0.10904
0.34391 -0.05410 0.10882
0.34467 -0.05558 0.10779
0.34543 0.19644 0.10975
0.34619 0.12296 0.10855
0.34695 0.05193 0.10855
0.34771 0.05985 0.11050
0.34847 0.11693 0.10966
0.34922 0.19917 0.11062
0.34998 0.17785 0.10995
0.35074 0.00277 0.11009
0.35150 0.05401 0.10849
0.35226 0.20940 0.10722
0.35302 0.05028 0.10475
0.35378 0.12715 0.10497
0.35454 0.06638 0.10349
0.35530 0.17107 0.10756
0.35606 0.16804 0.10518
0.35682 0.12042 0.10657
0.35758 0.05020 0.10659
0.35834 0.17250 0.10774
0.35910 0.14882 0.10456
0.35986 -0.01409 0.10730
0.36062 0.04433 0.10651
0.36138 0.18710 0.10552
0.36214 -0.05342 0.10645
0.36290 0.03436 0.10578
0.36366 0.11965 0.10564
0.36442 0.10171 0.10766
0.36518 0.05988 0.10507
0.36594 0.15404 0.10645
0.36670 0.09025 0.10875
0.36746 0.01353 0.10882
0.36822 0.03271 0.10987
0.36898 0.08938 0.11013
0.36974 0.03641 0.11026
0.37050 -0.05747 0.11052
0.37126 0.07701 0.11133
0.37202 0.18719 0.11321
0.37277 0.13351 0.11279
0.37353 0.06750 0.11317
0.37429 0.29275 0.11576
0.37505 0.03428 0.11321
0.37581 0.19650 0.11702
0.37657 0.19095 0.11712
0.37733 0.09635 0.11653
0.37809 0.19157 0.11787
0.37885 0.13361 0.11969
0.37961 0.07126 0.11795
0.38037 0.17746 0.11977
0.38113 0.05456 0.12355
0.38189 0.11301 0.12268
0.38265 0.18048 0.12238
0.38341 0.08923 0.12406
0.38417 0.13613 0.12244
0.38493 0.22541 0.12670
0.38569 0.04216 0.12649
0.38645 -0.00663 0.12524
0.38721 0.16191 0.12637
0.38797 0.23219 0.12645
0.38873 0.22690 0.12774
0.38949 0.11735 0.14845
0.39025 -0.08435 0.12949
0.39101 0.01170 0.13135
0.39177 0.19638 0.13362
0.39252 0.06163 0.13526
0.39328 0.15401 0.13370
0.39404 -0.12579 0.13485
0.39480 0.15773 0.13366
0.39556 0.26369 0.13580
0.39632 0.04492 0.13714
0.39708 0.08344 0.13959
0.39784 0.16026 0.13951
0.39860 0.19555 0.14126
0.39936 0.09700 0.13846
0.40012 0.04573 0.13712
0.40088 0.08561 0.14366
0.40164 0.11640 0.14420
0.40240 0.09419 0.14400
0.40316 -0.01608 0.14376
0.40392 0.08374 0.14896
0.40468 0.20231 0.46774
0.40544 0.04598 0.14646
0.40620 0.12999 0.14974
0.40696 0.10980 0.14805
0.40772 0.02098 0.14939
0.40848 0.00678 0.15285
0.40924 0.03158 0.14928
0.40999 0.02153 0.14738
0.41075 -0.17554 0.15022
0.41151 0.09063 0.15168
0.41227 0.33471 0.15525
0.41303 0.08358 0.15133
0.41379 0.26952 0.15204
0.41455 0.14422 0.15813
0.41531 0.06702 0.15481
0.41607 0.08791 0.15572
0.41683 0.05824 0.15506
0.41759 0.16560 0.15765
0.41835 -0.19266 0.15990
0.41911 0.17212 0.15978
0.41987 0.08414 0.15775
0.42063 0.14231 0.16044
0.42139 0.05424 0.16085
0.42215 0.28591 0.16165
0.42291 0.11785 0.16045
0.42367 0.28788 0.16587
0.42443 0.16275 0.16852
0.42519 0.14485 0.16776
0.42594 -0.06492 0.17004
0.42670 0.17214 0.17642
0.42746 -0.13955 0.16953
0.42822 0.12409 0.17830
0.42898 0.20148 0.17510
0.42974 0.10305 0.17912
0.43050 -0.00260 0.18441
0.43126 0.14305 0.18359
0.43202 0.22380 0.18561
0.43278 0.26640 0.18412
0.43354 0.07338 0.18803
0.43430 -0.04987 0.18721
0.43506 0.08237 0.19277
