# Supplementary material for: De novo design of proteins housing excitonically coupled chlorophyll special pairs
Source: Nat Chem Biol. 2024 Jun 3;20(7):906–15. doi: 10.1038/s41589-024-01626-0 (PMC11213709; doi:10.1038/s41589-024-01626-0)
Supplement: Supplementary file 5 — Raw SAXS data for SP1, SP2 and SP3 apo proteins. [file 41589_2024_1626_MOESM5_ESM.zip › SAXS_data_Fig2/SP1_166uM/Buffer2/SP1_166uM_snap_00021.sub.2.dat]

0.01026 32.21507 7.51074
0.01102 32.43955 4.23510
0.01178 33.05316 3.34830
0.01254 32.85796 2.29316
0.01330 33.29025 1.94265
0.01406 29.41074 1.68810
0.01482 30.78457 1.56224
0.01558 29.54250 1.40435
0.01634 29.49841 1.20901
0.01710 31.37742 1.14417
0.01786 30.71312 1.11491
0.01862 30.67239 1.00478
0.01938 29.26527 0.89050
0.02014 30.12240 0.87085
0.02090 29.31266 0.87352
0.02166 29.19352 0.76135
0.02242 28.10653 0.71344
0.02318 28.42329 0.72400
0.02395 28.41387 0.66505
0.02471 27.94527 0.65863
0.02547 27.44935 0.63433
0.02623 27.19688 0.60942
0.02699 27.74272 0.61273
0.02775 26.54054 0.57392
0.02851 26.74487 0.54694
0.02927 26.29439 0.53277
0.03003 25.62085 0.52633
0.03079 25.44870 0.51471
0.03155 25.12531 0.51556
0.03231 24.79694 0.49574
0.03307 24.35548 0.48197
0.03383 24.30923 0.47757
0.03459 24.50771 0.44772
0.03535 24.01847 0.46132
0.03611 23.02824 0.44640
0.03687 22.73977 0.43317
0.03763 22.67283 0.42252
0.03839 21.86086 0.40688
0.03915 22.23527 0.42222
0.03991 21.92398 0.40043
0.04067 20.95603 0.39880
0.04143 21.16954 0.39084
0.04219 20.61473 0.37961
0.04295 20.48549 0.37751
0.04371 19.95201 0.37091
0.04447 19.48056 0.36200
0.04523 19.56231 0.36331
0.04599 18.63853 0.35904
0.04675 18.90483 0.33450
0.04751 18.30360 0.34401
0.04827 17.91056 0.32808
0.04903 17.73797 0.32392
0.04979 17.12967 0.31713
0.05055 17.17823 0.32274
0.05131 16.47167 0.31587
0.05207 16.09602 0.31946
0.05283 15.80417 0.30541
0.05359 15.56823 0.31480
0.05435 15.39752 0.29452
0.05511 14.62252 0.29827
0.05587 14.87202 0.29622
0.05663 14.91300 0.28784
0.05739 13.73513 0.28434
0.05815 13.52560 0.28402
0.05891 13.60477 0.27610
0.05967 13.12339 0.27607
0.06043 13.09641 0.27356
0.06119 12.47229 0.27129
0.06195 12.36453 0.26924
0.06271 12.26435 0.26475
0.06347 11.90988 0.25775
0.06423 11.70567 0.25805
0.06499 11.12877 0.25650
0.06575 11.08780 0.25204
0.06651 10.43386 0.24377
0.06727 10.37997 0.24388
0.06803 10.42360 0.24575
0.06879 10.14556 0.24519
0.06955 9.64644 0.23628
0.07031 9.78648 0.23766
0.07107 9.45357 0.22980
0.07183 8.96928 0.23010
0.07259 9.01054 0.22582
0.07335 8.80897 0.22405
0.07412 8.16709 0.21865
0.07488 8.16595 0.21980
0.07564 8.00805 0.21796
0.07640 7.95892 0.21912
0.07716 7.49976 0.21610
0.07792 7.08339 0.20277
0.07868 6.97640 0.21242
0.07944 6.83145 0.20726
0.08020 7.00121 0.20665
0.08096 6.70056 0.20584
0.08172 6.39330 0.20647
0.08248 6.31939 0.19898
0.08324 5.94930 0.19568
0.08400 6.02382 0.19825
0.08476 5.65632 0.20633
0.08552 5.43324 0.19639
0.08628 5.59011 0.20044
0.08704 5.20544 0.20436
0.08780 5.42328 0.19580
0.08856 4.69400 0.20524
0.08932 4.71381 0.20479
0.09008 4.55709 0.20299
0.09084 4.58186 0.20994
0.09160 4.25396 0.20259
0.09236 4.21422 0.20390
0.09312 4.05945 0.20731
0.09388 4.16494 0.20241
0.09464 4.11497 0.20449
0.09540 3.63958 0.19672
0.09616 3.71879 0.19711
0.09692 3.68267 0.19844
0.09768 3.41372 0.19486
0.09844 3.08174 0.19314
0.09920 3.05068 0.19158
0.09996 3.15427 0.18729
0.10072 2.94775 0.18942
0.10148 2.56575 0.18545
0.10224 2.60977 0.18140
0.10300 2.67906 0.17678
0.10376 2.27488 0.17470
0.10452 2.49271 0.17735
0.10528 2.37756 0.17109
0.10604 2.06027 0.17318
0.10680 2.12030 0.16978
0.10756 2.09254 0.17095
0.10832 1.92793 0.16952
0.10908 2.00352 0.17262
0.10984 1.83539 0.16658
0.11060 1.80842 0.16676
0.11136 1.56613 0.16432
0.11212 1.37111 0.16425
0.11288 1.44442 0.16037
0.11364 1.50187 0.16116
0.11440 1.55414 0.15715
0.11516 1.44299 0.15361
0.11592 1.34318 0.15446
0.11668 1.17468 0.15245
0.11744 1.34622 0.15551
0.11820 1.08030 0.14968
0.11896 1.10441 0.15018
0.11972 1.19271 0.14895
0.12048 1.10583 0.14932
0.12124 0.95148 0.14723
0.12200 1.05956 0.14729
0.12276 0.79395 0.14699
0.12352 0.62721 0.14547
0.12428 0.76324 0.14504
0.12504 0.65713 0.14531
0.12580 0.61471 0.14480
0.12656 0.72863 0.14132
0.12732 0.63975 0.14146
0.12808 0.68746 0.14105
0.12884 0.39953 0.14209
0.12960 0.55476 0.13964
0.13036 0.67823 0.13871
0.13112 0.51340 0.13883
0.13188 0.54329 0.13735
0.13264 0.35305 0.13515
0.13340 0.36783 0.13440
0.13416 0.51173 0.13513
0.13492 0.63433 0.13425
0.13568 0.50730 0.13391
0.13644 0.34736 0.13377
0.13720 0.35736 0.13211
0.13796 0.35136 0.13065
0.13873 0.44221 0.13221
0.13949 0.48352 0.12889
0.14025 0.38478 0.13045
0.14101 0.42471 0.12980
0.14177 0.41660 0.12907
0.14253 0.14714 0.12911
0.14329 0.18256 0.12772
0.14405 0.30649 0.12741
0.14481 0.25281 0.12694
0.14557 0.29954 0.12599
0.14633 0.25259 0.12626
0.14709 0.13499 0.12243
0.14785 0.33744 0.12616
0.14861 0.18505 0.12577
0.14937 0.13789 0.12687
0.15013 0.33658 0.12389
0.15089 0.18575 0.12282
0.15165 0.25983 0.12069
0.15241 0.30191 0.12239
0.15317 0.32519 0.12411
0.15393 0.23792 0.12261
0.15469 0.09523 0.12120
0.15545 0.28779 0.12077
0.15621 0.05258 0.11998
0.15697 0.16876 0.11889
0.15773 0.30096 0.12073
0.15849 0.16432 0.11873
0.15925 0.08799 0.11942
0.16001 0.25472 0.11931
0.16077 0.11633 0.12010
0.16153 0.11760 0.11862
0.16229 0.27908 0.11727
0.16305 0.11270 0.11782
0.16381 0.28090 0.11595
0.16457 0.22705 0.11698
0.16533 0.22346 0.11672
0.16609 0.27534 0.11411
0.16685 0.21676 0.11658
0.16761 0.16847 0.11646
0.16837 0.13938 0.11666
0.16913 0.39817 0.11577
0.16989 0.12783 0.11575
0.17065 0.35320 0.11415
0.17141 0.28915 0.11287
0.17217 0.26071 0.11296
0.17293 0.29508 0.11607
0.17369 0.28275 0.11484
0.17445 0.13770 0.11540
0.17521 0.20390 0.11514
0.17597 0.27127 0.11897
0.17673 0.35668 0.11660
0.17749 0.19977 0.11642
0.17825 0.20798 0.11937
0.17901 0.20714 0.11994
0.17977 0.31744 0.11953
0.18053 0.42386 0.12081
0.18129 0.23843 0.12037
0.18205 0.21966 0.12261
0.18281 0.24890 0.12172
0.18357 -0.04219 0.12298
0.18433 0.26314 0.12235
0.18509 0.23288 0.12600
0.18585 0.41323 0.12474
0.18661 0.45773 0.12476
0.18737 0.34406 0.12545
0.18813 0.29113 0.12328
0.18889 0.31071 0.12446
0.18965 0.28911 0.12711
0.19041 0.30785 0.12763
0.19117 0.38478 0.12751
0.19193 0.35123 0.12735
0.19269 0.19122 0.12757
0.19345 0.39392 0.12664
0.19421 0.28610 0.12553
0.19497 0.24860 0.12632
0.19573 0.19082 0.12683
0.19649 0.38481 0.12761
0.19725 0.37647 0.12933
0.19801 0.54466 0.12960
0.19877 0.37440 0.12907
0.19953 0.30963 0.12782
0.20029 0.38187 0.12911
0.20105 0.17651 0.12897
0.20181 0.33222 0.12917
0.20257 0.32054 0.12767
0.20333 0.23800 0.12980
0.20409 0.33519 0.12753
0.20485 0.27398 0.12705
0.20561 0.01157 0.13019
0.20637 0.29194 0.12856
0.20713 0.28857 0.13033
0.20789 0.17288 0.12826
0.20865 0.21217 0.12919
0.20941 0.19499 0.12816
0.21017 0.31801 0.12689
0.21093 0.32356 0.12804
0.21169 0.39362 0.12867
0.21245 0.26036 0.12952
0.21321 0.28396 0.12848
0.21397 0.32344 0.12885
0.21473 0.39013 0.12767
0.21549 0.50841 0.12743
0.21625 0.14508 0.12772
0.21701 0.41516 0.12838
0.21777 0.24096 0.12794
0.21853 0.29113 0.12666
0.21929 0.16068 0.12668
0.22005 0.15184 0.12745
0.22081 0.25769 0.12679
0.22157 0.23611 0.12828
0.22233 0.33557 0.12711
0.22309 0.18958 0.12547
0.22385 0.16393 0.12589
0.22461 0.17059 0.12472
0.22537 0.28430 0.12356
0.22613 0.05790 0.12579
0.22689 0.17003 0.12200
0.22765 0.23235 0.12119
0.22841 0.25634 0.12099
0.22917 0.45000 0.12075
0.22993 0.20777 0.11984
0.23069 0.25670 0.11915
0.23145 0.23818 0.11986
0.23221 0.23773 0.12043
0.23297 0.27866 0.11988
0.23373 0.21319 0.11684
0.23449 0.14588 0.11980
0.23525 0.10363 0.11950
0.23601 0.25165 0.11796
0.23677 0.08045 0.11761
0.23753 0.32217 0.11696
0.23829 0.17408 0.11445
0.23905 0.37268 0.11623
0.23981 0.23324 0.11595
0.24057 0.21126 0.11486
0.24133 0.19110 0.11486
0.24209 0.17331 0.11587
0.24285 0.22698 0.11599
0.24361 0.18100 0.11569
0.24437 0.30049 0.11498
0.24513 0.26268 0.11452
0.24589 0.20885 0.11328
0.24665 0.21893 0.11312
0.24741 0.15516 0.11247
0.24817 0.13756 0.11128
0.24893 0.24697 0.11121
0.24969 0.08850 0.11128
0.25045 0.12826 0.11093
0.25121 0.17342 0.11079
0.25197 0.20297 0.11117
0.25273 0.20101 0.10966
0.25349 0.23862 0.11111
0.25425 0.14303 0.11081
0.25501 0.06531 0.10838
0.25577 0.04396 0.10747
0.25653 0.13051 0.10751
0.25729 0.26888 0.10818
0.25805 0.22784 0.10723
0.25881 0.01827 0.10879
0.25957 0.23250 0.10678
0.26033 0.15706 0.10589
0.26109 0.11961 0.10682
0.26185 0.02539 0.10700
0.26261 0.18353 0.10514
0.26337 0.14554 0.10498
0.26413 0.09415 0.10431
0.26489 0.19843 0.10318
0.26565 0.11485 0.10538
0.26641 0.12476 0.10376
0.26717 0.29086 0.10356
0.26793 0.07420 0.10423
0.26869 0.17524 0.10419
0.26945 0.13145 0.10374
0.27021 0.18176 0.10328
0.27097 0.10109 0.10381
0.27172 0.19349 0.10247
0.27248 0.04532 0.10170
0.27324 0.06326 0.10140
0.27400 0.13948 0.10288
0.27476 0.17359 0.10172
0.27552 0.08577 0.10058
0.27628 0.13726 0.10075
0.27704 0.17813 0.10154
0.27780 0.11917 0.10046
0.27856 0.27236 0.10089
0.27932 0.21074 0.09862
0.28008 0.06971 0.10040
0.28084 0.20223 0.09969
0.28160 0.10382 0.09955
0.28236 0.15563 0.09915
0.28312 0.05452 0.09864
0.28388 0.22639 0.09955
0.28464 0.06177 0.09933
0.28540 0.18555 0.09947
0.28616 0.05521 0.09885
0.28692 0.00887 0.09842
0.28768 0.19621 0.09939
0.28844 0.08027 0.09949
0.28920 0.01481 0.09856
0.28996 0.15843 0.09882
0.29072 -0.00055 0.09976
0.29148 0.12703 0.09864
0.29224 0.16162 0.09858
0.29300 -0.02350 0.09852
0.29376 0.20180 0.09890
0.29452 0.19380 0.10036
0.29528 0.04253 0.10014
0.29604 0.09691 0.09943
0.29680 0.14391 0.09992
0.29756 -0.01874 0.09988
0.29832 0.20265 0.09971
0.29908 0.15543 0.09880
0.29984 0.13991 0.09994
0.30060 0.10721 0.09854
0.30136 0.12144 0.09733
0.30212 0.18902 0.09789
0.30288 0.09220 0.09836
0.30364 0.07177 0.09961
0.30440 0.13654 0.09801
0.30516 -0.00440 0.09745
0.30592 -0.01098 0.09834
0.30668 0.09358 0.09820
0.30744 0.03657 0.09945
0.30820 0.11099 0.10018
0.30896 0.02024 0.10077
0.30972 -0.00550 0.10055
0.31048 0.22485 0.09899
0.31124 0.19251 0.10026
0.31200 0.00090 0.09988
0.31276 0.02437 0.10099
0.31352 0.10335 0.09949
0.31428 0.12495 0.10202
0.31504 0.15948 0.10150
0.31580 0.03969 0.10198
0.31656 -0.07846 0.10403
0.31732 0.12137 0.10310
0.31808 0.16465 0.10358
0.31883 0.07277 0.10352
0.31959 0.05093 0.10348
0.32035 0.16721 0.10455
0.32111 -0.00876 0.10543
0.32187 0.07639 0.10668
0.32263 0.12094 0.10299
0.32339 0.01461 0.10504
0.32415 0.13853 0.10506
0.32491 0.08126 0.10658
0.32567 0.21944 0.10575
0.32643 0.10892 0.10678
0.32719 0.00088 0.10629
0.32795 0.08220 0.10706
0.32871 0.06416 0.10698
0.32947 0.11461 0.10536
0.33023 0.08280 0.10540
0.33099 0.16006 0.10634
0.33175 0.13738 0.10810
0.33251 -0.05712 0.10745
0.33327 0.10027 0.10733
0.33403 0.20375 0.10793
0.33479 0.10053 0.10664
0.33555 0.03359 0.10706
0.33631 -0.12393 0.10891
0.33707 0.08976 0.10791
0.33783 0.18544 0.10800
0.33859 0.14455 0.10909
0.33935 -0.01576 0.10642
0.34011 0.17524 0.10883
0.34087 -0.04847 0.10982
0.34163 0.14231 0.10828
0.34239 0.06901 0.10905
0.34315 0.23418 0.10966
0.34391 0.11435 0.10840
0.34467 0.16415 0.10698
0.34543 0.20074 0.11077
0.34619 0.15455 0.10927
0.34695 0.13541 0.10880
0.34771 0.20813 0.10990
0.34847 0.06603 0.10787
0.34922 0.15821 0.10905
0.34998 0.19393 0.11059
0.35074 0.20252 0.11113
0.35150 0.21118 0.10893
0.35226 0.12460 0.10585
0.35302 -0.02761 0.10496
0.35378 0.06933 0.10370
0.35454 0.10400 0.10405
0.35530 0.14139 0.10591
0.35606 0.10731 0.10785
0.35682 0.12490 0.10611
0.35758 0.16601 0.10678
0.35834 0.09563 0.10680
0.35910 0.06239 0.10613
0.35986 0.07866 0.10727
0.36062 0.20753 0.10508
0.36138 0.16622 0.10635
0.36214 0.16278 0.10710
0.36290 0.04829 0.10593
0.36366 0.05024 0.10581
0.36442 0.14037 0.10589
0.36518 0.08198 0.10830
0.36594 0.02954 0.10830
0.36670 0.07858 0.10874
0.36746 0.09422 0.10828
0.36822 0.02085 0.11053
0.36898 0.12187 0.11073
0.36974 0.06990 0.11020
0.37050 0.24397 0.10933
0.37126 -0.04223 0.11067
0.37202 0.12850 0.11334
0.37277 0.21047 0.11148
0.37353 0.17694 0.11439
0.37429 0.02356 0.11356
0.37505 0.15082 0.11372
0.37581 -0.06436 0.11532
0.37657 0.08626 0.11603
0.37733 0.19092 0.11735
0.37809 0.16090 0.11595
0.37885 0.08736 0.11699
0.37961 0.09636 0.12047
0.38037 0.12065 0.12109
0.38113 -0.02246 0.12116
0.38189 -0.03226 0.12055
0.38265 -0.01401 0.12188
0.38341 0.06960 0.12219
0.38417 0.18505 0.12300
0.38493 0.15988 0.12176
0.38569 0.12072 0.12486
0.38645 -0.03318 0.12638
0.38721 0.13898 0.12958
0.38797 0.06386 0.12796
0.38873 0.15613 0.12766
0.38949 0.24078 0.14485
0.39025 0.09932 0.13195
0.39101 0.12244 0.13235
0.39177 -0.02445 0.13274
0.39252 0.10142 0.13322
0.39328 0.03073 0.13416
0.39404 0.01719 0.13658
0.39480 0.11807 0.13711
0.39556 0.03068 0.13572
0.39632 0.08107 0.13770
0.39708 0.18697 0.13936
0.39784 -0.04985 0.13620
0.39860 0.04387 0.14023
0.39936 0.04409 0.14098
0.40012 0.13149 0.14085
0.40088 0.26792 0.14035
0.40164 -0.15732 0.14661
0.40240 0.17304 0.14227
0.40316 0.04101 0.14529
0.40392 -0.00310 0.14801
0.40468 0.21016 0.27054
0.40544 -0.07577 0.14798
0.40620 0.28757 0.14922
0.40696 0.12308 0.15057
0.40772 0.04365 0.14911
0.40848 -0.00507 0.15066
0.40924 0.14379 0.14833
0.40999 0.07300 0.15068
0.41075 -0.05695 0.15254
0.41151 -0.05713 0.15145
0.41227 0.10456 0.15456
0.41303 0.14705 0.15446
0.41379 0.05661 0.15653
0.41455 0.12664 0.15553
0.41531 0.19581 0.15614
0.41607 0.15221 0.15711
0.41683 0.24180 0.15519
0.41759 0.03218 0.15859
0.41835 0.14106 0.15693
0.41911 0.00308 0.15847
0.41987 0.14051 0.15918
0.42063 0.21771 0.15999
0.42139 0.09480 0.16221
0.42215 0.09042 0.16459
0.42291 0.04014 0.16422
0.42367 0.14887 0.16596
0.42443 -0.04914 0.16874
0.42519 0.06994 0.16963
0.42594 0.18586 0.17084
0.42670 0.22331 0.17268
0.42746 0.20241 0.17404
0.42822 0.21385 0.17617
0.42898 -0.02755 0.17768
0.42974 -0.24748 0.17945
0.43050 -0.01672 0.18499
0.43126 0.06418 0.17997
0.43202 -0.18476 0.18994
0.43278 0.28787 0.18362
0.43354 0.27725 0.19034
0.43430 0.29166 0.18971
0.43506 0.04306 0.19202
