# Supplementary material for: De novo design of proteins housing excitonically coupled chlorophyll special pairs
Source: Nat Chem Biol. 2024 Jun 3;20(7):906–15. doi: 10.1038/s41589-024-01626-0 (PMC11213709; doi:10.1038/s41589-024-01626-0)
Supplement: Supplementary file 5 — Raw SAXS data for SP1, SP2 and SP3 apo proteins. [file 41589_2024_1626_MOESM5_ESM.zip › SAXS_data_Fig2/SP1_166uM/Buffer2/SP1_166uM_snap_00009.sub.2.dat]

0.01026 26.74300 7.90548
0.01102 30.93480 5.26171
0.01178 32.14743 3.68413
0.01254 29.29370 2.64113
0.01330 31.69176 2.03535
0.01406 31.91181 1.62638
0.01482 30.51791 1.38793
0.01558 29.67105 1.41709
0.01634 30.49997 1.15038
0.01710 30.32783 1.18064
0.01786 29.40045 1.05690
0.01862 29.34313 0.96597
0.01938 29.69229 0.91647
0.02014 28.02851 0.89864
0.02090 28.85706 0.80609
0.02166 28.05938 0.79536
0.02242 29.29742 0.71263
0.02318 28.11854 0.69883
0.02395 27.89835 0.68680
0.02471 27.80643 0.68981
0.02547 26.85203 0.65721
0.02623 26.69319 0.63344
0.02699 27.84977 0.60606
0.02775 26.86551 0.58591
0.02851 26.50272 0.58370
0.02927 26.21884 0.54693
0.03003 24.68520 0.51573
0.03079 25.66781 0.51633
0.03155 24.53144 0.50851
0.03231 24.41181 0.49367
0.03307 24.15913 0.48825
0.03383 24.51477 0.46757
0.03459 23.82959 0.45865
0.03535 23.37964 0.44148
0.03611 22.88534 0.45780
0.03687 23.02688 0.44084
0.03763 23.21492 0.42987
0.03839 22.48197 0.41968
0.03915 21.70909 0.40798
0.03991 21.49358 0.40206
0.04067 20.45213 0.38038
0.04143 20.96038 0.38663
0.04219 20.62402 0.38183
0.04295 20.17292 0.37111
0.04371 19.32497 0.37480
0.04447 19.22338 0.36475
0.04523 19.16585 0.36778
0.04599 18.66804 0.33820
0.04675 18.65377 0.33171
0.04751 18.48228 0.33518
0.04827 17.90111 0.33167
0.04903 17.45583 0.32968
0.04979 17.56728 0.32554
0.05055 16.70942 0.32221
0.05131 16.88176 0.32380
0.05207 16.02128 0.31986
0.05283 15.97719 0.30209
0.05359 15.29721 0.30276
0.05435 15.40119 0.30179
0.05511 15.49072 0.30786
0.05587 15.04400 0.29770
0.05663 14.29792 0.29167
0.05739 14.21008 0.28078
0.05815 13.93156 0.27793
0.05891 13.87305 0.27419
0.05967 13.22660 0.27226
0.06043 13.32254 0.27696
0.06119 12.80843 0.26747
0.06195 12.09660 0.26424
0.06271 12.01754 0.26733
0.06347 11.97943 0.26275
0.06423 11.61645 0.25412
0.06499 11.22679 0.25436
0.06575 11.17154 0.24723
0.06651 10.69966 0.25083
0.06727 10.26561 0.24699
0.06803 10.35627 0.24456
0.06879 10.00248 0.24129
0.06955 10.09711 0.23867
0.07031 9.66594 0.23487
0.07107 9.14358 0.23584
0.07183 9.06240 0.22508
0.07259 8.62259 0.23014
0.07335 8.61581 0.22728
0.07412 8.43122 0.21963
0.07488 8.22739 0.21737
0.07564 8.08611 0.21637
0.07640 7.59125 0.21786
0.07716 7.86408 0.21642
0.07792 7.27035 0.21266
0.07868 7.24441 0.20701
0.07944 7.05626 0.20909
0.08020 6.83220 0.20124
0.08096 6.81580 0.20155
0.08172 6.57487 0.20590
0.08248 6.45819 0.20084
0.08324 5.97805 0.19866
0.08400 6.12252 0.20307
0.08476 5.67422 0.19880
0.08552 5.49916 0.20047
0.08628 5.02653 0.20326
0.08704 5.24792 0.19833
0.08780 5.21886 0.20025
0.08856 5.01970 0.19767
0.08932 4.73552 0.20144
0.09008 4.69085 0.20012
0.09084 4.34218 0.20365
0.09160 4.35057 0.20565
0.09236 4.11811 0.20395
0.09312 4.18647 0.20876
0.09388 3.94207 0.20461
0.09464 3.85377 0.20314
0.09540 3.74456 0.19836
0.09616 3.58388 0.19991
0.09692 3.34473 0.19723
0.09768 3.29122 0.19584
0.09844 3.16865 0.18873
0.09920 3.00949 0.18903
0.09996 3.02627 0.18586
0.10072 2.88559 0.18581
0.10148 2.65615 0.18274
0.10224 2.80253 0.17891
0.10300 2.60966 0.17944
0.10376 2.43819 0.17373
0.10452 2.52847 0.17559
0.10528 2.15184 0.16950
0.10604 2.47120 0.16934
0.10680 2.21278 0.16770
0.10756 1.84469 0.16446
0.10832 1.82017 0.16930
0.10908 1.97446 0.16859
0.10984 1.79705 0.16734
0.11060 1.64820 0.16629
0.11136 1.58437 0.16754
0.11212 1.68193 0.16301
0.11288 1.42641 0.16202
0.11364 1.50437 0.16247
0.11440 1.38140 0.15485
0.11516 1.21668 0.15576
0.11592 1.27370 0.15339
0.11668 1.14379 0.15461
0.11744 1.03998 0.15346
0.11820 1.18109 0.15176
0.11896 1.03109 0.15184
0.11972 1.11291 0.14874
0.12048 1.07918 0.15165
0.12124 0.86718 0.15024
0.12200 0.93831 0.15001
0.12276 1.03945 0.14850
0.12352 0.96847 0.14621
0.12428 0.71035 0.14795
0.12504 0.80952 0.14583
0.12580 0.62223 0.14352
0.12656 0.82467 0.14247
0.12732 0.64042 0.14263
0.12808 0.48873 0.13910
0.12884 0.65776 0.14086
0.12960 0.71450 0.13789
0.13036 0.49142 0.14018
0.13112 0.38508 0.13888
0.13188 0.47561 0.13524
0.13264 0.66789 0.13479
0.13340 0.30043 0.13893
0.13416 0.57437 0.13157
0.13492 0.39305 0.13434
0.13568 0.39694 0.13336
0.13644 0.32866 0.13115
0.13720 0.28294 0.13218
0.13796 0.06571 0.13269
0.13873 0.31593 0.13307
0.13949 0.37963 0.13008
0.14025 0.19829 0.13014
0.14101 0.29961 0.12999
0.14177 0.30500 0.12904
0.14253 0.21194 0.13010
0.14329 0.15452 0.12797
0.14405 0.20055 0.12609
0.14481 0.34899 0.12694
0.14557 0.18804 0.12753
0.14633 0.24788 0.12750
0.14709 0.39115 0.12560
0.14785 0.40408 0.12499
0.14861 0.08776 0.12368
0.14937 0.25278 0.12400
0.15013 0.31763 0.12400
0.15089 0.32160 0.12333
0.15165 0.40467 0.12416
0.15241 0.11475 0.12315
0.15317 0.30383 0.12183
0.15393 0.15525 0.12285
0.15469 0.29268 0.12301
0.15545 0.19426 0.12129
0.15621 0.32360 0.12090
0.15697 0.22279 0.12078
0.15773 0.28324 0.11952
0.15849 0.23900 0.12030
0.15925 0.12976 0.12054
0.16001 0.22866 0.11939
0.16077 0.42311 0.12020
0.16153 0.10243 0.11902
0.16229 0.16897 0.11819
0.16305 0.20370 0.11781
0.16381 0.26447 0.11610
0.16457 0.31068 0.11643
0.16533 0.31575 0.11716
0.16609 0.15586 0.11610
0.16685 0.16683 0.11560
0.16761 0.20866 0.11432
0.16837 0.34470 0.11590
0.16913 0.30224 0.11509
0.16989 0.34344 0.11297
0.17065 0.38560 0.11464
0.17141 0.34850 0.11351
0.17217 0.37572 0.11384
0.17293 0.36520 0.11467
0.17369 0.23386 0.11465
0.17445 0.21487 0.11493
0.17521 0.41482 0.11851
0.17597 0.19156 0.11601
0.17673 0.23959 0.11540
0.17749 0.31872 0.11869
0.17825 0.43036 0.11922
0.17901 0.23514 0.12125
0.17977 0.28812 0.12264
0.18053 0.38703 0.11995
0.18129 0.40704 0.12199
0.18205 0.23408 0.12048
0.18281 0.38832 0.12443
0.18357 0.34425 0.12250
0.18433 0.21707 0.12386
0.18509 0.48254 0.12489
0.18585 0.39687 0.12590
0.18661 0.28203 0.12459
0.18737 0.34736 0.12212
0.18813 0.28188 0.12615
0.18889 0.31216 0.12574
0.18965 0.25139 0.12572
0.19041 0.35157 0.12489
0.19117 0.30064 0.12705
0.19193 0.27106 0.12602
0.19269 0.22635 0.12773
0.19345 0.27967 0.12894
0.19421 0.47033 0.12549
0.19497 0.32800 0.12601
0.19573 0.26049 0.12858
0.19649 0.15795 0.12589
0.19725 0.28084 0.12842
0.19801 0.28709 0.12765
0.19877 0.24493 0.12720
0.19953 0.27484 0.12912
0.20029 0.21192 0.12890
0.20105 0.32554 0.13216
0.20181 0.26805 0.12900
0.20257 0.33757 0.13044
0.20333 0.24926 0.12762
0.20409 0.29430 0.12787
0.20485 0.49496 0.12851
0.20561 0.22026 0.12767
0.20637 0.37809 0.13034
0.20713 0.27683 0.12862
0.20789 0.36319 0.12740
0.20865 0.30412 0.12698
0.20941 0.26398 0.12803
0.21017 0.35197 0.12932
0.21093 0.12553 0.12919
0.21169 0.30713 0.12929
0.21245 0.25479 0.12779
0.21321 0.20758 0.12748
0.21397 0.31336 0.12969
0.21473 0.33822 0.12924
0.21549 0.27669 0.13008
0.21625 0.29603 0.12929
0.21701 0.37650 0.12888
0.21777 0.36280 0.12704
0.21853 0.27517 0.12775
0.21929 0.24442 0.12657
0.22005 0.25778 0.12836
0.22081 0.25963 0.12696
0.22157 0.29901 0.12710
0.22233 0.16651 0.12720
0.22309 0.10020 0.12315
0.22385 0.22846 0.12578
0.22461 0.27895 0.12337
0.22537 0.30666 0.12269
0.22613 0.13947 0.12667
0.22689 0.16630 0.12370
0.22765 0.32924 0.12272
0.22841 0.35791 0.12260
0.22917 0.35791 0.12303
0.22993 0.23379 0.12145
0.23069 0.38170 0.12161
0.23145 0.17394 0.11999
0.23221 0.20665 0.11987
0.23297 0.11417 0.11995
0.23373 0.21750 0.11809
0.23449 0.20509 0.11683
0.23525 0.22634 0.11902
0.23601 0.21172 0.11519
0.23677 0.28395 0.11675
0.23753 0.17760 0.11803
0.23829 0.32870 0.11513
0.23905 0.25365 0.11623
0.23981 0.16103 0.11683
0.24057 0.04471 0.11315
0.24133 0.10376 0.11428
0.24209 0.14233 0.11242
0.24285 0.24410 0.11503
0.24361 0.27038 0.11386
0.24437 0.19898 0.11526
0.24513 0.27040 0.11368
0.24589 0.20311 0.11290
0.24665 0.21583 0.11284
0.24741 0.21668 0.11193
0.24817 0.26402 0.11371
0.24893 0.04422 0.10997
0.24969 0.29515 0.11112
0.25045 0.30730 0.11047
0.25121 0.13201 0.11173
0.25197 0.18888 0.10906
0.25273 0.07410 0.11026
0.25349 0.13476 0.11181
0.25425 0.12857 0.10942
0.25501 0.17133 0.11007
0.25577 0.11659 0.10746
0.25653 0.11532 0.10754
0.25729 0.18298 0.10689
0.25805 0.14949 0.10701
0.25881 0.07837 0.10673
0.25957 0.08161 0.10719
0.26033 0.22963 0.10701
0.26109 0.06253 0.10558
0.26185 0.19966 0.10717
0.26261 0.15800 0.10631
0.26337 0.12676 0.10398
0.26413 0.09700 0.10495
0.26489 0.06715 0.10416
0.26565 0.19957 0.10414
0.26641 0.15888 0.10557
0.26717 0.09731 0.10400
0.26793 0.09785 0.10298
0.26869 0.14349 0.10414
0.26945 0.05500 0.10274
0.27021 0.11406 0.10294
0.27097 0.10430 0.10335
0.27172 0.06211 0.10250
0.27248 0.14689 0.10199
0.27324 0.07705 0.10189
0.27400 0.14984 0.10206
0.27476 0.25847 0.10242
0.27552 0.07424 0.10173
0.27628 0.18488 0.10116
0.27704 0.11416 0.09911
0.27780 0.05493 0.10053
0.27856 0.19432 0.09944
0.27932 0.13961 0.10035
0.28008 0.09102 0.09908
0.28084 0.10159 0.09847
0.28160 -0.00779 0.09928
0.28236 0.13331 0.09908
0.28312 0.03065 0.09970
0.28388 0.12813 0.10013
0.28464 0.15754 0.09743
0.28540 0.13995 0.09958
0.28616 0.16268 0.09853
0.28692 0.05857 0.09908
0.28768 0.10655 0.09960
0.28844 0.01174 0.09839
0.28920 0.17244 0.09982
0.28996 0.03685 0.09837
0.29072 0.07071 0.09920
0.29148 0.12078 0.09932
0.29224 0.01013 0.09902
0.29300 0.12951 0.09847
0.29376 0.01392 0.09948
0.29452 0.13182 0.10066
0.29528 0.13568 0.09905
0.29604 0.05589 0.10143
0.29680 0.02193 0.10045
0.29756 0.07466 0.09847
0.29832 0.15648 0.09841
0.29908 0.14864 0.10027
0.29984 0.10621 0.09914
0.30060 0.09693 0.09916
0.30136 0.07941 0.09742
0.30212 0.06292 0.09740
0.30288 0.07456 0.09855
0.30364 0.09196 0.09756
0.30440 0.15224 0.09762
0.30516 0.12903 0.09738
0.30592 0.07879 0.09728
0.30668 0.12161 0.09960
0.30744 -0.00972 0.09869
0.30820 0.07635 0.10029
0.30896 0.14650 0.10086
0.30972 0.10808 0.09922
0.31048 0.15279 0.10163
0.31124 0.07299 0.10138
0.31200 0.16177 0.10106
0.31276 0.02250 0.10035
0.31352 0.02671 0.10017
0.31428 0.26135 0.10084
0.31504 0.18791 0.10363
0.31580 0.04413 0.10337
0.31656 0.05673 0.10310
0.31732 -0.02686 0.10341
0.31808 0.16294 0.10116
0.31883 0.10932 0.10385
0.31959 0.07622 0.10430
0.32035 0.08384 0.10347
0.32111 -0.01781 0.10499
0.32187 0.08513 0.10497
0.32263 0.02114 0.10513
0.32339 0.06452 0.10525
0.32415 0.01739 0.10570
0.32491 0.17917 0.10513
0.32567 0.03741 0.10653
0.32643 0.02308 0.10663
0.32719 0.07885 0.10602
0.32795 0.18099 0.10675
0.32871 0.12274 0.10659
0.32947 0.11812 0.10588
0.33023 0.04624 0.10698
0.33099 0.06873 0.10726
0.33175 0.06985 0.10758
0.33251 0.17124 0.10790
0.33327 0.01318 0.10667
0.33403 -0.03878 0.10657
0.33479 0.07350 0.10793
0.33555 0.02131 0.10906
0.33631 0.14831 0.10746
0.33707 0.14558 0.10707
0.33783 0.16782 0.10651
0.33859 -0.02257 0.10811
0.33935 0.11657 0.10926
0.34011 0.09690 0.10914
0.34087 0.00495 0.10928
0.34163 0.21361 0.10950
0.34239 -0.01813 0.10884
0.34315 0.11207 0.10954
0.34391 0.12141 0.11015
0.34467 0.03928 0.10847
0.34543 0.19923 0.11060
0.34619 0.26749 0.11001
0.34695 -0.03949 0.10870
0.34771 0.02331 0.10959
0.34847 0.14151 0.11078
0.34922 0.17501 0.11042
0.34998 0.05873 0.10997
0.35074 0.13152 0.10965
0.35150 0.09935 0.10736
0.35226 0.19752 0.10434
0.35302 0.21765 0.10436
0.35378 0.10969 0.10572
0.35454 0.14568 0.10491
0.35530 0.06516 0.10513
0.35606 0.09722 0.10622
0.35682 0.27666 0.10798
0.35758 0.05733 0.10616
0.35834 0.00526 0.10627
0.35910 0.14437 0.10768
0.35986 0.14509 0.10598
0.36062 0.14724 0.10590
0.36138 0.10431 0.10661
0.36214 0.23251 0.10809
0.36290 0.08630 0.10523
0.36366 0.14672 0.10554
0.36442 0.25882 0.10667
0.36518 0.13755 0.10782
0.36594 0.14446 0.10628
0.36670 0.13099 0.10659
0.36746 0.12148 0.10827
0.36822 0.11404 0.11145
0.36898 0.00228 0.10871
0.36974 0.05475 0.11066
0.37050 0.21527 0.11234
0.37126 -0.05436 0.11196
0.37202 0.03604 0.11153
0.37277 0.03380 0.11185
0.37353 0.18308 0.11266
0.37429 0.08433 0.11511
0.37505 -0.10823 0.11560
0.37581 0.19996 0.11570
0.37657 0.15069 0.11582
0.37733 0.00672 0.11730
0.37809 0.18783 0.11706
0.37885 -0.02260 0.11855
0.37961 0.20907 0.12169
0.38037 0.13243 0.11941
0.38113 0.17969 0.12269
0.38189 0.10606 0.11724
0.38265 0.19262 0.12104
0.38341 0.11949 0.12344
0.38417 0.19973 0.12143
0.38493 0.09144 0.12471
0.38569 -0.04578 0.12611
0.38645 0.20445 0.12433
0.38721 0.25849 0.12852
0.38797 0.02676 0.12773
0.38873 -0.08050 0.13030
0.38949 0.22506 0.15133
0.39025 0.17056 0.13044
0.39101 0.15553 0.13210
0.39177 0.01472 0.13200
0.39252 0.17193 0.13253
0.39328 0.18390 0.13564
0.39404 0.08477 0.13631
0.39480 0.15231 0.13500
0.39556 0.02783 0.13443
0.39632 0.20023 0.13580
0.39708 0.09000 0.13779
0.39784 0.03383 0.13980
0.39860 0.11786 0.13826
0.39936 0.32091 0.14427
0.40012 0.04919 0.14237
0.40088 0.02359 0.14617
0.40164 -0.03843 0.14551
0.40240 0.14368 0.14326
0.40316 0.19482 0.14632
0.40392 -0.11823 0.14559
0.40468 -0.02607 0.46512
0.40544 0.22872 0.14506
0.40620 0.10360 0.14923
0.40696 0.05660 0.15051
0.40772 0.21074 0.14844
0.40848 0.13096 0.15332
0.40924 0.14411 0.15423
0.40999 -0.14236 0.15152
0.41075 0.07359 0.15057
0.41151 0.22460 0.15192
0.41227 0.08757 0.15403
0.41303 -0.05381 0.15436
0.41379 0.09445 0.15531
0.41455 -0.10543 0.15539
0.41531 0.17206 0.15518
0.41607 0.15942 0.15804
0.41683 0.06584 0.15879
0.41759 0.07551 0.15622
0.41835 0.08756 0.15559
0.41911 -0.01531 0.15569
0.41987 0.26954 0.15512
0.42063 0.13306 0.16110
0.42139 -0.07599 0.15761
0.42215 0.23278 0.16419
0.42291 0.07516 0.16496
0.42367 -0.13236 0.16361
0.42443 0.15929 0.17205
0.42519 -0.25428 0.16621
0.42594 0.27018 0.17279
0.42670 0.05486 0.17113
0.42746 0.28594 0.17397
0.42822 -0.06642 0.17557
0.42898 -0.08761 0.17610
0.42974 0.18400 0.18035
0.43050 -0.04718 0.17849
0.43126 0.21232 0.18647
0.43202 0.01118 0.18527
0.43278 -0.08534 0.18219
0.43354 -0.08740 0.19472
0.43430 0.11979 0.19404
0.43506 0.22979 0.19586
