# Supplementary material for: De novo design of proteins housing excitonically coupled chlorophyll special pairs
Source: Nat Chem Biol. 2024 Jun 3;20(7):906–15. doi: 10.1038/s41589-024-01626-0 (PMC11213709; doi:10.1038/s41589-024-01626-0)
Supplement: Supplementary file 5 — Raw SAXS data for SP1, SP2 and SP3 apo proteins. [file 41589_2024_1626_MOESM5_ESM.zip › SAXS_data_Fig2/SP1_166uM/Buffer2/SP1_166uM_snap_00050.sub.2.dat]

0.01026 37.75358 7.43393
0.01102 35.03926 4.99891
0.01178 36.60234 3.35432
0.01254 32.77763 2.43434
0.01330 32.63493 1.96311
0.01406 33.74290 1.65675
0.01482 32.88750 1.55736
0.01558 32.51817 1.36875
0.01634 30.85795 1.20799
0.01710 31.76906 1.08986
0.01786 31.03418 1.01073
0.01862 31.36198 1.00532
0.01938 30.49725 0.95697
0.02014 30.84660 0.92467
0.02090 30.14404 0.82340
0.02166 29.15028 0.79842
0.02242 29.83942 0.74788
0.02318 28.99190 0.73912
0.02395 28.45655 0.71872
0.02471 28.79014 0.69348
0.02547 27.34105 0.62038
0.02623 27.43150 0.61289
0.02699 27.23208 0.60948
0.02775 27.40804 0.58338
0.02851 27.03613 0.56122
0.02927 26.56842 0.52871
0.03003 26.59439 0.51999
0.03079 26.06156 0.51626
0.03155 25.40517 0.50800
0.03231 24.63230 0.49749
0.03307 24.50111 0.49154
0.03383 24.49366 0.46898
0.03459 24.13537 0.47293
0.03535 23.58387 0.45001
0.03611 23.54009 0.43896
0.03687 23.09618 0.43403
0.03763 22.76439 0.41827
0.03839 22.66965 0.41633
0.03915 21.71833 0.40613
0.03991 21.82949 0.41045
0.04067 21.35129 0.39528
0.04143 20.73608 0.39921
0.04219 20.38362 0.37077
0.04295 20.28358 0.37005
0.04371 20.06931 0.37046
0.04447 19.82225 0.35969
0.04523 19.04166 0.35433
0.04599 18.36548 0.35384
0.04675 18.32883 0.34556
0.04751 18.24193 0.33795
0.04827 18.10816 0.33366
0.04903 17.39156 0.33109
0.04979 16.87167 0.32166
0.05055 16.72448 0.32126
0.05131 16.70321 0.31432
0.05207 16.02172 0.31441
0.05283 15.88121 0.30793
0.05359 15.52618 0.30659
0.05435 15.57939 0.30576
0.05511 15.21212 0.29171
0.05587 14.47993 0.29532
0.05663 14.37136 0.28582
0.05739 13.98794 0.28612
0.05815 13.35818 0.28682
0.05891 13.21435 0.27210
0.05967 12.71905 0.27065
0.06043 12.55682 0.27045
0.06119 12.40196 0.26802
0.06195 12.23041 0.26420
0.06271 12.32049 0.26192
0.06347 11.93311 0.26405
0.06423 10.97499 0.25283
0.06499 11.29849 0.25779
0.06575 10.96765 0.25179
0.06651 10.77693 0.24656
0.06727 10.23970 0.24389
0.06803 10.20830 0.23656
0.06879 10.13299 0.24185
0.06955 9.78989 0.23227
0.07031 9.58464 0.23721
0.07107 9.09867 0.23149
0.07183 9.16351 0.23125
0.07259 8.76229 0.22633
0.07335 8.57297 0.22467
0.07412 8.44899 0.21995
0.07488 8.00007 0.22078
0.07564 7.92180 0.21750
0.07640 7.49746 0.21679
0.07716 7.15935 0.21179
0.07792 6.96827 0.21016
0.07868 6.97743 0.20879
0.07944 6.64102 0.20679
0.08020 6.66002 0.20634
0.08096 6.57250 0.20506
0.08172 6.10916 0.20168
0.08248 6.35432 0.20000
0.08324 6.03572 0.19559
0.08400 5.72221 0.19968
0.08476 5.60870 0.19967
0.08552 5.37053 0.19982
0.08628 5.09084 0.19838
0.08704 5.14620 0.19683
0.08780 4.69170 0.19999
0.08856 4.60616 0.19308
0.08932 4.65022 0.20313
0.09008 4.43135 0.20179
0.09084 4.26048 0.20226
0.09160 4.08533 0.20583
0.09236 3.98875 0.20461
0.09312 3.92993 0.20668
0.09388 3.95077 0.20017
0.09464 3.40861 0.20191
0.09540 3.56221 0.19729
0.09616 3.28568 0.19933
0.09692 3.60096 0.19185
0.09768 3.19021 0.19300
0.09844 3.27192 0.19227
0.09920 3.22980 0.18703
0.09996 2.85488 0.19124
0.10072 2.79318 0.18571
0.10148 2.73785 0.18567
0.10224 2.49809 0.18016
0.10300 2.36157 0.17886
0.10376 2.43714 0.17688
0.10452 2.38861 0.17603
0.10528 2.20156 0.17224
0.10604 2.10495 0.17060
0.10680 1.99575 0.17060
0.10756 2.10353 0.16665
0.10832 1.99224 0.16885
0.10908 1.85608 0.16778
0.10984 1.87652 0.16756
0.11060 1.83465 0.16791
0.11136 1.62637 0.16501
0.11212 1.69009 0.16221
0.11288 1.49814 0.15846
0.11364 1.35630 0.16221
0.11440 1.30954 0.15773
0.11516 1.33265 0.15924
0.11592 1.50696 0.15420
0.11668 1.29777 0.15617
0.11744 1.16961 0.15597
0.11820 0.97986 0.15475
0.11896 0.77627 0.15166
0.11972 0.81162 0.15028
0.12048 1.00303 0.14997
0.12124 1.15369 0.15178
0.12200 0.77434 0.14866
0.12276 0.77233 0.14683
0.12352 0.93275 0.14744
0.12428 0.87556 0.14600
0.12504 0.78273 0.14270
0.12580 0.78904 0.14226
0.12656 0.68063 0.14041
0.12732 0.72644 0.14011
0.12808 0.69960 0.14085
0.12884 0.48743 0.13777
0.12960 0.65177 0.14187
0.13036 0.35803 0.13751
0.13112 0.52225 0.13643
0.13188 0.49799 0.13593
0.13264 0.52797 0.13297
0.13340 0.31091 0.13816
0.13416 0.40558 0.13289
0.13492 0.35984 0.13516
0.13568 0.42964 0.13044
0.13644 0.29403 0.13157
0.13720 0.36471 0.13273
0.13796 0.37411 0.13011
0.13873 0.32019 0.13052
0.13949 0.45390 0.13238
0.14025 0.41474 0.13159
0.14101 0.17215 0.12800
0.14177 0.15050 0.12843
0.14253 0.39367 0.12586
0.14329 0.23625 0.12807
0.14405 0.23568 0.12786
0.14481 0.16759 0.12693
0.14557 0.26333 0.12592
0.14633 0.39361 0.12578
0.14709 0.26488 0.12616
0.14785 0.18315 0.12472
0.14861 0.13630 0.12336
0.14937 0.17783 0.12701
0.15013 0.33169 0.12480
0.15089 0.30842 0.12470
0.15165 0.23844 0.12359
0.15241 0.11552 0.12255
0.15317 0.27018 0.12146
0.15393 0.14552 0.12150
0.15469 0.05578 0.12099
0.15545 0.16989 0.12044
0.15621 0.12791 0.11994
0.15697 0.11138 0.12160
0.15773 0.12190 0.12087
0.15849 0.25559 0.11953
0.15925 0.13831 0.11771
0.16001 0.23944 0.11876
0.16077 0.37794 0.11813
0.16153 0.33560 0.11690
0.16229 0.24102 0.11789
0.16305 0.26126 0.11676
0.16381 0.19589 0.11629
0.16457 0.16896 0.11653
0.16533 0.16412 0.11621
0.16609 0.28833 0.11513
0.16685 0.20931 0.11613
0.16761 0.38166 0.11615
0.16837 0.16904 0.11536
0.16913 0.22858 0.11497
0.16989 0.29531 0.11499
0.17065 0.26289 0.11432
0.17141 0.29497 0.11309
0.17217 0.36873 0.11236
0.17293 0.37156 0.11576
0.17369 0.15796 0.11446
0.17445 0.34549 0.11604
0.17521 0.15909 0.11601
0.17597 0.27245 0.11617
0.17673 0.25163 0.11720
0.17749 0.39041 0.11722
0.17825 0.41077 0.11637
0.17901 0.32890 0.11815
0.17977 0.12239 0.12101
0.18053 0.47893 0.12207
0.18129 0.15592 0.12379
0.18205 0.17888 0.12122
0.18281 0.31664 0.12239
0.18357 0.25662 0.12237
0.18433 0.35309 0.12348
0.18509 0.36957 0.12478
0.18585 0.31934 0.12504
0.18661 0.28835 0.12417
0.18737 0.28301 0.12395
0.18813 0.30681 0.12523
0.18889 0.42003 0.12364
0.18965 0.21418 0.12535
0.19041 0.33396 0.12507
0.19117 0.37412 0.12653
0.19193 0.33415 0.12681
0.19269 0.39961 0.12638
0.19345 0.35178 0.12831
0.19421 0.32690 0.12740
0.19497 0.47208 0.12667
0.19573 0.25631 0.12908
0.19649 0.39248 0.12750
0.19725 0.16716 0.12849
0.19801 0.46978 0.13116
0.19877 0.17540 0.12782
0.19953 0.26468 0.12815
0.20029 0.32768 0.12798
0.20105 0.26890 0.12733
0.20181 0.29065 0.12894
0.20257 0.27085 0.13128
0.20333 0.34846 0.12778
0.20409 0.41594 0.12944
0.20485 0.31387 0.12657
0.20561 0.35090 0.12872
0.20637 0.26557 0.12930
0.20713 0.42982 0.12928
0.20789 0.37333 0.12936
0.20865 0.53986 0.12845
0.20941 0.24278 0.13050
0.21017 0.24248 0.12936
0.21093 0.26310 0.13062
0.21169 0.51590 0.12954
0.21245 0.22497 0.12815
0.21321 0.32733 0.12804
0.21397 0.11631 0.12856
0.21473 0.32181 0.12725
0.21549 0.23285 0.13006
0.21625 0.30630 0.12953
0.21701 0.52740 0.12815
0.21777 0.26923 0.12959
0.21853 0.25191 0.12983
0.21929 0.14724 0.12985
0.22005 0.16201 0.12645
0.22081 0.38064 0.12490
0.22157 0.30076 0.12551
0.22233 0.26646 0.12543
0.22309 0.25260 0.12504
0.22385 0.12134 0.12322
0.22461 0.31202 0.12539
0.22537 0.13424 0.12639
0.22613 0.16013 0.12233
0.22689 0.13360 0.12533
0.22765 0.25851 0.12162
0.22841 0.15024 0.12118
0.22917 0.23111 0.12241
0.22993 0.29478 0.11935
0.23069 0.36552 0.12144
0.23145 0.29769 0.11838
0.23221 0.10178 0.11968
0.23297 0.18989 0.11765
0.23373 0.24530 0.11975
0.23449 0.14195 0.11827
0.23525 0.13106 0.11775
0.23601 0.31052 0.11764
0.23677 0.21025 0.11856
0.23753 0.24571 0.11836
0.23829 0.16743 0.11479
0.23905 0.25577 0.11452
0.23981 0.22565 0.11477
0.24057 0.32065 0.11694
0.24133 0.25662 0.11459
0.24209 0.33485 0.11457
0.24285 0.23919 0.11384
0.24361 0.13414 0.11365
0.24437 0.33049 0.11432
0.24513 0.29462 0.11301
0.24589 0.09664 0.11364
0.24665 0.10646 0.11215
0.24741 0.08777 0.11145
0.24817 0.21358 0.11072
0.24893 0.17868 0.10980
0.24969 0.16452 0.11049
0.25045 0.05290 0.11108
0.25121 0.12345 0.10987
0.25197 0.17107 0.10990
0.25273 0.10073 0.10891
0.25349 0.23368 0.10948
0.25425 0.15493 0.10940
0.25501 0.22409 0.10729
0.25577 0.19673 0.10832
0.25653 0.13952 0.10893
0.25729 0.18159 0.10952
0.25805 0.17988 0.10776
0.25881 0.19466 0.10697
0.25957 0.17611 0.10684
0.26033 0.04359 0.10595
0.26109 -0.07861 0.10682
0.26185 0.12249 0.10626
0.26261 0.22529 0.10781
0.26337 0.22837 0.10551
0.26413 -0.00243 0.10419
0.26489 0.09164 0.10411
0.26565 0.19125 0.10512
0.26641 0.25232 0.10449
0.26717 0.21825 0.10388
0.26793 0.30065 0.10439
0.26869 0.15054 0.10297
0.26945 0.22635 0.10261
0.27021 0.08062 0.10370
0.27097 0.18038 0.10447
0.27172 0.21331 0.09936
0.27248 0.03619 0.10113
0.27324 0.03602 0.10176
0.27400 0.17032 0.10176
0.27476 0.00166 0.10109
0.27552 0.10016 0.10245
0.27628 0.15056 0.10054
0.27704 0.22298 0.10060
0.27780 0.16374 0.10068
0.27856 0.06807 0.10139
0.27932 0.09882 0.09957
0.28008 0.07390 0.09788
0.28084 0.06932 0.09991
0.28160 0.06631 0.09916
0.28236 0.10942 0.09951
0.28312 0.09548 0.09801
0.28388 0.16631 0.09918
0.28464 0.11567 0.09947
0.28540 0.15019 0.10017
0.28616 0.05699 0.09701
0.28692 0.15718 0.09928
0.28768 0.12383 0.09774
0.28844 -0.01781 0.09959
0.28920 0.05437 0.09819
0.28996 -0.00001 0.09874
0.29072 0.06570 0.09896
0.29148 0.04118 0.09912
0.29224 0.11556 0.09809
0.29300 0.09334 0.09961
0.29376 0.07477 0.09955
0.29452 0.11771 0.09939
0.29528 0.13767 0.10068
0.29604 0.22956 0.09951
0.29680 0.20477 0.09967
0.29756 0.06657 0.10125
0.29832 0.03452 0.10076
0.29908 0.10291 0.10064
0.29984 0.26238 0.09902
0.30060 0.08878 0.09936
0.30136 0.09607 0.09857
0.30212 0.15583 0.09675
0.30288 0.02018 0.09805
0.30364 0.23232 0.09760
0.30440 0.06117 0.09794
0.30516 0.14664 0.09829
0.30592 -0.06398 0.09846
0.30668 -0.00181 0.09987
0.30744 0.13814 0.09888
0.30820 0.03338 0.09752
0.30896 -0.04653 0.09894
0.30972 0.00952 0.10010
0.31048 0.01492 0.10024
0.31124 0.09405 0.09977
0.31200 0.16515 0.09868
0.31276 0.23041 0.09870
0.31352 0.07910 0.10068
0.31428 0.00667 0.09967
0.31504 0.18748 0.10143
0.31580 0.15058 0.10299
0.31656 0.08229 0.10327
0.31732 0.14229 0.10243
0.31808 0.09243 0.10411
0.31883 0.08911 0.10368
0.31959 -0.04229 0.10299
0.32035 0.11032 0.10336
0.32111 0.08084 0.10427
0.32187 0.19337 0.10480
0.32263 0.06843 0.10480
0.32339 0.03388 0.10579
0.32415 0.13216 0.10684
0.32491 0.00975 0.10512
0.32567 0.11008 0.10534
0.32643 0.12203 0.10478
0.32719 0.08391 0.10695
0.32795 0.09550 0.10508
0.32871 0.21802 0.10415
0.32947 0.11428 0.10423
0.33023 0.18012 0.10698
0.33099 0.10574 0.10534
0.33175 0.01672 0.10719
0.33251 0.20385 0.10826
0.33327 0.04566 0.10603
0.33403 0.03137 0.10666
0.33479 0.05055 0.10626
0.33555 0.06584 0.10658
0.33631 0.02267 0.10551
0.33707 0.16874 0.10840
0.33783 0.05404 0.10764
0.33859 0.23023 0.11037
0.33935 0.11721 0.10723
0.34011 0.04216 0.10719
0.34087 0.04982 0.10662
0.34163 0.05125 0.10922
0.34239 0.07704 0.10843
0.34315 0.16011 0.10909
0.34391 0.17125 0.10743
0.34467 0.20726 0.11039
0.34543 -0.01177 0.11055
0.34619 0.07368 0.10844
0.34695 0.06331 0.10901
0.34771 0.03961 0.11013
0.34847 0.04993 0.11015
0.34922 0.08930 0.10995
0.34998 0.09028 0.10946
0.35074 0.01780 0.11035
0.35150 0.06478 0.10660
0.35226 0.16212 0.10666
0.35302 0.11578 0.10470
0.35378 0.00058 0.10520
0.35454 0.09794 0.10332
0.35530 0.08708 0.10352
0.35606 0.14319 0.10741
0.35682 -0.01184 0.10604
0.35758 0.10294 0.10611
0.35834 0.11679 0.10887
0.35910 -0.05228 0.10648
0.35986 0.18589 0.10749
0.36062 0.12634 0.10739
0.36138 0.03942 0.10624
0.36214 0.00886 0.10750
0.36290 0.06765 0.10627
0.36366 0.05232 0.10664
0.36442 0.02860 0.10597
0.36518 0.07311 0.10745
0.36594 0.06935 0.10828
0.36670 0.15189 0.10664
0.36746 -0.05909 0.10917
0.36822 -0.00865 0.10926
0.36898 0.18884 0.10936
0.36974 -0.05656 0.11051
0.37050 0.17458 0.10999
0.37126 0.16112 0.11076
0.37202 0.06321 0.11114
0.37277 0.09569 0.11236
0.37353 0.18217 0.11256
0.37429 0.06400 0.11376
0.37505 0.19064 0.11254
0.37581 0.05777 0.11668
0.37657 0.05532 0.11570
0.37733 0.17415 0.11740
0.37809 0.22384 0.11521
0.37885 0.12942 0.11840
0.37961 -0.00490 0.11905
0.38037 0.15208 0.11899
0.38113 0.04756 0.12018
0.38189 0.08026 0.12087
0.38265 0.15304 0.12101
0.38341 0.01362 0.12260
0.38417 0.28301 0.12371
0.38493 0.08293 0.12570
0.38569 0.20208 0.12582
0.38645 0.11184 0.12454
0.38721 0.14420 0.12590
0.38797 0.09996 0.12829
0.38873 0.12337 0.12833
0.38949 0.12382 0.13949
0.39025 -0.01405 0.13269
0.39101 0.10615 0.12874
0.39177 0.14767 0.13251
0.39252 0.01884 0.13553
0.39328 0.00260 0.13224
0.39404 0.04279 0.13601
0.39480 0.00068 0.13670
0.39556 0.05028 0.13472
0.39632 0.23983 0.13619
0.39708 -0.03893 0.13867
0.39784 0.04725 0.13894
0.39860 0.02505 0.13946
0.39936 -0.01251 0.14058
0.40012 0.10110 0.14330
0.40088 0.08551 0.14226
0.40164 0.14083 0.14609
0.40240 0.15172 0.14219
0.40316 0.09848 0.14619
0.40392 0.09765 0.14688
0.40468 -0.07665 0.28843
0.40544 0.10936 0.15140
0.40620 -0.02191 0.14893
0.40696 0.00802 0.14832
0.40772 0.31442 0.15231
0.40848 0.13553 0.15196
0.40924 0.12622 0.15168
0.40999 -0.14030 0.14913
0.41075 0.17202 0.14992
0.41151 0.11745 0.14929
0.41227 -0.01658 0.15341
0.41303 0.14269 0.15464
0.41379 0.06854 0.15667
0.41455 -0.02005 0.15764
0.41531 0.16549 0.15681
0.41607 -0.00942 0.15721
0.41683 0.08540 0.15835
0.41759 0.09472 0.15971
0.41835 0.05279 0.15784
0.41911 0.27422 0.15774
0.41987 -0.04440 0.15823
0.42063 -0.08503 0.15901
0.42139 -0.05667 0.15906
0.42215 -0.04309 0.16008
0.42291 0.11499 0.16229
0.42367 -0.18517 0.16333
0.42443 0.23777 0.16392
0.42519 0.08654 0.17239
0.42594 0.08786 0.17186
0.42670 0.24261 0.17376
0.42746 0.10593 0.17669
0.42822 0.21694 0.17065
0.42898 0.13137 0.17431
0.42974 -0.00563 0.17833
0.43050 0.01094 0.18377
0.43126 -0.03876 0.17592
0.43202 -0.04707 0.18138
0.43278 0.02296 0.19143
0.43354 0.17809 0.19357
0.43430 0.10619 0.19047
0.43506 0.40472 0.19234
