# Supplementary material for: De novo design of proteins housing excitonically coupled chlorophyll special pairs
Source: Nat Chem Biol. 2024 Jun 3;20(7):906–15. doi: 10.1038/s41589-024-01626-0 (PMC11213709; doi:10.1038/s41589-024-01626-0)
Supplement: Supplementary file 5 — Raw SAXS data for SP1, SP2 and SP3 apo proteins. [file 41589_2024_1626_MOESM5_ESM.zip › SAXS_data_Fig2/SP1_166uM/Buffer2/SP1_166uM_snap_00026.sub.2.dat]

0.01026 28.23727 8.62304
0.01102 33.36009 5.13130
0.01178 33.80962 3.33755
0.01254 31.34954 2.61132
0.01330 31.07890 1.98463
0.01406 31.75530 1.66421
0.01482 32.26712 1.52511
0.01558 31.92067 1.41155
0.01634 30.47606 1.19912
0.01710 30.60876 1.14981
0.01786 30.22017 1.05598
0.01862 29.90268 0.99664
0.01938 29.26003 0.91936
0.02014 29.04416 0.89087
0.02090 29.21697 0.84876
0.02166 29.41437 0.78923
0.02242 29.00245 0.75523
0.02318 28.64907 0.70075
0.02395 28.13231 0.68669
0.02471 27.99473 0.64053
0.02547 27.72466 0.63562
0.02623 27.46507 0.61186
0.02699 26.76564 0.59143
0.02775 26.15859 0.56720
0.02851 26.73931 0.56601
0.02927 25.48238 0.54702
0.03003 25.51318 0.54204
0.03079 25.30357 0.51134
0.03155 25.09147 0.50764
0.03231 24.83366 0.47940
0.03307 24.21714 0.47550
0.03383 23.67722 0.46235
0.03459 23.93959 0.46753
0.03535 23.63258 0.43775
0.03611 22.97212 0.45449
0.03687 22.73369 0.42404
0.03763 22.20406 0.42812
0.03839 21.99486 0.40509
0.03915 21.72150 0.40769
0.03991 21.11904 0.41055
0.04067 20.95390 0.39530
0.04143 20.38169 0.39830
0.04219 20.17565 0.37792
0.04295 20.10401 0.37148
0.04371 19.17288 0.36081
0.04447 19.40759 0.36921
0.04523 19.47603 0.35549
0.04599 18.58533 0.35982
0.04675 18.21111 0.34960
0.04751 17.74650 0.33463
0.04827 17.76241 0.32574
0.04903 17.51451 0.32342
0.04979 16.97247 0.32499
0.05055 16.67811 0.31605
0.05131 16.79533 0.31166
0.05207 15.87849 0.31975
0.05283 15.28773 0.30832
0.05359 15.77306 0.30234
0.05435 14.82071 0.29480
0.05511 14.48783 0.29127
0.05587 14.59168 0.29710
0.05663 14.21712 0.29406
0.05739 14.13694 0.28385
0.05815 13.53380 0.28578
0.05891 13.40332 0.27072
0.05967 12.58480 0.27342
0.06043 12.75338 0.26923
0.06119 12.39379 0.27327
0.06195 11.90422 0.25987
0.06271 11.93026 0.26673
0.06347 11.60409 0.25858
0.06423 11.36810 0.25294
0.06499 10.96911 0.25319
0.06575 11.06116 0.24821
0.06651 10.47958 0.24824
0.06727 10.35734 0.24771
0.06803 10.03208 0.24238
0.06879 9.85146 0.24284
0.06955 9.79137 0.23324
0.07031 9.49068 0.23716
0.07107 9.00780 0.23339
0.07183 8.96674 0.23030
0.07259 8.58545 0.23293
0.07335 8.09082 0.22389
0.07412 8.52966 0.22264
0.07488 7.80404 0.21928
0.07564 7.88504 0.22059
0.07640 7.68955 0.21445
0.07716 7.65555 0.21684
0.07792 7.39880 0.21151
0.07868 7.05018 0.21423
0.07944 6.89223 0.20837
0.08020 6.69164 0.21113
0.08096 6.64959 0.20291
0.08172 6.18735 0.19833
0.08248 6.21788 0.20003
0.08324 5.87057 0.19746
0.08400 5.82142 0.19945
0.08476 5.71973 0.19728
0.08552 5.29791 0.20000
0.08628 5.41470 0.20065
0.08704 5.23837 0.20212
0.08780 4.73580 0.19777
0.08856 4.92224 0.20073
0.08932 4.97551 0.20115
0.09008 4.38191 0.20596
0.09084 4.15153 0.20327
0.09160 4.39483 0.20340
0.09236 4.18443 0.20312
0.09312 3.99241 0.20543
0.09388 3.70253 0.20727
0.09464 3.66526 0.19994
0.09540 3.52510 0.19730
0.09616 3.26615 0.20287
0.09692 3.20735 0.19766
0.09768 3.38175 0.18937
0.09844 2.99852 0.19021
0.09920 2.86498 0.19035
0.09996 2.76310 0.18875
0.10072 2.85008 0.18753
0.10148 2.62753 0.18180
0.10224 2.60518 0.18054
0.10300 2.51701 0.17834
0.10376 2.32725 0.17469
0.10452 2.29827 0.17441
0.10528 2.22996 0.17228
0.10604 2.20763 0.16947
0.10680 2.13545 0.16703
0.10756 2.08042 0.16653
0.10832 2.02112 0.16497
0.10908 1.75368 0.16976
0.10984 1.90597 0.16669
0.11060 1.73845 0.16787
0.11136 1.75492 0.16698
0.11212 1.42488 0.16622
0.11288 1.52906 0.15916
0.11364 1.64176 0.15913
0.11440 1.56947 0.15652
0.11516 1.34028 0.15979
0.11592 1.44636 0.15472
0.11668 1.19690 0.15784
0.11744 0.99805 0.15647
0.11820 0.79403 0.15106
0.11896 1.18129 0.15018
0.11972 1.03845 0.15067
0.12048 1.03514 0.14836
0.12124 1.02714 0.15071
0.12200 0.63251 0.14838
0.12276 0.79718 0.14635
0.12352 0.76628 0.14472
0.12428 0.63567 0.14494
0.12504 0.87511 0.14670
0.12580 0.73420 0.14210
0.12656 0.78297 0.14111
0.12732 0.62426 0.14038
0.12808 0.52065 0.14506
0.12884 0.53156 0.13985
0.12960 0.56152 0.13874
0.13036 0.58422 0.13819
0.13112 0.46104 0.13769
0.13188 0.49529 0.13489
0.13264 0.45615 0.13744
0.13340 0.34841 0.13605
0.13416 0.55246 0.13404
0.13492 0.30567 0.13341
0.13568 0.37028 0.13185
0.13644 0.47969 0.13353
0.13720 0.29358 0.13171
0.13796 0.28281 0.12887
0.13873 0.51390 0.12983
0.13949 0.24167 0.13141
0.14025 0.23344 0.13226
0.14101 0.45192 0.13068
0.14177 0.29283 0.12843
0.14253 0.28220 0.12768
0.14329 0.28273 0.12630
0.14405 0.24550 0.12655
0.14481 0.17955 0.12776
0.14557 0.09700 0.12367
0.14633 0.22107 0.12545
0.14709 0.02093 0.12659
0.14785 0.34501 0.12742
0.14861 0.20357 0.12657
0.14937 0.15827 0.12649
0.15013 0.19732 0.12322
0.15089 0.30262 0.12296
0.15165 0.19291 0.12320
0.15241 0.06636 0.12262
0.15317 0.20542 0.12235
0.15393 0.23401 0.12219
0.15469 0.01867 0.12241
0.15545 0.24262 0.12033
0.15621 0.21249 0.12099
0.15697 0.10023 0.12075
0.15773 0.23368 0.11941
0.15849 0.23795 0.11852
0.15925 0.28834 0.11947
0.16001 0.19827 0.11838
0.16077 0.20101 0.11597
0.16153 0.27111 0.11917
0.16229 0.17529 0.11777
0.16305 0.31547 0.11868
0.16381 0.36836 0.11530
0.16457 0.29728 0.11662
0.16533 0.12782 0.11556
0.16609 0.29233 0.11506
0.16685 0.08728 0.11625
0.16761 0.31824 0.11500
0.16837 0.30625 0.11603
0.16913 0.14992 0.11492
0.16989 0.08595 0.11550
0.17065 0.36926 0.11366
0.17141 0.22946 0.11354
0.17217 0.27339 0.11494
0.17293 0.42301 0.11451
0.17369 0.30805 0.11636
0.17445 0.16772 0.11441
0.17521 0.46250 0.11726
0.17597 0.24983 0.11822
0.17673 0.29314 0.11560
0.17749 0.20753 0.11613
0.17825 0.17541 0.11860
0.17901 0.30174 0.11836
0.17977 0.21550 0.12294
0.18053 0.30325 0.12193
0.18129 0.08699 0.12225
0.18205 0.24921 0.12101
0.18281 0.45328 0.12261
0.18357 0.29147 0.12275
0.18433 0.25353 0.12343
0.18509 0.28093 0.12353
0.18585 0.30168 0.12410
0.18661 0.21778 0.12551
0.18737 0.31803 0.12357
0.18813 0.20211 0.12351
0.18889 0.45121 0.12365
0.18965 0.28486 0.12723
0.19041 0.22896 0.12663
0.19117 0.24803 0.12596
0.19193 0.32502 0.12608
0.19269 0.40809 0.12610
0.19345 0.36390 0.12638
0.19421 0.32377 0.12772
0.19497 0.38814 0.12671
0.19573 0.32895 0.12784
0.19649 0.34465 0.12715
0.19725 0.38838 0.12788
0.19801 0.28924 0.12653
0.19877 0.44593 0.12776
0.19953 0.54902 0.12652
0.20029 0.25210 0.12869
0.20105 0.30279 0.12999
0.20181 0.12978 0.12829
0.20257 0.17141 0.12914
0.20333 0.32904 0.12689
0.20409 0.38058 0.12665
0.20485 0.10988 0.12792
0.20561 0.19851 0.12900
0.20637 0.23014 0.12930
0.20713 0.34985 0.12645
0.20789 0.16735 0.12734
0.20865 0.38307 0.12880
0.20941 0.27144 0.12786
0.21017 0.38534 0.12889
0.21093 0.39582 0.12922
0.21169 0.45124 0.12826
0.21245 0.39099 0.12823
0.21321 0.37145 0.12879
0.21397 0.40154 0.12825
0.21473 0.31565 0.12831
0.21549 0.30961 0.12774
0.21625 0.26025 0.13019
0.21701 0.35728 0.12859
0.21777 0.31566 0.13003
0.21853 0.37764 0.12831
0.21929 0.35160 0.12888
0.22005 0.08885 0.12780
0.22081 0.24903 0.12734
0.22157 0.32308 0.12531
0.22233 0.25523 0.12586
0.22309 0.37870 0.12577
0.22385 0.19900 0.12632
0.22461 0.18263 0.12555
0.22537 0.21627 0.12302
0.22613 0.25052 0.12249
0.22689 0.23927 0.12446
0.22765 0.39943 0.12269
0.22841 0.41780 0.12328
0.22917 0.22305 0.12037
0.22993 0.32668 0.11968
0.23069 0.35039 0.12162
0.23145 0.10598 0.11864
0.23221 0.29593 0.11990
0.23297 0.24024 0.11909
0.23373 0.21335 0.11848
0.23449 0.30858 0.11927
0.23525 0.10089 0.11792
0.23601 0.14777 0.11692
0.23677 0.13609 0.11638
0.23753 0.18554 0.11682
0.23829 0.29006 0.11621
0.23905 0.11249 0.11721
0.23981 0.03488 0.11400
0.24057 0.13497 0.11640
0.24133 0.26554 0.11449
0.24209 0.32253 0.11338
0.24285 0.28648 0.11522
0.24361 0.12741 0.11340
0.24437 -0.04053 0.11468
0.24513 0.08389 0.11364
0.24589 0.19020 0.11313
0.24665 0.20539 0.11089
0.24741 0.00582 0.11416
0.24817 0.25519 0.11176
0.24893 0.14365 0.11145
0.24969 0.21679 0.11119
0.25045 0.11536 0.11172
0.25121 0.12069 0.10918
0.25197 0.18848 0.11052
0.25273 0.15751 0.10987
0.25349 0.18714 0.10949
0.25425 0.16274 0.11001
0.25501 0.15568 0.10890
0.25577 0.07190 0.10846
0.25653 0.20616 0.10791
0.25729 0.13316 0.10746
0.25805 0.19535 0.10669
0.25881 0.04936 0.10787
0.25957 0.23567 0.10746
0.26033 0.22860 0.10714
0.26109 0.11084 0.10574
0.26185 0.08015 0.10467
0.26261 0.17865 0.10555
0.26337 0.01243 0.10436
0.26413 0.17144 0.10450
0.26489 0.07042 0.10505
0.26565 0.02185 0.10420
0.26641 0.19751 0.10428
0.26717 0.24685 0.10432
0.26793 0.09513 0.10479
0.26869 0.08084 0.10307
0.26945 0.01927 0.10205
0.27021 0.24849 0.10331
0.27097 0.10348 0.10390
0.27172 0.09952 0.10201
0.27248 0.21169 0.10209
0.27324 0.07322 0.10248
0.27400 0.16130 0.10333
0.27476 0.17210 0.10039
0.27552 0.15196 0.10209
0.27628 0.07698 0.10171
0.27704 0.13151 0.09907
0.27780 0.10564 0.09962
0.27856 0.18545 0.09964
0.27932 0.09511 0.10069
0.28008 0.08362 0.09830
0.28084 0.10302 0.09818
0.28160 0.12108 0.09863
0.28236 0.19793 0.09855
0.28312 0.14507 0.09814
0.28388 0.16342 0.10008
0.28464 0.12054 0.10017
0.28540 0.12395 0.09920
0.28616 0.06279 0.09991
0.28692 0.08302 0.09832
0.28768 0.12912 0.09778
0.28844 0.16454 0.09859
0.28920 0.04933 0.09972
0.28996 0.12290 0.09772
0.29072 0.01613 0.09962
0.29148 0.10734 0.09875
0.29224 0.08089 0.10049
0.29300 0.12366 0.10025
0.29376 0.02351 0.10112
0.29452 0.00769 0.10106
0.29528 0.12389 0.10100
0.29604 0.13850 0.09978
0.29680 -0.02656 0.10076
0.29756 0.27598 0.09966
0.29832 0.04227 0.09812
0.29908 0.04266 0.09849
0.29984 0.11928 0.09980
0.30060 0.13484 0.09954
0.30136 0.16961 0.09861
0.30212 0.07374 0.09879
0.30288 -0.06758 0.09749
0.30364 0.00046 0.09832
0.30440 0.10861 0.09786
0.30516 -0.06507 0.09843
0.30592 0.01441 0.09910
0.30668 0.00535 0.10015
0.30744 0.12669 0.09926
0.30820 0.08675 0.09907
0.30896 0.12759 0.09802
0.30972 0.12202 0.10159
0.31048 0.14876 0.10124
0.31124 0.09853 0.09936
0.31200 0.09193 0.09931
0.31276 0.11116 0.10171
0.31352 0.15418 0.09790
0.31428 0.18960 0.09994
0.31504 0.08029 0.10114
0.31580 0.01430 0.10398
0.31656 0.09940 0.10303
0.31732 0.19597 0.10329
0.31808 -0.03476 0.10519
0.31883 0.11414 0.10456
0.31959 0.04740 0.10363
0.32035 0.10623 0.10507
0.32111 0.04036 0.10438
0.32187 0.01878 0.10558
0.32263 0.11258 0.10547
0.32339 0.12582 0.10655
0.32415 -0.03435 0.10708
0.32491 -0.06108 0.10617
0.32567 0.01543 0.10781
0.32643 0.05270 0.10533
0.32719 0.02122 0.10655
0.32795 0.07184 0.10659
0.32871 0.09074 0.10503
0.32947 0.10358 0.10756
0.33023 -0.06062 0.10531
0.33099 -0.07417 0.10686
0.33175 0.07713 0.10720
0.33251 0.02166 0.10886
0.33327 0.08344 0.10697
0.33403 0.12199 0.10728
0.33479 0.08327 0.10838
0.33555 0.08427 0.10742
0.33631 -0.00467 0.10661
0.33707 0.04843 0.10882
0.33783 0.13274 0.10716
0.33859 0.23533 0.10847
0.33935 0.09093 0.10853
0.34011 -0.05705 0.10855
0.34087 0.19879 0.10973
0.34163 0.06686 0.10799
0.34239 -0.00474 0.11028
0.34315 0.17801 0.10831
0.34391 0.06057 0.10898
0.34467 0.16133 0.10874
0.34543 0.16065 0.10924
0.34619 0.17418 0.10839
0.34695 0.01224 0.10912
0.34771 0.10487 0.10930
0.34847 0.27149 0.10967
0.34922 0.16740 0.10926
0.34998 0.20416 0.11052
0.35074 0.03960 0.10971
0.35150 0.15239 0.10691
0.35226 0.11997 0.10637
0.35302 0.16927 0.10517
0.35378 0.17187 0.10450
0.35454 0.00065 0.10410
0.35530 0.02731 0.10641
0.35606 -0.01426 0.10538
0.35682 0.10566 0.10501
0.35758 0.00559 0.10667
0.35834 -0.01656 0.10611
0.35910 0.07549 0.10643
0.35986 0.15270 0.10657
0.36062 -0.03242 0.10714
0.36138 0.03979 0.10714
0.36214 -0.01184 0.10748
0.36290 0.03958 0.10744
0.36366 0.11546 0.10736
0.36442 0.08857 0.10600
0.36518 0.26221 0.10598
0.36594 0.02918 0.10770
0.36670 -0.04332 0.10801
0.36746 0.02592 0.10975
0.36822 -0.00839 0.10953
0.36898 -0.04965 0.10872
0.36974 -0.11193 0.11196
0.37050 0.14428 0.11188
0.37126 0.07542 0.11313
0.37202 0.11459 0.11036
0.37277 0.08909 0.11352
0.37353 0.09568 0.11267
0.37429 0.18263 0.11255
0.37505 0.08521 0.11421
0.37581 0.16148 0.11652
0.37657 0.09334 0.11482
0.37733 0.16844 0.11609
0.37809 0.10311 0.11591
0.37885 0.04752 0.11810
0.37961 0.01273 0.12093
0.38037 0.12518 0.12118
0.38113 0.14538 0.12148
0.38189 -0.02553 0.12031
0.38265 -0.05360 0.12185
0.38341 0.07368 0.12156
0.38417 -0.00570 0.12341
0.38493 0.18779 0.12353
0.38569 0.11774 0.12651
0.38645 0.09222 0.12468
0.38721 0.05558 0.12861
0.38797 0.10613 0.12758
0.38873 0.03603 0.12809
0.38949 -0.05858 0.14870
0.39025 0.13217 0.13147
0.39101 0.09958 0.12699
0.39177 0.03852 0.13096
0.39252 0.04580 0.13119
0.39328 0.00950 0.13668
0.39404 0.00027 0.13536
0.39480 0.01644 0.13499
0.39556 0.22643 0.13526
0.39632 -0.11300 0.13773
0.39708 -0.03939 0.13980
0.39784 0.09291 0.14010
0.39860 0.20547 0.13923
0.39936 -0.05500 0.13970
0.40012 -0.01521 0.14391
0.40088 0.14524 0.14312
0.40164 0.10075 0.14409
0.40240 0.03901 0.14302
0.40316 0.02859 0.14851
0.40392 -0.10833 0.14426
0.40468 0.07711 0.24649
0.40544 0.00418 0.14841
0.40620 0.16990 0.14717
0.40696 0.08390 0.14811
0.40772 0.13095 0.15024
0.40848 0.10568 0.15023
0.40924 -0.11162 0.15282
0.40999 0.04492 0.15305
0.41075 0.06110 0.15253
0.41151 -0.10654 0.15062
0.41227 0.13948 0.15187
0.41303 0.05463 0.15141
0.41379 0.20278 0.15499
0.41455 0.19968 0.15651
0.41531 0.14877 0.15797
0.41607 0.20980 0.15404
0.41683 0.15413 0.15671
0.41759 0.07366 0.15839
0.41835 0.02166 0.15599
0.41911 -0.02198 0.15803
0.41987 -0.20163 0.15710
0.42063 -0.01455 0.16344
0.42139 0.02645 0.15911
0.42215 0.25216 0.16291
0.42291 -0.05696 0.16290
0.42367 -0.04535 0.16871
0.42443 -0.01433 0.16893
0.42519 -0.07001 0.16754
0.42594 0.02655 0.17159
0.42670 0.01764 0.17177
0.42746 -0.07603 0.17404
0.42822 0.01493 0.17624
0.42898 0.01774 0.17642
0.42974 0.10048 0.17843
0.43050 -0.25821 0.18069
0.43126 -0.02619 0.18628
0.43202 0.21625 0.18244
0.43278 -0.00186 0.18484
0.43354 0.07147 0.18873
0.43430 -0.09299 0.19069
0.43506 0.09040 0.18801
