# Supplementary material for: De novo design of proteins housing excitonically coupled chlorophyll special pairs
Source: Nat Chem Biol. 2024 Jun 3;20(7):906–15. doi: 10.1038/s41589-024-01626-0 (PMC11213709; doi:10.1038/s41589-024-01626-0)
Supplement: Supplementary file 5 — Raw SAXS data for SP1, SP2 and SP3 apo proteins. [file 41589_2024_1626_MOESM5_ESM.zip › SAXS_data_Fig2/SP1_166uM/Buffer2/SP1_166uM_snap_00027.sub.2.dat]

0.01026 36.81358 7.09170
0.01102 29.96540 4.85334
0.01178 30.20723 3.47929
0.01254 33.69153 2.56000
0.01330 33.48763 1.95089
0.01406 31.75436 1.76261
0.01482 31.46777 1.49168
0.01558 32.19317 1.38227
0.01634 31.62469 1.24574
0.01710 29.38286 1.17786
0.01786 30.92668 1.07694
0.01862 30.90601 0.99364
0.01938 30.43307 0.88360
0.02014 29.58100 0.89281
0.02090 29.04418 0.83492
0.02166 29.49717 0.80286
0.02242 28.03776 0.76923
0.02318 28.71155 0.70403
0.02395 28.89662 0.67020
0.02471 27.93550 0.65995
0.02547 27.63214 0.63186
0.02623 27.41046 0.61358
0.02699 27.08038 0.57485
0.02775 27.64474 0.57427
0.02851 26.06742 0.56349
0.02927 26.65205 0.55478
0.03003 25.85497 0.52622
0.03079 25.44558 0.52348
0.03155 25.04799 0.51219
0.03231 25.26041 0.48657
0.03307 25.04041 0.47706
0.03383 24.32744 0.47294
0.03459 24.53713 0.45303
0.03535 23.69427 0.45855
0.03611 23.67472 0.44364
0.03687 22.58582 0.43087
0.03763 22.68608 0.43329
0.03839 22.61419 0.41294
0.03915 21.45923 0.41117
0.03991 21.81474 0.39770
0.04067 21.04841 0.39657
0.04143 21.26081 0.39671
0.04219 20.61741 0.38306
0.04295 20.04894 0.37812
0.04371 20.02185 0.37027
0.04447 19.46134 0.36494
0.04523 19.34357 0.35800
0.04599 18.83382 0.35551
0.04675 18.25143 0.34531
0.04751 18.31327 0.33722
0.04827 18.26681 0.33390
0.04903 17.58873 0.32585
0.04979 17.29775 0.32147
0.05055 16.96094 0.31687
0.05131 16.49871 0.31256
0.05207 16.22068 0.31822
0.05283 16.17140 0.30439
0.05359 15.78328 0.30945
0.05435 15.39115 0.29574
0.05511 14.87338 0.30073
0.05587 14.82254 0.29847
0.05663 14.35351 0.28401
0.05739 14.02153 0.28668
0.05815 14.26154 0.28444
0.05891 13.88408 0.27926
0.05967 12.91587 0.27526
0.06043 12.74073 0.27132
0.06119 12.44544 0.26523
0.06195 12.53799 0.26299
0.06271 11.76968 0.25878
0.06347 11.90310 0.25615
0.06423 11.57083 0.26163
0.06499 11.19978 0.25245
0.06575 10.79232 0.24801
0.06651 10.65298 0.24991
0.06727 10.36688 0.24434
0.06803 10.05202 0.24675
0.06879 10.06577 0.23844
0.06955 9.69723 0.23506
0.07031 9.63819 0.23469
0.07107 9.26482 0.23267
0.07183 8.87450 0.23346
0.07259 8.92523 0.22879
0.07335 8.62494 0.22983
0.07412 8.47957 0.22218
0.07488 8.02716 0.21589
0.07564 7.87143 0.21625
0.07640 7.71757 0.21617
0.07716 7.26313 0.21094
0.07792 7.34479 0.20964
0.07868 7.13986 0.20759
0.07944 7.02397 0.20885
0.08020 6.69577 0.20417
0.08096 6.43203 0.20219
0.08172 6.25273 0.20415
0.08248 6.35252 0.20425
0.08324 6.15294 0.19771
0.08400 5.79347 0.19969
0.08476 5.81280 0.20005
0.08552 5.27195 0.20092
0.08628 5.18890 0.19981
0.08704 5.15004 0.19780
0.08780 5.17106 0.19693
0.08856 4.87862 0.19724
0.08932 4.57971 0.20159
0.09008 4.58047 0.20529
0.09084 4.14976 0.20131
0.09160 4.19669 0.20360
0.09236 4.26399 0.20305
0.09312 3.99387 0.20420
0.09388 3.99110 0.20837
0.09464 3.26531 0.20727
0.09540 3.77575 0.19489
0.09616 3.45267 0.19639
0.09692 3.26261 0.19578
0.09768 3.22803 0.19305
0.09844 3.27628 0.18948
0.09920 3.06154 0.18569
0.09996 3.20022 0.18918
0.10072 2.67553 0.18667
0.10148 2.72040 0.18538
0.10224 2.55302 0.18056
0.10300 2.69996 0.17847
0.10376 2.44254 0.17284
0.10452 2.37394 0.17403
0.10528 2.19451 0.17456
0.10604 2.36074 0.16958
0.10680 2.27739 0.16561
0.10756 1.92925 0.16600
0.10832 1.98901 0.16606
0.10908 1.89338 0.16876
0.10984 1.90420 0.16745
0.11060 1.68514 0.16564
0.11136 1.83771 0.16163
0.11212 1.51673 0.16029
0.11288 1.43722 0.15798
0.11364 1.40456 0.15751
0.11440 1.43794 0.15474
0.11516 1.26361 0.15592
0.11592 1.39709 0.15752
0.11668 1.28099 0.15671
0.11744 1.19809 0.15211
0.11820 1.16667 0.15245
0.11896 1.21104 0.15460
0.11972 1.05111 0.15199
0.12048 0.92598 0.14940
0.12124 0.95263 0.14976
0.12200 1.03131 0.14786
0.12276 0.92778 0.15108
0.12352 0.65693 0.14808
0.12428 0.65728 0.14707
0.12504 0.69374 0.14399
0.12580 0.61287 0.14282
0.12656 0.55643 0.14336
0.12732 0.65684 0.14226
0.12808 0.58013 0.14275
0.12884 0.52770 0.14051
0.12960 0.59371 0.14053
0.13036 0.71047 0.13937
0.13112 0.19245 0.13836
0.13188 0.38303 0.13739
0.13264 0.56434 0.13536
0.13340 0.42657 0.13700
0.13416 0.48657 0.13559
0.13492 0.36951 0.13310
0.13568 0.44404 0.13144
0.13644 0.33654 0.13065
0.13720 0.37063 0.12916
0.13796 0.23225 0.13123
0.13873 0.35712 0.13040
0.13949 0.25574 0.13237
0.14025 0.33163 0.12899
0.14101 0.30459 0.12968
0.14177 0.26858 0.12840
0.14253 0.35333 0.12797
0.14329 0.35235 0.12848
0.14405 0.29047 0.12915
0.14481 0.20384 0.12777
0.14557 0.24522 0.12767
0.14633 0.21874 0.12518
0.14709 0.13427 0.12505
0.14785 0.16694 0.12334
0.14861 0.24861 0.12710
0.14937 0.39132 0.12584
0.15013 0.07125 0.12611
0.15089 0.10495 0.12690
0.15165 0.23521 0.12530
0.15241 0.13225 0.12291
0.15317 0.18083 0.12344
0.15393 0.10030 0.12299
0.15469 0.25123 0.12153
0.15545 0.21714 0.12161
0.15621 0.11250 0.12104
0.15697 0.28192 0.12072
0.15773 0.26509 0.12003
0.15849 0.13309 0.12019
0.15925 0.05716 0.11908
0.16001 0.20374 0.11981
0.16077 0.21124 0.12088
0.16153 0.41092 0.11906
0.16229 0.15166 0.11922
0.16305 0.29099 0.11665
0.16381 0.22211 0.11691
0.16457 0.14734 0.11588
0.16533 0.26132 0.11697
0.16609 0.25562 0.11473
0.16685 0.08660 0.11566
0.16761 0.17735 0.11523
0.16837 0.23011 0.11517
0.16913 0.19148 0.11478
0.16989 0.23958 0.11525
0.17065 0.38770 0.11466
0.17141 0.19790 0.11262
0.17217 0.06744 0.11311
0.17293 0.24202 0.11572
0.17369 0.17116 0.11499
0.17445 0.23079 0.11564
0.17521 0.31856 0.11711
0.17597 0.25167 0.11594
0.17673 0.15367 0.11491
0.17749 0.32538 0.11679
0.17825 0.31700 0.11813
0.17901 0.11147 0.12098
0.17977 0.38303 0.12173
0.18053 0.37477 0.12216
0.18129 0.10911 0.12102
0.18205 0.37293 0.12222
0.18281 0.32101 0.11965
0.18357 0.37287 0.12447
0.18433 0.33117 0.12197
0.18509 0.32649 0.12360
0.18585 0.36006 0.12426
0.18661 0.40734 0.12325
0.18737 0.55524 0.12343
0.18813 0.42168 0.12546
0.18889 0.36249 0.12657
0.18965 0.40915 0.12667
0.19041 0.23000 0.12230
0.19117 0.28841 0.12524
0.19193 0.37715 0.12653
0.19269 0.37459 0.12552
0.19345 0.30100 0.12738
0.19421 0.22408 0.12586
0.19497 0.30530 0.12562
0.19573 0.31948 0.12728
0.19649 0.35074 0.12599
0.19725 0.24122 0.12854
0.19801 0.27466 0.13034
0.19877 0.13742 0.12835
0.19953 0.20143 0.12667
0.20029 0.13354 0.12775
0.20105 0.18015 0.12813
0.20181 0.32619 0.12827
0.20257 0.07540 0.12868
0.20333 0.33983 0.12795
0.20409 0.46070 0.12807
0.20485 0.28331 0.12765
0.20561 0.14444 0.12850
0.20637 0.24276 0.12791
0.20713 0.36621 0.12874
0.20789 0.16556 0.12976
0.20865 0.25895 0.12838
0.20941 0.27647 0.12809
0.21017 0.33056 0.12947
0.21093 0.28395 0.12943
0.21169 0.31712 0.12821
0.21245 0.30975 0.12846
0.21321 0.49225 0.12862
0.21397 0.28347 0.12991
0.21473 0.32369 0.12991
0.21549 0.21012 0.12878
0.21625 0.18241 0.12927
0.21701 0.25996 0.12775
0.21777 0.44786 0.12649
0.21853 0.11208 0.12692
0.21929 0.23206 0.12726
0.22005 0.26798 0.12884
0.22081 0.41374 0.12574
0.22157 0.34030 0.12702
0.22233 0.21722 0.12641
0.22309 0.30925 0.12763
0.22385 0.21361 0.12479
0.22461 0.38510 0.12558
0.22537 0.26834 0.12392
0.22613 0.08693 0.12329
0.22689 0.28586 0.12230
0.22765 0.16829 0.12428
0.22841 0.20215 0.12145
0.22917 0.14486 0.11961
0.22993 0.30468 0.12137
0.23069 0.21185 0.12250
0.23145 0.23552 0.11881
0.23221 0.37107 0.12005
0.23297 0.18611 0.11908
0.23373 0.14021 0.11971
0.23449 0.15292 0.11685
0.23525 0.21984 0.11908
0.23601 0.05641 0.11916
0.23677 0.23894 0.11888
0.23753 0.10361 0.11477
0.23829 0.16755 0.11726
0.23905 0.38841 0.11725
0.23981 0.21129 0.11460
0.24057 0.25270 0.11566
0.24133 0.23549 0.11487
0.24209 0.11890 0.11574
0.24285 0.27070 0.11554
0.24361 0.21028 0.11388
0.24437 0.19431 0.11481
0.24513 0.14329 0.11292
0.24589 0.28831 0.11242
0.24665 0.18886 0.11397
0.24741 0.19243 0.11110
0.24817 0.37309 0.11238
0.24893 0.22225 0.11094
0.24969 0.09759 0.11075
0.25045 0.18035 0.11114
0.25121 0.27805 0.11110
0.25197 0.18265 0.10946
0.25273 0.15769 0.11149
0.25349 0.16065 0.10930
0.25425 0.10508 0.10725
0.25501 0.23293 0.10861
0.25577 0.06001 0.10754
0.25653 0.29372 0.10650
0.25729 0.25843 0.10743
0.25805 0.23895 0.10788
0.25881 0.19919 0.10725
0.25957 0.09813 0.10909
0.26033 0.16267 0.10658
0.26109 0.05902 0.10652
0.26185 0.28029 0.10620
0.26261 0.19311 0.10415
0.26337 0.15716 0.10636
0.26413 0.10923 0.10286
0.26489 0.16291 0.10383
0.26565 0.13111 0.10263
0.26641 0.24378 0.10377
0.26717 0.14253 0.10281
0.26793 0.04809 0.10290
0.26869 0.09046 0.10326
0.26945 0.14974 0.10284
0.27021 0.05252 0.10207
0.27097 0.11819 0.10249
0.27172 0.29647 0.10385
0.27248 0.24927 0.10364
0.27324 0.14289 0.10124
0.27400 0.03962 0.10108
0.27476 0.21842 0.10219
0.27552 0.03575 0.10041
0.27628 0.16201 0.10154
0.27704 0.16674 0.10265
0.27780 0.19306 0.10000
0.27856 0.24366 0.09929
0.27932 0.12977 0.10010
0.28008 0.16182 0.09907
0.28084 0.11453 0.09925
0.28160 0.11888 0.09962
0.28236 0.17476 0.09852
0.28312 0.14364 0.09913
0.28388 0.17646 0.09933
0.28464 0.00497 0.09984
0.28540 0.01712 0.09846
0.28616 0.09081 0.09830
0.28692 0.07338 0.09793
0.28768 0.11505 0.09866
0.28844 0.05159 0.10006
0.28920 0.20972 0.09789
0.28996 0.14824 0.09771
0.29072 0.06748 0.09986
0.29148 0.08890 0.10051
0.29224 0.15474 0.10034
0.29300 -0.00362 0.09943
0.29376 0.07992 0.09962
0.29452 -0.03355 0.10027
0.29528 0.05305 0.09909
0.29604 0.00757 0.10089
0.29680 0.02922 0.09966
0.29756 0.18860 0.10032
0.29832 0.18496 0.10012
0.29908 0.10742 0.10024
0.29984 0.02050 0.09957
0.30060 0.08983 0.09949
0.30136 0.14956 0.09935
0.30212 0.16297 0.09787
0.30288 0.20100 0.09779
0.30364 0.11238 0.09787
0.30440 0.18532 0.09726
0.30516 0.05906 0.09848
0.30592 0.02713 0.09757
0.30668 0.04498 0.09882
0.30744 0.06820 0.09919
0.30820 0.07185 0.10099
0.30896 0.20294 0.09961
0.30972 0.23675 0.10053
0.31048 0.04624 0.09974
0.31124 0.07423 0.10065
0.31200 0.00396 0.09994
0.31276 0.14961 0.10150
0.31352 0.13242 0.09888
0.31428 0.08547 0.09968
0.31504 0.02211 0.10201
0.31580 0.15811 0.10180
0.31656 0.02818 0.10283
0.31732 0.03376 0.10412
0.31808 0.06801 0.10537
0.31883 0.11217 0.10458
0.31959 0.15679 0.10263
0.32035 0.11999 0.10448
0.32111 0.16941 0.10352
0.32187 0.04897 0.10432
0.32263 -0.02045 0.10640
0.32339 0.23755 0.10658
0.32415 0.03864 0.10567
0.32491 0.16547 0.10618
0.32567 0.07203 0.10559
0.32643 0.04454 0.10571
0.32719 0.11556 0.10689
0.32795 0.01454 0.10553
0.32871 0.03664 0.10677
0.32947 -0.04494 0.10624
0.33023 0.08078 0.10733
0.33099 0.09780 0.10646
0.33175 0.15217 0.10824
0.33251 0.11389 0.10687
0.33327 0.05152 0.10794
0.33403 -0.09502 0.10705
0.33479 0.24924 0.10583
0.33555 0.17004 0.10865
0.33631 -0.11183 0.10776
0.33707 -0.09381 0.10812
0.33783 -0.04635 0.10693
0.33859 0.12677 0.10839
0.33935 0.16414 0.10723
0.34011 0.08612 0.10681
0.34087 0.07011 0.10869
0.34163 0.07097 0.10841
0.34239 -0.16060 0.10889
0.34315 0.05497 0.10810
0.34391 0.12261 0.10790
0.34467 0.08505 0.10954
0.34543 0.05560 0.10853
0.34619 0.01799 0.10887
0.34695 0.08012 0.10800
0.34771 0.14861 0.10885
0.34847 0.12240 0.11096
0.34922 0.03953 0.10912
0.34998 0.04608 0.10942
0.35074 0.19450 0.11061
0.35150 0.16341 0.10691
0.35226 0.16992 0.10579
0.35302 0.12641 0.10492
0.35378 0.13382 0.10478
0.35454 0.22033 0.10547
0.35530 0.09292 0.10375
0.35606 0.03247 0.10632
0.35682 0.05091 0.10654
0.35758 0.03571 0.10790
0.35834 -0.04478 0.10729
0.35910 -0.01164 0.10669
0.35986 0.16197 0.10569
0.36062 0.22121 0.10527
0.36138 0.05767 0.10863
0.36214 -0.07153 0.10559
0.36290 0.09095 0.10703
0.36366 0.15286 0.10687
0.36442 0.20806 0.10792
0.36518 0.00139 0.10841
0.36594 0.10958 0.10818
0.36670 0.09487 0.10796
0.36746 0.05075 0.10962
0.36822 0.21516 0.10810
0.36898 0.03919 0.11009
0.36974 0.18737 0.11124
0.37050 -0.05143 0.10962
0.37126 0.19392 0.10865
0.37202 0.07968 0.11296
0.37277 0.20591 0.11094
0.37353 -0.00569 0.11467
0.37429 0.05593 0.11513
0.37505 0.06698 0.11535
0.37581 0.16174 0.11499
0.37657 0.07736 0.11716
0.37733 0.18541 0.11604
0.37809 -0.07148 0.11655
0.37885 0.15002 0.11625
0.37961 -0.04251 0.12016
0.38037 0.05304 0.11839
0.38113 0.06219 0.12027
0.38189 0.06028 0.12115
0.38265 0.05388 0.12016
0.38341 0.11427 0.12428
0.38417 0.01774 0.12175
0.38493 0.23331 0.12546
0.38569 -0.01571 0.12453
0.38645 0.12671 0.12601
0.38721 0.16972 0.12663
0.38797 -0.13923 0.12795
0.38873 0.09522 0.12818
0.38949 0.23671 0.14398
0.39025 0.18667 0.12941
0.39101 0.37099 0.13097
0.39177 0.04871 0.13107
0.39252 0.21331 0.13398
0.39328 0.29731 0.13168
0.39404 0.21862 0.13820
0.39480 -0.02468 0.13308
0.39556 0.07206 0.13668
0.39632 0.00529 0.13626
0.39708 0.06377 0.13652
0.39784 0.04078 0.14171
0.39860 0.12720 0.14464
0.39936 0.26511 0.13988
0.40012 0.00374 0.14278
0.40088 0.08409 0.14448
0.40164 0.25254 0.14381
0.40240 0.06331 0.14906
0.40316 -0.01951 0.14517
0.40392 0.02697 0.14884
0.40468 0.13086 0.21903
0.40544 -0.19910 0.14799
0.40620 0.09710 0.14843
0.40696 0.15200 0.15272
0.40772 0.12003 0.14898
0.40848 0.15797 0.15418
0.40924 0.03190 0.15293
0.40999 -0.05197 0.14785
0.41075 0.23836 0.15205
0.41151 0.14313 0.15153
0.41227 0.28652 0.15179
0.41303 0.08078 0.15125
0.41379 -0.03059 0.15269
0.41455 0.21664 0.15406
0.41531 0.17055 0.15633
0.41607 -0.03842 0.15186
0.41683 -0.03942 0.15690
0.41759 0.06523 0.15992
0.41835 0.07003 0.15898
0.41911 0.08235 0.15680
0.41987 0.16883 0.15529
0.42063 0.02690 0.15795
0.42139 0.20426 0.15879
0.42215 0.01832 0.16421
0.42291 -0.04753 0.16840
0.42367 0.08393 0.16888
0.42443 0.01464 0.16753
0.42519 -0.22374 0.16541
0.42594 0.11375 0.17363
0.42670 -0.03237 0.17204
0.42746 0.02900 0.17276
0.42822 0.03734 0.17600
0.42898 0.13068 0.17990
0.42974 0.16973 0.17836
0.43050 0.07063 0.18236
0.43126 0.09020 0.18421
0.43202 0.05954 0.18636
0.43278 0.23413 0.18990
0.43354 -0.10991 0.19053
0.43430 0.16650 0.18971
0.43506 0.12419 0.19607
