# Supplementary material for: De novo design of proteins housing excitonically coupled chlorophyll special pairs
Source: Nat Chem Biol. 2024 Jun 3;20(7):906–15. doi: 10.1038/s41589-024-01626-0 (PMC11213709; doi:10.1038/s41589-024-01626-0)
Supplement: Supplementary file 5 — Raw SAXS data for SP1, SP2 and SP3 apo proteins. [file 41589_2024_1626_MOESM5_ESM.zip › SAXS_data_Fig2/SP1_166uM/Buffer2/SP1_166uM_snap_00024.sub.2.dat]

0.01026 26.95481 8.77459
0.01102 29.71715 4.94447
0.01178 31.22772 3.76467
0.01254 31.45337 2.41260
0.01330 29.33775 2.09841
0.01406 30.97000 1.63257
0.01482 30.66180 1.49699
0.01558 31.65760 1.30892
0.01634 30.72577 1.28326
0.01710 29.48953 1.13108
0.01786 30.78881 1.08020
0.01862 30.05095 0.99011
0.01938 30.05608 0.95619
0.02014 29.76973 0.90545
0.02090 28.98391 0.84649
0.02166 28.65440 0.74892
0.02242 28.30132 0.76082
0.02318 28.71307 0.69680
0.02395 27.71127 0.70649
0.02471 27.66802 0.64878
0.02547 27.61451 0.63129
0.02623 27.25020 0.62551
0.02699 26.40926 0.57820
0.02775 26.53839 0.58524
0.02851 25.51399 0.56064
0.02927 26.03873 0.55526
0.03003 25.38162 0.52922
0.03079 25.20328 0.52586
0.03155 25.03963 0.50860
0.03231 23.92373 0.47719
0.03307 24.54385 0.47350
0.03383 23.67255 0.47142
0.03459 23.84683 0.45642
0.03535 23.05981 0.46508
0.03611 23.28324 0.42824
0.03687 22.75298 0.41790
0.03763 22.36456 0.41832
0.03839 21.39638 0.40586
0.03915 21.65942 0.40606
0.03991 21.29091 0.39753
0.04067 20.74161 0.39342
0.04143 20.74635 0.39703
0.04219 20.41756 0.37981
0.04295 19.99224 0.37606
0.04371 19.72807 0.35820
0.04447 19.62518 0.37330
0.04523 19.07621 0.36114
0.04599 18.61965 0.35085
0.04675 17.95221 0.34215
0.04751 18.20098 0.33892
0.04827 17.63689 0.32859
0.04903 17.53945 0.32464
0.04979 17.35675 0.33221
0.05055 16.96278 0.32022
0.05131 16.32592 0.31487
0.05207 15.55597 0.31462
0.05283 15.80113 0.30406
0.05359 15.57516 0.29774
0.05435 15.32956 0.29689
0.05511 14.89319 0.30527
0.05587 14.78578 0.29401
0.05663 14.19115 0.28191
0.05739 13.88677 0.28267
0.05815 13.59151 0.27545
0.05891 13.63258 0.27685
0.05967 12.83186 0.27511
0.06043 12.71555 0.27019
0.06119 12.30742 0.27149
0.06195 11.82416 0.26928
0.06271 11.85673 0.26015
0.06347 11.64504 0.26017
0.06423 11.32075 0.25337
0.06499 10.93820 0.25280
0.06575 11.05145 0.24260
0.06651 10.43194 0.25262
0.06727 10.33316 0.24497
0.06803 10.02209 0.24320
0.06879 9.68232 0.24285
0.06955 9.85990 0.23869
0.07031 9.48629 0.23343
0.07107 9.22854 0.22918
0.07183 9.13068 0.22607
0.07259 8.79183 0.22829
0.07335 8.29602 0.22436
0.07412 8.42082 0.22406
0.07488 7.72230 0.22001
0.07564 7.72327 0.22035
0.07640 7.60784 0.21663
0.07716 7.44358 0.21361
0.07792 7.44918 0.21301
0.07868 7.32642 0.21447
0.07944 7.03532 0.20386
0.08020 6.56442 0.20365
0.08096 6.64106 0.20516
0.08172 6.23831 0.20088
0.08248 6.32703 0.19928
0.08324 5.74681 0.19805
0.08400 5.87360 0.19953
0.08476 5.38180 0.19777
0.08552 5.35847 0.20050
0.08628 5.18039 0.20081
0.08704 4.77100 0.19900
0.08780 4.96741 0.20017
0.08856 5.11039 0.20680
0.08932 4.60029 0.20494
0.09008 4.41674 0.20656
0.09084 4.39912 0.20036
0.09160 4.09987 0.20824
0.09236 4.00246 0.20458
0.09312 4.03760 0.20498
0.09388 3.81195 0.20885
0.09464 3.65171 0.20771
0.09540 3.60085 0.20320
0.09616 3.56433 0.19729
0.09692 3.32493 0.19438
0.09768 3.00293 0.19697
0.09844 3.40173 0.19585
0.09920 2.86907 0.18761
0.09996 2.86216 0.18879
0.10072 2.96455 0.19079
0.10148 2.74638 0.18423
0.10224 2.50260 0.18176
0.10300 2.51477 0.17619
0.10376 2.57954 0.17358
0.10452 2.30677 0.17484
0.10528 2.36443 0.16937
0.10604 2.18571 0.17033
0.10680 2.14265 0.16842
0.10756 1.87487 0.16799
0.10832 1.82687 0.17162
0.10908 1.69803 0.16757
0.10984 1.62898 0.16866
0.11060 1.74582 0.16940
0.11136 1.55945 0.16536
0.11212 1.61487 0.16168
0.11288 1.79299 0.15886
0.11364 1.20629 0.15840
0.11440 1.49508 0.15882
0.11516 1.32767 0.15775
0.11592 1.28934 0.15720
0.11668 1.18685 0.15423
0.11744 1.21924 0.15767
0.11820 1.13968 0.15326
0.11896 1.17810 0.15259
0.11972 0.93926 0.14998
0.12048 1.10478 0.15255
0.12124 0.77123 0.14890
0.12200 0.84746 0.14785
0.12276 0.94001 0.14524
0.12352 0.76224 0.14761
0.12428 0.59634 0.14358
0.12504 0.68568 0.14528
0.12580 0.74778 0.14398
0.12656 0.72832 0.14222
0.12732 0.66993 0.14315
0.12808 0.72771 0.14056
0.12884 0.71048 0.14007
0.12960 0.50375 0.14105
0.13036 0.64914 0.13659
0.13112 0.54053 0.13621
0.13188 0.55261 0.13530
0.13264 0.63443 0.13645
0.13340 0.38885 0.13479
0.13416 0.51448 0.13443
0.13492 0.28495 0.13427
0.13568 0.36016 0.13042
0.13644 0.46045 0.13184
0.13720 0.41977 0.13159
0.13796 0.31165 0.13271
0.13873 0.35165 0.13123
0.13949 0.27012 0.13102
0.14025 0.15529 0.12908
0.14101 0.33924 0.13066
0.14177 0.28969 0.12762
0.14253 0.15969 0.12833
0.14329 0.22234 0.12744
0.14405 0.17987 0.12556
0.14481 0.38941 0.12623
0.14557 0.19638 0.12714
0.14633 0.27426 0.12653
0.14709 0.20065 0.12639
0.14785 0.25476 0.12489
0.14861 0.23603 0.12481
0.14937 0.22799 0.12276
0.15013 0.23782 0.12341
0.15089 0.09845 0.12390
0.15165 0.17117 0.12513
0.15241 0.14726 0.12104
0.15317 0.18693 0.12353
0.15393 0.27173 0.12226
0.15469 0.25679 0.12189
0.15545 0.20238 0.12074
0.15621 0.03887 0.12090
0.15697 0.06280 0.12123
0.15773 0.27770 0.12183
0.15849 0.12187 0.11977
0.15925 0.29738 0.11827
0.16001 0.24728 0.11748
0.16077 0.23374 0.11936
0.16153 0.10391 0.11744
0.16229 0.09491 0.11798
0.16305 0.26896 0.11719
0.16381 0.16898 0.11551
0.16457 0.23645 0.11557
0.16533 0.20036 0.11667
0.16609 0.24602 0.11515
0.16685 0.08463 0.11574
0.16761 0.26412 0.11466
0.16837 0.24435 0.11687
0.16913 0.29267 0.11539
0.16989 0.23643 0.11472
0.17065 0.22812 0.11474
0.17141 0.16999 0.11331
0.17217 0.29480 0.11341
0.17293 0.26630 0.11375
0.17369 0.31808 0.11612
0.17445 0.33552 0.11446
0.17521 0.30558 0.11558
0.17597 0.18398 0.11669
0.17673 0.18702 0.11649
0.17749 0.05341 0.11568
0.17825 0.25712 0.11654
0.17901 0.25777 0.11976
0.17977 0.39549 0.12151
0.18053 0.30302 0.12204
0.18129 0.35206 0.12135
0.18205 0.47696 0.12284
0.18281 0.28001 0.12284
0.18357 0.32887 0.12319
0.18433 0.21801 0.12436
0.18509 0.34112 0.12783
0.18585 0.41426 0.12471
0.18661 0.35380 0.12574
0.18737 0.14223 0.12548
0.18813 0.16272 0.12526
0.18889 0.22615 0.12503
0.18965 0.48272 0.12629
0.19041 0.34959 0.12582
0.19117 0.54991 0.12479
0.19193 0.34126 0.12762
0.19269 0.06055 0.12641
0.19345 0.32848 0.12639
0.19421 0.36961 0.12732
0.19497 0.21869 0.12671
0.19573 0.26594 0.12776
0.19649 0.25987 0.13034
0.19725 0.14620 0.12815
0.19801 0.30561 0.12941
0.19877 0.28876 0.12900
0.19953 0.31689 0.12750
0.20029 0.20540 0.12821
0.20105 0.33636 0.12971
0.20181 0.25800 0.12971
0.20257 0.16492 0.12771
0.20333 0.18489 0.12754
0.20409 0.34088 0.12766
0.20485 0.29981 0.12777
0.20561 0.20863 0.12718
0.20637 0.32480 0.12643
0.20713 0.32877 0.12993
0.20789 0.24950 0.12971
0.20865 0.30202 0.12916
0.20941 0.34004 0.12894
0.21017 0.17505 0.12780
0.21093 0.30514 0.12866
0.21169 0.43748 0.12643
0.21245 0.17918 0.12874
0.21321 0.03466 0.12706
0.21397 0.35206 0.12714
0.21473 0.29347 0.12787
0.21549 0.22462 0.12852
0.21625 0.42063 0.12863
0.21701 0.26553 0.12862
0.21777 0.18985 0.13007
0.21853 0.17086 0.12805
0.21929 0.15034 0.12730
0.22005 0.28376 0.12679
0.22081 0.44986 0.12539
0.22157 0.13594 0.12641
0.22233 0.30439 0.12697
0.22309 0.23718 0.12695
0.22385 0.17219 0.12706
0.22461 0.24502 0.12609
0.22537 0.14132 0.12414
0.22613 0.21262 0.12222
0.22689 0.41388 0.12323
0.22765 0.21961 0.12226
0.22841 0.35389 0.12294
0.22917 0.26821 0.12313
0.22993 0.23677 0.12280
0.23069 0.30315 0.12023
0.23145 0.40743 0.12052
0.23221 0.03217 0.12163
0.23297 0.23666 0.11727
0.23373 0.21297 0.11888
0.23449 0.33658 0.11887
0.23525 0.09642 0.11744
0.23601 0.23834 0.11701
0.23677 0.20903 0.11667
0.23753 0.29148 0.11776
0.23829 0.18550 0.11651
0.23905 0.16970 0.11845
0.23981 0.05711 0.11620
0.24057 0.21884 0.11389
0.24133 0.33724 0.11557
0.24209 0.18948 0.11367
0.24285 0.23031 0.11434
0.24361 0.22805 0.11418
0.24437 0.19668 0.11414
0.24513 0.22915 0.11402
0.24589 0.20814 0.11418
0.24665 0.06842 0.11329
0.24741 0.15531 0.11294
0.24817 0.34399 0.11247
0.24893 0.24166 0.11280
0.24969 0.18780 0.11144
0.25045 0.29550 0.11051
0.25121 0.14946 0.11025
0.25197 0.11001 0.10944
0.25273 0.06425 0.10867
0.25349 0.25535 0.10916
0.25425 0.39859 0.10897
0.25501 0.12663 0.10954
0.25577 0.23875 0.10701
0.25653 0.17924 0.10800
0.25729 0.12919 0.10731
0.25805 0.16867 0.10755
0.25881 0.08361 0.10806
0.25957 0.12613 0.10761
0.26033 0.15753 0.10644
0.26109 0.20772 0.10763
0.26185 0.12495 0.10656
0.26261 0.21071 0.10387
0.26337 0.07289 0.10456
0.26413 0.07144 0.10373
0.26489 0.19027 0.10482
0.26565 0.19470 0.10389
0.26641 0.05383 0.10383
0.26717 0.07248 0.10369
0.26793 0.11158 0.10259
0.26869 0.05881 0.10456
0.26945 0.22708 0.10369
0.27021 0.08133 0.10472
0.27097 0.16349 0.10342
0.27172 0.03066 0.10346
0.27248 0.07361 0.10075
0.27324 0.15078 0.10170
0.27400 -0.04887 0.10178
0.27476 0.23153 0.10065
0.27552 0.11010 0.10103
0.27628 -0.08204 0.10138
0.27704 0.14641 0.10012
0.27780 0.05987 0.10069
0.27856 0.06341 0.10138
0.27932 0.02093 0.09935
0.28008 0.07729 0.09881
0.28084 0.11995 0.09959
0.28160 0.27163 0.09796
0.28236 0.04750 0.09992
0.28312 -0.01627 0.09929
0.28388 0.05913 0.10057
0.28464 0.09468 0.09980
0.28540 0.02866 0.09887
0.28616 0.13381 0.09783
0.28692 0.04579 0.09945
0.28768 0.13784 0.10045
0.28844 0.01689 0.09856
0.28920 0.09316 0.09865
0.28996 0.24920 0.09879
0.29072 0.09863 0.09792
0.29148 0.09710 0.09970
0.29224 -0.03575 0.09864
0.29300 0.20763 0.09972
0.29376 0.15970 0.09917
0.29452 0.00012 0.10113
0.29528 0.07973 0.09838
0.29604 0.00998 0.09885
0.29680 0.05915 0.09978
0.29756 0.07075 0.09956
0.29832 0.08754 0.10004
0.29908 0.04785 0.09974
0.29984 0.14833 0.10057
0.30060 0.18126 0.09816
0.30136 0.14408 0.09838
0.30212 0.01902 0.09753
0.30288 0.11741 0.09814
0.30364 0.11241 0.09789
0.30440 0.09313 0.09656
0.30516 0.08245 0.09704
0.30592 0.01711 0.09941
0.30668 0.01201 0.09860
0.30744 0.21221 0.09891
0.30820 0.07318 0.09968
0.30896 0.07768 0.10083
0.30972 0.23578 0.09998
0.31048 0.16272 0.10012
0.31124 0.14312 0.10095
0.31200 0.18756 0.09988
0.31276 0.17388 0.10029
0.31352 0.17268 0.10109
0.31428 0.15745 0.09941
0.31504 0.08455 0.10184
0.31580 0.22028 0.10271
0.31656 0.10273 0.10138
0.31732 -0.01079 0.10342
0.31808 0.20933 0.10413
0.31883 0.03269 0.10468
0.31959 0.09116 0.10522
0.32035 0.04760 0.10513
0.32111 0.02909 0.10509
0.32187 0.04974 0.10466
0.32263 0.04892 0.10569
0.32339 0.21076 0.10604
0.32415 0.18963 0.10563
0.32491 0.17442 0.10280
0.32567 0.16915 0.10585
0.32643 0.12888 0.10601
0.32719 0.14508 0.10678
0.32795 0.01145 0.10492
0.32871 0.08020 0.10521
0.32947 -0.07064 0.10555
0.33023 0.20684 0.10464
0.33099 0.15495 0.10559
0.33175 0.20605 0.10859
0.33251 0.18938 0.10654
0.33327 0.06080 0.10624
0.33403 -0.13750 0.10851
0.33479 0.23685 0.10670
0.33555 -0.02914 0.10685
0.33631 0.08101 0.10893
0.33707 0.15538 0.10948
0.33783 0.00218 0.10764
0.33859 0.16588 0.10836
0.33935 0.02194 0.10861
0.34011 0.17130 0.10895
0.34087 0.14939 0.10970
0.34163 -0.00780 0.10899
0.34239 -0.07341 0.11055
0.34315 0.02443 0.10928
0.34391 0.10785 0.10859
0.34467 0.12953 0.10869
0.34543 0.11009 0.10999
0.34619 0.20132 0.10930
0.34695 0.14128 0.10968
0.34771 0.07602 0.10840
0.34847 0.14267 0.10990
0.34922 0.16611 0.10938
0.34998 0.19176 0.10772
0.35074 0.08957 0.11075
0.35150 0.09149 0.10731
0.35226 0.09145 0.10626
0.35302 0.07916 0.10642
0.35378 0.09443 0.10496
0.35454 0.16250 0.10425
0.35530 0.17561 0.10480
0.35606 -0.00664 0.10516
0.35682 -0.08242 0.10535
0.35758 0.05856 0.10644
0.35834 -0.02648 0.10766
0.35910 0.20308 0.10614
0.35986 0.15899 0.10524
0.36062 0.03331 0.10697
0.36138 0.05700 0.10788
0.36214 -0.00719 0.10670
0.36290 0.20822 0.10804
0.36366 0.05362 0.10733
0.36442 0.08472 0.10596
0.36518 -0.01304 0.10719
0.36594 0.32300 0.10642
0.36670 0.14454 0.10666
0.36746 0.06032 0.10926
0.36822 0.11979 0.10869
0.36898 0.03574 0.10998
0.36974 0.04310 0.11270
0.37050 0.06222 0.11197
0.37126 0.13229 0.11053
0.37202 0.05547 0.11219
0.37277 0.12221 0.11156
0.37353 0.16839 0.11406
0.37429 0.31866 0.11306
0.37505 0.07121 0.11408
0.37581 0.11158 0.11525
0.37657 0.00891 0.11693
0.37733 0.16191 0.11638
0.37809 0.11337 0.11740
0.37885 0.22751 0.12048
0.37961 0.04381 0.11934
0.38037 0.10950 0.11958
0.38113 0.01457 0.12110
0.38189 -0.07187 0.12370
0.38265 0.08844 0.11914
0.38341 0.09445 0.12489
0.38417 0.02822 0.12297
0.38493 0.01733 0.12511
0.38569 0.12144 0.12467
0.38645 0.13572 0.12706
0.38721 0.11471 0.12831
0.38797 -0.06842 0.12779
0.38873 0.11930 0.12821
0.38949 0.12686 0.14960
0.39025 0.21913 0.13232
0.39101 0.20255 0.13169
0.39177 0.02815 0.13347
0.39252 0.23016 0.13194
0.39328 0.19960 0.13224
0.39404 0.13945 0.13572
0.39480 0.10435 0.13419
0.39556 0.19928 0.13726
0.39632 0.09468 0.13858
0.39708 -0.08358 0.13933
0.39784 -0.00999 0.13822
0.39860 0.23364 0.14215
0.39936 0.29164 0.14237
0.40012 0.05118 0.14085
0.40088 -0.07178 0.14176
0.40164 0.33704 0.14332
0.40240 0.25257 0.14567
0.40316 0.03969 0.14595
0.40392 -0.07935 0.14704
0.40468 -0.03077 0.28871
0.40544 0.14937 0.14664
0.40620 0.38180 0.14884
0.40696 0.13609 0.15089
0.40772 0.20690 0.15259
0.40848 0.13415 0.15322
0.40924 -0.09251 0.15104
0.40999 0.10993 0.15039
0.41075 0.21209 0.15120
0.41151 -0.09084 0.15330
0.41227 0.21595 0.15409
0.41303 0.00604 0.15325
0.41379 0.14461 0.15705
0.41455 0.15791 0.15685
0.41531 0.20143 0.15905
0.41607 0.01388 0.15166
0.41683 0.14161 0.15794
0.41759 0.00737 0.15719
0.41835 -0.20894 0.16025
0.41911 0.24497 0.16347
0.41987 0.21474 0.15989
0.42063 0.15439 0.16517
0.42139 -0.00164 0.16574
0.42215 0.00029 0.16470
0.42291 0.15670 0.16438
0.42367 0.07738 0.16924
0.42443 -0.05280 0.16464
0.42519 0.09556 0.16564
0.42594 0.18931 0.16956
0.42670 0.09711 0.17572
0.42746 0.29175 0.17856
0.42822 -0.05148 0.17841
0.42898 0.18317 0.17300
0.42974 0.08156 0.18019
0.43050 0.08629 0.17817
0.43126 0.06543 0.18174
0.43202 0.19629 0.18123
0.43278 0.21603 0.18420
0.43354 0.09844 0.19308
0.43430 -0.11056 0.18933
0.43506 0.09698 0.19108
