# Supplementary material for: De novo design of proteins housing excitonically coupled chlorophyll special pairs
Source: Nat Chem Biol. 2024 Jun 3;20(7):906–15. doi: 10.1038/s41589-024-01626-0 (PMC11213709; doi:10.1038/s41589-024-01626-0)
Supplement: Supplementary file 5 — Raw SAXS data for SP1, SP2 and SP3 apo proteins. [file 41589_2024_1626_MOESM5_ESM.zip › SAXS_data_Fig2/SP1_166uM/Buffer2/SP1_166uM_snap_00025.sub.2.dat]

0.01026 30.98207 8.24778
0.01102 30.90360 4.99475
0.01178 30.47294 3.45154
0.01254 31.03742 2.65100
0.01330 30.93744 2.05451
0.01406 30.37035 1.80678
0.01482 30.38271 1.56818
0.01558 31.37284 1.41230
0.01634 30.78123 1.32923
0.01710 30.29357 1.11893
0.01786 29.62267 1.09583
0.01862 30.41839 0.98929
0.01938 28.39779 0.92312
0.02014 28.50151 0.87130
0.02090 30.03201 0.84750
0.02166 28.12086 0.81644
0.02242 28.06836 0.71096
0.02318 27.63869 0.69525
0.02395 28.23932 0.69837
0.02471 27.74523 0.68984
0.02547 27.19167 0.64982
0.02623 26.87302 0.60340
0.02699 26.38887 0.58629
0.02775 26.06176 0.59574
0.02851 25.65610 0.56982
0.02927 25.84941 0.54432
0.03003 25.76719 0.51477
0.03079 25.33861 0.51077
0.03155 24.62791 0.49037
0.03231 25.43268 0.50185
0.03307 24.00199 0.49214
0.03383 24.19099 0.47026
0.03459 23.53909 0.47100
0.03535 22.71486 0.44860
0.03611 22.60353 0.44018
0.03687 23.00352 0.44122
0.03763 22.20960 0.43152
0.03839 22.14837 0.40940
0.03915 21.90081 0.41065
0.03991 20.75955 0.41765
0.04067 20.90284 0.40836
0.04143 21.14091 0.39270
0.04219 20.40379 0.37696
0.04295 20.08402 0.35664
0.04371 19.11971 0.36625
0.04447 19.16855 0.36702
0.04523 18.95362 0.36887
0.04599 18.67468 0.35299
0.04675 18.41494 0.34284
0.04751 18.27584 0.33526
0.04827 17.60188 0.32717
0.04903 17.32292 0.33329
0.04979 17.35018 0.32438
0.05055 16.46016 0.33059
0.05131 16.34722 0.31368
0.05207 16.24897 0.30765
0.05283 15.54456 0.31547
0.05359 15.61042 0.30546
0.05435 15.47120 0.29736
0.05511 14.89538 0.29220
0.05587 14.75143 0.28815
0.05663 14.19785 0.29140
0.05739 13.58104 0.27794
0.05815 13.50754 0.27754
0.05891 13.39420 0.27309
0.05967 12.92548 0.27234
0.06043 12.78240 0.27113
0.06119 12.46086 0.27311
0.06195 12.16681 0.25807
0.06271 12.31114 0.26333
0.06347 11.75115 0.26143
0.06423 11.16752 0.25725
0.06499 11.27857 0.25119
0.06575 10.53321 0.25230
0.06651 10.84567 0.25017
0.06727 10.60793 0.24487
0.06803 10.13081 0.24248
0.06879 9.77895 0.23693
0.06955 9.61857 0.23499
0.07031 9.39698 0.23875
0.07107 9.04892 0.23009
0.07183 8.93957 0.22588
0.07259 8.69956 0.22938
0.07335 8.39968 0.22468
0.07412 8.28214 0.21945
0.07488 8.07792 0.21948
0.07564 8.00921 0.22225
0.07640 7.64779 0.21688
0.07716 7.45603 0.21124
0.07792 7.49623 0.21865
0.07868 7.13237 0.20864
0.07944 6.87976 0.21138
0.08020 6.62305 0.20443
0.08096 6.47315 0.20085
0.08172 6.31044 0.20091
0.08248 6.05508 0.19909
0.08324 6.05032 0.19850
0.08400 5.51183 0.19883
0.08476 5.63803 0.19945
0.08552 5.26601 0.20184
0.08628 5.25061 0.20539
0.08704 5.37839 0.20014
0.08780 4.89697 0.19676
0.08856 4.80738 0.20278
0.08932 4.52669 0.20195
0.09008 4.50855 0.20629
0.09084 4.51426 0.21041
0.09160 4.04486 0.20627
0.09236 3.95188 0.20746
0.09312 3.76903 0.20526
0.09388 3.82675 0.20203
0.09464 3.83986 0.20007
0.09540 3.59207 0.19944
0.09616 3.74672 0.20031
0.09692 3.15940 0.19616
0.09768 3.24118 0.19859
0.09844 3.36451 0.18832
0.09920 2.76243 0.19232
0.09996 2.70903 0.18571
0.10072 2.60596 0.18449
0.10148 2.43131 0.18215
0.10224 2.63578 0.17705
0.10300 2.39084 0.17601
0.10376 2.56600 0.17458
0.10452 2.40095 0.17342
0.10528 2.15938 0.17296
0.10604 2.18124 0.17411
0.10680 2.26348 0.16629
0.10756 1.87723 0.16613
0.10832 1.81055 0.16747
0.10908 1.74855 0.16637
0.10984 1.79579 0.16727
0.11060 1.65972 0.16532
0.11136 1.82549 0.16629
0.11212 1.57797 0.16388
0.11288 1.31783 0.16340
0.11364 1.17780 0.16077
0.11440 1.29126 0.15817
0.11516 1.36167 0.15678
0.11592 1.30106 0.16133
0.11668 1.25927 0.15542
0.11744 1.18261 0.15499
0.11820 1.12292 0.15147
0.11896 0.96146 0.15224
0.11972 0.99345 0.14926
0.12048 0.99975 0.14936
0.12124 0.73939 0.14813
0.12200 0.98156 0.14799
0.12276 0.88292 0.14604
0.12352 0.76473 0.14446
0.12428 0.84943 0.14282
0.12504 0.77263 0.14499
0.12580 0.78165 0.14366
0.12656 0.84567 0.14495
0.12732 0.77699 0.14213
0.12808 0.59320 0.14116
0.12884 0.54009 0.14139
0.12960 0.43676 0.14052
0.13036 0.44816 0.13946
0.13112 0.41726 0.13655
0.13188 0.48332 0.13502
0.13264 0.49854 0.13511
0.13340 0.38975 0.13421
0.13416 0.40382 0.13472
0.13492 0.29897 0.13395
0.13568 0.30471 0.13409
0.13644 0.38176 0.13148
0.13720 0.47807 0.12887
0.13796 0.32256 0.13357
0.13873 0.32224 0.13233
0.13949 0.15259 0.12925
0.14025 0.34528 0.13004
0.14101 0.17196 0.13019
0.14177 0.22718 0.12887
0.14253 0.32851 0.12952
0.14329 0.02402 0.12545
0.14405 0.38514 0.12761
0.14481 0.20918 0.12549
0.14557 0.28347 0.12680
0.14633 0.17410 0.12717
0.14709 0.29859 0.12512
0.14785 0.17503 0.12459
0.14861 0.37488 0.12388
0.14937 0.30347 0.12431
0.15013 0.26473 0.12382
0.15089 0.25688 0.12413
0.15165 0.16186 0.12229
0.15241 0.15107 0.12299
0.15317 0.17481 0.12265
0.15393 0.13307 0.12314
0.15469 0.31259 0.12297
0.15545 0.22271 0.12069
0.15621 0.13259 0.12002
0.15697 0.16688 0.12002
0.15773 0.26524 0.12137
0.15849 0.15001 0.11937
0.15925 0.21488 0.11913
0.16001 0.24400 0.11827
0.16077 0.22534 0.11714
0.16153 0.22663 0.11696
0.16229 0.34310 0.11825
0.16305 0.32563 0.11755
0.16381 0.15415 0.11730
0.16457 0.33341 0.11700
0.16533 0.15597 0.11627
0.16609 0.28977 0.11781
0.16685 0.27000 0.11522
0.16761 0.20829 0.11524
0.16837 0.31512 0.11471
0.16913 0.17484 0.11558
0.16989 0.13483 0.11410
0.17065 0.31359 0.11398
0.17141 0.39908 0.11303
0.17217 0.25998 0.11323
0.17293 0.29600 0.11595
0.17369 0.14480 0.11574
0.17445 0.31520 0.11635
0.17521 0.30641 0.11424
0.17597 0.33227 0.11690
0.17673 0.14586 0.11605
0.17749 0.22163 0.11568
0.17825 0.19276 0.11907
0.17901 0.14047 0.12154
0.17977 0.31426 0.11953
0.18053 0.33393 0.12160
0.18129 0.21882 0.12040
0.18205 0.21577 0.12287
0.18281 0.36689 0.12206
0.18357 0.27557 0.12374
0.18433 0.13988 0.12202
0.18509 0.30149 0.12338
0.18585 0.17516 0.12271
0.18661 0.17216 0.12190
0.18737 0.15764 0.12324
0.18813 0.33349 0.12360
0.18889 0.12422 0.12498
0.18965 0.09621 0.12611
0.19041 0.33689 0.12455
0.19117 0.34399 0.12577
0.19193 0.30969 0.12650
0.19269 0.19385 0.12784
0.19345 0.34963 0.12725
0.19421 0.25157 0.12834
0.19497 0.30560 0.12633
0.19573 0.43839 0.12623
0.19649 0.41351 0.12812
0.19725 0.35332 0.12852
0.19801 0.27575 0.12990
0.19877 0.15745 0.13069
0.19953 0.01654 0.12658
0.20029 0.25832 0.12883
0.20105 0.38430 0.13027
0.20181 0.29004 0.12940
0.20257 0.26462 0.12927
0.20333 0.30046 0.12644
0.20409 0.31758 0.12778
0.20485 0.24932 0.12915
0.20561 0.17566 0.12773
0.20637 0.47172 0.12812
0.20713 0.25163 0.13035
0.20789 0.31696 0.12848
0.20865 0.36924 0.12871
0.20941 0.24853 0.12816
0.21017 0.30179 0.12994
0.21093 0.23485 0.12861
0.21169 0.29370 0.13039
0.21245 0.22257 0.12844
0.21321 0.23126 0.12788
0.21397 0.37622 0.13018
0.21473 0.24278 0.12954
0.21549 0.30643 0.12775
0.21625 0.16385 0.12933
0.21701 0.24328 0.12854
0.21777 0.23500 0.12538
0.21853 0.26358 0.12952
0.21929 0.31916 0.12775
0.22005 0.23654 0.12611
0.22081 0.21927 0.12619
0.22157 0.13688 0.12480
0.22233 0.21705 0.12638
0.22309 0.27845 0.12775
0.22385 0.21747 0.12382
0.22461 0.24446 0.12381
0.22537 0.19840 0.12518
0.22613 0.17486 0.12464
0.22689 0.17404 0.12370
0.22765 0.37668 0.12000
0.22841 -0.02610 0.12152
0.22917 0.28435 0.12093
0.22993 0.27495 0.12206
0.23069 0.29250 0.12058
0.23145 0.24478 0.12012
0.23221 0.21867 0.11959
0.23297 0.27430 0.11965
0.23373 0.04018 0.11931
0.23449 0.45008 0.11862
0.23525 0.34658 0.11852
0.23601 0.28092 0.11795
0.23677 0.28671 0.11823
0.23753 0.07655 0.11696
0.23829 0.04157 0.11595
0.23905 0.25034 0.11544
0.23981 0.25231 0.11583
0.24057 0.22802 0.11444
0.24133 0.20284 0.11524
0.24209 0.17235 0.11424
0.24285 0.08319 0.11439
0.24361 0.16516 0.11524
0.24437 0.11258 0.11315
0.24513 0.10398 0.11471
0.24589 0.27021 0.11321
0.24665 0.05573 0.11248
0.24741 0.14115 0.11222
0.24817 0.09086 0.11269
0.24893 0.28737 0.11040
0.24969 0.12799 0.11196
0.25045 0.13859 0.11060
0.25121 0.24584 0.11117
0.25197 0.28851 0.11015
0.25273 0.35640 0.11041
0.25349 0.16355 0.10938
0.25425 0.25427 0.10807
0.25501 0.13690 0.10837
0.25577 0.17448 0.10748
0.25653 0.14721 0.10596
0.25729 0.10533 0.10709
0.25805 0.15199 0.10726
0.25881 0.13943 0.10713
0.25957 0.13283 0.10742
0.26033 0.12932 0.10602
0.26109 0.07229 0.10788
0.26185 0.08300 0.10592
0.26261 0.10871 0.10685
0.26337 0.16284 0.10744
0.26413 0.23338 0.10387
0.26489 0.11468 0.10483
0.26565 0.24116 0.10355
0.26641 0.34249 0.10369
0.26717 0.01996 0.10296
0.26793 0.27735 0.10397
0.26869 0.16068 0.10385
0.26945 0.23382 0.10353
0.27021 0.21970 0.10310
0.27097 0.10187 0.10349
0.27172 0.21407 0.10100
0.27248 0.08659 0.10302
0.27324 0.27298 0.10268
0.27400 0.06466 0.10195
0.27476 0.13618 0.10124
0.27552 0.24323 0.10092
0.27628 0.20837 0.10179
0.27704 0.04994 0.10110
0.27780 0.10725 0.10152
0.27856 0.11098 0.10033
0.27932 0.02145 0.09966
0.28008 0.22528 0.09818
0.28084 0.05687 0.09719
0.28160 0.16947 0.09933
0.28236 -0.01676 0.09895
0.28312 0.10451 0.09895
0.28388 0.15447 0.09770
0.28464 0.16154 0.09903
0.28540 0.18138 0.09865
0.28616 0.11864 0.09905
0.28692 -0.02494 0.09891
0.28768 0.05241 0.09938
0.28844 0.09965 0.10029
0.28920 0.12806 0.09847
0.28996 0.04124 0.09867
0.29072 -0.02294 0.10051
0.29148 0.03245 0.09863
0.29224 0.02752 0.09960
0.29300 0.12052 0.10015
0.29376 -0.01007 0.09984
0.29452 0.27229 0.09952
0.29528 0.06817 0.09915
0.29604 0.14528 0.10102
0.29680 0.04462 0.09889
0.29756 0.12767 0.10033
0.29832 0.10065 0.09895
0.29908 0.24716 0.09946
0.29984 0.17413 0.09768
0.30060 0.18974 0.09913
0.30136 0.14405 0.09944
0.30212 -0.00656 0.09891
0.30288 0.21203 0.09905
0.30364 0.01424 0.09780
0.30440 0.17794 0.09875
0.30516 0.02217 0.09796
0.30592 0.11335 0.09812
0.30668 0.13235 0.09946
0.30744 0.10470 0.09933
0.30820 0.13166 0.09881
0.30896 0.05557 0.09842
0.30972 0.06996 0.10035
0.31048 0.23414 0.09940
0.31124 0.19719 0.09992
0.31200 0.05500 0.09996
0.31276 0.05340 0.10021
0.31352 0.09225 0.10088
0.31428 0.21960 0.09948
0.31504 0.08545 0.10179
0.31580 0.05631 0.10349
0.31656 0.24883 0.10237
0.31732 -0.06064 0.10312
0.31808 0.15868 0.10588
0.31883 0.02952 0.10517
0.31959 0.08480 0.10361
0.32035 0.07661 0.10570
0.32111 0.16145 0.10509
0.32187 0.07068 0.10430
0.32263 0.04749 0.10548
0.32339 0.26984 0.10655
0.32415 0.11135 0.10612
0.32491 0.11947 0.10549
0.32567 0.10674 0.10562
0.32643 0.05715 0.10647
0.32719 0.15870 0.10586
0.32795 0.13629 0.10614
0.32871 0.05364 0.10614
0.32947 -0.06575 0.10456
0.33023 0.05405 0.10764
0.33099 0.01635 0.10738
0.33175 -0.06711 0.10849
0.33251 0.03197 0.10687
0.33327 0.18674 0.10804
0.33403 0.04456 0.10884
0.33479 0.06463 0.10655
0.33555 0.08463 0.10766
0.33631 0.19974 0.10703
0.33707 0.16145 0.10819
0.33783 -0.00314 0.10888
0.33859 0.21636 0.10738
0.33935 -0.00754 0.10655
0.34011 0.06817 0.10776
0.34087 0.13371 0.10800
0.34163 0.03353 0.10744
0.34239 0.07143 0.10989
0.34315 0.14807 0.11220
0.34391 0.24523 0.11039
0.34467 0.03141 0.11034
0.34543 0.14495 0.10924
0.34619 0.09659 0.10914
0.34695 0.04658 0.10882
0.34771 -0.06326 0.11050
0.34847 0.07495 0.10851
0.34922 0.15905 0.11050
0.34998 0.23476 0.10936
0.35074 0.18963 0.10835
0.35150 0.13788 0.10936
0.35226 0.13306 0.10491
0.35302 0.20605 0.10580
0.35378 -0.03851 0.10535
0.35454 0.08173 0.10464
0.35530 -0.01044 0.10501
0.35606 0.12488 0.10592
0.35682 -0.00202 0.10758
0.35758 0.03006 0.10636
0.35834 0.04328 0.10746
0.35910 0.13105 0.10612
0.35986 -0.05429 0.10703
0.36062 0.13478 0.10738
0.36138 0.18537 0.10663
0.36214 0.04021 0.10523
0.36290 -0.05721 0.10541
0.36366 0.12453 0.10661
0.36442 0.00535 0.10537
0.36518 -0.00257 0.10772
0.36594 0.15743 0.10780
0.36670 -0.05647 0.10821
0.36746 0.10804 0.10904
0.36822 0.01328 0.10906
0.36898 0.07601 0.10967
0.36974 0.15852 0.11011
0.37050 0.06286 0.11125
0.37126 0.13020 0.11094
0.37202 0.16632 0.11193
0.37277 0.17884 0.11133
0.37353 -0.03346 0.11380
0.37429 0.03523 0.11483
0.37505 -0.00300 0.11534
0.37581 0.09433 0.11283
0.37657 0.12685 0.11651
0.37733 -0.01160 0.11483
0.37809 0.01697 0.11708
0.37885 0.06920 0.11728
0.37961 -0.07818 0.11860
0.38037 0.23370 0.11986
0.38113 0.05579 0.12010
0.38189 0.31226 0.12225
0.38265 0.07688 0.12360
0.38341 0.05071 0.12324
0.38417 0.22109 0.12184
0.38493 0.08214 0.12484
0.38569 0.10812 0.12532
0.38645 0.02173 0.12755
0.38721 0.14166 0.12662
0.38797 0.00008 0.12808
0.38873 -0.00778 0.12705
0.38949 0.18173 0.14583
0.39025 -0.12815 0.13177
0.39101 0.12090 0.13102
0.39177 -0.01869 0.13193
0.39252 0.07584 0.13203
0.39328 0.13811 0.13272
0.39404 -0.07132 0.13270
0.39480 0.09326 0.13377
0.39556 -0.03433 0.13412
0.39632 0.05816 0.13561
0.39708 -0.08040 0.13857
0.39784 -0.14292 0.13930
0.39860 0.07813 0.14167
0.39936 0.20450 0.13896
0.40012 0.01142 0.14305
0.40088 -0.02037 0.14027
0.40164 0.12587 0.14558
0.40240 0.17901 0.14619
0.40316 0.15581 0.14327
0.40392 0.01222 0.14374
0.40468 0.17325 0.25121
0.40544 0.14388 0.14797
0.40620 0.11558 0.14919
0.40696 0.14941 0.15133
0.40772 0.06056 0.15030
0.40848 0.07194 0.15135
0.40924 0.16442 0.14870
0.40999 0.00020 0.15411
0.41075 0.02100 0.15255
0.41151 -0.03997 0.14957
0.41227 0.11102 0.15419
0.41303 0.12925 0.15483
0.41379 0.22888 0.15326
0.41455 0.34936 0.15609
0.41531 0.01397 0.15358
0.41607 0.22823 0.15358
0.41683 0.15508 0.15405
0.41759 0.08596 0.15709
0.41835 0.02172 0.16100
0.41911 0.05438 0.15826
0.41987 -0.11233 0.15808
0.42063 0.06313 0.16185
0.42139 0.02333 0.16308
0.42215 0.06401 0.16473
0.42291 -0.00581 0.16341
0.42367 -0.04735 0.15962
0.42443 0.04992 0.16778
0.42519 0.19715 0.16776
0.42594 0.03989 0.17345
0.42670 0.26449 0.16853
0.42746 0.23808 0.17839
0.42822 0.07792 0.17483
0.42898 0.12916 0.17728
0.42974 -0.02178 0.17777
0.43050 -0.11025 0.18053
0.43126 0.11537 0.18368
0.43202 0.11494 0.18484
0.43278 -0.03790 0.18818
0.43354 -0.15001 0.18992
0.43430 0.07116 0.19185
0.43506 0.25179 0.19300
