# Supplementary material for: De novo design of proteins housing excitonically coupled chlorophyll special pairs
Source: Nat Chem Biol. 2024 Jun 3;20(7):906–15. doi: 10.1038/s41589-024-01626-0 (PMC11213709; doi:10.1038/s41589-024-01626-0)
Supplement: Supplementary file 5 — Raw SAXS data for SP1, SP2 and SP3 apo proteins. [file 41589_2024_1626_MOESM5_ESM.zip › SAXS_data_Fig2/SP1_166uM/Buffer2/SP1_166uM_snap_00003.sub.2.dat]

0.01026 31.69665 8.90384
0.01102 28.22770 5.49009
0.01178 30.68693 3.54008
0.01254 32.00104 2.53646
0.01330 30.22184 2.02434
0.01406 31.55420 1.69206
0.01482 29.95105 1.57829
0.01558 30.52475 1.38244
0.01634 30.40200 1.18934
0.01710 29.22412 1.11880
0.01786 28.90530 1.01987
0.01862 28.63003 0.98997
0.01938 27.64263 0.93192
0.02014 29.16173 0.87439
0.02090 26.90650 0.82122
0.02166 28.56180 0.75130
0.02242 27.68302 0.74486
0.02318 28.29726 0.69935
0.02395 27.94657 0.67280
0.02471 27.23690 0.67198
0.02547 27.00071 0.62978
0.02623 26.42921 0.60124
0.02699 26.94833 0.60373
0.02775 25.66030 0.57061
0.02851 26.08500 0.58578
0.02927 25.42029 0.57184
0.03003 25.59246 0.53377
0.03079 25.45148 0.50918
0.03155 24.28472 0.49532
0.03231 24.56998 0.48957
0.03307 24.58961 0.48588
0.03383 23.75537 0.47328
0.03459 23.12343 0.45554
0.03535 23.49417 0.44185
0.03611 22.89962 0.44032
0.03687 23.02888 0.43729
0.03763 22.34401 0.41834
0.03839 21.48918 0.41603
0.03915 22.05129 0.40739
0.03991 20.92943 0.40588
0.04067 21.34856 0.39440
0.04143 20.62845 0.38534
0.04219 20.35364 0.37653
0.04295 19.75317 0.37905
0.04371 19.74660 0.36578
0.04447 19.01620 0.36977
0.04523 18.65183 0.34876
0.04599 18.58435 0.35071
0.04675 18.51807 0.33143
0.04751 17.78620 0.33675
0.04827 17.65588 0.32507
0.04903 17.51576 0.32705
0.04979 17.22101 0.32379
0.05055 17.06394 0.31974
0.05131 16.05466 0.31851
0.05207 16.38817 0.30896
0.05283 15.59623 0.31150
0.05359 15.44602 0.30431
0.05435 15.30535 0.29446
0.05511 14.87756 0.30047
0.05587 14.77433 0.29406
0.05663 14.80555 0.29728
0.05739 13.92139 0.28130
0.05815 14.00297 0.28180
0.05891 13.33878 0.27626
0.05967 13.04975 0.27379
0.06043 12.86393 0.27561
0.06119 12.69234 0.27844
0.06195 12.43802 0.27268
0.06271 12.03230 0.26314
0.06347 11.44498 0.25884
0.06423 11.58487 0.25860
0.06499 11.51535 0.25243
0.06575 11.09160 0.25210
0.06651 10.83625 0.24938
0.06727 10.15394 0.25185
0.06803 10.11528 0.23953
0.06879 10.04423 0.23959
0.06955 9.64606 0.23755
0.07031 9.47895 0.23735
0.07107 9.47010 0.23255
0.07183 9.02220 0.23354
0.07259 9.11700 0.22514
0.07335 8.75076 0.22353
0.07412 8.69296 0.21647
0.07488 8.24103 0.21989
0.07564 7.95854 0.21653
0.07640 7.96650 0.21669
0.07716 7.79802 0.21297
0.07792 7.44484 0.21364
0.07868 7.28912 0.21459
0.07944 7.09454 0.20836
0.08020 6.84325 0.20646
0.08096 6.33887 0.20301
0.08172 6.58277 0.19983
0.08248 6.33992 0.19920
0.08324 6.07340 0.19653
0.08400 5.81829 0.19908
0.08476 5.83220 0.20088
0.08552 5.59479 0.19977
0.08628 5.43573 0.20249
0.08704 5.17453 0.20135
0.08780 4.83654 0.19793
0.08856 4.80089 0.19742
0.08932 4.73651 0.20378
0.09008 4.46784 0.20257
0.09084 4.67876 0.20398
0.09160 4.48840 0.21163
0.09236 4.17611 0.20388
0.09312 4.10547 0.20398
0.09388 4.12671 0.20154
0.09464 3.70655 0.19909
0.09540 3.82822 0.19915
0.09616 3.55221 0.20196
0.09692 3.08682 0.19448
0.09768 3.30661 0.19245
0.09844 3.51207 0.19348
0.09920 2.93599 0.19072
0.09996 3.20863 0.18986
0.10072 3.14094 0.19163
0.10148 2.62822 0.18479
0.10224 2.58323 0.18118
0.10300 2.52258 0.17977
0.10376 2.51896 0.17710
0.10452 2.55032 0.17204
0.10528 2.39104 0.17453
0.10604 2.31368 0.17202
0.10680 2.02330 0.17014
0.10756 1.95589 0.17016
0.10832 1.93241 0.16642
0.10908 2.00872 0.16411
0.10984 1.71955 0.16854
0.11060 1.71183 0.17091
0.11136 1.79385 0.16565
0.11212 1.70032 0.16061
0.11288 1.36852 0.15942
0.11364 1.36952 0.15881
0.11440 1.27911 0.15733
0.11516 1.31976 0.15707
0.11592 1.24074 0.15883
0.11668 1.32377 0.15384
0.11744 1.21213 0.15270
0.11820 1.09512 0.15124
0.11896 1.10209 0.15440
0.11972 1.01152 0.14995
0.12048 1.00822 0.15145
0.12124 0.90163 0.14795
0.12200 0.75078 0.15084
0.12276 1.00298 0.14467
0.12352 0.67474 0.14657
0.12428 0.73450 0.14507
0.12504 0.83270 0.14599
0.12580 0.57889 0.14194
0.12656 0.61596 0.14334
0.12732 0.72941 0.13898
0.12808 0.65001 0.14010
0.12884 0.53594 0.14251
0.12960 0.64583 0.14161
0.13036 0.64296 0.14105
0.13112 0.47931 0.13642
0.13188 0.58032 0.13793
0.13264 0.46752 0.13684
0.13340 0.46511 0.13579
0.13416 0.49086 0.13231
0.13492 0.34870 0.13332
0.13568 0.46744 0.13512
0.13644 0.40032 0.13310
0.13720 0.25637 0.13193
0.13796 0.48769 0.13126
0.13873 0.61394 0.13087
0.13949 0.36756 0.12830
0.14025 0.28539 0.12899
0.14101 0.29589 0.13112
0.14177 0.25045 0.13148
0.14253 0.25622 0.12616
0.14329 0.32783 0.12549
0.14405 0.17962 0.12761
0.14481 0.19410 0.12689
0.14557 0.26922 0.12826
0.14633 0.31996 0.12567
0.14709 0.32426 0.12545
0.14785 0.28742 0.12581
0.14861 0.18830 0.12600
0.14937 0.28867 0.12344
0.15013 0.20685 0.12379
0.15089 0.21686 0.12446
0.15165 0.32909 0.12264
0.15241 0.32308 0.12316
0.15317 0.19784 0.12472
0.15393 0.24927 0.12189
0.15469 0.32501 0.12150
0.15545 0.23471 0.12051
0.15621 0.22151 0.11946
0.15697 0.21729 0.12011
0.15773 0.10418 0.12077
0.15849 0.14747 0.11851
0.15925 -0.01688 0.11956
0.16001 0.18401 0.11891
0.16077 0.24016 0.12025
0.16153 0.26335 0.11871
0.16229 0.17044 0.11921
0.16305 0.08286 0.11640
0.16381 0.21245 0.11650
0.16457 0.22652 0.11749
0.16533 0.22786 0.11662
0.16609 0.26763 0.11610
0.16685 0.35028 0.11578
0.16761 0.10386 0.11488
0.16837 0.14655 0.11384
0.16913 0.40642 0.11596
0.16989 0.15275 0.11612
0.17065 0.22331 0.11476
0.17141 0.44786 0.11191
0.17217 0.21545 0.11274
0.17293 0.32676 0.11341
0.17369 0.22600 0.11460
0.17445 0.35301 0.11746
0.17521 0.32540 0.11632
0.17597 0.07633 0.11612
0.17673 0.21255 0.11580
0.17749 0.36210 0.11687
0.17825 0.23789 0.11723
0.17901 0.33919 0.11897
0.17977 0.25363 0.12007
0.18053 0.00476 0.11981
0.18129 0.20027 0.11992
0.18205 0.48566 0.12116
0.18281 0.26687 0.12243
0.18357 0.30480 0.12381
0.18433 0.47248 0.12187
0.18509 0.30704 0.12347
0.18585 0.26043 0.12310
0.18661 0.24801 0.12262
0.18737 0.27233 0.12486
0.18813 0.34353 0.12559
0.18889 0.25743 0.12678
0.18965 0.34631 0.12508
0.19041 0.42763 0.12583
0.19117 0.14256 0.12830
0.19193 0.29697 0.12622
0.19269 0.25329 0.12709
0.19345 0.42165 0.12591
0.19421 0.27823 0.12774
0.19497 0.32245 0.12596
0.19573 0.32852 0.12857
0.19649 0.33157 0.12867
0.19725 0.26179 0.12810
0.19801 0.41116 0.12844
0.19877 0.27834 0.12843
0.19953 0.17196 0.12861
0.20029 0.14210 0.12936
0.20105 0.25109 0.12883
0.20181 0.41596 0.12810
0.20257 0.12627 0.12946
0.20333 0.24938 0.12727
0.20409 0.28438 0.12510
0.20485 0.40322 0.12822
0.20561 0.30934 0.12858
0.20637 0.26256 0.12713
0.20713 0.28162 0.12842
0.20789 0.33522 0.12743
0.20865 0.37017 0.12737
0.20941 0.14469 0.12733
0.21017 0.25957 0.12747
0.21093 0.06804 0.12865
0.21169 0.19745 0.12917
0.21245 0.27904 0.12802
0.21321 0.23429 0.12755
0.21397 0.54302 0.12767
0.21473 0.25984 0.12792
0.21549 0.34500 0.13004
0.21625 0.23800 0.12662
0.21701 0.33505 0.12856
0.21777 0.27940 0.12670
0.21853 0.26302 0.12755
0.21929 0.24298 0.12867
0.22005 0.28764 0.12676
0.22081 0.20879 0.12486
0.22157 0.29169 0.12503
0.22233 0.45678 0.12630
0.22309 0.29300 0.12494
0.22385 0.43787 0.12593
0.22461 0.12543 0.12321
0.22537 0.12208 0.12644
0.22613 0.33195 0.12314
0.22689 0.39667 0.12298
0.22765 0.19060 0.12252
0.22841 0.29895 0.12288
0.22917 0.43898 0.12193
0.22993 0.30885 0.12063
0.23069 0.24263 0.11837
0.23145 0.35380 0.12084
0.23221 0.15791 0.12132
0.23297 0.32455 0.11810
0.23373 0.24203 0.11926
0.23449 0.32496 0.11942
0.23525 0.17665 0.12073
0.23601 0.33728 0.11752
0.23677 0.33448 0.11841
0.23753 0.21077 0.11640
0.23829 0.10308 0.11491
0.23905 0.20928 0.11515
0.23981 0.22229 0.11401
0.24057 0.23507 0.11442
0.24133 0.11326 0.11199
0.24209 0.15720 0.11258
0.24285 0.29051 0.11480
0.24361 0.37110 0.11476
0.24437 0.21852 0.11476
0.24513 0.16230 0.11474
0.24589 0.15452 0.11359
0.24665 0.17802 0.11230
0.24741 0.21940 0.11240
0.24817 0.17743 0.11143
0.24893 0.16667 0.11229
0.24969 0.35718 0.11076
0.25045 0.27955 0.10906
0.25121 0.17995 0.11039
0.25197 0.16021 0.10857
0.25273 0.13243 0.11118
0.25349 0.12989 0.11005
0.25425 0.06490 0.10748
0.25501 0.17364 0.10987
0.25577 0.18668 0.10880
0.25653 0.03051 0.10758
0.25729 0.43827 0.10756
0.25805 0.23589 0.10756
0.25881 0.04093 0.10778
0.25957 0.22933 0.10653
0.26033 0.08900 0.10592
0.26109 0.31281 0.10594
0.26185 0.22352 0.10558
0.26261 0.17817 0.10789
0.26337 0.07897 0.10537
0.26413 0.19298 0.10353
0.26489 0.14576 0.10487
0.26565 0.25773 0.10347
0.26641 0.23230 0.10455
0.26717 0.26527 0.10473
0.26793 0.26951 0.10424
0.26869 0.21385 0.10210
0.26945 0.14920 0.10252
0.27021 0.17913 0.10200
0.27097 0.10921 0.10228
0.27172 0.23406 0.10430
0.27248 0.08224 0.10226
0.27324 0.18145 0.10327
0.27400 0.09930 0.10185
0.27476 0.15963 0.10264
0.27552 0.01979 0.10080
0.27628 0.15824 0.09971
0.27704 0.08625 0.10029
0.27780 0.11406 0.10084
0.27856 0.09031 0.10096
0.27932 0.11893 0.10026
0.28008 0.19296 0.09849
0.28084 0.13860 0.09754
0.28160 0.16356 0.09985
0.28236 0.06531 0.09941
0.28312 0.01954 0.09846
0.28388 0.04680 0.10036
0.28464 0.22539 0.09815
0.28540 0.18383 0.09957
0.28616 0.10066 0.09829
0.28692 0.12101 0.09823
0.28768 0.14412 0.09734
0.28844 0.15567 0.10033
0.28920 0.09477 0.09841
0.28996 0.09253 0.09815
0.29072 0.12860 0.09951
0.29148 0.05971 0.09973
0.29224 0.16057 0.09930
0.29300 0.08657 0.09902
0.29376 0.16613 0.10042
0.29452 0.18465 0.09977
0.29528 0.08204 0.09928
0.29604 -0.01098 0.10125
0.29680 0.26147 0.09856
0.29756 0.09195 0.09878
0.29832 0.01684 0.09708
0.29908 -0.03756 0.09882
0.29984 0.10467 0.09870
0.30060 -0.02686 0.09981
0.30136 0.09804 0.09959
0.30212 0.13268 0.09845
0.30288 0.06782 0.09752
0.30364 0.08995 0.09791
0.30440 0.17092 0.09702
0.30516 -0.06759 0.09831
0.30592 0.10048 0.09688
0.30668 0.06490 0.09942
0.30744 0.12888 0.10062
0.30820 0.09654 0.10025
0.30896 -0.00671 0.10009
0.30972 0.10540 0.10102
0.31048 0.09559 0.09993
0.31124 0.21200 0.10092
0.31200 0.16110 0.09920
0.31276 0.08641 0.09947
0.31352 0.15076 0.10108
0.31428 0.07174 0.10019
0.31504 0.06960 0.10177
0.31580 0.17640 0.10216
0.31656 0.01746 0.10343
0.31732 0.11560 0.10349
0.31808 0.10274 0.10428
0.31883 0.09495 0.10544
0.31959 0.06534 0.10452
0.32035 0.01028 0.10598
0.32111 0.12537 0.10289
0.32187 0.08501 0.10327
0.32263 0.18258 0.10450
0.32339 0.00377 0.10740
0.32415 0.16278 0.10628
0.32491 0.03403 0.10598
0.32567 0.29526 0.10628
0.32643 0.17766 0.10499
0.32719 0.11859 0.10610
0.32795 0.05213 0.10551
0.32871 0.02579 0.10651
0.32947 0.07406 0.10598
0.33023 0.12142 0.10541
0.33099 0.04097 0.10667
0.33175 0.21534 0.10602
0.33251 0.02716 0.10780
0.33327 0.28529 0.10734
0.33403 0.19521 0.10673
0.33479 0.04282 0.10825
0.33555 0.15987 0.10969
0.33631 0.05467 0.10762
0.33707 -0.00935 0.10750
0.33783 0.01761 0.10849
0.33859 0.14104 0.10748
0.33935 0.13222 0.10758
0.34011 0.10586 0.10924
0.34087 0.18174 0.10827
0.34163 0.10698 0.10750
0.34239 0.13628 0.10764
0.34315 0.08950 0.10981
0.34391 0.00841 0.10936
0.34467 0.12189 0.10819
0.34543 0.16680 0.11084
0.34619 0.10791 0.10837
0.34695 0.15197 0.10975
0.34771 0.10757 0.10964
0.34847 -0.04205 0.10902
0.34922 0.00169 0.10930
0.34998 0.14494 0.10920
0.35074 0.12580 0.10885
0.35150 0.01763 0.10758
0.35226 0.19823 0.10671
0.35302 -0.02411 0.10590
0.35378 0.27175 0.10509
0.35454 0.04098 0.10392
0.35530 0.13361 0.10523
0.35606 0.02709 0.10748
0.35682 0.01106 0.10414
0.35758 0.16687 0.10614
0.35834 0.28535 0.10663
0.35910 0.02118 0.10554
0.35986 0.16160 0.10586
0.36062 0.09632 0.10637
0.36138 0.10107 0.10687
0.36214 0.05296 0.10578
0.36290 0.04214 0.10616
0.36366 0.30970 0.10558
0.36442 0.05582 0.10588
0.36518 0.08545 0.10713
0.36594 0.13122 0.10877
0.36670 0.07687 0.10777
0.36746 0.08481 0.11046
0.36822 0.10430 0.10989
0.36898 0.13677 0.11100
0.36974 0.01847 0.11003
0.37050 0.21349 0.11094
0.37126 0.16172 0.10970
0.37202 0.11144 0.11223
0.37277 -0.07236 0.11321
0.37353 0.07577 0.11440
0.37429 0.09027 0.11574
0.37505 0.05311 0.11513
0.37581 0.00439 0.11422
0.37657 0.12424 0.11667
0.37733 0.02353 0.11734
0.37809 0.12559 0.11673
0.37885 0.09172 0.11683
0.37961 0.21709 0.11746
0.38037 0.15841 0.12294
0.38113 0.03201 0.11964
0.38189 0.19572 0.11992
0.38265 0.02540 0.12199
0.38341 0.06462 0.12349
0.38417 -0.06649 0.12318
0.38493 0.10501 0.12330
0.38569 -0.06140 0.12327
0.38645 -0.02527 0.12711
0.38721 0.13536 0.12672
0.38797 0.16160 0.12693
0.38873 0.18517 0.12871
0.38949 0.02188 0.14132
0.39025 0.34701 0.13041
0.39101 -0.01590 0.13029
0.39177 -0.00597 0.13148
0.39252 -0.04681 0.12966
0.39328 -0.06039 0.13409
0.39404 0.14852 0.13735
0.39480 0.25975 0.13775
0.39556 0.11928 0.13608
0.39632 0.14195 0.13523
0.39708 0.06000 0.13923
0.39784 0.08741 0.13873
0.39860 -0.04468 0.14208
0.39936 0.09401 0.14668
0.40012 0.18872 0.14122
0.40088 0.15312 0.14379
0.40164 0.05188 0.14794
0.40240 0.21009 0.14743
0.40316 0.12613 0.14630
0.40392 0.14130 0.14674
0.40468 0.17080 0.35760
0.40544 0.10093 0.14824
0.40620 0.16034 0.14724
0.40696 0.05968 0.15026
0.40772 0.17125 0.14672
0.40848 0.10372 0.14957
0.40924 0.05914 0.15518
0.40999 0.00144 0.15291
0.41075 0.07288 0.15113
0.41151 0.11402 0.15380
0.41227 0.12925 0.15101
0.41303 0.33544 0.15368
0.41379 -0.00972 0.15170
0.41455 0.12741 0.15682
0.41531 0.12744 0.15594
0.41607 0.11394 0.15257
0.41683 0.08918 0.15467
0.41759 0.15525 0.15928
0.41835 0.13806 0.16044
0.41911 0.04343 0.15936
0.41987 -0.12813 0.15702
0.42063 0.20530 0.16010
0.42139 -0.12221 0.16665
0.42215 0.10622 0.16073
0.42291 0.19307 0.16608
0.42367 -0.21727 0.16372
0.42443 0.10633 0.16838
0.42519 -0.00685 0.16961
0.42594 0.08976 0.16742
0.42670 0.00984 0.16975
0.42746 0.11417 0.17612
0.42822 0.11709 0.17430
0.42898 0.27971 0.17379
0.42974 -0.13374 0.17900
0.43050 -0.08860 0.17973
0.43126 0.14353 0.18847
0.43202 -0.00461 0.18811
0.43278 0.06474 0.18496
0.43354 0.14512 0.19166
0.43430 -0.12311 0.19387
0.43506 0.08465 0.18992
