# Supplementary material for: De novo design of proteins housing excitonically coupled chlorophyll special pairs
Source: Nat Chem Biol. 2024 Jun 3;20(7):906–15. doi: 10.1038/s41589-024-01626-0 (PMC11213709; doi:10.1038/s41589-024-01626-0)
Supplement: Supplementary file 5 — Raw SAXS data for SP1, SP2 and SP3 apo proteins. [file 41589_2024_1626_MOESM5_ESM.zip › SAXS_data_Fig2/SP1_166uM/Buffer2/SP1_166uM_snap_00002.sub.2.dat]

0.01026 32.13426 7.88841
0.01102 32.66216 4.87141
0.01178 32.11424 3.57836
0.01254 30.89531 2.45837
0.01330 31.24860 1.86807
0.01406 29.55694 1.53034
0.01482 30.70352 1.54098
0.01558 27.86136 1.25457
0.01634 30.10023 1.21908
0.01710 29.60885 1.06860
0.01786 28.54172 1.06322
0.01862 29.08413 0.97617
0.01938 28.17977 0.95549
0.02014 28.73821 0.92733
0.02090 27.47881 0.84353
0.02166 27.70319 0.78108
0.02242 27.84354 0.71963
0.02318 27.99661 0.71651
0.02395 27.52929 0.68875
0.02471 27.36745 0.61606
0.02547 27.09822 0.64942
0.02623 26.44158 0.61395
0.02699 26.35274 0.59192
0.02775 25.84551 0.56765
0.02851 25.40662 0.54996
0.02927 25.41417 0.54296
0.03003 25.09385 0.54097
0.03079 25.18255 0.51476
0.03155 24.40903 0.50803
0.03231 24.67488 0.49225
0.03307 24.05013 0.48061
0.03383 23.41396 0.46250
0.03459 23.62148 0.45305
0.03535 23.59341 0.43930
0.03611 22.94582 0.43518
0.03687 21.94331 0.42649
0.03763 22.04288 0.42167
0.03839 21.79528 0.41328
0.03915 21.61779 0.40664
0.03991 21.37077 0.39766
0.04067 20.69820 0.39815
0.04143 20.88090 0.38502
0.04219 20.42364 0.38108
0.04295 20.18930 0.36933
0.04371 19.14927 0.36570
0.04447 19.48403 0.36387
0.04523 19.13488 0.35772
0.04599 18.78210 0.35328
0.04675 17.96871 0.33030
0.04751 18.05451 0.33829
0.04827 17.31815 0.32474
0.04903 16.95217 0.32800
0.04979 17.50476 0.31941
0.05055 16.72470 0.31698
0.05131 16.52640 0.31449
0.05207 15.94533 0.29998
0.05283 15.71079 0.32039
0.05359 15.49779 0.30267
0.05435 14.93410 0.29793
0.05511 15.15831 0.29650
0.05587 14.97876 0.29062
0.05663 14.63001 0.28481
0.05739 14.04264 0.27880
0.05815 14.00738 0.28322
0.05891 13.26315 0.27879
0.05967 13.26289 0.27049
0.06043 12.68675 0.27423
0.06119 12.91882 0.26828
0.06195 12.53186 0.26250
0.06271 12.18376 0.25883
0.06347 11.95508 0.25914
0.06423 11.65108 0.26211
0.06499 11.51358 0.25422
0.06575 10.88938 0.24431
0.06651 10.96437 0.24748
0.06727 10.76123 0.23787
0.06803 10.28717 0.24249
0.06879 10.11305 0.23966
0.06955 9.54406 0.23580
0.07031 9.44651 0.23130
0.07107 9.30520 0.23545
0.07183 9.26244 0.22956
0.07259 8.83951 0.22492
0.07335 8.75916 0.22272
0.07412 8.45452 0.22175
0.07488 8.24300 0.21870
0.07564 8.13823 0.22161
0.07640 7.71284 0.21777
0.07716 7.66257 0.21199
0.07792 7.59731 0.21447
0.07868 7.24496 0.20652
0.07944 6.94277 0.20680
0.08020 6.77780 0.20281
0.08096 6.47319 0.20746
0.08172 6.53743 0.20286
0.08248 6.28633 0.20183
0.08324 6.16780 0.19339
0.08400 5.86562 0.19971
0.08476 5.84238 0.19685
0.08552 5.70437 0.20102
0.08628 5.32985 0.19611
0.08704 5.24548 0.19712
0.08780 5.49396 0.19850
0.08856 4.91387 0.19660
0.08932 4.67500 0.20342
0.09008 4.80236 0.20316
0.09084 4.33470 0.20744
0.09160 4.44561 0.20760
0.09236 3.96777 0.20378
0.09312 4.04708 0.21109
0.09388 4.09847 0.20304
0.09464 3.70325 0.20688
0.09540 3.51787 0.20356
0.09616 3.49258 0.20107
0.09692 3.39369 0.19994
0.09768 3.32548 0.19593
0.09844 3.32134 0.19004
0.09920 3.20426 0.18937
0.09996 3.32626 0.18952
0.10072 2.92634 0.18398
0.10148 2.79011 0.18456
0.10224 2.67018 0.17842
0.10300 2.71194 0.17923
0.10376 2.51836 0.17197
0.10452 2.59881 0.17355
0.10528 2.28923 0.17221
0.10604 2.00500 0.16890
0.10680 2.31058 0.16669
0.10756 2.20815 0.17068
0.10832 1.90666 0.16657
0.10908 1.72656 0.16775
0.10984 2.05814 0.16628
0.11060 1.79019 0.16679
0.11136 1.56319 0.16546
0.11212 1.50161 0.16554
0.11288 1.43290 0.16127
0.11364 1.43150 0.16078
0.11440 1.35354 0.15625
0.11516 1.30794 0.15951
0.11592 1.31840 0.15767
0.11668 1.08633 0.15486
0.11744 1.15823 0.15523
0.11820 1.09286 0.15259
0.11896 1.03331 0.15514
0.11972 1.19308 0.15143
0.12048 0.89390 0.14987
0.12124 0.88142 0.15012
0.12200 0.84517 0.14854
0.12276 0.92496 0.14553
0.12352 0.83694 0.14825
0.12428 0.99592 0.14445
0.12504 0.73649 0.14624
0.12580 0.70653 0.14387
0.12656 0.67664 0.14327
0.12732 0.82052 0.14247
0.12808 0.70694 0.14393
0.12884 0.52143 0.13988
0.12960 0.49514 0.14170
0.13036 0.43100 0.13879
0.13112 0.61435 0.13881
0.13188 0.36654 0.13735
0.13264 0.49100 0.13810
0.13340 0.58681 0.13506
0.13416 0.50341 0.13640
0.13492 0.67912 0.13656
0.13568 0.56925 0.13332
0.13644 0.37629 0.13154
0.13720 0.29887 0.13087
0.13796 0.41529 0.13162
0.13873 0.38382 0.13156
0.13949 0.34340 0.13083
0.14025 0.34315 0.13067
0.14101 0.25394 0.12923
0.14177 0.22975 0.12998
0.14253 0.29967 0.12889
0.14329 0.43312 0.12723
0.14405 0.30905 0.12790
0.14481 0.30730 0.12763
0.14557 0.28378 0.12705
0.14633 0.11469 0.12693
0.14709 0.29710 0.12439
0.14785 0.16265 0.12597
0.14861 0.36165 0.12271
0.14937 0.28898 0.12624
0.15013 0.24184 0.12506
0.15089 0.26970 0.12235
0.15165 0.30152 0.12219
0.15241 0.01038 0.12280
0.15317 0.33350 0.12257
0.15393 0.19617 0.12191
0.15469 0.16710 0.12190
0.15545 0.15339 0.12310
0.15621 0.23654 0.12085
0.15697 0.19715 0.12053
0.15773 0.26493 0.12002
0.15849 0.31849 0.11980
0.15925 0.19949 0.11883
0.16001 0.28934 0.11638
0.16077 0.32585 0.11966
0.16153 0.23005 0.11822
0.16229 0.28639 0.11899
0.16305 0.21896 0.11652
0.16381 0.22647 0.11642
0.16457 0.27047 0.11439
0.16533 0.25146 0.11735
0.16609 0.16456 0.11686
0.16685 0.19405 0.11371
0.16761 0.26117 0.11565
0.16837 0.27368 0.11531
0.16913 0.24458 0.11523
0.16989 0.11655 0.11590
0.17065 0.22144 0.11444
0.17141 0.34270 0.11379
0.17217 0.30691 0.11286
0.17293 0.33127 0.11464
0.17369 0.26662 0.11701
0.17445 0.25477 0.11434
0.17521 0.20111 0.11518
0.17597 0.37890 0.11565
0.17673 0.27236 0.11672
0.17749 0.24869 0.11713
0.17825 0.37545 0.11986
0.17901 0.18838 0.11956
0.17977 0.26329 0.12106
0.18053 0.35886 0.12030
0.18129 0.26621 0.12294
0.18205 0.38832 0.12192
0.18281 0.42001 0.12283
0.18357 0.41831 0.12326
0.18433 0.33228 0.12166
0.18509 0.02819 0.12243
0.18585 0.29874 0.12484
0.18661 0.44232 0.12385
0.18737 0.23068 0.12436
0.18813 0.37382 0.12737
0.18889 0.32892 0.12694
0.18965 0.10159 0.12630
0.19041 0.29723 0.12640
0.19117 0.26438 0.12527
0.19193 0.43193 0.12516
0.19269 0.25592 0.12663
0.19345 0.39587 0.12615
0.19421 0.23509 0.12551
0.19497 0.37504 0.12571
0.19573 0.47855 0.12856
0.19649 0.30185 0.12684
0.19725 0.50681 0.12789
0.19801 0.36720 0.12789
0.19877 0.24068 0.12812
0.19953 0.35942 0.12757
0.20029 0.32346 0.12887
0.20105 0.37814 0.12725
0.20181 0.20086 0.12739
0.20257 0.35576 0.12862
0.20333 0.30020 0.12632
0.20409 0.26996 0.12537
0.20485 0.49691 0.12611
0.20561 0.37565 0.12937
0.20637 0.26814 0.12816
0.20713 0.28490 0.12945
0.20789 0.29270 0.12785
0.20865 0.30160 0.13079
0.20941 0.27390 0.12942
0.21017 0.18553 0.13033
0.21093 0.31591 0.12749
0.21169 0.29915 0.13168
0.21245 0.29710 0.12949
0.21321 0.41360 0.12883
0.21397 0.32939 0.12834
0.21473 0.20686 0.12858
0.21549 0.35658 0.12737
0.21625 0.35430 0.12847
0.21701 0.31837 0.12777
0.21777 0.33652 0.12737
0.21853 0.36437 0.12524
0.21929 0.42259 0.12697
0.22005 0.26283 0.12846
0.22081 0.31801 0.12646
0.22157 0.26741 0.12717
0.22233 0.27136 0.12674
0.22309 0.23572 0.12646
0.22385 0.23579 0.12608
0.22461 0.21477 0.12502
0.22537 0.11635 0.12460
0.22613 0.29374 0.12537
0.22689 0.13489 0.12383
0.22765 0.21714 0.12195
0.22841 0.15683 0.12361
0.22917 0.27181 0.11988
0.22993 0.16230 0.12077
0.23069 0.13040 0.12023
0.23145 0.25259 0.12136
0.23221 0.34916 0.11899
0.23297 0.15211 0.11942
0.23373 0.11440 0.11824
0.23449 0.21718 0.11778
0.23525 0.32693 0.11921
0.23601 0.16823 0.11761
0.23677 0.26385 0.11638
0.23753 0.17339 0.11802
0.23829 0.18899 0.11737
0.23905 0.35719 0.11526
0.23981 0.13331 0.11608
0.24057 -0.03763 0.11549
0.24133 0.27786 0.11439
0.24209 0.04234 0.11583
0.24285 0.24778 0.11498
0.24361 0.27918 0.11425
0.24437 0.12709 0.11255
0.24513 0.22230 0.11476
0.24589 0.24832 0.11342
0.24665 0.18913 0.11156
0.24741 0.29035 0.11199
0.24817 0.18681 0.11201
0.24893 0.27825 0.11125
0.24969 0.20801 0.11079
0.25045 0.29919 0.11079
0.25121 0.26644 0.11094
0.25197 0.18033 0.11029
0.25273 0.01702 0.11019
0.25349 0.37031 0.11126
0.25425 0.14989 0.10933
0.25501 0.11334 0.10928
0.25577 0.24308 0.10860
0.25653 0.18375 0.10836
0.25729 0.21031 0.10937
0.25805 0.12137 0.10701
0.25881 0.11424 0.10595
0.25957 0.07085 0.10630
0.26033 0.22459 0.10634
0.26109 0.12353 0.10579
0.26185 0.11218 0.10494
0.26261 0.15369 0.10607
0.26337 0.14395 0.10650
0.26413 0.01997 0.10393
0.26489 0.18210 0.10456
0.26565 -0.02756 0.10426
0.26641 0.19159 0.10316
0.26717 -0.00475 0.10359
0.26793 0.03140 0.10351
0.26869 0.19667 0.10233
0.26945 0.06309 0.10352
0.27021 0.20761 0.10340
0.27097 0.00254 0.10158
0.27172 0.04395 0.10219
0.27248 0.12297 0.10241
0.27324 0.15765 0.10045
0.27400 0.20972 0.10093
0.27476 0.06928 0.10195
0.27552 0.17396 0.10010
0.27628 0.08861 0.10162
0.27704 0.09499 0.09990
0.27780 0.21376 0.09986
0.27856 0.08469 0.10063
0.27932 0.06539 0.09861
0.28008 0.15021 0.09950
0.28084 0.10277 0.09875
0.28160 0.11807 0.09855
0.28236 0.00776 0.10013
0.28312 0.18315 0.09822
0.28388 0.03453 0.09843
0.28464 0.10579 0.09849
0.28540 0.02259 0.09970
0.28616 0.07998 0.09956
0.28692 0.04195 0.09871
0.28768 0.11836 0.09832
0.28844 0.05998 0.09822
0.28920 -0.03955 0.09905
0.28996 0.08733 0.10067
0.29072 0.00002 0.10000
0.29148 0.04845 0.09982
0.29224 0.15466 0.10039
0.29300 0.14271 0.09877
0.29376 0.12560 0.10099
0.29452 0.18819 0.10053
0.29528 0.07145 0.09925
0.29604 0.20573 0.09940
0.29680 0.17031 0.09891
0.29756 0.16120 0.10045
0.29832 0.08025 0.09966
0.29908 0.03095 0.09949
0.29984 0.08452 0.09822
0.30060 0.02386 0.09992
0.30136 0.17219 0.09956
0.30212 0.04685 0.09838
0.30288 0.11238 0.09858
0.30364 0.03412 0.09786
0.30440 0.09045 0.09777
0.30516 0.11919 0.09721
0.30592 0.04828 0.09907
0.30668 0.05783 0.10011
0.30744 0.18199 0.09903
0.30820 0.11894 0.10026
0.30896 0.11246 0.10122
0.30972 0.10490 0.09931
0.31048 0.01713 0.10006
0.31124 0.08605 0.10106
0.31200 -0.10085 0.10059
0.31276 -0.02446 0.09844
0.31352 0.06676 0.10156
0.31428 0.05901 0.09926
0.31504 0.04056 0.10195
0.31580 0.09918 0.10150
0.31656 0.07908 0.10409
0.31732 0.00467 0.10345
0.31808 0.20167 0.10452
0.31883 0.20551 0.10296
0.31959 0.17009 0.10433
0.32035 0.19801 0.10494
0.32111 0.07952 0.10506
0.32187 0.12365 0.10452
0.32263 0.09504 0.10502
0.32339 0.11496 0.10727
0.32415 -0.03115 0.10600
0.32491 0.11345 0.10367
0.32567 -0.00108 0.10454
0.32643 0.14849 0.10616
0.32719 0.23126 0.10516
0.32795 0.14389 0.10607
0.32871 -0.01578 0.10553
0.32947 0.05121 0.10529
0.33023 0.09712 0.10658
0.33099 0.14688 0.10743
0.33175 0.18113 0.10786
0.33251 0.15128 0.10664
0.33327 0.11463 0.10581
0.33403 0.15274 0.10762
0.33479 -0.01794 0.10640
0.33555 0.09570 0.10607
0.33631 0.10187 0.10818
0.33707 0.05526 0.10786
0.33783 0.08571 0.10624
0.33859 0.06823 0.10786
0.33935 0.10756 0.10840
0.34011 0.04712 0.10780
0.34087 -0.04482 0.10893
0.34163 0.11354 0.10919
0.34239 0.26394 0.11018
0.34315 0.10742 0.10857
0.34391 0.05930 0.11156
0.34467 0.02907 0.10974
0.34543 -0.06592 0.11025
0.34619 0.06947 0.11203
0.34695 0.08673 0.11045
0.34771 0.10340 0.11019
0.34847 0.18910 0.10935
0.34922 0.17675 0.10889
0.34998 0.07142 0.10921
0.35074 0.09374 0.11024
0.35150 0.09425 0.10717
0.35226 0.04669 0.10565
0.35302 0.11257 0.10604
0.35378 0.10203 0.10490
0.35454 0.12992 0.10415
0.35530 0.07986 0.10429
0.35606 0.06386 0.10585
0.35682 0.02095 0.10652
0.35758 0.01276 0.10786
0.35834 0.08020 0.10555
0.35910 0.20345 0.10575
0.35986 0.13762 0.10448
0.36062 0.06155 0.10632
0.36138 0.11548 0.10824
0.36214 0.26338 0.10808
0.36290 0.09901 0.10747
0.36366 0.06293 0.10581
0.36442 0.09516 0.10561
0.36518 0.01456 0.10725
0.36594 0.04948 0.10674
0.36670 0.19297 0.10810
0.36746 0.04970 0.10923
0.36822 0.14963 0.11039
0.36898 0.08084 0.10933
0.36974 0.08447 0.11237
0.37050 0.12191 0.11112
0.37126 0.07979 0.11019
0.37202 0.01575 0.10909
0.37277 -0.00503 0.11472
0.37353 0.15718 0.11488
0.37429 0.05099 0.11324
0.37505 0.21770 0.11312
0.37581 0.22247 0.11490
0.37657 -0.05570 0.11577
0.37733 0.08928 0.11531
0.37809 0.16272 0.11757
0.37885 0.05529 0.11723
0.37961 0.02596 0.11938
0.38037 0.05070 0.11994
0.38113 0.15988 0.11885
0.38189 0.06245 0.12069
0.38265 0.05707 0.12278
0.38341 0.04808 0.12355
0.38417 0.16044 0.12221
0.38493 0.16437 0.12466
0.38569 0.03256 0.12427
0.38645 0.09955 0.12460
0.38721 0.08541 0.12956
0.38797 0.14409 0.12586
0.38873 0.06480 0.12954
0.38949 -0.01596 0.14961
0.39025 0.05619 0.13057
0.39101 0.02833 0.13170
0.39177 0.01896 0.13235
0.39252 0.13542 0.13286
0.39328 -0.09786 0.13482
0.39404 0.23866 0.13454
0.39480 0.04086 0.13630
0.39556 0.05857 0.13725
0.39632 0.08034 0.13636
0.39708 0.04499 0.13802
0.39784 0.18677 0.14010
0.39860 0.15615 0.14091
0.39936 0.31308 0.13951
0.40012 0.05449 0.14363
0.40088 0.04874 0.14272
0.40164 0.04783 0.14516
0.40240 0.05045 0.14381
0.40316 0.05511 0.14545
0.40392 0.04665 0.14378
0.40468 0.07775 0.38426
0.40544 0.00913 0.15011
0.40620 0.11712 0.14723
0.40696 0.21954 0.14899
0.40772 0.10561 0.15084
0.40848 0.15992 0.15502
0.40924 0.03198 0.15276
0.40999 0.13877 0.14877
0.41075 0.05399 0.15268
0.41151 0.11027 0.15227
0.41227 -0.00212 0.15087
0.41303 0.29233 0.15123
0.41379 0.14557 0.15472
0.41455 0.01397 0.15292
0.41531 0.08400 0.15474
0.41607 0.13045 0.15377
0.41683 0.37710 0.15420
0.41759 0.05887 0.15859
0.41835 0.05720 0.15743
0.41911 0.09566 0.16209
0.41987 0.16778 0.15919
0.42063 -0.07284 0.15796
0.42139 0.14355 0.16559
0.42215 -0.08074 0.16571
0.42291 0.26640 0.16377
0.42367 0.01253 0.16759
0.42443 0.00415 0.16968
0.42519 0.02711 0.16281
0.42594 0.08872 0.17341
0.42670 0.13542 0.17456
0.42746 -0.04838 0.17656
0.42822 0.33420 0.18107
0.42898 -0.08621 0.17057
0.42974 0.05867 0.17686
0.43050 0.26785 0.18083
0.43126 0.11973 0.18041
0.43202 0.09480 0.18748
0.43278 0.02211 0.18646
0.43354 0.04761 0.19126
0.43430 0.09004 0.19384
0.43506 0.33866 0.19326
