# Supplementary material for: De novo design of proteins housing excitonically coupled chlorophyll special pairs
Source: Nat Chem Biol. 2024 Jun 3;20(7):906–15. doi: 10.1038/s41589-024-01626-0 (PMC11213709; doi:10.1038/s41589-024-01626-0)
Supplement: Supplementary file 5 — Raw SAXS data for SP1, SP2 and SP3 apo proteins. [file 41589_2024_1626_MOESM5_ESM.zip › SAXS_data_Fig2/SP1_166uM/Buffer2/SP1_166uM_snap_00001.sub.2.dat]

0.01026 33.12466 7.18670
0.01102 33.52953 4.50726
0.01178 32.47982 3.41959
0.01254 32.26283 2.39962
0.01330 31.56069 2.04433
0.01406 31.07604 1.74248
0.01482 32.01292 1.47060
0.01558 29.88297 1.35290
0.01634 30.23437 1.22509
0.01710 29.75512 1.14261
0.01786 27.85091 1.05536
0.01862 27.70668 1.03410
0.01938 28.09769 0.94682
0.02014 28.79673 0.90042
0.02090 27.83019 0.83376
0.02166 28.31135 0.76721
0.02242 28.38367 0.71600
0.02318 28.15154 0.73860
0.02395 27.11299 0.71102
0.02471 27.29653 0.66965
0.02547 27.02829 0.64117
0.02623 26.44831 0.61609
0.02699 26.32492 0.61446
0.02775 26.47217 0.56944
0.02851 25.29572 0.56764
0.02927 25.91338 0.52870
0.03003 25.47945 0.53717
0.03079 24.61203 0.51302
0.03155 24.60242 0.49267
0.03231 23.53294 0.49033
0.03307 24.02676 0.48298
0.03383 24.09008 0.47564
0.03459 22.94588 0.45512
0.03535 23.16964 0.42693
0.03611 22.41348 0.44845
0.03687 22.27895 0.44036
0.03763 21.41469 0.40316
0.03839 21.99493 0.41025
0.03915 21.57469 0.39697
0.03991 21.06913 0.40269
0.04067 21.38834 0.38955
0.04143 20.73780 0.39361
0.04219 19.75012 0.38793
0.04295 20.02943 0.37766
0.04371 19.41548 0.36849
0.04447 19.31826 0.35509
0.04523 19.26000 0.35150
0.04599 19.18213 0.35275
0.04675 18.03878 0.34929
0.04751 17.76911 0.33587
0.04827 17.56553 0.34013
0.04903 17.36007 0.32849
0.04979 17.55039 0.31768
0.05055 16.76417 0.31595
0.05131 16.72282 0.31723
0.05207 16.16329 0.30816
0.05283 15.78427 0.30193
0.05359 15.34352 0.30385
0.05435 15.27327 0.30764
0.05511 14.82222 0.29248
0.05587 14.71923 0.29614
0.05663 14.82401 0.29437
0.05739 14.24870 0.27922
0.05815 14.13807 0.28470
0.05891 13.23760 0.27575
0.05967 12.88464 0.27864
0.06043 12.84990 0.27149
0.06119 12.77632 0.26953
0.06195 12.18197 0.26491
0.06271 12.30224 0.26864
0.06347 12.08385 0.26211
0.06423 11.51583 0.26299
0.06499 11.17648 0.25371
0.06575 10.99129 0.25000
0.06651 10.98177 0.24749
0.06727 10.45606 0.24740
0.06803 10.24730 0.24367
0.06879 10.07223 0.23540
0.06955 9.85977 0.23408
0.07031 9.54348 0.23360
0.07107 9.22651 0.23048
0.07183 9.47443 0.22510
0.07259 9.18871 0.22394
0.07335 8.84117 0.22152
0.07412 8.62943 0.22235
0.07488 8.42791 0.21605
0.07564 7.81676 0.21272
0.07640 7.82620 0.21563
0.07716 7.63244 0.21384
0.07792 7.36132 0.21573
0.07868 7.47044 0.20995
0.07944 6.99880 0.20833
0.08020 7.01686 0.20603
0.08096 6.63302 0.20378
0.08172 6.39531 0.20098
0.08248 6.43602 0.19892
0.08324 6.37132 0.19952
0.08400 5.88406 0.20001
0.08476 5.86133 0.20145
0.08552 5.48819 0.19898
0.08628 5.38559 0.19969
0.08704 5.44135 0.19528
0.08780 5.08618 0.19815
0.08856 4.95866 0.20382
0.08932 4.96532 0.20524
0.09008 4.50801 0.20809
0.09084 4.46433 0.20579
0.09160 4.37977 0.20721
0.09236 4.33830 0.20737
0.09312 3.84824 0.20784
0.09388 4.20577 0.20583
0.09464 3.84921 0.20338
0.09540 3.95832 0.20038
0.09616 3.81602 0.19860
0.09692 3.67160 0.19880
0.09768 3.43103 0.19318
0.09844 3.11185 0.19322
0.09920 2.90513 0.18824
0.09996 2.82775 0.18612
0.10072 2.82833 0.18755
0.10148 2.95606 0.18339
0.10224 2.67141 0.18290
0.10300 2.50313 0.17889
0.10376 2.42910 0.17992
0.10452 2.46395 0.17383
0.10528 2.36202 0.17163
0.10604 2.29142 0.17133
0.10680 2.11069 0.16596
0.10756 2.08543 0.16840
0.10832 2.10465 0.16881
0.10908 2.08851 0.16873
0.10984 2.00692 0.16730
0.11060 1.74210 0.16748
0.11136 1.72173 0.16572
0.11212 1.60178 0.16444
0.11288 1.50637 0.15968
0.11364 1.37342 0.16189
0.11440 1.34832 0.15469
0.11516 1.49798 0.15746
0.11592 1.28209 0.15680
0.11668 1.25076 0.15637
0.11744 1.41318 0.15224
0.11820 1.12113 0.15123
0.11896 1.10977 0.15216
0.11972 0.92541 0.15285
0.12048 1.02605 0.14912
0.12124 0.93579 0.15107
0.12200 0.87822 0.14912
0.12276 0.89813 0.15054
0.12352 0.84356 0.14617
0.12428 0.87695 0.14736
0.12504 0.67327 0.14809
0.12580 0.80122 0.14315
0.12656 0.65443 0.14222
0.12732 0.54968 0.14063
0.12808 0.67368 0.14267
0.12884 0.79548 0.14016
0.12960 0.57942 0.14030
0.13036 0.44902 0.13738
0.13112 0.46879 0.13623
0.13188 0.55775 0.13532
0.13264 0.38839 0.13581
0.13340 0.48451 0.13435
0.13416 0.38590 0.13412
0.13492 0.36163 0.13459
0.13568 0.31172 0.13471
0.13644 0.28752 0.13451
0.13720 0.39925 0.13074
0.13796 0.17134 0.13111
0.13873 0.15879 0.12937
0.13949 0.22203 0.12823
0.14025 0.22435 0.13040
0.14101 0.24449 0.12858
0.14177 0.15646 0.12953
0.14253 0.42484 0.12670
0.14329 0.48953 0.12744
0.14405 0.23154 0.12623
0.14481 0.19803 0.12799
0.14557 0.29214 0.12803
0.14633 0.17536 0.12631
0.14709 0.38340 0.12627
0.14785 0.17242 0.12479
0.14861 0.33241 0.12291
0.14937 0.40315 0.12671
0.15013 0.24530 0.12350
0.15089 0.24180 0.12421
0.15165 0.14543 0.12325
0.15241 0.09934 0.12133
0.15317 0.17244 0.12157
0.15393 0.35259 0.12149
0.15469 0.20094 0.12285
0.15545 0.24500 0.12431
0.15621 0.30979 0.12012
0.15697 0.11298 0.12056
0.15773 0.27831 0.12184
0.15849 0.18385 0.11975
0.15925 0.17264 0.11888
0.16001 0.25764 0.11878
0.16077 0.19942 0.11933
0.16153 0.33441 0.11635
0.16229 0.34829 0.11819
0.16305 0.33835 0.11710
0.16381 0.31237 0.11730
0.16457 0.18176 0.11568
0.16533 0.34433 0.11728
0.16609 0.25012 0.11649
0.16685 0.40097 0.11420
0.16761 0.21532 0.11469
0.16837 0.14981 0.11477
0.16913 0.05845 0.11415
0.16989 0.17966 0.11508
0.17065 0.25976 0.11228
0.17141 0.14200 0.11323
0.17217 0.27295 0.11303
0.17293 0.22796 0.11607
0.17369 0.31355 0.11635
0.17445 0.26272 0.11607
0.17521 0.29599 0.11556
0.17597 0.27468 0.11785
0.17673 0.33769 0.11570
0.17749 0.30056 0.11546
0.17825 0.37387 0.11580
0.17901 0.18256 0.12014
0.17977 0.12157 0.12247
0.18053 0.19630 0.12131
0.18129 0.28951 0.12208
0.18205 0.34888 0.12178
0.18281 0.22831 0.12220
0.18357 0.27565 0.12354
0.18433 0.41105 0.12273
0.18509 0.44137 0.12412
0.18585 0.36649 0.12437
0.18661 0.42326 0.12516
0.18737 0.27325 0.12390
0.18813 0.24127 0.12583
0.18889 0.35893 0.12578
0.18965 0.29327 0.12370
0.19041 0.24078 0.12653
0.19117 0.40233 0.12540
0.19193 0.33731 0.12756
0.19269 0.29197 0.12728
0.19345 0.39905 0.12595
0.19421 0.38539 0.12937
0.19497 0.31503 0.12593
0.19573 0.31560 0.12738
0.19649 0.25223 0.12704
0.19725 0.32983 0.12793
0.19801 0.19809 0.13109
0.19877 0.28252 0.12732
0.19953 0.27677 0.12601
0.20029 0.22479 0.12909
0.20105 0.30991 0.12672
0.20181 0.41926 0.12749
0.20257 0.36605 0.12842
0.20333 0.30924 0.12657
0.20409 0.28422 0.12742
0.20485 0.51866 0.12914
0.20561 0.39662 0.12862
0.20637 0.42216 0.12779
0.20713 0.26633 0.12645
0.20789 0.29485 0.12791
0.20865 0.12724 0.12803
0.20941 0.24268 0.12914
0.21017 0.25015 0.12923
0.21093 0.27408 0.12965
0.21169 0.30496 0.12870
0.21245 0.21624 0.12657
0.21321 0.31874 0.12805
0.21397 0.37544 0.12641
0.21473 0.23464 0.12757
0.21549 0.31064 0.12756
0.21625 0.20048 0.12649
0.21701 0.28824 0.12853
0.21777 0.14257 0.12599
0.21853 0.18212 0.12708
0.21929 0.33486 0.12627
0.22005 0.24511 0.12878
0.22081 0.42040 0.12718
0.22157 0.34120 0.12746
0.22233 0.31863 0.12682
0.22309 0.26969 0.12758
0.22385 0.21168 0.12736
0.22461 0.19558 0.12477
0.22537 0.30123 0.12431
0.22613 0.09460 0.12322
0.22689 0.23080 0.12115
0.22765 0.32058 0.12269
0.22841 0.14739 0.12099
0.22917 0.22396 0.12082
0.22993 0.28234 0.12084
0.23069 0.25065 0.12087
0.23145 0.29426 0.11943
0.23221 0.28722 0.11980
0.23297 0.27949 0.11894
0.23373 0.23850 0.11793
0.23449 0.10322 0.11838
0.23525 0.33636 0.11975
0.23601 0.16273 0.11736
0.23677 0.17640 0.11740
0.23753 0.23949 0.11655
0.23829 0.15775 0.11477
0.23905 0.29891 0.11572
0.23981 0.20251 0.11532
0.24057 0.35939 0.11378
0.24133 0.24989 0.11455
0.24209 0.16569 0.11686
0.24285 0.19972 0.11283
0.24361 0.16174 0.11582
0.24437 0.29738 0.11349
0.24513 0.17798 0.11376
0.24589 0.13855 0.11289
0.24665 0.18851 0.11198
0.24741 0.23418 0.11236
0.24817 0.23624 0.11123
0.24893 0.09752 0.11135
0.24969 0.11371 0.11208
0.25045 0.10121 0.11285
0.25121 0.22522 0.11022
0.25197 0.23682 0.11017
0.25273 0.29189 0.10932
0.25349 0.15046 0.11048
0.25425 0.23507 0.10937
0.25501 0.32676 0.10923
0.25577 0.09604 0.10902
0.25653 0.07474 0.10734
0.25729 0.24515 0.10886
0.25805 0.11329 0.10714
0.25881 0.14665 0.10756
0.25957 0.09468 0.10815
0.26033 0.24234 0.10570
0.26109 0.25089 0.10645
0.26185 0.17765 0.10655
0.26261 0.14835 0.10597
0.26337 0.13714 0.10524
0.26413 0.26495 0.10509
0.26489 0.16550 0.10246
0.26565 0.24994 0.10479
0.26641 0.13751 0.10331
0.26717 0.06726 0.10360
0.26793 0.03918 0.10348
0.26869 0.22915 0.10218
0.26945 0.18557 0.10341
0.27021 0.10195 0.10269
0.27097 0.34993 0.10327
0.27172 0.19412 0.10165
0.27248 0.09714 0.10187
0.27324 0.15984 0.10216
0.27400 0.04495 0.10257
0.27476 0.08504 0.10147
0.27552 0.15601 0.10184
0.27628 0.17295 0.10103
0.27704 0.10865 0.10005
0.27780 0.01816 0.10080
0.27856 0.10318 0.10096
0.27932 0.04078 0.09989
0.28008 0.16207 0.10007
0.28084 0.06134 0.09934
0.28160 0.21423 0.09914
0.28236 0.13928 0.09989
0.28312 0.20362 0.09813
0.28388 0.15798 0.10103
0.28464 0.11959 0.09957
0.28540 0.22523 0.09918
0.28616 0.09096 0.09872
0.28692 0.25353 0.09863
0.28768 0.06935 0.09789
0.28844 0.13216 0.10003
0.28920 0.02761 0.10005
0.28996 0.13280 0.09716
0.29072 0.05129 0.09898
0.29148 -0.01541 0.10068
0.29224 0.10613 0.09928
0.29300 0.08010 0.09896
0.29376 0.20404 0.09827
0.29452 0.19945 0.10050
0.29528 0.04113 0.09910
0.29604 -0.03574 0.09965
0.29680 -0.00219 0.09959
0.29756 0.05649 0.09939
0.29832 -0.00471 0.09912
0.29908 0.10800 0.09943
0.29984 0.11276 0.09932
0.30060 -0.06041 0.09900
0.30136 0.04675 0.09750
0.30212 0.14524 0.09827
0.30288 -0.05508 0.09785
0.30364 0.10755 0.09793
0.30440 0.05281 0.09738
0.30516 -0.03429 0.09647
0.30592 0.07090 0.09777
0.30668 0.21109 0.09789
0.30744 0.10271 0.09868
0.30820 0.08497 0.09943
0.30896 0.11608 0.09999
0.30972 0.23864 0.09961
0.31048 0.17053 0.09957
0.31124 0.11660 0.10099
0.31200 0.09956 0.09896
0.31276 0.06711 0.10096
0.31352 0.09770 0.09924
0.31428 -0.05925 0.10157
0.31504 0.11961 0.10260
0.31580 0.08986 0.10169
0.31656 -0.04415 0.10234
0.31732 0.15101 0.10465
0.31808 0.07683 0.10303
0.31883 0.06829 0.10315
0.31959 0.09456 0.10445
0.32035 0.31537 0.10374
0.32111 0.18693 0.10414
0.32187 0.14934 0.10410
0.32263 0.13721 0.10566
0.32339 0.15748 0.10523
0.32415 -0.07314 0.10625
0.32491 0.08813 0.10487
0.32567 0.11152 0.10714
0.32643 0.04652 0.10791
0.32719 0.11072 0.10517
0.32795 0.02569 0.10522
0.32871 0.09319 0.10700
0.32947 0.10600 0.10657
0.33023 0.16363 0.10738
0.33099 0.08136 0.10720
0.33175 0.12816 0.10548
0.33251 -0.08956 0.10722
0.33327 0.12942 0.10607
0.33403 0.14409 0.10842
0.33479 0.09154 0.10643
0.33555 0.07675 0.10653
0.33631 0.19411 0.10819
0.33707 0.07444 0.10692
0.33783 0.11333 0.10773
0.33859 0.01231 0.10888
0.33935 0.09382 0.10609
0.34011 0.09166 0.10775
0.34087 0.11697 0.10833
0.34163 0.10183 0.11058
0.34239 0.16209 0.10938
0.34315 0.09703 0.10734
0.34391 0.11769 0.11176
0.34467 0.11682 0.10892
0.34543 0.08260 0.10815
0.34619 0.09899 0.11020
0.34695 0.15776 0.11003
0.34771 0.17242 0.11022
0.34847 0.16226 0.11001
0.34922 0.06131 0.10827
0.34998 0.09674 0.10864
0.35074 0.14431 0.11131
0.35150 0.02770 0.10621
0.35226 0.12692 0.10655
0.35302 0.25550 0.10396
0.35378 0.09355 0.10323
0.35454 0.10941 0.10441
0.35530 -0.04335 0.10481
0.35606 0.09174 0.10696
0.35682 0.13542 0.10663
0.35758 0.29850 0.10635
0.35834 0.06064 0.10558
0.35910 0.13068 0.10676
0.35986 0.00023 0.10801
0.36062 0.15054 0.10726
0.36138 0.09961 0.10661
0.36214 -0.05433 0.10676
0.36290 0.11471 0.10643
0.36366 0.16244 0.10613
0.36442 0.22349 0.10746
0.36518 0.19522 0.10718
0.36594 0.14375 0.10708
0.36670 0.16062 0.10785
0.36746 -0.02266 0.10908
0.36822 0.22862 0.10866
0.36898 0.04339 0.11040
0.36974 0.22599 0.11001
0.37050 0.11781 0.10983
0.37126 0.18336 0.11151
0.37202 0.10780 0.11301
0.37277 0.17462 0.11263
0.37353 0.07553 0.11362
0.37429 0.05203 0.11358
0.37505 0.15368 0.11370
0.37581 0.05599 0.11609
0.37657 0.09196 0.11651
0.37733 0.03497 0.11704
0.37809 0.04658 0.11548
0.37885 0.21056 0.11912
0.37961 0.20979 0.11945
0.38037 0.09603 0.11921
0.38113 0.11583 0.12018
0.38189 0.04062 0.12145
0.38265 0.12440 0.12325
0.38341 0.00376 0.12289
0.38417 0.04886 0.12214
0.38493 -0.15472 0.12279
0.38569 0.09307 0.12741
0.38645 0.00136 0.12570
0.38721 0.00443 0.12668
0.38797 0.05602 0.12751
0.38873 0.18422 0.13032
0.38949 0.30043 0.14222
0.39025 0.05234 0.12945
0.39101 0.16167 0.13332
0.39177 0.08330 0.13477
0.39252 0.14020 0.13121
0.39328 0.17674 0.13380
0.39404 0.07009 0.13547
0.39480 -0.00453 0.13585
0.39556 -0.07204 0.13587
0.39632 0.09642 0.13933
0.39708 -0.00131 0.13844
0.39784 0.10453 0.13976
0.39860 0.18547 0.14133
0.39936 -0.00298 0.14128
0.40012 0.04547 0.14166
0.40088 -0.06655 0.14425
0.40164 0.03731 0.14269
0.40240 0.08117 0.14186
0.40316 0.10744 0.14656
0.40392 0.04711 0.14473
0.40468 0.13685 0.35926
0.40544 0.12953 0.14850
0.40620 0.09236 0.15213
0.40696 0.06020 0.14903
0.40772 0.04286 0.15174
0.40848 0.13741 0.15176
0.40924 0.32950 0.15064
0.40999 -0.00998 0.15450
0.41075 0.22071 0.14981
0.41151 0.29849 0.14998
0.41227 0.16917 0.15413
0.41303 0.11548 0.15358
0.41379 0.05034 0.15275
0.41455 0.06259 0.15273
0.41531 -0.08146 0.15658
0.41607 0.03292 0.15613
0.41683 0.18910 0.15763
0.41759 0.05071 0.15597
0.41835 0.05762 0.15879
0.41911 0.19738 0.16201
0.41987 0.00238 0.15990
0.42063 -0.20829 0.15911
0.42139 0.21866 0.15978
0.42215 0.09526 0.16334
0.42291 -0.01517 0.16688
0.42367 0.23219 0.16463
0.42443 0.16431 0.16855
0.42519 0.00691 0.16491
0.42594 0.30111 0.16996
0.42670 0.21355 0.16923
0.42746 0.04993 0.17324
0.42822 -0.01543 0.17696
0.42898 0.13283 0.17575
0.42974 0.02541 0.18213
0.43050 0.00392 0.17902
0.43126 0.13373 0.18403
0.43202 0.01977 0.18173
0.43278 0.29736 0.18482
0.43354 -0.02426 0.18707
0.43430 0.04934 0.19344
0.43506 0.02321 0.19153
