# Supplementary material for: De novo design of proteins housing excitonically coupled chlorophyll special pairs
Source: Nat Chem Biol. 2024 Jun 3;20(7):906–15. doi: 10.1038/s41589-024-01626-0 (PMC11213709; doi:10.1038/s41589-024-01626-0)
Supplement: Supplementary file 5 — Raw SAXS data for SP1, SP2 and SP3 apo proteins. [file 41589_2024_1626_MOESM5_ESM.zip › SAXS_data_Fig2/SP1_166uM/Buffer2/SP1_166uM_snap_00029.sub.2.dat]

0.01026 30.33461 10.24213
0.01102 31.23607 4.87290
0.01178 28.88584 3.54323
0.01254 26.54353 2.42050
0.01330 32.42117 2.06031
0.01406 31.86025 1.80955
0.01482 31.95932 1.42853
0.01558 30.97367 1.31370
0.01634 31.70967 1.30162
0.01710 29.57189 1.14719
0.01786 30.11673 1.11086
0.01862 28.86281 1.02107
0.01938 29.73579 0.96515
0.02014 29.56498 0.90218
0.02090 28.27511 0.84789
0.02166 30.02171 0.77270
0.02242 28.81354 0.72057
0.02318 28.08405 0.73250
0.02395 28.45322 0.70664
0.02471 27.84507 0.67079
0.02547 28.50238 0.63166
0.02623 26.95677 0.61184
0.02699 27.17935 0.59674
0.02775 26.67893 0.58377
0.02851 26.45338 0.56297
0.02927 26.12927 0.56231
0.03003 26.67030 0.53094
0.03079 26.33327 0.51346
0.03155 25.59872 0.51267
0.03231 24.45550 0.50954
0.03307 25.01897 0.47077
0.03383 23.70100 0.46535
0.03459 24.07427 0.46958
0.03535 24.09025 0.46994
0.03611 23.54441 0.44693
0.03687 23.34580 0.43968
0.03763 23.31904 0.42724
0.03839 22.19517 0.41770
0.03915 22.23410 0.40827
0.03991 21.89449 0.41098
0.04067 21.61528 0.40849
0.04143 20.92721 0.38414
0.04219 20.76588 0.37526
0.04295 20.16539 0.37415
0.04371 20.16213 0.38193
0.04447 19.78885 0.36190
0.04523 19.30094 0.35029
0.04599 19.10207 0.35166
0.04675 18.75740 0.35336
0.04751 18.15374 0.34160
0.04827 17.99867 0.33395
0.04903 17.22464 0.32315
0.04979 17.28448 0.32165
0.05055 16.89291 0.31615
0.05131 16.54094 0.32584
0.05207 16.86441 0.30691
0.05283 16.32548 0.30933
0.05359 15.85116 0.30540
0.05435 15.50269 0.30173
0.05511 15.15668 0.29824
0.05587 15.18369 0.28672
0.05663 14.42369 0.28789
0.05739 14.11916 0.28257
0.05815 13.85406 0.27280
0.05891 13.63938 0.28712
0.05967 13.29450 0.27709
0.06043 13.21677 0.26972
0.06119 12.74413 0.26470
0.06195 12.34177 0.27095
0.06271 11.80800 0.25730
0.06347 11.71052 0.25847
0.06423 11.58703 0.25408
0.06499 11.08503 0.25665
0.06575 11.01824 0.25436
0.06651 11.03426 0.24732
0.06727 10.29772 0.25329
0.06803 10.08477 0.24428
0.06879 9.82737 0.24275
0.06955 9.63012 0.24168
0.07031 9.33875 0.23471
0.07107 9.21784 0.23433
0.07183 9.11117 0.23526
0.07259 8.79789 0.23218
0.07335 8.54567 0.22637
0.07412 8.72802 0.22162
0.07488 8.15013 0.22471
0.07564 7.92958 0.21967
0.07640 8.02511 0.21832
0.07716 7.92217 0.21376
0.07792 7.17048 0.20818
0.07868 6.91462 0.20905
0.07944 6.82077 0.20897
0.08020 6.68583 0.20848
0.08096 6.45754 0.20663
0.08172 6.35098 0.19691
0.08248 6.15382 0.19653
0.08324 5.94433 0.19801
0.08400 5.84367 0.19809
0.08476 5.83239 0.19883
0.08552 5.37970 0.19963
0.08628 5.18884 0.20118
0.08704 5.22575 0.19695
0.08780 4.98018 0.19790
0.08856 4.81597 0.19764
0.08932 4.81235 0.19884
0.09008 4.69092 0.20333
0.09084 4.62792 0.20074
0.09160 3.98730 0.20370
0.09236 4.36604 0.20679
0.09312 3.87601 0.20953
0.09388 4.22909 0.20477
0.09464 3.73689 0.20558
0.09540 3.78583 0.19811
0.09616 3.68379 0.19880
0.09692 3.38948 0.19819
0.09768 3.55058 0.19396
0.09844 3.11028 0.19089
0.09920 3.28049 0.19084
0.09996 2.95404 0.19055
0.10072 2.82036 0.18700
0.10148 3.00403 0.18876
0.10224 2.61256 0.18382
0.10300 2.79903 0.17481
0.10376 2.50119 0.17591
0.10452 2.45691 0.17597
0.10528 2.27865 0.16968
0.10604 2.19866 0.17028
0.10680 2.32155 0.16765
0.10756 1.93488 0.16549
0.10832 1.98449 0.16828
0.10908 1.93180 0.16950
0.10984 1.66295 0.16603
0.11060 1.93334 0.16646
0.11136 1.63658 0.16583
0.11212 1.48989 0.16225
0.11288 1.50221 0.16016
0.11364 1.68921 0.16219
0.11440 1.21892 0.16095
0.11516 1.37819 0.16000
0.11592 1.26451 0.15610
0.11668 1.21638 0.15966
0.11744 1.05774 0.15249
0.11820 1.10005 0.15278
0.11896 1.04801 0.15215
0.11972 0.98752 0.15169
0.12048 0.98421 0.14994
0.12124 0.96188 0.14964
0.12200 0.96350 0.14970
0.12276 0.79263 0.14610
0.12352 0.64218 0.14563
0.12428 0.65874 0.14589
0.12504 0.66028 0.14555
0.12580 0.65495 0.14229
0.12656 0.73492 0.14053
0.12732 0.57232 0.14077
0.12808 0.78024 0.14031
0.12884 0.74819 0.14274
0.12960 0.56922 0.13994
0.13036 0.45047 0.13831
0.13112 0.67099 0.13630
0.13188 0.54126 0.13517
0.13264 0.48025 0.13640
0.13340 0.44323 0.13610
0.13416 0.20471 0.13359
0.13492 0.41693 0.13288
0.13568 0.37008 0.13339
0.13644 0.35025 0.13185
0.13720 0.41573 0.13361
0.13796 0.39691 0.13059
0.13873 0.37663 0.12998
0.13949 0.23811 0.13231
0.14025 0.35447 0.13266
0.14101 0.37150 0.13039
0.14177 0.29912 0.12764
0.14253 0.33182 0.12928
0.14329 0.38862 0.12616
0.14405 0.25723 0.12578
0.14481 0.15827 0.12782
0.14557 0.19596 0.12764
0.14633 0.20988 0.12596
0.14709 0.21273 0.12707
0.14785 0.24977 0.12557
0.14861 0.24304 0.12349
0.14937 0.20810 0.12490
0.15013 0.19870 0.12387
0.15089 0.19671 0.12270
0.15165 0.23233 0.12088
0.15241 0.14218 0.12215
0.15317 0.18703 0.12302
0.15393 0.12957 0.12096
0.15469 0.14752 0.12268
0.15545 0.26125 0.12132
0.15621 0.18656 0.12213
0.15697 0.07386 0.12088
0.15773 0.22019 0.12009
0.15849 0.06311 0.11999
0.15925 0.16699 0.12029
0.16001 -0.04968 0.11859
0.16077 0.20717 0.11802
0.16153 0.20128 0.11816
0.16229 0.30524 0.11788
0.16305 0.23372 0.11699
0.16381 0.26128 0.11569
0.16457 0.29154 0.11705
0.16533 0.17787 0.11794
0.16609 0.19611 0.11474
0.16685 0.20683 0.11509
0.16761 0.22044 0.11604
0.16837 0.17514 0.11561
0.16913 0.35168 0.11516
0.16989 0.22542 0.11498
0.17065 0.16482 0.11521
0.17141 0.35224 0.11405
0.17217 0.26545 0.11407
0.17293 0.38692 0.11389
0.17369 0.32970 0.11555
0.17445 0.24962 0.11571
0.17521 0.22136 0.11731
0.17597 0.33204 0.11460
0.17673 0.33007 0.11577
0.17749 0.22601 0.11681
0.17825 0.33844 0.11806
0.17901 0.17272 0.12025
0.17977 0.23055 0.12092
0.18053 0.25715 0.12041
0.18129 0.25300 0.12132
0.18205 0.10856 0.12353
0.18281 0.36727 0.12110
0.18357 0.28221 0.12181
0.18433 0.23517 0.12564
0.18509 0.22885 0.12381
0.18585 0.43870 0.12399
0.18661 0.26056 0.12490
0.18737 0.35289 0.12239
0.18813 0.25309 0.12347
0.18889 0.43435 0.12602
0.18965 0.28820 0.12699
0.19041 0.31498 0.12336
0.19117 0.28351 0.12699
0.19193 0.24286 0.12685
0.19269 0.16487 0.12903
0.19345 0.42032 0.12561
0.19421 0.30840 0.12822
0.19497 0.40720 0.12733
0.19573 0.38886 0.12820
0.19649 0.34592 0.12924
0.19725 0.30744 0.12901
0.19801 0.20868 0.12778
0.19877 0.34021 0.12654
0.19953 0.33484 0.12824
0.20029 0.18582 0.12741
0.20105 0.28486 0.12818
0.20181 0.26778 0.12669
0.20257 0.39161 0.13231
0.20333 0.44280 0.12604
0.20409 0.24621 0.12743
0.20485 0.32722 0.12824
0.20561 0.13338 0.12887
0.20637 0.30842 0.12764
0.20713 0.30876 0.12883
0.20789 0.33691 0.12834
0.20865 0.23555 0.12897
0.20941 0.17875 0.12737
0.21017 0.30909 0.12893
0.21093 0.26386 0.12691
0.21169 0.21681 0.12952
0.21245 0.19828 0.12897
0.21321 0.30487 0.12877
0.21397 0.22177 0.12881
0.21473 0.05838 0.12894
0.21549 0.31563 0.12950
0.21625 0.47601 0.12650
0.21701 0.34444 0.13047
0.21777 0.27509 0.12818
0.21853 0.16282 0.12642
0.21929 0.33053 0.12752
0.22005 0.20249 0.12685
0.22081 0.38880 0.12519
0.22157 0.26551 0.12914
0.22233 0.23983 0.12618
0.22309 0.19351 0.12760
0.22385 0.19992 0.12521
0.22461 0.41247 0.12581
0.22537 0.24221 0.12420
0.22613 0.30462 0.12428
0.22689 0.17278 0.12268
0.22765 0.29050 0.12367
0.22841 0.21228 0.12264
0.22917 0.23875 0.12029
0.22993 0.14104 0.11986
0.23069 0.16115 0.12122
0.23145 0.24205 0.11913
0.23221 0.24402 0.12170
0.23297 0.30707 0.11938
0.23373 0.10800 0.11990
0.23449 0.25592 0.11873
0.23525 0.24417 0.11861
0.23601 0.23853 0.11780
0.23677 0.30090 0.11707
0.23753 0.13627 0.11575
0.23829 0.18948 0.11731
0.23905 0.09720 0.11744
0.23981 0.23144 0.11602
0.24057 0.34885 0.11612
0.24133 0.20406 0.11407
0.24209 0.12900 0.11420
0.24285 0.30329 0.11525
0.24361 0.16353 0.11419
0.24437 0.08950 0.11241
0.24513 0.16541 0.11369
0.24589 0.10970 0.11444
0.24665 0.23974 0.11248
0.24741 0.16739 0.11252
0.24817 0.07707 0.11320
0.24893 0.13880 0.11138
0.24969 0.15624 0.11096
0.25045 0.14319 0.11138
0.25121 0.14282 0.10895
0.25197 0.38456 0.10934
0.25273 0.38004 0.11041
0.25349 0.27939 0.11037
0.25425 0.18546 0.10913
0.25501 0.10592 0.10802
0.25577 0.18920 0.10938
0.25653 0.02847 0.10691
0.25729 0.18497 0.10739
0.25805 0.05498 0.10752
0.25881 -0.04329 0.10831
0.25957 0.20543 0.10600
0.26033 0.26633 0.10772
0.26109 0.18059 0.10756
0.26185 0.13604 0.10666
0.26261 0.28612 0.10529
0.26337 0.10824 0.10551
0.26413 0.02618 0.10438
0.26489 0.09307 0.10515
0.26565 0.13180 0.10519
0.26641 0.24031 0.10411
0.26717 0.11854 0.10377
0.26793 0.17026 0.10448
0.26869 0.14786 0.10349
0.26945 0.08418 0.10207
0.27021 0.11575 0.10233
0.27097 0.26755 0.10183
0.27172 0.17748 0.10442
0.27248 -0.01671 0.10308
0.27324 0.16692 0.10189
0.27400 0.18049 0.10288
0.27476 0.17746 0.10166
0.27552 0.11805 0.10134
0.27628 0.07457 0.10061
0.27704 0.07384 0.10073
0.27780 0.16079 0.09948
0.27856 0.15041 0.10059
0.27932 0.12516 0.10146
0.28008 0.08743 0.09903
0.28084 0.18457 0.09842
0.28160 0.24581 0.09883
0.28236 0.08115 0.09954
0.28312 0.11677 0.09814
0.28388 0.17183 0.09924
0.28464 0.11997 0.09901
0.28540 0.07668 0.09899
0.28616 0.08350 0.09938
0.28692 0.10659 0.09986
0.28768 0.07304 0.09841
0.28844 0.02978 0.09944
0.28920 0.05637 0.09928
0.28996 0.12535 0.09859
0.29072 0.00458 0.09857
0.29148 0.05835 0.09907
0.29224 0.16903 0.09968
0.29300 0.13936 0.09875
0.29376 0.10765 0.10100
0.29452 0.11399 0.10049
0.29528 0.21105 0.10098
0.29604 0.09917 0.10086
0.29680 0.16796 0.10031
0.29756 0.15187 0.09897
0.29832 0.06695 0.09998
0.29908 0.00608 0.09992
0.29984 0.05040 0.09996
0.30060 0.17523 0.09931
0.30136 0.12741 0.09705
0.30212 0.06807 0.09820
0.30288 0.13889 0.10004
0.30364 0.10973 0.09691
0.30440 0.02661 0.09800
0.30516 0.14191 0.09839
0.30592 0.17153 0.09836
0.30668 0.04726 0.09881
0.30744 0.15737 0.09911
0.30820 0.10789 0.09978
0.30896 0.10282 0.10114
0.30972 0.16069 0.10055
0.31048 0.07398 0.09962
0.31124 0.02183 0.10120
0.31200 0.17878 0.09980
0.31276 0.12125 0.10035
0.31352 0.20723 0.09948
0.31428 0.03944 0.09936
0.31504 -0.04887 0.10268
0.31580 0.13952 0.10183
0.31656 0.05845 0.10148
0.31732 0.09775 0.10486
0.31808 0.05778 0.10444
0.31883 0.10943 0.10385
0.31959 0.22854 0.10411
0.32035 0.11609 0.10420
0.32111 0.19589 0.10318
0.32187 0.07249 0.10602
0.32263 0.10918 0.10480
0.32339 0.11153 0.10610
0.32415 0.05809 0.10458
0.32491 0.05650 0.10668
0.32567 0.28621 0.10723
0.32643 0.15460 0.10695
0.32719 0.20364 0.10622
0.32795 0.08341 0.10498
0.32871 0.20602 0.10531
0.32947 0.10212 0.10407
0.33023 0.01546 0.10644
0.33099 0.17358 0.10786
0.33175 0.07415 0.10679
0.33251 -0.01646 0.10770
0.33327 0.01974 0.10691
0.33403 0.07415 0.10885
0.33479 0.24578 0.10674
0.33555 0.15010 0.10666
0.33631 0.19137 0.10719
0.33707 -0.03743 0.10806
0.33783 -0.00322 0.10853
0.33859 0.19052 0.10830
0.33935 -0.00367 0.10824
0.34011 0.04259 0.10942
0.34087 0.03298 0.10826
0.34163 -0.11209 0.10790
0.34239 0.04308 0.10849
0.34315 0.11905 0.10968
0.34391 0.09910 0.10936
0.34467 0.11981 0.10910
0.34543 0.11302 0.10972
0.34619 0.29844 0.10986
0.34695 0.03075 0.11035
0.34771 0.11948 0.10919
0.34847 0.21460 0.10932
0.34922 0.10881 0.11019
0.34998 0.11409 0.10869
0.35074 0.10004 0.10891
0.35150 0.17308 0.10555
0.35226 0.09920 0.10646
0.35302 0.17123 0.10521
0.35378 0.07978 0.10492
0.35454 0.19804 0.10466
0.35530 0.15752 0.10505
0.35606 0.06819 0.10658
0.35682 0.04684 0.10563
0.35758 0.04942 0.10468
0.35834 0.04832 0.10677
0.35910 0.09936 0.10687
0.35986 0.18356 0.10594
0.36062 0.12429 0.10693
0.36138 0.20198 0.10604
0.36214 0.07378 0.10867
0.36290 0.12743 0.10557
0.36366 0.12463 0.10816
0.36442 0.13047 0.10855
0.36518 0.16419 0.10664
0.36594 0.21032 0.10725
0.36670 0.17221 0.10840
0.36746 0.11321 0.11003
0.36822 0.02172 0.10918
0.36898 0.13926 0.10903
0.36974 0.12657 0.11086
0.37050 -0.00840 0.11039
0.37126 0.15125 0.11209
0.37202 0.05971 0.11134
0.37277 0.12416 0.11335
0.37353 0.24004 0.11306
0.37429 0.12597 0.11446
0.37505 0.12780 0.11585
0.37581 0.19927 0.11614
0.37657 0.16119 0.11588
0.37733 -0.07864 0.11691
0.37809 -0.00024 0.12148
0.37885 0.08929 0.11879
0.37961 0.01178 0.11934
0.38037 -0.02628 0.12051
0.38113 0.23201 0.12197
0.38189 0.08829 0.12304
0.38265 0.05759 0.12217
0.38341 0.19508 0.12379
0.38417 0.24082 0.12351
0.38493 0.07468 0.12460
0.38569 0.15924 0.12527
0.38645 0.14579 0.12563
0.38721 0.02367 0.12742
0.38797 0.17669 0.12740
0.38873 0.24797 0.12743
0.38949 0.01480 0.14546
0.39025 0.08744 0.13236
0.39101 0.15925 0.13157
0.39177 -0.00627 0.13229
0.39252 0.06457 0.13327
0.39328 0.15622 0.13153
0.39404 0.14661 0.13557
0.39480 0.10830 0.13731
0.39556 0.14460 0.13778
0.39632 -0.01189 0.13655
0.39708 0.14333 0.13904
0.39784 0.13441 0.13861
0.39860 0.12224 0.14003
0.39936 0.06964 0.13914
0.40012 0.19545 0.14448
0.40088 0.15194 0.14456
0.40164 0.13791 0.14227
0.40240 -0.06297 0.14557
0.40316 0.10244 0.14658
0.40392 0.30622 0.14903
0.40468 0.13918 0.29859
0.40544 0.08695 0.14786
0.40620 -0.01884 0.14819
0.40696 0.06400 0.14946
0.40772 0.07083 0.15055
0.40848 0.10501 0.14879
0.40924 0.13604 0.15404
0.40999 0.05201 0.14730
0.41075 0.17794 0.15183
0.41151 -0.05822 0.14954
0.41227 -0.09428 0.15232
0.41303 -0.04181 0.15161
0.41379 0.13721 0.15472
0.41455 -0.03916 0.15644
0.41531 0.03222 0.15573
0.41607 0.11797 0.15428
0.41683 0.03259 0.15920
0.41759 0.08122 0.15566
0.41835 -0.02588 0.15333
0.41911 0.03369 0.15864
0.41987 -0.15065 0.15880
0.42063 -0.17061 0.15896
0.42139 0.00398 0.16147
0.42215 -0.00538 0.16217
0.42291 0.25269 0.16484
0.42367 0.03350 0.16270
0.42443 -0.01464 0.16837
0.42519 0.23449 0.17080
0.42594 0.12294 0.17112
0.42670 0.00831 0.16997
0.42746 0.09570 0.17620
0.42822 -0.06719 0.17288
0.42898 0.15141 0.17167
0.42974 0.02083 0.18098
0.43050 0.14902 0.17861
0.43126 0.21072 0.17711
0.43202 -0.17839 0.18398
0.43278 0.15263 0.18724
0.43354 0.07306 0.18809
0.43430 -0.04830 0.19230
0.43506 0.27581 0.19703
