# Supplementary material for: De novo design of proteins housing excitonically coupled chlorophyll special pairs
Source: Nat Chem Biol. 2024 Jun 3;20(7):906–15. doi: 10.1038/s41589-024-01626-0 (PMC11213709; doi:10.1038/s41589-024-01626-0)
Supplement: Supplementary file 5 — Raw SAXS data for SP1, SP2 and SP3 apo proteins. [file 41589_2024_1626_MOESM5_ESM.zip › SAXS_data_Fig2/SP1_166uM/Buffer2/SP1_166uM_snap_00028.sub.2.dat]

0.01026 35.58016 8.20649
0.01102 33.92443 4.44092
0.01178 30.63055 3.62800
0.01254 31.14270 2.56544
0.01330 31.36025 1.97204
0.01406 32.85874 1.70714
0.01482 29.06139 1.55787
0.01558 31.16595 1.41384
0.01634 29.85856 1.21356
0.01710 30.27315 1.15662
0.01786 29.76525 1.10356
0.01862 31.05548 1.00358
0.01938 30.64680 0.92873
0.02014 30.21460 0.90555
0.02090 29.43022 0.83638
0.02166 30.61872 0.80428
0.02242 29.70382 0.73393
0.02318 29.96921 0.74665
0.02395 28.54898 0.70620
0.02471 28.03256 0.64787
0.02547 27.95525 0.62776
0.02623 28.05996 0.63944
0.02699 28.06220 0.59610
0.02775 26.41241 0.58021
0.02851 27.17957 0.58132
0.02927 26.38522 0.52851
0.03003 26.68512 0.53958
0.03079 26.21015 0.51914
0.03155 25.43216 0.51679
0.03231 25.12013 0.48355
0.03307 24.47133 0.48610
0.03383 24.25376 0.47452
0.03459 24.75330 0.47061
0.03535 23.98166 0.46485
0.03611 23.31980 0.44842
0.03687 23.19746 0.44202
0.03763 23.66573 0.43168
0.03839 22.60143 0.41438
0.03915 22.24411 0.41548
0.03991 22.12645 0.40677
0.04067 21.00565 0.39215
0.04143 20.79563 0.39611
0.04219 20.91187 0.38288
0.04295 20.29315 0.38425
0.04371 20.40418 0.37148
0.04447 19.46025 0.37190
0.04523 19.36307 0.35480
0.04599 19.03746 0.35153
0.04675 19.13867 0.33748
0.04751 18.34913 0.33129
0.04827 18.23043 0.33241
0.04903 17.53319 0.32701
0.04979 17.43754 0.31810
0.05055 17.07645 0.32203
0.05131 16.80723 0.31993
0.05207 16.06230 0.31419
0.05283 16.00831 0.31684
0.05359 16.05209 0.30546
0.05435 15.41973 0.29913
0.05511 14.79670 0.29618
0.05587 14.58566 0.29498
0.05663 14.40965 0.28227
0.05739 14.12099 0.28636
0.05815 14.28862 0.28440
0.05891 13.73574 0.28104
0.05967 13.19160 0.27080
0.06043 12.95201 0.26449
0.06119 12.37938 0.26866
0.06195 12.62517 0.26504
0.06271 12.37062 0.26250
0.06347 11.83084 0.25869
0.06423 11.64399 0.25429
0.06499 11.41922 0.25607
0.06575 10.93527 0.25341
0.06651 10.68880 0.24571
0.06727 10.86977 0.24909
0.06803 10.38580 0.24542
0.06879 10.21337 0.24067
0.06955 10.12078 0.23862
0.07031 9.46692 0.23684
0.07107 9.63015 0.23109
0.07183 9.13615 0.22894
0.07259 8.77754 0.22743
0.07335 9.08954 0.22506
0.07412 8.44848 0.22284
0.07488 8.05035 0.21738
0.07564 8.01602 0.21735
0.07640 7.91391 0.21888
0.07716 7.36184 0.21464
0.07792 7.21623 0.21408
0.07868 7.18384 0.21195
0.07944 6.67741 0.20742
0.08020 6.84978 0.20442
0.08096 6.56241 0.20481
0.08172 6.40119 0.20167
0.08248 5.87531 0.19859
0.08324 5.87991 0.20064
0.08400 5.73003 0.20386
0.08476 5.86074 0.19697
0.08552 5.39514 0.20251
0.08628 5.43837 0.20036
0.08704 5.12453 0.19714
0.08780 4.96028 0.19923
0.08856 4.94672 0.19839
0.08932 4.58346 0.20121
0.09008 4.59510 0.20832
0.09084 4.41455 0.20182
0.09160 4.18466 0.20369
0.09236 4.16628 0.20501
0.09312 4.16834 0.20852
0.09388 3.81081 0.20583
0.09464 3.85154 0.20285
0.09540 3.64462 0.20344
0.09616 3.35286 0.19460
0.09692 3.55154 0.20002
0.09768 3.18087 0.19342
0.09844 3.32074 0.18984
0.09920 3.29749 0.19352
0.09996 2.94708 0.19244
0.10072 2.78857 0.19169
0.10148 2.69249 0.18560
0.10224 2.71495 0.17967
0.10300 2.57178 0.18109
0.10376 2.57552 0.17516
0.10452 2.23052 0.17700
0.10528 2.27619 0.17477
0.10604 2.25619 0.16911
0.10680 2.16009 0.16892
0.10756 2.08586 0.17105
0.10832 1.99474 0.16587
0.10908 1.89922 0.16840
0.10984 1.73210 0.16712
0.11060 1.68741 0.16911
0.11136 1.65748 0.16372
0.11212 1.62208 0.16267
0.11288 1.51181 0.16323
0.11364 1.18035 0.15982
0.11440 1.66246 0.15712
0.11516 1.19888 0.15586
0.11592 1.33347 0.15502
0.11668 1.36903 0.15712
0.11744 1.11313 0.15528
0.11820 1.22023 0.15320
0.11896 1.06675 0.15121
0.11972 1.00845 0.15188
0.12048 1.10931 0.15442
0.12124 1.04127 0.14991
0.12200 0.85045 0.14815
0.12276 0.99118 0.14661
0.12352 0.86406 0.14546
0.12428 0.84272 0.14169
0.12504 0.66345 0.14295
0.12580 0.63136 0.14323
0.12656 0.69569 0.14257
0.12732 0.63159 0.14283
0.12808 0.80983 0.14116
0.12884 0.27029 0.14230
0.12960 0.45527 0.13961
0.13036 0.46304 0.13827
0.13112 0.43944 0.13637
0.13188 0.44293 0.13657
0.13264 0.59257 0.13592
0.13340 0.53152 0.13707
0.13416 0.45584 0.13547
0.13492 0.50726 0.13424
0.13568 0.43199 0.13367
0.13644 0.40109 0.12843
0.13720 0.38454 0.13213
0.13796 0.26748 0.13104
0.13873 0.28282 0.13037
0.13949 0.14716 0.13256
0.14025 0.22189 0.12859
0.14101 0.39111 0.13080
0.14177 0.22720 0.12614
0.14253 0.26826 0.13021
0.14329 0.29972 0.12774
0.14405 0.24017 0.12545
0.14481 0.18593 0.12612
0.14557 0.17178 0.12794
0.14633 0.08110 0.12636
0.14709 0.24665 0.12547
0.14785 0.26576 0.12656
0.14861 0.41797 0.12355
0.14937 0.13194 0.12634
0.15013 0.13084 0.12469
0.15089 0.19400 0.12422
0.15165 0.14774 0.12436
0.15241 0.38095 0.12107
0.15317 0.35744 0.12320
0.15393 0.03760 0.12280
0.15469 0.24459 0.12239
0.15545 0.35819 0.12067
0.15621 0.18402 0.12114
0.15697 0.26977 0.11978
0.15773 0.19131 0.12059
0.15849 0.12450 0.11879
0.15925 0.26548 0.11986
0.16001 0.39991 0.11895
0.16077 0.18575 0.11834
0.16153 0.27637 0.11792
0.16229 0.33888 0.11804
0.16305 0.26163 0.11798
0.16381 0.24296 0.11599
0.16457 0.38414 0.11639
0.16533 0.12102 0.11648
0.16609 0.14229 0.11425
0.16685 0.32448 0.11537
0.16761 0.32438 0.11528
0.16837 0.35954 0.11607
0.16913 0.38611 0.11496
0.16989 0.15247 0.11364
0.17065 0.08100 0.11516
0.17141 0.25211 0.11304
0.17217 0.21000 0.11338
0.17293 0.35225 0.11520
0.17369 0.25295 0.11536
0.17445 0.32577 0.11662
0.17521 0.18837 0.11541
0.17597 0.25968 0.11735
0.17673 0.07285 0.11628
0.17749 0.27961 0.11494
0.17825 0.34633 0.11812
0.17901 0.17717 0.11964
0.17977 0.32623 0.11952
0.18053 0.40732 0.12118
0.18129 0.21784 0.12148
0.18205 0.19037 0.12055
0.18281 0.32746 0.12085
0.18357 0.26152 0.12434
0.18433 0.34491 0.12306
0.18509 0.30377 0.12266
0.18585 0.45867 0.12585
0.18661 0.27651 0.12484
0.18737 0.27089 0.12444
0.18813 0.36245 0.12535
0.18889 0.22159 0.12661
0.18965 0.39636 0.12397
0.19041 0.41898 0.12369
0.19117 0.31487 0.12624
0.19193 0.26624 0.12494
0.19269 0.28176 0.12454
0.19345 0.26339 0.12635
0.19421 0.23849 0.12584
0.19497 0.23421 0.12657
0.19573 0.45317 0.12946
0.19649 0.30776 0.12873
0.19725 0.22565 0.12736
0.19801 0.53918 0.12990
0.19877 0.21089 0.12768
0.19953 0.43853 0.12701
0.20029 0.34835 0.12932
0.20105 0.28115 0.12717
0.20181 0.40148 0.12962
0.20257 0.34103 0.12786
0.20333 0.43103 0.12940
0.20409 0.37522 0.12823
0.20485 0.23799 0.12649
0.20561 0.40654 0.12877
0.20637 0.37068 0.12764
0.20713 0.33217 0.12590
0.20789 0.26402 0.12772
0.20865 0.37145 0.13090
0.20941 0.20552 0.12774
0.21017 0.32880 0.12784
0.21093 0.35975 0.12788
0.21169 0.28335 0.12711
0.21245 0.34690 0.12778
0.21321 0.29603 0.12968
0.21397 0.32268 0.12865
0.21473 0.30754 0.12770
0.21549 0.26433 0.12808
0.21625 0.27589 0.12776
0.21701 0.33763 0.12731
0.21777 0.20916 0.12823
0.21853 0.38221 0.12940
0.21929 0.26065 0.12685
0.22005 0.35390 0.12768
0.22081 0.15102 0.12650
0.22157 0.29984 0.12509
0.22233 0.20610 0.12677
0.22309 0.21450 0.12614
0.22385 0.18206 0.12474
0.22461 0.23090 0.12324
0.22537 0.24640 0.12304
0.22613 0.34080 0.12496
0.22689 0.27071 0.12243
0.22765 0.10930 0.12197
0.22841 0.26140 0.12262
0.22917 0.24272 0.11861
0.22993 0.19597 0.12108
0.23069 0.25709 0.12162
0.23145 0.29277 0.12099
0.23221 0.30166 0.12083
0.23297 0.16747 0.11903
0.23373 0.22508 0.12079
0.23449 0.20702 0.11812
0.23525 0.28781 0.11855
0.23601 0.21503 0.11753
0.23677 0.19863 0.11838
0.23753 0.17170 0.11654
0.23829 0.27889 0.11622
0.23905 0.12308 0.11600
0.23981 0.29545 0.11601
0.24057 0.13148 0.11391
0.24133 -0.01886 0.11370
0.24209 0.25063 0.11316
0.24285 0.20344 0.11358
0.24361 0.18075 0.11549
0.24437 0.21704 0.11476
0.24513 0.24790 0.11222
0.24589 0.23222 0.11310
0.24665 0.20394 0.11168
0.24741 0.05228 0.11346
0.24817 0.05507 0.11109
0.24893 0.13939 0.11206
0.24969 0.12920 0.11067
0.25045 0.12123 0.10897
0.25121 0.25487 0.11020
0.25197 0.26254 0.11056
0.25273 0.20553 0.11075
0.25349 0.10584 0.10888
0.25425 0.17603 0.11000
0.25501 0.20438 0.10761
0.25577 0.16513 0.10712
0.25653 0.25609 0.10728
0.25729 0.20275 0.10657
0.25805 0.18759 0.10927
0.25881 0.10715 0.10609
0.25957 0.04735 0.10795
0.26033 0.12263 0.10740
0.26109 0.22692 0.10759
0.26185 0.11307 0.10658
0.26261 0.23422 0.10503
0.26337 0.11670 0.10550
0.26413 0.08564 0.10439
0.26489 0.22724 0.10421
0.26565 0.11769 0.10479
0.26641 0.04953 0.10489
0.26717 0.20387 0.10384
0.26793 0.05658 0.10338
0.26869 0.04174 0.10348
0.26945 0.19435 0.10501
0.27021 0.17486 0.10412
0.27097 -0.04475 0.10433
0.27172 0.12102 0.10341
0.27248 0.08978 0.10204
0.27324 0.04885 0.10167
0.27400 0.18344 0.10171
0.27476 0.23702 0.10258
0.27552 0.19445 0.10060
0.27628 0.06055 0.10204
0.27704 0.07621 0.10032
0.27780 0.00035 0.10135
0.27856 0.17247 0.10003
0.27932 0.19775 0.09894
0.28008 0.14712 0.09934
0.28084 0.12848 0.09997
0.28160 0.11284 0.09935
0.28236 0.15599 0.09890
0.28312 0.04458 0.09951
0.28388 0.12387 0.09740
0.28464 0.24653 0.09815
0.28540 0.15763 0.09833
0.28616 0.08524 0.09795
0.28692 0.07212 0.09841
0.28768 0.13613 0.09793
0.28844 0.06975 0.10005
0.28920 0.02461 0.09851
0.28996 0.17457 0.09892
0.29072 0.11472 0.09904
0.29148 0.24476 0.09815
0.29224 0.17655 0.09750
0.29300 0.10252 0.10058
0.29376 0.16564 0.10058
0.29452 0.22344 0.09999
0.29528 0.10809 0.10030
0.29604 0.11669 0.10038
0.29680 0.22231 0.09845
0.29756 0.16098 0.10016
0.29832 0.21041 0.09943
0.29908 0.22178 0.09963
0.29984 0.18303 0.09936
0.30060 0.12698 0.09918
0.30136 -0.02991 0.09821
0.30212 0.03414 0.09926
0.30288 -0.06436 0.09846
0.30364 0.06706 0.09740
0.30440 0.15386 0.09795
0.30516 0.10912 0.09687
0.30592 0.15022 0.09975
0.30668 0.10985 0.10003
0.30744 0.08933 0.09965
0.30820 0.07865 0.09930
0.30896 0.01761 0.10019
0.30972 0.07493 0.09860
0.31048 0.11180 0.10024
0.31124 -0.02986 0.09961
0.31200 0.04560 0.10004
0.31276 0.14622 0.09983
0.31352 0.07704 0.09993
0.31428 0.11636 0.09951
0.31504 -0.10849 0.10159
0.31580 0.05302 0.10244
0.31656 0.12552 0.10293
0.31732 0.04463 0.10317
0.31808 0.11913 0.10441
0.31883 0.09104 0.10408
0.31959 0.13042 0.10514
0.32035 0.06341 0.10392
0.32111 0.13061 0.10554
0.32187 0.19426 0.10412
0.32263 0.10002 0.10449
0.32339 0.14709 0.10672
0.32415 0.08525 0.10552
0.32491 -0.00337 0.10453
0.32567 0.02753 0.10544
0.32643 0.15162 0.10576
0.32719 0.14126 0.10635
0.32795 0.12774 0.10609
0.32871 0.04209 0.10732
0.32947 0.10755 0.10647
0.33023 0.02931 0.10757
0.33099 0.00502 0.10648
0.33175 0.05462 0.10688
0.33251 0.09277 0.10767
0.33327 0.06187 0.10716
0.33403 0.12900 0.10767
0.33479 -0.00814 0.10568
0.33555 0.04183 0.10710
0.33631 -0.01950 0.10735
0.33707 -0.00613 0.10911
0.33783 0.04829 0.10864
0.33859 0.07599 0.10718
0.33935 0.09022 0.10880
0.34011 -0.01241 0.10858
0.34087 0.16417 0.10763
0.34163 -0.03578 0.11002
0.34239 0.01954 0.11048
0.34315 0.00410 0.10810
0.34391 0.13749 0.11002
0.34467 0.14464 0.10927
0.34543 -0.01858 0.10882
0.34619 0.16259 0.11032
0.34695 0.14480 0.11060
0.34771 -0.07416 0.10879
0.34847 0.08789 0.11166
0.34922 0.15363 0.11097
0.34998 0.14978 0.10982
0.35074 0.16147 0.11087
0.35150 0.00194 0.10569
0.35226 0.17964 0.10552
0.35302 0.10762 0.10692
0.35378 0.07729 0.10341
0.35454 0.06574 0.10485
0.35530 0.12371 0.10595
0.35606 0.05384 0.10692
0.35682 0.10374 0.10538
0.35758 -0.02105 0.10605
0.35834 0.16195 0.10661
0.35910 0.16282 0.10660
0.35986 0.23818 0.10870
0.36062 0.11318 0.10797
0.36138 0.09737 0.10690
0.36214 0.01820 0.10530
0.36290 0.06585 0.10530
0.36366 0.10882 0.10641
0.36442 0.08445 0.10761
0.36518 0.15891 0.10686
0.36594 -0.05350 0.10706
0.36670 0.19013 0.10714
0.36746 0.13590 0.10921
0.36822 0.01618 0.10925
0.36898 0.10929 0.10931
0.36974 0.14575 0.10989
0.37050 0.16429 0.11117
0.37126 -0.01299 0.11132
0.37202 0.11144 0.11109
0.37277 0.08846 0.11500
0.37353 0.12493 0.11391
0.37429 0.19482 0.11530
0.37505 0.21374 0.11377
0.37581 0.03080 0.11380
0.37657 -0.01805 0.11698
0.37733 0.09428 0.11735
0.37809 -0.02317 0.11585
0.37885 0.10443 0.11873
0.37961 0.05970 0.11798
0.38037 0.13585 0.11889
0.38113 0.09745 0.11976
0.38189 -0.03332 0.12144
0.38265 0.25862 0.12065
0.38341 0.24991 0.12268
0.38417 0.05500 0.12434
0.38493 0.08402 0.12320
0.38569 0.16429 0.12721
0.38645 0.15100 0.12213
0.38721 0.06927 0.12727
0.38797 0.15590 0.12881
0.38873 0.04492 0.12960
0.38949 0.12821 0.14435
0.39025 0.01178 0.12999
0.39101 -0.00494 0.13240
0.39177 0.15051 0.13179
0.39252 0.10493 0.13309
0.39328 0.07215 0.13426
0.39404 0.17723 0.13615
0.39480 0.08219 0.13611
0.39556 0.06217 0.13698
0.39632 0.11099 0.13985
0.39708 0.10264 0.13842
0.39784 0.03437 0.13870
0.39860 0.11910 0.14186
0.39936 0.01199 0.14552
0.40012 0.18095 0.14263
0.40088 0.01950 0.14376
0.40164 0.24123 0.14376
0.40240 0.10942 0.14441
0.40316 -0.01896 0.14384
0.40392 0.07357 0.14372
0.40468 0.19831 0.25251
0.40544 0.20114 0.15192
0.40620 -0.11981 0.14696
0.40696 -0.11761 0.15156
0.40772 -0.07710 0.15010
0.40848 -0.00384 0.15035
0.40924 0.10395 0.14781
0.40999 0.07907 0.14888
0.41075 0.35918 0.15001
0.41151 0.13466 0.15356
0.41227 -0.06811 0.14988
0.41303 0.02772 0.15130
0.41379 0.20643 0.15364
0.41455 -0.06087 0.15418
0.41531 0.14651 0.15559
0.41607 0.12703 0.15680
0.41683 0.12667 0.15883
0.41759 0.05445 0.15919
0.41835 0.07418 0.15845
0.41911 0.31514 0.16375
0.41987 0.25993 0.15877
0.42063 0.05250 0.15747
0.42139 0.16986 0.16071
0.42215 -0.07908 0.16345
0.42291 0.01443 0.16256
0.42367 -0.04254 0.16509
0.42443 0.18398 0.16507
0.42519 0.00834 0.16655
0.42594 0.14657 0.17117
0.42670 0.20523 0.17293
0.42746 -0.04779 0.17411
0.42822 0.10206 0.17762
0.42898 0.07029 0.18007
0.42974 0.17830 0.17453
0.43050 0.05025 0.18277
0.43126 0.26345 0.17768
0.43202 0.10800 0.18215
0.43278 -0.09163 0.18493
0.43354 0.14932 0.19103
0.43430 0.07812 0.18944
0.43506 0.32669 0.19431
