# Supplementary material for: De novo design of proteins housing excitonically coupled chlorophyll special pairs
Source: Nat Chem Biol. 2024 Jun 3;20(7):906–15. doi: 10.1038/s41589-024-01626-0 (PMC11213709; doi:10.1038/s41589-024-01626-0)
Supplement: Supplementary file 5 — Raw SAXS data for SP1, SP2 and SP3 apo proteins. [file 41589_2024_1626_MOESM5_ESM.zip › SAXS_data_Fig2/SP1_166uM/Buffer2/SP1_166uM_snap_00007.sub.2.dat]

0.01026 30.69108 6.97786
0.01102 29.66684 4.48341
0.01178 29.07187 3.83578
0.01254 29.81103 2.41665
0.01330 30.25251 2.08724
0.01406 30.23537 1.75745
0.01482 30.45653 1.44780
0.01558 30.87432 1.25629
0.01634 28.65347 1.27762
0.01710 29.26063 1.12160
0.01786 29.90253 1.11779
0.01862 28.97619 1.05840
0.01938 29.49470 0.90477
0.02014 27.88707 0.87231
0.02090 28.48597 0.86353
0.02166 27.77630 0.79022
0.02242 26.69528 0.71702
0.02318 27.76489 0.73802
0.02395 28.11637 0.71260
0.02471 25.86869 0.63881
0.02547 27.79439 0.64826
0.02623 26.09507 0.60227
0.02699 25.80029 0.59301
0.02775 25.82244 0.58524
0.02851 26.17213 0.56070
0.02927 25.46733 0.55119
0.03003 24.79488 0.54886
0.03079 24.33573 0.50223
0.03155 24.82915 0.49437
0.03231 24.10651 0.49202
0.03307 23.67306 0.47609
0.03383 22.72030 0.45517
0.03459 23.27510 0.45107
0.03535 22.08738 0.44904
0.03611 22.83851 0.44159
0.03687 21.96026 0.42784
0.03763 21.76842 0.41501
0.03839 21.34158 0.42951
0.03915 21.58502 0.40715
0.03991 21.18687 0.40941
0.04067 20.66470 0.39853
0.04143 20.03254 0.38151
0.04219 19.87898 0.36921
0.04295 19.80382 0.37699
0.04371 19.85199 0.36702
0.04447 18.84351 0.36734
0.04523 19.12756 0.36027
0.04599 17.90642 0.35216
0.04675 18.42069 0.34422
0.04751 17.73752 0.33051
0.04827 17.43281 0.32830
0.04903 17.62974 0.32580
0.04979 16.90387 0.31846
0.05055 16.45410 0.31560
0.05131 16.49671 0.31366
0.05207 16.18120 0.31264
0.05283 16.16095 0.30903
0.05359 15.69405 0.30409
0.05435 15.24762 0.29775
0.05511 14.81653 0.30309
0.05587 14.41174 0.28861
0.05663 14.16072 0.29383
0.05739 14.16265 0.28320
0.05815 13.72303 0.27717
0.05891 13.32025 0.27331
0.05967 13.34203 0.26868
0.06043 12.63140 0.26696
0.06119 12.47089 0.25775
0.06195 11.92492 0.26811
0.06271 12.10819 0.25632
0.06347 11.67980 0.25803
0.06423 11.54651 0.25919
0.06499 11.53412 0.25878
0.06575 11.07440 0.25309
0.06651 10.64478 0.24591
0.06727 10.56595 0.24026
0.06803 10.52483 0.24136
0.06879 10.14880 0.23917
0.06955 9.66163 0.24240
0.07031 9.47299 0.23370
0.07107 9.52544 0.23512
0.07183 9.05723 0.23492
0.07259 8.87437 0.22523
0.07335 8.58775 0.22643
0.07412 8.37921 0.22180
0.07488 8.03780 0.21985
0.07564 8.00706 0.21341
0.07640 7.73196 0.22307
0.07716 7.63395 0.21509
0.07792 7.53336 0.21275
0.07868 7.14775 0.21070
0.07944 7.02337 0.20536
0.08020 6.89105 0.20346
0.08096 6.81937 0.20924
0.08172 6.39603 0.20453
0.08248 6.21216 0.19968
0.08324 6.02958 0.20029
0.08400 5.69679 0.20371
0.08476 5.77209 0.20403
0.08552 5.42572 0.19956
0.08628 5.27289 0.19964
0.08704 5.18850 0.19954
0.08780 5.00998 0.20030
0.08856 4.83895 0.19989
0.08932 4.63505 0.20527
0.09008 4.49010 0.20515
0.09084 4.22109 0.20438
0.09160 4.18955 0.20029
0.09236 3.92109 0.20724
0.09312 3.86223 0.20609
0.09388 3.63904 0.20484
0.09464 3.79607 0.20358
0.09540 3.79499 0.19891
0.09616 3.76141 0.20080
0.09692 3.66312 0.19777
0.09768 3.22120 0.19271
0.09844 3.21374 0.19446
0.09920 3.01910 0.19135
0.09996 2.82808 0.19060
0.10072 3.10817 0.18890
0.10148 2.97137 0.18103
0.10224 2.93924 0.18155
0.10300 2.53165 0.17405
0.10376 2.46190 0.17607
0.10452 2.10078 0.17378
0.10528 2.20716 0.17273
0.10604 1.95740 0.17166
0.10680 1.97288 0.16700
0.10756 1.94960 0.16773
0.10832 2.05850 0.16633
0.10908 2.00758 0.17102
0.10984 1.78631 0.16652
0.11060 1.70522 0.16522
0.11136 1.69058 0.16385
0.11212 1.49864 0.16500
0.11288 1.59453 0.16122
0.11364 1.46956 0.16198
0.11440 1.46130 0.16129
0.11516 1.51854 0.15615
0.11592 1.31007 0.15715
0.11668 1.16371 0.15674
0.11744 1.13380 0.15478
0.11820 1.15932 0.15128
0.11896 1.09642 0.15439
0.11972 1.12951 0.15024
0.12048 0.97942 0.14842
0.12124 1.03119 0.14944
0.12200 0.77931 0.14755
0.12276 0.66351 0.14603
0.12352 0.82378 0.14685
0.12428 0.64858 0.14445
0.12504 0.62416 0.14369
0.12580 0.68784 0.14397
0.12656 0.66384 0.14071
0.12732 0.45169 0.14077
0.12808 0.67147 0.14233
0.12884 0.72667 0.14081
0.12960 0.58547 0.13941
0.13036 0.54418 0.13988
0.13112 0.41270 0.13639
0.13188 0.45361 0.13565
0.13264 0.44999 0.13597
0.13340 0.57964 0.13626
0.13416 0.48223 0.13330
0.13492 0.45331 0.13403
0.13568 0.24445 0.13008
0.13644 0.37503 0.13286
0.13720 0.43997 0.13113
0.13796 0.38206 0.13170
0.13873 0.23590 0.13016
0.13949 0.36138 0.13032
0.14025 0.23735 0.13014
0.14101 0.26363 0.12783
0.14177 0.38933 0.12757
0.14253 0.26146 0.13020
0.14329 0.47062 0.12870
0.14405 0.32646 0.12542
0.14481 0.24434 0.12988
0.14557 0.19497 0.12634
0.14633 0.09151 0.12583
0.14709 0.25486 0.12589
0.14785 0.24904 0.12567
0.14861 0.09461 0.12581
0.14937 0.22982 0.12512
0.15013 0.29118 0.12465
0.15089 0.01614 0.12300
0.15165 0.16043 0.12310
0.15241 0.02108 0.12305
0.15317 0.29517 0.12206
0.15393 0.14015 0.12002
0.15469 0.16902 0.12042
0.15545 0.22926 0.12141
0.15621 0.36754 0.12048
0.15697 0.21593 0.11963
0.15773 0.14392 0.11864
0.15849 0.19473 0.12038
0.15925 0.32621 0.11945
0.16001 0.16657 0.11765
0.16077 0.27142 0.11830
0.16153 0.22605 0.11659
0.16229 0.25158 0.11627
0.16305 0.20382 0.11704
0.16381 0.35742 0.11639
0.16457 0.24590 0.11556
0.16533 0.13319 0.11688
0.16609 0.27095 0.11631
0.16685 0.16840 0.11400
0.16761 0.41671 0.11568
0.16837 0.20290 0.11433
0.16913 0.27831 0.11558
0.16989 0.10393 0.11491
0.17065 0.27977 0.11362
0.17141 0.22482 0.11293
0.17217 0.17337 0.11360
0.17293 0.25035 0.11206
0.17369 0.07812 0.11548
0.17445 0.14020 0.11775
0.17521 0.28450 0.11666
0.17597 0.21829 0.11684
0.17673 0.30813 0.11688
0.17749 0.12752 0.11623
0.17825 0.26677 0.11840
0.17901 0.31067 0.11900
0.17977 0.17824 0.11965
0.18053 0.31492 0.12220
0.18129 0.22105 0.12016
0.18205 0.41001 0.12281
0.18281 0.31990 0.12087
0.18357 0.28008 0.12243
0.18433 0.22815 0.12295
0.18509 0.21181 0.12307
0.18585 0.32135 0.12413
0.18661 0.38912 0.12419
0.18737 0.23077 0.12328
0.18813 0.30059 0.12502
0.18889 0.30264 0.12482
0.18965 0.38687 0.12518
0.19041 0.32143 0.12656
0.19117 0.30279 0.12644
0.19193 0.24598 0.12885
0.19269 0.27049 0.12445
0.19345 0.42851 0.12630
0.19421 0.14396 0.12633
0.19497 0.22657 0.12846
0.19573 0.35299 0.12793
0.19649 0.25039 0.12731
0.19725 0.35986 0.12666
0.19801 0.34238 0.12873
0.19877 0.29652 0.12749
0.19953 0.24229 0.12868
0.20029 0.34534 0.12842
0.20105 0.16378 0.12905
0.20181 0.37305 0.12803
0.20257 0.18239 0.12901
0.20333 0.37233 0.12656
0.20409 0.24971 0.12824
0.20485 0.38859 0.12876
0.20561 0.60504 0.12793
0.20637 0.38684 0.12660
0.20713 0.41624 0.12737
0.20789 0.33480 0.12803
0.20865 0.27458 0.13020
0.20941 0.25623 0.12704
0.21017 0.30527 0.12799
0.21093 0.40413 0.12534
0.21169 0.28913 0.12887
0.21245 0.41297 0.12785
0.21321 0.36766 0.12787
0.21397 0.21734 0.13138
0.21473 0.21461 0.12630
0.21549 0.21004 0.12818
0.21625 0.24111 0.12915
0.21701 0.06010 0.12710
0.21777 0.25611 0.12641
0.21853 0.41163 0.12842
0.21929 0.15069 0.12646
0.22005 0.20242 0.12597
0.22081 0.17948 0.12796
0.22157 0.22656 0.12773
0.22233 0.37635 0.12686
0.22309 0.19502 0.12708
0.22385 0.27235 0.12510
0.22461 0.17118 0.12528
0.22537 0.41621 0.12259
0.22613 0.33263 0.12508
0.22689 0.28363 0.12279
0.22765 0.42159 0.12204
0.22841 0.07515 0.12182
0.22917 0.18462 0.12078
0.22993 0.15363 0.11989
0.23069 0.33966 0.11969
0.23145 0.13604 0.12178
0.23221 0.25061 0.12216
0.23297 0.29486 0.11925
0.23373 0.34002 0.12042
0.23449 0.14946 0.11769
0.23525 0.18610 0.11613
0.23601 0.24690 0.11822
0.23677 0.16551 0.11674
0.23753 0.23729 0.11735
0.23829 0.31605 0.11692
0.23905 0.20428 0.11599
0.23981 0.17639 0.11538
0.24057 0.08657 0.11408
0.24133 0.17287 0.11475
0.24209 0.22367 0.11297
0.24285 0.07142 0.11402
0.24361 0.21374 0.11431
0.24437 0.16684 0.11315
0.24513 0.21728 0.11568
0.24589 0.18071 0.11275
0.24665 0.35796 0.11271
0.24741 0.28116 0.11240
0.24817 0.23404 0.11323
0.24893 0.14245 0.11350
0.24969 0.21896 0.11109
0.25045 0.28450 0.11262
0.25121 0.07295 0.11062
0.25197 0.26598 0.10927
0.25273 0.21022 0.10916
0.25349 0.04556 0.10904
0.25425 0.10659 0.10872
0.25501 0.15824 0.10781
0.25577 0.15671 0.10839
0.25653 0.20310 0.10785
0.25729 0.21329 0.10625
0.25805 0.27387 0.10781
0.25881 0.14859 0.10610
0.25957 0.14956 0.10612
0.26033 0.19492 0.10785
0.26109 0.14728 0.10669
0.26185 0.16371 0.10603
0.26261 0.17381 0.10604
0.26337 0.15148 0.10382
0.26413 0.23349 0.10598
0.26489 0.19293 0.10517
0.26565 0.10924 0.10256
0.26641 0.10201 0.10287
0.26717 0.22511 0.10321
0.26793 0.22094 0.10384
0.26869 -0.06496 0.10271
0.26945 0.11857 0.10408
0.27021 0.16726 0.10327
0.27097 0.04536 0.10125
0.27172 0.04110 0.10311
0.27248 0.18261 0.10222
0.27324 0.02374 0.10252
0.27400 0.17861 0.10110
0.27476 0.19911 0.09981
0.27552 0.00507 0.10157
0.27628 0.15534 0.10208
0.27704 0.06968 0.10127
0.27780 0.21702 0.09987
0.27856 0.18422 0.10173
0.27932 0.01876 0.10187
0.28008 0.06169 0.09884
0.28084 0.11816 0.09985
0.28160 0.02259 0.09912
0.28236 0.03606 0.09849
0.28312 0.15910 0.09860
0.28388 0.09372 0.09896
0.28464 0.07649 0.09900
0.28540 0.25708 0.09983
0.28616 0.13691 0.09797
0.28692 0.12500 0.10088
0.28768 0.01860 0.09914
0.28844 0.14875 0.09831
0.28920 0.13406 0.09783
0.28996 0.17134 0.09746
0.29072 0.16049 0.10035
0.29148 0.20262 0.10062
0.29224 0.02268 0.09938
0.29300 -0.04609 0.10034
0.29376 0.08894 0.09847
0.29452 0.07812 0.09969
0.29528 0.09332 0.10066
0.29604 0.18201 0.09971
0.29680 0.03636 0.09926
0.29756 0.06235 0.10098
0.29832 -0.10152 0.09930
0.29908 -0.01432 0.10023
0.29984 0.06819 0.09882
0.30060 0.08798 0.09869
0.30136 0.16214 0.09880
0.30212 0.09298 0.09975
0.30288 0.15307 0.09920
0.30364 0.10527 0.09797
0.30440 0.10537 0.09748
0.30516 0.10568 0.09748
0.30592 0.03937 0.09827
0.30668 0.09040 0.09872
0.30744 0.08832 0.09859
0.30820 0.06511 0.09811
0.30896 -0.05245 0.09827
0.30972 0.04331 0.10072
0.31048 0.13331 0.10123
0.31124 0.08062 0.10033
0.31200 0.11578 0.10169
0.31276 0.09568 0.09999
0.31352 0.04306 0.10102
0.31428 0.17283 0.10159
0.31504 -0.08160 0.10222
0.31580 0.17522 0.10319
0.31656 0.07063 0.10315
0.31732 0.20265 0.10319
0.31808 0.04905 0.10250
0.31883 0.20444 0.10357
0.31959 -0.02243 0.10382
0.32035 0.05158 0.10424
0.32111 0.10910 0.10538
0.32187 0.13247 0.10566
0.32263 0.07756 0.10433
0.32339 0.14117 0.10598
0.32415 0.26896 0.10564
0.32491 0.08786 0.10426
0.32567 0.10419 0.10578
0.32643 0.15407 0.10619
0.32719 -0.00005 0.10611
0.32795 0.12442 0.10542
0.32871 0.07301 0.10665
0.32947 0.02073 0.10491
0.33023 0.15282 0.10511
0.33099 0.20769 0.10635
0.33175 0.00207 0.10746
0.33251 0.03041 0.10612
0.33327 0.15654 0.10673
0.33403 0.24069 0.10706
0.33479 0.19036 0.10736
0.33555 0.03906 0.10724
0.33631 0.05814 0.10720
0.33707 0.19416 0.10779
0.33783 0.13511 0.10767
0.33859 -0.00594 0.10842
0.33935 0.10751 0.10864
0.34011 0.08112 0.10926
0.34087 0.14545 0.11028
0.34163 0.04669 0.10832
0.34239 0.13051 0.10846
0.34315 0.03250 0.10951
0.34391 0.13338 0.11007
0.34467 0.11001 0.11082
0.34543 0.04616 0.11050
0.34619 0.14100 0.10959
0.34695 -0.02024 0.10842
0.34771 -0.00207 0.10874
0.34847 0.03643 0.11007
0.34922 0.00595 0.11042
0.34998 0.17915 0.11048
0.35074 0.15933 0.11050
0.35150 0.16150 0.10752
0.35226 0.20441 0.10556
0.35302 0.05938 0.10509
0.35378 0.10384 0.10463
0.35454 0.11310 0.10469
0.35530 0.15172 0.10536
0.35606 0.08703 0.10501
0.35682 -0.07957 0.10635
0.35758 0.16026 0.10702
0.35834 0.05612 0.10712
0.35910 0.00764 0.10647
0.35986 0.03423 0.10706
0.36062 0.14884 0.10574
0.36138 0.02196 0.10566
0.36214 0.03178 0.10621
0.36290 0.06970 0.10550
0.36366 0.17049 0.10568
0.36442 0.13941 0.10637
0.36518 0.06340 0.10684
0.36594 0.17323 0.10708
0.36670 0.05931 0.10647
0.36746 -0.00812 0.11054
0.36822 -0.01357 0.10890
0.36898 -0.06547 0.10961
0.36974 0.10151 0.10963
0.37050 0.02008 0.11159
0.37126 0.18960 0.11040
0.37202 0.05418 0.11070
0.37277 0.10295 0.11334
0.37353 0.04559 0.11279
0.37429 0.03747 0.11291
0.37505 0.09334 0.11441
0.37581 0.07191 0.11536
0.37657 0.20926 0.11625
0.37733 0.09747 0.11534
0.37809 0.15868 0.11676
0.37885 0.25278 0.12024
0.37961 0.10310 0.11748
0.38037 0.12670 0.12140
0.38113 0.21545 0.12249
0.38189 0.16310 0.12354
0.38265 0.02971 0.12101
0.38341 0.07080 0.12392
0.38417 0.15372 0.12317
0.38493 -0.02420 0.12496
0.38569 0.14373 0.12334
0.38645 0.27319 0.12684
0.38721 -0.01386 0.12522
0.38797 0.01940 0.12680
0.38873 0.23743 0.12761
0.38949 -0.02080 0.14882
0.39025 0.15052 0.13046
0.39101 0.01081 0.13089
0.39177 -0.04972 0.13229
0.39252 0.08224 0.13211
0.39328 0.05891 0.13247
0.39404 0.10406 0.13385
0.39480 0.08982 0.13520
0.39556 -0.00188 0.13660
0.39632 0.10673 0.13743
0.39708 0.05571 0.14071
0.39784 -0.09602 0.13901
0.39860 -0.07421 0.14217
0.39936 0.20478 0.14057
0.40012 0.18025 0.14215
0.40088 0.07919 0.14154
0.40164 0.13939 0.14302
0.40240 0.13783 0.14446
0.40316 0.17443 0.14502
0.40392 0.07238 0.14592
0.40468 0.18847 0.44732
0.40544 0.00447 0.14442
0.40620 -0.00892 0.14478
0.40696 0.08717 0.15023
0.40772 0.02246 0.14786
0.40848 0.02173 0.15013
0.40924 0.19460 0.15331
0.40999 0.04009 0.15153
0.41075 0.02601 0.15062
0.41151 0.09749 0.15351
0.41227 0.12126 0.15290
0.41303 0.15864 0.15221
0.41379 0.03577 0.15289
0.41455 0.18828 0.15565
0.41531 0.02034 0.15730
0.41607 0.11729 0.15378
0.41683 0.06942 0.15873
0.41759 0.27566 0.15983
0.41835 0.01161 0.15490
0.41911 -0.08620 0.15995
0.41987 -0.01741 0.16147
0.42063 0.18006 0.16165
0.42139 -0.06087 0.16258
0.42215 0.32037 0.16507
0.42291 0.16690 0.16547
0.42367 -0.12806 0.16581
0.42443 0.11203 0.16416
0.42519 0.14690 0.16744
0.42594 0.13641 0.17189
0.42670 0.07664 0.16860
0.42746 -0.02405 0.17080
0.42822 -0.16184 0.17583
0.42898 0.08548 0.17897
0.42974 -0.04738 0.17797
0.43050 0.14030 0.17876
0.43126 -0.02711 0.17764
0.43202 -0.02272 0.18411
0.43278 0.02134 0.18913
0.43354 0.23241 0.18754
0.43430 -0.06532 0.19607
0.43506 0.11234 0.19403
