# Supplementary material for: De novo design of proteins housing excitonically coupled chlorophyll special pairs
Source: Nat Chem Biol. 2024 Jun 3;20(7):906–15. doi: 10.1038/s41589-024-01626-0 (PMC11213709; doi:10.1038/s41589-024-01626-0)
Supplement: Supplementary file 5 — Raw SAXS data for SP1, SP2 and SP3 apo proteins. [file 41589_2024_1626_MOESM5_ESM.zip › SAXS_data_Fig2/SP1_166uM/Buffer2/SP1_166uM_snap_00006.sub.2.dat]

0.01026 30.30717 8.46118
0.01102 25.96518 4.90110
0.01178 34.46654 3.77644
0.01254 30.67977 2.48096
0.01330 28.98480 1.91279
0.01406 32.27793 1.76707
0.01482 29.85908 1.48630
0.01558 30.85118 1.34981
0.01634 29.62245 1.26620
0.01710 28.71510 1.12755
0.01786 31.06419 1.05305
0.01862 29.54259 1.00367
0.01938 28.64512 0.91087
0.02014 29.41658 0.90152
0.02090 27.82909 0.85069
0.02166 27.23810 0.78495
0.02242 27.95727 0.75063
0.02318 27.67583 0.68754
0.02395 27.80083 0.70604
0.02471 27.00246 0.65433
0.02547 26.43608 0.63248
0.02623 26.59902 0.62490
0.02699 26.76179 0.59826
0.02775 26.05633 0.57875
0.02851 25.38592 0.57093
0.02927 26.09602 0.54900
0.03003 25.40848 0.51957
0.03079 25.24263 0.51044
0.03155 24.16567 0.50818
0.03231 24.61308 0.50552
0.03307 24.06604 0.49512
0.03383 23.79016 0.46565
0.03459 23.71960 0.45668
0.03535 23.06766 0.45469
0.03611 22.79569 0.44700
0.03687 22.67987 0.43582
0.03763 22.71694 0.43013
0.03839 21.68209 0.42023
0.03915 21.04051 0.40832
0.03991 21.33968 0.38773
0.04067 20.98125 0.40176
0.04143 20.72716 0.38939
0.04219 19.82605 0.38848
0.04295 20.03633 0.37885
0.04371 19.85925 0.36274
0.04447 19.44757 0.36129
0.04523 18.95777 0.35061
0.04599 18.74973 0.35656
0.04675 18.18542 0.34037
0.04751 18.14005 0.33036
0.04827 17.84241 0.32758
0.04903 17.78286 0.33605
0.04979 17.17877 0.31885
0.05055 16.89336 0.32507
0.05131 16.66286 0.30915
0.05207 16.48323 0.31659
0.05283 16.37101 0.30509
0.05359 15.76242 0.30344
0.05435 15.12039 0.30186
0.05511 15.21340 0.29769
0.05587 14.94906 0.29702
0.05663 14.45955 0.29639
0.05739 13.98181 0.28363
0.05815 13.77381 0.27744
0.05891 13.75015 0.28358
0.05967 13.14117 0.27762
0.06043 12.88586 0.27436
0.06119 12.63384 0.26557
0.06195 12.23142 0.26305
0.06271 11.94408 0.25979
0.06347 11.70662 0.25369
0.06423 11.39047 0.24964
0.06499 11.59354 0.25339
0.06575 10.87619 0.24806
0.06651 10.74844 0.24833
0.06727 10.56556 0.24576
0.06803 10.49843 0.24354
0.06879 10.26571 0.23589
0.06955 9.63433 0.23824
0.07031 9.72186 0.22795
0.07107 9.30733 0.22958
0.07183 9.26124 0.22958
0.07259 8.87464 0.23248
0.07335 8.46814 0.22514
0.07412 8.58883 0.21643
0.07488 8.34315 0.21768
0.07564 8.06151 0.21782
0.07640 7.83624 0.21448
0.07716 7.49996 0.21477
0.07792 7.35747 0.21200
0.07868 7.10612 0.21103
0.07944 7.09692 0.20585
0.08020 6.69981 0.20794
0.08096 6.59572 0.20253
0.08172 6.32787 0.20409
0.08248 6.41966 0.20368
0.08324 6.20837 0.19929
0.08400 6.20233 0.20263
0.08476 5.74836 0.20011
0.08552 5.74134 0.20122
0.08628 5.51260 0.20007
0.08704 4.92762 0.19498
0.08780 4.91979 0.19882
0.08856 4.78266 0.19932
0.08932 4.88130 0.20156
0.09008 4.47159 0.20387
0.09084 4.53484 0.20564
0.09160 4.36251 0.20683
0.09236 4.25085 0.20230
0.09312 3.94753 0.20981
0.09388 3.69662 0.20557
0.09464 3.70212 0.20386
0.09540 3.50551 0.20173
0.09616 3.61397 0.20107
0.09692 3.55634 0.19604
0.09768 3.37440 0.19550
0.09844 3.02445 0.19188
0.09920 3.08264 0.19113
0.09996 2.87151 0.19083
0.10072 2.65880 0.19071
0.10148 2.84634 0.18685
0.10224 2.83124 0.17909
0.10300 2.43701 0.17875
0.10376 2.32154 0.17646
0.10452 2.27180 0.17364
0.10528 2.35352 0.17227
0.10604 2.63183 0.16885
0.10680 2.10679 0.16881
0.10756 2.15452 0.16429
0.10832 1.80700 0.16670
0.10908 2.11317 0.16842
0.10984 1.53674 0.16845
0.11060 1.88973 0.16690
0.11136 1.74913 0.16136
0.11212 1.49233 0.16380
0.11288 1.59294 0.16063
0.11364 1.37976 0.15865
0.11440 1.57004 0.15851
0.11516 1.40674 0.15842
0.11592 1.41396 0.15561
0.11668 1.41522 0.15527
0.11744 1.39626 0.15740
0.11820 1.07033 0.15436
0.11896 1.14437 0.15241
0.11972 0.95544 0.15262
0.12048 0.85259 0.15327
0.12124 0.89251 0.14761
0.12200 0.79005 0.14950
0.12276 1.07730 0.14586
0.12352 0.96318 0.14515
0.12428 0.68023 0.14576
0.12504 0.56309 0.14574
0.12580 0.90664 0.14567
0.12656 0.58143 0.14484
0.12732 0.68585 0.14014
0.12808 0.56997 0.14047
0.12884 0.60315 0.14009
0.12960 0.54415 0.13875
0.13036 0.49208 0.13922
0.13112 0.40111 0.13778
0.13188 0.52394 0.13612
0.13264 0.47314 0.13774
0.13340 0.43277 0.13808
0.13416 0.60714 0.13361
0.13492 0.52454 0.13436
0.13568 0.44821 0.13322
0.13644 0.37443 0.13290
0.13720 0.33275 0.13122
0.13796 0.27499 0.13203
0.13873 0.20189 0.13134
0.13949 0.44487 0.13000
0.14025 0.30237 0.12804
0.14101 0.36401 0.12879
0.14177 0.33549 0.12915
0.14253 0.24622 0.12768
0.14329 0.27983 0.12772
0.14405 0.28097 0.12612
0.14481 0.17787 0.12551
0.14557 0.14788 0.12744
0.14633 0.17435 0.12650
0.14709 0.13874 0.12592
0.14785 0.36482 0.12452
0.14861 0.23031 0.12484
0.14937 0.17124 0.12507
0.15013 0.18882 0.12456
0.15089 0.24780 0.12573
0.15165 0.17434 0.12284
0.15241 0.28958 0.12466
0.15317 0.13739 0.12225
0.15393 0.24778 0.12223
0.15469 0.10422 0.12219
0.15545 0.38181 0.11974
0.15621 0.20044 0.12091
0.15697 0.24274 0.11903
0.15773 0.31076 0.12118
0.15849 0.32320 0.12136
0.15925 0.19759 0.11887
0.16001 0.10964 0.11897
0.16077 0.11447 0.11911
0.16153 0.25067 0.11551
0.16229 0.35441 0.11697
0.16305 0.23148 0.11597
0.16381 0.20701 0.11765
0.16457 0.07821 0.11725
0.16533 0.20519 0.11644
0.16609 0.39015 0.11701
0.16685 0.13271 0.11555
0.16761 0.22170 0.11557
0.16837 0.37924 0.11624
0.16913 0.22002 0.11486
0.16989 0.22840 0.11557
0.17065 0.22875 0.11328
0.17141 0.15788 0.11304
0.17217 0.23367 0.11347
0.17293 0.33319 0.11516
0.17369 0.22855 0.11474
0.17445 0.28254 0.11547
0.17521 0.20794 0.11691
0.17597 0.36485 0.11555
0.17673 0.22523 0.11571
0.17749 0.29254 0.11602
0.17825 0.34744 0.11743
0.17901 0.33394 0.12033
0.17977 0.24682 0.12069
0.18053 0.18005 0.12116
0.18129 0.19151 0.12144
0.18205 0.22817 0.12294
0.18281 0.20450 0.12266
0.18357 0.28942 0.12580
0.18433 0.04972 0.12509
0.18509 0.32007 0.12422
0.18585 0.32159 0.12490
0.18661 0.37195 0.12308
0.18737 0.43380 0.12717
0.18813 0.36561 0.12543
0.18889 0.16536 0.12408
0.18965 0.23035 0.12582
0.19041 0.27401 0.12541
0.19117 0.44804 0.12527
0.19193 0.41165 0.12697
0.19269 0.29413 0.12703
0.19345 0.29516 0.12511
0.19421 0.35547 0.12903
0.19497 0.29948 0.12460
0.19573 0.35264 0.12893
0.19649 0.41585 0.13023
0.19725 0.36896 0.12721
0.19801 0.18133 0.12709
0.19877 0.43153 0.12794
0.19953 0.37333 0.12571
0.20029 0.48332 0.12897
0.20105 0.27537 0.12733
0.20181 0.40429 0.13045
0.20257 0.31027 0.12853
0.20333 0.27559 0.12794
0.20409 0.42192 0.12782
0.20485 0.29531 0.12896
0.20561 0.25895 0.12889
0.20637 0.15857 0.12628
0.20713 0.49832 0.12885
0.20789 0.10121 0.13067
0.20865 0.30137 0.12964
0.20941 0.06933 0.12861
0.21017 0.30943 0.12782
0.21093 0.23066 0.12826
0.21169 0.20264 0.12821
0.21245 0.35438 0.12883
0.21321 0.22818 0.12745
0.21397 0.38502 0.12974
0.21473 0.21731 0.12877
0.21549 0.48838 0.12962
0.21625 0.27613 0.12932
0.21701 0.16823 0.12657
0.21777 0.16801 0.12973
0.21853 0.34911 0.12822
0.21929 0.16807 0.12631
0.22005 0.20612 0.12527
0.22081 0.32805 0.12634
0.22157 0.25787 0.12667
0.22233 0.27156 0.12703
0.22309 0.08277 0.12533
0.22385 0.08833 0.12410
0.22461 0.15315 0.12598
0.22537 0.27453 0.12391
0.22613 0.32554 0.12409
0.22689 0.28564 0.12242
0.22765 0.32504 0.12351
0.22841 0.32123 0.12190
0.22917 0.29698 0.11966
0.22993 0.28934 0.12197
0.23069 0.28135 0.12043
0.23145 0.21933 0.11911
0.23221 0.20929 0.12250
0.23297 0.27398 0.11916
0.23373 0.01229 0.11664
0.23449 0.33482 0.11818
0.23525 0.24341 0.11774
0.23601 0.28283 0.11729
0.23677 0.15159 0.11745
0.23753 0.23382 0.11604
0.23829 0.21126 0.11628
0.23905 0.22386 0.11551
0.23981 0.26584 0.11616
0.24057 0.20678 0.11302
0.24133 0.15360 0.11703
0.24209 0.24082 0.11444
0.24285 0.19337 0.11557
0.24361 0.36305 0.11421
0.24437 0.30910 0.11494
0.24513 0.26901 0.11344
0.24589 0.29239 0.11223
0.24665 0.06742 0.11185
0.24741 0.13925 0.11306
0.24817 0.15485 0.11033
0.24893 0.18914 0.11227
0.24969 0.22650 0.11095
0.25045 0.09455 0.10946
0.25121 0.40254 0.11302
0.25197 0.20709 0.10873
0.25273 0.17207 0.11124
0.25349 0.10137 0.10895
0.25425 0.10203 0.10857
0.25501 0.38968 0.10816
0.25577 0.09576 0.10796
0.25653 0.12117 0.10660
0.25729 0.15789 0.10675
0.25805 0.10314 0.10717
0.25881 0.15015 0.10840
0.25957 0.25547 0.10763
0.26033 0.18774 0.10802
0.26109 0.24670 0.10480
0.26185 0.18749 0.10605
0.26261 0.22771 0.10464
0.26337 0.14247 0.10462
0.26413 0.17456 0.10484
0.26489 0.10922 0.10460
0.26565 0.17644 0.10460
0.26641 0.23087 0.10474
0.26717 0.28183 0.10413
0.26793 0.28895 0.10395
0.26869 0.14039 0.10316
0.26945 0.21764 0.10379
0.27021 0.04441 0.10278
0.27097 0.07755 0.10326
0.27172 0.17650 0.10273
0.27248 0.11435 0.10168
0.27324 0.00818 0.10105
0.27400 0.18836 0.10184
0.27476 0.21785 0.10073
0.27552 0.22564 0.10079
0.27628 0.01798 0.10158
0.27704 0.05388 0.10138
0.27780 0.10756 0.10180
0.27856 0.11153 0.09937
0.27932 0.05812 0.10024
0.28008 0.18545 0.09935
0.28084 0.22198 0.10024
0.28160 -0.02912 0.09951
0.28236 0.25042 0.09933
0.28312 0.07249 0.09822
0.28388 0.07276 0.09929
0.28464 0.09102 0.09913
0.28540 0.13562 0.09887
0.28616 0.09596 0.09903
0.28692 0.09865 0.09974
0.28768 0.07454 0.09860
0.28844 0.18762 0.09988
0.28920 0.14648 0.09794
0.28996 0.09267 0.09680
0.29072 0.20412 0.09862
0.29148 0.12054 0.09933
0.29224 0.13644 0.09988
0.29300 0.02429 0.09891
0.29376 0.01294 0.10010
0.29452 0.13324 0.09984
0.29528 0.18206 0.09974
0.29604 0.13997 0.10079
0.29680 -0.00281 0.09925
0.29756 0.20140 0.09893
0.29832 0.18983 0.09858
0.29908 0.16082 0.09852
0.29984 0.03197 0.10083
0.30060 0.04279 0.09879
0.30136 0.19965 0.09717
0.30212 0.02657 0.09869
0.30288 -0.02095 0.09830
0.30364 0.08788 0.09727
0.30440 0.01790 0.09763
0.30516 0.10883 0.09883
0.30592 0.06176 0.09804
0.30668 0.10777 0.09846
0.30744 0.12078 0.09895
0.30820 0.08107 0.09935
0.30896 0.04207 0.10035
0.30972 0.09953 0.10032
0.31048 0.08749 0.10087
0.31124 0.13310 0.09998
0.31200 0.08346 0.10089
0.31276 0.10297 0.09992
0.31352 0.05304 0.10146
0.31428 0.17608 0.10053
0.31504 0.00540 0.10154
0.31580 0.00993 0.10120
0.31656 0.12215 0.10346
0.31732 0.21903 0.10356
0.31808 0.21187 0.10330
0.31883 0.03405 0.10364
0.31959 0.11327 0.10476
0.32035 0.18318 0.10433
0.32111 0.01803 0.10500
0.32187 0.18658 0.10441
0.32263 0.00709 0.10624
0.32339 0.08573 0.10610
0.32415 0.04657 0.10543
0.32491 0.12137 0.10524
0.32567 0.18219 0.10632
0.32643 0.11420 0.10355
0.32719 0.07026 0.10527
0.32795 0.15001 0.10620
0.32871 0.01369 0.10571
0.32947 0.05161 0.10603
0.33023 0.21290 0.10652
0.33099 0.08266 0.10626
0.33175 0.05101 0.10755
0.33251 0.07186 0.10729
0.33327 0.08481 0.10668
0.33403 0.01789 0.10865
0.33479 0.11711 0.10802
0.33555 0.14112 0.10648
0.33631 0.17886 0.10852
0.33707 0.15380 0.10836
0.33783 0.16646 0.10585
0.33859 -0.01208 0.10921
0.33935 -0.02625 0.10903
0.34011 -0.02538 0.10918
0.34087 -0.00542 0.10881
0.34163 0.14511 0.10782
0.34239 0.01496 0.10980
0.34315 0.06636 0.10784
0.34391 0.14060 0.10901
0.34467 0.01678 0.10747
0.34543 0.09924 0.10990
0.34619 0.09408 0.10944
0.34695 0.01288 0.11197
0.34771 0.02030 0.10972
0.34847 0.04028 0.11118
0.34922 -0.02729 0.10919
0.34998 0.15653 0.11022
0.35074 -0.01350 0.11170
0.35150 0.23384 0.10778
0.35226 0.10774 0.10741
0.35302 0.09399 0.10526
0.35378 0.09337 0.10506
0.35454 0.16565 0.10287
0.35530 -0.07365 0.10670
0.35606 -0.06900 0.10642
0.35682 -0.08508 0.10715
0.35758 0.14031 0.10612
0.35834 0.09368 0.10763
0.35910 0.04148 0.10581
0.35986 0.17562 0.10486
0.36062 -0.08299 0.10760
0.36138 0.09253 0.10644
0.36214 0.17582 0.10518
0.36290 0.11885 0.10575
0.36366 0.14367 0.10460
0.36442 0.13850 0.10599
0.36518 0.10975 0.10863
0.36594 0.02087 0.10881
0.36670 0.25143 0.10771
0.36746 0.11002 0.11061
0.36822 0.08195 0.11073
0.36898 0.18535 0.10946
0.36974 0.12735 0.11093
0.37050 -0.03031 0.11170
0.37126 0.06256 0.11168
0.37202 0.10125 0.11162
0.37277 0.12442 0.11286
0.37353 0.09947 0.11160
0.37429 0.21090 0.11195
0.37505 0.08575 0.11322
0.37581 0.10576 0.11571
0.37657 0.08295 0.11605
0.37733 0.16411 0.11575
0.37809 0.02774 0.11717
0.37885 0.10184 0.11694
0.37961 0.14790 0.12041
0.38037 0.06395 0.12209
0.38113 0.08612 0.12110
0.38189 0.06316 0.12148
0.38265 0.18956 0.12057
0.38341 0.39849 0.12468
0.38417 0.08683 0.12355
0.38493 0.02667 0.12758
0.38569 -0.01941 0.12408
0.38645 0.25473 0.12657
0.38721 0.19581 0.12974
0.38797 0.15377 0.12861
0.38873 0.12963 0.12869
0.38949 0.12946 0.15027
0.39025 0.04301 0.13098
0.39101 0.13365 0.13059
0.39177 -0.01452 0.13386
0.39252 0.07170 0.13462
0.39328 0.05713 0.13213
0.39404 0.08416 0.13307
0.39480 0.10819 0.13434
0.39556 0.13017 0.13699
0.39632 0.06439 0.13746
0.39708 0.08401 0.14023
0.39784 0.17615 0.13849
0.39860 -0.02359 0.13977
0.39936 0.14960 0.14100
0.40012 0.22487 0.14201
0.40088 -0.09801 0.14416
0.40164 0.22355 0.14835
0.40240 0.15864 0.14497
0.40316 0.02939 0.14588
0.40392 0.11118 0.14584
0.40468 -0.01978 0.43836
0.40544 -0.11518 0.14945
0.40620 0.02206 0.14363
0.40696 -0.05396 0.15249
0.40772 0.04970 0.15026
0.40848 0.09614 0.15068
0.40924 0.15827 0.14948
0.40999 0.08884 0.15048
0.41075 -0.03035 0.14973
0.41151 0.14634 0.14908
0.41227 -0.05173 0.15287
0.41303 -0.00566 0.15143
0.41379 0.05611 0.15467
0.41455 0.13238 0.15214
0.41531 0.18315 0.15453
0.41607 0.13067 0.15275
0.41683 -0.08630 0.15550
0.41759 0.04618 0.16028
0.41835 -0.08117 0.15702
0.41911 0.21666 0.15841
0.41987 -0.02635 0.15857
0.42063 0.12217 0.15934
0.42139 -0.13911 0.16032
0.42215 0.11112 0.16376
0.42291 0.23575 0.16714
0.42367 -0.19425 0.16626
0.42443 0.15262 0.16645
0.42519 0.08151 0.17135
0.42594 -0.07153 0.17190
0.42670 0.13113 0.17246
0.42746 0.15199 0.17194
0.42822 0.09019 0.17524
0.42898 0.00966 0.17885
0.42974 -0.14831 0.17856
0.43050 -0.00978 0.18223
0.43126 -0.00447 0.18239
0.43202 0.13881 0.18587
0.43278 0.01889 0.18534
0.43354 0.17924 0.19390
0.43430 0.12797 0.18948
0.43506 0.16144 0.18864
