# Supplementary material for: De novo design of proteins housing excitonically coupled chlorophyll special pairs
Source: Nat Chem Biol. 2024 Jun 3;20(7):906–15. doi: 10.1038/s41589-024-01626-0 (PMC11213709; doi:10.1038/s41589-024-01626-0)
Supplement: Supplementary file 5 — Raw SAXS data for SP1, SP2 and SP3 apo proteins. [file 41589_2024_1626_MOESM5_ESM.zip › SAXS_data_Fig2/SP1_166uM/Buffer2/SP1_166uM_snap_00005.sub.2.dat]

0.01026 30.56812 8.60542
0.01102 29.04020 5.16134
0.01178 33.75051 3.56863
0.01254 32.64045 2.50085
0.01330 32.98546 2.00349
0.01406 30.52334 1.70881
0.01482 31.36974 1.50933
0.01558 28.79061 1.41025
0.01634 28.64922 1.22271
0.01710 29.11792 1.11742
0.01786 29.11051 1.12158
0.01862 29.55897 1.01233
0.01938 29.64227 0.90771
0.02014 30.01461 0.90048
0.02090 27.29490 0.83966
0.02166 28.49386 0.83650
0.02242 27.60865 0.74275
0.02318 27.46747 0.67719
0.02395 27.13744 0.69612
0.02471 26.99247 0.68157
0.02547 26.48629 0.64156
0.02623 26.95497 0.60795
0.02699 27.07328 0.61206
0.02775 26.18906 0.57789
0.02851 25.72219 0.55849
0.02927 25.31175 0.55976
0.03003 25.89554 0.51510
0.03079 24.96226 0.51567
0.03155 24.72461 0.50246
0.03231 24.14054 0.48376
0.03307 24.30066 0.48297
0.03383 23.04779 0.46180
0.03459 22.79176 0.46287
0.03535 23.75823 0.45610
0.03611 23.08601 0.43826
0.03687 22.67825 0.45065
0.03763 22.40120 0.41814
0.03839 21.59289 0.40219
0.03915 21.73307 0.38775
0.03991 20.93460 0.40320
0.04067 21.31851 0.39537
0.04143 20.22385 0.39023
0.04219 20.56893 0.38267
0.04295 19.87554 0.36168
0.04371 19.50389 0.37846
0.04447 18.89364 0.34656
0.04523 19.34995 0.33998
0.04599 18.29951 0.34614
0.04675 18.12455 0.34784
0.04751 17.87222 0.33511
0.04827 17.66694 0.32546
0.04903 17.40701 0.32753
0.04979 17.49618 0.32350
0.05055 16.65713 0.31902
0.05131 16.43594 0.30691
0.05207 15.88655 0.30783
0.05283 15.63753 0.30023
0.05359 15.86837 0.30596
0.05435 15.32078 0.30758
0.05511 15.21450 0.29576
0.05587 14.87956 0.29153
0.05663 14.29931 0.29463
0.05739 14.26664 0.28656
0.05815 13.93827 0.28336
0.05891 13.31362 0.27787
0.05967 13.58098 0.27210
0.06043 13.17682 0.27879
0.06119 12.82161 0.27426
0.06195 12.35674 0.26074
0.06271 12.02611 0.26372
0.06347 12.11282 0.26256
0.06423 11.70662 0.26227
0.06499 11.35541 0.24638
0.06575 10.97552 0.24918
0.06651 10.81214 0.24875
0.06727 10.82591 0.24541
0.06803 10.37682 0.24228
0.06879 10.05066 0.24598
0.06955 10.18437 0.23657
0.07031 9.59601 0.23041
0.07107 9.34096 0.23344
0.07183 9.02688 0.23104
0.07259 8.96967 0.22749
0.07335 8.51229 0.22734
0.07412 8.32371 0.21914
0.07488 8.20306 0.22026
0.07564 8.33946 0.21679
0.07640 7.65419 0.21615
0.07716 7.98614 0.21448
0.07792 7.24197 0.21166
0.07868 7.25207 0.21014
0.07944 6.64345 0.20646
0.08020 7.01879 0.20354
0.08096 6.66401 0.20522
0.08172 6.60286 0.20336
0.08248 6.28722 0.19200
0.08324 5.92624 0.19809
0.08400 6.09587 0.19823
0.08476 5.70814 0.19721
0.08552 5.57690 0.20147
0.08628 5.46160 0.20062
0.08704 5.05168 0.20096
0.08780 5.04070 0.19655
0.08856 4.81340 0.19856
0.08932 4.86834 0.20047
0.09008 4.68084 0.20527
0.09084 4.81910 0.20369
0.09160 4.16458 0.20479
0.09236 4.19634 0.20669
0.09312 4.01166 0.20908
0.09388 3.78013 0.20897
0.09464 3.76345 0.20364
0.09540 3.45419 0.20029
0.09616 3.38645 0.19976
0.09692 3.37343 0.19676
0.09768 3.28788 0.19611
0.09844 3.58092 0.19412
0.09920 3.26397 0.19019
0.09996 2.95180 0.19175
0.10072 2.95368 0.18806
0.10148 2.62818 0.18499
0.10224 2.64446 0.18066
0.10300 2.86278 0.18205
0.10376 2.39509 0.17758
0.10452 2.62772 0.17576
0.10528 2.48935 0.16934
0.10604 2.08028 0.17204
0.10680 2.06789 0.17006
0.10756 2.04978 0.16813
0.10832 1.95254 0.16915
0.10908 1.70700 0.17226
0.10984 1.77287 0.16813
0.11060 1.65214 0.16543
0.11136 1.59006 0.16682
0.11212 1.48662 0.15947
0.11288 1.60838 0.16227
0.11364 1.34565 0.15847
0.11440 1.39098 0.15996
0.11516 1.25320 0.15636
0.11592 1.28250 0.15593
0.11668 1.39106 0.15745
0.11744 1.15345 0.15294
0.11820 1.05591 0.15144
0.11896 1.20247 0.15345
0.11972 1.17926 0.14996
0.12048 0.96141 0.14937
0.12124 1.06292 0.14657
0.12200 0.92901 0.14762
0.12276 0.88529 0.14818
0.12352 0.98590 0.14561
0.12428 0.56703 0.14602
0.12504 0.81516 0.14394
0.12580 0.76619 0.14492
0.12656 0.71941 0.14239
0.12732 0.66354 0.13956
0.12808 0.63703 0.14011
0.12884 0.66843 0.14179
0.12960 0.52758 0.14045
0.13036 0.54357 0.13714
0.13112 0.44118 0.13738
0.13188 0.37093 0.13570
0.13264 0.45455 0.13768
0.13340 0.44042 0.13610
0.13416 0.35849 0.13567
0.13492 0.47661 0.13778
0.13568 0.35167 0.13299
0.13644 0.41293 0.13155
0.13720 0.33163 0.13084
0.13796 0.37735 0.13276
0.13873 0.25875 0.13147
0.13949 0.35788 0.13199
0.14025 0.33615 0.13113
0.14101 0.29189 0.12758
0.14177 0.36658 0.12758
0.14253 0.13166 0.12759
0.14329 0.18867 0.12764
0.14405 0.28723 0.12738
0.14481 0.26731 0.12871
0.14557 0.45014 0.12687
0.14633 0.34456 0.12566
0.14709 0.37558 0.12811
0.14785 0.21432 0.12651
0.14861 0.11369 0.12467
0.14937 0.22968 0.12675
0.15013 0.12734 0.12414
0.15089 0.09688 0.12378
0.15165 0.31409 0.12471
0.15241 0.34352 0.12523
0.15317 0.19645 0.12198
0.15393 0.46962 0.12295
0.15469 0.05883 0.12317
0.15545 0.09111 0.11991
0.15621 0.23444 0.12015
0.15697 -0.04371 0.11965
0.15773 0.23279 0.11908
0.15849 0.14375 0.11920
0.15925 -0.08712 0.11916
0.16001 0.19324 0.11898
0.16077 0.31372 0.11827
0.16153 0.24416 0.11803
0.16229 0.16017 0.11805
0.16305 0.23196 0.11876
0.16381 0.27076 0.11607
0.16457 0.30710 0.11627
0.16533 0.27660 0.11390
0.16609 0.22781 0.11639
0.16685 0.27193 0.11529
0.16761 0.50835 0.11631
0.16837 0.41460 0.11590
0.16913 0.34163 0.11560
0.16989 0.15252 0.11520
0.17065 0.31063 0.11390
0.17141 0.42290 0.11432
0.17217 0.24026 0.11360
0.17293 0.24068 0.11594
0.17369 0.27839 0.11633
0.17445 0.26874 0.11825
0.17521 0.19847 0.11503
0.17597 0.29993 0.11513
0.17673 0.20912 0.11821
0.17749 0.28666 0.11778
0.17825 0.30636 0.11953
0.17901 0.24099 0.11945
0.17977 0.30757 0.11768
0.18053 0.32105 0.12341
0.18129 0.39059 0.12155
0.18205 0.33377 0.12208
0.18281 0.19113 0.12250
0.18357 0.43817 0.12400
0.18433 0.29081 0.12420
0.18509 0.40380 0.12272
0.18585 0.24325 0.12196
0.18661 0.31155 0.12420
0.18737 0.09027 0.12250
0.18813 0.39679 0.12592
0.18889 0.26886 0.12473
0.18965 0.31309 0.12720
0.19041 0.38414 0.12444
0.19117 0.38385 0.12473
0.19193 0.44024 0.12778
0.19269 0.26343 0.12746
0.19345 0.17442 0.12805
0.19421 0.39678 0.12768
0.19497 0.32288 0.12787
0.19573 0.26423 0.12724
0.19649 0.25684 0.12451
0.19725 0.33498 0.12789
0.19801 0.34066 0.12835
0.19877 0.33395 0.12878
0.19953 0.30460 0.12853
0.20029 0.21978 0.12782
0.20105 0.32003 0.12942
0.20181 0.33845 0.12944
0.20257 0.25403 0.13072
0.20333 0.23175 0.12781
0.20409 0.42112 0.12679
0.20485 0.30052 0.12890
0.20561 0.28410 0.12993
0.20637 0.34120 0.12669
0.20713 0.47776 0.12766
0.20789 0.50211 0.13043
0.20865 0.30687 0.13007
0.20941 0.34231 0.12959
0.21017 0.35397 0.12920
0.21093 0.36983 0.12886
0.21169 0.29114 0.12934
0.21245 0.20567 0.12831
0.21321 0.29601 0.12604
0.21397 0.24063 0.12687
0.21473 0.19813 0.12847
0.21549 0.24852 0.12562
0.21625 0.20682 0.12937
0.21701 0.24782 0.12785
0.21777 0.31931 0.13139
0.21853 0.23850 0.12924
0.21929 0.26849 0.12949
0.22005 0.18407 0.12847
0.22081 0.23915 0.12746
0.22157 0.33857 0.12847
0.22233 0.21574 0.12677
0.22309 0.26168 0.12804
0.22385 0.36301 0.12592
0.22461 0.15088 0.12497
0.22537 0.40475 0.12436
0.22613 0.26260 0.12278
0.22689 0.25012 0.12177
0.22765 0.27984 0.12210
0.22841 0.24059 0.12198
0.22917 0.17632 0.12182
0.22993 0.15822 0.12293
0.23069 0.16010 0.12163
0.23145 0.27362 0.12052
0.23221 0.19778 0.11916
0.23297 0.17541 0.12044
0.23373 0.07954 0.12123
0.23449 0.30378 0.11711
0.23525 0.15525 0.11900
0.23601 0.25496 0.11724
0.23677 0.22029 0.11712
0.23753 0.32655 0.11849
0.23829 0.12608 0.11734
0.23905 0.14577 0.11673
0.23981 0.06308 0.11493
0.24057 0.20749 0.11224
0.24133 0.32654 0.11376
0.24209 0.16638 0.11479
0.24285 0.19432 0.11442
0.24361 0.10039 0.11313
0.24437 0.30855 0.11305
0.24513 0.19171 0.11438
0.24589 0.25599 0.11404
0.24665 0.32206 0.11226
0.24741 0.10507 0.11153
0.24817 0.11234 0.11261
0.24893 0.13874 0.11248
0.24969 0.19641 0.10951
0.25045 0.21153 0.11003
0.25121 0.22132 0.11167
0.25197 0.18821 0.10989
0.25273 0.14109 0.11109
0.25349 0.19619 0.10882
0.25425 0.07677 0.10843
0.25501 0.24602 0.10807
0.25577 0.04069 0.10829
0.25653 0.19027 0.10562
0.25729 0.14103 0.10748
0.25805 0.20610 0.10647
0.25881 0.19271 0.10702
0.25957 0.21174 0.10848
0.26033 0.30858 0.10692
0.26109 0.16370 0.10797
0.26185 0.13830 0.10730
0.26261 0.14226 0.10653
0.26337 0.04129 0.10523
0.26413 0.15439 0.10471
0.26489 0.22725 0.10598
0.26565 0.07396 0.10603
0.26641 0.08508 0.10576
0.26717 0.08302 0.10475
0.26793 0.13249 0.10489
0.26869 0.12145 0.10301
0.26945 0.19778 0.10475
0.27021 0.14211 0.10325
0.27097 0.16041 0.10341
0.27172 0.04557 0.10347
0.27248 0.13081 0.10094
0.27324 0.10344 0.10159
0.27400 0.08173 0.10157
0.27476 0.12826 0.10107
0.27552 0.16992 0.10133
0.27628 0.15959 0.09963
0.27704 0.21971 0.09959
0.27780 0.09855 0.09973
0.27856 0.27383 0.10023
0.27932 0.14916 0.09937
0.28008 0.08722 0.10026
0.28084 0.07770 0.10050
0.28160 0.11541 0.09959
0.28236 0.15979 0.09868
0.28312 0.07244 0.09827
0.28388 0.11176 0.09902
0.28464 0.20709 0.09884
0.28540 0.09438 0.09908
0.28616 0.09381 0.09866
0.28692 0.00815 0.09929
0.28768 0.28135 0.09775
0.28844 0.05919 0.09924
0.28920 -0.03612 0.09886
0.28996 0.09069 0.09823
0.29072 0.14278 0.09920
0.29148 0.08914 0.09874
0.29224 0.07245 0.09943
0.29300 0.05944 0.09884
0.29376 0.11302 0.10010
0.29452 0.11870 0.10038
0.29528 0.04581 0.10074
0.29604 0.07713 0.09999
0.29680 -0.00168 0.10024
0.29756 0.01631 0.10020
0.29832 0.23787 0.10052
0.29908 0.10350 0.09920
0.29984 0.06807 0.10002
0.30060 -0.06747 0.10022
0.30136 0.08072 0.09864
0.30212 0.07259 0.09914
0.30288 0.11233 0.09785
0.30364 0.09515 0.09981
0.30440 0.07402 0.09797
0.30516 0.04348 0.09692
0.30592 0.08359 0.09955
0.30668 0.10783 0.09906
0.30744 0.18288 0.09838
0.30820 0.14376 0.09977
0.30896 0.06475 0.09979
0.30972 0.05414 0.10182
0.31048 -0.01919 0.09925
0.31124 0.03585 0.10058
0.31200 0.11615 0.10086
0.31276 0.03837 0.09995
0.31352 0.27239 0.09924
0.31428 0.00161 0.10018
0.31504 0.22594 0.10216
0.31580 0.18555 0.10313
0.31656 0.10486 0.10277
0.31732 0.17569 0.10358
0.31808 0.14553 0.10238
0.31883 0.07509 0.10542
0.31959 0.02540 0.10274
0.32035 0.19590 0.10491
0.32111 0.09052 0.10516
0.32187 -0.03247 0.10293
0.32263 -0.06505 0.10571
0.32339 0.03304 0.10584
0.32415 0.02667 0.10461
0.32491 0.06370 0.10692
0.32567 -0.09747 0.10457
0.32643 -0.02173 0.10593
0.32719 0.10271 0.10435
0.32795 -0.07595 0.10504
0.32871 0.10915 0.10584
0.32947 0.02347 0.10797
0.33023 0.13084 0.10532
0.33099 0.03716 0.10611
0.33175 0.16032 0.10754
0.33251 0.10589 0.10629
0.33327 0.03726 0.10763
0.33403 0.08273 0.10858
0.33479 0.11015 0.10578
0.33555 -0.03461 0.10781
0.33631 0.03861 0.10760
0.33707 0.03350 0.10718
0.33783 0.22116 0.10837
0.33859 0.12106 0.10791
0.33935 -0.08487 0.10593
0.34011 0.24601 0.10849
0.34087 0.01966 0.10945
0.34163 0.08614 0.10989
0.34239 0.10316 0.10874
0.34315 0.18206 0.10932
0.34391 0.15653 0.10837
0.34467 0.00297 0.10839
0.34543 0.27902 0.10856
0.34619 0.23262 0.10995
0.34695 0.12595 0.10945
0.34771 0.13682 0.11066
0.34847 0.12111 0.10949
0.34922 0.16856 0.11080
0.34998 0.05756 0.11048
0.35074 0.03650 0.10979
0.35150 -0.04937 0.10916
0.35226 -0.13958 0.10708
0.35302 0.09217 0.10505
0.35378 0.18919 0.10394
0.35454 -0.00303 0.10275
0.35530 0.25686 0.10449
0.35606 0.20765 0.10483
0.35682 0.12651 0.10775
0.35758 0.06255 0.10720
0.35834 0.08119 0.10775
0.35910 0.05852 0.10835
0.35986 0.09352 0.10663
0.36062 0.17971 0.10607
0.36138 0.09254 0.10684
0.36214 0.16909 0.10597
0.36290 0.14604 0.10607
0.36366 0.15218 0.10576
0.36442 0.17935 0.10677
0.36518 0.09931 0.10643
0.36594 0.10807 0.10673
0.36670 0.21926 0.10793
0.36746 0.10379 0.11020
0.36822 0.31856 0.10853
0.36898 0.21534 0.11048
0.36974 0.11685 0.11080
0.37050 -0.05813 0.11103
0.37126 0.22293 0.11003
0.37202 0.03658 0.11236
0.37277 0.12286 0.11303
0.37353 0.10456 0.11264
0.37429 0.03522 0.11427
0.37505 -0.02614 0.11220
0.37581 -0.02778 0.11505
0.37657 -0.02043 0.11609
0.37733 0.20491 0.11712
0.37809 0.16426 0.11768
0.37885 0.19047 0.12064
0.37961 0.02751 0.11688
0.38037 0.19681 0.12080
0.38113 0.11043 0.11931
0.38189 0.00045 0.12124
0.38265 0.10581 0.12250
0.38341 0.13579 0.12426
0.38417 -0.07411 0.12169
0.38493 -0.16033 0.12372
0.38569 0.12498 0.12390
0.38645 0.09511 0.12582
0.38721 0.10001 0.12817
0.38797 0.08210 0.12785
0.38873 0.13980 0.12763
0.38949 0.04441 0.13433
0.39025 0.20743 0.13130
0.39101 0.00785 0.12971
0.39177 -0.00482 0.13355
0.39252 0.11589 0.13279
0.39328 0.11043 0.13167
0.39404 0.10288 0.13408
0.39480 -0.09457 0.13904
0.39556 0.19242 0.13724
0.39632 -0.02468 0.13889
0.39708 -0.03025 0.13748
0.39784 0.21463 0.13831
0.39860 -0.02685 0.13809
0.39936 -0.01092 0.14275
0.40012 -0.06003 0.14161
0.40088 -0.04629 0.14131
0.40164 0.03748 0.14396
0.40240 0.06626 0.14507
0.40316 0.04977 0.14465
0.40392 0.15389 0.14513
0.40468 0.04001 0.39276
0.40544 0.09767 0.14641
0.40620 -0.04276 0.14852
0.40696 -0.05134 0.14835
0.40772 0.31272 0.14958
0.40848 0.15425 0.14602
0.40924 -0.00761 0.15155
0.40999 0.18882 0.15135
0.41075 0.05632 0.15182
0.41151 0.06163 0.15094
0.41227 0.22061 0.15476
0.41303 0.12454 0.15157
0.41379 0.08107 0.15388
0.41455 -0.09784 0.15512
0.41531 0.08230 0.15499
0.41607 0.20919 0.15863
0.41683 0.22698 0.15706
0.41759 0.09026 0.15550
0.41835 -0.02561 0.15683
0.41911 0.01743 0.15934
0.41987 0.11478 0.16318
0.42063 0.04646 0.15847
0.42139 0.16316 0.16019
0.42215 0.32764 0.16367
0.42291 0.08339 0.16592
0.42367 0.02617 0.16705
0.42443 0.35702 0.16717
0.42519 -0.32840 0.17147
0.42594 0.04731 0.17175
0.42670 0.01141 0.17319
0.42746 0.20559 0.17562
0.42822 0.10923 0.18052
0.42898 0.05298 0.17643
0.42974 -0.14476 0.18360
0.43050 0.26335 0.18489
0.43126 0.03792 0.18722
0.43202 0.21300 0.18301
0.43278 0.30851 0.18997
0.43354 -0.04643 0.18727
0.43430 -0.04065 0.18990
0.43506 0.11318 0.18764
