# Supplementary material for: De novo design of proteins housing excitonically coupled chlorophyll special pairs
Source: Nat Chem Biol. 2024 Jun 3;20(7):906–15. doi: 10.1038/s41589-024-01626-0 (PMC11213709; doi:10.1038/s41589-024-01626-0)
Supplement: Supplementary file 5 — Raw SAXS data for SP1, SP2 and SP3 apo proteins. [file 41589_2024_1626_MOESM5_ESM.zip › SAXS_data_Fig2/SP1_166uM/Buffer2/SP1_166uM_snap_00004.sub.2.dat]

0.01026 30.19941 8.06447
0.01102 26.56079 5.35371
0.01178 31.17258 3.00919
0.01254 28.76934 2.49975
0.01330 30.14087 1.95646
0.01406 29.59253 1.61603
0.01482 29.72176 1.45473
0.01558 30.48626 1.35263
0.01634 30.62728 1.18094
0.01710 28.93156 1.16560
0.01786 29.42967 1.07874
0.01862 30.10690 1.01660
0.01938 28.28627 0.92425
0.02014 29.00067 0.89215
0.02090 28.81086 0.83251
0.02166 28.89501 0.76814
0.02242 28.91934 0.75319
0.02318 27.84849 0.71663
0.02395 27.74757 0.67516
0.02471 27.39819 0.65739
0.02547 27.00195 0.61338
0.02623 27.32527 0.61731
0.02699 25.74111 0.57276
0.02775 25.77380 0.59657
0.02851 25.27536 0.57922
0.02927 25.80209 0.54494
0.03003 25.38116 0.54093
0.03079 25.06990 0.50157
0.03155 24.84980 0.50496
0.03231 24.18528 0.49669
0.03307 24.21375 0.48624
0.03383 23.59649 0.47337
0.03459 23.84480 0.45633
0.03535 22.54148 0.46057
0.03611 22.88158 0.45136
0.03687 22.73396 0.42509
0.03763 22.22678 0.41617
0.03839 21.29777 0.41782
0.03915 21.32621 0.41900
0.03991 21.20738 0.39607
0.04067 21.50206 0.38209
0.04143 20.34594 0.37824
0.04219 20.10753 0.37080
0.04295 19.74887 0.37451
0.04371 19.80673 0.36949
0.04447 19.28470 0.36312
0.04523 19.34145 0.35267
0.04599 18.93005 0.35623
0.04675 18.21475 0.34082
0.04751 18.35787 0.34616
0.04827 17.53305 0.32376
0.04903 17.55713 0.32417
0.04979 17.53002 0.32806
0.05055 16.87978 0.31853
0.05131 16.38915 0.30889
0.05207 16.21715 0.30824
0.05283 15.65020 0.30744
0.05359 15.58593 0.30017
0.05435 15.59969 0.29908
0.05511 15.37891 0.30562
0.05587 15.04226 0.28407
0.05663 14.54481 0.29210
0.05739 14.30360 0.28355
0.05815 13.96684 0.28570
0.05891 13.60741 0.27549
0.05967 13.44461 0.26975
0.06043 13.11362 0.27034
0.06119 12.52344 0.26904
0.06195 12.66123 0.26175
0.06271 12.39375 0.26240
0.06347 11.54169 0.25973
0.06423 11.70327 0.25985
0.06499 11.84795 0.25233
0.06575 11.13800 0.25277
0.06651 10.99972 0.24563
0.06727 10.67689 0.24502
0.06803 9.84979 0.24523
0.06879 10.25818 0.24102
0.06955 9.97995 0.24037
0.07031 9.80019 0.23040
0.07107 9.33637 0.23702
0.07183 9.15671 0.23269
0.07259 8.75883 0.22607
0.07335 8.70917 0.22897
0.07412 8.51739 0.21765
0.07488 8.11909 0.22081
0.07564 8.25915 0.22028
0.07640 7.61385 0.21252
0.07716 7.57918 0.21343
0.07792 7.55938 0.21515
0.07868 7.16660 0.20690
0.07944 6.75218 0.20618
0.08020 6.78898 0.20708
0.08096 6.43044 0.20196
0.08172 6.07641 0.20552
0.08248 6.49063 0.20026
0.08324 6.17058 0.19896
0.08400 5.90415 0.19900
0.08476 5.89563 0.20042
0.08552 5.64882 0.19844
0.08628 5.41474 0.19852
0.08704 5.29553 0.19776
0.08780 5.13244 0.19513
0.08856 4.87879 0.20201
0.08932 4.52121 0.20061
0.09008 4.47284 0.20598
0.09084 4.59934 0.20391
0.09160 4.50468 0.20891
0.09236 4.05088 0.20077
0.09312 4.17097 0.20450
0.09388 4.24127 0.20588
0.09464 3.65383 0.20725
0.09540 3.74907 0.20015
0.09616 3.56768 0.19958
0.09692 3.46721 0.19762
0.09768 3.43409 0.19796
0.09844 3.25806 0.19068
0.09920 3.21849 0.18775
0.09996 3.01006 0.19101
0.10072 2.88254 0.18694
0.10148 2.59303 0.18445
0.10224 2.66702 0.17803
0.10300 2.76075 0.17963
0.10376 2.66777 0.17312
0.10452 2.48010 0.17751
0.10528 2.19709 0.17134
0.10604 2.33940 0.17358
0.10680 2.20167 0.16650
0.10756 2.31091 0.16703
0.10832 2.34378 0.17215
0.10908 1.79533 0.16766
0.10984 1.95183 0.16958
0.11060 1.61275 0.16893
0.11136 1.85395 0.16050
0.11212 1.55881 0.16446
0.11288 1.62601 0.16041
0.11364 1.67480 0.16270
0.11440 1.42426 0.15902
0.11516 1.43438 0.15539
0.11592 1.50431 0.15501
0.11668 1.34507 0.15766
0.11744 1.18070 0.15693
0.11820 1.40724 0.15092
0.11896 1.22209 0.15282
0.11972 1.05553 0.15449
0.12048 0.99239 0.15082
0.12124 0.94693 0.15037
0.12200 0.90562 0.14888
0.12276 0.79092 0.14815
0.12352 1.01147 0.14833
0.12428 0.85593 0.14585
0.12504 0.80592 0.14829
0.12580 0.69240 0.14380
0.12656 0.66244 0.14087
0.12732 0.57961 0.14164
0.12808 0.32952 0.14103
0.12884 0.72027 0.13989
0.12960 0.60360 0.13997
0.13036 0.51793 0.13809
0.13112 0.65316 0.13730
0.13188 0.53359 0.13779
0.13264 0.48794 0.13393
0.13340 0.29485 0.13490
0.13416 0.55662 0.13672
0.13492 0.45784 0.13481
0.13568 0.49965 0.13354
0.13644 0.29261 0.13222
0.13720 0.37980 0.13117
0.13796 0.30850 0.12927
0.13873 0.51453 0.13276
0.13949 0.55964 0.13032
0.14025 0.39280 0.13000
0.14101 0.26762 0.13176
0.14177 0.39105 0.12706
0.14253 0.38848 0.12706
0.14329 0.31340 0.13107
0.14405 0.30893 0.12811
0.14481 0.31631 0.12722
0.14557 0.15063 0.12805
0.14633 0.33070 0.12635
0.14709 0.22274 0.12650
0.14785 0.12150 0.12775
0.14861 0.12322 0.12348
0.14937 0.18236 0.12457
0.15013 0.29416 0.12437
0.15089 0.10397 0.12441
0.15165 0.24068 0.12364
0.15241 0.14019 0.12311
0.15317 0.24991 0.12334
0.15393 0.16869 0.12138
0.15469 0.23808 0.12044
0.15545 0.11935 0.12073
0.15621 0.17638 0.12117
0.15697 0.18563 0.11866
0.15773 0.16904 0.12125
0.15849 0.07905 0.11988
0.15925 0.18384 0.11919
0.16001 0.22287 0.11935
0.16077 0.15107 0.11678
0.16153 0.33118 0.11808
0.16229 0.17605 0.11749
0.16305 0.23518 0.11660
0.16381 0.12273 0.11911
0.16457 0.17536 0.11653
0.16533 0.29650 0.11793
0.16609 0.34002 0.11621
0.16685 0.37237 0.11538
0.16761 0.22711 0.11734
0.16837 0.32891 0.11453
0.16913 0.16896 0.11277
0.16989 0.32932 0.11395
0.17065 0.27203 0.11486
0.17141 0.21734 0.11303
0.17217 0.13879 0.11396
0.17293 0.16036 0.11431
0.17369 0.24181 0.11613
0.17445 0.34543 0.11542
0.17521 0.32688 0.11712
0.17597 0.32631 0.11710
0.17673 0.13739 0.11510
0.17749 0.18435 0.11747
0.17825 0.15250 0.11888
0.17901 0.44747 0.11750
0.17977 0.17734 0.12127
0.18053 0.15106 0.11939
0.18129 0.22006 0.12075
0.18205 0.28532 0.12135
0.18281 0.31839 0.12236
0.18357 0.22108 0.12211
0.18433 0.24926 0.12312
0.18509 0.36777 0.12167
0.18585 0.37030 0.12556
0.18661 0.20176 0.12514
0.18737 0.09260 0.12328
0.18813 0.49943 0.12694
0.18889 0.14619 0.12417
0.18965 0.46046 0.12408
0.19041 0.14493 0.12481
0.19117 0.50062 0.12745
0.19193 0.29217 0.12747
0.19269 0.41451 0.12596
0.19345 0.37566 0.12708
0.19421 0.40064 0.12783
0.19497 0.37372 0.12888
0.19573 0.36089 0.12653
0.19649 0.30912 0.12744
0.19725 0.17921 0.12690
0.19801 0.17847 0.12874
0.19877 0.28097 0.12779
0.19953 0.39626 0.12789
0.20029 0.41090 0.12953
0.20105 0.36476 0.12674
0.20181 0.49157 0.12971
0.20257 0.36927 0.12937
0.20333 0.24983 0.12737
0.20409 0.31154 0.12650
0.20485 0.40399 0.12664
0.20561 0.32184 0.12704
0.20637 0.26549 0.12874
0.20713 0.32069 0.12837
0.20789 0.37557 0.12945
0.20865 0.32163 0.12947
0.20941 0.18738 0.13314
0.21017 0.21410 0.12854
0.21093 0.31634 0.12937
0.21169 0.27983 0.12623
0.21245 0.26331 0.12733
0.21321 0.20907 0.12793
0.21397 0.46128 0.13032
0.21473 0.09806 0.12979
0.21549 0.13065 0.12852
0.21625 0.34484 0.12939
0.21701 0.20826 0.12909
0.21777 0.30528 0.12664
0.21853 0.13530 0.12644
0.21929 0.21091 0.12690
0.22005 0.19024 0.13048
0.22081 0.27373 0.12773
0.22157 0.26202 0.12785
0.22233 0.31182 0.12631
0.22309 0.35602 0.12678
0.22385 0.37884 0.12544
0.22461 0.31332 0.12232
0.22537 0.28246 0.12255
0.22613 0.04360 0.12227
0.22689 0.22803 0.12234
0.22765 0.19435 0.12251
0.22841 0.36228 0.12180
0.22917 0.28889 0.11836
0.22993 0.13404 0.11939
0.23069 0.09982 0.12123
0.23145 0.22222 0.12192
0.23221 0.22580 0.12026
0.23297 0.17597 0.11953
0.23373 0.27956 0.11978
0.23449 0.29915 0.11793
0.23525 0.27516 0.11663
0.23601 0.31677 0.11826
0.23677 0.27077 0.11882
0.23753 -0.05595 0.11800
0.23829 0.28509 0.11779
0.23905 0.14982 0.11516
0.23981 0.27276 0.11548
0.24057 0.25045 0.11409
0.24133 0.25490 0.11312
0.24209 0.28131 0.11427
0.24285 0.23408 0.11506
0.24361 0.20249 0.11423
0.24437 0.40954 0.11500
0.24513 0.21830 0.11249
0.24589 0.27406 0.11481
0.24665 0.23838 0.11398
0.24741 0.25710 0.11261
0.24817 0.27005 0.11006
0.24893 0.31450 0.11141
0.24969 0.26429 0.11261
0.25045 0.17802 0.11127
0.25121 0.26593 0.11045
0.25197 0.16706 0.10947
0.25273 0.27153 0.11061
0.25349 0.19592 0.10806
0.25425 0.23416 0.11113
0.25501 0.29819 0.10755
0.25577 0.33652 0.10888
0.25653 0.16556 0.10680
0.25729 0.11839 0.10885
0.25805 0.19462 0.10834
0.25881 0.09839 0.10637
0.25957 0.18501 0.10585
0.26033 0.17203 0.10684
0.26109 0.18511 0.10591
0.26185 0.15371 0.10724
0.26261 0.20270 0.10583
0.26337 0.09807 0.10526
0.26413 0.12590 0.10457
0.26489 0.22624 0.10478
0.26565 0.02192 0.10437
0.26641 0.18257 0.10366
0.26717 0.06099 0.10255
0.26793 0.16570 0.10368
0.26869 0.17885 0.10261
0.26945 0.25291 0.10326
0.27021 0.09071 0.10291
0.27097 0.11281 0.10378
0.27172 0.18398 0.10297
0.27248 0.17841 0.10174
0.27324 0.10993 0.10253
0.27400 0.17157 0.10138
0.27476 0.16901 0.10141
0.27552 0.12169 0.10111
0.27628 0.06912 0.10067
0.27704 0.14729 0.09986
0.27780 0.02273 0.10038
0.27856 0.11773 0.10036
0.27932 0.07522 0.09986
0.28008 0.00460 0.09834
0.28084 0.13725 0.09921
0.28160 0.15102 0.09791
0.28236 0.22881 0.09955
0.28312 0.00370 0.10014
0.28388 0.05705 0.09836
0.28464 0.05430 0.09925
0.28540 0.13114 0.09830
0.28616 0.08999 0.09929
0.28692 0.19020 0.09905
0.28768 0.11845 0.09984
0.28844 0.13799 0.09973
0.28920 0.10188 0.09805
0.28996 0.07841 0.09759
0.29072 0.05340 0.09927
0.29148 0.11423 0.10046
0.29224 0.14142 0.09947
0.29300 0.06136 0.09862
0.29376 -0.02961 0.09963
0.29452 0.08527 0.10113
0.29528 -0.00568 0.09893
0.29604 0.02213 0.10079
0.29680 0.07011 0.09986
0.29756 0.05674 0.09996
0.29832 0.12285 0.09921
0.29908 0.20021 0.10000
0.29984 0.09963 0.09961
0.30060 0.01972 0.09850
0.30136 0.02354 0.09856
0.30212 0.16150 0.09822
0.30288 0.09177 0.09990
0.30364 0.11993 0.09791
0.30440 0.09603 0.09799
0.30516 -0.09357 0.09658
0.30592 0.12348 0.09968
0.30668 0.16381 0.09901
0.30744 0.13150 0.09998
0.30820 0.11842 0.10000
0.30896 0.18131 0.09862
0.30972 0.07580 0.09911
0.31048 0.14245 0.09975
0.31124 0.15181 0.09901
0.31200 0.06500 0.09963
0.31276 0.08845 0.10089
0.31352 0.06715 0.09984
0.31428 0.01624 0.10172
0.31504 0.09763 0.10146
0.31580 0.20427 0.10299
0.31656 0.07402 0.10348
0.31732 0.09291 0.10253
0.31808 0.08389 0.10407
0.31883 0.04310 0.10437
0.31959 0.04587 0.10466
0.32035 0.03568 0.10540
0.32111 0.06122 0.10431
0.32187 0.04518 0.10481
0.32263 0.02703 0.10599
0.32339 0.08142 0.10547
0.32415 0.04666 0.10471
0.32491 0.16390 0.10569
0.32567 0.06148 0.10490
0.32643 0.15480 0.10682
0.32719 0.16149 0.10591
0.32795 0.04634 0.10577
0.32871 0.07305 0.10548
0.32947 0.10344 0.10694
0.33023 0.12033 0.10577
0.33099 0.10355 0.10706
0.33175 -0.00343 0.10781
0.33251 0.07947 0.10729
0.33327 0.17173 0.10637
0.33403 0.14547 0.10743
0.33479 0.10801 0.10718
0.33555 0.18112 0.10690
0.33631 0.15181 0.10775
0.33707 0.21556 0.10917
0.33783 0.16756 0.10814
0.33859 -0.04650 0.10889
0.33935 0.14643 0.10802
0.34011 0.06871 0.10848
0.34087 0.04269 0.10753
0.34163 0.01849 0.10981
0.34239 -0.08576 0.11008
0.34315 0.17880 0.11010
0.34391 0.05780 0.10878
0.34467 0.09477 0.10895
0.34543 0.03803 0.10951
0.34619 0.07103 0.10862
0.34695 0.05112 0.10941
0.34771 0.08126 0.11160
0.34847 0.09450 0.10905
0.34922 0.04830 0.10802
0.34998 0.11019 0.10998
0.35074 0.22017 0.10973
0.35150 0.18189 0.10731
0.35226 0.12237 0.10775
0.35302 0.23467 0.10524
0.35378 0.20635 0.10423
0.35454 0.11900 0.10496
0.35530 0.15248 0.10496
0.35606 0.07769 0.10524
0.35682 0.18838 0.10532
0.35758 0.05874 0.10676
0.35834 0.16365 0.10724
0.35910 0.06955 0.10686
0.35986 0.05266 0.10684
0.36062 0.02596 0.10486
0.36138 0.11953 0.10636
0.36214 0.10765 0.10619
0.36290 0.13037 0.10694
0.36366 0.03146 0.10690
0.36442 0.11336 0.10562
0.36518 0.10348 0.10510
0.36594 0.10481 0.10735
0.36670 0.17306 0.10789
0.36746 0.13507 0.10959
0.36822 -0.01004 0.10966
0.36898 0.16160 0.11026
0.36974 0.02300 0.10977
0.37050 0.24852 0.11208
0.37126 0.20047 0.11058
0.37202 0.22179 0.11271
0.37277 0.24497 0.11327
0.37353 0.13641 0.11439
0.37429 0.11271 0.11344
0.37505 0.10378 0.11291
0.37581 0.33636 0.11684
0.37657 0.05814 0.11569
0.37733 0.00261 0.11571
0.37809 0.00134 0.11680
0.37885 0.16855 0.11496
0.37961 0.13478 0.11757
0.38037 0.02127 0.11917
0.38113 0.11709 0.12263
0.38189 0.21108 0.12073
0.38265 0.02671 0.12220
0.38341 0.13112 0.12318
0.38417 0.11271 0.12188
0.38493 0.05035 0.12364
0.38569 0.17942 0.12552
0.38645 0.12157 0.12629
0.38721 -0.08023 0.12650
0.38797 0.17688 0.12680
0.38873 0.09728 0.12694
0.38949 -0.01427 0.13513
0.39025 0.15768 0.13093
0.39101 0.06895 0.13028
0.39177 0.11749 0.13105
0.39252 -0.15727 0.13022
0.39328 -0.01554 0.13563
0.39404 0.11599 0.13690
0.39480 0.08362 0.13606
0.39556 -0.01762 0.13706
0.39632 0.05961 0.13694
0.39708 0.21478 0.13894
0.39784 0.10085 0.14040
0.39860 0.19612 0.14324
0.39936 -0.06060 0.14247
0.40012 0.27496 0.14121
0.40088 0.10078 0.14133
0.40164 -0.02300 0.14658
0.40240 -0.00030 0.14684
0.40316 0.27902 0.14789
0.40392 -0.01123 0.14907
0.40468 0.02400 0.37574
0.40544 0.01939 0.14751
0.40620 0.40527 0.14242
0.40696 0.04467 0.15041
0.40772 0.04060 0.15408
0.40848 0.17383 0.14868
0.40924 0.09279 0.15030
0.40999 0.08257 0.15540
0.41075 0.10391 0.15261
0.41151 0.13300 0.15198
0.41227 0.14275 0.15243
0.41303 -0.12003 0.15267
0.41379 0.11826 0.15388
0.41455 0.12712 0.15311
0.41531 -0.00527 0.15583
0.41607 -0.12433 0.15666
0.41683 0.00797 0.15356
0.41759 -0.08646 0.15623
0.41835 0.02802 0.15565
0.41911 0.10446 0.16249
0.41987 0.01275 0.15919
0.42063 -0.09833 0.16211
0.42139 0.04248 0.16112
0.42215 0.16163 0.16253
0.42291 -0.07970 0.16389
0.42367 0.26027 0.16465
0.42443 0.32486 0.16856
0.42519 -0.00489 0.17209
0.42594 0.09988 0.16974
0.42670 0.10522 0.17146
0.42746 0.12062 0.17727
0.42822 0.20443 0.17603
0.42898 0.15774 0.17824
0.42974 -0.09337 0.17555
0.43050 -0.22432 0.18263
0.43126 0.16149 0.17896
0.43202 0.17333 0.18809
0.43278 0.14545 0.18305
0.43354 0.14257 0.19061
0.43430 0.10403 0.19127
0.43506 0.25738 0.19340
