# Supplementary material for: De novo design of proteins housing excitonically coupled chlorophyll special pairs
Source: Nat Chem Biol. 2024 Jun 3;20(7):906–15. doi: 10.1038/s41589-024-01626-0 (PMC11213709; doi:10.1038/s41589-024-01626-0)
Supplement: Supplementary file 5 — Raw SAXS data for SP1, SP2 and SP3 apo proteins. [file 41589_2024_1626_MOESM5_ESM.zip › SAXS_data_Fig2/SP1_166uM/Average/SP1_166uM_snap_00023.sub.1.ave.dat]

0.010260 33.269545 5.802380
0.011020 32.259000 3.253232
0.011780 30.900745 2.386729
0.012540 32.237890 1.855039
0.013300 33.870520 1.380530
0.014060 32.485485 1.207320
0.014820 30.414215 1.043052
0.015580 32.202955 0.947946
0.016340 30.219045 0.855969
0.017100 30.370480 0.785587
0.017860 31.179710 0.775640
0.018620 31.160385 0.713731
0.019380 30.357195 0.681917
0.020140 29.686295 0.667397
0.020900 29.854695 0.598225
0.021660 29.433825 0.566616
0.022420 29.027020 0.528996
0.023180 29.069855 0.495255
0.023950 28.402130 0.495573
0.024710 28.065035 0.480453
0.025470 28.387240 0.452122
0.026230 27.488050 0.433136
0.026990 27.062300 0.415159
0.027750 26.386650 0.411803
0.028510 26.749815 0.393037
0.029270 26.254395 0.387005
0.030030 26.220300 0.373412
0.030790 25.951465 0.378094
0.031550 24.893755 0.362889
0.032310 25.390915 0.356789
0.033070 24.546200 0.341510
0.033830 24.218160 0.336676
0.034590 24.025805 0.334049
0.035350 23.435945 0.322475
0.036110 23.068610 0.314731
0.036870 22.497605 0.308228
0.037630 22.897140 0.299134
0.038390 21.725715 0.296598
0.039150 21.813255 0.290283
0.039910 21.589995 0.288094
0.040670 20.904865 0.277320
0.041430 20.390990 0.279760
0.042190 20.426545 0.268465
0.042950 19.973640 0.266213
0.043710 19.516260 0.260449
0.044470 19.254330 0.258766
0.045230 19.107265 0.250552
0.045990 18.521125 0.247472
0.046750 18.769695 0.243748
0.047510 18.028880 0.239936
0.048270 17.958985 0.238126
0.049030 17.753765 0.234689
0.049790 17.122090 0.230552
0.050550 16.858790 0.227942
0.051310 16.493850 0.224466
0.052070 16.268465 0.217935
0.052830 15.848670 0.217486
0.053590 15.489565 0.208805
0.054350 15.168930 0.210187
0.055110 14.798705 0.211521
0.055870 14.731030 0.205545
0.056630 14.330455 0.207359
0.057390 13.993860 0.199629
0.058150 13.768075 0.197737
0.058910 13.344100 0.197062
0.059670 13.328385 0.193815
0.060430 12.682035 0.194056
0.061190 12.436275 0.190117
0.061950 12.327720 0.185290
0.062710 11.658190 0.182525
0.063470 11.783415 0.185212
0.064230 11.392900 0.180983
0.064990 10.999580 0.176383
0.065750 11.111935 0.177026
0.066510 10.728865 0.175718
0.067270 10.330980 0.171938
0.068030 10.201880 0.169919
0.068790 9.817935 0.170138
0.069550 9.517630 0.169010
0.070310 9.109880 0.165156
0.071070 8.954285 0.163161
0.071830 9.137850 0.162938
0.072590 8.671670 0.160651
0.073350 8.439480 0.157995
0.074120 8.180905 0.154452
0.074880 8.277735 0.152610
0.075640 7.867720 0.154459
0.076400 7.682700 0.154816
0.077160 7.296230 0.152772
0.077920 7.246480 0.149583
0.078680 6.962510 0.148801
0.079440 6.941520 0.148349
0.080200 6.680130 0.145011
0.080960 6.372475 0.144399
0.081720 6.320050 0.141160
0.082480 6.337500 0.141595
0.083240 5.941510 0.139784
0.084000 5.665160 0.139972
0.084760 5.722455 0.142344
0.085520 5.447995 0.143218
0.086280 5.218435 0.142366
0.087040 5.190165 0.138748
0.087800 4.920400 0.138964
0.088560 4.709105 0.140888
0.089320 4.641640 0.143232
0.090080 4.617610 0.144823
0.090840 4.228415 0.145435
0.091600 4.136720 0.145926
0.092360 3.916480 0.146185
0.093120 3.977560 0.145537
0.093880 3.941200 0.143359
0.094640 3.937175 0.145262
0.095400 3.642560 0.140004
0.096160 3.614385 0.139215
0.096920 3.253860 0.140283
0.097680 3.248395 0.136733
0.098440 3.137755 0.136927
0.099200 2.949715 0.134788
0.099960 2.814855 0.133515
0.100720 2.647235 0.133600
0.101480 2.848690 0.131117
0.102240 2.568470 0.126687
0.103000 2.644430 0.126588
0.103760 2.386130 0.124774
0.104520 2.323180 0.124310
0.105280 2.357805 0.122942
0.106040 2.109950 0.119844
0.106800 1.927960 0.120400
0.107560 1.962945 0.119052
0.108320 1.797875 0.119661
0.109080 1.860150 0.120127
0.109840 1.671520 0.116772
0.110600 1.622895 0.118409
0.111360 1.639790 0.115728
0.112120 1.586385 0.116662
0.112880 1.261830 0.115060
0.113640 1.407750 0.111952
0.114400 1.439120 0.112521
0.115160 1.292850 0.112755
0.115920 1.149475 0.110601
0.116680 1.213080 0.110583
0.117440 1.056845 0.106860
0.118200 1.000010 0.107995
0.118960 1.186600 0.107210
0.119720 1.014290 0.106068
0.120480 0.820970 0.105690
0.121240 0.914030 0.105276
0.122000 0.927225 0.104851
0.122760 0.883180 0.103147
0.123520 0.751760 0.102889
0.124280 0.744255 0.103975
0.125040 0.569650 0.101934
0.125800 0.464105 0.101340
0.126560 0.705190 0.101489
0.127320 0.564175 0.099480
0.128080 0.615490 0.100888
0.128840 0.436065 0.098624
0.129600 0.510110 0.099965
0.130360 0.543570 0.097949
0.131120 0.460100 0.097733
0.131880 0.518145 0.097217
0.132640 0.313775 0.097086
0.133400 0.451385 0.095297
0.134160 0.365565 0.096457
0.134920 0.305035 0.094646
0.135680 0.339355 0.094530
0.136440 0.302330 0.092949
0.137200 0.346360 0.093140
0.137960 0.201230 0.092366
0.138730 0.265670 0.093179
0.139490 0.316225 0.091853
0.140250 0.335695 0.092518
0.141010 0.170225 0.092238
0.141770 0.285515 0.091209
0.142530 0.140605 0.090955
0.143290 0.184475 0.091004
0.144050 0.155235 0.090934
0.144810 0.325085 0.091446
0.145570 0.248280 0.089806
0.146330 0.131615 0.089215
0.147090 0.101990 0.089512
0.147850 0.096420 0.089625
0.148610 0.096540 0.088833
0.149370 0.249220 0.089289
0.150130 0.156245 0.088579
0.150890 0.160015 0.087603
0.151650 0.201310 0.087390
0.152410 0.201850 0.086386
0.153170 0.157220 0.086775
0.153930 0.066365 0.085912
0.154690 0.150900 0.086478
0.155450 0.151090 0.085948
0.156210 0.190490 0.084777
0.156970 0.214095 0.085198
0.157730 0.117840 0.085799
0.158490 0.145430 0.085332
0.159250 0.093195 0.084413
0.160010 0.151195 0.084827
0.160770 0.093895 0.084579
0.161530 0.085600 0.084081
0.162290 0.259795 0.083741
0.163050 0.149595 0.083380
0.163810 0.238215 0.082786
0.164570 0.153030 0.082843
0.165330 0.165135 0.083398
0.166090 0.193325 0.082125
0.166850 0.073380 0.082175
0.167610 0.105080 0.082245
0.168370 0.059240 0.081874
0.169130 0.147425 0.081998
0.169890 0.217180 0.080700
0.170650 0.174090 0.080842
0.171410 0.294595 0.080898
0.172170 0.270530 0.081093
0.172930 0.131765 0.082030
0.173690 0.176345 0.081856
0.174450 0.155510 0.082634
0.175210 0.190190 0.083359
0.175970 0.177990 0.082465
0.176730 0.182165 0.082153
0.177490 0.235070 0.082412
0.178250 0.155220 0.083140
0.179010 0.165875 0.084622
0.179770 0.211895 0.086071
0.180530 0.305050 0.086354
0.181290 0.170280 0.086895
0.182050 0.150515 0.086655
0.182810 0.242880 0.086107
0.183570 0.318380 0.086298
0.184330 0.137630 0.086577
0.185090 0.143135 0.088161
0.185850 0.213980 0.088168
0.186610 0.220920 0.088239
0.187370 0.087995 0.088444
0.188130 0.268645 0.087783
0.188890 0.197025 0.088331
0.189650 0.312990 0.088525
0.190410 0.249575 0.090120
0.191170 0.286170 0.089643
0.191930 0.308805 0.089494
0.192690 0.238575 0.088971
0.193450 0.255840 0.089466
0.194210 0.288215 0.089873
0.194970 0.373010 0.090665
0.195730 0.232040 0.090117
0.196490 0.271315 0.091482
0.197250 0.261085 0.089597
0.198010 0.190995 0.091220
0.198770 0.276530 0.090789
0.199530 0.267760 0.091354
0.200290 0.336230 0.091779
0.201050 0.246285 0.091018
0.201810 0.243610 0.090332
0.202570 0.252265 0.091701
0.203330 0.446845 0.089784
0.204090 0.265590 0.090941
0.204850 0.304225 0.090103
0.205610 0.323175 0.090180
0.206370 0.353475 0.090746
0.207130 0.250735 0.091690
0.207890 0.240520 0.090866
0.208650 0.296210 0.090562
0.209410 0.137005 0.091149
0.210170 0.381010 0.091616
0.210930 0.362540 0.091291
0.211690 0.144670 0.090647
0.212450 0.343235 0.090842
0.213210 0.233555 0.091839
0.213970 0.270380 0.090803
0.214730 0.281345 0.090516
0.215490 0.220485 0.092175
0.216250 0.243385 0.091315
0.217010 0.188490 0.089413
0.217770 0.309585 0.090919
0.218530 0.195645 0.090046
0.219290 0.244400 0.090923
0.220050 0.242855 0.089721
0.220810 0.154780 0.090449
0.221570 0.185250 0.089402
0.222330 0.097415 0.089721
0.223090 0.192365 0.089406
0.223850 0.289140 0.088596
0.224610 0.294285 0.087606
0.225370 0.220515 0.088197
0.226130 0.252480 0.088451
0.226890 0.280305 0.087535
0.227650 0.197780 0.087337
0.228410 0.235210 0.085601
0.229170 0.115625 0.086043
0.229930 0.157340 0.085428
0.230690 0.156925 0.085477
0.231450 0.133960 0.084169
0.232210 0.231500 0.084714
0.232970 0.165735 0.084385
0.233730 0.162670 0.083564
0.234490 0.282425 0.084134
0.235250 0.182420 0.084052
0.236010 0.190920 0.083289
0.236770 0.214780 0.083579
0.237530 0.222105 0.083126
0.238290 0.210395 0.081888
0.239050 0.137600 0.082249
0.239810 0.138995 0.081503
0.240570 0.150010 0.081421
0.241330 0.153465 0.081609
0.242090 0.188680 0.081510
0.242850 0.161625 0.081397
0.243610 0.154790 0.080831
0.244370 0.183170 0.080255
0.245130 0.110655 0.080509
0.245890 0.120150 0.080223
0.246650 0.151240 0.079912
0.247410 0.116195 0.079752
0.248170 0.113865 0.078692
0.248930 0.135960 0.078787
0.249690 0.142615 0.078702
0.250450 0.125950 0.078642
0.251210 0.133545 0.077288
0.251970 0.232380 0.078020
0.252730 0.164730 0.078136
0.253490 0.126260 0.077242
0.254250 0.093425 0.077040
0.255010 0.178450 0.076538
0.255770 0.130590 0.076669
0.256530 0.121280 0.075863
0.257290 0.106380 0.076531
0.258050 0.242445 0.075994
0.258810 0.094845 0.076096
0.259570 0.164495 0.076521
0.260330 0.054410 0.075530
0.261090 0.039645 0.075976
0.261850 0.149705 0.075057
0.262610 0.116450 0.074470
0.263370 0.041175 0.074551
0.264130 0.162075 0.074689
0.264890 0.155715 0.074491
0.265650 0.106710 0.074798
0.266410 0.042250 0.073837
0.267170 0.138435 0.073335
0.267930 0.102250 0.073769
0.268690 0.109390 0.072836
0.269450 0.101210 0.072822
0.270210 0.145115 0.072818
0.270970 0.014480 0.073250
0.271720 0.050510 0.073101
0.272480 0.092510 0.072330
0.273240 0.080840 0.071927
0.274000 0.008525 0.072705
0.274760 0.091930 0.071955
0.275520 0.022280 0.072076
0.276280 0.135690 0.071421
0.277040 0.102095 0.070934
0.277800 -0.024370 0.070622
0.278560 0.089200 0.071397
0.279320 0.144070 0.070969
0.280080 0.105190 0.069798
0.280840 0.068760 0.070343
0.281600 0.067205 0.070060
0.282360 0.138400 0.070516
0.283120 0.119555 0.070187
0.283880 0.012280 0.069816
0.284640 0.099210 0.069933
0.285400 0.076465 0.070152
0.286160 0.060035 0.069643
0.286920 0.065095 0.070180
0.287680 0.105055 0.070509
0.288440 0.019145 0.070007
0.289200 0.171935 0.069767
0.289960 0.034330 0.069993
0.290720 0.162870 0.070124
0.291480 0.082040 0.070817
0.292240 0.097605 0.070629
0.293000 0.065245 0.071376
0.293760 0.054970 0.070718
0.294520 0.002325 0.070923
0.295280 0.066115 0.070714
0.296040 0.058840 0.070308
0.296800 0.096995 0.070318
0.297560 0.016625 0.070835
0.298320 0.083680 0.070693
0.299080 0.097105 0.070431
0.299840 0.145860 0.069915
0.300600 0.050890 0.070042
0.301360 0.178025 0.070152
0.302120 0.019305 0.069848
0.302880 0.088035 0.069922
0.303640 0.046460 0.069989
0.304400 -0.030215 0.068929
0.305160 0.129330 0.068886
0.305920 0.161860 0.069618
0.306680 0.151070 0.070679
0.307440 0.092580 0.069661
0.308200 0.089935 0.070237
0.308960 0.055055 0.071117
0.309720 0.056140 0.071124
0.310480 0.159130 0.070930
0.311240 0.000730 0.070873
0.312000 -0.015950 0.071697
0.312760 0.177000 0.071528
0.313520 0.014875 0.070343
0.314280 0.002215 0.071764
0.315040 0.048190 0.072076
0.315800 -0.005650 0.072214
0.316560 0.040655 0.073586
0.317320 0.127090 0.073062
0.318080 0.056820 0.073688
0.318830 0.080465 0.073745
0.319590 0.054160 0.073688
0.320350 0.069645 0.073967
0.321110 0.062450 0.074827
0.321870 0.059055 0.074703
0.322630 0.068690 0.074155
0.323390 -0.064205 0.075332
0.324150 0.054520 0.075156
0.324910 0.052035 0.074565
0.325670 0.015415 0.075255
0.326430 0.116825 0.075636
0.327190 0.030365 0.075177
0.327950 0.002565 0.075311
0.328710 0.087370 0.075583
0.329470 0.089695 0.074926
0.330230 0.126980 0.076478
0.330990 0.075830 0.075979
0.331750 0.119675 0.076043
0.332510 0.052440 0.076400
0.333270 0.030900 0.075877
0.334030 -0.023205 0.074897
0.334790 0.016340 0.076025
0.335550 0.033605 0.076372
0.336310 0.067920 0.076241
0.337070 0.027390 0.076874
0.337830 0.008570 0.076651
0.338590 0.063065 0.075856
0.339350 0.142760 0.076602
0.340110 0.033665 0.076736
0.340870 -0.031325 0.076708
0.341630 0.077420 0.076736
0.342390 -0.031775 0.078200
0.343150 0.033485 0.077185
0.343910 0.018550 0.077076
0.344670 0.094580 0.076450
0.345430 0.060910 0.078232
0.346190 0.015065 0.076796
0.346950 -0.030750 0.078115
0.347710 -0.065430 0.077885
0.348470 -0.036765 0.078448
0.349220 0.116335 0.077698
0.349980 0.015955 0.078190
0.350740 0.026515 0.077450
0.351500 0.020385 0.076139
0.352260 0.041525 0.075283
0.353020 0.144010 0.075467
0.353780 0.096825 0.074148
0.354540 -0.010660 0.073946
0.355300 0.024975 0.074806
0.356060 0.012470 0.075711
0.356820 0.073445 0.075286
0.357580 0.121350 0.076814
0.358340 0.061260 0.075700
0.359100 -0.012685 0.075757
0.359860 0.092390 0.075633
0.360620 0.024595 0.075615
0.361380 -0.013460 0.075605
0.362140 0.030700 0.076068
0.362900 0.025435 0.075817
0.363660 0.074950 0.075269
0.364420 0.066525 0.075446
0.365180 0.116550 0.075863
0.365940 0.048540 0.077429
0.366700 -0.028290 0.076814
0.367460 0.096435 0.078444
0.368220 -0.018380 0.077871
0.368980 0.028175 0.077868
0.369740 0.047445 0.077854
0.370500 0.032005 0.078660
0.371260 0.111075 0.078646
0.372020 0.038490 0.078815
0.372770 0.046645 0.079438
0.373530 0.028770 0.080760
0.374290 0.075605 0.080736
0.375050 0.016505 0.081029
0.375810 0.120685 0.082500
0.376570 0.149425 0.081750
0.377330 -0.030530 0.082723
0.378090 0.024220 0.082599
0.378850 -0.014315 0.083872
0.379610 0.073590 0.084367
0.380370 0.038675 0.085615
0.381130 0.190250 0.085354
0.381890 0.068900 0.086521
0.382650 0.151075 0.085587
0.383410 -0.030655 0.087076
0.384170 0.137085 0.087885
0.384930 -0.065145 0.088041
0.385690 -0.056830 0.088554
0.386450 0.112660 0.088119
0.387210 0.043115 0.089226
0.387970 -0.030565 0.091333
0.388730 -0.027150 0.091496
0.389490 0.084565 0.104356
0.390250 0.017730 0.091665
0.391010 -0.023150 0.091719
0.391770 0.072455 0.093699
0.392520 0.049955 0.094894
0.393280 -0.026335 0.094901
0.394040 0.023750 0.094303
0.394800 0.115470 0.095796
0.395560 0.153685 0.096185
0.396320 0.014770 0.097617
0.397080 -0.082390 0.097914
0.397840 0.104910 0.098621
0.398600 0.086850 0.100725
0.399360 0.126985 0.100265
0.400120 -0.020710 0.100286
0.400880 -0.000770 0.101347
0.401640 0.102200 0.101955
0.402400 0.099795 0.103603
0.403160 0.012950 0.102772
0.403920 0.068315 0.104155
0.404680 -0.013120 0.183366
0.405440 0.185970 0.105301
0.406200 0.126700 0.105979
0.406960 0.078105 0.104622
0.407720 -0.062365 0.106701
0.408480 0.001760 0.106825
0.409240 0.082325 0.106202
0.409990 0.109320 0.107090
0.410750 0.114085 0.107677
0.411510 -0.022640 0.106878
0.412270 0.076455 0.108692
0.413030 0.013150 0.107115
0.413790 0.088995 0.110615
0.414550 0.117805 0.107854
0.415310 0.004430 0.111298
0.416070 0.029600 0.111556
0.416830 -0.019710 0.110446
0.417590 -0.009660 0.111538
0.418350 0.070255 0.110916
0.419110 0.148315 0.111195
0.419870 0.085765 0.111330
0.420630 0.037800 0.113911
0.421390 0.127255 0.113313
0.422150 0.072360 0.115244
0.422910 -0.041915 0.115566
0.423670 0.164040 0.117192
0.424430 0.086820 0.118702
0.425190 0.105580 0.119247
0.425940 -0.007165 0.121047
0.426700 -0.001725 0.124021
0.427460 0.094935 0.123978
0.428220 -0.105765 0.125103
0.428980 0.145135 0.127369
0.429740 0.091970 0.128002
0.430500 0.014820 0.127171
0.431260 0.054800 0.129526
0.432020 -0.010325 0.133617
0.432780 -0.039360 0.130838
0.433540 0.015000 0.133525
0.434300 -0.003395 0.135339
0.435060 -0.149605 0.138692
