# Supplementary material for: De novo design of proteins housing excitonically coupled chlorophyll special pairs
Source: Nat Chem Biol. 2024 Jun 3;20(7):906–15. doi: 10.1038/s41589-024-01626-0 (PMC11213709; doi:10.1038/s41589-024-01626-0)
Supplement: Supplementary file 5 — Raw SAXS data for SP1, SP2 and SP3 apo proteins. [file 41589_2024_1626_MOESM5_ESM.zip › SAXS_data_Fig2/SP1_166uM/Average/SP1_166uM_snap_00037.sub.1.ave.dat]

0.010260 30.197015 5.280053
0.011020 33.869235 3.189307
0.011780 36.643135 2.296818
0.012540 31.775495 1.804402
0.013300 33.034045 1.523667
0.014060 31.917430 1.186446
0.014820 32.081175 1.035700
0.015580 32.166835 0.966839
0.016340 31.036050 0.876588
0.017100 31.452145 0.812136
0.017860 31.329155 0.753582
0.018620 30.598905 0.686694
0.019380 30.317660 0.676559
0.020140 29.396985 0.631308
0.020900 29.790875 0.593483
0.021660 29.798845 0.564632
0.022420 29.765590 0.541963
0.023180 28.445860 0.493306
0.023950 29.016050 0.501750
0.024710 28.922165 0.462086
0.025470 28.285980 0.446644
0.026230 28.189880 0.442779
0.026990 26.992490 0.421195
0.027750 27.014045 0.405018
0.028510 26.699560 0.405393
0.029270 26.562375 0.394802
0.030030 26.657060 0.377263
0.030790 25.836680 0.376482
0.031550 25.515615 0.364303
0.032310 25.573640 0.351966
0.033070 24.845050 0.342847
0.033830 24.648690 0.334448
0.034590 24.214140 0.332776
0.035350 23.849920 0.314169
0.036110 23.734280 0.313200
0.036870 23.416580 0.308879
0.037630 23.269180 0.305410
0.038390 22.225340 0.292178
0.039150 21.878120 0.290184
0.039910 21.615935 0.282843
0.040670 21.475375 0.283101
0.041430 21.337200 0.279554
0.042190 20.912105 0.268822
0.042950 20.601305 0.259615
0.043710 19.990205 0.262387
0.044470 20.003005 0.258501
0.045230 19.262020 0.246595
0.045990 19.011855 0.248140
0.046750 18.812640 0.240184
0.047510 18.400715 0.237663
0.048270 18.058525 0.237199
0.049030 17.527715 0.233593
0.049790 17.232035 0.232012
0.050550 17.076110 0.224738
0.051310 16.653385 0.223533
0.052070 16.477630 0.225103
0.052830 16.121825 0.219593
0.053590 15.808380 0.218518
0.054350 15.419860 0.210103
0.055110 14.995590 0.210693
0.055870 14.661515 0.207047
0.056630 14.707570 0.201881
0.057390 14.236685 0.199367
0.058150 14.065870 0.200774
0.058910 13.821100 0.193854
0.059670 13.265720 0.194752
0.060430 13.049465 0.193692
0.061190 12.953060 0.190007
0.061950 12.302195 0.188614
0.062710 12.362555 0.184222
0.063470 11.995875 0.181934
0.064230 11.551310 0.181057
0.064990 11.358300 0.177486
0.065750 10.988460 0.177323
0.066510 10.708260 0.174328
0.067270 10.495270 0.177178
0.068030 10.167150 0.170690
0.068790 9.933800 0.168356
0.069550 9.755320 0.167687
0.070310 9.646250 0.165951
0.071070 9.184125 0.163045
0.071830 9.137260 0.161549
0.072590 8.924005 0.162790
0.073350 8.535025 0.158624
0.074120 8.437315 0.155820
0.074880 8.190245 0.156566
0.075640 7.843065 0.154862
0.076400 7.801705 0.155460
0.077160 7.716605 0.152613
0.077920 7.497085 0.151782
0.078680 7.210860 0.150276
0.079440 7.025870 0.146506
0.080200 6.700025 0.146397
0.080960 6.605635 0.143858
0.081720 6.508490 0.142797
0.082480 6.230335 0.141460
0.083240 6.040275 0.140403
0.084000 5.861065 0.139851
0.084760 5.790635 0.142525
0.085520 5.724875 0.140587
0.086280 5.300395 0.142433
0.087040 5.277175 0.140767
0.087800 5.117625 0.139547
0.088560 4.829655 0.140789
0.089320 4.852430 0.143670
0.090080 4.725215 0.145113
0.090840 4.436230 0.147560
0.091600 4.046585 0.145124
0.092360 4.013475 0.145410
0.093120 4.133820 0.145460
0.093880 4.040910 0.146881
0.094640 3.869865 0.145591
0.095400 3.569910 0.142376
0.096160 3.317600 0.140545
0.096920 3.267035 0.137627
0.097680 3.037065 0.138614
0.098440 3.130250 0.136644
0.099200 2.985055 0.133487
0.099960 2.835505 0.132199
0.100720 2.908925 0.134784
0.101480 2.821770 0.129388
0.102240 2.587275 0.126697
0.103000 2.604345 0.126743
0.103760 2.342775 0.123483
0.104520 2.363545 0.124236
0.105280 2.282660 0.121450
0.106040 2.248005 0.121927
0.106800 2.088310 0.120541
0.107560 2.011425 0.120212
0.108320 1.999600 0.119802
0.109080 1.768525 0.118296
0.109840 1.684725 0.117203
0.110600 1.757310 0.118522
0.111360 1.713965 0.115336
0.112120 1.654045 0.115714
0.112880 1.473540 0.114692
0.113640 1.404920 0.113359
0.114400 1.215695 0.112663
0.115160 1.449690 0.111825
0.115920 1.148270 0.110371
0.116680 1.286810 0.110926
0.117440 1.231155 0.110226
0.118200 0.953355 0.109035
0.118960 1.178315 0.107613
0.119720 0.975470 0.106202
0.120480 1.034430 0.105994
0.121240 0.929295 0.106167
0.122000 0.856885 0.105138
0.122760 0.873780 0.104629
0.123520 0.718745 0.103525
0.124280 0.552395 0.103147
0.125040 0.791595 0.104894
0.125800 0.712355 0.102550
0.126560 0.738135 0.101623
0.127320 0.693440 0.100311
0.128080 0.610925 0.100474
0.128840 0.606345 0.098904
0.129600 0.509910 0.098844
0.130360 0.504875 0.097164
0.131120 0.558895 0.097528
0.131880 0.492850 0.096680
0.132640 0.377870 0.097231
0.133400 0.479025 0.095965
0.134160 0.279705 0.096772
0.134920 0.290445 0.095743
0.135680 0.253695 0.094664
0.136440 0.379615 0.093876
0.137200 0.351570 0.093844
0.137960 0.316250 0.092306
0.138730 0.284850 0.093147
0.139490 0.210115 0.092019
0.140250 0.262155 0.091563
0.141010 0.344080 0.092581
0.141770 0.211915 0.091510
0.142530 0.237855 0.091991
0.143290 0.085020 0.090159
0.144050 0.227970 0.090888
0.144810 0.206635 0.090792
0.145570 0.220650 0.090817
0.146330 0.177610 0.089618
0.147090 0.350360 0.089148
0.147850 0.320785 0.088320
0.148610 0.284640 0.087801
0.149370 0.110605 0.089187
0.150130 0.077210 0.088872
0.150890 0.262510 0.088034
0.151650 0.131670 0.087037
0.152410 0.236065 0.087723
0.153170 0.088345 0.087313
0.153930 0.181000 0.086793
0.154690 0.085725 0.086266
0.155450 0.162230 0.085711
0.156210 0.135135 0.085781
0.156970 0.185765 0.085997
0.157730 0.073030 0.085615
0.158490 0.110125 0.084763
0.159250 0.093795 0.084003
0.160010 0.106565 0.084042
0.160770 0.070045 0.084837
0.161530 0.206230 0.083465
0.162290 0.128870 0.082617
0.163050 0.201530 0.083363
0.163810 0.286505 0.083550
0.164570 0.080045 0.081708
0.165330 0.216450 0.082401
0.166090 0.197655 0.082436
0.166850 0.086290 0.081641
0.167610 0.093380 0.082161
0.168370 0.199815 0.081959
0.169130 0.145685 0.081312
0.169890 0.117010 0.081139
0.170650 0.212775 0.081079
0.171410 0.211850 0.080293
0.172170 0.232845 0.081064
0.172930 0.207110 0.081803
0.173690 0.251000 0.082373
0.174450 0.302510 0.083345
0.175210 0.237625 0.081566
0.175970 0.274075 0.081970
0.176730 0.305175 0.082900
0.177490 0.211810 0.083529
0.178250 0.141455 0.083900
0.179010 0.155570 0.084017
0.179770 0.161920 0.084710
0.180530 0.281150 0.086167
0.181290 0.189305 0.085184
0.182050 0.223455 0.086552
0.182810 0.270100 0.086984
0.183570 0.230185 0.087107
0.184330 0.276110 0.087228
0.185090 0.282515 0.087359
0.185850 0.257040 0.087528
0.186610 0.312260 0.088105
0.187370 0.248930 0.087769
0.188130 0.241385 0.087755
0.188890 0.433185 0.088055
0.189650 0.342525 0.088564
0.190410 0.201885 0.089618
0.191170 0.171550 0.089685
0.191930 0.339615 0.089487
0.192690 0.265270 0.090085
0.193450 0.183730 0.089562
0.194210 0.220605 0.090297
0.194970 0.266280 0.090209
0.195730 0.244765 0.091535
0.196490 0.266970 0.090018
0.197250 0.328060 0.089986
0.198010 0.215835 0.090721
0.198770 0.273460 0.091365
0.199530 0.278040 0.091471
0.200290 0.313465 0.091704
0.201050 0.207695 0.091330
0.201810 0.238530 0.090548
0.202570 0.292070 0.091517
0.203330 0.254945 0.089236
0.204090 0.243350 0.091040
0.204850 0.208430 0.091178
0.205610 0.270280 0.091354
0.206370 0.219630 0.090863
0.207130 0.259305 0.091711
0.207890 0.228275 0.091149
0.208650 0.252655 0.090721
0.209410 0.242415 0.092390
0.210170 0.270425 0.092235
0.210930 0.280325 0.091673
0.211690 0.401840 0.091598
0.212450 0.187240 0.091156
0.213210 0.241630 0.091185
0.213970 0.126715 0.090990
0.214730 0.242895 0.091132
0.215490 0.229945 0.091563
0.216250 0.297590 0.089463
0.217010 0.220390 0.091036
0.217770 0.248605 0.090495
0.218530 0.252800 0.091149
0.219290 0.293570 0.089219
0.220050 0.318575 0.091368
0.220810 0.215010 0.088847
0.221570 0.210480 0.089081
0.222330 0.282255 0.090428
0.223090 0.297245 0.089760
0.223850 0.185695 0.088434
0.224610 0.268435 0.087443
0.225370 0.286515 0.088455
0.226130 0.163370 0.088953
0.226890 0.232810 0.086694
0.227650 0.184655 0.086574
0.228410 0.152530 0.086846
0.229170 0.189115 0.085916
0.229930 0.176520 0.085431
0.230690 0.307000 0.084752
0.231450 0.119035 0.085138
0.232210 0.231025 0.085018
0.232970 0.185655 0.084558
0.233730 0.266620 0.085488
0.234490 0.188450 0.083798
0.235250 0.313790 0.083179
0.236010 0.200735 0.083787
0.236770 0.226325 0.083501
0.237530 0.218475 0.082786
0.238290 0.175360 0.083338
0.239050 0.197665 0.083119
0.239810 0.217025 0.081390
0.240570 0.315540 0.081821
0.241330 0.169935 0.080481
0.242090 0.138855 0.081291
0.242850 0.120155 0.080541
0.243610 -0.007115 0.080421
0.244370 0.174500 0.081047
0.245130 0.179035 0.080895
0.245890 0.151010 0.080866
0.246650 0.201085 0.079056
0.247410 0.130970 0.079310
0.248170 0.110720 0.078879
0.248930 0.148225 0.079922
0.249690 0.085790 0.078695
0.250450 0.175470 0.078540
0.251210 0.134450 0.078766
0.251970 0.110900 0.077755
0.252730 0.161435 0.077401
0.253490 0.197505 0.077281
0.254250 0.222665 0.077192
0.255010 0.128185 0.076637
0.255770 0.192390 0.076570
0.256530 0.138325 0.076231
0.257290 0.214135 0.077231
0.258050 0.120630 0.077019
0.258810 0.187155 0.076054
0.259570 0.122310 0.075113
0.260330 0.107955 0.075301
0.261090 0.192755 0.075046
0.261850 0.100010 0.075562
0.262610 0.164290 0.074629
0.263370 0.050925 0.074470
0.264130 0.122425 0.073663
0.264890 0.122165 0.073914
0.265650 0.077740 0.074279
0.266410 0.111985 0.073670
0.267170 0.173680 0.073635
0.267930 0.187650 0.073129
0.268690 0.052220 0.073278
0.269450 0.116315 0.073016
0.270210 0.133520 0.073313
0.270970 0.048030 0.073706
0.271720 0.078950 0.072656
0.272480 0.150685 0.072546
0.273240 0.109185 0.071878
0.274000 0.153540 0.072521
0.274760 0.122285 0.073465
0.275520 0.075065 0.072270
0.276280 0.081420 0.071846
0.277040 0.091925 0.071729
0.277800 0.048505 0.071627
0.278560 0.178410 0.071110
0.279320 0.204215 0.070877
0.280080 0.131520 0.069657
0.280840 0.172780 0.070817
0.281600 0.153275 0.069933
0.282360 0.028200 0.070583
0.283120 0.085280 0.070064
0.283880 0.180290 0.069639
0.284640 0.076325 0.069756
0.285400 0.075950 0.070877
0.286160 0.029210 0.069947
0.286920 0.134860 0.069731
0.287680 0.053905 0.070421
0.288440 0.063655 0.070407
0.289200 0.113175 0.069604
0.289960 0.040225 0.069505
0.290720 0.082580 0.069869
0.291480 0.129855 0.071057
0.292240 0.138055 0.070930
0.293000 0.020685 0.070997
0.293760 0.045365 0.070902
0.294520 0.057130 0.070569
0.295280 0.103000 0.071043
0.296040 0.017180 0.071050
0.296800 0.057050 0.070806
0.297560 0.084015 0.071114
0.298320 0.107785 0.070495
0.299080 0.076030 0.070484
0.299840 0.051465 0.069678
0.300600 0.071375 0.070191
0.301360 0.134830 0.069897
0.302120 0.121505 0.070983
0.302880 0.035190 0.069508
0.303640 0.018405 0.068801
0.304400 0.107765 0.069646
0.305160 0.111655 0.069293
0.305920 0.010715 0.070191
0.306680 0.000195 0.069993
0.307440 0.114125 0.070849
0.308200 0.170270 0.070495
0.308960 0.074375 0.071057
0.309720 0.074375 0.071199
0.310480 0.081705 0.070509
0.311240 0.107090 0.071584
0.312000 0.236285 0.071358
0.312760 0.049965 0.070495
0.313520 0.022060 0.070580
0.314280 0.006345 0.071202
0.315040 0.138105 0.072302
0.315800 0.050860 0.072649
0.316560 0.038460 0.072684
0.317320 0.167990 0.072931
0.318080 0.043995 0.072999
0.318830 0.013090 0.072956
0.319590 0.138145 0.073448
0.320350 -0.035790 0.074915
0.321110 0.092485 0.073826
0.321870 0.101285 0.074017
0.322630 0.135130 0.073854
0.323390 0.057545 0.075891
0.324150 0.147275 0.075357
0.324910 0.096790 0.075279
0.325670 0.089035 0.075704
0.326430 0.046530 0.074813
0.327190 0.159245 0.075587
0.327950 0.006845 0.075184
0.328710 0.068490 0.074547
0.329470 0.105115 0.075463
0.330230 0.042890 0.075237
0.330990 0.128935 0.075286
0.331750 0.090495 0.075375
0.332510 0.090360 0.076064
0.333270 0.049125 0.075714
0.334030 0.102630 0.076301
0.334790 0.101165 0.075817
0.335550 0.078005 0.075764
0.336310 0.070710 0.076906
0.337070 0.126620 0.076687
0.337830 0.043000 0.076552
0.338590 0.085515 0.077550
0.339350 0.053310 0.076188
0.340110 0.053880 0.077051
0.340870 0.038455 0.077450
0.341630 0.027580 0.077210
0.342390 0.033325 0.077150
0.343150 0.066935 0.076772
0.343910 0.105410 0.076216
0.344670 0.049060 0.076754
0.345430 0.184480 0.077673
0.346190 0.100210 0.078009
0.346950 0.121175 0.078487
0.347710 0.169845 0.078363
0.348470 0.039565 0.078016
0.349220 0.029285 0.077493
0.349980 -0.015050 0.078349
0.350740 0.039445 0.078472
0.351500 -0.031235 0.076764
0.352260 0.027565 0.075644
0.353020 0.074135 0.074661
0.353780 0.083060 0.074081
0.354540 0.020195 0.073734
0.355300 0.036130 0.074307
0.356060 0.066625 0.075414
0.356820 -0.010610 0.075884
0.357580 0.112405 0.075690
0.358340 0.013800 0.075707
0.359100 0.094440 0.075601
0.359860 0.087230 0.075615
0.360620 0.060400 0.074671
0.361380 -0.019395 0.074526
0.362140 0.036370 0.075944
0.362900 -0.034220 0.074993
0.363660 0.065665 0.075106
0.364420 0.082470 0.076100
0.365180 0.001510 0.076107
0.365940 0.178785 0.075870
0.366700 -0.034170 0.076273
0.367460 0.090990 0.077115
0.368220 0.004650 0.077843
0.368980 0.128500 0.078451
0.369740 0.043170 0.078653
0.370500 0.038070 0.078692
0.371260 0.046570 0.078444
0.372020 0.094355 0.078720
0.372770 0.056540 0.079781
0.373530 0.041430 0.080728
0.374290 0.011020 0.080552
0.375050 -0.044530 0.081920
0.375810 0.166410 0.081559
0.376570 0.136740 0.083066
0.377330 0.062510 0.082334
0.378090 0.120115 0.084102
0.378850 -0.019440 0.084537
0.379610 0.052405 0.084342
0.380370 0.019405 0.085594
0.381130 0.122990 0.084081
0.381890 0.059805 0.086471
0.382650 -0.036760 0.086895
0.383410 0.138790 0.088182
0.384170 0.110835 0.087935
0.384930 0.033920 0.087359
0.385690 0.098160 0.089003
0.386450 0.034330 0.088218
0.387210 0.018485 0.089876
0.387970 0.041490 0.091612
0.388730 0.109790 0.090499
0.389490 0.052415 0.104851
0.390250 0.062700 0.093228
0.391010 0.204030 0.093059
0.391770 0.015010 0.093027
0.392520 -0.027055 0.094473
0.393280 -0.081425 0.095067
0.394040 0.099745 0.095244
0.394800 0.103070 0.097468
0.395560 0.045245 0.096326
0.396320 0.106780 0.098190
0.397080 0.087795 0.099526
0.397840 0.108675 0.098695
0.398600 -0.014105 0.100209
0.399360 -0.052345 0.101043
0.400120 -0.004630 0.100435
0.400880 0.080600 0.103027
0.401640 0.003480 0.101407
0.402400 0.199240 0.100870
0.403160 0.152115 0.104760
0.403920 0.119995 0.101740
0.404680 0.207595 0.191485
0.405440 0.025790 0.103808
0.406200 -0.059975 0.104597
0.406960 0.052750 0.104841
0.407720 0.031415 0.106521
0.408480 0.006110 0.108030
0.409240 -0.011185 0.105675
0.409990 -0.067355 0.107960
0.410750 0.164810 0.106743
0.411510 0.059765 0.108960
0.412270 0.245500 0.108561
0.413030 0.120320 0.107953
0.413790 -0.084420 0.109777
0.414550 0.052285 0.109254
0.415310 0.090510 0.111047
0.416070 0.151285 0.110025
0.416830 0.137035 0.111181
0.417590 0.140285 0.111404
0.418350 0.117155 0.113037
0.419110 0.136175 0.113331
0.419870 0.074350 0.112217
0.420630 0.020675 0.112139
0.421390 0.091550 0.114424
0.422150 -0.063505 0.116202
0.422910 0.189735 0.117822
0.423670 0.023995 0.117288
0.424430 -0.049315 0.118596
0.425190 0.222195 0.123299
0.425940 -0.006215 0.119784
0.426700 -0.062175 0.123508
0.427460 0.108960 0.121818
0.428220 0.022195 0.123798
0.428980 0.005950 0.125838
0.429740 0.170095 0.126584
0.430500 -0.092430 0.128462
0.431260 0.061210 0.130265
0.432020 0.122440 0.131086
0.432780 -0.091655 0.133458
0.433540 0.289470 0.133766
0.434300 0.015305 0.134275
0.435060 0.211185 0.138426
