# Supplementary material for: De novo design of proteins housing excitonically coupled chlorophyll special pairs
Source: Nat Chem Biol. 2024 Jun 3;20(7):906–15. doi: 10.1038/s41589-024-01626-0 (PMC11213709; doi:10.1038/s41589-024-01626-0)
Supplement: Supplementary file 5 — Raw SAXS data for SP1, SP2 and SP3 apo proteins. [file 41589_2024_1626_MOESM5_ESM.zip › SAXS_data_Fig2/SP1_166uM/Average/SP1_166uM_snap_00042.sub.1.ave.dat]

0.010260 33.241270 6.051701
0.011020 31.964060 3.556867
0.011780 31.759555 2.321432
0.012540 32.283790 1.757748
0.013300 32.635390 1.407518
0.014060 31.524995 1.216298
0.014820 31.670485 1.026924
0.015580 31.466325 0.967532
0.016340 31.013780 0.883487
0.017100 31.174180 0.817928
0.017860 30.336000 0.750499
0.018620 31.101250 0.713384
0.019380 30.200570 0.673296
0.020140 29.818065 0.630530
0.020900 29.856960 0.617627
0.021660 28.929885 0.570506
0.022420 28.613775 0.526277
0.023180 29.168360 0.502426
0.023950 28.043375 0.496920
0.024710 27.454980 0.474770
0.025470 27.425460 0.449310
0.026230 27.686605 0.431163
0.026990 26.998330 0.432903
0.027750 26.795920 0.410180
0.028510 27.000910 0.390774
0.029270 26.438145 0.380880
0.030030 26.472730 0.380219
0.030790 25.675360 0.366326
0.031550 25.421370 0.363936
0.032310 24.784425 0.351107
0.033070 24.534885 0.340110
0.033830 23.874395 0.331581
0.034590 23.825935 0.341683
0.035350 23.831900 0.320499
0.036110 23.399560 0.315743
0.036870 22.490910 0.310813
0.037630 22.670405 0.298253
0.038390 21.902335 0.290916
0.039150 21.972130 0.294894
0.039910 21.673180 0.286563
0.040670 21.305570 0.281602
0.041430 20.741700 0.275644
0.042190 20.354565 0.269134
0.042950 19.862305 0.258076
0.043710 19.821465 0.263073
0.044470 19.396140 0.251648
0.045230 19.030450 0.248695
0.045990 18.787335 0.246980
0.046750 18.304175 0.237914
0.047510 17.969350 0.235347
0.048270 17.843830 0.235446
0.049030 17.367070 0.230651
0.049790 16.945340 0.229593
0.050550 17.217160 0.228939
0.051310 16.533515 0.222521
0.052070 16.482445 0.224498
0.052830 15.823160 0.217302
0.053590 15.442185 0.215877
0.054350 15.055205 0.212733
0.055110 14.996085 0.211772
0.055870 14.540515 0.207861
0.056630 14.420300 0.204806
0.057390 14.085730 0.200042
0.058150 13.525560 0.200753
0.058910 13.236755 0.198794
0.059670 13.230810 0.196330
0.060430 12.793465 0.190672
0.061190 12.313285 0.189222
0.061950 12.411160 0.188617
0.062710 11.951090 0.185891
0.063470 11.788855 0.181407
0.064230 11.445120 0.180838
0.064990 11.029765 0.179770
0.065750 10.686525 0.175895
0.066510 10.634300 0.173999
0.067270 10.396745 0.174508
0.068030 10.094020 0.171117
0.068790 9.722485 0.173041
0.069550 9.746200 0.166584
0.070310 9.251490 0.165233
0.071070 9.245195 0.163900
0.071830 8.786515 0.163628
0.072590 8.668875 0.159395
0.073350 8.574200 0.153225
0.074120 8.010635 0.155838
0.074880 8.019750 0.155350
0.075640 7.792790 0.153579
0.076400 7.710085 0.152836
0.077160 7.128115 0.152390
0.077920 7.137840 0.148603
0.078680 6.838545 0.148992
0.079440 6.608640 0.149091
0.080200 6.550650 0.146266
0.080960 6.404695 0.142535
0.081720 6.236830 0.142967
0.082480 6.222430 0.141475
0.083240 5.912705 0.137659
0.084000 5.685360 0.140226
0.084760 5.739345 0.142843
0.085520 5.142875 0.141955
0.086280 5.275945 0.142627
0.087040 5.261060 0.142677
0.087800 4.869550 0.140665
0.088560 4.661235 0.140803
0.089320 4.730150 0.142748
0.090080 4.526830 0.145502
0.090840 4.402965 0.144618
0.091600 4.230805 0.144650
0.092360 4.047655 0.144859
0.093120 3.890790 0.144668
0.093880 3.761365 0.143805
0.094640 3.636485 0.146305
0.095400 3.422965 0.138105
0.096160 3.417175 0.138759
0.096920 3.529440 0.139339
0.097680 3.107055 0.137033
0.098440 3.123465 0.136977
0.099200 3.001190 0.135039
0.099960 2.985710 0.132769
0.100720 2.894055 0.133515
0.101480 2.973330 0.131043
0.102240 2.585415 0.128822
0.103000 2.559605 0.124296
0.103760 2.501460 0.124558
0.104520 2.419615 0.123091
0.105280 2.142640 0.122942
0.106040 2.162215 0.121086
0.106800 2.066255 0.119636
0.107560 1.980155 0.118632
0.108320 1.871700 0.119487
0.109080 1.793250 0.119388
0.109840 1.745320 0.119643
0.110600 1.690120 0.118154
0.111360 1.665250 0.116658
0.112120 1.492120 0.115449
0.112880 1.407090 0.115127
0.113640 1.388340 0.112659
0.114400 1.379360 0.113568
0.115160 1.234175 0.111344
0.115920 1.239960 0.109756
0.116680 1.113320 0.109862
0.117440 1.094025 0.109226
0.118200 1.149850 0.108978
0.118960 0.936515 0.107574
0.119720 1.061795 0.107146
0.120480 1.003565 0.105721
0.121240 0.861925 0.105884
0.122000 0.815750 0.104717
0.122760 0.850160 0.103091
0.123520 0.866090 0.104169
0.124280 0.702510 0.103239
0.125040 0.542265 0.102539
0.125800 0.663245 0.101322
0.126560 0.736620 0.100636
0.127320 0.700790 0.099590
0.128080 0.591560 0.099632
0.128840 0.479955 0.099296
0.129600 0.560575 0.098642
0.130360 0.583595 0.098023
0.131120 0.594935 0.097963
0.131880 0.438690 0.096697
0.132640 0.532505 0.096397
0.133400 0.331335 0.096743
0.134160 0.364000 0.095520
0.134920 0.313260 0.094936
0.135680 0.291430 0.095226
0.136440 0.251435 0.093236
0.137200 0.414490 0.092832
0.137960 0.308380 0.093136
0.138730 0.328615 0.092825
0.139490 0.314310 0.092723
0.140250 0.366630 0.093879
0.141010 0.403715 0.091086
0.141770 0.179395 0.091414
0.142530 0.334885 0.090350
0.143290 0.336095 0.090576
0.144050 0.192375 0.090438
0.144810 0.096135 0.088929
0.145570 0.257090 0.090064
0.146330 0.180170 0.089919
0.147090 0.130280 0.089257
0.147850 0.269760 0.088769
0.148610 0.194130 0.088320
0.149370 0.163460 0.088458
0.150130 0.201965 0.088172
0.150890 0.224610 0.087790
0.151650 0.259020 0.088037
0.152410 0.223290 0.085640
0.153170 0.267510 0.087228
0.153930 0.194540 0.085651
0.154690 0.157580 0.086570
0.155450 0.082480 0.086390
0.156210 0.110715 0.085124
0.156970 0.105520 0.084905
0.157730 0.231240 0.085255
0.158490 0.254475 0.084653
0.159250 0.102455 0.085265
0.160010 0.043480 0.084965
0.160770 0.084215 0.085021
0.161530 0.181750 0.084367
0.162290 0.139040 0.083561
0.163050 0.197925 0.082564
0.163810 0.200095 0.083349
0.164570 0.225400 0.082023
0.165330 0.184965 0.082659
0.166090 0.204390 0.082115
0.166850 0.180400 0.081510
0.167610 0.130655 0.081485
0.168370 0.252545 0.082016
0.169130 0.251470 0.081828
0.169890 0.135480 0.081892
0.170650 0.237895 0.081368
0.171410 0.245390 0.080492
0.172170 0.246655 0.080099
0.172930 0.201955 0.081482
0.173690 0.211860 0.083122
0.174450 0.193140 0.082320
0.175210 0.282465 0.082864
0.175970 0.297765 0.082115
0.176730 0.234710 0.082419
0.177490 0.293740 0.082405
0.178250 0.162375 0.083777
0.179010 0.188435 0.084533
0.179770 0.266070 0.084427
0.180530 0.192390 0.084180
0.181290 0.290385 0.086358
0.182050 0.200700 0.086181
0.182810 0.181060 0.086733
0.183570 0.236010 0.087012
0.184330 0.253865 0.088476
0.185090 0.222830 0.087076
0.185850 0.323495 0.088479
0.186610 0.273115 0.088370
0.187370 0.367940 0.088543
0.188130 0.283775 0.088624
0.188890 0.173625 0.088363
0.189650 0.384850 0.089240
0.190410 0.398240 0.088975
0.191170 0.374860 0.089385
0.191930 0.265585 0.088865
0.192690 0.254930 0.090332
0.193450 0.189285 0.089622
0.194210 0.382675 0.089342
0.194970 0.317155 0.090414
0.195730 0.246155 0.091231
0.196490 0.092075 0.091255
0.197250 0.304080 0.090103
0.198010 0.127210 0.089622
0.198770 0.266250 0.091612
0.199530 0.273285 0.090106
0.200290 0.246780 0.090820
0.201050 0.161020 0.091411
0.201810 0.151280 0.090824
0.202570 0.231605 0.090276
0.203330 0.258585 0.091711
0.204090 0.301160 0.090633
0.204850 0.215670 0.091033
0.205610 0.261295 0.091421
0.206370 0.347830 0.091372
0.207130 0.234655 0.090810
0.207890 0.296725 0.091220
0.208650 0.229310 0.092104
0.209410 0.353850 0.091549
0.210170 0.213265 0.090958
0.210930 0.131875 0.091333
0.211690 0.221575 0.091425
0.212450 0.183160 0.091400
0.213210 0.423370 0.092104
0.213970 0.262835 0.091001
0.214730 0.287950 0.090781
0.215490 0.229525 0.091899
0.216250 0.262385 0.090598
0.217010 0.338855 0.091110
0.217770 0.392945 0.090962
0.218530 0.210250 0.090378
0.219290 0.356865 0.091079
0.220050 0.396710 0.090173
0.220810 0.202665 0.090771
0.221570 0.176895 0.089208
0.222330 0.232410 0.089105
0.223090 0.309460 0.089074
0.223850 0.340660 0.088568
0.224610 0.204220 0.088218
0.225370 0.240790 0.088434
0.226130 0.229375 0.087249
0.226890 0.191615 0.087758
0.227650 0.170750 0.087132
0.228410 0.183475 0.086093
0.229170 0.252885 0.084894
0.229930 0.193755 0.086149
0.230690 0.280540 0.085265
0.231450 0.191970 0.084342
0.232210 0.180885 0.086103
0.232970 0.219135 0.084696
0.233730 0.206610 0.084774
0.234490 0.204485 0.083398
0.235250 0.083885 0.083766
0.236010 0.136095 0.082953
0.236770 0.253125 0.082557
0.237530 0.200580 0.082019
0.238290 0.161280 0.082302
0.239050 0.177145 0.081475
0.239810 0.225140 0.081821
0.240570 0.196820 0.081471
0.241330 0.150025 0.080559
0.242090 0.266185 0.081040
0.242850 0.149285 0.081871
0.243610 0.112720 0.081199
0.244370 0.148700 0.081280
0.245130 0.112245 0.080909
0.245890 0.114210 0.080230
0.246650 0.108235 0.079901
0.247410 0.109895 0.079703
0.248170 0.242825 0.078787
0.248930 0.107890 0.079123
0.249690 0.110320 0.079208
0.250450 0.162895 0.077924
0.251210 0.220080 0.078267
0.251970 0.181680 0.078380
0.252730 0.149935 0.078784
0.253490 0.143960 0.077528
0.254250 0.109040 0.077164
0.255010 0.131765 0.076878
0.255770 0.069680 0.076849
0.256530 0.131275 0.076492
0.257290 0.128115 0.076414
0.258050 0.206580 0.076715
0.258810 0.179540 0.076372
0.259570 0.086695 0.076064
0.260330 0.264660 0.075350
0.261090 0.095925 0.074714
0.261850 0.121730 0.075223
0.262610 0.198500 0.074958
0.263370 0.009520 0.074385
0.264130 0.080410 0.074021
0.264890 0.107530 0.073533
0.265650 0.110485 0.074190
0.266410 0.036075 0.073469
0.267170 0.051835 0.073900
0.267930 0.119840 0.073338
0.268690 0.067745 0.073133
0.269450 0.139150 0.073027
0.270210 0.052870 0.072712
0.270970 0.191495 0.072769
0.271720 0.104970 0.072277
0.272480 0.031205 0.072546
0.273240 0.156025 0.071786
0.274000 0.091950 0.072153
0.274760 0.010710 0.071043
0.275520 0.029575 0.072585
0.276280 0.155660 0.071142
0.277040 0.122200 0.071294
0.277800 0.128150 0.071153
0.278560 0.137530 0.071581
0.279320 0.060385 0.070477
0.280080 0.171600 0.070378
0.280840 0.040610 0.070297
0.281600 0.063370 0.070424
0.282360 0.142395 0.070849
0.283120 0.119625 0.070014
0.283880 0.024015 0.070212
0.284640 0.054495 0.069657
0.285400 0.192800 0.069936
0.286160 0.011805 0.070025
0.286920 0.071045 0.069735
0.287680 0.085535 0.070170
0.288440 0.055695 0.070644
0.289200 0.069975 0.070124
0.289960 0.004065 0.070573
0.290720 0.101120 0.069837
0.291480 0.066720 0.070223
0.292240 0.029315 0.070672
0.293000 0.017040 0.071011
0.293760 0.055135 0.070502
0.294520 0.067975 0.070548
0.295280 -0.015985 0.070548
0.296040 0.170850 0.070265
0.296800 0.101835 0.070149
0.297560 0.164550 0.070467
0.298320 0.109415 0.071100
0.299080 0.045480 0.071163
0.299840 0.115615 0.069996
0.300600 0.087965 0.069827
0.301360 0.091250 0.069300
0.302120 0.011750 0.069940
0.302880 0.011640 0.069551
0.303640 0.066750 0.069434
0.304400 0.050380 0.069636
0.305160 0.043205 0.068847
0.305920 0.094170 0.069300
0.306680 0.073370 0.070180
0.307440 -0.001050 0.070672
0.308200 0.090500 0.070746
0.308960 0.159885 0.070163
0.309720 0.041110 0.071379
0.310480 0.073730 0.070760
0.311240 0.056160 0.070750
0.312000 0.057610 0.070948
0.312760 0.033920 0.070697
0.313520 0.150120 0.070859
0.314280 0.117320 0.071071
0.315040 0.022990 0.071945
0.315800 0.120930 0.072875
0.316560 0.049180 0.073186
0.317320 0.058780 0.073504
0.318080 0.080955 0.074077
0.318830 0.064650 0.073271
0.319590 0.002785 0.073766
0.320350 0.130330 0.073568
0.321110 0.128410 0.073876
0.321870 0.147810 0.073600
0.322630 0.105250 0.075417
0.323390 0.034210 0.074190
0.324150 0.006340 0.074512
0.324910 0.046070 0.074883
0.325670 0.045040 0.075057
0.326430 0.041770 0.075714
0.327190 0.027550 0.075290
0.327950 0.094585 0.074820
0.328710 -0.085290 0.074696
0.329470 0.022510 0.074961
0.330230 0.039660 0.075141
0.330990 0.109370 0.075269
0.331750 0.020930 0.077185
0.332510 0.017795 0.077086
0.333270 0.006285 0.076114
0.334030 0.038415 0.076011
0.334790 0.000320 0.076086
0.335550 -0.002355 0.076390
0.336310 0.032750 0.076333
0.337070 0.042495 0.076492
0.337830 0.031680 0.076552
0.338590 0.083610 0.076687
0.339350 0.060390 0.076305
0.340110 0.082690 0.076807
0.340870 0.097050 0.076694
0.341630 0.066725 0.077429
0.342390 0.057050 0.078101
0.343150 0.159080 0.078009
0.343910 0.132095 0.077822
0.344670 -0.020140 0.077235
0.345430 0.064925 0.077433
0.346190 -0.014790 0.078161
0.346950 0.099735 0.077366
0.347710 -0.011025 0.077776
0.348470 0.001305 0.077797
0.349220 0.008020 0.077772
0.349980 0.046945 0.077429
0.350740 0.091145 0.078197
0.351500 0.145260 0.075375
0.352260 0.043765 0.075389
0.353020 0.096400 0.074770
0.353780 0.072775 0.074226
0.354540 0.026470 0.074417
0.355300 0.140935 0.074530
0.356060 0.070680 0.075467
0.356820 0.057335 0.075240
0.357580 0.016305 0.075357
0.358340 -0.004735 0.075969
0.359100 0.038790 0.075368
0.359860 0.118440 0.075806
0.360620 0.117120 0.074862
0.361380 -0.023835 0.074908
0.362140 0.046710 0.075767
0.362900 0.144765 0.075601
0.363660 0.011585 0.076011
0.364420 0.057870 0.075654
0.365180 0.109885 0.075799
0.365940 -0.020925 0.076114
0.366700 0.078270 0.076524
0.367460 0.021285 0.076697
0.368220 0.052625 0.077783
0.368980 0.152365 0.077079
0.369740 -0.016030 0.078674
0.370500 0.015030 0.078462
0.371260 -0.007715 0.079505
0.372020 0.030830 0.078861
0.372770 0.061860 0.079293
0.373530 0.077235 0.080216
0.374290 0.092670 0.081025
0.375050 0.082500 0.080286
0.375810 0.062615 0.081255
0.376570 -0.074935 0.082107
0.377330 -0.027930 0.083540
0.378090 -0.043775 0.083469
0.378850 -0.029300 0.083377
0.379610 0.148050 0.085290
0.380370 0.062655 0.085488
0.381130 0.040780 0.085835
0.381890 0.219540 0.086747
0.382650 0.043665 0.086178
0.383410 0.036675 0.087076
0.384170 0.070355 0.087242
0.384930 0.119180 0.087953
0.385690 -0.009550 0.087405
0.386450 0.118740 0.090329
0.387210 -0.007620 0.089629
0.387970 -0.013360 0.088780
0.388730 0.020995 0.091835
0.389490 0.022430 0.098723
0.390250 -0.011280 0.092309
0.391010 0.103940 0.093246
0.391770 0.032390 0.094289
0.392520 0.084485 0.094629
0.393280 0.100485 0.095948
0.394040 0.091145 0.095750
0.394800 -0.001730 0.096736
0.395560 0.005675 0.096917
0.396320 0.060615 0.097458
0.397080 0.167895 0.098193
0.397840 -0.047925 0.099084
0.398600 0.123770 0.100912
0.399360 -0.023930 0.099052
0.400120 0.098325 0.101807
0.400880 0.175910 0.100778
0.401640 0.069260 0.102595
0.402400 0.016985 0.102468
0.403160 0.102420 0.103925
0.403920 0.029190 0.102100
0.404680 0.058350 0.193430
0.405440 0.128050 0.105074
0.406200 0.119250 0.105000
0.406960 -0.019410 0.106008
0.407720 0.024535 0.106612
0.408480 0.137820 0.106457
0.409240 0.103835 0.106467
0.409990 -0.010740 0.108066
0.410750 0.003985 0.107677
0.411510 0.156890 0.107362
0.412270 0.001915 0.108023
0.413030 0.076835 0.108911
0.413790 0.017420 0.108667
0.414550 0.144445 0.108430
0.415310 -0.018215 0.110124
0.416070 0.058765 0.109554
0.416830 0.055020 0.112348
0.417590 0.221180 0.113023
0.418350 0.111610 0.110736
0.419110 0.017180 0.112100
0.419870 0.076030 0.112344
0.420630 0.241695 0.112832
0.421390 0.026845 0.115272
0.422150 0.058155 0.115499
0.422910 0.236065 0.117419
0.423670 0.026040 0.116450
0.424430 0.133630 0.117008
0.425190 0.126430 0.118745
0.425940 0.057130 0.124470
0.426700 0.188415 0.123373
0.427460 -0.016440 0.123907
0.428220 0.125730 0.122076
0.428980 0.045205 0.123639
0.429740 -0.121970 0.126927
0.430500 0.077620 0.129134
0.431260 0.069930 0.130085
0.432020 -0.041600 0.132291
0.432780 -0.016745 0.130509
0.433540 0.075680 0.134586
0.434300 0.310655 0.135339
0.435060 0.209585 0.135007
