# Supplementary material for: De novo design of proteins housing excitonically coupled chlorophyll special pairs
Source: Nat Chem Biol. 2024 Jun 3;20(7):906–15. doi: 10.1038/s41589-024-01626-0 (PMC11213709; doi:10.1038/s41589-024-01626-0)
Supplement: Supplementary file 5 — Raw SAXS data for SP1, SP2 and SP3 apo proteins. [file 41589_2024_1626_MOESM5_ESM.zip › SAXS_data_Fig2/SP1_166uM/Average/SP1_166uM_snap_00032.sub.1.ave.dat]

0.010260 32.360600 5.839455
0.011020 29.793625 3.288699
0.011780 33.037650 2.425651
0.012540 34.327365 1.772026
0.013300 34.664995 1.435725
0.014060 30.974625 1.207023
0.014820 30.954335 1.085916
0.015580 30.817425 0.950686
0.016340 32.234555 0.900930
0.017100 31.250005 0.854629
0.017860 30.951460 0.756931
0.018620 30.174925 0.702306
0.019380 30.506505 0.656195
0.020140 30.187790 0.638713
0.020900 29.923785 0.586704
0.021660 29.999825 0.563098
0.022420 29.525855 0.532631
0.023180 28.432410 0.516980
0.023950 28.349800 0.488614
0.024710 28.104060 0.463041
0.025470 28.290970 0.444120
0.026230 27.787560 0.445520
0.026990 27.633820 0.424498
0.027750 27.243020 0.404402
0.028510 26.850405 0.406595
0.029270 26.360980 0.390898
0.030030 25.512135 0.370269
0.030790 25.668945 0.366853
0.031550 25.165165 0.358660
0.032310 25.258210 0.351556
0.033070 24.645670 0.339406
0.033830 24.198730 0.326322
0.034590 24.012355 0.323271
0.035350 23.743060 0.315021
0.036110 23.864605 0.315357
0.036870 23.048810 0.310803
0.037630 22.597175 0.292001
0.038390 22.380410 0.296690
0.039150 22.465375 0.291294
0.039910 21.699955 0.288554
0.040670 21.056275 0.281100
0.041430 20.975900 0.269929
0.042190 20.573770 0.268306
0.042950 20.095815 0.265916
0.043710 19.811790 0.258147
0.044470 19.492745 0.254052
0.045230 19.006110 0.250078
0.045990 18.969490 0.249180
0.046750 18.475530 0.242228
0.047510 17.781755 0.236079
0.048270 18.132985 0.234392
0.049030 17.594490 0.234841
0.049790 17.226855 0.230537
0.050550 17.032390 0.219247
0.051310 16.839695 0.224760
0.052070 16.405125 0.218734
0.052830 15.847380 0.216117
0.053590 15.762975 0.215389
0.054350 15.441565 0.212677
0.055110 15.152410 0.213115
0.055870 14.635735 0.208709
0.056630 14.389025 0.204689
0.057390 14.101515 0.199494
0.058150 13.844550 0.198448
0.058910 13.389325 0.196213
0.059670 12.922740 0.194675
0.060430 12.874525 0.195021
0.061190 12.567190 0.188890
0.061950 12.017920 0.187504
0.062710 12.125150 0.183076
0.063470 11.489200 0.179996
0.064230 11.336530 0.183971
0.064990 11.140715 0.177178
0.065750 11.085505 0.178769
0.066510 10.629355 0.174738
0.067270 10.640910 0.172422
0.068030 10.134130 0.169572
0.068790 10.060310 0.169912
0.069550 9.752780 0.166170
0.070310 9.403695 0.166888
0.071070 9.399520 0.164494
0.071830 8.926675 0.164607
0.072590 8.799505 0.158978
0.073350 8.580015 0.156061
0.074120 8.267560 0.156475
0.074880 8.150645 0.156453
0.075640 7.918695 0.152603
0.076400 7.913415 0.153274
0.077160 7.526440 0.155194
0.077920 7.273820 0.149841
0.078680 7.128955 0.148921
0.079440 6.968540 0.145658
0.080200 6.677670 0.146231
0.080960 6.549745 0.141163
0.081720 6.503160 0.142362
0.082480 6.084280 0.139141
0.083240 6.028985 0.141344
0.084000 5.873585 0.143161
0.084760 5.628450 0.143221
0.085520 5.378885 0.141570
0.086280 5.155745 0.142150
0.087040 5.332775 0.141612
0.087800 4.954205 0.140492
0.088560 4.702215 0.140421
0.089320 4.720650 0.141446
0.090080 4.410150 0.146764
0.090840 4.256095 0.144381
0.091600 4.075700 0.144714
0.092360 4.176865 0.144954
0.093120 3.944185 0.145035
0.093880 3.833445 0.146931
0.094640 3.732265 0.143624
0.095400 3.569595 0.142164
0.096160 3.650625 0.139590
0.096920 3.388820 0.139795
0.097680 3.351570 0.136351
0.098440 3.111415 0.134813
0.099200 2.874510 0.135866
0.099960 2.956235 0.132189
0.100720 2.773665 0.130711
0.101480 2.664740 0.129134
0.102240 2.747160 0.126697
0.103000 2.539145 0.124989
0.103760 2.521620 0.124979
0.104520 2.506670 0.124657
0.105280 2.323920 0.122274
0.106040 2.080685 0.120569
0.106800 2.079395 0.118246
0.107560 2.050735 0.117871
0.108320 1.916995 0.118596
0.109080 1.989105 0.118614
0.109840 1.657525 0.120035
0.110600 1.676095 0.117511
0.111360 1.600720 0.117659
0.112120 1.426065 0.115831
0.112880 1.454450 0.114427
0.113640 1.528750 0.113023
0.114400 1.341540 0.112344
0.115160 1.361110 0.111234
0.115920 1.194725 0.110686
0.116680 1.156170 0.110248
0.117440 1.203950 0.109282
0.118200 1.148065 0.108147
0.118960 1.201755 0.108656
0.119720 1.027095 0.106277
0.120480 1.028960 0.106163
0.121240 0.804190 0.105343
0.122000 0.950940 0.104869
0.122760 0.870495 0.103897
0.123520 0.976530 0.102415
0.124280 0.785735 0.103727
0.125040 0.737805 0.104148
0.125800 0.831685 0.102521
0.126560 0.636040 0.102454
0.127320 0.608185 0.100251
0.128080 0.599550 0.099721
0.128840 0.547625 0.100113
0.129600 0.510360 0.099049
0.130360 0.558685 0.099006
0.131120 0.336750 0.096241
0.131880 0.464360 0.096842
0.132640 0.299150 0.096662
0.133400 0.468690 0.096450
0.134160 0.372670 0.096467
0.134920 0.243525 0.096216
0.135680 0.494405 0.094714
0.136440 0.344780 0.093932
0.137200 0.386685 0.093395
0.137960 0.325240 0.093274
0.138730 0.302220 0.092910
0.139490 0.256605 0.091782
0.140250 0.260885 0.091358
0.141010 0.245860 0.092631
0.141770 0.274925 0.092592
0.142530 0.269750 0.090477
0.143290 0.329600 0.090467
0.144050 0.195450 0.090626
0.144810 0.257220 0.090587
0.145570 0.128930 0.090187
0.146330 0.288070 0.089912
0.147090 0.255730 0.089250
0.147850 0.263695 0.089222
0.148610 0.107635 0.089003
0.149370 0.272690 0.088720
0.150130 0.081470 0.089388
0.150890 0.140085 0.087595
0.151650 0.284425 0.087125
0.152410 0.232720 0.086616
0.153170 0.293575 0.086011
0.153930 0.232410 0.086478
0.154690 0.143625 0.087281
0.155450 0.148660 0.085527
0.156210 0.173180 0.085820
0.156970 0.111275 0.085499
0.157730 0.168325 0.085074
0.158490 0.161640 0.084830
0.159250 0.196825 0.085311
0.160010 0.137500 0.084866
0.160770 0.046635 0.084816
0.161530 0.064335 0.084215
0.162290 0.201605 0.083144
0.163050 0.209755 0.083080
0.163810 0.090300 0.083016
0.164570 0.138945 0.082992
0.165330 0.134910 0.082613
0.166090 0.281150 0.082461
0.166850 0.201470 0.082599
0.167610 0.196380 0.080774
0.168370 0.252115 0.081909
0.169130 0.201175 0.081446
0.169890 0.147125 0.081591
0.170650 0.201550 0.080562
0.171410 0.199190 0.080962
0.172170 0.096630 0.081683
0.172930 0.297800 0.081181
0.173690 0.241940 0.082825
0.174450 0.224015 0.082337
0.175210 0.178360 0.082182
0.175970 0.116310 0.083342
0.176730 0.168555 0.083497
0.177490 0.158170 0.083352
0.178250 0.107680 0.083723
0.179010 0.133725 0.085322
0.179770 0.291420 0.085796
0.180530 0.189330 0.085127
0.181290 0.193230 0.087465
0.182050 0.299375 0.086358
0.182810 0.098490 0.086556
0.183570 0.202540 0.086623
0.184330 0.272905 0.087493
0.185090 0.265120 0.088819
0.185850 0.266615 0.088617
0.186610 0.277505 0.087316
0.187370 0.372780 0.088278
0.188130 0.241255 0.088455
0.188890 0.282740 0.087518
0.189650 0.218645 0.088543
0.190410 0.313435 0.088274
0.191170 0.251390 0.089484
0.191930 0.214055 0.089240
0.192690 0.369305 0.089943
0.193450 0.250100 0.089374
0.194210 0.115825 0.089148
0.194970 0.229040 0.089873
0.195730 0.445715 0.089855
0.196490 0.146710 0.090707
0.197250 0.205365 0.090293
0.198010 0.234270 0.089717
0.198770 0.289515 0.091800
0.199530 0.245685 0.091361
0.200290 0.287380 0.091033
0.201050 0.257885 0.091163
0.201810 0.272975 0.091018
0.202570 0.296070 0.090414
0.203330 0.197410 0.090064
0.204090 0.266915 0.089823
0.204850 0.346345 0.090534
0.205610 0.277105 0.090739
0.206370 0.393135 0.091107
0.207130 0.366305 0.091429
0.207890 0.297610 0.091404
0.208650 0.293170 0.090042
0.209410 0.301975 0.092111
0.210170 0.303235 0.091531
0.210930 0.392005 0.091209
0.211690 0.399975 0.091096
0.212450 0.268985 0.090562
0.213210 0.320830 0.089781
0.213970 0.227085 0.090559
0.214730 0.226785 0.091842
0.215490 0.368590 0.092659
0.216250 0.279085 0.090467
0.217010 0.181500 0.091566
0.217770 0.327790 0.091093
0.218530 0.160600 0.091015
0.219290 0.220650 0.090028
0.220050 0.250475 0.090481
0.220810 0.326940 0.090576
0.221570 0.354485 0.089671
0.222330 0.166130 0.089576
0.223090 0.126065 0.088713
0.223850 0.287140 0.087878
0.224610 0.216960 0.088200
0.225370 0.245720 0.088451
0.226130 0.272770 0.087359
0.226890 0.280905 0.087313
0.227650 0.142895 0.086655
0.228410 0.305240 0.086485
0.229170 0.214935 0.085962
0.229930 0.185155 0.085675
0.230690 0.283905 0.085276
0.231450 0.108130 0.085308
0.232210 0.156870 0.085527
0.232970 0.256560 0.084349
0.233730 0.244135 0.085258
0.234490 0.234450 0.083777
0.235250 0.188790 0.083292
0.236010 0.155980 0.083511
0.236770 0.200225 0.083713
0.237530 0.135540 0.081849
0.238290 0.131625 0.081934
0.239050 0.165630 0.081425
0.239810 0.101585 0.081970
0.240570 0.283100 0.080902
0.241330 0.209280 0.081577
0.242090 0.193000 0.081305
0.242850 0.118520 0.080962
0.243610 0.155820 0.081326
0.244370 0.264435 0.080085
0.245130 0.165705 0.080870
0.245890 0.207575 0.080520
0.246650 0.078535 0.080202
0.247410 0.128550 0.079636
0.248170 0.091940 0.079876
0.248930 0.143600 0.079038
0.249690 0.144460 0.078667
0.250450 0.131165 0.078267
0.251210 0.213805 0.078547
0.251970 0.234265 0.077843
0.252730 0.273795 0.077387
0.253490 0.158065 0.078211
0.254250 0.012905 0.077617
0.255010 0.134170 0.077079
0.255770 0.081470 0.076132
0.256530 0.144255 0.076139
0.257290 0.169905 0.077122
0.258050 0.108510 0.076284
0.258810 0.035315 0.076330
0.259570 0.137660 0.075682
0.260330 0.096505 0.075771
0.261090 0.158380 0.075173
0.261850 0.097405 0.074919
0.262610 0.108195 0.075474
0.263370 0.062515 0.074600
0.264130 0.036245 0.073561
0.264890 0.042545 0.073982
0.265650 0.088610 0.073218
0.266410 0.044945 0.073621
0.267170 0.164370 0.073766
0.267930 0.067175 0.073759
0.268690 0.156215 0.074056
0.269450 0.017010 0.072242
0.270210 0.037350 0.073791
0.270970 0.127490 0.073066
0.271720 0.066850 0.072390
0.272480 0.060445 0.072026
0.273240 0.022250 0.072139
0.274000 0.104885 0.071941
0.274760 0.072895 0.071955
0.275520 0.133640 0.072182
0.276280 0.101140 0.071528
0.277040 0.167790 0.071750
0.277800 0.088020 0.071835
0.278560 0.034055 0.071075
0.279320 0.050215 0.070499
0.280080 0.129650 0.070177
0.280840 0.099220 0.069795
0.281600 0.061745 0.070152
0.282360 0.001285 0.070725
0.283120 0.051720 0.070251
0.283880 0.089500 0.070347
0.284640 0.076235 0.070385
0.285400 0.058125 0.069940
0.286160 -0.012825 0.069625
0.286920 0.037930 0.070166
0.287680 0.065700 0.069675
0.288440 0.083020 0.070311
0.289200 0.107375 0.069823
0.289960 0.136280 0.071001
0.290720 -0.027895 0.070499
0.291480 0.034025 0.070845
0.292240 0.098420 0.070718
0.293000 0.139700 0.070877
0.293760 0.178305 0.071160
0.294520 0.048170 0.071563
0.295280 0.167410 0.070944
0.296040 -0.014855 0.071789
0.296800 0.122520 0.070955
0.297560 0.109190 0.070470
0.298320 0.067965 0.070492
0.299080 -0.025460 0.070396
0.299840 0.072060 0.070509
0.300600 -0.001875 0.069841
0.301360 0.134805 0.069455
0.302120 0.096835 0.069137
0.302880 0.040855 0.069409
0.303640 0.045265 0.068434
0.304400 0.050065 0.068904
0.305160 0.032950 0.068723
0.305920 0.102680 0.069798
0.306680 0.033780 0.070817
0.307440 0.038205 0.070728
0.308200 0.082040 0.070403
0.308960 0.100220 0.071018
0.309720 0.144215 0.071407
0.310480 0.042595 0.071121
0.311240 0.026920 0.071075
0.312000 0.116490 0.070799
0.312760 0.031405 0.071259
0.313520 0.079450 0.071025
0.314280 0.077590 0.070990
0.315040 0.068820 0.072090
0.315800 -0.008515 0.072369
0.316560 0.045320 0.072755
0.317320 0.115575 0.073193
0.318080 0.047580 0.073214
0.318830 -0.032265 0.073112
0.319590 0.065940 0.073716
0.320350 -0.053865 0.073048
0.321110 0.005855 0.073805
0.321870 0.136115 0.074049
0.322630 -0.010635 0.074127
0.323390 -0.029455 0.074438
0.324150 0.135720 0.074756
0.324910 0.057820 0.074622
0.325670 0.020325 0.074668
0.326430 -0.041040 0.075463
0.327190 0.125355 0.075007
0.327950 0.170315 0.075106
0.328710 0.061495 0.075470
0.329470 -0.092410 0.076245
0.330230 0.033415 0.075845
0.330990 0.045530 0.075308
0.331750 -0.033115 0.075297
0.332510 0.081910 0.075470
0.333270 -0.003160 0.075948
0.334030 0.059585 0.075679
0.334790 0.033645 0.076354
0.335550 -0.004690 0.076174
0.336310 -0.012525 0.076315
0.337070 0.066430 0.075739
0.337830 0.053030 0.077019
0.338590 0.081855 0.075941
0.339350 0.069945 0.076945
0.340110 -0.014025 0.076556
0.340870 0.078840 0.077125
0.341630 0.002435 0.077726
0.342390 0.132220 0.077765
0.343150 0.064765 0.077397
0.343910 0.071200 0.076991
0.344670 0.029470 0.076803
0.345430 0.134735 0.078101
0.346190 0.021080 0.077496
0.346950 0.091515 0.076743
0.347710 0.092625 0.078822
0.348470 0.066440 0.078370
0.349220 0.072635 0.077885
0.349980 0.104880 0.077680
0.350740 -0.013960 0.078211
0.351500 0.050885 0.076114
0.352260 0.067260 0.075421
0.353020 0.024835 0.074565
0.353780 0.080660 0.074597
0.354540 -0.020710 0.074371
0.355300 -0.026040 0.074699
0.356060 0.011660 0.074961
0.356820 0.107310 0.075212
0.357580 -0.041335 0.076421
0.358340 0.089625 0.075863
0.359100 0.018845 0.076227
0.359860 0.081180 0.075449
0.360620 -0.015970 0.075530
0.361380 0.043140 0.074459
0.362140 0.115945 0.075527
0.362900 0.080660 0.075926
0.363660 0.144350 0.075124
0.364420 0.092560 0.076149
0.365180 0.073265 0.076330
0.365940 0.106155 0.076298
0.366700 -0.088955 0.076733
0.367460 0.018025 0.077560
0.368220 0.079360 0.077337
0.368980 0.071945 0.077260
0.369740 0.007895 0.078925
0.370500 0.001385 0.077928
0.371260 -0.032360 0.078380
0.372020 0.066605 0.080152
0.372770 0.045675 0.080064
0.373530 0.056855 0.081163
0.374290 0.046845 0.080039
0.375050 0.156075 0.081262
0.375810 0.065950 0.081096
0.376570 0.041635 0.083069
0.377330 0.150235 0.083037
0.378090 0.060235 0.084183
0.378850 0.023970 0.084360
0.379610 0.043315 0.084318
0.380370 -0.037355 0.085725
0.381130 0.100800 0.085972
0.381890 -0.023500 0.086061
0.382650 0.064855 0.086786
0.383410 0.042050 0.087146
0.384170 0.002750 0.088091
0.384930 -0.002210 0.088391
0.385690 0.057095 0.088685
0.386450 0.034845 0.088228
0.387210 0.066510 0.090520
0.387970 0.121230 0.091004
0.388730 0.053635 0.091715
0.389490 0.109510 0.101004
0.390250 0.017285 0.092744
0.391010 0.118015 0.091566
0.391770 0.062050 0.093221
0.392520 0.093795 0.094130
0.393280 -0.050615 0.095972
0.394040 0.021125 0.094399
0.394800 0.204050 0.095757
0.395560 0.011010 0.097726
0.396320 0.052490 0.097765
0.397080 0.011825 0.098119
0.397840 0.082380 0.099989
0.398600 0.131750 0.101008
0.399360 -0.036700 0.099664
0.400120 0.033470 0.100937
0.400880 0.124325 0.101057
0.401640 0.070165 0.101779
0.402400 0.178170 0.101835
0.403160 0.142020 0.103197
0.403920 -0.006245 0.104300
0.404680 0.013255 0.190633
0.405440 0.034065 0.103458
0.406200 0.028045 0.105661
0.406960 -0.031230 0.106429
0.407720 0.178420 0.105216
0.408480 -0.031860 0.108214
0.409240 0.184980 0.106835
0.409990 0.159505 0.105813
0.410750 -0.019055 0.107267
0.411510 0.031490 0.108702
0.412270 0.142990 0.107468
0.413030 0.164380 0.109455
0.413790 0.066710 0.110057
0.414550 0.149680 0.109219
0.415310 0.064830 0.108236
0.416070 0.015870 0.109392
0.416830 0.041045 0.111665
0.417590 0.131380 0.113929
0.418350 -0.033860 0.110905
0.419110 0.135540 0.112864
0.419870 0.169145 0.111627
0.420630 -0.047305 0.114349
0.421390 0.210465 0.113373
0.422150 0.080275 0.116733
0.422910 0.053025 0.117047
0.423670 0.121525 0.116195
0.424430 -0.074380 0.116450
0.425190 0.012945 0.118564
0.425940 0.023690 0.119427
0.426700 0.016080 0.120785
0.427460 0.070430 0.123971
0.428220 0.023960 0.124639
0.428980 0.288120 0.126351
0.429740 -0.029800 0.124024
0.430500 0.065900 0.128851
0.431260 0.052240 0.130764
0.432020 0.063675 0.132893
0.432780 0.179710 0.131202
0.433540 0.130815 0.134098
0.434300 0.283085 0.138448
0.435060 -0.097920 0.136234
