# Supplementary material for: De novo design of proteins housing excitonically coupled chlorophyll special pairs
Source: Nat Chem Biol. 2024 Jun 3;20(7):906–15. doi: 10.1038/s41589-024-01626-0 (PMC11213709; doi:10.1038/s41589-024-01626-0)
Supplement: Supplementary file 5 — Raw SAXS data for SP1, SP2 and SP3 apo proteins. [file 41589_2024_1626_MOESM5_ESM.zip › SAXS_data_Fig2/SP1_166uM/Average/SP1_166uM_snap_00047.sub.1.ave.dat]

0.010260 33.187195 5.740686
0.011020 35.463740 3.428391
0.011780 34.101135 2.226340
0.012540 31.065000 1.824349
0.013300 30.803265 1.437723
0.014060 32.567700 1.176340
0.014820 32.629995 1.067493
0.015580 32.539355 0.992553
0.016340 31.260355 0.844455
0.017100 31.408400 0.801648
0.017860 30.625350 0.756938
0.018620 29.984670 0.717408
0.019380 30.249550 0.658168
0.020140 29.978760 0.642532
0.020900 29.762580 0.583632
0.021660 29.472850 0.568356
0.022420 29.151950 0.523607
0.023180 28.626630 0.505403
0.023950 28.481810 0.491273
0.024710 28.644515 0.467496
0.025470 27.862690 0.447235
0.026230 27.715980 0.435736
0.026990 27.162955 0.421450
0.027750 26.804565 0.406697
0.028510 26.960540 0.396252
0.029270 26.128455 0.388547
0.030030 25.949980 0.382397
0.030790 25.553260 0.363554
0.031550 25.412920 0.358366
0.032310 25.028000 0.342362
0.033070 24.626515 0.334236
0.033830 23.804195 0.328518
0.034590 24.044565 0.331528
0.035350 23.908255 0.315240
0.036110 23.018120 0.326535
0.036870 23.073985 0.305820
0.037630 22.279890 0.299823
0.038390 22.156450 0.290817
0.039150 21.716260 0.292281
0.039910 21.478000 0.288243
0.040670 21.252950 0.277847
0.041430 20.673520 0.279558
0.042190 20.489945 0.269919
0.042950 20.344240 0.264243
0.043710 19.775120 0.256404
0.044470 19.580365 0.261680
0.045230 19.498510 0.252001
0.045990 18.972440 0.257401
0.046750 18.731300 0.249597
0.047510 18.231630 0.237093
0.048270 17.905285 0.230057
0.049030 17.524340 0.230138
0.049790 17.216710 0.233826
0.050550 16.823205 0.225057
0.051310 16.626085 0.222390
0.052070 16.088455 0.223426
0.052830 15.678000 0.219972
0.053590 15.698445 0.213377
0.054350 15.154845 0.212214
0.055110 14.639110 0.210987
0.055870 14.683340 0.208964
0.056630 14.329635 0.205736
0.057390 14.054390 0.200778
0.058150 13.605185 0.199717
0.058910 13.405185 0.191620
0.059670 12.955840 0.196079
0.060430 12.796165 0.192885
0.061190 12.318740 0.192380
0.061950 12.078065 0.185785
0.062710 11.932320 0.188822
0.063470 11.669365 0.183479
0.064230 11.506910 0.181018
0.064990 11.150560 0.180046
0.065750 10.969705 0.177242
0.066510 10.536220 0.175838
0.067270 10.373600 0.174905
0.068030 10.184420 0.173253
0.068790 9.861410 0.171170
0.069550 9.759330 0.165428
0.070310 9.563515 0.164933
0.071070 9.151525 0.163716
0.071830 8.817440 0.164098
0.072590 8.795840 0.164625
0.073350 8.330840 0.159452
0.074120 8.351400 0.157168
0.074880 7.817405 0.155880
0.075640 7.876890 0.155417
0.076400 7.746195 0.151948
0.077160 7.624050 0.152900
0.077920 7.287595 0.150078
0.078680 7.148240 0.150555
0.079440 6.974650 0.147231
0.080200 6.675905 0.147228
0.080960 6.607900 0.144286
0.081720 6.353465 0.143320
0.082480 6.022975 0.141287
0.083240 5.885825 0.140223
0.084000 5.801875 0.141397
0.084760 5.720615 0.139657
0.085520 5.321055 0.142104
0.086280 5.361030 0.141895
0.087040 5.098840 0.142730
0.087800 4.761385 0.140654
0.088560 4.804720 0.143045
0.089320 4.819165 0.142680
0.090080 4.493130 0.145622
0.090840 4.276525 0.144010
0.091600 4.170125 0.144392
0.092360 4.127885 0.144607
0.093120 4.074435 0.146068
0.093880 3.697030 0.146570
0.094640 3.711940 0.143179
0.095400 3.559265 0.140159
0.096160 3.309305 0.140393
0.096920 3.308450 0.140223
0.097680 3.298765 0.136029
0.098440 3.157045 0.134661
0.099200 2.964760 0.135301
0.099960 2.854275 0.133515
0.100720 2.751560 0.132493
0.101480 2.609655 0.129261
0.102240 2.710465 0.129342
0.103000 2.524020 0.127005
0.103760 2.234905 0.124360
0.104520 2.262960 0.123738
0.105280 2.278960 0.122691
0.106040 2.208960 0.119873
0.106800 2.228885 0.119325
0.107560 1.985030 0.118144
0.108320 1.905950 0.118946
0.109080 1.753945 0.121524
0.109840 1.866605 0.118769
0.110600 1.613850 0.117910
0.111360 1.761770 0.117076
0.112120 1.365795 0.116786
0.112880 1.495355 0.114982
0.113640 1.548310 0.112581
0.114400 1.468555 0.111793
0.115160 1.262110 0.112394
0.115920 1.343280 0.109735
0.116680 1.130975 0.109551
0.117440 1.068355 0.109770
0.118200 1.011825 0.107931
0.118960 1.043515 0.107560
0.119720 1.021595 0.105495
0.120480 0.982350 0.105849
0.121240 1.018680 0.106694
0.122000 0.622120 0.105110
0.122760 0.764375 0.103936
0.123520 0.718570 0.104226
0.124280 0.613735 0.103144
0.125040 0.712410 0.103529
0.125800 0.684600 0.100414
0.126560 0.691410 0.100117
0.127320 0.569500 0.099859
0.128080 0.570625 0.102422
0.128840 0.399905 0.099487
0.129600 0.506230 0.099155
0.130360 0.483665 0.098738
0.131120 0.437715 0.097748
0.131880 0.439105 0.094979
0.132640 0.253685 0.097811
0.133400 0.379885 0.096015
0.134160 0.468920 0.094968
0.134920 0.222310 0.095170
0.135680 0.305320 0.093982
0.136440 0.368725 0.094268
0.137200 0.240885 0.093052
0.137960 0.188810 0.092677
0.138730 0.329925 0.092578
0.139490 0.251485 0.092748
0.140250 0.235160 0.093122
0.141010 0.272080 0.092005
0.141770 0.215550 0.091552
0.142530 0.180180 0.091036
0.143290 0.210870 0.090636
0.144050 0.048150 0.090686
0.144810 0.154570 0.090000
0.145570 0.094400 0.088511
0.146330 0.213845 0.089915
0.147090 0.017090 0.090004
0.147850 0.227505 0.089671
0.148610 0.087750 0.089310
0.149370 0.121330 0.089013
0.150130 0.113975 0.088232
0.150890 0.199525 0.087871
0.151650 0.132425 0.087666
0.152410 0.084155 0.087878
0.153170 0.185930 0.087288
0.153930 0.186415 0.086524
0.154690 0.084090 0.086259
0.155450 0.168055 0.085290
0.156210 0.161650 0.085509
0.156970 0.089350 0.085460
0.157730 0.127725 0.085605
0.158490 0.157520 0.084084
0.159250 0.222865 0.085127
0.160010 0.175300 0.084144
0.160770 0.109530 0.083186
0.161530 0.245295 0.083345
0.162290 0.016295 0.083777
0.163050 0.269265 0.083773
0.163810 0.183840 0.082705
0.164570 0.152695 0.083363
0.165330 0.092145 0.082677
0.166090 0.211900 0.081595
0.166850 0.082780 0.082330
0.167610 0.132965 0.081277
0.168370 0.188650 0.082143
0.169130 0.068285 0.081676
0.169890 0.083805 0.082341
0.170650 0.284495 0.080537
0.171410 0.137560 0.080258
0.172170 0.133610 0.081669
0.172930 0.254915 0.081365
0.173690 0.264080 0.082861
0.174450 0.110340 0.082047
0.175210 0.316965 0.082624
0.175970 0.164555 0.083487
0.176730 0.174365 0.082981
0.177490 0.149825 0.083062
0.178250 0.122560 0.085438
0.179010 0.227610 0.083975
0.179770 0.152330 0.086761
0.180530 0.204385 0.086284
0.181290 0.188325 0.085941
0.182050 0.218210 0.085700
0.182810 0.316515 0.086489
0.183570 0.240000 0.087592
0.184330 0.215265 0.087839
0.185090 0.200785 0.087864
0.185850 0.226770 0.088437
0.186610 0.244290 0.088886
0.187370 0.246460 0.087765
0.188130 0.209895 0.088533
0.188890 0.185500 0.087309
0.189650 0.280815 0.089926
0.190410 0.227220 0.089102
0.191170 0.255125 0.088762
0.191930 0.111090 0.089505
0.192690 0.343590 0.089501
0.193450 0.278040 0.089823
0.194210 0.238140 0.091259
0.194970 0.329390 0.089424
0.195730 0.227230 0.091008
0.196490 0.368765 0.090767
0.197250 0.325035 0.090145
0.198010 0.270590 0.091061
0.198770 0.323885 0.091001
0.199530 0.418075 0.090449
0.200290 0.194745 0.091772
0.201050 0.290350 0.091365
0.201810 0.274990 0.090919
0.202570 0.190275 0.091284
0.203330 0.245075 0.090739
0.204090 0.268555 0.090092
0.204850 0.171345 0.091980
0.205610 0.207290 0.091839
0.206370 0.255000 0.091510
0.207130 0.263545 0.090813
0.207890 0.265130 0.091421
0.208650 0.351855 0.091768
0.209410 0.311125 0.090987
0.210170 0.270285 0.090994
0.210930 0.379690 0.091574
0.211690 0.301755 0.090859
0.212450 0.295440 0.091082
0.213210 0.309205 0.091506
0.213970 0.298760 0.090675
0.214730 0.301855 0.091535
0.215490 0.250315 0.090965
0.216250 0.237480 0.091521
0.217010 0.246575 0.090891
0.217770 0.325500 0.091842
0.218530 0.317020 0.090421
0.219290 0.280615 0.090955
0.220050 0.126820 0.091057
0.220810 0.176310 0.090594
0.221570 0.213235 0.089109
0.222330 0.217385 0.089035
0.223090 0.336495 0.089194
0.223850 0.190620 0.089024
0.224610 0.211245 0.088419
0.225370 0.187300 0.087012
0.226130 0.165105 0.087465
0.226890 0.174995 0.087839
0.227650 0.338285 0.087815
0.228410 0.313925 0.087539
0.229170 0.239280 0.085269
0.229930 0.238935 0.085598
0.230690 0.250045 0.086238
0.231450 0.057405 0.084473
0.232210 0.246590 0.085354
0.232970 0.141790 0.083632
0.233730 0.153455 0.083830
0.234490 0.269805 0.084353
0.235250 0.130995 0.084066
0.236010 0.019960 0.082956
0.236770 0.067720 0.082687
0.237530 0.114305 0.082769
0.238290 0.233605 0.082146
0.239050 0.217185 0.082482
0.239810 0.037500 0.081411
0.240570 0.139045 0.082408
0.241330 0.179005 0.081521
0.242090 0.196205 0.080704
0.242850 0.308790 0.081040
0.243610 0.224675 0.080753
0.244370 0.032585 0.080704
0.245130 0.122395 0.080594
0.245890 0.089450 0.079887
0.246650 0.095555 0.078822
0.247410 0.017390 0.080156
0.248170 0.179150 0.079664
0.248930 0.144675 0.079346
0.249690 0.205330 0.078211
0.250450 0.156285 0.079077
0.251210 0.132330 0.077942
0.251970 0.147100 0.078798
0.252730 0.136485 0.078377
0.253490 0.124095 0.077298
0.254250 0.181990 0.078685
0.255010 0.071785 0.077111
0.255770 0.049130 0.077231
0.256530 0.196450 0.076330
0.257290 0.152230 0.076673
0.258050 0.080330 0.076556
0.258810 -0.021540 0.076496
0.259570 0.088745 0.075990
0.260330 0.180165 0.075909
0.261090 0.115485 0.075594
0.261850 -0.017050 0.074607
0.262610 0.125505 0.075332
0.263370 0.020060 0.073999
0.264130 0.070090 0.074006
0.264890 0.057535 0.074066
0.265650 0.008475 0.074013
0.266410 0.085970 0.073861
0.267170 0.126450 0.074463
0.267930 0.084950 0.074264
0.268690 0.087945 0.072981
0.269450 0.029645 0.073204
0.270210 0.173470 0.073419
0.270970 0.084280 0.073487
0.271720 0.130945 0.072935
0.272480 0.152970 0.072486
0.273240 0.077670 0.072592
0.274000 0.070560 0.072624
0.274760 0.129360 0.071800
0.275520 0.138560 0.072550
0.276280 0.081525 0.071874
0.277040 0.073550 0.070803
0.277800 0.098295 0.071071
0.278560 0.108660 0.071206
0.279320 0.088610 0.071114
0.280080 0.042395 0.069791
0.280840 0.058735 0.069950
0.281600 0.030440 0.069692
0.282360 0.130205 0.070071
0.283120 0.009690 0.070067
0.283880 0.153195 0.070545
0.284640 0.079015 0.070516
0.285400 0.068200 0.070410
0.286160 0.020995 0.070438
0.286920 0.070065 0.070092
0.287680 0.104460 0.070424
0.288440 0.119650 0.070184
0.289200 0.050860 0.070785
0.289960 0.103265 0.069749
0.290720 0.007600 0.070110
0.291480 0.039260 0.069767
0.292240 0.107620 0.070760
0.293000 0.088630 0.071036
0.293760 -0.005450 0.071294
0.294520 0.063100 0.070866
0.295280 0.024185 0.071397
0.296040 0.038495 0.070912
0.296800 -0.116270 0.071068
0.297560 0.140500 0.070757
0.298320 0.072450 0.069646
0.299080 -0.038000 0.070513
0.299840 0.027720 0.070725
0.300600 0.055835 0.070393
0.301360 0.002565 0.070240
0.302120 0.039625 0.070028
0.302880 -0.015270 0.069547
0.303640 -0.076565 0.069098
0.304400 0.067145 0.069526
0.305160 -0.077135 0.069473
0.305920 0.003265 0.070018
0.306680 -0.054770 0.070714
0.307440 0.101015 0.070389
0.308200 0.071095 0.070704
0.308960 0.092930 0.070163
0.309720 0.068290 0.071379
0.310480 0.052395 0.071955
0.311240 0.008390 0.071036
0.312000 -0.008500 0.070654
0.312760 0.052760 0.071938
0.313520 0.064200 0.070541
0.314280 0.046330 0.070831
0.315040 0.057740 0.071559
0.315800 0.029720 0.073745
0.316560 0.016905 0.073250
0.317320 0.092275 0.073080
0.318080 0.012170 0.073925
0.318830 0.088095 0.074105
0.319590 0.021450 0.073678
0.320350 0.002870 0.074059
0.321110 0.027975 0.073946
0.321870 0.012520 0.075131
0.322630 0.047775 0.075134
0.323390 0.063340 0.075587
0.324150 -0.058715 0.075803
0.324910 -0.017700 0.075325
0.325670 -0.000210 0.075732
0.326430 0.028915 0.074523
0.327190 0.032345 0.075760
0.327950 0.047020 0.074774
0.328710 0.065665 0.074310
0.329470 0.026805 0.075859
0.330230 -0.038235 0.075064
0.330990 -0.080850 0.075693
0.331750 -0.029255 0.076121
0.332510 0.017870 0.076559
0.333270 0.021665 0.075750
0.334030 -0.020065 0.075997
0.334790 0.039880 0.076634
0.335550 0.008830 0.076312
0.336310 0.046385 0.075474
0.337070 -0.013420 0.077164
0.337830 0.046320 0.076793
0.338590 0.165045 0.077136
0.339350 0.063885 0.076743
0.340110 0.020220 0.076655
0.340870 0.065565 0.077893
0.341630 0.018705 0.077001
0.342390 0.027475 0.077426
0.343150 0.067325 0.076598
0.343910 -0.048870 0.077362
0.344670 0.071060 0.077769
0.345430 -0.055695 0.077811
0.346190 0.036810 0.077161
0.346950 -0.036505 0.077723
0.347710 -0.037210 0.077606
0.348470 0.103740 0.077893
0.349220 0.112975 0.077599
0.349980 0.140945 0.077574
0.350740 0.039720 0.077963
0.351500 0.097090 0.076934
0.352260 0.115160 0.075979
0.353020 0.022505 0.074926
0.353780 0.048780 0.074229
0.354540 0.022760 0.074045
0.355300 -0.013765 0.075460
0.356060 -0.131570 0.075407
0.356820 0.008570 0.074972
0.357580 0.009335 0.075820
0.358340 -0.028105 0.075587
0.359100 -0.006325 0.075530
0.359860 0.045215 0.076446
0.360620 0.006125 0.075647
0.361380 -0.018435 0.076192
0.362140 -0.016085 0.075354
0.362900 -0.005295 0.076156
0.363660 0.057740 0.075937
0.364420 0.076015 0.075456
0.365180 0.108705 0.076181
0.365940 0.025745 0.076563
0.366700 -0.038950 0.077136
0.367460 0.028945 0.077065
0.368220 -0.062790 0.078161
0.368980 -0.040185 0.077694
0.369740 -0.079155 0.079130
0.370500 0.015910 0.078692
0.371260 0.068000 0.079523
0.372020 0.082035 0.078405
0.372770 0.009675 0.080078
0.373530 0.030835 0.079791
0.374290 0.090925 0.080884
0.375050 0.069395 0.081581
0.375810 0.059655 0.082429
0.376570 0.055850 0.082008
0.377330 0.014575 0.082157
0.378090 0.061975 0.083020
0.378850 0.050770 0.084116
0.379610 -0.049915 0.085329
0.380370 0.028390 0.085354
0.381130 -0.005235 0.085774
0.381890 -0.033930 0.085407
0.382650 -0.088305 0.086086
0.383410 -0.020520 0.087136
0.384170 0.031230 0.087769
0.384930 0.048560 0.088193
0.385690 0.066245 0.088953
0.386450 0.056235 0.089028
0.387210 0.014460 0.091096
0.387970 0.082325 0.090074
0.388730 -0.097600 0.090930
0.389490 -0.026715 0.103338
0.390250 0.002025 0.092836
0.391010 0.071590 0.091022
0.391770 -0.050420 0.093151
0.392520 -0.051070 0.093851
0.393280 0.044290 0.095721
0.394040 0.046115 0.095845
0.394800 -0.015615 0.096036
0.395560 0.036380 0.095870
0.396320 -0.047045 0.097139
0.397080 0.037815 0.098193
0.397840 0.073360 0.099707
0.398600 0.101060 0.099982
0.399360 -0.060355 0.100442
0.400120 -0.029180 0.101673
0.400880 0.124940 0.102079
0.401640 0.079830 0.101980
0.402400 0.000590 0.103430
0.403160 -0.031075 0.104820
0.403920 -0.047850 0.103624
0.404680 0.091670 0.170209
0.405440 0.077670 0.105092
0.406200 0.081815 0.104820
0.406960 0.025340 0.106188
0.407720 0.017525 0.107207
0.408480 0.146875 0.106340
0.409240 -0.118805 0.107670
0.409990 -0.011655 0.107560
0.410750 0.067860 0.108289
0.411510 -0.081505 0.107875
0.412270 0.043970 0.108929
0.413030 -0.062030 0.107903
0.413790 0.161305 0.109562
0.414550 0.118125 0.111262
0.415310 0.121340 0.111015
0.416070 0.086085 0.110842
0.416830 0.131985 0.111711
0.417590 0.014440 0.112175
0.418350 0.083560 0.110820
0.419110 0.028485 0.112171
0.419870 -0.169410 0.112065
0.420630 0.018125 0.113292
0.421390 0.063705 0.114615
0.422150 0.142750 0.115923
0.422910 -0.026960 0.115357
0.423670 0.057370 0.120393
0.424430 0.003830 0.120113
0.425190 -0.000280 0.118745
0.425940 -0.044290 0.120909
0.426700 -0.060275 0.121570
0.427460 -0.009000 0.122687
0.428220 -0.013210 0.126223
0.428980 -0.061360 0.124576
0.429740 0.098795 0.126722
0.430500 -0.096345 0.128232
0.431260 -0.023975 0.131694
0.432020 0.103345 0.131139
0.432780 0.107970 0.132207
0.433540 0.040780 0.134533
0.434300 0.071455 0.135393
0.435060 0.151775 0.136740
