# Supplementary material for: De novo design of proteins housing excitonically coupled chlorophyll special pairs
Source: Nat Chem Biol. 2024 Jun 3;20(7):906–15. doi: 10.1038/s41589-024-01626-0 (PMC11213709; doi:10.1038/s41589-024-01626-0)
Supplement: Supplementary file 5 — Raw SAXS data for SP1, SP2 and SP3 apo proteins. [file 41589_2024_1626_MOESM5_ESM.zip › SAXS_data_Fig2/SP1_166uM/Average/SP1_166uM_snap_00026.sub.1.ave.dat]

0.010260 33.503460 5.610629
0.011020 32.928855 3.173596
0.011780 32.830670 2.419105
0.012540 30.772515 1.823971
0.013300 31.932750 1.375212
0.014060 32.740795 1.200424
0.014820 31.424945 1.067931
0.015580 31.078435 0.982702
0.016340 31.444575 0.888533
0.017100 30.781475 0.806103
0.017860 30.241140 0.781262
0.018620 30.761395 0.703663
0.019380 30.018180 0.660803
0.020140 29.332630 0.621429
0.020900 30.374090 0.619049
0.021660 29.460120 0.572818
0.022420 28.846755 0.543175
0.023180 28.603440 0.514031
0.023950 28.423635 0.497599
0.024710 28.410350 0.484434
0.025470 28.038180 0.452769
0.026230 27.990140 0.431510
0.026990 27.012045 0.416223
0.027750 26.459185 0.405746
0.028510 27.194600 0.406994
0.029270 26.046815 0.384590
0.030030 25.997265 0.378469
0.030790 25.945410 0.359498
0.031550 25.393220 0.365888
0.032310 25.150520 0.348023
0.033070 24.736920 0.344282
0.033830 23.963030 0.330269
0.034590 24.111120 0.325842
0.035350 23.672800 0.323861
0.036110 23.310185 0.312921
0.036870 22.924600 0.298253
0.037630 22.471705 0.301029
0.038390 22.118070 0.292295
0.039150 21.881455 0.293649
0.039910 21.575770 0.287306
0.040670 21.425310 0.278172
0.041430 20.816840 0.281620
0.042190 20.425155 0.266630
0.042950 20.268015 0.261054
0.043710 19.501905 0.255492
0.044470 19.370070 0.256757
0.045230 19.503420 0.253861
0.045990 19.027960 0.248921
0.046750 18.223905 0.244314
0.047510 18.173850 0.235212
0.048270 17.753175 0.234480
0.049030 17.448520 0.230216
0.049790 17.156935 0.232153
0.050550 16.874495 0.227489
0.051310 16.631840 0.222924
0.052070 16.120250 0.223218
0.052830 15.792170 0.215877
0.053590 15.533100 0.217631
0.054350 15.042145 0.209827
0.055110 14.864445 0.210301
0.055870 14.629370 0.208876
0.056630 14.433675 0.207214
0.057390 14.131460 0.201287
0.058150 13.688690 0.201220
0.058910 13.530450 0.195350
0.059670 12.877185 0.192864
0.060430 12.795795 0.194013
0.061190 12.467785 0.190941
0.061950 12.201360 0.184452
0.062710 12.097035 0.185721
0.063470 11.587150 0.181743
0.064230 11.463400 0.182313
0.064990 11.297570 0.177560
0.065750 10.880875 0.176383
0.066510 10.608245 0.174183
0.067270 10.248465 0.174788
0.068030 9.900565 0.172832
0.068790 9.849795 0.172603
0.069550 9.885445 0.165633
0.070310 9.453235 0.168451
0.071070 9.174870 0.162309
0.071830 9.018030 0.162535
0.072590 8.682660 0.163366
0.073350 8.427810 0.158593
0.074120 8.297465 0.158441
0.074880 8.033530 0.154756
0.075640 7.954100 0.153175
0.076400 7.558440 0.152171
0.077160 7.586050 0.151644
0.077920 7.345790 0.149954
0.078680 7.000570 0.149484
0.079440 6.902140 0.147383
0.080200 6.646940 0.145951
0.080960 6.546560 0.143610
0.081720 6.277610 0.142737
0.082480 6.200910 0.138327
0.083240 5.840145 0.139657
0.084000 5.786005 0.141047
0.084760 5.618945 0.142175
0.085520 5.464260 0.140962
0.086280 5.294545 0.142974
0.087040 5.146800 0.144201
0.087800 4.805185 0.139169
0.088560 4.804745 0.142373
0.089320 4.539090 0.144494
0.090080 4.365470 0.145725
0.090840 4.329290 0.144162
0.091600 4.251400 0.144473
0.092360 4.211735 0.143798
0.093120 4.080500 0.145615
0.093880 3.572915 0.149735
0.094640 3.654585 0.145286
0.095400 3.522155 0.139395
0.096160 3.390570 0.141475
0.096920 3.511320 0.140393
0.097680 3.191185 0.136089
0.098440 3.195805 0.134385
0.099200 2.996325 0.134922
0.099960 3.015855 0.131987
0.100720 2.649430 0.132542
0.101480 2.636215 0.128101
0.102240 2.449720 0.126856
0.103000 2.606380 0.124958
0.103760 2.435640 0.124816
0.104520 2.355830 0.122797
0.105280 2.260695 0.120849
0.106040 2.086935 0.119272
0.106800 2.033070 0.118830
0.107560 1.990785 0.120078
0.108320 1.932620 0.117910
0.109080 1.679450 0.120888
0.109840 1.834370 0.117765
0.110600 1.847630 0.116549
0.111360 1.710475 0.117051
0.112120 1.607240 0.115612
0.112880 1.483435 0.114381
0.113640 1.530130 0.113193
0.114400 1.405430 0.113144
0.115160 1.361765 0.111634
0.115920 1.464695 0.109809
0.116680 1.203860 0.111110
0.117440 1.258515 0.109144
0.118200 1.092545 0.106941
0.118960 1.003200 0.107132
0.119720 1.062020 0.108960
0.120480 1.081370 0.107758
0.121240 0.903060 0.106252
0.122000 0.742370 0.104958
0.122760 0.820605 0.104247
0.123520 0.800180 0.103564
0.124280 0.623700 0.102380
0.125040 0.750315 0.103522
0.125800 0.796155 0.101948
0.126560 0.695300 0.101347
0.127320 0.622550 0.100732
0.128080 0.641680 0.100629
0.128840 0.399410 0.099402
0.129600 0.537820 0.098575
0.130360 0.410955 0.098766
0.131120 0.374380 0.097468
0.131880 0.505950 0.095792
0.132640 0.503900 0.097429
0.133400 0.395650 0.097182
0.134160 0.509220 0.094646
0.134920 0.314335 0.094685
0.135680 0.442590 0.093632
0.136440 0.388080 0.094035
0.137200 0.277280 0.092588
0.137960 0.303305 0.092426
0.138730 0.394475 0.092440
0.139490 0.264325 0.092157
0.140250 0.335560 0.092486
0.141010 0.321145 0.093091
0.141770 0.322025 0.090739
0.142530 0.299990 0.090092
0.143290 0.285135 0.090767
0.144050 0.137765 0.090265
0.144810 0.296705 0.089590
0.145570 0.053775 0.088444
0.146330 0.103935 0.089250
0.147090 0.180250 0.089445
0.147850 0.232355 0.089081
0.148610 0.243705 0.088380
0.149370 0.187365 0.089445
0.150130 0.190630 0.088027
0.150890 0.245115 0.087868
0.151650 0.194125 0.086719
0.152410 0.220725 0.086549
0.153170 0.232220 0.086291
0.153930 0.061560 0.086436
0.154690 0.254965 0.085385
0.155450 0.275575 0.087313
0.156210 0.178730 0.085279
0.156970 0.131655 0.085569
0.157730 0.147065 0.085325
0.158490 0.180585 0.084862
0.159250 0.101330 0.084607
0.160010 0.182045 0.084318
0.160770 0.135855 0.083115
0.161530 0.290665 0.083052
0.162290 0.264850 0.082871
0.163050 0.342110 0.083313
0.163810 0.190905 0.082553
0.164570 0.162375 0.083342
0.165330 0.122205 0.082694
0.166090 0.269470 0.081945
0.166850 0.139110 0.081991
0.167610 0.269095 0.081927
0.168370 0.241245 0.081464
0.169130 0.126225 0.081680
0.169890 0.166865 0.081372
0.170650 0.224800 0.082139
0.171410 0.181865 0.080774
0.172170 0.155815 0.079816
0.172930 0.194090 0.081977
0.173690 0.105740 0.081789
0.174450 0.226575 0.081170
0.175210 0.231035 0.082376
0.175970 0.187540 0.083062
0.176730 0.241380 0.082507
0.177490 0.124685 0.083083
0.178250 0.326365 0.084289
0.179010 0.333670 0.083840
0.179770 0.261545 0.085753
0.180530 0.220115 0.085849
0.181290 0.150365 0.086559
0.182050 0.194815 0.087493
0.182810 0.225750 0.086365
0.183570 0.171020 0.087245
0.184330 0.326020 0.087571
0.185090 0.196655 0.086927
0.185850 0.356380 0.087093
0.186610 0.349915 0.088129
0.187370 0.330480 0.087472
0.188130 0.314355 0.087776
0.188890 0.286920 0.088822
0.189650 0.365790 0.088617
0.190410 0.274285 0.088501
0.191170 0.300925 0.088837
0.191930 0.398640 0.089261
0.192690 0.376595 0.089576
0.193450 0.383685 0.088639
0.194210 0.307480 0.088844
0.194970 0.322465 0.089901
0.195730 0.356920 0.089675
0.196490 0.258680 0.090230
0.197250 0.284060 0.090417
0.198010 0.342355 0.090283
0.198770 0.400420 0.090965
0.199530 0.351060 0.090403
0.200290 0.226365 0.091174
0.201050 0.276745 0.091181
0.201810 0.284685 0.090941
0.202570 0.270485 0.091535
0.203330 0.338415 0.090442
0.204090 0.311520 0.089699
0.204850 0.212495 0.090216
0.205610 0.238825 0.091025
0.206370 0.069555 0.090863
0.207130 0.196680 0.090672
0.207890 0.314550 0.090329
0.208650 0.276475 0.091397
0.209410 0.169970 0.091124
0.210170 0.217225 0.090845
0.210930 0.232470 0.091475
0.211690 0.231015 0.091457
0.212450 0.215015 0.090633
0.213210 0.250860 0.090930
0.213970 0.291205 0.090202
0.214730 0.276995 0.089703
0.215490 0.317620 0.090905
0.216250 0.421830 0.091687
0.217010 0.259365 0.090852
0.217770 0.295715 0.090835
0.218530 0.342395 0.090000
0.219290 0.230845 0.090350
0.220050 0.245455 0.090046
0.220810 0.284225 0.090389
0.221570 0.349565 0.089406
0.222330 0.199425 0.089455
0.223090 0.331760 0.089420
0.223850 0.144580 0.088819
0.224610 0.232805 0.088073
0.225370 0.345970 0.087641
0.226130 0.279675 0.088002
0.226890 0.160410 0.087613
0.227650 0.232165 0.087129
0.228410 0.292255 0.086743
0.229170 0.295690 0.084685
0.229930 0.308315 0.086595
0.230690 0.233020 0.086047
0.231450 0.238595 0.083854
0.232210 0.195235 0.084887
0.232970 0.244780 0.085060
0.233730 0.185160 0.084017
0.234490 0.251915 0.084901
0.235250 0.105575 0.083748
0.236010 0.090470 0.082670
0.236770 0.259575 0.082581
0.237530 0.248905 0.082755
0.238290 0.191005 0.082164
0.239050 0.114370 0.082687
0.239810 0.161970 0.081429
0.240570 0.205055 0.081322
0.241330 0.250925 0.081669
0.242090 0.198860 0.080852
0.242850 0.241345 0.081832
0.243610 0.179680 0.080145
0.244370 0.109470 0.080311
0.245130 0.198330 0.080053
0.245890 0.232410 0.079788
0.246650 0.240355 0.079201
0.247410 0.168095 0.080011
0.248170 0.243620 0.078844
0.248930 0.157395 0.079120
0.249690 0.199595 0.078596
0.250450 0.112960 0.078455
0.251210 0.065240 0.077970
0.251970 0.172040 0.078076
0.252730 0.196930 0.078741
0.253490 0.230275 0.078062
0.254250 0.252415 0.077617
0.255010 0.139180 0.077249
0.255770 0.094450 0.076305
0.256530 0.205405 0.077076
0.257290 0.193770 0.076973
0.258050 0.068515 0.075711
0.258810 0.045850 0.075835
0.259570 0.093125 0.075951
0.260330 0.176920 0.075354
0.261090 0.079355 0.075011
0.261850 0.094255 0.075870
0.262610 0.126810 0.074883
0.263370 0.134315 0.074095
0.264130 0.117540 0.073946
0.264890 0.098470 0.074318
0.265650 0.046375 0.073508
0.266410 0.107930 0.074201
0.267170 0.169475 0.073678
0.267930 0.080860 0.073296
0.268690 0.052730 0.073646
0.269450 0.104400 0.072458
0.270210 0.167850 0.073501
0.270970 0.084965 0.072511
0.271720 0.068220 0.072341
0.272480 0.124340 0.072709
0.273240 0.146900 0.071457
0.274000 0.112085 0.072557
0.274760 0.225460 0.071513
0.275520 0.217960 0.071828
0.276280 0.063100 0.071591
0.277040 0.079195 0.071015
0.277800 0.040575 0.070587
0.278560 0.130335 0.071439
0.279320 0.131980 0.070827
0.280080 0.154745 0.069551
0.280840 0.071235 0.070064
0.281600 0.148560 0.070187
0.282360 0.035005 0.069763
0.283120 0.035920 0.070071
0.283880 0.122210 0.070919
0.284640 0.127610 0.070099
0.285400 0.059840 0.070279
0.286160 0.070545 0.069926
0.286920 0.158265 0.069908
0.287680 0.102060 0.068830
0.288440 0.173000 0.069897
0.289200 0.192910 0.069625
0.289960 0.099005 0.069194
0.290720 0.024980 0.069912
0.291480 0.100560 0.070255
0.292240 0.019095 0.070548
0.293000 0.094980 0.070926
0.293760 0.063615 0.071199
0.294520 0.010910 0.070240
0.295280 0.031055 0.071068
0.296040 0.086065 0.070803
0.296800 -0.013275 0.070619
0.297560 0.222605 0.070180
0.298320 0.072825 0.070290
0.299080 0.138265 0.070018
0.299840 0.106125 0.070658
0.300600 0.112275 0.070145
0.301360 0.151735 0.069901
0.302120 0.087135 0.069682
0.302880 0.010200 0.068525
0.303640 0.000830 0.069180
0.304400 0.026370 0.069392
0.305160 -0.059440 0.069678
0.305920 0.101405 0.069611
0.306680 0.050545 0.070297
0.307440 0.021575 0.070750
0.308200 0.108145 0.070403
0.308960 0.077340 0.070364
0.309720 0.098570 0.071340
0.310480 0.147685 0.070297
0.311240 0.060385 0.070583
0.312000 0.123390 0.071255
0.312760 0.098050 0.071482
0.313520 0.081205 0.070378
0.314280 0.168835 0.071238
0.315040 0.079370 0.072199
0.315800 0.037545 0.072521
0.316560 0.040835 0.072832
0.317320 0.060185 0.073416
0.318080 0.117785 0.073511
0.318830 0.089070 0.073787
0.319590 -0.013075 0.073395
0.320350 -0.035180 0.074586
0.321110 0.059555 0.073681
0.321870 0.069090 0.074275
0.322630 0.087185 0.074703
0.323390 0.106950 0.074629
0.324150 0.109670 0.074883
0.324910 0.008990 0.074554
0.325670 0.082505 0.075205
0.326430 -0.015790 0.075124
0.327190 0.086525 0.075856
0.327950 0.004105 0.074526
0.328710 0.096055 0.074434
0.329470 0.107205 0.075467
0.330230 -0.000315 0.074947
0.330990 0.062445 0.074604
0.331750 0.124125 0.075774
0.332510 0.078795 0.076047
0.333270 0.059450 0.076142
0.334030 0.106880 0.076443
0.334790 0.048930 0.076061
0.335550 0.145365 0.076223
0.336310 -0.020950 0.076178
0.337070 0.052355 0.076704
0.337830 0.018210 0.076485
0.338590 0.186715 0.076913
0.339350 0.098300 0.076881
0.340110 -0.058215 0.076998
0.340870 0.051975 0.077001
0.341630 0.059565 0.077641
0.342390 0.084835 0.077535
0.343150 0.154255 0.077401
0.343910 0.052525 0.077401
0.344670 0.074600 0.077514
0.345430 0.015985 0.077217
0.346190 0.065950 0.077585
0.346950 0.063045 0.077627
0.347710 -0.005355 0.077401
0.348470 0.167605 0.077829
0.349220 0.038385 0.077443
0.349980 0.049555 0.077992
0.350740 0.057210 0.078020
0.351500 0.028235 0.076651
0.352260 0.191085 0.075272
0.353020 0.082690 0.074565
0.353780 0.026865 0.074395
0.354540 -0.026730 0.073660
0.355300 0.115530 0.074756
0.356060 0.059315 0.074760
0.356820 0.053765 0.075587
0.357580 0.011150 0.075442
0.358340 0.066330 0.074791
0.359100 0.075790 0.075682
0.359860 0.185745 0.073996
0.360620 0.044950 0.075484
0.361380 0.072800 0.076033
0.362140 0.050460 0.075262
0.362900 0.045490 0.074728
0.363660 0.151260 0.074604
0.364420 0.048785 0.075605
0.365180 0.155950 0.075361
0.365940 0.088485 0.075849
0.366700 0.019815 0.077115
0.367460 0.044910 0.077486
0.368220 0.006395 0.077641
0.368980 -0.043090 0.078094
0.369740 -0.017560 0.078603
0.370500 -0.006405 0.078034
0.371260 0.219580 0.078971
0.372020 0.093560 0.078897
0.372770 0.084050 0.080095
0.373530 0.014520 0.079346
0.374290 0.068610 0.080955
0.375050 0.027875 0.081103
0.375810 0.167215 0.082680
0.376570 0.040100 0.081612
0.377330 0.063575 0.082514
0.378090 0.064375 0.082334
0.378850 0.028130 0.084491
0.379610 0.110840 0.085400
0.380370 0.029655 0.085265
0.381130 0.110735 0.085474
0.381890 0.049010 0.085842
0.382650 -0.048270 0.086079
0.383410 0.160495 0.087443
0.384170 0.074810 0.086542
0.384930 0.074120 0.087698
0.385690 0.114130 0.089303
0.386450 0.067605 0.087779
0.387210 0.152175 0.089837
0.387970 0.058895 0.091623
0.388730 0.040705 0.091075
0.389490 0.113675 0.103030
0.390250 0.095855 0.091909
0.391010 -0.052825 0.092599
0.391770 0.040270 0.094484
0.392520 0.022610 0.093154
0.393280 0.040805 0.096711
0.394040 0.047290 0.094508
0.394800 0.026770 0.095697
0.395560 0.058245 0.097288
0.396320 -0.083365 0.096429
0.397080 0.120225 0.098317
0.397840 0.056190 0.098727
0.398600 0.003075 0.099077
0.399360 0.049485 0.099028
0.400120 0.090735 0.099540
0.400880 0.054675 0.100884
0.401640 0.151675 0.101934
0.402400 0.072575 0.100651
0.403160 0.063505 0.105088
0.403920 0.037490 0.102981
0.404680 0.098430 0.202298
0.405440 0.042115 0.103561
0.406200 -0.010995 0.104692
0.406960 -0.050735 0.104692
0.407720 0.115315 0.106411
0.408480 0.028225 0.106913
0.409240 -0.005230 0.106743
0.409990 0.088025 0.106959
0.410750 0.062115 0.108943
0.411510 0.033930 0.108140
0.412270 0.039885 0.108582
0.413030 0.133435 0.107956
0.413790 0.115365 0.109074
0.414550 0.079320 0.109671
0.415310 0.006460 0.109452
0.416070 0.185020 0.110163
0.416830 0.073205 0.111383
0.417590 0.086185 0.110403
0.418350 0.172050 0.110233
0.419110 0.007420 0.112970
0.419870 0.010675 0.112931
0.420630 0.064220 0.113716
0.421390 0.031050 0.113755
0.422150 0.117125 0.113773
0.422910 -0.014460 0.114590
0.423670 0.120545 0.118388
0.424430 0.163805 0.119749
0.425190 0.098270 0.119190
0.425940 0.018025 0.121782
0.426700 0.112135 0.120707
0.427460 0.063300 0.123271
0.428220 -0.016370 0.126482
0.428980 0.098445 0.125067
0.429740 0.284835 0.126429
0.430500 0.060530 0.128080
0.431260 0.064630 0.128801
0.432020 -0.000200 0.131552
0.432780 0.208185 0.131103
0.433540 -0.003445 0.135407
0.434300 0.119560 0.134059
0.435060 -0.004435 0.135378
