# Supplementary material for: De novo design of proteins housing excitonically coupled chlorophyll special pairs
Source: Nat Chem Biol. 2024 Jun 3;20(7):906–15. doi: 10.1038/s41589-024-01626-0 (PMC11213709; doi:10.1038/s41589-024-01626-0)
Supplement: Supplementary file 5 — Raw SAXS data for SP1, SP2 and SP3 apo proteins. [file 41589_2024_1626_MOESM5_ESM.zip › SAXS_data_Fig2/SP1_166uM/Average/SP1_166uM_snap_00001.sub.1.ave.dat]

0.010260 29.033815 5.960750
0.011020 37.132255 3.345025
0.011780 31.629175 2.577748
0.012540 33.331565 1.764622
0.013300 30.832820 1.363999
0.014060 32.357985 1.219735
0.014820 30.864390 1.038200
0.015580 30.714000 0.984671
0.016340 31.410335 0.888225
0.017100 31.193605 0.809473
0.017860 29.891545 0.762100
0.018620 29.885315 0.716418
0.019380 28.632975 0.666973
0.020140 28.829895 0.643112
0.020900 29.000095 0.596096
0.021660 28.603685 0.552390
0.022420 29.190940 0.521241
0.023180 27.934525 0.527090
0.023950 27.876580 0.491086
0.024710 27.768260 0.472765
0.025470 27.255325 0.452486
0.026230 27.356090 0.429965
0.026990 27.058920 0.417843
0.027750 26.582980 0.411358
0.028510 26.814495 0.399912
0.029270 26.328555 0.382196
0.030030 25.912905 0.374639
0.030790 25.043535 0.357037
0.031550 25.665925 0.354243
0.032310 24.675745 0.345714
0.033070 24.419250 0.343656
0.033830 24.506625 0.328685
0.034590 23.506080 0.321040
0.035350 23.363810 0.303720
0.036110 23.474475 0.319809
0.036870 23.136495 0.309074
0.037630 22.353650 0.296443
0.038390 22.079650 0.289385
0.039150 21.693995 0.289558
0.039910 21.432820 0.285050
0.040670 20.999175 0.280994
0.041430 20.677015 0.278384
0.042190 20.488585 0.269972
0.042950 20.218990 0.266627
0.043710 19.493625 0.257808
0.044470 19.302530 0.255580
0.045230 19.338005 0.249342
0.045990 18.967380 0.251853
0.046750 18.375590 0.243879
0.047510 18.075245 0.235492
0.048270 17.837630 0.235251
0.049030 17.550310 0.231492
0.049790 17.277675 0.227062
0.050550 16.727355 0.225382
0.051310 16.842520 0.223320
0.052070 16.173510 0.222698
0.052830 15.963245 0.214127
0.053590 15.490455 0.216018
0.054350 15.545025 0.211209
0.055110 14.815180 0.209049
0.055870 14.708275 0.209905
0.056630 14.581855 0.209533
0.057390 14.099275 0.200396
0.058150 14.045380 0.200467
0.058910 13.652095 0.194173
0.059670 13.157960 0.195690
0.060430 12.792400 0.195159
0.061190 12.555490 0.188165
0.061950 12.375725 0.189756
0.062710 12.164700 0.185095
0.063470 11.861605 0.183094
0.064230 11.611150 0.183667
0.064990 11.194700 0.179024
0.065750 10.907245 0.176330
0.066510 10.759760 0.174908
0.067270 10.233555 0.172362
0.068030 10.161270 0.171358
0.068790 9.873035 0.168444
0.069550 9.802120 0.167472
0.070310 9.337585 0.165428
0.071070 9.268630 0.162684
0.071830 9.080260 0.162054
0.072590 8.934445 0.159240
0.073350 8.872880 0.157426
0.074120 8.488110 0.156987
0.074880 8.055195 0.155053
0.075640 7.829920 0.150774
0.076400 7.777910 0.153384
0.077160 7.523505 0.152030
0.077920 7.405965 0.152224
0.078680 7.188885 0.146227
0.079440 6.953870 0.145601
0.080200 6.713655 0.146506
0.080960 6.647140 0.144112
0.081720 6.363290 0.141853
0.082480 6.149710 0.140361
0.083240 6.211350 0.139859
0.084000 5.947200 0.143833
0.084760 5.847470 0.143292
0.085520 5.481410 0.142465
0.086280 5.219475 0.141821
0.087040 5.312390 0.140000
0.087800 5.006400 0.140354
0.088560 4.818505 0.142489
0.089320 4.734960 0.142946
0.090080 4.542475 0.145428
0.090840 4.510540 0.142514
0.091600 4.313180 0.145923
0.092360 4.083895 0.146011
0.093120 4.006180 0.144685
0.093880 3.893850 0.144286
0.094640 3.896430 0.144222
0.095400 3.633205 0.141269
0.096160 3.539460 0.139950
0.096920 3.471010 0.140845
0.097680 3.404890 0.138635
0.098440 3.010930 0.137051
0.099200 2.950035 0.135297
0.099960 2.913520 0.130506
0.100720 2.968515 0.134590
0.101480 2.928895 0.128868
0.102240 2.635595 0.127065
0.103000 2.570125 0.126280
0.103760 2.329995 0.124774
0.104520 2.407665 0.122967
0.105280 2.283235 0.121223
0.106040 2.274330 0.119678
0.106800 1.922870 0.119912
0.107560 1.986015 0.118264
0.108320 2.048580 0.117829
0.109080 1.929230 0.119940
0.109840 1.947205 0.118271
0.110600 1.775995 0.116287
0.111360 1.714760 0.117115
0.112120 1.593405 0.115191
0.112880 1.625875 0.113745
0.113640 1.446015 0.114618
0.114400 1.272470 0.109494
0.115160 1.452245 0.111687
0.115920 1.168760 0.110665
0.116680 1.261595 0.108352
0.117440 1.141415 0.109841
0.118200 1.166520 0.107267
0.118960 0.956400 0.107769
0.119720 1.046735 0.105866
0.120480 0.921075 0.106337
0.121240 0.993105 0.106287
0.122000 0.904615 0.105622
0.122760 0.932930 0.105622
0.123520 0.740450 0.104070
0.124280 0.803400 0.104127
0.125040 0.598475 0.103593
0.125800 0.664670 0.102228
0.126560 0.581425 0.100661
0.127320 0.642640 0.099607
0.128080 0.552270 0.101627
0.128840 0.678525 0.099926
0.129600 0.610705 0.099703
0.130360 0.514565 0.098009
0.131120 0.384130 0.097900
0.131880 0.517760 0.097882
0.132640 0.483595 0.096280
0.133400 0.376895 0.095926
0.134160 0.225900 0.095714
0.134920 0.428185 0.095474
0.135680 0.205050 0.095587
0.136440 0.355660 0.094480
0.137200 0.323035 0.093221
0.137960 0.285920 0.093331
0.138730 0.211530 0.092136
0.139490 0.266385 0.092189
0.140250 0.285330 0.092260
0.141010 0.294350 0.091216
0.141770 0.143430 0.090488
0.142530 0.294365 0.089738
0.143290 0.339665 0.090548
0.144050 0.139575 0.091008
0.144810 0.265395 0.091156
0.145570 0.170115 0.089844
0.146330 0.314140 0.089448
0.147090 0.098915 0.089551
0.147850 0.194105 0.088886
0.148610 0.184405 0.088232
0.149370 0.160455 0.089491
0.150130 0.151275 0.088596
0.150890 0.136640 0.087733
0.151650 0.138090 0.088784
0.152410 0.189145 0.085651
0.153170 0.178315 0.086683
0.153930 0.186545 0.085743
0.154690 0.165605 0.085690
0.155450 0.171030 0.086506
0.156210 0.265285 0.086266
0.156970 0.185210 0.086188
0.157730 0.191945 0.085474
0.158490 0.132495 0.084781
0.159250 0.217285 0.084607
0.160010 0.228985 0.084869
0.160770 0.161195 0.083936
0.161530 0.230465 0.083851
0.162290 0.193405 0.083377
0.163050 0.212430 0.083656
0.163810 0.215045 0.082171
0.164570 0.132810 0.082974
0.165330 0.255950 0.081768
0.166090 0.256480 0.081704
0.166850 0.177360 0.081959
0.167610 0.174535 0.081146
0.168370 0.141080 0.081397
0.169130 0.114640 0.080831
0.169890 0.139650 0.080470
0.170650 0.159585 0.080605
0.171410 0.004900 0.080170
0.172170 0.211830 0.080502
0.172930 0.147175 0.081722
0.173690 0.223655 0.082348
0.174450 0.179345 0.082917
0.175210 0.249480 0.082111
0.175970 0.290990 0.082595
0.176730 0.282335 0.082228
0.177490 0.192100 0.082670
0.178250 0.207450 0.082864
0.179010 0.311685 0.084505
0.179770 0.206795 0.085240
0.180530 0.245385 0.084968
0.181290 0.204520 0.086322
0.182050 0.241235 0.086750
0.182810 0.263820 0.087518
0.183570 0.342115 0.087931
0.184330 0.317075 0.087104
0.185090 0.331350 0.087447
0.185850 0.315740 0.088518
0.186610 0.388855 0.088635
0.187370 0.312310 0.088062
0.188130 0.329430 0.088076
0.188890 0.287825 0.088285
0.189650 0.178105 0.088441
0.190410 0.372645 0.088883
0.191170 0.319710 0.089986
0.191930 0.276715 0.090371
0.192690 0.296230 0.089395
0.193450 0.282260 0.089855
0.194210 0.395795 0.090336
0.194970 0.144745 0.089859
0.195730 0.321400 0.090194
0.196490 0.272445 0.090576
0.197250 0.335635 0.091057
0.198010 0.445840 0.090778
0.198770 0.236025 0.090665
0.199530 0.396070 0.090644
0.200290 0.254670 0.090428
0.201050 0.231920 0.091665
0.201810 0.328465 0.090470
0.202570 0.482070 0.091089
0.203330 0.326490 0.089929
0.204090 0.323805 0.090934
0.204850 0.311945 0.091294
0.205610 0.305050 0.090219
0.206370 0.222300 0.090057
0.207130 0.331935 0.090170
0.207890 0.302950 0.091047
0.208650 0.208120 0.091312
0.209410 0.286875 0.091687
0.210170 0.339845 0.091977
0.210930 0.302910 0.091379
0.211690 0.273965 0.092231
0.212450 0.164095 0.090930
0.213210 0.339400 0.090315
0.213970 0.252775 0.090530
0.214730 0.291450 0.090279
0.215490 0.193625 0.090962
0.216250 0.208830 0.090467
0.217010 0.289005 0.090817
0.217770 0.065305 0.090057
0.218530 0.141005 0.090180
0.219290 0.275150 0.089318
0.220050 0.223530 0.090824
0.220810 0.309895 0.090184
0.221570 0.343975 0.089894
0.222330 0.285120 0.089399
0.223090 0.214570 0.090421
0.223850 0.145790 0.089707
0.224610 0.132310 0.088179
0.225370 0.216750 0.087585
0.226130 0.157765 0.087839
0.226890 0.169425 0.086825
0.227650 0.211010 0.087433
0.228410 0.184295 0.086326
0.229170 0.117075 0.085347
0.229930 0.262110 0.085608
0.230690 0.241740 0.085332
0.231450 0.292360 0.084926
0.232210 0.295420 0.083879
0.232970 0.250270 0.085000
0.233730 0.233295 0.084668
0.234490 0.153245 0.083384
0.235250 0.237665 0.083380
0.236010 0.103030 0.083172
0.236770 0.141135 0.084173
0.237530 0.138385 0.083172
0.238290 0.125795 0.081284
0.239050 0.114905 0.082394
0.239810 0.281855 0.081213
0.240570 0.196685 0.081528
0.241330 0.231845 0.081726
0.242090 0.187070 0.081973
0.242850 0.204485 0.080827
0.243610 0.178915 0.081627
0.244370 0.200465 0.080467
0.245130 0.172455 0.080438
0.245890 0.186230 0.080304
0.246650 0.179465 0.080014
0.247410 0.133550 0.080127
0.248170 0.216735 0.078338
0.248930 0.102540 0.079045
0.249690 0.072605 0.078211
0.250450 0.149260 0.079477
0.251210 0.155400 0.078009
0.251970 0.159400 0.078469
0.252730 0.227565 0.078236
0.253490 0.232475 0.078066
0.254250 0.132335 0.077751
0.255010 0.266860 0.075976
0.255770 0.180305 0.075916
0.256530 0.097945 0.076492
0.257290 0.215525 0.077447
0.258050 0.147710 0.075378
0.258810 0.071675 0.075937
0.259570 0.035230 0.076266
0.260330 0.142430 0.075757
0.261090 0.155685 0.075665
0.261850 0.140770 0.075898
0.262610 0.093945 0.074791
0.263370 0.232175 0.073907
0.264130 0.144495 0.074569
0.264890 0.055880 0.074328
0.265650 0.044845 0.074077
0.266410 0.081645 0.073232
0.267170 0.143365 0.074151
0.267930 0.135985 0.073009
0.268690 0.067305 0.073925
0.269450 0.088260 0.073617
0.270210 0.072160 0.073048
0.270970 0.252165 0.072808
0.271720 0.080140 0.072917
0.272480 0.062410 0.072281
0.273240 0.100000 0.072291
0.274000 0.104745 0.072295
0.274760 0.059530 0.071952
0.275520 0.108660 0.071245
0.276280 0.119820 0.071931
0.277040 0.150500 0.071662
0.277800 0.099045 0.071216
0.278560 0.119645 0.070410
0.279320 0.027215 0.071107
0.280080 0.109460 0.070573
0.280840 0.117275 0.070265
0.281600 0.079930 0.070042
0.282360 0.149905 0.071149
0.283120 0.001715 0.069632
0.283880 0.212795 0.070453
0.284640 0.197275 0.070396
0.285400 0.187115 0.069699
0.286160 0.095365 0.069922
0.286920 0.165450 0.070357
0.287680 0.003655 0.070343
0.288440 0.084570 0.070866
0.289200 0.043860 0.070393
0.289960 0.155090 0.069279
0.290720 0.057955 0.070474
0.291480 0.066875 0.070315
0.292240 -0.014775 0.070134
0.293000 0.123675 0.070615
0.293760 0.066465 0.070393
0.294520 0.160125 0.071383
0.295280 0.119600 0.070258
0.296040 0.081205 0.070145
0.296800 0.089875 0.070293
0.297560 0.049695 0.070502
0.298320 -0.028140 0.070566
0.299080 0.053100 0.070548
0.299840 0.096370 0.070682
0.300600 0.038730 0.069742
0.301360 0.016865 0.069349
0.302120 0.110350 0.070488
0.302880 -0.075525 0.070523
0.303640 0.046770 0.069371
0.304400 0.013035 0.068359
0.305160 0.066325 0.068801
0.305920 0.008875 0.069692
0.306680 0.072210 0.070011
0.307440 0.084720 0.070170
0.308200 0.083335 0.070011
0.308960 0.048880 0.070789
0.309720 0.163915 0.070435
0.310480 0.101370 0.070658
0.311240 0.116430 0.070930
0.312000 0.062885 0.070700
0.312760 0.076485 0.071496
0.313520 0.084590 0.070753
0.314280 0.048660 0.071181
0.315040 0.123175 0.072461
0.315800 0.036155 0.072521
0.316560 -0.047720 0.072712
0.317320 0.105110 0.073678
0.318080 0.092860 0.073405
0.318830 0.065210 0.073688
0.319590 -0.006040 0.073921
0.320350 0.122480 0.073854
0.321110 0.048020 0.074137
0.321870 0.152655 0.074208
0.322630 0.156240 0.074537
0.323390 0.045730 0.075127
0.324150 0.047675 0.074590
0.324910 0.147750 0.074752
0.325670 0.092725 0.074579
0.326430 0.039650 0.075180
0.327190 0.055985 0.075725
0.327950 -0.038310 0.074318
0.328710 0.108755 0.074583
0.329470 0.068505 0.075979
0.330230 0.069380 0.075799
0.330990 0.137350 0.075803
0.331750 0.119530 0.076015
0.332510 -0.041450 0.075615
0.333270 0.100855 0.075760
0.334030 0.101660 0.076223
0.334790 0.067445 0.075771
0.335550 -0.020150 0.075958
0.336310 0.097825 0.076379
0.337070 -0.018665 0.076344
0.337830 0.019205 0.076849
0.338590 0.027855 0.076779
0.339350 0.033870 0.076627
0.340110 -0.007055 0.076846
0.340870 0.058210 0.077203
0.341630 -0.002195 0.078437
0.342390 0.084770 0.076849
0.343150 0.154605 0.077344
0.343910 0.127885 0.077472
0.344670 0.013345 0.077288
0.345430 0.107525 0.077656
0.346190 -0.023765 0.077868
0.346950 0.026070 0.078289
0.347710 0.033625 0.078373
0.348470 0.120290 0.078228
0.349220 0.065365 0.077910
0.349980 0.053325 0.077942
0.350740 0.175375 0.078129
0.351500 -0.032375 0.075223
0.352260 0.106530 0.075562
0.353020 0.138325 0.073533
0.353780 0.017935 0.073741
0.354540 -0.010740 0.073699
0.355300 -0.018125 0.074349
0.356060 0.106900 0.075035
0.356820 0.037610 0.074982
0.357580 0.167485 0.075520
0.358340 0.056625 0.075159
0.359100 0.128355 0.074989
0.359860 0.081330 0.075576
0.360620 0.044205 0.074707
0.361380 -0.024795 0.075389
0.362140 0.064135 0.075078
0.362900 0.055835 0.075050
0.363660 0.155995 0.075050
0.364420 0.093340 0.076570
0.365180 0.181655 0.075619
0.365940 0.067260 0.075675
0.366700 0.117625 0.076043
0.367460 0.022605 0.076736
0.368220 0.015580 0.077238
0.368980 -0.047395 0.078027
0.369740 -0.005810 0.078660
0.370500 0.098070 0.078193
0.371260 0.136270 0.078540
0.372020 0.034605 0.078791
0.372770 0.009535 0.079374
0.373530 0.047905 0.079413
0.374290 0.073155 0.080205
0.375050 0.081350 0.081192
0.375810 0.087555 0.081945
0.376570 0.045690 0.082235
0.377330 0.071870 0.082744
0.378090 -0.050530 0.083501
0.378850 0.100100 0.084339
0.379610 0.195035 0.083706
0.380370 0.046130 0.084855
0.381130 0.124285 0.084958
0.381890 0.044070 0.085046
0.382650 0.095550 0.087040
0.383410 0.036825 0.087072
0.384170 0.011570 0.087560
0.384930 -0.120460 0.087712
0.385690 0.074410 0.088292
0.386450 0.070865 0.091075
0.387210 0.088225 0.089254
0.387970 0.118040 0.090322
0.388730 -0.080445 0.092885
0.389490 0.188085 0.099275
0.390250 0.015845 0.092839
0.391010 0.058275 0.092977
0.391770 0.182905 0.094332
0.392520 0.040560 0.093589
0.393280 0.010465 0.094286
0.394040 0.083915 0.094834
0.394800 0.040880 0.097217
0.395560 0.018930 0.095506
0.396320 0.046790 0.096471
0.397080 -0.028690 0.097380
0.397840 -0.048760 0.098805
0.398600 0.042895 0.100389
0.399360 0.048990 0.099915
0.400120 0.145720 0.100336
0.400880 -0.038105 0.102228
0.401640 0.031190 0.103037
0.402400 0.126120 0.102033
0.403160 0.058255 0.104636
0.403920 0.044245 0.102861
0.404680 0.236110 0.234979
0.405440 0.008960 0.104632
0.406200 0.027840 0.103692
0.406960 -0.031130 0.105417
0.407720 0.017335 0.105866
0.408480 -0.041090 0.108151
0.409240 0.146190 0.106775
0.409990 0.064790 0.108624
0.410750 0.174960 0.107242
0.411510 0.287910 0.107790
0.412270 0.141560 0.107627
0.413030 0.048405 0.109579
0.413790 0.199195 0.108876
0.414550 0.036000 0.108685
0.415310 0.009610 0.109035
0.416070 0.108885 0.111223
0.416830 0.044360 0.110888
0.417590 0.167090 0.111680
0.418350 0.005140 0.112125
0.419110 0.009530 0.112390
0.419870 -0.070475 0.111800
0.420630 -0.033440 0.112603
0.421390 0.058760 0.113699
0.422150 0.026160 0.115675
0.422910 0.023115 0.115785
0.423670 0.206855 0.115838
0.424430 0.192500 0.118327
0.425190 0.026470 0.120308
0.425940 0.076240 0.120750
0.426700 0.042505 0.121277
0.427460 0.038475 0.124017
0.428220 -0.023470 0.125131
0.428980 0.046825 0.128349
0.429740 0.007665 0.126489
0.430500 0.006190 0.127086
0.431260 0.058360 0.129070
0.432020 -0.076740 0.131467
0.432780 0.104070 0.131556
0.433540 -0.087380 0.135997
0.434300 -0.110765 0.135552
0.435060 -0.025450 0.135718
