# Supplementary material for: De novo design of proteins housing excitonically coupled chlorophyll special pairs
Source: Nat Chem Biol. 2024 Jun 3;20(7):906–15. doi: 10.1038/s41589-024-01626-0 (PMC11213709; doi:10.1038/s41589-024-01626-0)
Supplement: Supplementary file 5 — Raw SAXS data for SP1, SP2 and SP3 apo proteins. [file 41589_2024_1626_MOESM5_ESM.zip › SAXS_data_Fig2/SP1_166uM/Average/SP1_166uM_snap_00015.sub.1.ave.dat]

0.010260 37.352805 5.641287
0.011020 34.899560 3.732702
0.011780 30.660950 2.414791
0.012540 32.982250 1.781110
0.013300 30.361690 1.327726
0.014060 32.789270 1.191393
0.014820 31.561720 1.067284
0.015580 31.408915 0.936864
0.016340 29.932880 0.899618
0.017100 31.546960 0.796948
0.017860 30.153095 0.760527
0.018620 30.985935 0.722776
0.019380 29.471790 0.664622
0.020140 28.777010 0.640032
0.020900 28.613445 0.608091
0.021660 28.973085 0.557182
0.022420 28.283580 0.521757
0.023180 28.145145 0.495591
0.023950 28.067480 0.488921
0.024710 27.481185 0.472040
0.025470 27.446520 0.447362
0.026230 27.179520 0.453554
0.026990 26.668075 0.423515
0.027750 26.741325 0.403377
0.028510 26.843215 0.406538
0.029270 25.872220 0.391987
0.030030 25.456265 0.375930
0.030790 25.173895 0.364367
0.031550 25.419825 0.359671
0.032310 24.615240 0.348741
0.033070 24.778835 0.336743
0.033830 24.194820 0.335304
0.034590 23.536510 0.329615
0.035350 23.226535 0.323179
0.036110 22.941270 0.316163
0.036870 22.959195 0.302496
0.037630 21.790475 0.297829
0.038390 21.874915 0.297719
0.039150 21.699960 0.282783
0.039910 21.223045 0.283918
0.040670 20.559050 0.279855
0.041430 20.750715 0.273593
0.042190 20.372795 0.265704
0.042950 20.254805 0.261185
0.043710 19.591745 0.263978
0.044470 19.382105 0.258911
0.045230 18.956890 0.251054
0.045990 18.478995 0.247571
0.046750 18.257630 0.238801
0.047510 18.044390 0.232758
0.048270 17.949680 0.231142
0.049030 17.319850 0.231195
0.049790 17.126630 0.230071
0.050550 17.019940 0.224017
0.051310 16.763355 0.222560
0.052070 16.303115 0.218950
0.052830 15.748315 0.219417
0.053590 15.703750 0.214806
0.054350 15.193690 0.215591
0.055110 15.041655 0.209417
0.055870 14.693580 0.206754
0.056630 14.274505 0.205545
0.057390 13.750410 0.200265
0.058150 13.809295 0.197726
0.058910 13.544010 0.196970
0.059670 12.996840 0.193260
0.060430 12.775065 0.195216
0.061190 12.411460 0.186513
0.061950 12.202160 0.188296
0.062710 11.939000 0.184678
0.063470 11.709380 0.184063
0.064230 11.290960 0.181075
0.064990 11.261645 0.180180
0.065750 10.986005 0.178320
0.066510 10.977630 0.174533
0.067270 10.438900 0.174466
0.068030 10.346970 0.170032
0.068790 9.880380 0.170863
0.069550 9.525725 0.169201
0.070310 9.337645 0.166701
0.071070 9.310040 0.164851
0.071830 8.858490 0.162330
0.072590 8.621170 0.159498
0.073350 8.512050 0.157649
0.074120 8.037500 0.156453
0.074880 8.112145 0.156800
0.075640 7.801065 0.152638
0.076400 7.711940 0.154066
0.077160 7.347430 0.151846
0.077920 7.395795 0.151570
0.078680 6.894210 0.145474
0.079440 6.859050 0.146287
0.080200 6.663760 0.147733
0.080960 6.430265 0.142977
0.081720 6.406180 0.142854
0.082480 5.993435 0.141220
0.083240 5.927675 0.138939
0.084000 5.791315 0.142988
0.084760 5.545935 0.143264
0.085520 5.419955 0.142069
0.086280 5.275795 0.141071
0.087040 5.117945 0.140817
0.087800 4.881865 0.140000
0.088560 4.774090 0.141404
0.089320 4.591855 0.140442
0.090080 4.471140 0.144201
0.090840 4.225810 0.146089
0.091600 4.271100 0.143511
0.092360 3.866570 0.144749
0.093120 3.803015 0.147171
0.093880 3.800770 0.144063
0.094640 3.690860 0.144710
0.095400 3.639975 0.143200
0.096160 3.479320 0.138897
0.096920 3.331425 0.137949
0.097680 3.246625 0.138023
0.098440 3.052875 0.137977
0.099200 3.044545 0.132967
0.099960 2.826015 0.134049
0.100720 2.763155 0.135389
0.101480 2.668465 0.131711
0.102240 2.740195 0.130856
0.103000 2.503880 0.126945
0.103760 2.283335 0.125817
0.104520 2.386250 0.124102
0.105280 2.256720 0.122479
0.106040 1.849815 0.119328
0.106800 2.108850 0.118515
0.107560 1.931460 0.117535
0.108320 1.857810 0.120011
0.109080 1.887175 0.118561
0.109840 1.867440 0.117673
0.110600 1.597180 0.117337
0.111360 1.570070 0.116747
0.112120 1.636710 0.116312
0.112880 1.488575 0.114859
0.113640 1.368515 0.111955
0.114400 1.338060 0.111673
0.115160 1.343635 0.110361
0.115920 1.155515 0.108596
0.116680 1.211045 0.110530
0.117440 1.094540 0.109003
0.118200 1.172200 0.108345
0.118960 1.067255 0.107458
0.119720 0.892670 0.105651
0.120480 0.919465 0.105905
0.121240 0.888805 0.107019
0.122000 0.796980 0.105537
0.122760 0.916835 0.103554
0.123520 0.744740 0.103476
0.124280 0.740490 0.103709
0.125040 0.712365 0.101853
0.125800 0.766090 0.102199
0.126560 0.609580 0.101298
0.127320 0.544405 0.101227
0.128080 0.525470 0.099738
0.128840 0.532805 0.099650
0.129600 0.599995 0.098458
0.130360 0.646960 0.098278
0.131120 0.506240 0.096864
0.131880 0.449380 0.097946
0.132640 0.455965 0.096407
0.133400 0.417085 0.096945
0.134160 0.418335 0.095926
0.134920 0.431010 0.094890
0.135680 0.358435 0.093837
0.136440 0.224205 0.093607
0.137200 0.182090 0.094112
0.137960 0.313180 0.093434
0.138730 0.397860 0.092139
0.139490 0.337290 0.093190
0.140250 0.233730 0.090658
0.141010 0.194400 0.091832
0.141770 0.277240 0.091156
0.142530 0.424890 0.090103
0.143290 0.226410 0.091556
0.144050 0.255905 0.090255
0.144810 0.274700 0.089579
0.145570 0.204295 0.089710
0.146330 0.201610 0.089127
0.147090 0.208155 0.088812
0.147850 0.177975 0.088982
0.148610 0.150990 0.087804
0.149370 0.267535 0.089070
0.150130 0.193695 0.088377
0.150890 0.150115 0.087115
0.151650 0.060185 0.088868
0.152410 0.204705 0.086743
0.153170 0.281875 0.086114
0.153930 0.185640 0.085824
0.154690 0.053420 0.085187
0.155450 0.138310 0.086280
0.156210 0.189280 0.085916
0.156970 0.210320 0.085021
0.157730 0.091795 0.084859
0.158490 0.177475 0.083561
0.159250 0.201660 0.084424
0.160010 0.167575 0.083239
0.160770 0.140975 0.083964
0.161530 0.282615 0.082963
0.162290 0.242695 0.082673
0.163050 0.114835 0.082362
0.163810 0.173765 0.083642
0.164570 0.333910 0.083320
0.165330 0.264705 0.082992
0.166090 0.196620 0.081386
0.166850 0.188135 0.082270
0.167610 0.309425 0.081782
0.168370 0.055975 0.082175
0.169130 0.203685 0.080944
0.169890 0.256085 0.080944
0.170650 0.233035 0.080969
0.171410 0.117030 0.080523
0.172170 0.140135 0.081347
0.172930 0.285360 0.080835
0.173690 0.316570 0.081146
0.174450 0.237410 0.081984
0.175210 0.121680 0.082224
0.175970 0.271195 0.082415
0.176730 0.268060 0.082610
0.177490 0.160460 0.083048
0.178250 0.247695 0.083649
0.179010 0.145955 0.084629
0.179770 0.207375 0.084742
0.180530 0.231145 0.085417
0.181290 0.296210 0.086602
0.182050 0.262995 0.087306
0.182810 0.174355 0.086521
0.183570 0.340430 0.088165
0.184330 0.232030 0.086803
0.185090 0.247655 0.088766
0.185850 0.138440 0.087875
0.186610 0.214260 0.087861
0.187370 0.264880 0.087832
0.188130 0.240735 0.089463
0.188890 0.252425 0.088632
0.189650 0.182915 0.089682
0.190410 0.247000 0.088876
0.191170 0.269990 0.089424
0.191930 0.261210 0.089781
0.192690 0.360705 0.090276
0.193450 0.189940 0.089293
0.194210 0.319530 0.090237
0.194970 0.363785 0.089844
0.195730 0.306035 0.089996
0.196490 0.316130 0.090902
0.197250 0.221205 0.090417
0.198010 0.197205 0.091089
0.198770 0.274570 0.090721
0.199530 0.319255 0.092270
0.200290 0.274810 0.090170
0.201050 0.312725 0.091064
0.201810 0.388635 0.091262
0.202570 0.327125 0.091475
0.203330 0.267635 0.090601
0.204090 0.240420 0.088872
0.204850 0.350120 0.089855
0.205610 0.364710 0.090626
0.206370 0.321345 0.090785
0.207130 0.305475 0.091121
0.207890 0.292970 0.091588
0.208650 0.209905 0.091319
0.209410 0.195540 0.090368
0.210170 0.229260 0.090393
0.210930 0.240695 0.091132
0.211690 0.236370 0.091291
0.212450 0.348850 0.090400
0.213210 0.307885 0.091192
0.213970 0.287450 0.090873
0.214730 0.310480 0.091082
0.215490 0.269645 0.091460
0.216250 0.201650 0.090704
0.217010 0.238480 0.089731
0.217770 0.312980 0.090014
0.218530 0.218620 0.089289
0.219290 0.197090 0.090987
0.220050 0.254715 0.090580
0.220810 0.310530 0.089607
0.221570 0.138990 0.088975
0.222330 0.190020 0.090308
0.223090 0.228565 0.089661
0.223850 0.243385 0.088313
0.224610 0.384685 0.088444
0.225370 0.299160 0.088115
0.226130 0.228065 0.087666
0.226890 0.144270 0.088228
0.227650 0.165460 0.086948
0.228410 0.328505 0.086284
0.229170 0.094580 0.086075
0.229930 0.265400 0.086248
0.230690 0.185435 0.084873
0.231450 0.205130 0.084883
0.232210 0.080850 0.085304
0.232970 0.210610 0.084300
0.233730 0.109760 0.085050
0.234490 0.148855 0.084328
0.235250 0.105355 0.083575
0.236010 0.157265 0.083695
0.236770 0.209835 0.083243
0.237530 0.164050 0.082818
0.238290 0.293615 0.081467
0.239050 0.152005 0.081856
0.239810 0.186690 0.082362
0.240570 0.204115 0.081807
0.241330 0.187655 0.082663
0.242090 0.184085 0.080880
0.242850 0.181530 0.080866
0.243610 0.192710 0.080781
0.244370 0.262650 0.079544
0.245130 0.199730 0.080336
0.245890 0.262205 0.080347
0.246650 0.160190 0.079880
0.247410 0.164025 0.078388
0.248170 0.113920 0.079540
0.248930 0.175480 0.079088
0.249690 0.236955 0.078151
0.250450 0.144040 0.078670
0.251210 0.252555 0.078738
0.251970 0.110760 0.077811
0.252730 0.188130 0.078278
0.253490 0.109360 0.077801
0.254250 0.124320 0.076620
0.255010 0.204920 0.076849
0.255770 0.170565 0.075987
0.256530 0.048205 0.075845
0.257290 0.121050 0.077369
0.258050 0.098800 0.075064
0.258810 0.096930 0.076803
0.259570 0.106370 0.075926
0.260330 0.079275 0.075184
0.261090 0.164615 0.074866
0.261850 0.093535 0.075187
0.262610 0.070790 0.075474
0.263370 0.028945 0.073929
0.264130 0.032085 0.073745
0.264890 0.051125 0.074229
0.265650 0.118655 0.073883
0.266410 0.116820 0.073320
0.267170 0.112390 0.073886
0.267930 0.153755 0.073236
0.268690 0.123395 0.072603
0.269450 0.177550 0.073391
0.270210 0.104450 0.073073
0.270970 0.139390 0.073822
0.271720 0.066230 0.072868
0.272480 0.014035 0.072620
0.273240 0.032255 0.072815
0.274000 0.117610 0.072277
0.274760 0.115040 0.072019
0.275520 0.114505 0.071312
0.276280 0.137805 0.071694
0.277040 0.101770 0.071086
0.277800 0.129800 0.071277
0.278560 0.063735 0.070870
0.279320 0.033505 0.070400
0.280080 0.098940 0.070880
0.280840 0.038670 0.070339
0.281600 0.056575 0.069530
0.282360 0.087335 0.069636
0.283120 0.128785 0.070393
0.283880 0.060735 0.069862
0.284640 0.088435 0.069876
0.285400 0.025105 0.070757
0.286160 0.099570 0.070032
0.286920 0.070780 0.070025
0.287680 0.104805 0.070714
0.288440 0.069980 0.070191
0.289200 0.083580 0.070021
0.289960 -0.015020 0.070177
0.290720 -0.061645 0.070053
0.291480 0.056500 0.070141
0.292240 0.041515 0.070534
0.293000 0.140810 0.069604
0.293760 0.034560 0.071308
0.294520 0.058485 0.070969
0.295280 -0.001160 0.070743
0.296040 0.086355 0.069979
0.296800 0.022465 0.070276
0.297560 0.020230 0.070919
0.298320 0.074160 0.070414
0.299080 0.125045 0.070806
0.299840 0.013815 0.069855
0.300600 0.133270 0.070000
0.301360 0.045245 0.069636
0.302120 0.088270 0.069926
0.302880 0.012850 0.070050
0.303640 -0.001825 0.068716
0.304400 0.120250 0.069519
0.305160 -0.015865 0.068819
0.305920 0.089205 0.069554
0.306680 0.087590 0.070453
0.307440 0.053870 0.070311
0.308200 0.028560 0.070665
0.308960 0.030075 0.070870
0.309720 0.034685 0.071563
0.310480 0.093685 0.070898
0.311240 -0.054200 0.071192
0.312000 0.004125 0.069933
0.312760 0.011400 0.071245
0.313520 0.056950 0.071153
0.314280 0.099750 0.069982
0.315040 0.034955 0.072320
0.315800 0.072870 0.073013
0.316560 0.130285 0.071757
0.317320 0.015195 0.073670
0.318080 0.115405 0.073688
0.318830 0.089125 0.073868
0.319590 0.075275 0.073709
0.320350 0.046850 0.073872
0.321110 0.042130 0.074717
0.321870 0.027340 0.073946
0.322630 0.052010 0.074307
0.323390 0.166750 0.074636
0.324150 0.016115 0.075050
0.324910 0.043625 0.074802
0.325670 0.069810 0.075378
0.326430 -0.002440 0.075018
0.327190 -0.010835 0.076001
0.327950 0.085475 0.075304
0.328710 0.037780 0.075074
0.329470 0.053010 0.074975
0.330230 0.100830 0.075131
0.330990 0.059675 0.075668
0.331750 -0.018025 0.075767
0.332510 0.081335 0.074894
0.333270 0.088160 0.074989
0.334030 0.172700 0.075046
0.334790 0.108565 0.074982
0.335550 0.047555 0.076234
0.336310 0.030595 0.075958
0.337070 0.023430 0.075810
0.337830 0.030760 0.076605
0.338590 0.098375 0.076810
0.339350 -0.006050 0.076796
0.340110 0.040775 0.076913
0.340870 0.083885 0.077822
0.341630 0.051195 0.076701
0.342390 0.065170 0.077811
0.343150 0.161120 0.077267
0.343910 -0.005095 0.077595
0.344670 -0.030960 0.076920
0.345430 0.060430 0.077811
0.346190 -0.013260 0.077309
0.346950 -0.074705 0.077663
0.347710 0.078715 0.077440
0.348470 0.091980 0.077062
0.349220 0.044155 0.077143
0.349980 0.134930 0.077733
0.350740 0.095500 0.077214
0.351500 0.012225 0.076432
0.352260 0.124745 0.074908
0.353020 0.010080 0.074335
0.353780 -0.022785 0.073868
0.354540 0.137335 0.073975
0.355300 -0.019345 0.073688
0.356060 0.054825 0.075187
0.356820 0.013795 0.075919
0.357580 0.097690 0.075629
0.358340 0.136080 0.075711
0.359100 0.077555 0.075166
0.359860 0.066980 0.075378
0.360620 0.081250 0.075269
0.361380 0.042580 0.075962
0.362140 0.082605 0.075138
0.362900 0.002310 0.074784
0.363660 -0.015725 0.074583
0.364420 0.027415 0.076004
0.365180 0.060365 0.075004
0.365940 -0.033825 0.077755
0.366700 0.092470 0.077196
0.367460 -0.061655 0.078437
0.368220 0.022055 0.076782
0.368980 0.137650 0.077369
0.369740 0.074880 0.077443
0.370500 0.063710 0.078377
0.371260 0.055545 0.078957
0.372020 0.032255 0.079102
0.372770 -0.039375 0.079869
0.373530 0.114570 0.081206
0.374290 0.034645 0.080820
0.375050 -0.032700 0.081089
0.375810 0.103815 0.081973
0.376570 0.090055 0.082599
0.377330 0.068385 0.083094
0.378090 0.126050 0.082776
0.378850 0.137830 0.083543
0.379610 -0.013170 0.084774
0.380370 0.046180 0.085463
0.381130 0.075315 0.086298
0.381890 0.054040 0.086581
0.382650 0.042130 0.085888
0.383410 0.176250 0.088271
0.384170 -0.056400 0.087634
0.384930 -0.000085 0.088285
0.385690 0.053905 0.088950
0.386450 0.015045 0.088794
0.387210 -0.027270 0.088695
0.387970 0.106590 0.090831
0.388730 0.105125 0.091368
0.389490 0.074915 0.106803
0.390250 0.070245 0.092369
0.391010 0.097080 0.093738
0.391770 0.082870 0.093847
0.392520 0.082575 0.094996
0.393280 0.186830 0.095191
0.394040 0.048735 0.096301
0.394800 -0.000885 0.096033
0.395560 0.089625 0.097479
0.396320 0.062655 0.097489
0.397080 0.235355 0.097436
0.397840 -0.011915 0.100714
0.398600 0.077740 0.099540
0.399360 0.055015 0.101425
0.400120 -0.021780 0.100265
0.400880 0.026455 0.101008
0.401640 0.083485 0.102270
0.402400 0.109095 0.102252
0.403160 0.134490 0.104006
0.403920 0.185370 0.103872
0.404680 0.054215 0.212525
0.405440 0.096545 0.105071
0.406200 0.026780 0.104607
0.406960 0.257505 0.105552
0.407720 -0.001345 0.105484
0.408480 0.058265 0.107341
0.409240 -0.090695 0.106015
0.409990 0.160400 0.106595
0.410750 0.151355 0.108868
0.411510 0.039075 0.107698
0.412270 0.083425 0.107627
0.413030 0.065325 0.108621
0.413790 0.028090 0.108069
0.414550 -0.048430 0.109169
0.415310 0.133435 0.109063
0.416070 -0.027575 0.110255
0.416830 0.171480 0.110495
0.417590 0.059905 0.112946
0.418350 0.168505 0.111651
0.419110 -0.095860 0.113214
0.419870 0.015045 0.112323
0.420630 -0.019210 0.111121
0.421390 0.159485 0.116432
0.422150 -0.014910 0.116227
0.422910 0.200985 0.116627
0.423670 0.039785 0.117175
0.424430 0.149280 0.118868
0.425190 0.011475 0.117687
0.425940 -0.210390 0.122670
0.426700 0.085340 0.123561
0.427460 0.055155 0.122086
0.428220 0.142880 0.126641
0.428980 0.085200 0.126025
0.429740 -0.137075 0.125318
0.430500 0.046185 0.129936
0.431260 0.114520 0.129717
0.432020 0.068810 0.130159
0.432780 0.204865 0.132740
0.433540 -0.138750 0.135336
0.434300 0.030075 0.138094
0.435060 0.136295 0.135845
