# Supplementary material for: De novo design of proteins housing excitonically coupled chlorophyll special pairs
Source: Nat Chem Biol. 2024 Jun 3;20(7):906–15. doi: 10.1038/s41589-024-01626-0 (PMC11213709; doi:10.1038/s41589-024-01626-0)
Supplement: Supplementary file 5 — Raw SAXS data for SP1, SP2 and SP3 apo proteins. [file 41589_2024_1626_MOESM5_ESM.zip › SAXS_data_Fig2/SP1_166uM/Average/SP1_166uM_snap_00029.sub.1.ave.dat]

0.010260 32.487455 6.829851
0.011020 32.166815 3.388759
0.011780 31.596855 2.503826
0.012540 28.622525 1.668331
0.013300 32.193510 1.436043
0.014060 32.515010 1.251842
0.014820 32.557205 0.999798
0.015580 31.107045 0.915990
0.016340 31.777605 0.924986
0.017100 29.844415 0.805796
0.017860 30.131220 0.779505
0.018620 29.575075 0.719890
0.019380 29.397430 0.676757
0.020140 29.487045 0.628154
0.020900 28.712175 0.598303
0.021660 29.657505 0.551103
0.022420 28.957015 0.511545
0.023180 28.161255 0.516149
0.023950 28.776855 0.498815
0.024710 28.027570 0.470658
0.025470 28.574190 0.439406
0.026230 27.378915 0.429441
0.026990 27.360015 0.414678
0.027750 26.797230 0.412783
0.028510 26.688940 0.397348
0.029270 26.184970 0.398794
0.030030 26.714295 0.374777
0.030790 26.133085 0.360743
0.031550 25.389450 0.364226
0.032310 24.581105 0.358624
0.033070 24.778765 0.331885
0.033830 23.646115 0.329678
0.034590 24.082735 0.329710
0.035350 24.070515 0.332143
0.036110 23.601770 0.313642
0.036870 23.142550 0.311492
0.037630 23.237575 0.305223
0.038390 22.160965 0.294707
0.039150 22.277600 0.286499
0.039910 21.908990 0.288402
0.040670 21.513565 0.289844
0.041430 20.983720 0.272129
0.042190 20.792730 0.265909
0.042950 20.284585 0.262656
0.043710 20.031215 0.270516
0.044470 19.761035 0.258674
0.045230 19.282445 0.246397
0.045990 19.089675 0.247157
0.046750 18.774240 0.250209
0.047510 18.203145 0.242016
0.048270 17.963770 0.236298
0.049030 17.260395 0.228211
0.049790 17.437370 0.226754
0.050550 16.863705 0.224038
0.051310 16.713280 0.229021
0.052070 16.837285 0.218646
0.052830 16.277675 0.221549
0.053590 15.881650 0.217231
0.054350 15.530515 0.213497
0.055110 15.177145 0.209569
0.055870 15.000555 0.204148
0.056630 14.283190 0.203225
0.057390 14.008315 0.201556
0.058150 13.722665 0.193388
0.058910 13.624270 0.202677
0.059670 13.340425 0.195983
0.060430 13.088200 0.190820
0.061190 12.657155 0.188136
0.061950 12.346075 0.190774
0.062710 11.710110 0.183296
0.063470 11.821445 0.183211
0.064230 11.512395 0.179979
0.064990 11.300735 0.179806
0.065750 11.025740 0.178087
0.066510 11.050400 0.174844
0.067270 10.196135 0.177723
0.068030 10.059940 0.173808
0.068790 9.766475 0.171616
0.069550 9.735900 0.169696
0.070310 9.331400 0.165905
0.071070 9.292650 0.166478
0.071830 9.115740 0.166351
0.072590 8.849840 0.163469
0.073350 8.557605 0.160339
0.074120 8.695290 0.157705
0.074880 8.137170 0.158398
0.075640 7.900730 0.156803
0.076400 7.934740 0.155958
0.077160 7.783910 0.152062
0.077920 7.209785 0.146874
0.078680 7.033755 0.148030
0.079440 6.814605 0.148002
0.080200 6.681110 0.148264
0.080960 6.539405 0.144618
0.081720 6.308320 0.140615
0.082480 6.223890 0.137348
0.083240 5.925700 0.139466
0.084000 5.847065 0.140085
0.084760 5.802085 0.140113
0.085520 5.386260 0.141959
0.086280 5.186450 0.143158
0.087040 5.208790 0.139438
0.087800 5.021355 0.140131
0.088560 4.852830 0.139409
0.089320 4.770905 0.141199
0.090080 4.678905 0.144968
0.090840 4.514285 0.143020
0.091600 4.006045 0.143469
0.092360 4.266400 0.146425
0.093120 3.874635 0.147942
0.093880 4.196500 0.145661
0.094640 3.608175 0.144936
0.095400 3.657340 0.139894
0.096160 3.656080 0.140513
0.096920 3.447135 0.140534
0.097680 3.520890 0.137843
0.098440 3.101440 0.134982
0.099200 3.285220 0.136577
0.099960 2.886415 0.134438
0.100720 2.773885 0.133490
0.101480 2.973235 0.132465
0.102240 2.638580 0.130672
0.103000 2.710960 0.125021
0.103760 2.476730 0.124165
0.104520 2.503850 0.124526
0.105280 2.358745 0.120141
0.106040 2.091305 0.121368
0.106800 2.330830 0.118805
0.107560 1.988780 0.117550
0.108320 1.990360 0.119417
0.109080 1.875195 0.119936
0.109840 1.641095 0.117818
0.110600 1.869950 0.118847
0.111360 1.669525 0.117284
0.112120 1.419445 0.114777
0.112880 1.400505 0.113861
0.113640 1.655755 0.115035
0.114400 1.137035 0.114374
0.115160 1.395060 0.112687
0.115920 1.163275 0.111040
0.116680 1.204525 0.112779
0.117440 1.023355 0.108306
0.118200 1.094365 0.107687
0.118960 1.085660 0.107663
0.119720 1.027630 0.106924
0.120480 0.973625 0.106881
0.121240 0.935770 0.105806
0.122000 0.906830 0.106245
0.122760 0.796855 0.104318
0.123520 0.577290 0.103398
0.124280 0.658370 0.103536
0.125040 0.703735 0.103083
0.125800 0.633450 0.100658
0.126560 0.614725 0.100697
0.127320 0.592935 0.099915
0.128080 0.711780 0.099533
0.128840 0.718040 0.100573
0.129600 0.546735 0.099526
0.130360 0.415825 0.098002
0.131120 0.570835 0.097267
0.131880 0.406425 0.095746
0.132640 0.461435 0.096821
0.133400 0.422970 0.095965
0.134160 0.177410 0.095265
0.134920 0.281035 0.095601
0.135680 0.271015 0.094342
0.136440 0.238160 0.094409
0.137200 0.356320 0.094045
0.137960 0.369010 0.092599
0.138730 0.293995 0.092397
0.139490 0.211820 0.092960
0.140250 0.339570 0.092935
0.141010 0.242280 0.092058
0.141770 0.287920 0.090566
0.142530 0.216920 0.091959
0.143290 0.205735 0.090530
0.144050 0.210040 0.089286
0.144810 0.129395 0.090484
0.145570 0.164640 0.090912
0.146330 0.178895 0.088858
0.147090 0.111770 0.089859
0.147850 0.151965 0.089109
0.148610 0.125050 0.087857
0.149370 0.139980 0.088398
0.150130 0.139205 0.087677
0.150890 0.125575 0.087783
0.151650 0.165520 0.085912
0.152410 0.055540 0.086885
0.153170 0.175150 0.087093
0.153930 0.058580 0.085757
0.154690 0.068735 0.086881
0.155450 0.141850 0.086690
0.156210 0.159675 0.086178
0.156970 0.062570 0.085474
0.157730 0.154080 0.085647
0.158490 0.006490 0.084728
0.159250 0.158795 0.085120
0.160010 -0.068400 0.083695
0.160770 0.214925 0.083678
0.161530 0.153975 0.083720
0.162290 0.157270 0.084261
0.163050 0.162210 0.083738
0.163810 0.146440 0.082528
0.164570 0.242335 0.082900
0.165330 0.114750 0.083720
0.166090 0.097285 0.081871
0.166850 0.087305 0.082146
0.167610 0.201320 0.081814
0.168370 0.130200 0.082196
0.169130 0.268090 0.082062
0.169890 0.169620 0.081676
0.170650 0.086710 0.081379
0.171410 0.181535 0.080842
0.172170 0.164550 0.081163
0.172930 0.335995 0.081255
0.173690 0.255130 0.081927
0.174450 0.153660 0.082426
0.175210 0.164000 0.083020
0.175970 0.227025 0.081825
0.176730 0.264880 0.082139
0.177490 0.159030 0.083228
0.178250 0.256110 0.083798
0.179010 0.221230 0.084897
0.179770 0.167270 0.085856
0.180530 0.205895 0.085159
0.181290 0.194660 0.086079
0.182050 0.119930 0.087829
0.182810 0.309395 0.085958
0.183570 0.238345 0.086549
0.184330 0.178200 0.088119
0.185090 0.177230 0.087709
0.185850 0.349845 0.087900
0.186610 0.288950 0.088186
0.187370 0.282765 0.087341
0.188130 0.222130 0.087963
0.188890 0.348850 0.089303
0.189650 0.244920 0.090032
0.190410 0.250610 0.088218
0.191170 0.276400 0.089402
0.191930 0.225400 0.089993
0.192690 0.201500 0.090757
0.193450 0.368395 0.088971
0.194210 0.324480 0.090919
0.194970 0.350370 0.090099
0.195730 0.379825 0.091376
0.196490 0.341955 0.091545
0.197250 0.348415 0.091648
0.198010 0.160405 0.090265
0.198770 0.241235 0.090495
0.199530 0.277915 0.090736
0.200290 0.198655 0.090739
0.201050 0.258280 0.090704
0.201810 0.236475 0.090177
0.202570 0.378820 0.092797
0.203330 0.342270 0.090612
0.204090 0.268480 0.090477
0.204850 0.327745 0.090707
0.205610 0.145210 0.091206
0.206370 0.291385 0.090099
0.207130 0.277135 0.091429
0.207890 0.310610 0.090895
0.208650 0.199595 0.091050
0.209410 0.190345 0.089912
0.210170 0.306395 0.091178
0.210930 0.204800 0.089844
0.211690 0.184035 0.091931
0.212450 0.220795 0.091135
0.213210 0.301680 0.091301
0.213970 0.159385 0.091132
0.214730 0.104000 0.090626
0.215490 0.219505 0.091818
0.216250 0.419485 0.089859
0.217010 0.316315 0.091931
0.217770 0.239250 0.091482
0.218530 0.187575 0.089933
0.219290 0.314410 0.090378
0.220050 0.197830 0.090548
0.220810 0.300670 0.089625
0.221570 0.286320 0.090640
0.222330 0.256640 0.088603
0.223090 0.146080 0.090566
0.223850 0.144665 0.088656
0.224610 0.371310 0.088596
0.225370 0.155505 0.087885
0.226130 0.286590 0.087560
0.226890 0.123500 0.087649
0.227650 0.315010 0.087557
0.228410 0.215430 0.087044
0.229170 0.260635 0.085293
0.229930 0.097070 0.084933
0.230690 0.170835 0.085545
0.231450 0.171915 0.084696
0.232210 0.200785 0.086439
0.232970 0.260940 0.084629
0.233730 0.104665 0.084880
0.234490 0.246395 0.084049
0.235250 0.205525 0.084137
0.236010 0.220685 0.083487
0.236770 0.236260 0.082659
0.237530 0.124975 0.082348
0.238290 0.209480 0.082373
0.239050 0.086195 0.082963
0.239810 0.178365 0.082164
0.240570 0.295320 0.082023
0.241330 0.145510 0.081040
0.242090 0.059415 0.081361
0.242850 0.236740 0.081941
0.243610 0.152570 0.080905
0.244370 0.077330 0.080032
0.245130 0.193970 0.080357
0.245890 0.029990 0.081050
0.246650 0.177385 0.079508
0.247410 0.134050 0.079664
0.248170 0.099130 0.079993
0.248930 0.093935 0.079123
0.249690 0.147445 0.078600
0.250450 0.087855 0.078890
0.251210 0.063925 0.078023
0.251970 0.297815 0.078335
0.252730 0.365385 0.078144
0.253490 0.155055 0.078076
0.254250 0.143320 0.077740
0.255010 0.062280 0.076726
0.255770 0.134750 0.077100
0.256530 0.072325 0.075488
0.257290 0.118095 0.076467
0.258050 0.008565 0.075736
0.258810 -0.059300 0.076436
0.259570 0.143090 0.075134
0.260330 0.175830 0.076835
0.261090 0.144960 0.076064
0.261850 0.086255 0.075668
0.262610 0.165435 0.075032
0.263370 0.089760 0.074576
0.264130 -0.000555 0.074420
0.264890 0.156010 0.074466
0.265650 0.050025 0.074565
0.266410 0.193625 0.073727
0.267170 0.045545 0.074158
0.267930 0.108905 0.073943
0.268690 0.162370 0.073720
0.269450 0.002425 0.072712
0.270210 0.049050 0.073073
0.270970 0.199045 0.072535
0.271720 0.163775 0.073267
0.272480 -0.021490 0.073175
0.273240 0.103055 0.072341
0.274000 0.093805 0.073232
0.274760 0.098900 0.072210
0.275520 0.001425 0.072132
0.276280 0.032975 0.071577
0.277040 0.029555 0.071347
0.277800 0.137080 0.070626
0.278560 0.133680 0.071492
0.279320 0.122210 0.071365
0.280080 0.110535 0.070255
0.280840 0.132505 0.069996
0.281600 0.121520 0.070513
0.282360 0.027950 0.070661
0.283120 0.056165 0.069745
0.283880 0.059840 0.070414
0.284640 0.052940 0.070467
0.285400 0.011390 0.070389
0.286160 0.129180 0.070329
0.286920 0.031255 0.070965
0.287680 -0.012945 0.069749
0.288440 0.003025 0.070732
0.289200 0.028520 0.070357
0.289960 0.064340 0.070375
0.290720 -0.014600 0.070396
0.291480 0.017245 0.070187
0.292240 0.178500 0.070492
0.293000 0.080940 0.070127
0.293760 0.041065 0.071627
0.294520 0.050805 0.070972
0.295280 0.149885 0.071503
0.296040 0.079970 0.071093
0.296800 0.070120 0.071269
0.297560 0.075340 0.069926
0.298320 0.114760 0.070827
0.299080 -0.035310 0.070583
0.299840 0.069750 0.071223
0.300600 0.149415 0.070711
0.301360 0.047270 0.069197
0.302120 0.006565 0.069448
0.302880 0.059745 0.071103
0.303640 0.118390 0.068925
0.304400 0.017860 0.069399
0.305160 0.106325 0.069388
0.305920 0.174940 0.069752
0.306680 -0.014615 0.069989
0.307440 0.091200 0.069954
0.308200 0.086605 0.070767
0.308960 0.107170 0.071729
0.309720 0.116985 0.071347
0.310480 0.042655 0.070714
0.311240 0.012595 0.071298
0.312000 0.145570 0.070555
0.312760 0.103605 0.071227
0.313520 0.090160 0.070796
0.314280 0.032295 0.070562
0.315040 -0.054750 0.072599
0.315800 0.101815 0.072164
0.316560 0.020885 0.071846
0.317320 0.063140 0.074887
0.318080 0.024575 0.074063
0.318830 0.112775 0.073285
0.319590 0.154580 0.073897
0.320350 0.100670 0.073780
0.321110 0.143150 0.073639
0.321870 0.064835 0.074887
0.322630 0.068705 0.074211
0.323390 0.025750 0.075134
0.324150 0.027295 0.074494
0.324910 0.043545 0.075948
0.325670 0.204085 0.075930
0.326430 0.116790 0.076079
0.327190 0.135445 0.075845
0.327950 0.067495 0.074590
0.328710 0.093300 0.074954
0.329470 0.082265 0.074158
0.330230 -0.040775 0.075163
0.330990 0.129845 0.076086
0.331750 -0.000060 0.075827
0.332510 -0.036980 0.076358
0.333270 0.036680 0.075863
0.334030 0.097705 0.077196
0.334790 0.129745 0.076061
0.335550 0.139470 0.076287
0.336310 0.112240 0.076411
0.337070 -0.034280 0.076697
0.337830 -0.057470 0.076641
0.338590 0.095690 0.076747
0.339350 -0.023500 0.076952
0.340110 -0.015960 0.077443
0.340870 -0.021610 0.076998
0.341630 -0.115500 0.076761
0.342390 0.000345 0.077475
0.343150 0.067315 0.077733
0.343910 0.067120 0.077634
0.344670 0.074095 0.077199
0.345430 0.055335 0.077571
0.346190 0.214645 0.077786
0.346950 0.018140 0.078412
0.347710 0.096660 0.077447
0.348470 0.160170 0.077500
0.349220 0.027945 0.078221
0.349980 0.066150 0.077426
0.350740 0.085180 0.077047
0.351500 0.134965 0.075382
0.352260 0.019705 0.075276
0.353020 0.027455 0.074940
0.353780 0.009310 0.074470
0.354540 0.098960 0.073794
0.355300 0.084520 0.074714
0.356060 0.024610 0.075163
0.356820 0.027280 0.074869
0.357580 -0.024630 0.074558
0.358340 0.015685 0.076061
0.359100 -0.016715 0.075820
0.359860 0.090915 0.075308
0.360620 0.060240 0.076213
0.361380 0.108370 0.075141
0.362140 0.000435 0.076623
0.362900 0.004365 0.075110
0.363660 0.067125 0.076584
0.364420 0.099220 0.076849
0.365180 0.082530 0.075711
0.365940 0.129665 0.076153
0.366700 0.081315 0.076892
0.367460 0.116125 0.077666
0.368220 -0.043760 0.077450
0.368980 0.065040 0.077553
0.369740 0.032320 0.079381
0.370500 -0.083365 0.078575
0.371260 0.125720 0.079629
0.372020 0.056290 0.078568
0.372770 0.103275 0.079707
0.373530 0.132910 0.080127
0.374290 0.060960 0.080870
0.375050 0.107740 0.082284
0.375810 0.072765 0.082051
0.376570 0.072235 0.082323
0.377330 -0.058855 0.083112
0.378090 0.015305 0.085011
0.378850 0.095220 0.084109
0.379610 -0.006720 0.084052
0.380370 0.034175 0.085520
0.381130 0.143040 0.086492
0.381890 0.053035 0.087122
0.382650 0.039610 0.086842
0.383410 0.072125 0.088320
0.384170 0.108805 0.087864
0.384930 0.049025 0.088504
0.385690 0.057615 0.089035
0.386450 0.041850 0.089777
0.387210 -0.019715 0.090000
0.387970 0.139100 0.090081
0.388730 0.147345 0.091068
0.389490 -0.028435 0.100941
0.390250 0.033260 0.093586
0.391010 0.095115 0.093271
0.391770 0.029745 0.092839
0.392520 0.043475 0.094791
0.393280 0.122695 0.093483
0.394040 0.011920 0.096259
0.394800 0.148685 0.097238
0.395560 0.124565 0.097440
0.396320 0.012420 0.096238
0.397080 0.039130 0.098564
0.397840 0.196040 0.097847
0.398600 0.039760 0.099501
0.399360 0.092720 0.098327
0.400120 0.182695 0.101577
0.400880 0.056445 0.101878
0.401640 0.078550 0.101920
0.402400 -0.064500 0.102942
0.403160 0.071475 0.104081
0.403920 0.162105 0.105403
0.404680 0.057035 0.195725
0.405440 0.023725 0.105163
0.406200 -0.077450 0.104526
0.406960 0.005910 0.105863
0.407720 -0.003590 0.106372
0.408480 0.044855 0.106181
0.409240 0.151355 0.107857
0.409990 -0.018085 0.104696
0.410750 0.059890 0.108465
0.411510 -0.087300 0.106938
0.412270 -0.055265 0.106963
0.413030 -0.112650 0.107327
0.413790 0.131345 0.109745
0.414550 0.015290 0.110414
0.415310 -0.025475 0.111719
0.416070 0.084920 0.109664
0.416830 -0.012500 0.112885
0.417590 -0.004415 0.110032
0.418350 -0.040570 0.109689
0.419110 0.023590 0.111955
0.419870 -0.159450 0.112592
0.420630 -0.095500 0.112603
0.421390 0.038050 0.114417
0.422150 -0.038975 0.114431
0.422910 0.182560 0.117171
0.423670 0.090205 0.117058
0.424430 -0.018880 0.119498
0.425190 0.104255 0.121337
0.425940 0.187880 0.121234
0.426700 -0.043210 0.119707
0.427460 0.084100 0.124378
0.428220 -0.029690 0.123076
0.428980 0.137165 0.122079
0.429740 0.018600 0.127790
0.430500 0.076600 0.127302
0.431260 0.202785 0.125633
0.432020 -0.126535 0.129869
0.432780 0.103925 0.131209
0.433540 -0.030935 0.134431
0.434300 -0.142795 0.137645
0.435060 0.286485 0.139371
