# Supplementary material for: De novo design of proteins housing excitonically coupled chlorophyll special pairs
Source: Nat Chem Biol. 2024 Jun 3;20(7):906–15. doi: 10.1038/s41589-024-01626-0 (PMC11213709; doi:10.1038/s41589-024-01626-0)
Supplement: Supplementary file 5 — Raw SAXS data for SP1, SP2 and SP3 apo proteins. [file 41589_2024_1626_MOESM5_ESM.zip › SAXS_data_Fig2/SP1_166uM/Average/SP1_166uM_snap_00048.sub.1.ave.dat]

0.010260 36.488990 5.131064
0.011020 31.600345 3.407663
0.011780 33.061520 2.513890
0.012540 34.321085 1.751994
0.013300 32.597745 1.331043
0.014060 32.459405 1.263225
0.014820 31.735750 1.060665
0.015580 32.113355 0.984180
0.016340 32.602020 0.887631
0.017100 30.909525 0.789342
0.017860 31.184300 0.767249
0.018620 30.538015 0.714752
0.019380 31.672310 0.638646
0.020140 30.217055 0.634448
0.020900 30.048525 0.584342
0.021660 29.304420 0.545438
0.022420 28.394780 0.538324
0.023180 29.165505 0.505739
0.023950 29.228590 0.477044
0.024710 28.389995 0.472755
0.025470 28.205160 0.446086
0.026230 28.010635 0.433292
0.026990 27.634135 0.418359
0.027750 27.270760 0.415113
0.028510 26.559570 0.400863
0.029270 26.825740 0.388281
0.030030 26.086825 0.371510
0.030790 25.673945 0.370329
0.031550 25.769515 0.361478
0.032310 25.142975 0.343278
0.033070 24.685905 0.342850
0.033830 24.754365 0.333582
0.034590 24.537690 0.321047
0.035350 24.014260 0.327709
0.036110 23.793955 0.314760
0.036870 22.873710 0.303098
0.037630 22.984525 0.300042
0.038390 22.631360 0.292744
0.039150 21.501190 0.293649
0.039910 21.843810 0.284477
0.040670 21.040155 0.278271
0.041430 21.062165 0.277893
0.042190 20.716160 0.269554
0.042950 20.257510 0.268596
0.043710 20.329245 0.261213
0.044470 19.752560 0.256333
0.045230 19.451215 0.251683
0.045990 19.108040 0.253964
0.046750 18.551490 0.243921
0.047510 18.240320 0.236941
0.048270 18.022580 0.238752
0.049030 17.968790 0.228451
0.049790 17.404260 0.228207
0.050550 16.901785 0.227808
0.051310 16.804610 0.223681
0.052070 16.167225 0.223451
0.052830 15.774575 0.215329
0.053590 15.692670 0.217288
0.054350 15.317830 0.210979
0.055110 14.695665 0.210421
0.055870 14.722085 0.208568
0.056630 14.216640 0.203939
0.057390 13.968605 0.200658
0.058150 13.943260 0.199749
0.058910 13.701405 0.197012
0.059670 12.973825 0.195866
0.060430 12.832150 0.194388
0.061190 12.507985 0.189169
0.061950 12.425045 0.188320
0.062710 11.988835 0.186379
0.063470 11.837735 0.183434
0.064230 11.610780 0.182252
0.064990 11.227550 0.178702
0.065750 10.908995 0.175591
0.066510 10.679755 0.177150
0.067270 10.308055 0.172210
0.068030 10.047235 0.172260
0.068790 9.922225 0.169318
0.069550 9.633770 0.167786
0.070310 9.482780 0.164806
0.071070 9.176265 0.163586
0.071830 8.821780 0.164052
0.072590 8.702715 0.161906
0.073350 8.664730 0.160753
0.074120 8.473650 0.158518
0.074880 8.044510 0.155311
0.075640 7.852805 0.153579
0.076400 7.772105 0.152744
0.077160 7.314925 0.149901
0.077920 7.154600 0.148129
0.078680 7.137235 0.148953
0.079440 6.876525 0.149261
0.080200 6.665150 0.144961
0.080960 6.440090 0.144629
0.081720 6.242375 0.143165
0.082480 6.273040 0.142938
0.083240 6.021875 0.139703
0.084000 5.777640 0.142500
0.084760 5.767830 0.141549
0.085520 5.390780 0.142779
0.086280 5.278950 0.142097
0.087040 5.147100 0.141075
0.087800 4.983820 0.140647
0.088560 4.817650 0.140509
0.089320 4.709185 0.143868
0.090080 4.476675 0.145502
0.090840 4.313715 0.145343
0.091600 4.083370 0.144339
0.092360 4.066495 0.144664
0.093120 4.064315 0.145127
0.093880 4.085755 0.146471
0.094640 3.425790 0.146011
0.095400 3.622570 0.140410
0.096160 3.490385 0.140732
0.096920 3.396705 0.137737
0.097680 3.289395 0.136757
0.098440 3.234550 0.135011
0.099200 3.031685 0.133359
0.099960 2.942365 0.133554
0.100720 2.799855 0.132836
0.101480 2.827155 0.131584
0.102240 2.565245 0.129661
0.103000 2.623800 0.126828
0.103760 2.386195 0.123745
0.104520 2.325630 0.123041
0.105280 2.114460 0.123982
0.106040 2.104070 0.119777
0.106800 2.108840 0.118412
0.107560 1.806175 0.117811
0.108320 1.839825 0.117875
0.109080 1.920645 0.120523
0.109840 1.783745 0.118989
0.110600 1.733720 0.118345
0.111360 1.710775 0.114770
0.112120 1.455215 0.114519
0.112880 1.408565 0.114021
0.113640 1.396015 0.112882
0.114400 1.364260 0.111612
0.115160 1.197850 0.110424
0.115920 1.184700 0.110827
0.116680 1.182600 0.111460
0.117440 1.018830 0.108455
0.118200 1.013420 0.108296
0.118960 1.119570 0.109074
0.119720 0.967325 0.107889
0.120480 0.862745 0.105859
0.121240 0.896525 0.106489
0.122000 0.939800 0.105000
0.122760 0.917975 0.106581
0.123520 0.616185 0.104473
0.124280 0.650400 0.103610
0.125040 0.707730 0.102309
0.125800 0.610600 0.101588
0.126560 0.565680 0.101733
0.127320 0.578415 0.100233
0.128080 0.491455 0.100315
0.128840 0.510700 0.099869
0.129600 0.579885 0.099844
0.130360 0.516485 0.098731
0.131120 0.254750 0.098281
0.131880 0.414130 0.097793
0.132640 0.493220 0.097175
0.133400 0.336485 0.095965
0.134160 0.354875 0.095888
0.134920 0.256005 0.095293
0.135680 0.373070 0.093257
0.136440 0.297035 0.093692
0.137200 0.312270 0.092405
0.137960 0.213405 0.093967
0.138730 0.299535 0.092405
0.139490 0.201405 0.093950
0.140250 0.237395 0.091531
0.141010 0.260850 0.092694
0.141770 0.116495 0.090686
0.142530 0.211875 0.091298
0.143290 0.181720 0.091620
0.144050 0.121710 0.091167
0.144810 0.078835 0.090675
0.145570 0.207945 0.090424
0.146330 0.172190 0.090187
0.147090 0.090125 0.089406
0.147850 0.135290 0.087652
0.148610 0.177215 0.089908
0.149370 0.284805 0.089975
0.150130 0.120440 0.088837
0.150890 0.080700 0.088632
0.151650 0.148225 0.088133
0.152410 0.049035 0.087284
0.153170 0.079765 0.087252
0.153930 0.102675 0.087182
0.154690 0.102545 0.086616
0.155450 0.097775 0.086178
0.156210 0.151060 0.085781
0.156970 0.181060 0.085463
0.157730 0.195125 0.086110
0.158490 0.087990 0.084650
0.159250 0.009355 0.084813
0.160010 0.092735 0.084961
0.160770 0.065995 0.085407
0.161530 0.251445 0.084013
0.162290 0.070465 0.084021
0.163050 0.168640 0.083221
0.163810 0.113285 0.083098
0.164570 0.199490 0.082893
0.165330 0.054255 0.083154
0.166090 0.179440 0.081368
0.166850 0.092940 0.081952
0.167610 0.065745 0.081704
0.168370 0.101270 0.082447
0.169130 0.126765 0.081199
0.169890 0.129780 0.081810
0.170650 0.190935 0.081482
0.171410 0.154820 0.080534
0.172170 0.047960 0.080559
0.172930 0.112535 0.082062
0.173690 0.095030 0.081464
0.174450 0.186835 0.082185
0.175210 0.150545 0.083175
0.175970 0.196270 0.082376
0.176730 0.108120 0.082666
0.177490 0.192095 0.083041
0.178250 0.254530 0.083458
0.179010 0.060530 0.085064
0.179770 0.351390 0.085951
0.180530 0.294885 0.085781
0.181290 0.101645 0.086025
0.182050 0.184830 0.086407
0.182810 0.328665 0.085608
0.183570 0.304545 0.088706
0.184330 0.200795 0.087104
0.185090 0.258695 0.087645
0.185850 0.230075 0.087475
0.186610 0.293330 0.088225
0.187370 0.316740 0.087649
0.188130 0.297675 0.089066
0.188890 0.310470 0.089098
0.189650 0.322210 0.089512
0.190410 0.213900 0.087316
0.191170 0.229110 0.089579
0.191930 0.183610 0.090067
0.192690 0.215755 0.090134
0.193450 0.361200 0.089615
0.194210 0.261930 0.089809
0.194970 0.281335 0.089781
0.195730 0.297345 0.090400
0.196490 0.277280 0.089445
0.197250 0.286170 0.090866
0.198010 0.144600 0.091192
0.198770 0.217485 0.090608
0.199530 0.171745 0.090884
0.200290 0.196300 0.090651
0.201050 0.260560 0.091305
0.201810 0.305955 0.091018
0.202570 0.166790 0.091315
0.203330 0.300355 0.090941
0.204090 0.443440 0.090315
0.204850 0.236220 0.090990
0.205610 0.174080 0.090958
0.206370 0.136895 0.090686
0.207130 0.238780 0.091814
0.207890 0.242450 0.091825
0.208650 0.311950 0.091103
0.209410 0.245320 0.090668
0.210170 0.237255 0.091779
0.210930 0.227885 0.092097
0.211690 0.314685 0.091506
0.212450 0.219185 0.090955
0.213210 0.388885 0.091478
0.213970 0.186495 0.091163
0.214730 0.324035 0.091750
0.215490 0.226125 0.091001
0.216250 0.238420 0.091492
0.217010 0.191645 0.090884
0.217770 0.338355 0.090725
0.218530 0.124025 0.090152
0.219290 0.127105 0.090304
0.220050 0.226655 0.091298
0.220810 0.232270 0.089887
0.221570 0.356205 0.089837
0.222330 0.200810 0.090110
0.223090 0.179480 0.089632
0.223850 0.217060 0.089427
0.224610 0.248735 0.088628
0.225370 0.228255 0.088529
0.226130 0.058165 0.087793
0.226890 0.207655 0.087348
0.227650 0.146495 0.087079
0.228410 0.176735 0.085905
0.229170 0.158485 0.085244
0.229930 0.195430 0.085530
0.230690 0.210140 0.086146
0.231450 0.249825 0.084399
0.232210 0.187335 0.085400
0.232970 0.154125 0.084671
0.233730 0.180195 0.085248
0.234490 0.169290 0.083158
0.235250 0.263840 0.084356
0.236010 0.070000 0.084448
0.236770 0.229650 0.083716
0.237530 0.079600 0.082026
0.238290 0.140195 0.082793
0.239050 0.254085 0.082433
0.239810 0.186175 0.081708
0.240570 0.184150 0.081782
0.241330 0.201710 0.081581
0.242090 0.158045 0.081588
0.242850 0.226670 0.081959
0.243610 0.217485 0.081460
0.244370 0.166560 0.081153
0.245130 0.140255 0.080237
0.245890 0.209830 0.080191
0.246650 0.136955 0.080042
0.247410 0.119825 0.079120
0.248170 0.230730 0.079915
0.248930 0.211970 0.079282
0.249690 0.114440 0.079219
0.250450 0.196725 0.079356
0.251210 0.215015 0.078985
0.251970 0.181740 0.078826
0.252730 0.060720 0.078791
0.253490 0.160325 0.078349
0.254250 0.049040 0.076096
0.255010 0.109000 0.076941
0.255770 0.068815 0.076139
0.256530 0.217840 0.075948
0.257290 0.155325 0.075842
0.258050 0.198515 0.076849
0.258810 0.125390 0.076368
0.259570 0.075920 0.076913
0.260330 0.085990 0.075046
0.261090 0.026520 0.075141
0.261850 0.183670 0.075654
0.262610 0.098645 0.074318
0.263370 0.047905 0.074735
0.264130 0.036195 0.074261
0.264890 0.097005 0.073600
0.265650 0.109635 0.073391
0.266410 0.233760 0.073607
0.267170 0.110980 0.073437
0.267930 0.041485 0.073777
0.268690 0.126450 0.073395
0.269450 0.096520 0.072967
0.270210 0.065665 0.073356
0.270970 0.127990 0.072465
0.271720 0.218350 0.072829
0.272480 0.127075 0.073045
0.273240 0.103010 0.072178
0.274000 0.009455 0.072330
0.274760 0.203695 0.072585
0.275520 -0.009130 0.071510
0.276280 0.054470 0.071556
0.277040 0.066105 0.072185
0.277800 0.108640 0.070944
0.278560 0.160575 0.070905
0.279320 0.094410 0.070856
0.280080 0.117105 0.070216
0.280840 0.030345 0.070562
0.281600 0.099225 0.070608
0.282360 0.081605 0.071209
0.283120 0.112085 0.070166
0.283880 0.074015 0.070527
0.284640 -0.007085 0.070453
0.285400 -0.015110 0.070092
0.286160 0.074285 0.070071
0.286920 0.058900 0.070117
0.287680 0.080140 0.070354
0.288440 0.042570 0.070530
0.289200 0.098820 0.070301
0.289960 0.049375 0.070011
0.290720 0.056670 0.071114
0.291480 0.035410 0.070513
0.292240 0.077675 0.070640
0.293000 0.016040 0.070598
0.293760 0.073765 0.070530
0.294520 0.031695 0.071266
0.295280 -0.013560 0.070714
0.296040 0.020600 0.071499
0.296800 0.010415 0.070665
0.297560 0.096165 0.071538
0.298320 0.135670 0.070626
0.299080 0.021125 0.071220
0.299840 0.109190 0.070856
0.300600 0.090575 0.070212
0.301360 0.061095 0.070092
0.302120 0.074495 0.069802
0.302880 0.107850 0.069303
0.303640 0.029915 0.069307
0.304400 0.099130 0.069077
0.305160 0.052380 0.069586
0.305920 -0.048870 0.069961
0.306680 0.030285 0.070534
0.307440 0.078415 0.070615
0.308200 0.097980 0.071602
0.308960 0.128200 0.070774
0.309720 0.074665 0.071284
0.310480 0.075645 0.070750
0.311240 0.030505 0.071421
0.312000 0.045980 0.070880
0.312760 0.057305 0.071743
0.313520 0.072100 0.070184
0.314280 0.061720 0.071036
0.315040 0.055360 0.072723
0.315800 0.017110 0.072277
0.316560 -0.015930 0.073204
0.317320 0.038510 0.073688
0.318080 0.020040 0.073784
0.318830 0.032920 0.073653
0.319590 0.136965 0.073384
0.320350 -0.004180 0.073900
0.321110 -0.013355 0.073921
0.321870 -0.027030 0.074494
0.322630 -0.054795 0.075460
0.323390 0.107500 0.075555
0.324150 0.053760 0.075308
0.324910 0.092755 0.075364
0.325670 0.004140 0.074947
0.326430 -0.001650 0.075527
0.327190 0.038415 0.075470
0.327950 -0.031470 0.075113
0.328710 -0.025975 0.075332
0.329470 -0.108160 0.076075
0.330230 0.008665 0.075743
0.330990 0.090080 0.075156
0.331750 0.021570 0.076690
0.332510 0.079300 0.075856
0.333270 0.043625 0.076206
0.334030 -0.018530 0.075979
0.334790 0.097625 0.075470
0.335550 0.049780 0.076443
0.336310 -0.114585 0.076220
0.337070 -0.026650 0.076754
0.337830 -0.044375 0.076057
0.338590 0.076240 0.076789
0.339350 0.096370 0.076559
0.340110 0.019110 0.076008
0.340870 0.037010 0.076828
0.341630 0.018515 0.077291
0.342390 -0.126845 0.077475
0.343150 -0.075195 0.077344
0.343910 0.064365 0.077086
0.344670 -0.004260 0.077620
0.345430 0.092805 0.076821
0.346190 -0.077820 0.077740
0.346950 0.025955 0.077076
0.347710 0.072140 0.077907
0.348470 0.043415 0.078720
0.349220 -0.011610 0.077182
0.349980 0.010965 0.077744
0.350740 0.077395 0.078897
0.351500 0.055890 0.075736
0.352260 0.045820 0.075647
0.353020 0.036285 0.074303
0.353780 0.007675 0.073766
0.354540 0.033115 0.074402
0.355300 0.017175 0.073702
0.356060 -0.022850 0.075269
0.356820 0.037525 0.075555
0.357580 -0.028100 0.076015
0.358340 0.016445 0.075700
0.359100 -0.046925 0.075414
0.359860 0.120040 0.074371
0.360620 0.062565 0.075258
0.361380 0.002850 0.076160
0.362140 0.018970 0.075661
0.362900 0.079155 0.076301
0.363660 0.118205 0.075778
0.364420 0.090465 0.076535
0.365180 0.003380 0.076715
0.365940 0.034245 0.076719
0.366700 -0.036660 0.076920
0.367460 0.058680 0.077450
0.368220 0.087920 0.077344
0.368980 -0.006800 0.078182
0.369740 0.072510 0.078221
0.370500 -0.112830 0.078451
0.371260 0.057690 0.078635
0.372020 0.075810 0.080028
0.372770 0.102480 0.079579
0.373530 0.048630 0.080990
0.374290 0.121695 0.080661
0.375050 0.072145 0.081563
0.375810 0.025805 0.081407
0.376570 0.047455 0.083059
0.377330 0.120730 0.082825
0.378090 -0.096500 0.083292
0.378850 0.022550 0.083278
0.379610 -0.018985 0.085350
0.380370 -0.105805 0.084774
0.381130 0.064540 0.085000
0.381890 0.049560 0.086057
0.382650 -0.005890 0.085470
0.383410 -0.020235 0.088660
0.384170 0.026825 0.086489
0.384930 0.035355 0.088780
0.385690 -0.057475 0.088285
0.386450 0.054350 0.089668
0.387210 0.129065 0.090060
0.387970 -0.114560 0.091517
0.388730 0.070685 0.091192
0.389490 0.080755 0.096517
0.390250 0.096020 0.092525
0.391010 0.200785 0.093186
0.391770 -0.045300 0.093936
0.392520 0.153770 0.094586
0.393280 0.201425 0.093738
0.394040 0.078625 0.096867
0.394800 -0.015890 0.095286
0.395560 -0.000405 0.097748
0.396320 -0.038680 0.097129
0.397080 0.019035 0.098738
0.397840 -0.006610 0.099859
0.398600 0.028590 0.102178
0.399360 0.166225 0.099827
0.400120 -0.059975 0.100732
0.400880 -0.002575 0.102581
0.401640 0.142565 0.101687
0.402400 -0.072435 0.104869
0.403160 0.024515 0.102857
0.403920 0.069575 0.104760
0.404680 0.032700 0.174788
0.405440 -0.126505 0.105382
0.406200 -0.096705 0.105042
0.406960 0.059270 0.107737
0.407720 -0.011105 0.105714
0.408480 0.090140 0.108232
0.409240 -0.079930 0.108253
0.409990 -0.033810 0.106008
0.410750 0.114760 0.107238
0.411510 0.139850 0.106641
0.412270 0.171880 0.108476
0.413030 -0.024610 0.107896
0.413790 0.035900 0.108886
0.414550 0.169450 0.108876
0.415310 0.060395 0.109576
0.416070 -0.111815 0.109116
0.416830 0.022340 0.112139
0.417590 0.010710 0.112415
0.418350 0.060155 0.112479
0.419110 0.028575 0.112397
0.419870 0.063700 0.111453
0.420630 0.024675 0.113023
0.421390 0.055010 0.113540
0.422150 -0.050570 0.115817
0.422910 -0.086395 0.118515
0.423670 0.061815 0.118175
0.424430 0.021395 0.119102
0.425190 -0.133570 0.118455
0.425940 0.102015 0.121178
0.426700 -0.020660 0.123292
0.427460 0.076520 0.123034
0.428220 -0.010515 0.124378
0.428980 0.057810 0.126775
0.429740 0.089595 0.125583
0.430500 -0.066005 0.128250
0.431260 0.024915 0.130209
0.432020 0.033770 0.131825
0.432780 0.079040 0.132468
0.433540 -0.159370 0.136351
0.434300 0.010770 0.135736
0.435060 -0.044025 0.139254
