# Supplementary material for: De novo design of proteins housing excitonically coupled chlorophyll special pairs
Source: Nat Chem Biol. 2024 Jun 3;20(7):906–15. doi: 10.1038/s41589-024-01626-0 (PMC11213709; doi:10.1038/s41589-024-01626-0)
Supplement: Supplementary file 5 — Raw SAXS data for SP1, SP2 and SP3 apo proteins. [file 41589_2024_1626_MOESM5_ESM.zip › SAXS_data_Fig2/SP1_166uM/Average/SP1_166uM_snap_00010.sub.1.ave.dat]

0.010260 31.495245 5.413540
0.011020 28.352525 3.436616
0.011780 31.225540 2.369537
0.012540 32.672575 1.797496
0.013300 32.596475 1.431977
0.014060 32.541645 1.176680
0.014820 30.441490 1.057758
0.015580 31.111120 1.002949
0.016340 30.673845 0.892161
0.017100 29.791445 0.769675
0.017860 29.139805 0.787797
0.018620 30.069345 0.691485
0.019380 29.996695 0.670704
0.020140 28.976780 0.630035
0.020900 29.427550 0.586057
0.021660 28.497285 0.541496
0.022420 28.272315 0.532139
0.023180 28.249190 0.503098
0.023950 27.553620 0.490332
0.024710 27.185270 0.479459
0.025470 27.567330 0.441181
0.026230 26.936480 0.445134
0.026990 26.583785 0.418069
0.027750 26.254265 0.406998
0.028510 26.054630 0.392946
0.029270 25.699000 0.390668
0.030030 25.351520 0.372868
0.030790 25.163980 0.369777
0.031550 24.862115 0.366726
0.032310 24.479130 0.353678
0.033070 24.628510 0.334530
0.033830 23.861985 0.326421
0.034590 23.956320 0.332496
0.035350 23.310900 0.309714
0.036110 23.330325 0.305608
0.036870 23.041625 0.311117
0.037630 22.743655 0.298416
0.038390 21.991835 0.295085
0.039150 21.819005 0.284830
0.039910 21.227430 0.285647
0.040670 20.415510 0.284784
0.041430 20.407170 0.275866
0.042190 20.680825 0.261517
0.042950 20.183115 0.263225
0.043710 19.725855 0.261966
0.044470 19.339890 0.263267
0.045230 19.022645 0.253716
0.045990 18.441380 0.248614
0.046750 18.680155 0.244505
0.047510 17.955440 0.240909
0.048270 18.026015 0.229519
0.049030 17.305220 0.230350
0.049790 17.310355 0.233904
0.050550 16.720355 0.226361
0.051310 16.597840 0.225750
0.052070 16.230200 0.223098
0.052830 16.099990 0.214261
0.053590 15.861245 0.213444
0.054350 15.396625 0.208960
0.055110 15.090545 0.210750
0.055870 14.625785 0.207157
0.056630 14.427660 0.207076
0.057390 14.024105 0.196057
0.058150 13.937090 0.199788
0.058910 13.717740 0.198228
0.059670 13.015375 0.193918
0.060430 12.946695 0.193073
0.061190 12.794735 0.186584
0.061950 12.294435 0.189883
0.062710 12.032975 0.185272
0.063470 11.890565 0.184399
0.064230 11.484320 0.182175
0.064990 11.079185 0.176772
0.065750 10.879705 0.177062
0.066510 10.704180 0.175202
0.067270 10.426860 0.174466
0.068030 10.283900 0.172769
0.068790 9.757160 0.169707
0.069550 9.688280 0.166701
0.070310 9.441925 0.165672
0.071070 9.352525 0.162878
0.071830 9.150470 0.165325
0.072590 8.828190 0.160053
0.073350 8.619390 0.158476
0.074120 8.299120 0.159286
0.074880 8.293115 0.154314
0.075640 8.101745 0.155704
0.076400 7.860935 0.154883
0.077160 7.365365 0.152256
0.077920 7.223455 0.149576
0.078680 7.104625 0.149678
0.079440 6.855360 0.145721
0.080200 6.574155 0.148978
0.080960 6.445730 0.147627
0.081720 6.419965 0.142684
0.082480 6.332485 0.138964
0.083240 6.118130 0.141022
0.084000 5.709170 0.141881
0.084760 5.570315 0.143533
0.085520 5.607515 0.142496
0.086280 5.378000 0.140707
0.087040 5.211555 0.140781
0.087800 5.045475 0.139455
0.088560 4.857120 0.139710
0.089320 4.717000 0.142511
0.090080 4.483740 0.143030
0.090840 4.424635 0.143999
0.091600 4.324570 0.146998
0.092360 3.946410 0.144848
0.093120 4.054275 0.147288
0.093880 4.104670 0.143914
0.094640 3.797535 0.146262
0.095400 3.479750 0.141054
0.096160 3.803875 0.140622
0.096920 3.386130 0.139275
0.097680 3.361105 0.134491
0.098440 3.139220 0.134834
0.099200 2.961635 0.135502
0.099960 2.922005 0.132033
0.100720 2.892830 0.135187
0.101480 2.798465 0.129936
0.102240 2.525795 0.130743
0.103000 2.504615 0.126439
0.103760 2.548835 0.124417
0.104520 2.437580 0.124264
0.105280 2.322805 0.122588
0.106040 2.131450 0.122702
0.106800 1.979425 0.119841
0.107560 1.904670 0.118504
0.108320 1.923540 0.119219
0.109080 2.023905 0.117832
0.109840 1.856000 0.117914
0.110600 1.742805 0.118483
0.111360 1.626920 0.117157
0.112120 1.557765 0.116429
0.112880 1.662900 0.113370
0.113640 1.475375 0.112185
0.114400 1.386070 0.111665
0.115160 1.258600 0.112136
0.115920 1.323760 0.110654
0.116680 1.152465 0.110202
0.117440 1.173995 0.108996
0.118200 1.090785 0.107659
0.118960 1.145835 0.106627
0.119720 0.964705 0.106503
0.120480 0.832925 0.106354
0.121240 0.908725 0.105092
0.122000 0.940715 0.104459
0.122760 0.866665 0.105194
0.123520 0.887170 0.103837
0.124280 0.727500 0.103228
0.125040 0.734485 0.102811
0.125800 0.736115 0.101485
0.126560 0.702425 0.101779
0.127320 0.498525 0.100304
0.128080 0.548575 0.099837
0.128840 0.573455 0.099059
0.129600 0.534545 0.098953
0.130360 0.550845 0.099028
0.131120 0.343605 0.096340
0.131880 0.503140 0.096825
0.132640 0.341420 0.095990
0.133400 0.309515 0.096192
0.134160 0.383805 0.096202
0.134920 0.277520 0.095757
0.135680 0.387245 0.095223
0.136440 0.328005 0.093812
0.137200 0.234945 0.093734
0.137960 0.330345 0.092928
0.138730 0.342850 0.093214
0.139490 0.219565 0.091835
0.140250 0.235165 0.093335
0.141010 0.303620 0.091393
0.141770 0.268275 0.089699
0.142530 0.246460 0.090322
0.143290 0.187200 0.091450
0.144050 0.362290 0.090778
0.144810 0.161575 0.090651
0.145570 0.122485 0.090177
0.146330 0.247130 0.088840
0.147090 0.167225 0.088614
0.147850 0.186690 0.088960
0.148610 0.135665 0.088020
0.149370 0.097015 0.089445
0.150130 0.068270 0.088960
0.150890 0.177385 0.088409
0.151650 0.141130 0.086987
0.152410 0.148705 0.086326
0.153170 0.199090 0.086927
0.153930 0.112930 0.086185
0.154690 0.153265 0.085177
0.155450 0.187875 0.085272
0.156210 0.108640 0.085541
0.156970 0.157125 0.085078
0.157730 0.061795 0.085223
0.158490 0.161025 0.084413
0.159250 0.086120 0.084869
0.160010 0.176915 0.084257
0.160770 0.123580 0.083674
0.161530 0.105620 0.083310
0.162290 0.163305 0.082818
0.163050 0.107645 0.082804
0.163810 0.177430 0.083405
0.164570 0.098695 0.083048
0.165330 0.222830 0.082769
0.166090 0.226295 0.081970
0.166850 0.349480 0.082450
0.167610 0.255965 0.081496
0.168370 0.316470 0.082291
0.169130 0.212560 0.081991
0.169890 0.123095 0.081931
0.170650 0.160195 0.082019
0.171410 0.210940 0.080050
0.172170 0.207185 0.081181
0.172930 0.133365 0.081361
0.173690 0.346885 0.082564
0.174450 0.193760 0.083154
0.175210 0.232080 0.082613
0.175970 0.144865 0.082306
0.176730 0.215475 0.082320
0.177490 0.174390 0.082705
0.178250 0.185495 0.083660
0.179010 0.172205 0.085672
0.179770 0.158600 0.085424
0.180530 0.296325 0.085530
0.181290 0.228325 0.086308
0.182050 0.233785 0.085743
0.182810 0.191145 0.086782
0.183570 0.154830 0.087578
0.184330 0.286050 0.087330
0.185090 0.285290 0.088281
0.185850 0.170670 0.088561
0.186610 0.234280 0.088292
0.187370 0.310130 0.087861
0.188130 0.263450 0.088579
0.188890 0.224200 0.087649
0.189650 0.241625 0.088416
0.190410 0.365625 0.088649
0.191170 0.281540 0.088479
0.191930 0.228635 0.088914
0.192690 0.172115 0.090145
0.193450 0.169370 0.089844
0.194210 0.334505 0.090237
0.194970 0.226430 0.090081
0.195730 0.254775 0.089816
0.196490 0.337700 0.091018
0.197250 0.152090 0.091121
0.198010 0.367390 0.090548
0.198770 0.305625 0.091337
0.199530 0.192030 0.090969
0.200290 0.332405 0.090424
0.201050 0.363430 0.090393
0.201810 0.356875 0.090566
0.202570 0.312815 0.091902
0.203330 0.334190 0.090665
0.204090 0.158625 0.090591
0.204850 0.305990 0.090838
0.205610 0.331080 0.091538
0.206370 0.283110 0.090962
0.207130 0.257835 0.090690
0.207890 0.361230 0.091040
0.208650 0.354180 0.091308
0.209410 0.321975 0.091906
0.210170 0.334180 0.091128
0.210930 0.357115 0.091269
0.211690 0.251080 0.091605
0.212450 0.324970 0.091185
0.213210 0.287270 0.091234
0.213970 0.372890 0.090633
0.214730 0.240495 0.091588
0.215490 0.317320 0.091322
0.216250 0.268615 0.091397
0.217010 0.197160 0.090997
0.217770 0.236650 0.090064
0.218530 0.247425 0.090035
0.219290 0.236750 0.090223
0.220050 0.276960 0.090704
0.220810 0.293365 0.089806
0.221570 0.314895 0.089781
0.222330 0.207595 0.090502
0.223090 0.361490 0.088709
0.223850 0.237365 0.089339
0.224610 0.278620 0.088423
0.225370 0.218150 0.087348
0.226130 0.202885 0.087624
0.226890 0.213820 0.088066
0.227650 0.179830 0.086966
0.228410 0.215500 0.085824
0.229170 0.252500 0.085704
0.229930 0.137000 0.085322
0.230690 0.266880 0.086234
0.231450 0.158715 0.085601
0.232210 0.298025 0.084473
0.232970 0.236085 0.084593
0.233730 0.174360 0.084848
0.234490 0.137350 0.083886
0.235250 0.209730 0.083734
0.236010 0.211970 0.083547
0.236770 0.070440 0.084141
0.237530 0.212540 0.082981
0.238290 0.153155 0.082415
0.239050 0.102530 0.082401
0.239810 0.209310 0.081864
0.240570 0.177665 0.081185
0.241330 0.236265 0.080870
0.242090 0.216735 0.081372
0.242850 0.190520 0.080969
0.243610 0.199695 0.081223
0.244370 0.032335 0.080972
0.245130 0.225070 0.080598
0.245890 0.181210 0.080619
0.246650 0.068545 0.079459
0.247410 0.130745 0.079388
0.248170 0.182550 0.078487
0.248930 0.134995 0.079346
0.249690 0.106320 0.078929
0.250450 0.161645 0.077698
0.251210 0.140585 0.077772
0.251970 0.207690 0.077610
0.252730 0.248975 0.077419
0.253490 0.028105 0.076966
0.254250 0.162020 0.077107
0.255010 0.138910 0.076202
0.255770 0.138000 0.076676
0.256530 0.154965 0.076450
0.257290 0.094400 0.076750
0.258050 0.106290 0.076499
0.258810 0.094265 0.075842
0.259570 0.150650 0.075820
0.260330 0.135950 0.075583
0.261090 0.094215 0.075449
0.261850 0.175260 0.075633
0.262610 0.153670 0.075248
0.263370 0.100150 0.074905
0.264130 0.148555 0.073967
0.264890 0.080475 0.073886
0.265650 0.018890 0.074427
0.266410 0.097630 0.073653
0.267170 0.020250 0.072740
0.267930 0.134475 0.073844
0.268690 0.129630 0.073366
0.269450 0.205930 0.073105
0.270210 0.093120 0.072893
0.270970 0.160490 0.072638
0.271720 0.144885 0.072401
0.272480 0.142685 0.072815
0.273240 0.164995 0.072327
0.274000 0.090670 0.072182
0.274760 0.155775 0.072450
0.275520 0.008695 0.071786
0.276280 -0.023085 0.071400
0.277040 0.057575 0.072189
0.277800 0.111735 0.072245
0.278560 0.176470 0.072083
0.279320 0.218765 0.070152
0.280080 -0.010250 0.070520
0.280840 0.105370 0.069993
0.281600 0.047930 0.069965
0.282360 0.159010 0.069710
0.283120 0.092790 0.070736
0.283880 0.037810 0.070343
0.284640 0.139365 0.070651
0.285400 -0.045675 0.070371
0.286160 0.032730 0.069784
0.286920 0.107325 0.070438
0.287680 0.011210 0.069721
0.288440 0.094750 0.070509
0.289200 0.137985 0.069675
0.289960 0.128255 0.069731
0.290720 0.079670 0.069615
0.291480 0.132115 0.070301
0.292240 0.030515 0.070690
0.293000 0.063150 0.070721
0.293760 0.128150 0.071139
0.294520 0.107870 0.070937
0.295280 0.029685 0.071397
0.296040 0.034680 0.070965
0.296800 0.065620 0.070987
0.297560 0.058005 0.070767
0.298320 0.037045 0.070417
0.299080 0.024455 0.070106
0.299840 0.173755 0.069784
0.300600 0.123405 0.069890
0.301360 0.154350 0.070184
0.302120 0.067865 0.069664
0.302880 0.038605 0.069707
0.303640 0.067180 0.069413
0.304400 0.053665 0.069056
0.305160 0.087610 0.069406
0.305920 0.097255 0.069756
0.306680 0.006150 0.070092
0.307440 0.033765 0.070279
0.308200 0.091765 0.071050
0.308960 0.080080 0.070226
0.309720 0.143565 0.070849
0.310480 0.026950 0.071376
0.311240 0.041480 0.070686
0.312000 0.092325 0.070583
0.312760 0.080965 0.070902
0.313520 0.000875 0.070743
0.314280 0.111630 0.070799
0.315040 0.116280 0.071938
0.315800 -0.003895 0.072528
0.316560 0.013055 0.073218
0.317320 0.068445 0.072850
0.318080 0.125770 0.073098
0.318830 0.081335 0.074204
0.319590 -0.049880 0.074059
0.320350 0.029600 0.073589
0.321110 0.063390 0.074975
0.321870 -0.052725 0.073448
0.322630 0.066450 0.074717
0.323390 0.084965 0.074590
0.324150 0.125525 0.074989
0.324910 -0.013505 0.075028
0.325670 0.017545 0.074742
0.326430 0.040205 0.075318
0.327190 0.057070 0.075721
0.327950 0.013720 0.074664
0.328710 0.120260 0.074413
0.329470 0.116100 0.075124
0.330230 0.080490 0.074526
0.330990 0.108150 0.075414
0.331750 0.044035 0.074933
0.332510 0.061965 0.075884
0.333270 0.128780 0.075767
0.334030 0.022330 0.076004
0.334790 0.080285 0.075569
0.335550 0.035085 0.076719
0.336310 0.171950 0.076948
0.337070 -0.010275 0.076722
0.337830 0.100290 0.077207
0.338590 0.079235 0.076708
0.339350 0.113530 0.076326
0.340110 0.038455 0.077168
0.340870 -0.010335 0.077171
0.341630 0.153270 0.076655
0.342390 0.081135 0.077313
0.343150 0.061185 0.078006
0.343910 0.127475 0.077291
0.344670 0.047090 0.077016
0.345430 0.030575 0.077369
0.346190 0.064660 0.077429
0.346950 0.001895 0.077836
0.347710 0.046165 0.078147
0.348470 -0.006420 0.076697
0.349220 0.029665 0.077797
0.349980 0.056015 0.077008
0.350740 0.126265 0.078441
0.351500 0.018870 0.076298
0.352260 0.038580 0.075170
0.353020 0.107510 0.074883
0.353780 0.094310 0.073840
0.354540 0.038250 0.072673
0.355300 0.125945 0.074197
0.356060 0.055340 0.075290
0.356820 0.013990 0.074342
0.357580 -0.064995 0.075343
0.358340 0.083020 0.075067
0.359100 0.101405 0.076004
0.359860 0.136875 0.074837
0.360620 0.063910 0.074894
0.361380 -0.029390 0.075212
0.362140 0.012510 0.076043
0.362900 0.112105 0.075591
0.363660 -0.075195 0.075690
0.364420 0.060620 0.075714
0.365180 0.020245 0.076446
0.365940 0.026415 0.076407
0.366700 0.030540 0.076082
0.367460 0.030265 0.077641
0.368220 0.158320 0.077564
0.368980 0.065045 0.077327
0.369740 0.042535 0.078366
0.370500 0.016550 0.078313
0.371260 0.086095 0.078865
0.372020 0.199115 0.079215
0.372770 -0.029020 0.079795
0.373530 -0.004810 0.080831
0.374290 -0.028440 0.080629
0.375050 0.035940 0.080803
0.375810 0.100960 0.081708
0.376570 0.022275 0.082397
0.377330 0.056010 0.084554
0.378090 0.070480 0.082769
0.378850 -0.034000 0.084678
0.379610 0.106340 0.083561
0.380370 -0.002685 0.086022
0.381130 -0.013220 0.084286
0.381890 -0.019500 0.086439
0.382650 0.058645 0.085941
0.383410 0.062210 0.087214
0.384170 0.032470 0.087359
0.384930 0.015860 0.087387
0.385690 0.042430 0.088105
0.386450 0.026650 0.088617
0.387210 0.084920 0.089123
0.387970 -0.009975 0.089183
0.388730 0.004765 0.091701
0.389490 -0.004610 0.095470
0.390250 0.064025 0.092585
0.391010 0.114110 0.091185
0.391770 0.039240 0.094431
0.392520 0.053870 0.094827
0.393280 0.114715 0.094526
0.394040 -0.013950 0.096683
0.394800 0.015885 0.094816
0.395560 -0.014370 0.097383
0.396320 0.035110 0.097765
0.397080 0.010290 0.098999
0.397840 0.108050 0.099035
0.398600 0.015420 0.099049
0.399360 0.118110 0.100895
0.400120 0.018300 0.100736
0.400880 0.204500 0.102242
0.401640 0.074415 0.103236
0.402400 0.075925 0.101970
0.403160 -0.034545 0.102719
0.403920 -0.036455 0.104508
0.404680 0.072370 0.209438
0.405440 0.108175 0.103787
0.406200 0.079340 0.105173
0.406960 0.056055 0.105279
0.407720 0.083195 0.106397
0.408480 0.037880 0.106124
0.409240 0.157295 0.106093
0.409990 0.096310 0.106768
0.410750 0.112905 0.106938
0.411510 0.129655 0.108023
0.412270 0.091780 0.108002
0.413030 -0.017280 0.107196
0.413790 0.080000 0.108303
0.414550 0.003685 0.109512
0.415310 -0.059820 0.110145
0.416070 0.055500 0.109806
0.416830 0.034855 0.111358
0.417590 0.323205 0.110941
0.418350 0.094070 0.111301
0.419110 0.157155 0.113370
0.419870 0.070015 0.112525
0.420630 0.141265 0.114544
0.421390 0.075350 0.113593
0.422150 0.165880 0.115654
0.422910 0.083780 0.116358
0.423670 0.156240 0.117808
0.424430 0.149825 0.118225
0.425190 0.167275 0.117769
0.425940 -0.036430 0.122472
0.426700 0.050400 0.121421
0.427460 0.135780 0.125219
0.428220 -0.059605 0.122656
0.428980 -0.006735 0.123603
0.429740 -0.016230 0.126004
0.430500 0.140770 0.127988
0.431260 0.030380 0.128356
0.432020 0.129295 0.131330
0.432780 0.133450 0.130138
0.433540 -0.066320 0.135944
0.434300 0.045220 0.135332
0.435060 0.045755 0.136223
