# Supplementary material for: De novo design of proteins housing excitonically coupled chlorophyll special pairs
Source: Nat Chem Biol. 2024 Jun 3;20(7):906–15. doi: 10.1038/s41589-024-01626-0 (PMC11213709; doi:10.1038/s41589-024-01626-0)
Supplement: Supplementary file 5 — Raw SAXS data for SP1, SP2 and SP3 apo proteins. [file 41589_2024_1626_MOESM5_ESM.zip › SAXS_data_Fig2/SP1_166uM/Average/SP1_166uM_snap_00004.sub.1.ave.dat]

0.010260 30.568775 5.672758
0.011020 32.865205 3.392468
0.011780 30.519995 2.510926
0.012540 29.952730 1.748009
0.013300 31.987575 1.427288
0.014060 30.489980 1.132001
0.014820 30.186250 1.085534
0.015580 30.606625 0.944427
0.016340 30.306865 0.871436
0.017100 30.264060 0.839455
0.017860 30.840785 0.777323
0.018620 30.083480 0.719194
0.019380 29.371935 0.661008
0.020140 29.169865 0.630141
0.020900 28.900675 0.581082
0.021660 28.526660 0.557016
0.022420 28.379830 0.526404
0.023180 27.522785 0.501818
0.023950 27.777550 0.487748
0.024710 27.282785 0.462171
0.025470 26.701565 0.437557
0.026230 26.811875 0.436273
0.026990 26.243805 0.426273
0.027750 26.521000 0.416531
0.028510 25.937665 0.396577
0.029270 25.202085 0.381948
0.030030 25.411145 0.378957
0.030790 25.422935 0.365364
0.031550 25.078305 0.357069
0.032310 24.721745 0.354109
0.033070 24.267180 0.345728
0.033830 23.911660 0.339098
0.034590 23.927620 0.326934
0.035350 22.890005 0.324141
0.036110 23.112050 0.320265
0.036870 22.851705 0.307801
0.037630 22.188580 0.303738
0.038390 21.876120 0.289950
0.039150 21.891750 0.288561
0.039910 21.164245 0.287245
0.040670 21.186290 0.281878
0.041430 20.378650 0.273642
0.042190 20.151105 0.266641
0.042950 20.238880 0.259523
0.043710 20.108550 0.259572
0.044470 19.361460 0.260311
0.045230 19.312020 0.252839
0.045990 18.773990 0.252405
0.046750 18.360580 0.245074
0.047510 18.385350 0.236506
0.048270 17.672305 0.231421
0.049030 17.416210 0.227854
0.049790 17.502765 0.232316
0.050550 17.052865 0.225170
0.051310 16.409730 0.223313
0.052070 16.300675 0.219392
0.052830 15.827675 0.213861
0.053590 15.646155 0.214791
0.054350 15.446195 0.212327
0.055110 15.072480 0.209859
0.055870 14.741955 0.204519
0.056630 14.505415 0.207281
0.057390 14.400605 0.201223
0.058150 13.884060 0.201729
0.058910 13.770650 0.194933
0.059670 13.257445 0.193278
0.060430 12.962115 0.193048
0.061190 12.547730 0.190704
0.061950 12.380055 0.187719
0.062710 12.192435 0.185690
0.063470 11.838115 0.182062
0.064230 11.522730 0.181376
0.064990 11.404390 0.178798
0.065750 11.016180 0.174692
0.066510 11.006410 0.174286
0.067270 10.647520 0.174745
0.068030 10.247440 0.172907
0.068790 10.300250 0.170283
0.069550 9.870335 0.168455
0.070310 9.801625 0.163582
0.071070 9.267720 0.168327
0.071830 9.153400 0.164360
0.072590 8.804555 0.162355
0.073350 8.744555 0.157550
0.074120 8.312310 0.155244
0.074880 8.131480 0.155435
0.075640 8.203260 0.154774
0.076400 7.619390 0.150173
0.077160 7.532325 0.152001
0.077920 7.309805 0.150661
0.078680 7.274330 0.148062
0.079440 6.958230 0.148073
0.080200 6.865995 0.146881
0.080960 6.673375 0.143062
0.081720 6.484080 0.141376
0.082480 6.374975 0.141991
0.083240 6.135680 0.140074
0.084000 5.913140 0.141623
0.084760 5.798365 0.143409
0.085520 5.706735 0.144360
0.086280 5.380140 0.139275
0.087040 5.155025 0.139862
0.087800 5.141770 0.137843
0.088560 4.843070 0.142157
0.089320 4.664895 0.144127
0.090080 4.496080 0.144873
0.090840 4.486025 0.146510
0.091600 4.364460 0.146909
0.092360 4.075630 0.146025
0.093120 4.090460 0.145071
0.093880 4.088385 0.143865
0.094640 3.714510 0.145757
0.095400 3.684505 0.141008
0.096160 3.429525 0.141482
0.096920 3.454225 0.139388
0.097680 3.357885 0.139791
0.098440 3.180930 0.136220
0.099200 3.220145 0.135046
0.099960 2.838835 0.135438
0.100720 2.751030 0.133826
0.101480 2.831740 0.131160
0.102240 2.625520 0.128136
0.103000 2.597480 0.127963
0.103760 2.417860 0.124671
0.104520 2.461755 0.126121
0.105280 2.125525 0.123607
0.106040 2.212930 0.122107
0.106800 2.167925 0.119498
0.107560 2.004725 0.119275
0.108320 2.032055 0.120736
0.109080 1.840525 0.118497
0.109840 1.708565 0.120127
0.110600 1.705705 0.118395
0.111360 1.701795 0.114901
0.112120 1.598485 0.114685
0.112880 1.380560 0.114993
0.113640 1.498040 0.111835
0.114400 1.407610 0.111220
0.115160 1.243525 0.111079
0.115920 1.229565 0.110127
0.116680 1.207470 0.111008
0.117440 1.122630 0.110170
0.118200 0.975245 0.109056
0.118960 1.045630 0.107482
0.119720 1.085585 0.108451
0.120480 0.943485 0.105421
0.121240 0.917135 0.107419
0.122000 0.769335 0.105095
0.122760 0.727965 0.104989
0.123520 0.786610 0.103925
0.124280 0.803745 0.103745
0.125040 0.697230 0.102624
0.125800 0.627215 0.102111
0.126560 0.622515 0.101337
0.127320 0.529940 0.101170
0.128080 0.515105 0.100467
0.128840 0.577215 0.099653
0.129600 0.584245 0.100039
0.130360 0.462710 0.098921
0.131120 0.465600 0.096899
0.131880 0.503250 0.097546
0.132640 0.308195 0.095269
0.133400 0.361875 0.095852
0.134160 0.281270 0.095601
0.134920 0.397310 0.096690
0.135680 0.338795 0.095223
0.136440 0.275165 0.094307
0.137200 0.125675 0.094176
0.137960 0.163730 0.091924
0.138730 0.282705 0.094194
0.139490 0.282910 0.091991
0.140250 0.223635 0.092164
0.141010 0.293315 0.092376
0.141770 0.159950 0.091871
0.142530 0.227115 0.091018
0.143290 0.203100 0.092910
0.144050 0.245475 0.090898
0.144810 0.232020 0.088819
0.145570 0.142210 0.090382
0.146330 0.236145 0.089314
0.147090 0.109845 0.089586
0.147850 0.092055 0.090032
0.148610 0.225185 0.087694
0.149370 0.114430 0.087811
0.150130 0.176265 0.088716
0.150890 0.154685 0.087097
0.151650 0.116695 0.088741
0.152410 0.095945 0.086885
0.153170 0.163695 0.086588
0.153930 0.102145 0.086220
0.154690 0.069650 0.085537
0.155450 0.074490 0.086595
0.156210 -0.030695 0.086160
0.156970 0.219060 0.084607
0.157730 0.234730 0.085244
0.158490 0.141345 0.084972
0.159250 0.116940 0.084707
0.160010 0.057680 0.084123
0.160770 0.180670 0.083186
0.161530 0.094600 0.083773
0.162290 0.108430 0.083299
0.163050 0.184585 0.083182
0.163810 0.062525 0.083518
0.164570 0.101090 0.082871
0.165330 0.225945 0.083271
0.166090 0.159770 0.082581
0.166850 0.130455 0.082592
0.167610 0.121250 0.081365
0.168370 0.275970 0.081411
0.169130 0.120470 0.081665
0.169890 0.197820 0.080813
0.170650 0.152360 0.080845
0.171410 0.198645 0.081517
0.172170 0.092390 0.081188
0.172930 0.097890 0.082542
0.173690 0.105745 0.082592
0.174450 0.115035 0.082295
0.175210 0.196380 0.082263
0.175970 0.141090 0.082836
0.176730 0.075080 0.082040
0.177490 0.288235 0.082924
0.178250 0.163750 0.083490
0.179010 0.247680 0.084788
0.179770 0.187405 0.085258
0.180530 0.134865 0.084151
0.181290 0.206015 0.086605
0.182050 0.158995 0.086793
0.182810 0.241730 0.087019
0.183570 0.084175 0.086821
0.184330 0.084220 0.087139
0.185090 0.250870 0.087878
0.185850 0.235600 0.088359
0.186610 0.218990 0.088617
0.187370 0.137320 0.087281
0.188130 0.329705 0.089378
0.188890 0.234500 0.088027
0.189650 0.226530 0.088536
0.190410 0.118620 0.088759
0.191170 0.332940 0.088992
0.191930 0.239665 0.089972
0.192690 0.284270 0.090428
0.193450 0.318775 0.089735
0.194210 0.257880 0.090626
0.194970 0.371495 0.090644
0.195730 0.212735 0.091029
0.196490 0.155505 0.090438
0.197250 0.131785 0.089961
0.198010 0.236225 0.091259
0.198770 0.236225 0.089873
0.199530 0.255240 0.091471
0.200290 0.285480 0.091216
0.201050 0.234845 0.090410
0.201810 0.343365 0.092037
0.202570 0.248485 0.090721
0.203330 0.340350 0.090209
0.204090 0.203035 0.089463
0.204850 0.351825 0.090573
0.205610 0.145190 0.090495
0.206370 0.185085 0.090923
0.207130 0.268740 0.091733
0.207890 0.181095 0.091563
0.208650 0.308660 0.090612
0.209410 0.393730 0.091938
0.210170 0.170150 0.091595
0.210930 0.266840 0.091047
0.211690 0.226840 0.090721
0.212450 0.214715 0.089424
0.213210 0.181790 0.091591
0.213970 0.219610 0.091478
0.214730 0.121620 0.092153
0.215490 0.306095 0.090863
0.216250 0.315530 0.090301
0.217010 0.152850 0.091252
0.217770 0.324925 0.090721
0.218530 0.219750 0.089851
0.219290 0.169270 0.090407
0.220050 0.253955 0.090937
0.220810 0.184545 0.091064
0.221570 0.110305 0.090477
0.222330 0.130680 0.089353
0.223090 0.242865 0.089901
0.223850 0.201000 0.088805
0.224610 0.171580 0.088536
0.225370 0.235700 0.087893
0.226130 0.096100 0.087641
0.226890 0.151570 0.086885
0.227650 0.150280 0.086305
0.228410 0.258280 0.086223
0.229170 0.301755 0.084806
0.229930 0.210165 0.084643
0.230690 0.185285 0.085428
0.231450 0.288550 0.085329
0.232210 0.197735 0.085180
0.232970 0.094145 0.084194
0.233730 0.221500 0.084445
0.234490 0.225210 0.084105
0.235250 0.090825 0.084268
0.236010 0.216145 0.084661
0.236770 0.198955 0.083416
0.237530 0.020105 0.082988
0.238290 0.255990 0.082090
0.239050 0.064075 0.081835
0.239810 0.196040 0.081315
0.240570 0.134610 0.080736
0.241330 0.213475 0.080435
0.242090 0.187970 0.080456
0.242850 0.264890 0.081277
0.243610 0.050825 0.080824
0.244370 0.249650 0.081294
0.245130 0.228375 0.080205
0.245890 0.138060 0.080849
0.246650 0.160225 0.080672
0.247410 0.212920 0.079639
0.248170 0.120105 0.078992
0.248930 0.201765 0.079519
0.249690 0.090400 0.078953
0.250450 0.121965 0.079081
0.251210 0.166130 0.077783
0.251970 0.120660 0.077168
0.252730 0.105070 0.077967
0.253490 0.129880 0.077288
0.254250 0.196980 0.077638
0.255010 0.223805 0.075979
0.255770 0.184815 0.076860
0.256530 0.083145 0.076213
0.257290 0.185335 0.076185
0.258050 0.031460 0.076860
0.258810 0.065440 0.076789
0.259570 0.067510 0.075732
0.260330 0.240385 0.075647
0.261090 0.133345 0.075789
0.261850 0.162005 0.074862
0.262610 0.156305 0.075608
0.263370 0.081665 0.074473
0.264130 0.036490 0.074240
0.264890 0.116480 0.073264
0.265650 0.120295 0.074466
0.266410 0.122355 0.073465
0.267170 0.107180 0.073409
0.267930 0.079505 0.073547
0.268690 0.054715 0.073419
0.269450 0.176235 0.073076
0.270210 0.104065 0.072900
0.270970 0.129025 0.073426
0.271720 0.078230 0.073034
0.272480 0.097515 0.072504
0.273240 0.133830 0.072277
0.274000 0.057840 0.072199
0.274760 0.034915 0.072245
0.275520 0.032925 0.071842
0.276280 0.084140 0.071142
0.277040 0.080815 0.071496
0.277800 0.059115 0.071376
0.278560 0.121640 0.071414
0.279320 0.007715 0.070781
0.280080 -0.039800 0.070057
0.280840 0.094860 0.070605
0.281600 0.134145 0.070071
0.282360 0.062810 0.070262
0.283120 0.005265 0.071036
0.283880 0.059745 0.070665
0.284640 0.052095 0.070396
0.285400 0.073055 0.069883
0.286160 0.053620 0.070396
0.286920 0.057350 0.070286
0.287680 0.119680 0.070014
0.288440 0.098380 0.070891
0.289200 0.132280 0.069519
0.289960 -0.012060 0.070311
0.290720 0.087440 0.070488
0.291480 0.030845 0.070226
0.292240 0.052820 0.071234
0.293000 -0.005685 0.069841
0.293760 0.024850 0.069972
0.294520 0.069135 0.071071
0.295280 0.084840 0.070269
0.296040 0.045320 0.070962
0.296800 0.042615 0.070728
0.297560 0.009835 0.070636
0.298320 0.078970 0.070520
0.299080 0.022605 0.070979
0.299840 0.015110 0.070636
0.300600 0.034305 0.069851
0.301360 0.098905 0.069516
0.302120 0.095800 0.069841
0.302880 -0.017595 0.070226
0.303640 0.109570 0.069756
0.304400 0.120705 0.069562
0.305160 0.020760 0.068904
0.305920 0.042335 0.069675
0.306680 -0.021210 0.069823
0.307440 0.061035 0.070562
0.308200 0.020575 0.070619
0.308960 0.009110 0.070255
0.309720 0.053985 0.070357
0.310480 0.009030 0.071315
0.311240 0.047510 0.070707
0.312000 -0.031390 0.071142
0.312760 0.112230 0.071238
0.313520 0.072095 0.070859
0.314280 0.083025 0.071828
0.315040 0.095300 0.071213
0.315800 0.052180 0.072900
0.316560 0.047180 0.072963
0.317320 0.007310 0.073568
0.318080 -0.025775 0.074127
0.318830 0.078370 0.074399
0.319590 0.103530 0.073741
0.320350 0.005215 0.074618
0.321110 0.153510 0.073798
0.321870 0.042060 0.075205
0.322630 0.060195 0.074661
0.323390 0.009860 0.074763
0.324150 -0.070450 0.074890
0.324910 0.073765 0.075131
0.325670 0.000185 0.074551
0.326430 0.158125 0.076008
0.327190 0.146730 0.075537
0.327950 0.088445 0.074763
0.328710 0.041610 0.074519
0.329470 0.102195 0.075293
0.330230 0.008860 0.075778
0.330990 0.062990 0.075460
0.331750 -0.008970 0.076704
0.332510 0.025580 0.075778
0.333270 0.095565 0.076174
0.334030 -0.032660 0.076924
0.334790 0.006845 0.076220
0.335550 0.083575 0.076453
0.336310 0.096680 0.076620
0.337070 0.070005 0.076994
0.337830 0.020535 0.076436
0.338590 -0.013995 0.076524
0.339350 0.027280 0.076934
0.340110 0.025965 0.077228
0.340870 0.072720 0.077192
0.341630 0.087260 0.076754
0.342390 -0.022835 0.077992
0.343150 -0.007180 0.077815
0.343910 0.008940 0.078098
0.344670 0.037605 0.077539
0.345430 -0.008335 0.078013
0.346190 -0.001740 0.076397
0.346950 -0.026155 0.077910
0.347710 0.068300 0.077878
0.348470 -0.045650 0.078023
0.349220 0.023750 0.077946
0.349980 0.015930 0.078522
0.350740 0.048745 0.077514
0.351500 0.071840 0.076061
0.352260 -0.044725 0.076245
0.353020 0.087570 0.075262
0.353780 0.139695 0.073805
0.354540 0.012170 0.073854
0.355300 -0.044110 0.074604
0.356060 0.076475 0.075145
0.356820 0.024845 0.075138
0.357580 -0.012315 0.075902
0.358340 -0.024500 0.076206
0.359100 0.081295 0.076050
0.359860 -0.003865 0.075414
0.360620 0.034155 0.074533
0.361380 0.086760 0.075368
0.362140 0.074650 0.075679
0.362900 0.044225 0.075789
0.363660 0.048085 0.075145
0.364420 0.102705 0.075813
0.365180 -0.048125 0.075283
0.365940 -0.060730 0.077047
0.366700 0.094550 0.076330
0.367460 -0.070745 0.077956
0.368220 0.034475 0.077684
0.368980 0.106575 0.077610
0.369740 0.023385 0.079318
0.370500 0.116375 0.078002
0.371260 0.019290 0.078624
0.372020 0.087675 0.079523
0.372770 0.002825 0.080428
0.373530 0.143750 0.081570
0.374290 0.093605 0.081064
0.375050 0.026455 0.080697
0.375810 0.189415 0.082214
0.376570 0.043880 0.081673
0.377330 0.148810 0.082309
0.378090 0.083605 0.083437
0.378850 0.076950 0.083006
0.379610 0.027145 0.084866
0.380370 -0.076930 0.085559
0.381130 0.094440 0.087252
0.381890 -0.054620 0.086612
0.382650 0.182755 0.085767
0.383410 0.118295 0.087564
0.384170 0.102790 0.086344
0.384930 0.081100 0.089123
0.385690 0.086235 0.088936
0.386450 0.072100 0.090110
0.387210 0.005290 0.089035
0.387970 0.020915 0.090926
0.388730 0.010375 0.090612
0.389490 -0.018980 0.098147
0.390250 0.003325 0.092893
0.391010 0.006130 0.093985
0.391770 0.067265 0.094112
0.392520 -0.022190 0.093218
0.393280 0.006755 0.096040
0.394040 0.079050 0.095644
0.394800 0.071335 0.094562
0.395560 0.097920 0.096372
0.396320 -0.060830 0.097348
0.397080 0.072090 0.098575
0.397840 -0.004080 0.099431
0.398600 0.046440 0.099583
0.399360 -0.008310 0.101163
0.400120 0.093910 0.100240
0.400880 0.006250 0.102871
0.401640 -0.117755 0.102221
0.402400 0.039580 0.101924
0.403160 0.042185 0.103709
0.403920 0.042855 0.103317
0.404680 0.047385 0.254190
0.405440 -0.041390 0.103653
0.406200 0.103865 0.104576
0.406960 0.064905 0.107359
0.407720 -0.002570 0.107458
0.408480 0.021095 0.107772
0.409240 0.103570 0.105930
0.409990 0.022620 0.108267
0.410750 0.054750 0.108837
0.411510 -0.065550 0.108479
0.412270 0.104715 0.107804
0.413030 0.096480 0.107528
0.413790 0.085975 0.108175
0.414550 -0.126205 0.108547
0.415310 0.013010 0.110576
0.416070 -0.052665 0.109887
0.416830 -0.049690 0.109791
0.417590 0.064420 0.112146
0.418350 -0.013660 0.111955
0.419110 0.030995 0.111998
0.419870 -0.096360 0.113458
0.420630 -0.097665 0.112613
0.421390 0.107440 0.114661
0.422150 -0.033530 0.115138
0.422910 0.058935 0.117638
0.423670 0.104055 0.115976
0.424430 0.150285 0.118172
0.425190 -0.001375 0.120421
0.425940 -0.128895 0.120750
0.426700 -0.142855 0.122238
0.427460 0.134435 0.124491
0.428220 0.238315 0.122076
0.428980 0.120830 0.124505
0.429740 0.077565 0.125248
0.430500 -0.081555 0.128455
0.431260 0.039415 0.130672
0.432020 0.029950 0.132988
0.432780 0.157395 0.131482
0.433540 -0.004120 0.134268
0.434300 0.070585 0.137620
0.435060 0.004555 0.137153
