# Supplementary material for: De novo design of proteins housing excitonically coupled chlorophyll special pairs
Source: Nat Chem Biol. 2024 Jun 3;20(7):906–15. doi: 10.1038/s41589-024-01626-0 (PMC11213709; doi:10.1038/s41589-024-01626-0)
Supplement: Supplementary file 5 — Raw SAXS data for SP1, SP2 and SP3 apo proteins. [file 41589_2024_1626_MOESM5_ESM.zip › SAXS_data_Fig2/SP1_166uM/Average/SP1_166uM_snap_00038.sub.1.ave.dat]

0.010260 32.859310 6.053158
0.011020 33.241185 3.216545
0.011780 32.987750 2.357136
0.012540 34.459690 1.819367
0.013300 34.142010 1.426772
0.014060 32.229450 1.178508
0.014820 31.611950 1.076818
0.015580 32.192530 0.929105
0.016340 31.383885 0.894310
0.017100 31.977965 0.816984
0.017860 30.642230 0.779657
0.018620 31.689570 0.704710
0.019380 30.233970 0.648465
0.020140 30.552905 0.640385
0.020900 30.185965 0.600106
0.021660 29.923360 0.562161
0.022420 29.969290 0.536163
0.023180 29.162020 0.511361
0.023950 28.414225 0.489059
0.024710 29.541070 0.476241
0.025470 28.095910 0.445343
0.026230 27.692025 0.434197
0.026990 27.882830 0.426450
0.027750 27.200135 0.404162
0.028510 27.044560 0.406213
0.029270 26.705525 0.391952
0.030030 26.106550 0.374197
0.030790 25.651680 0.370665
0.031550 25.735480 0.355594
0.032310 25.331405 0.340378
0.033070 24.802785 0.340240
0.033830 24.587835 0.333685
0.034590 24.073765 0.329484
0.035350 24.068210 0.320863
0.036110 23.878090 0.316644
0.036870 22.960025 0.304791
0.037630 22.790850 0.302178
0.038390 22.461060 0.295852
0.039150 22.053360 0.292295
0.039910 22.032265 0.284806
0.040670 21.794725 0.282641
0.041430 21.157880 0.275134
0.042190 20.272070 0.264261
0.042950 20.375370 0.263939
0.043710 20.033195 0.259657
0.044470 19.350555 0.261100
0.045230 19.266425 0.250470
0.045990 19.195050 0.243041
0.046750 18.865030 0.248161
0.047510 18.453815 0.236980
0.048270 17.956205 0.234823
0.049030 17.739395 0.233476
0.049790 17.276395 0.230781
0.050550 17.138115 0.231598
0.051310 16.649370 0.222277
0.052070 16.535255 0.218490
0.052830 16.353465 0.218027
0.053590 15.741265 0.215810
0.054350 15.413915 0.211694
0.055110 15.214935 0.213062
0.055870 14.805035 0.205760
0.056630 14.222950 0.203854
0.057390 13.992425 0.198037
0.058150 13.957870 0.200315
0.058910 13.386540 0.195919
0.059670 13.307420 0.193794
0.060430 12.923375 0.191963
0.061190 12.680160 0.187663
0.061950 12.501270 0.189070
0.062710 12.056315 0.186351
0.063470 11.779370 0.185209
0.064230 11.871335 0.182811
0.064990 11.278645 0.177808
0.065750 10.999745 0.177387
0.066510 10.645425 0.176071
0.067270 10.748830 0.172008
0.068030 10.311325 0.169639
0.068790 9.685395 0.170728
0.069550 9.647830 0.167606
0.070310 9.370420 0.164505
0.071070 9.383620 0.162585
0.071830 8.973180 0.166262
0.072590 8.718105 0.161315
0.073350 8.480715 0.158278
0.074120 8.503680 0.157380
0.074880 8.067050 0.154052
0.075640 8.019155 0.155446
0.076400 7.566315 0.152610
0.077160 7.487825 0.150658
0.077920 7.346035 0.150085
0.078680 7.131050 0.148034
0.079440 6.965730 0.145831
0.080200 6.897245 0.146238
0.080960 6.459290 0.144208
0.081720 6.473670 0.141149
0.082480 6.148725 0.141680
0.083240 5.959630 0.140389
0.084000 5.835195 0.143416
0.084760 5.486310 0.141082
0.085520 5.433955 0.141768
0.086280 5.203365 0.141722
0.087040 4.970000 0.139013
0.087800 4.985750 0.139816
0.088560 4.757380 0.141139
0.089320 4.606290 0.144127
0.090080 4.648345 0.145877
0.090840 4.521265 0.145636
0.091600 4.115640 0.145279
0.092360 4.157410 0.146938
0.093120 3.827630 0.145636
0.093880 3.851825 0.147054
0.094640 3.655090 0.144417
0.095400 3.555200 0.142040
0.096160 3.415820 0.140403
0.096920 3.178600 0.137935
0.097680 3.241375 0.136103
0.098440 3.032170 0.137885
0.099200 2.849095 0.137694
0.099960 3.044265 0.132277
0.100720 2.863515 0.133140
0.101480 2.667965 0.128052
0.102240 2.679585 0.126984
0.103000 2.509780 0.127047
0.103760 2.427195 0.125605
0.104520 2.346005 0.124243
0.105280 2.273485 0.121924
0.106040 2.114415 0.119494
0.106800 1.997675 0.120223
0.107560 1.986940 0.118278
0.108320 1.802465 0.117203
0.109080 1.732600 0.119332
0.109840 1.633500 0.118140
0.110600 1.713015 0.117924
0.111360 1.593460 0.117595
0.112120 1.463970 0.114657
0.112880 1.524725 0.115424
0.113640 1.367660 0.113136
0.114400 1.295445 0.113048
0.115160 1.319590 0.111252
0.115920 1.311140 0.110835
0.116680 1.150400 0.110163
0.117440 1.057820 0.109303
0.118200 1.011770 0.109321
0.118960 0.945740 0.106715
0.119720 0.965400 0.106365
0.120480 0.857945 0.107928
0.121240 0.850300 0.106478
0.122000 0.931830 0.104402
0.122760 0.894190 0.104134
0.123520 0.795665 0.104859
0.124280 0.708055 0.103777
0.125040 0.525435 0.103267
0.125800 0.618080 0.102687
0.126560 0.670550 0.100007
0.127320 0.568240 0.100156
0.128080 0.710400 0.099356
0.128840 0.547640 0.100446
0.129600 0.512390 0.099307
0.130360 0.455560 0.099056
0.131120 0.486920 0.098366
0.131880 0.434305 0.097330
0.132640 0.509020 0.096446
0.133400 0.483480 0.095350
0.134160 0.560975 0.095149
0.134920 0.230875 0.094908
0.135680 0.259015 0.094480
0.136440 0.279655 0.092988
0.137200 0.266995 0.092857
0.137960 0.258000 0.093748
0.138730 0.121380 0.092051
0.139490 0.220495 0.092921
0.140250 0.150435 0.092030
0.141010 0.258610 0.091178
0.141770 0.306730 0.091726
0.142530 0.222290 0.090750
0.143290 0.167025 0.090693
0.144050 0.332930 0.090955
0.144810 0.150150 0.090619
0.145570 0.112675 0.089657
0.146330 0.177895 0.090057
0.147090 0.191010 0.089286
0.147850 0.088065 0.088165
0.148610 0.216305 0.088745
0.149370 0.144400 0.089710
0.150130 0.066065 0.087967
0.150890 0.158335 0.088087
0.151650 0.091395 0.087885
0.152410 0.103835 0.087263
0.153170 0.215615 0.086475
0.153930 0.155985 0.087595
0.154690 0.082570 0.085937
0.155450 0.199835 0.086015
0.156210 0.099385 0.085580
0.156970 0.174785 0.084742
0.157730 0.157935 0.085665
0.158490 0.157515 0.084692
0.159250 0.136515 0.084919
0.160010 0.148995 0.084279
0.160770 0.141005 0.083886
0.161530 0.105355 0.083257
0.162290 0.107020 0.084123
0.163050 0.153585 0.083886
0.163810 0.092435 0.083745
0.164570 0.052320 0.082716
0.165330 0.266640 0.081963
0.166090 0.023680 0.082415
0.166850 0.104100 0.081938
0.167610 0.157445 0.082238
0.168370 0.154415 0.081616
0.169130 0.117320 0.081432
0.169890 0.133620 0.081453
0.170650 0.159255 0.080958
0.171410 0.123965 0.080958
0.172170 0.121610 0.080736
0.172930 0.146475 0.081680
0.173690 0.181370 0.081071
0.174450 0.260190 0.082436
0.175210 0.249065 0.082808
0.175970 0.269955 0.083073
0.176730 0.175320 0.082277
0.177490 0.153585 0.083045
0.178250 0.284650 0.084261
0.179010 0.259855 0.084229
0.179770 0.307930 0.086255
0.180530 0.127970 0.085442
0.181290 0.201455 0.086231
0.182050 0.254720 0.086068
0.182810 0.217260 0.086284
0.183570 0.159110 0.087373
0.184330 0.191740 0.088342
0.185090 0.303900 0.089328
0.185850 0.264025 0.087500
0.186610 0.165340 0.088412
0.187370 0.175815 0.087146
0.188130 0.045110 0.088582
0.188890 0.294970 0.088720
0.189650 0.216985 0.089448
0.190410 0.228555 0.088921
0.191170 0.239020 0.090110
0.191930 0.190435 0.088706
0.192690 0.305850 0.090318
0.193450 0.212535 0.089229
0.194210 0.432765 0.090269
0.194970 0.332415 0.089088
0.195730 0.210480 0.090481
0.196490 0.322015 0.091036
0.197250 0.313030 0.090721
0.198010 0.307275 0.090354
0.198770 0.199485 0.089954
0.199530 0.373235 0.091821
0.200290 0.326000 0.091057
0.201050 0.144455 0.090484
0.201810 0.343125 0.092436
0.202570 0.285395 0.091061
0.203330 0.188840 0.091864
0.204090 0.276160 0.090644
0.204850 0.310495 0.091262
0.205610 0.203840 0.090347
0.206370 0.288720 0.090265
0.207130 0.325285 0.091340
0.207890 0.172945 0.091927
0.208650 0.220790 0.091015
0.209410 0.422040 0.090891
0.210170 0.264760 0.089993
0.210930 0.258820 0.091464
0.211690 0.268865 0.091188
0.212450 0.204405 0.091386
0.213210 0.337000 0.089356
0.213970 0.311730 0.090877
0.214730 0.303670 0.091874
0.215490 0.276195 0.093483
0.216250 0.134555 0.091549
0.217010 0.236620 0.091418
0.217770 0.356970 0.090799
0.218530 0.169360 0.090410
0.219290 0.229640 0.089756
0.220050 0.178410 0.090601
0.220810 0.239585 0.090053
0.221570 0.254890 0.089473
0.222330 0.284735 0.090714
0.223090 0.231775 0.088925
0.223850 0.229620 0.089056
0.224610 0.317960 0.088617
0.225370 0.142775 0.087592
0.226130 0.150280 0.087288
0.226890 0.136925 0.086938
0.227650 0.189230 0.086761
0.228410 0.188700 0.087157
0.229170 0.213800 0.084982
0.229930 0.147240 0.085573
0.230690 0.151120 0.086018
0.231450 0.196405 0.084682
0.232210 0.177825 0.084795
0.232970 0.279945 0.084530
0.233730 0.192950 0.084264
0.234490 0.102065 0.084586
0.235250 0.153805 0.083656
0.236010 0.272420 0.083525
0.236770 0.179520 0.084459
0.237530 0.115405 0.082762
0.238290 0.165800 0.082440
0.239050 0.257090 0.081860
0.239810 0.237445 0.082320
0.240570 0.274345 0.082475
0.241330 0.150015 0.081637
0.242090 0.071120 0.080230
0.242850 0.162140 0.081524
0.243610 0.191390 0.080237
0.244370 0.175645 0.080467
0.245130 0.083295 0.080743
0.245890 0.154650 0.080566
0.246650 0.061940 0.080336
0.247410 0.174530 0.079862
0.248170 0.104770 0.078890
0.248930 0.073230 0.079293
0.249690 0.118360 0.079544
0.250450 0.118555 0.078695
0.251210 0.101495 0.078897
0.251970 0.085375 0.077401
0.252730 0.092955 0.078564
0.253490 0.109925 0.077316
0.254250 0.166155 0.076938
0.255010 0.094060 0.076902
0.255770 0.045045 0.076860
0.256530 0.213665 0.076524
0.257290 0.101575 0.076934
0.258050 0.187115 0.076344
0.258810 0.098775 0.076849
0.259570 0.101600 0.076071
0.260330 0.014215 0.075028
0.261090 0.163740 0.075817
0.261850 0.083710 0.075283
0.262610 0.096435 0.075488
0.263370 0.093690 0.074406
0.264130 0.026940 0.073833
0.264890 0.129355 0.073568
0.265650 0.003300 0.074604
0.266410 0.137175 0.073041
0.267170 0.147660 0.073773
0.267930 0.143315 0.074070
0.268690 0.065115 0.073886
0.269450 0.066645 0.073214
0.270210 0.071995 0.073147
0.270970 0.179040 0.072999
0.271720 0.055500 0.073073
0.272480 -0.010465 0.072656
0.273240 0.071915 0.072284
0.274000 0.052045 0.072419
0.274760 0.125080 0.071750
0.275520 0.019160 0.071761
0.276280 0.089930 0.071386
0.277040 0.020960 0.071542
0.277800 0.062710 0.071220
0.278560 0.035870 0.071443
0.279320 0.090185 0.071835
0.280080 0.077555 0.070219
0.280840 0.083360 0.070721
0.281600 0.040245 0.070523
0.282360 -0.010710 0.071001
0.283120 -0.015510 0.070644
0.283880 0.067215 0.070011
0.284640 0.129700 0.070400
0.285400 0.070780 0.070141
0.286160 0.129715 0.070099
0.286920 0.078640 0.070293
0.287680 -0.035880 0.070601
0.288440 -0.032575 0.070665
0.289200 -0.027325 0.069777
0.289960 0.050370 0.070301
0.290720 -0.055185 0.070467
0.291480 0.106950 0.070757
0.292240 0.039290 0.070845
0.293000 0.070165 0.069851
0.293760 -0.028345 0.070704
0.294520 0.100985 0.071665
0.295280 0.038980 0.070898
0.296040 -0.017025 0.071407
0.296800 -0.014420 0.070106
0.297560 0.027045 0.071192
0.298320 0.041925 0.070134
0.299080 0.118010 0.070690
0.299840 0.029230 0.070053
0.300600 -0.006705 0.070262
0.301360 -0.030475 0.069381
0.302120 0.006140 0.069752
0.302880 0.045255 0.069431
0.303640 0.000755 0.069622
0.304400 0.010340 0.069261
0.305160 0.040000 0.068851
0.305920 0.069505 0.069314
0.306680 0.069080 0.070506
0.307440 0.121155 0.070117
0.308200 0.016160 0.070332
0.308960 0.081890 0.070477
0.309720 0.053195 0.070583
0.310480 0.119890 0.070523
0.311240 0.023860 0.071333
0.312000 0.032360 0.070902
0.312760 0.034580 0.071128
0.313520 0.102640 0.071178
0.314280 -0.055810 0.070364
0.315040 0.111925 0.072115
0.315800 0.082550 0.073260
0.316560 0.054115 0.072751
0.317320 0.069205 0.073151
0.318080 -0.002760 0.073854
0.318830 -0.017510 0.072680
0.319590 0.008615 0.073476
0.320350 -0.007960 0.073115
0.321110 0.002170 0.074894
0.321870 0.006380 0.074035
0.322630 -0.041220 0.074233
0.323390 0.028900 0.075184
0.324150 0.009200 0.074381
0.324910 0.091685 0.075686
0.325670 0.054405 0.075198
0.326430 0.073215 0.076188
0.327190 0.046065 0.074926
0.327950 0.050795 0.075226
0.328710 0.118570 0.075658
0.329470 0.065480 0.075827
0.330230 -0.119940 0.075682
0.330990 0.102960 0.075067
0.331750 0.015700 0.075552
0.332510 0.050015 0.075382
0.333270 0.004220 0.076634
0.334030 0.073605 0.075771
0.334790 0.069085 0.075827
0.335550 0.023975 0.076315
0.336310 -0.019445 0.076987
0.337070 0.025770 0.076934
0.337830 -0.053680 0.076471
0.338590 0.068675 0.076404
0.339350 0.081535 0.077143
0.340110 -0.002225 0.077270
0.340870 0.098855 0.077093
0.341630 0.009840 0.077942
0.342390 0.058690 0.077921
0.343150 0.009550 0.076722
0.343910 0.044415 0.078023
0.344670 0.114965 0.078136
0.345430 -0.023600 0.077535
0.346190 -0.002965 0.077429
0.346950 0.030680 0.077744
0.347710 0.008385 0.078108
0.348470 0.047755 0.078112
0.349220 0.075145 0.077026
0.349980 -0.038400 0.077493
0.350740 0.096705 0.078136
0.351500 0.161845 0.076457
0.352260 -0.036425 0.075318
0.353020 0.062910 0.075325
0.353780 0.076035 0.074523
0.354540 0.115600 0.073731
0.355300 -0.004770 0.075134
0.356060 -0.011785 0.075170
0.356820 0.084225 0.076421
0.357580 0.153965 0.074890
0.358340 -0.001985 0.075919
0.359100 0.024170 0.075304
0.359860 0.123765 0.075958
0.360620 -0.095430 0.075368
0.361380 0.017000 0.075251
0.362140 0.148710 0.075987
0.362900 0.095440 0.075481
0.363660 -0.015065 0.075279
0.364420 0.030255 0.075350
0.365180 0.058040 0.076301
0.365940 0.030280 0.077210
0.366700 0.097835 0.076475
0.367460 0.094740 0.077864
0.368220 0.114975 0.077808
0.368980 0.033720 0.078147
0.369740 0.010745 0.077868
0.370500 0.000560 0.078808
0.371260 -0.013060 0.078243
0.372020 -0.077590 0.079360
0.372770 0.125570 0.079243
0.373530 -0.002080 0.080736
0.374290 -0.019200 0.080714
0.375050 0.000265 0.081234
0.375810 -0.014735 0.082504
0.376570 0.106010 0.082666
0.377330 -0.023255 0.083030
0.378090 0.118750 0.082705
0.378850 0.024785 0.084424
0.379610 -0.006770 0.084388
0.380370 -0.042755 0.086117
0.381130 0.009740 0.086772
0.381890 0.024860 0.085721
0.382650 -0.059980 0.086779
0.383410 -0.032345 0.086453
0.384170 0.109880 0.087482
0.384930 0.006585 0.089215
0.385690 0.071010 0.089576
0.386450 0.010810 0.089141
0.387210 0.074305 0.088745
0.387970 -0.038490 0.090315
0.388730 0.020530 0.090435
0.389490 0.020325 0.108702
0.390250 0.037685 0.092422
0.391010 0.142080 0.093172
0.391770 0.089045 0.095347
0.392520 0.032580 0.094144
0.393280 -0.022640 0.097458
0.394040 -0.018830 0.096581
0.394800 -0.111120 0.096588
0.395560 0.077760 0.096298
0.396320 0.062630 0.096464
0.397080 0.042645 0.097652
0.397840 -0.038435 0.099774
0.398600 0.047630 0.100025
0.399360 0.041435 0.100347
0.400120 0.186610 0.101050
0.400880 0.153430 0.102001
0.401640 0.053955 0.102758
0.402400 0.116755 0.101899
0.403160 0.113620 0.103147
0.403920 -0.077915 0.104059
0.404680 0.003180 0.212054
0.405440 0.096175 0.104607
0.406200 0.029360 0.105421
0.406960 -0.030280 0.105824
0.407720 -0.033335 0.106906
0.408480 0.091890 0.108907
0.409240 0.183760 0.105032
0.409990 0.111295 0.107507
0.410750 0.078985 0.108310
0.411510 0.059865 0.107504
0.412270 0.038995 0.108501
0.413030 0.114730 0.109996
0.413790 0.166820 0.109378
0.414550 0.023635 0.109409
0.415310 0.227735 0.109604
0.416070 -0.062495 0.112178
0.416830 -0.004330 0.110880
0.417590 0.044730 0.111418
0.418350 0.108190 0.111064
0.419110 -0.049315 0.112242
0.419870 -0.115730 0.111086
0.420630 0.217475 0.112613
0.421390 0.033790 0.113847
0.422150 0.084360 0.116856
0.422910 0.058210 0.117917
0.423670 0.103670 0.118034
0.424430 0.008605 0.118317
0.425190 0.119485 0.119409
0.425940 0.061520 0.122755
0.426700 -0.180640 0.121453
0.427460 0.028630 0.122104
0.428220 0.131410 0.124668
0.428980 0.190220 0.125923
0.429740 0.204510 0.126885
0.430500 0.016540 0.128197
0.431260 -0.009495 0.130050
0.432020 -0.079900 0.131528
0.432780 0.072470 0.129600
0.433540 -0.028755 0.133564
0.434300 -0.183505 0.137012
0.435060 0.125005 0.136864
