# Supplementary material for: De novo design of proteins housing excitonically coupled chlorophyll special pairs
Source: Nat Chem Biol. 2024 Jun 3;20(7):906–15. doi: 10.1038/s41589-024-01626-0 (PMC11213709; doi:10.1038/s41589-024-01626-0)
Supplement: Supplementary file 5 — Raw SAXS data for SP1, SP2 and SP3 apo proteins. [file 41589_2024_1626_MOESM5_ESM.zip › SAXS_data_Fig2/SP1_166uM/Average/SP1_166uM_snap_00012.sub.1.ave.dat]

0.010260 30.076155 6.007790
0.011020 32.506025 3.477907
0.011780 31.897175 2.497779
0.012540 33.524390 1.796436
0.013300 32.450925 1.425053
0.014060 28.426190 1.182153
0.014820 31.395245 1.064583
0.015580 31.092180 0.964211
0.016340 31.163045 0.867772
0.017100 29.646495 0.790799
0.017860 29.752765 0.746400
0.018620 29.989025 0.704084
0.019380 30.150580 0.679767
0.020140 29.118665 0.639158
0.020900 29.444285 0.598978
0.021660 29.273070 0.548907
0.022420 28.613325 0.528434
0.023180 27.968440 0.500269
0.023950 28.244900 0.464869
0.024710 27.321705 0.482093
0.025470 26.636310 0.449947
0.026230 27.036860 0.437839
0.026990 26.942610 0.413016
0.027750 26.848800 0.412811
0.028510 26.080440 0.393777
0.029270 25.523995 0.383250
0.030030 25.678405 0.368388
0.030790 25.476160 0.373243
0.031550 25.118805 0.356397
0.032310 25.155995 0.346432
0.033070 24.631585 0.338731
0.033830 24.149200 0.330725
0.034590 23.910480 0.324579
0.035350 23.667460 0.316153
0.036110 23.522345 0.324876
0.036870 23.055460 0.308105
0.037630 22.531485 0.302196
0.038390 22.149205 0.297793
0.039150 21.989650 0.290598
0.039910 21.426800 0.278320
0.040670 21.304215 0.282638
0.041430 20.953780 0.268289
0.042190 20.429870 0.266786
0.042950 19.850695 0.265827
0.043710 19.888790 0.259795
0.044470 19.786310 0.261623
0.045230 19.321215 0.253660
0.045990 18.883920 0.248009
0.046750 18.847175 0.246800
0.047510 18.122630 0.235739
0.048270 17.458135 0.237016
0.049030 17.870785 0.237366
0.049790 17.069335 0.230028
0.050550 16.759240 0.226963
0.051310 16.763945 0.221584
0.052070 16.170050 0.219830
0.052830 16.103370 0.218900
0.053590 15.676590 0.211521
0.054350 15.115435 0.213950
0.055110 14.851890 0.207981
0.055870 15.041415 0.205548
0.056630 14.554805 0.205385
0.057390 14.449240 0.199908
0.058150 13.953895 0.199968
0.058910 13.528005 0.198844
0.059670 13.267725 0.190955
0.060430 13.052820 0.193186
0.061190 12.890980 0.193083
0.061950 12.442835 0.187599
0.062710 12.354325 0.187090
0.063470 11.975385 0.185283
0.064230 11.616185 0.181029
0.064990 11.560225 0.179607
0.065750 10.941355 0.176842
0.066510 10.825340 0.173844
0.067270 10.734960 0.172698
0.068030 10.437470 0.169353
0.068790 10.015750 0.168667
0.069550 9.713615 0.168996
0.070310 9.385180 0.166195
0.071070 9.130205 0.163501
0.071830 9.033315 0.162047
0.072590 8.741865 0.160774
0.073350 8.616845 0.160930
0.074120 8.587265 0.155230
0.074880 8.100780 0.156644
0.075640 7.874275 0.153296
0.076400 7.890355 0.156001
0.077160 7.596735 0.150297
0.077920 7.530110 0.150622
0.078680 7.029280 0.148989
0.079440 6.972650 0.145566
0.080200 6.743760 0.145824
0.080960 6.675430 0.145113
0.081720 6.456190 0.143540
0.082480 6.237315 0.140516
0.083240 6.012040 0.140849
0.084000 5.727535 0.140654
0.084760 5.639785 0.140424
0.085520 5.694725 0.140067
0.086280 5.259365 0.140414
0.087040 5.219755 0.139770
0.087800 4.955500 0.141368
0.088560 4.644605 0.140856
0.089320 4.608255 0.142871
0.090080 4.602885 0.146298
0.090840 4.570730 0.146768
0.091600 4.407685 0.146079
0.092360 4.098940 0.145336
0.093120 3.881955 0.148091
0.093880 3.775700 0.146563
0.094640 3.687840 0.145460
0.095400 3.741715 0.142521
0.096160 3.440720 0.141301
0.096920 3.316700 0.138964
0.097680 3.198080 0.138957
0.098440 3.046760 0.135470
0.099200 2.995785 0.135428
0.099960 2.879350 0.132687
0.100720 2.722415 0.132192
0.101480 2.846230 0.131945
0.102240 2.608145 0.129081
0.103000 2.420785 0.124477
0.103760 2.288605 0.126347
0.104520 2.484685 0.122914
0.105280 2.453140 0.119795
0.106040 2.073605 0.122196
0.106800 2.062510 0.120071
0.107560 1.906980 0.119236
0.108320 2.037020 0.120495
0.109080 1.687855 0.119742
0.109840 1.789300 0.119802
0.110600 1.795390 0.118943
0.111360 1.615315 0.116938
0.112120 1.407165 0.114028
0.112880 1.433530 0.113766
0.113640 1.368685 0.112164
0.114400 1.388090 0.112670
0.115160 1.192500 0.110976
0.115920 1.290550 0.109749
0.116680 1.109890 0.111033
0.117440 1.023190 0.109477
0.118200 1.081140 0.107652
0.118960 1.127200 0.108971
0.119720 1.005835 0.107581
0.120480 1.073705 0.105520
0.121240 0.867835 0.105757
0.122000 0.808645 0.105050
0.122760 0.850070 0.103911
0.123520 0.773510 0.102999
0.124280 0.638620 0.103996
0.125040 0.614425 0.102153
0.125800 0.797240 0.102309
0.126560 0.527205 0.101132
0.127320 0.543625 0.100251
0.128080 0.584750 0.099406
0.128840 0.488180 0.100368
0.129600 0.509150 0.099123
0.130360 0.637585 0.098168
0.131120 0.548930 0.096595
0.131880 0.406600 0.097518
0.132640 0.421925 0.096818
0.133400 0.339085 0.095969
0.134160 0.314225 0.096757
0.134920 0.328020 0.095481
0.135680 0.388220 0.095654
0.136440 0.243320 0.094144
0.137200 0.178370 0.093876
0.137960 0.330040 0.093112
0.138730 0.213060 0.094364
0.139490 0.164630 0.092461
0.140250 0.183475 0.092330
0.141010 0.172655 0.092376
0.141770 0.158655 0.090781
0.142530 0.232945 0.090686
0.143290 0.138665 0.090909
0.144050 0.155380 0.090612
0.144810 0.157640 0.091322
0.145570 0.125210 0.090789
0.146330 0.159690 0.088808
0.147090 0.304135 0.087882
0.147850 0.126330 0.089399
0.148610 0.139000 0.088936
0.149370 0.103565 0.090057
0.150130 0.196530 0.087624
0.150890 0.064875 0.088250
0.151650 0.156890 0.087744
0.152410 0.134520 0.088030
0.153170 0.236595 0.086595
0.153930 0.073500 0.086344
0.154690 0.153070 0.086821
0.155450 0.149135 0.086821
0.156210 0.098685 0.085184
0.156970 0.200705 0.084901
0.157730 0.051160 0.084707
0.158490 0.087045 0.085071
0.159250 0.134160 0.084678
0.160010 0.137700 0.084809
0.160770 0.192335 0.083957
0.161530 0.184385 0.082988
0.162290 0.126820 0.083501
0.163050 0.172030 0.083479
0.163810 0.190420 0.084300
0.164570 0.125455 0.083087
0.165330 0.174260 0.082443
0.166090 0.100120 0.083752
0.166850 0.066755 0.083041
0.167610 0.202615 0.082178
0.168370 0.185455 0.081450
0.169130 0.172405 0.081627
0.169890 0.142780 0.081450
0.170650 0.201290 0.080594
0.171410 0.087100 0.080403
0.172170 0.193455 0.080880
0.172930 0.144670 0.080587
0.173690 0.117130 0.081796
0.174450 0.015755 0.082447
0.175210 0.155175 0.081842
0.175970 0.172265 0.083009
0.176730 0.093535 0.082426
0.177490 0.202750 0.082829
0.178250 0.138915 0.083755
0.179010 0.211860 0.085141
0.179770 0.241370 0.085612
0.180530 0.214645 0.086807
0.181290 0.120945 0.086959
0.182050 0.353920 0.086432
0.182810 0.298410 0.087397
0.183570 0.215600 0.087613
0.184330 0.285755 0.086708
0.185090 0.244745 0.088317
0.185850 0.120515 0.087893
0.186610 0.288260 0.088529
0.187370 0.249690 0.088027
0.188130 0.225460 0.088886
0.188890 0.226690 0.088893
0.189650 0.300620 0.088536
0.190410 0.248495 0.089707
0.191170 0.226730 0.088939
0.191930 0.256125 0.089240
0.192690 0.271055 0.090057
0.193450 0.248440 0.089643
0.194210 0.132520 0.089268
0.194970 0.253190 0.089035
0.195730 0.288075 0.090364
0.196490 0.358280 0.090721
0.197250 0.343195 0.090159
0.198010 0.235055 0.090612
0.198770 0.297470 0.091213
0.199530 0.257240 0.090492
0.200290 0.282470 0.091227
0.201050 0.231155 0.090976
0.201810 0.260445 0.090336
0.202570 0.159335 0.091726
0.203330 0.165315 0.091245
0.204090 0.297260 0.091510
0.204850 0.314840 0.089844
0.205610 0.262980 0.090258
0.206370 0.200620 0.092935
0.207130 0.260505 0.091602
0.207890 0.191045 0.090640
0.208650 0.240690 0.091510
0.209410 0.163645 0.090661
0.210170 0.297465 0.092199
0.210930 0.255325 0.092652
0.211690 0.199635 0.091503
0.212450 0.222550 0.091040
0.213210 0.350210 0.090527
0.213970 0.156360 0.091513
0.214730 0.223250 0.091436
0.215490 0.167470 0.090672
0.216250 0.208295 0.091722
0.217010 0.237440 0.090198
0.217770 0.250225 0.090120
0.218530 0.280935 0.091093
0.219290 0.266165 0.090665
0.220050 0.218100 0.088858
0.220810 0.227745 0.090428
0.221570 0.230390 0.088996
0.222330 0.132875 0.089307
0.223090 0.170465 0.089226
0.223850 0.200455 0.089477
0.224610 0.201195 0.088253
0.225370 0.369855 0.087793
0.226130 0.123120 0.087306
0.226890 0.221920 0.087344
0.227650 0.159225 0.086421
0.228410 0.272490 0.085944
0.229170 0.193465 0.085276
0.229930 0.231905 0.085884
0.230690 0.324225 0.085644
0.231450 0.086350 0.085071
0.232210 0.189360 0.085594
0.232970 0.243120 0.083702
0.233730 0.173575 0.084728
0.234490 0.160385 0.084120
0.235250 0.212095 0.083359
0.236010 0.201895 0.084293
0.236770 0.204250 0.083469
0.237530 0.176675 0.082801
0.238290 0.257850 0.082638
0.239050 0.292320 0.081687
0.239810 0.152835 0.082500
0.240570 0.033490 0.082489
0.241330 0.161585 0.081425
0.242090 0.233465 0.081740
0.242850 0.085025 0.080601
0.243610 0.064390 0.080421
0.244370 0.137280 0.080446
0.245130 0.020060 0.080545
0.245890 0.201280 0.080555
0.246650 0.160335 0.079827
0.247410 0.147670 0.079894
0.248170 0.238680 0.079491
0.248930 0.196995 0.079279
0.249690 0.235410 0.079141
0.250450 0.084760 0.078826
0.251210 0.154005 0.078547
0.251970 0.164490 0.078151
0.252730 0.149120 0.076899
0.253490 0.186125 0.077440
0.254250 0.064590 0.076634
0.255010 0.110875 0.077150
0.255770 0.143510 0.075530
0.256530 0.204065 0.075177
0.257290 0.145775 0.076439
0.258050 0.073995 0.075640
0.258810 0.270745 0.076917
0.259570 0.164620 0.075778
0.260330 0.070590 0.075141
0.261090 0.090570 0.075704
0.261850 0.141910 0.075371
0.262610 0.164510 0.074675
0.263370 0.035200 0.075078
0.264130 0.030885 0.074926
0.264890 0.131845 0.074233
0.265650 0.094790 0.074321
0.266410 0.056200 0.073306
0.267170 0.124700 0.074289
0.267930 0.084305 0.073557
0.268690 0.167100 0.074031
0.269450 0.027130 0.073243
0.270210 -0.037185 0.073020
0.270970 0.097625 0.072839
0.271720 0.108650 0.072797
0.272480 -0.023170 0.072235
0.273240 0.054200 0.073253
0.274000 -0.018085 0.072320
0.274760 0.103390 0.071740
0.275520 0.012180 0.071528
0.276280 0.021585 0.071421
0.277040 0.153620 0.071185
0.277800 0.076305 0.071333
0.278560 0.048970 0.071358
0.279320 -0.005860 0.070237
0.280080 -0.031775 0.070064
0.280840 -0.003650 0.070035
0.281600 0.048360 0.070078
0.282360 0.095945 0.071333
0.283120 0.043550 0.070976
0.283880 0.119405 0.071273
0.284640 -0.013285 0.070771
0.285400 0.099595 0.069961
0.286160 0.057295 0.070173
0.286920 0.081495 0.069646
0.287680 0.026290 0.070219
0.288440 0.143565 0.070576
0.289200 0.068770 0.069445
0.289960 0.046535 0.069671
0.290720 0.042165 0.070343
0.291480 -0.043820 0.070587
0.292240 0.050095 0.070092
0.293000 0.073165 0.070456
0.293760 0.062980 0.070919
0.294520 -0.037575 0.070711
0.295280 0.018315 0.071089
0.296040 0.015490 0.070612
0.296800 0.021510 0.071135
0.297560 0.051730 0.070569
0.298320 0.168845 0.070513
0.299080 0.009285 0.070898
0.299840 0.081130 0.070272
0.300600 0.138155 0.069798
0.301360 0.076390 0.069374
0.302120 0.082945 0.070191
0.302880 0.033665 0.069279
0.303640 -0.003035 0.069434
0.304400 0.052190 0.070226
0.305160 0.100460 0.068762
0.305920 0.014775 0.069629
0.306680 0.086095 0.070290
0.307440 -0.002365 0.069770
0.308200 0.071165 0.070987
0.308960 0.006415 0.071110
0.309720 0.028125 0.071892
0.310480 0.071635 0.071899
0.311240 0.027280 0.071216
0.312000 0.045870 0.071347
0.312760 0.067180 0.072196
0.313520 0.059335 0.070520
0.314280 0.069315 0.071043
0.315040 0.039600 0.072157
0.315800 0.063520 0.073076
0.316560 -0.002930 0.072885
0.317320 0.096290 0.072744
0.318080 0.114780 0.073455
0.318830 0.149070 0.073943
0.319590 0.078800 0.074013
0.320350 0.076415 0.074339
0.321110 0.008975 0.074381
0.321870 0.025140 0.074710
0.322630 -0.009910 0.074770
0.323390 -0.005210 0.075173
0.324150 -0.026720 0.074303
0.324910 0.042070 0.074749
0.325670 0.147435 0.074784
0.326430 -0.012715 0.075481
0.327190 0.068385 0.075240
0.327950 -0.049905 0.075895
0.328710 0.009615 0.074784
0.329470 0.094605 0.074972
0.330230 0.050860 0.075209
0.330990 0.083675 0.076987
0.331750 0.063775 0.075442
0.332510 -0.054480 0.076128
0.333270 0.030255 0.076093
0.334030 0.104535 0.075527
0.334790 0.059260 0.075969
0.335550 0.057460 0.075481
0.336310 -0.055690 0.077277
0.337070 0.065315 0.076223
0.337830 0.038000 0.076238
0.338590 0.150970 0.076064
0.339350 0.010320 0.076764
0.340110 0.123555 0.077100
0.340870 0.032230 0.077164
0.341630 0.067420 0.077938
0.342390 -0.017160 0.076779
0.343150 0.059960 0.077716
0.343910 0.013440 0.077571
0.344670 0.028135 0.076704
0.345430 0.053445 0.077079
0.346190 0.038065 0.077433
0.346950 0.018380 0.078080
0.347710 0.041965 0.077992
0.348470 -0.016445 0.078250
0.349220 -0.067560 0.077652
0.349980 -0.024255 0.078550
0.350740 -0.048125 0.078087
0.351500 0.082055 0.076591
0.352260 -0.053780 0.075647
0.353020 0.046955 0.075548
0.353780 0.105040 0.074491
0.354540 0.031390 0.073656
0.355300 -0.018645 0.074625
0.356060 0.021600 0.075576
0.356820 0.030035 0.075845
0.357580 0.112540 0.076294
0.358340 0.111445 0.075460
0.359100 0.040375 0.076192
0.359860 -0.014300 0.074661
0.360620 0.009480 0.075410
0.361380 -0.095730 0.075919
0.362140 0.017625 0.075410
0.362900 -0.026235 0.074961
0.363660 0.018995 0.075951
0.364420 0.093890 0.075672
0.365180 0.036115 0.076513
0.365940 -0.026685 0.076266
0.366700 -0.075290 0.076337
0.367460 0.044910 0.077461
0.368220 -0.017965 0.077033
0.368980 -0.066500 0.077779
0.369740 0.014190 0.078685
0.370500 0.145600 0.078370
0.371260 0.040975 0.078982
0.372020 -0.001765 0.079155
0.372770 0.075440 0.081068
0.373530 -0.074410 0.080336
0.374290 -0.075110 0.080941
0.375050 -0.006235 0.081665
0.375810 0.015270 0.081429
0.376570 0.004630 0.081598
0.377330 0.090230 0.083656
0.378090 0.025675 0.083370
0.378850 0.022685 0.084738
0.379610 0.023155 0.085166
0.380370 0.019295 0.084519
0.381130 -0.034430 0.086185
0.381890 0.022010 0.085739
0.382650 0.053860 0.085951
0.383410 0.027255 0.088091
0.384170 0.091005 0.088197
0.384930 -0.058285 0.088154
0.385690 0.125435 0.088589
0.386450 0.086785 0.087924
0.387210 0.157660 0.089650
0.387970 0.003180 0.090608
0.388730 0.011965 0.092369
0.389490 0.056180 0.103822
0.390250 0.022840 0.092719
0.391010 0.017950 0.092599
0.391770 0.025635 0.093886
0.392520 0.043400 0.095110
0.393280 0.000810 0.095233
0.394040 -0.033625 0.094940
0.394800 0.126835 0.096513
0.395560 0.056335 0.097436
0.396320 0.024805 0.097521
0.397080 0.142850 0.098306
0.397840 0.064210 0.099986
0.398600 0.043825 0.098709
0.399360 0.107820 0.101110
0.400120 0.137205 0.099816
0.400880 0.053985 0.101305
0.401640 0.137050 0.102207
0.402400 -0.027440 0.102698
0.403160 0.107215 0.103398
0.403920 0.087325 0.104696
0.404680 0.015745 0.211365
0.405440 0.029555 0.103426
0.406200 -0.018350 0.104933
0.406960 0.130770 0.105608
0.407720 -0.089505 0.105400
0.408480 -0.009775 0.107019
0.409240 -0.019175 0.105951
0.409990 0.025740 0.108377
0.410750 0.036280 0.108777
0.411510 0.107395 0.107072
0.412270 0.022640 0.107514
0.413030 0.147205 0.108052
0.413790 0.126235 0.108741
0.414550 0.127780 0.111322
0.415310 0.052115 0.110728
0.416070 0.059810 0.110424
0.416830 -0.030160 0.110403
0.417590 0.205430 0.112058
0.418350 0.107395 0.111404
0.419110 0.057605 0.111566
0.419870 0.057775 0.114296
0.420630 0.125875 0.112748
0.421390 0.047110 0.114622
0.422150 -0.066350 0.114837
0.422910 0.178060 0.117479
0.423670 0.052865 0.118635
0.424430 0.085910 0.120545
0.425190 0.053320 0.120654
0.425940 -0.132525 0.121294
0.426700 0.064785 0.122928
0.427460 0.235000 0.122419
0.428220 0.086885 0.124604
0.428980 0.033365 0.125209
0.429740 0.090755 0.128317
0.430500 -0.019970 0.128228
0.431260 -0.156845 0.129530
0.432020 0.113105 0.130509
0.432780 0.136530 0.130711
0.433540 -0.013825 0.133129
0.434300 0.216575 0.137023
0.435060 0.084985 0.135728
