# Supplementary material for: De novo design of proteins housing excitonically coupled chlorophyll special pairs
Source: Nat Chem Biol. 2024 Jun 3;20(7):906–15. doi: 10.1038/s41589-024-01626-0 (PMC11213709; doi:10.1038/s41589-024-01626-0)
Supplement: Supplementary file 5 — Raw SAXS data for SP1, SP2 and SP3 apo proteins. [file 41589_2024_1626_MOESM5_ESM.zip › SAXS_data_Fig2/SP1_166uM/Average/SP1_166uM_snap_00006.sub.1.ave.dat]

0.010260 34.495030 5.925170
0.011020 30.067445 3.370919
0.011780 31.883375 2.633034
0.012540 31.757660 1.813985
0.013300 31.555565 1.379399
0.014060 32.274720 1.224650
0.014820 31.104945 1.062588
0.015580 30.515430 0.982313
0.016340 30.511100 0.854873
0.017100 30.129095 0.819728
0.017860 30.454625 0.749745
0.018620 30.959405 0.690849
0.019380 28.753850 0.651966
0.020140 29.878185 0.625198
0.020900 28.872750 0.594307
0.021660 28.209555 0.553133
0.022420 28.544140 0.529095
0.023180 28.143155 0.497472
0.023950 27.839910 0.489954
0.024710 27.274065 0.458391
0.025470 26.764445 0.447546
0.026230 27.147655 0.444183
0.026990 26.452415 0.419445
0.027750 26.366140 0.402482
0.028510 25.884505 0.403653
0.029270 26.052890 0.385523
0.030030 24.944620 0.376460
0.030790 25.224755 0.366082
0.031550 24.739725 0.359321
0.032310 24.556680 0.353034
0.033070 24.121990 0.343632
0.033830 23.748000 0.329728
0.034590 23.513610 0.327504
0.035350 23.166015 0.314003
0.036110 22.991460 0.314180
0.036870 22.746995 0.306273
0.037630 22.006715 0.301379
0.038390 21.877195 0.295958
0.039150 21.450760 0.290668
0.039910 21.293560 0.279767
0.040670 21.076680 0.277450
0.041430 20.920550 0.276033
0.042190 20.176580 0.265707
0.042950 20.141550 0.262189
0.043710 19.866450 0.260255
0.044470 19.170605 0.252762
0.045230 19.063385 0.248635
0.045990 18.806910 0.249519
0.046750 18.681540 0.244081
0.047510 18.151365 0.232769
0.048270 17.696815 0.234264
0.049030 17.397605 0.236047
0.049790 17.430595 0.228430
0.050550 17.187260 0.231733
0.051310 16.624755 0.223982
0.052070 16.539350 0.219671
0.052830 16.054695 0.217956
0.053590 15.722595 0.214802
0.054350 15.178360 0.209611
0.055110 15.005055 0.208808
0.055870 14.996000 0.209484
0.056630 14.407950 0.207479
0.057390 14.043785 0.200583
0.058150 14.096315 0.196453
0.058910 13.914765 0.197843
0.059670 13.235005 0.194526
0.060430 12.983705 0.194986
0.061190 12.619190 0.189264
0.061950 12.525965 0.187182
0.062710 12.097870 0.185202
0.063470 11.944430 0.182694
0.064230 11.409530 0.180194
0.064990 11.298940 0.179707
0.065750 10.963960 0.176828
0.066510 10.851090 0.175771
0.067270 10.736240 0.171680
0.068030 10.418135 0.174077
0.068790 10.212315 0.168663
0.069550 9.757300 0.168529
0.070310 9.728210 0.165721
0.071070 9.358675 0.163168
0.071830 8.994455 0.165134
0.072590 8.891980 0.163221
0.073350 8.485030 0.156839
0.074120 8.446440 0.154657
0.074880 8.241395 0.155523
0.075640 7.957195 0.152613
0.076400 7.766715 0.154310
0.077160 7.495090 0.151927
0.077920 7.391305 0.148412
0.078680 7.210005 0.147334
0.079440 6.945955 0.144756
0.080200 6.674085 0.143656
0.080960 6.631940 0.145202
0.081720 6.426745 0.143274
0.082480 6.267505 0.140357
0.083240 6.173985 0.141637
0.084000 6.063840 0.142313
0.084760 5.701120 0.141623
0.085520 5.733415 0.142436
0.086280 5.417870 0.141874
0.087040 4.962885 0.140170
0.087800 5.050570 0.140021
0.088560 4.964065 0.141071
0.089320 4.726145 0.142581
0.090080 4.446585 0.145240
0.090840 4.445300 0.145958
0.091600 4.297275 0.147058
0.092360 4.087625 0.145806
0.093120 4.103490 0.146917
0.093880 3.736295 0.146139
0.094640 3.775995 0.144508
0.095400 3.746560 0.143122
0.096160 3.611400 0.140633
0.096920 3.433525 0.138982
0.097680 3.415225 0.137914
0.098440 3.136395 0.136414
0.099200 3.015685 0.133419
0.099960 3.059415 0.135237
0.100720 2.831030 0.133465
0.101480 2.806815 0.132797
0.102240 2.607970 0.128165
0.103000 2.601400 0.126591
0.103760 2.523775 0.124809
0.104520 2.315820 0.125103
0.105280 2.366220 0.122405
0.106040 2.333815 0.120460
0.106800 2.137270 0.118844
0.107560 2.063525 0.118487
0.108320 1.749345 0.118868
0.109080 1.842000 0.119653
0.109840 1.784185 0.118434
0.110600 1.617600 0.118320
0.111360 1.630625 0.116273
0.112120 1.515250 0.116057
0.112880 1.472760 0.113876
0.113640 1.380700 0.113172
0.114400 1.482445 0.113289
0.115160 1.236230 0.110796
0.115920 1.401235 0.110092
0.116680 1.327440 0.110039
0.117440 1.270325 0.108660
0.118200 1.107440 0.108207
0.118960 1.049635 0.107238
0.119720 0.935815 0.106404
0.120480 0.945970 0.106460
0.121240 0.925050 0.104851
0.122000 0.942305 0.105835
0.122760 0.809400 0.103741
0.123520 0.917940 0.103773
0.124280 0.896630 0.102684
0.125040 0.709580 0.102489
0.125800 0.785065 0.102603
0.126560 0.759355 0.101895
0.127320 0.713205 0.099834
0.128080 0.450480 0.099760
0.128840 0.605010 0.099162
0.129600 0.462740 0.099282
0.130360 0.372530 0.098451
0.131120 0.436590 0.097977
0.131880 0.470380 0.096814
0.132640 0.413490 0.096308
0.133400 0.479575 0.096807
0.134160 0.428015 0.094756
0.134920 0.484945 0.095799
0.135680 0.341600 0.094781
0.136440 0.379335 0.093310
0.137200 0.415010 0.092977
0.137960 0.285715 0.092740
0.138730 0.298415 0.092270
0.139490 0.274745 0.092571
0.140250 0.093070 0.092599
0.141010 0.209330 0.091761
0.141770 0.214965 0.091726
0.142530 0.196900 0.091043
0.143290 0.306440 0.089876
0.144050 0.273255 0.090318
0.144810 0.181185 0.089038
0.145570 0.232475 0.089296
0.146330 0.387370 0.088490
0.147090 0.213615 0.088812
0.147850 0.201795 0.088508
0.148610 0.306600 0.088734
0.149370 0.173305 0.088013
0.150130 0.222860 0.088734
0.150890 0.166175 0.088303
0.151650 0.133325 0.087496
0.152410 0.195025 0.087178
0.153170 0.117435 0.087504
0.153930 0.127160 0.086181
0.154690 0.071090 0.086552
0.155450 0.197170 0.085605
0.156210 0.059470 0.085187
0.156970 0.251405 0.084989
0.157730 0.241655 0.086429
0.158490 0.257700 0.085757
0.159250 0.196995 0.083600
0.160010 0.161435 0.083900
0.160770 0.181290 0.083812
0.161530 0.164050 0.083713
0.162290 0.217745 0.082946
0.163050 0.103945 0.083052
0.163810 0.190450 0.082376
0.164570 0.160930 0.082864
0.165330 0.081990 0.083310
0.166090 0.186800 0.082387
0.166850 0.184840 0.081821
0.167610 0.305105 0.081616
0.168370 0.303130 0.082302
0.169130 0.233990 0.081301
0.169890 0.196890 0.080728
0.170650 0.104580 0.080948
0.171410 0.080020 0.081079
0.172170 0.158800 0.080368
0.172930 0.252140 0.081963
0.173690 0.163635 0.082408
0.174450 0.141460 0.083692
0.175210 0.142365 0.082408
0.175970 0.205530 0.083388
0.176730 0.208260 0.082977
0.177490 0.290955 0.082557
0.178250 0.126000 0.083497
0.179010 0.170955 0.084664
0.179770 0.215855 0.086333
0.180530 0.229605 0.084795
0.181290 0.148175 0.085194
0.182050 0.161635 0.087306
0.182810 0.189395 0.086860
0.183570 0.340375 0.087373
0.184330 0.187965 0.087309
0.185090 0.299640 0.087210
0.185850 0.310905 0.088518
0.186610 0.202370 0.088989
0.187370 0.324860 0.089455
0.188130 0.169535 0.089116
0.188890 0.264250 0.088989
0.189650 0.294025 0.088723
0.190410 0.295940 0.088419
0.191170 0.342960 0.089346
0.191930 0.331290 0.089505
0.192690 0.346960 0.089102
0.193450 0.209775 0.089767
0.194210 0.225210 0.091683
0.194970 0.329360 0.090619
0.195730 0.251800 0.091160
0.196490 0.271290 0.090198
0.197250 0.347180 0.089876
0.198010 0.349670 0.090187
0.198770 0.357280 0.090011
0.199530 0.248225 0.091421
0.200290 0.449410 0.090159
0.201050 0.210210 0.091436
0.201810 0.442035 0.090810
0.202570 0.247260 0.091287
0.203330 0.211130 0.090347
0.204090 0.408570 0.090633
0.204850 0.273065 0.089848
0.205610 0.177645 0.091103
0.206370 0.215370 0.090958
0.207130 0.384180 0.091627
0.207890 0.340580 0.091209
0.208650 0.296640 0.090849
0.209410 0.104580 0.091803
0.210170 0.280590 0.092097
0.210930 0.288210 0.090969
0.211690 0.188245 0.091556
0.212450 0.225420 0.091814
0.213210 0.304895 0.090700
0.213970 0.309125 0.091064
0.214730 0.237585 0.092175
0.215490 0.436175 0.091662
0.216250 0.341820 0.091096
0.217010 0.172210 0.090219
0.217770 0.142945 0.091146
0.218530 0.321940 0.091485
0.219290 0.295200 0.088950
0.220050 0.203305 0.090347
0.220810 0.306610 0.089781
0.221570 0.249065 0.089965
0.222330 0.142250 0.089165
0.223090 0.244815 0.088904
0.223850 0.167485 0.087931
0.224610 0.168360 0.089466
0.225370 0.233675 0.087557
0.226130 0.160390 0.087871
0.226890 0.238730 0.086556
0.227650 0.368490 0.086315
0.228410 0.274470 0.087330
0.229170 0.265085 0.085446
0.229930 0.211490 0.085134
0.230690 0.232505 0.084636
0.231450 0.183270 0.084735
0.232210 0.213525 0.085693
0.232970 0.239820 0.083755
0.233730 0.120105 0.083699
0.234490 0.170535 0.083943
0.235250 0.166055 0.084066
0.236010 0.168135 0.082348
0.236770 0.255605 0.082553
0.237530 0.154975 0.082486
0.238290 0.151400 0.081772
0.239050 0.182405 0.082857
0.239810 0.248410 0.081559
0.240570 0.148930 0.080849
0.241330 0.178700 0.082058
0.242090 0.217825 0.081220
0.242850 0.236940 0.080884
0.243610 0.283030 0.080693
0.244370 0.111015 0.080647
0.245130 0.270720 0.079802
0.245890 0.187060 0.079950
0.246650 0.109760 0.080004
0.247410 0.119650 0.079869
0.248170 0.074525 0.079307
0.248930 0.048385 0.079272
0.249690 0.111395 0.078504
0.250450 0.151200 0.078380
0.251210 0.258120 0.079321
0.251970 0.203665 0.077999
0.252730 0.246980 0.077079
0.253490 0.182035 0.077878
0.254250 0.150750 0.077624
0.255010 0.181800 0.077125
0.255770 0.211970 0.076277
0.256530 0.207045 0.075152
0.257290 0.095945 0.076160
0.258050 0.101420 0.075806
0.258810 0.196470 0.076683
0.259570 0.165050 0.075545
0.260330 0.119715 0.075803
0.261090 0.139335 0.074501
0.261850 0.212525 0.074703
0.262610 0.128185 0.074438
0.263370 0.061005 0.074381
0.264130 0.227905 0.073734
0.264890 0.134325 0.074286
0.265650 0.075785 0.074353
0.266410 0.228360 0.073624
0.267170 0.172835 0.073568
0.267930 0.132010 0.073373
0.268690 0.097685 0.072808
0.269450 0.060520 0.073136
0.270210 0.149160 0.073320
0.270970 0.046230 0.073479
0.271720 0.177560 0.072687
0.272480 0.130220 0.072938
0.273240 0.125355 0.071938
0.274000 0.039990 0.072592
0.274760 0.134155 0.072355
0.275520 0.174425 0.071835
0.276280 0.141940 0.072076
0.277040 0.138355 0.071047
0.277800 0.085970 0.071071
0.278560 0.024205 0.071089
0.279320 0.040365 0.070898
0.280080 0.118560 0.070378
0.280840 0.177750 0.070665
0.281600 0.018290 0.070138
0.282360 0.056370 0.070979
0.283120 0.068050 0.070442
0.283880 0.123925 0.070078
0.284640 0.100700 0.069950
0.285400 0.025010 0.070629
0.286160 0.117600 0.069466
0.286920 0.106770 0.069763
0.287680 0.011215 0.069420
0.288440 0.063530 0.070509
0.289200 0.082940 0.069547
0.289960 0.113035 0.069707
0.290720 0.137345 0.069516
0.291480 0.144105 0.070838
0.292240 0.076445 0.070626
0.293000 -0.021420 0.070559
0.293760 0.031770 0.070269
0.294520 0.148985 0.070764
0.295280 0.065325 0.070180
0.296040 0.114005 0.071262
0.296800 0.066710 0.070237
0.297560 0.110040 0.070789
0.298320 0.040300 0.069869
0.299080 0.030865 0.070750
0.299840 0.084545 0.070474
0.300600 0.073310 0.070534
0.301360 0.110695 0.070060
0.302120 0.031270 0.069406
0.302880 0.063780 0.069335
0.303640 0.123120 0.069547
0.304400 0.085450 0.068971
0.305160 0.079745 0.069558
0.305920 0.054470 0.069385
0.306680 0.094420 0.070743
0.307440 0.028740 0.070587
0.308200 0.045515 0.070145
0.308960 0.142290 0.070880
0.309720 0.074420 0.071330
0.310480 0.047225 0.071475
0.311240 0.012645 0.070569
0.312000 0.022410 0.071156
0.312760 0.054535 0.071351
0.313520 0.109640 0.070714
0.314280 0.097600 0.070909
0.315040 0.013955 0.072072
0.315800 0.057295 0.072960
0.316560 0.139745 0.072606
0.317320 0.061425 0.073575
0.318080 0.077150 0.073253
0.318830 0.056365 0.073826
0.319590 0.055000 0.073769
0.320350 0.108005 0.074261
0.321110 0.012365 0.074045
0.321870 0.090970 0.074590
0.322630 0.005105 0.074141
0.323390 0.138885 0.074813
0.324150 0.036475 0.074880
0.324910 0.114090 0.074250
0.325670 0.139205 0.073989
0.326430 0.060725 0.074689
0.327190 0.020525 0.075576
0.327950 0.034775 0.075286
0.328710 0.047275 0.074823
0.329470 0.054625 0.075781
0.330230 0.102060 0.074901
0.330990 0.090170 0.074547
0.331750 0.096945 0.075753
0.332510 -0.014940 0.076704
0.333270 0.053300 0.075969
0.334030 -0.001935 0.076506
0.334790 0.071650 0.076153
0.335550 0.031370 0.076185
0.336310 0.049150 0.077047
0.337070 0.187100 0.076383
0.337830 0.070090 0.076552
0.338590 0.043810 0.077062
0.339350 -0.009865 0.077408
0.340110 0.075405 0.077313
0.340870 -0.092125 0.077100
0.341630 0.084315 0.076955
0.342390 0.105695 0.077458
0.343150 -0.063815 0.077058
0.343910 0.065725 0.077447
0.344670 0.037110 0.077107
0.345430 0.045900 0.077507
0.346190 0.101935 0.077309
0.346950 0.057920 0.077192
0.347710 0.001975 0.077928
0.348470 -0.006925 0.078154
0.349220 0.077530 0.078161
0.349980 0.054780 0.077843
0.350740 0.026525 0.078299
0.351500 0.146340 0.076913
0.352260 0.072605 0.075767
0.353020 0.017410 0.075117
0.353780 0.037050 0.074059
0.354540 -0.016090 0.073678
0.355300 0.039460 0.074834
0.356060 -0.017015 0.075393
0.356820 -0.048245 0.074703
0.357580 0.114880 0.075537
0.358340 -0.012820 0.075803
0.359100 -0.042810 0.075612
0.359860 0.030650 0.074459
0.360620 0.064190 0.075640
0.361380 0.032350 0.074703
0.362140 0.063645 0.074795
0.362900 0.005800 0.075318
0.363660 -0.073040 0.074494
0.364420 0.075325 0.075297
0.365180 0.004495 0.076503
0.365940 0.034675 0.076411
0.366700 0.044180 0.077122
0.367460 0.124175 0.077645
0.368220 -0.007205 0.077783
0.368980 0.166220 0.077472
0.369740 0.046405 0.078122
0.370500 0.035080 0.078784
0.371260 0.038725 0.079381
0.372020 0.058415 0.080350
0.372770 0.081735 0.079491
0.373530 0.036550 0.080297
0.374290 0.155000 0.080438
0.375050 0.001865 0.081361
0.375810 0.045445 0.082907
0.376570 0.068060 0.081704
0.377330 0.043835 0.083529
0.378090 0.028345 0.083444
0.378850 -0.019970 0.084551
0.379610 0.135245 0.084381
0.380370 0.134615 0.085251
0.381130 0.084475 0.086139
0.381890 0.135580 0.085629
0.382650 0.153945 0.086595
0.383410 0.093370 0.086994
0.384170 -0.023810 0.087670
0.384930 0.109760 0.088479
0.385690 0.075725 0.088465
0.386450 0.105220 0.089784
0.387210 0.178915 0.089883
0.387970 0.142365 0.090354
0.388730 0.117470 0.091754
0.389490 0.116600 0.102885
0.390250 0.033440 0.092907
0.391010 0.070005 0.092974
0.391770 -0.026405 0.093182
0.392520 0.080050 0.094261
0.393280 0.037120 0.093879
0.394040 0.063795 0.095106
0.394800 0.063615 0.095743
0.395560 0.116325 0.096948
0.396320 0.042080 0.097178
0.397080 0.041215 0.098702
0.397840 -0.100595 0.097793
0.398600 -0.006995 0.098713
0.399360 0.080700 0.100240
0.400120 -0.034060 0.101110
0.400880 0.033425 0.102815
0.401640 0.072205 0.102267
0.402400 0.064975 0.102878
0.403160 0.013145 0.103419
0.403920 -0.000590 0.104332
0.404680 -0.025920 0.264569
0.405440 0.081765 0.105499
0.406200 0.021790 0.102995
0.406960 0.055650 0.105357
0.407720 0.001115 0.104268
0.408480 0.114275 0.106991
0.409240 0.084680 0.106071
0.409990 0.134230 0.107942
0.410750 0.061545 0.107861
0.411510 0.144445 0.107277
0.412270 0.119910 0.106934
0.413030 0.086120 0.109742
0.413790 0.079580 0.108296
0.414550 0.104440 0.108434
0.415310 0.115485 0.109445
0.416070 0.093225 0.108932
0.416830 -0.055450 0.110810
0.417590 0.006295 0.112797
0.418350 -0.157900 0.112804
0.419110 0.112945 0.112843
0.419870 -0.001510 0.113158
0.420630 0.149590 0.113511
0.421390 0.066585 0.114523
0.422150 0.127945 0.115898
0.422910 0.072440 0.117624
0.423670 -0.034225 0.117514
0.424430 0.068255 0.117995
0.425190 -0.027280 0.122758
0.425940 0.056895 0.122281
0.426700 0.072535 0.123267
0.427460 0.088615 0.123656
0.428220 0.059815 0.124173
0.428980 0.168155 0.125895
0.429740 0.043240 0.126354
0.430500 0.137925 0.130530
0.431260 0.135445 0.128815
0.432020 0.182935 0.131902
0.432780 -0.007245 0.130842
0.433540 0.131930 0.135095
0.434300 -0.003875 0.134105
0.435060 0.314100 0.136209
