# Supplementary material for: De novo design of proteins housing excitonically coupled chlorophyll special pairs
Source: Nat Chem Biol. 2024 Jun 3;20(7):906–15. doi: 10.1038/s41589-024-01626-0 (PMC11213709; doi:10.1038/s41589-024-01626-0)
Supplement: Supplementary file 5 — Raw SAXS data for SP1, SP2 and SP3 apo proteins. [file 41589_2024_1626_MOESM5_ESM.zip › SAXS_data_Fig2/SP1_166uM/Average/SP1_166uM_snap_00003.sub.1.ave.dat]

0.010260 31.796660 5.472857
0.011020 29.255310 3.245958
0.011780 30.820080 2.466528
0.012540 32.527175 1.802723
0.013300 32.188780 1.439519
0.014060 32.216735 1.194837
0.014820 30.395125 1.059530
0.015580 31.600440 0.978822
0.016340 29.943290 0.835396
0.017100 29.832605 0.779530
0.017860 29.112360 0.767376
0.018620 29.482050 0.693571
0.019380 28.882715 0.662302
0.020140 28.786975 0.626432
0.020900 28.435560 0.565548
0.021660 28.438695 0.536489
0.022420 28.557395 0.519148
0.023180 27.999240 0.518971
0.023950 28.049450 0.486326
0.024710 27.248025 0.471761
0.025470 27.396070 0.442440
0.026230 26.699850 0.436100
0.026990 26.692985 0.413971
0.027750 26.115645 0.413062
0.028510 26.188960 0.406330
0.029270 26.034735 0.392861
0.030030 25.908915 0.381959
0.030790 25.113785 0.358366
0.031550 24.622700 0.357295
0.032310 24.459720 0.354880
0.033070 24.569710 0.342691
0.033830 23.965870 0.336132
0.034590 23.351705 0.319296
0.035350 22.898770 0.313105
0.036110 23.405145 0.307260
0.036870 22.986470 0.310785
0.037630 22.255110 0.301694
0.038390 21.887595 0.293190
0.039150 21.689640 0.287465
0.039910 21.072955 0.283299
0.040670 21.209905 0.283960
0.041430 20.798585 0.276301
0.042190 20.578490 0.266174
0.042950 20.004405 0.266429
0.043710 19.687580 0.262670
0.044470 19.394760 0.259675
0.045230 18.913655 0.251528
0.045990 18.498195 0.247005
0.046750 18.307785 0.242818
0.047510 18.277590 0.240149
0.048270 17.789450 0.233709
0.049030 17.624890 0.228741
0.049790 17.430550 0.230021
0.050550 16.915910 0.225456
0.051310 16.590595 0.227486
0.052070 16.401015 0.221669
0.052830 15.988350 0.216227
0.053590 15.503125 0.218872
0.054350 15.575440 0.207652
0.055110 15.169750 0.213228
0.055870 14.799785 0.207769
0.056630 14.647150 0.209151
0.057390 14.078320 0.201011
0.058150 13.966050 0.201807
0.058910 13.909440 0.196641
0.059670 13.166465 0.191871
0.060430 12.798335 0.192960
0.061190 12.786880 0.192267
0.061950 12.416245 0.190343
0.062710 12.020350 0.186291
0.063470 11.772570 0.184003
0.064230 11.550680 0.182313
0.064990 11.388775 0.178416
0.065750 11.100620 0.176584
0.066510 10.562630 0.177270
0.067270 10.314725 0.175534
0.068030 10.151030 0.170492
0.068790 10.130645 0.167560
0.069550 9.743690 0.165375
0.070310 9.513115 0.167337
0.071070 9.381155 0.166612
0.071830 9.166550 0.163465
0.072590 8.949215 0.159844
0.073350 8.645110 0.160962
0.074120 8.617925 0.155156
0.074880 8.318660 0.158062
0.075640 8.145995 0.155163
0.076400 7.880530 0.154533
0.077160 7.578240 0.152016
0.077920 7.460835 0.148904
0.078680 7.258645 0.149671
0.079440 7.025965 0.146800
0.080200 6.713445 0.145382
0.080960 6.600570 0.143837
0.081720 6.451070 0.142836
0.082480 6.236645 0.138847
0.083240 6.137230 0.140591
0.084000 5.893140 0.141690
0.084760 5.534475 0.143395
0.085520 5.577625 0.140103
0.086280 5.615885 0.143352
0.087040 5.070415 0.142744
0.087800 5.056670 0.140375
0.088560 4.814710 0.138702
0.089320 4.802540 0.142171
0.090080 4.483765 0.141839
0.090840 4.609935 0.145279
0.091600 4.276460 0.147716
0.092360 4.151910 0.144243
0.093120 4.215840 0.148020
0.093880 4.100105 0.144760
0.094640 3.726965 0.144742
0.095400 3.633185 0.143274
0.096160 3.654115 0.141163
0.096920 3.298970 0.140672
0.097680 3.216020 0.136506
0.098440 3.280665 0.137026
0.099200 3.090035 0.134335
0.099960 3.154480 0.134982
0.100720 3.082945 0.132740
0.101480 2.824380 0.129455
0.102240 2.714800 0.129763
0.103000 2.645725 0.126733
0.103760 2.396780 0.124710
0.104520 2.453630 0.123472
0.105280 2.217550 0.123324
0.106040 2.271220 0.120796
0.106800 2.066115 0.118815
0.107560 1.846490 0.119618
0.108320 1.906105 0.118752
0.109080 1.919650 0.117712
0.109840 1.868005 0.118670
0.110600 1.766255 0.119056
0.111360 1.604220 0.117532
0.112120 1.633490 0.116906
0.112880 1.458550 0.114006
0.113640 1.447865 0.113126
0.114400 1.319730 0.113006
0.115160 1.365850 0.112808
0.115920 1.148610 0.111174
0.116680 1.235995 0.110817
0.117440 1.109965 0.109703
0.118200 1.032525 0.108016
0.118960 1.005015 0.107896
0.119720 0.985325 0.107260
0.120480 0.869280 0.106255
0.121240 1.008415 0.105891
0.122000 0.928770 0.105339
0.122760 0.874155 0.104035
0.123520 0.747205 0.103914
0.124280 0.660780 0.103179
0.125040 0.713690 0.103218
0.125800 0.613450 0.101895
0.126560 0.605515 0.102207
0.127320 0.499725 0.099477
0.128080 0.536360 0.098784
0.128840 0.508045 0.099204
0.129600 0.353305 0.100219
0.130360 0.495805 0.099187
0.131120 0.410975 0.096153
0.131880 0.463350 0.097472
0.132640 0.327085 0.096853
0.133400 0.362240 0.095941
0.134160 0.327660 0.095149
0.134920 0.259740 0.093699
0.135680 0.423130 0.095361
0.136440 0.425880 0.093879
0.137200 0.197420 0.093122
0.137960 0.312950 0.093939
0.138730 0.361600 0.093745
0.139490 0.233935 0.091620
0.140250 0.191805 0.092125
0.141010 0.184635 0.092786
0.141770 0.178105 0.090378
0.142530 0.240660 0.090728
0.143290 0.176780 0.091446
0.144050 0.160155 0.091404
0.144810 0.223740 0.090424
0.145570 0.068265 0.090679
0.146330 0.131345 0.089247
0.147090 0.167785 0.089130
0.147850 0.110825 0.090004
0.148610 0.061055 0.088190
0.149370 0.113580 0.089056
0.150130 0.049490 0.087843
0.150890 0.117305 0.088299
0.151650 0.175725 0.087076
0.152410 0.272790 0.087083
0.153170 0.118545 0.087376
0.153930 0.067710 0.086563
0.154690 0.150065 0.086888
0.155450 0.124745 0.086199
0.156210 0.076630 0.086089
0.156970 0.059300 0.085502
0.157730 0.133855 0.085021
0.158490 0.053605 0.084130
0.159250 0.067860 0.084586
0.160010 0.072105 0.084678
0.160770 0.128130 0.084328
0.161530 0.064555 0.083388
0.162290 0.144005 0.084074
0.163050 0.110190 0.082058
0.163810 0.189160 0.083246
0.164570 0.097365 0.082854
0.165330 0.155025 0.082383
0.166090 0.250550 0.081909
0.166850 0.331605 0.082203
0.167610 0.213945 0.081704
0.168370 0.141970 0.081934
0.169130 0.228815 0.082380
0.169890 0.089265 0.081782
0.170650 0.200030 0.081149
0.171410 0.201290 0.080071
0.172170 0.198015 0.080803
0.172930 0.130410 0.081248
0.173690 0.265550 0.082076
0.174450 0.220090 0.082284
0.175210 0.227450 0.082433
0.175970 0.143670 0.082585
0.176730 0.136215 0.082408
0.177490 0.179005 0.084250
0.178250 0.281705 0.083720
0.179010 0.325320 0.084148
0.179770 0.287690 0.085159
0.180530 0.166590 0.085216
0.181290 0.120220 0.085884
0.182050 0.215520 0.086022
0.182810 0.171420 0.087302
0.183570 0.226530 0.087557
0.184330 0.268385 0.087426
0.185090 0.307495 0.088518
0.185850 0.248595 0.088501
0.186610 0.201290 0.087751
0.187370 0.270015 0.087309
0.188130 0.214295 0.087896
0.188890 0.176690 0.088723
0.189650 0.148025 0.088748
0.190410 0.298910 0.089197
0.191170 0.296960 0.089827
0.191930 0.154650 0.089268
0.192690 0.268430 0.089296
0.193450 0.277785 0.088957
0.194210 0.311725 0.090431
0.194970 0.273845 0.090014
0.195730 0.257640 0.090180
0.196490 0.359520 0.091071
0.197250 0.270610 0.090449
0.198010 0.230710 0.091828
0.198770 0.350135 0.091195
0.199530 0.263535 0.090269
0.200290 0.328835 0.091139
0.201050 0.229255 0.090990
0.201810 0.413255 0.091079
0.202570 0.149605 0.091658
0.203330 0.289415 0.090297
0.204090 0.154075 0.091485
0.204850 0.194900 0.091284
0.205610 0.168305 0.091764
0.206370 0.315095 0.091135
0.207130 0.301700 0.090873
0.207890 0.243150 0.091365
0.208650 0.243535 0.090615
0.209410 0.269720 0.090576
0.210170 0.229570 0.091174
0.210930 0.181375 0.090895
0.211690 0.187600 0.092309
0.212450 0.285005 0.090743
0.213210 0.313895 0.090612
0.213970 0.285955 0.091605
0.214730 0.264335 0.091160
0.215490 0.276780 0.092447
0.216250 0.232135 0.089806
0.217010 0.310540 0.091436
0.217770 0.217650 0.089788
0.218530 0.221550 0.090658
0.219290 0.179125 0.090039
0.220050 0.156310 0.091071
0.220810 0.117825 0.089685
0.221570 0.277745 0.089272
0.222330 0.285445 0.089452
0.223090 0.292720 0.088490
0.223850 0.292520 0.088897
0.224610 0.150685 0.088253
0.225370 0.239765 0.087882
0.226130 0.300930 0.087521
0.226890 0.278565 0.087482
0.227650 0.234285 0.086556
0.228410 0.154520 0.086170
0.229170 0.236030 0.086531
0.229930 0.222520 0.085141
0.230690 0.155160 0.084968
0.231450 0.266155 0.085647
0.232210 0.057680 0.085934
0.232970 0.206635 0.084954
0.233730 0.139190 0.085456
0.234490 0.160450 0.083391
0.235250 0.072475 0.084045
0.236010 0.208250 0.083868
0.236770 0.232685 0.083225
0.237530 0.172490 0.082825
0.238290 0.163405 0.081446
0.239050 0.018760 0.081945
0.239810 0.225290 0.081216
0.240570 0.223155 0.081330
0.241330 0.116770 0.080598
0.242090 0.253035 0.080410
0.242850 0.265965 0.081036
0.243610 0.154495 0.081641
0.244370 0.088655 0.080870
0.245130 0.237230 0.080679
0.245890 0.140315 0.080198
0.246650 0.163025 0.079371
0.247410 0.151790 0.079516
0.248170 0.047060 0.078363
0.248930 0.178930 0.079738
0.249690 0.198890 0.078798
0.250450 0.105980 0.078101
0.251210 0.128675 0.077984
0.251970 0.046715 0.078144
0.252730 0.149110 0.078126
0.253490 0.023800 0.077910
0.254250 0.161035 0.076577
0.255010 0.200680 0.076913
0.255770 0.186325 0.076457
0.256530 0.087630 0.076397
0.257290 0.169825 0.076874
0.258050 0.160200 0.077238
0.258810 0.089320 0.075339
0.259570 0.146475 0.076241
0.260330 0.008430 0.076365
0.261090 0.134930 0.075304
0.261850 0.128415 0.075990
0.262610 0.104035 0.075343
0.263370 0.089165 0.074562
0.264130 0.109190 0.073469
0.264890 0.112010 0.073720
0.265650 -0.003205 0.074084
0.266410 0.119595 0.073872
0.267170 0.103845 0.073883
0.267930 0.176095 0.073434
0.268690 0.128940 0.073098
0.269450 0.199970 0.072822
0.270210 0.108185 0.072652
0.270970 0.064615 0.073359
0.271720 0.156305 0.073426
0.272480 0.030580 0.073508
0.273240 0.109475 0.072486
0.274000 0.081495 0.072309
0.274760 0.063875 0.072178
0.275520 0.059965 0.071354
0.276280 0.090360 0.071719
0.277040 0.119375 0.071241
0.277800 0.040460 0.071485
0.278560 0.176540 0.071499
0.279320 0.045700 0.070700
0.280080 0.014675 0.070064
0.280840 0.015085 0.070318
0.281600 0.044360 0.070177
0.282360 0.086705 0.070325
0.283120 0.082575 0.069784
0.283880 0.002645 0.070184
0.284640 0.045680 0.070905
0.285400 0.067120 0.070304
0.286160 0.066825 0.070562
0.286920 0.059855 0.070449
0.287680 0.064145 0.069604
0.288440 0.040745 0.071361
0.289200 0.123645 0.070110
0.289960 0.093390 0.069968
0.290720 0.099555 0.070336
0.291480 0.105575 0.070311
0.292240 0.003835 0.071114
0.293000 0.102975 0.070573
0.293760 0.095565 0.071011
0.294520 0.102070 0.071142
0.295280 0.097430 0.070771
0.296040 0.035785 0.070912
0.296800 0.205445 0.069940
0.297560 -0.059810 0.070555
0.298320 0.015530 0.069859
0.299080 -0.015080 0.070311
0.299840 0.071910 0.070004
0.300600 0.045435 0.069834
0.301360 0.162450 0.070315
0.302120 0.014135 0.069675
0.302880 0.010175 0.069473
0.303640 0.089615 0.069162
0.304400 0.037640 0.069455
0.305160 0.071375 0.068674
0.305920 0.018490 0.069533
0.306680 0.049370 0.070152
0.307440 0.002265 0.070407
0.308200 0.137730 0.071446
0.308960 0.111060 0.070781
0.309720 0.072835 0.070983
0.310480 0.087210 0.070693
0.311240 0.088505 0.070732
0.312000 0.053900 0.070612
0.312760 0.002320 0.070796
0.313520 0.090780 0.071418
0.314280 0.084425 0.071421
0.315040 0.118025 0.072355
0.315800 0.045120 0.073087
0.316560 0.097405 0.073490
0.317320 0.020530 0.073303
0.318080 -0.010135 0.073897
0.318830 0.058705 0.073946
0.319590 0.025060 0.073819
0.320350 -0.059395 0.073557
0.321110 0.010065 0.073932
0.321870 0.023120 0.074049
0.322630 0.112460 0.074714
0.323390 0.012430 0.075576
0.324150 0.081865 0.075852
0.324910 -0.079400 0.075117
0.325670 0.041210 0.075463
0.326430 0.055465 0.075675
0.327190 0.068570 0.075255
0.327950 -0.008350 0.074470
0.328710 0.059790 0.075414
0.329470 0.036620 0.075856
0.330230 0.090100 0.074975
0.330990 -0.011910 0.075813
0.331750 0.027405 0.075350
0.332510 -0.026205 0.076248
0.333270 0.057900 0.076262
0.334030 -0.024730 0.076404
0.334790 -0.004235 0.075856
0.335550 0.036045 0.076096
0.336310 0.041700 0.076559
0.337070 0.055980 0.076390
0.337830 0.113130 0.077040
0.338590 0.114640 0.076453
0.339350 0.054585 0.075976
0.340110 0.032245 0.077161
0.340870 -0.010950 0.077383
0.341630 0.073280 0.076489
0.342390 0.064255 0.076754
0.343150 0.148785 0.077334
0.343910 0.010045 0.076475
0.344670 0.006945 0.077214
0.345430 0.043645 0.078211
0.346190 -0.049115 0.077677
0.346950 -0.047125 0.078083
0.347710 0.096405 0.078243
0.348470 -0.082465 0.077302
0.349220 0.075790 0.077475
0.349980 -0.072415 0.078186
0.350740 0.025025 0.078281
0.351500 -0.011865 0.077199
0.352260 -0.005835 0.075240
0.353020 -0.051835 0.074816
0.353780 0.088360 0.074445
0.354540 -0.015295 0.073826
0.355300 0.074310 0.074710
0.356060 0.060455 0.075799
0.356820 -0.025260 0.074120
0.357580 0.021330 0.075736
0.358340 0.049035 0.075205
0.359100 -0.004330 0.075103
0.359860 0.070905 0.075626
0.360620 -0.030060 0.075746
0.361380 0.041235 0.075718
0.362140 0.122295 0.075527
0.362900 0.042330 0.076170
0.363660 0.088755 0.075668
0.364420 0.040905 0.076163
0.365180 0.001920 0.075870
0.365940 -0.063155 0.076662
0.366700 0.048465 0.076528
0.367460 0.091590 0.077263
0.368220 0.042640 0.078483
0.368980 0.009710 0.078342
0.369740 -0.043120 0.078483
0.370500 0.093035 0.078023
0.371260 0.032600 0.078600
0.372020 0.139585 0.079855
0.372770 -0.004400 0.079671
0.373530 0.053580 0.081970
0.374290 0.059915 0.081100
0.375050 -0.055910 0.081337
0.375810 0.018835 0.081924
0.376570 0.001550 0.081789
0.377330 -0.008730 0.083600
0.378090 -0.016225 0.082606
0.378850 -0.055305 0.083490
0.379610 0.059655 0.084696
0.380370 0.025990 0.085743
0.381130 0.051245 0.084516
0.381890 -0.036205 0.087054
0.382650 0.058785 0.085629
0.383410 -0.044015 0.088497
0.384170 -0.067120 0.087694
0.384930 0.032070 0.087489
0.385690 -0.009065 0.088518
0.386450 -0.035130 0.088893
0.387210 -0.084505 0.091895
0.387970 0.080260 0.089141
0.388730 0.076040 0.090979
0.389490 0.017215 0.102772
0.390250 0.094990 0.092334
0.391010 -0.080710 0.092436
0.391770 0.016595 0.094328
0.392520 0.030930 0.092938
0.393280 0.046825 0.093780
0.394040 -0.004525 0.097090
0.394800 0.055185 0.097111
0.395560 0.082860 0.097016
0.396320 0.002985 0.098568
0.397080 0.087885 0.098179
0.397840 0.005575 0.098458
0.398600 0.061270 0.100092
0.399360 0.163125 0.100704
0.400120 0.127060 0.100311
0.400880 0.097695 0.101269
0.401640 0.052615 0.103126
0.402400 0.082845 0.101337
0.403160 0.065165 0.103246
0.403920 0.032435 0.103999
0.404680 0.065870 0.249165
0.405440 0.078470 0.104201
0.406200 -0.000250 0.104841
0.406960 0.083185 0.105651
0.407720 0.058875 0.105417
0.408480 0.022635 0.106740
0.409240 0.112630 0.107341
0.409990 0.089590 0.105636
0.410750 0.015830 0.107058
0.411510 0.120490 0.108830
0.412270 0.117615 0.108098
0.413030 0.107820 0.108327
0.413790 0.035280 0.107465
0.414550 0.161255 0.109781
0.415310 0.027750 0.109392
0.416070 0.079090 0.109972
0.416830 -0.004090 0.111584
0.417590 0.084250 0.112861
0.418350 0.011625 0.112808
0.419110 0.071760 0.112942
0.419870 -0.140650 0.112245
0.420630 0.069150 0.112914
0.421390 0.090160 0.114936
0.422150 -0.003745 0.115951
0.422910 0.141075 0.118076
0.423670 0.125405 0.115039
0.424430 0.027665 0.117387
0.425190 0.224720 0.118713
0.425940 -0.016485 0.120622
0.426700 -0.042955 0.121761
0.427460 0.069600 0.123069
0.428220 -0.143660 0.123840
0.428980 0.005370 0.124784
0.429740 -0.208815 0.125587
0.430500 -0.004425 0.130435
0.431260 0.069180 0.129791
0.432020 0.137340 0.133239
0.432780 0.031820 0.129926
0.433540 0.070570 0.135523
0.434300 0.066500 0.136775
0.435060 0.078035 0.137864
