# Supplementary material for: De novo design of proteins housing excitonically coupled chlorophyll special pairs
Source: Nat Chem Biol. 2024 Jun 3;20(7):906–15. doi: 10.1038/s41589-024-01626-0 (PMC11213709; doi:10.1038/s41589-024-01626-0)
Supplement: Supplementary file 5 — Raw SAXS data for SP1, SP2 and SP3 apo proteins. [file 41589_2024_1626_MOESM5_ESM.zip › SAXS_data_Fig2/SP1_166uM/Average/SP1_166uM_snap_00017.sub.1.ave.dat]

0.010260 29.845525 5.987592
0.011020 30.094885 3.696199
0.011780 29.847995 2.406457
0.012540 31.295835 1.746213
0.013300 30.616890 1.426669
0.014060 32.287170 1.192521
0.014820 30.421545 1.102076
0.015580 30.015295 0.960421
0.016340 30.532200 0.877709
0.017100 29.554785 0.764063
0.017860 29.127465 0.747793
0.018620 28.879335 0.691658
0.019380 28.836210 0.665845
0.020140 29.481520 0.610039
0.020900 28.338210 0.587231
0.021660 28.731785 0.549791
0.022420 27.989530 0.527472
0.023180 28.279175 0.502719
0.023950 27.541765 0.492306
0.024710 27.485870 0.482557
0.025470 26.980365 0.449367
0.026230 27.141065 0.436054
0.026990 26.824160 0.429091
0.027750 26.012965 0.403667
0.028510 25.925860 0.402401
0.029270 25.284170 0.400481
0.030030 25.620730 0.371107
0.030790 25.332245 0.371761
0.031550 24.663535 0.359707
0.032310 24.373500 0.348805
0.033070 24.523795 0.338791
0.033830 23.957430 0.333911
0.034590 23.772135 0.329052
0.035350 23.268275 0.313296
0.036110 22.776845 0.309554
0.036870 22.944295 0.311407
0.037630 22.473895 0.297560
0.038390 21.576490 0.294862
0.039150 21.914955 0.293883
0.039910 21.061990 0.288437
0.040670 20.629390 0.279593
0.041430 20.534000 0.271259
0.042190 20.455390 0.264940
0.042950 19.865180 0.266245
0.043710 19.571380 0.260258
0.044470 19.155955 0.259487
0.045230 18.889710 0.251093
0.045990 18.396815 0.247631
0.046750 18.697160 0.240704
0.047510 17.729640 0.237076
0.048270 17.682375 0.232514
0.049030 17.467860 0.228356
0.049790 17.206340 0.230230
0.050550 16.811915 0.225297
0.051310 16.292145 0.224021
0.052070 16.207795 0.218508
0.052830 15.664170 0.218819
0.053590 15.580235 0.214417
0.054350 15.332940 0.208108
0.055110 14.926330 0.210778
0.055870 14.606450 0.205842
0.056630 14.530645 0.208448
0.057390 13.924995 0.197037
0.058150 13.890390 0.199201
0.058910 13.321670 0.195934
0.059670 13.067895 0.191581
0.060430 12.852040 0.194798
0.061190 12.620245 0.193324
0.061950 12.409665 0.192245
0.062710 12.004015 0.183356
0.063470 11.701085 0.183197
0.064230 11.499190 0.183692
0.064990 11.315040 0.178204
0.065750 10.704685 0.179031
0.066510 10.708150 0.175658
0.067270 10.142155 0.176909
0.068030 10.114350 0.170909
0.068790 9.833010 0.167394
0.069550 9.681380 0.167436
0.070310 9.409600 0.165870
0.071070 9.386395 0.162726
0.071830 8.928765 0.166407
0.072590 9.054500 0.160233
0.073350 8.609620 0.158996
0.074120 8.255520 0.156478
0.074880 8.216215 0.155499
0.075640 7.980380 0.154197
0.076400 7.789960 0.154473
0.077160 7.530745 0.150375
0.077920 7.260045 0.149869
0.078680 7.167605 0.151683
0.079440 7.042365 0.147306
0.080200 6.788945 0.147638
0.080960 6.414080 0.145382
0.081720 6.502440 0.142153
0.082480 6.297480 0.139894
0.083240 6.109735 0.141047
0.084000 5.777470 0.141521
0.084760 5.826490 0.142104
0.085520 5.586615 0.141963
0.086280 5.326960 0.140909
0.087040 5.117715 0.142107
0.087800 4.836030 0.141510
0.088560 4.865710 0.141676
0.089320 4.774405 0.143419
0.090080 4.404530 0.144897
0.090840 4.498585 0.144417
0.091600 4.394200 0.148557
0.092360 4.135670 0.143918
0.093120 3.963085 0.144707
0.093880 4.000955 0.143479
0.094640 3.720400 0.142850
0.095400 3.755825 0.139385
0.096160 3.575090 0.142072
0.096920 3.229135 0.138936
0.097680 3.348215 0.135233
0.098440 3.275580 0.134342
0.099200 2.908050 0.134770
0.099960 3.019510 0.133091
0.100720 2.918280 0.136453
0.101480 2.706865 0.130545
0.102240 2.528250 0.129127
0.103000 2.441825 0.127634
0.103760 2.540975 0.124636
0.104520 2.450340 0.122673
0.105280 2.379085 0.123112
0.106040 2.213620 0.122337
0.106800 2.038925 0.119646
0.107560 1.968155 0.120184
0.108320 1.963945 0.117960
0.109080 1.948215 0.118918
0.109840 1.730865 0.117199
0.110600 1.622135 0.119901
0.111360 1.777905 0.116743
0.112120 1.586930 0.114261
0.112880 1.397715 0.113232
0.113640 1.320205 0.111913
0.114400 1.305125 0.111093
0.115160 1.210245 0.110732
0.115920 1.208140 0.112122
0.116680 1.210690 0.109194
0.117440 1.180090 0.108830
0.118200 1.082930 0.107921
0.118960 1.115490 0.107931
0.119720 0.926820 0.105880
0.120480 0.958445 0.107033
0.121240 0.972255 0.104915
0.122000 0.781600 0.105233
0.122760 0.933475 0.103380
0.123520 0.767990 0.103713
0.124280 0.759140 0.102546
0.125040 0.809885 0.103094
0.125800 0.600195 0.101485
0.126560 0.626240 0.100891
0.127320 0.748100 0.099975
0.128080 0.594335 0.099282
0.128840 0.551890 0.100180
0.129600 0.606775 0.100060
0.130360 0.578405 0.098720
0.131120 0.436225 0.096704
0.131880 0.504965 0.096407
0.132640 0.403690 0.097458
0.133400 0.460345 0.096128
0.134160 0.453385 0.094279
0.134920 0.265265 0.094862
0.135680 0.382840 0.094880
0.136440 0.383710 0.094749
0.137200 0.262525 0.093699
0.137960 0.448135 0.092684
0.138730 0.440205 0.093154
0.139490 0.307430 0.091616
0.140250 0.297030 0.092277
0.141010 0.354535 0.091899
0.141770 0.247570 0.092062
0.142530 0.219895 0.089388
0.143290 0.259435 0.090004
0.144050 0.230165 0.089696
0.144810 0.167200 0.089912
0.145570 0.213220 0.090297
0.146330 0.273030 0.090025
0.147090 0.198785 0.088996
0.147850 0.202030 0.089088
0.148610 0.207580 0.089042
0.149370 0.207930 0.088748
0.150130 0.131385 0.088045
0.150890 0.188345 0.087663
0.151650 0.289740 0.087344
0.152410 0.181395 0.086570
0.153170 0.256280 0.086687
0.153930 0.171845 0.086294
0.154690 0.190670 0.085255
0.155450 0.167045 0.085071
0.156210 0.128595 0.084501
0.156970 0.235415 0.084873
0.157730 0.108970 0.085746
0.158490 0.167825 0.084427
0.159250 0.048920 0.084600
0.160010 0.236330 0.083950
0.160770 0.210380 0.084487
0.161530 0.208645 0.083579
0.162290 0.148080 0.084052
0.163050 0.122735 0.083006
0.163810 0.156650 0.082659
0.164570 0.134665 0.083525
0.165330 0.222245 0.083310
0.166090 0.225570 0.082362
0.166850 0.354460 0.082122
0.167610 0.136915 0.081630
0.168370 0.169185 0.080622
0.169130 0.239035 0.082489
0.169890 0.123365 0.081726
0.170650 0.197055 0.081754
0.171410 0.371995 0.079795
0.172170 0.226115 0.080297
0.172930 0.238195 0.080675
0.173690 0.244560 0.081683
0.174450 0.228700 0.082557
0.175210 0.322505 0.082161
0.175970 0.193995 0.082214
0.176730 0.177945 0.082157
0.177490 0.265085 0.082051
0.178250 0.193725 0.083317
0.179010 0.308120 0.084533
0.179770 0.265995 0.085481
0.180530 0.142265 0.085343
0.181290 0.231105 0.086220
0.182050 0.357245 0.086093
0.182810 0.176525 0.086644
0.183570 0.232610 0.087557
0.184330 0.359715 0.087387
0.185090 0.295300 0.087514
0.185850 0.163585 0.087514
0.186610 0.250980 0.087822
0.187370 0.219080 0.087822
0.188130 0.332075 0.089233
0.188890 0.216570 0.088709
0.189650 0.309985 0.088822
0.190410 0.359825 0.088479
0.191170 0.157350 0.089752
0.191930 0.271815 0.089639
0.192690 0.277315 0.090035
0.193450 0.362105 0.089544
0.194210 0.267170 0.090389
0.194970 0.238015 0.089197
0.195730 0.320735 0.090506
0.196490 0.383145 0.090962
0.197250 0.207570 0.091662
0.198010 0.322305 0.090230
0.198770 0.298490 0.091114
0.199530 0.196635 0.091025
0.200290 0.225585 0.091227
0.201050 0.331570 0.090877
0.201810 0.368745 0.090962
0.202570 0.262535 0.091471
0.203330 0.304855 0.090562
0.204090 0.247920 0.089137
0.204850 0.394510 0.090976
0.205610 0.310790 0.090962
0.206370 0.351550 0.090477
0.207130 0.266140 0.090880
0.207890 0.278410 0.090824
0.208650 0.307620 0.090958
0.209410 0.276990 0.091011
0.210170 0.227410 0.091761
0.210930 0.095290 0.090948
0.211690 0.295505 0.091747
0.212450 0.230900 0.090739
0.213210 0.194955 0.090591
0.213970 0.374745 0.090375
0.214730 0.259640 0.091227
0.215490 0.346905 0.090527
0.216250 0.275595 0.090895
0.217010 0.141085 0.090332
0.217770 0.213425 0.090011
0.218530 0.282510 0.089883
0.219290 0.301375 0.090778
0.220050 0.249430 0.090707
0.220810 0.248545 0.088851
0.221570 0.231440 0.089183
0.222330 0.296190 0.088996
0.223090 0.263090 0.088723
0.223850 0.327135 0.089367
0.224610 0.231570 0.087663
0.225370 0.142990 0.088646
0.226130 0.214435 0.087196
0.226890 0.342405 0.087694
0.227650 0.232280 0.086697
0.228410 0.271545 0.086531
0.229170 0.369710 0.085994
0.229930 0.210375 0.085127
0.230690 0.292405 0.084894
0.231450 0.168700 0.085502
0.232210 0.268070 0.085071
0.232970 0.253070 0.083854
0.233730 0.210125 0.084300
0.234490 0.242385 0.084028
0.235250 0.278660 0.084116
0.236010 0.321135 0.082910
0.236770 0.216070 0.083487
0.237530 0.179840 0.082627
0.238290 0.135215 0.082019
0.239050 0.183570 0.081662
0.239810 0.195805 0.082065
0.240570 0.133175 0.081139
0.241330 0.136355 0.080972
0.242090 0.166890 0.079756
0.242850 0.244890 0.080566
0.243610 0.331680 0.081216
0.244370 0.151995 0.081202
0.245130 0.232910 0.081174
0.245890 0.186575 0.080039
0.246650 0.153655 0.079240
0.247410 0.231745 0.079675
0.248170 0.187580 0.078925
0.248930 0.192165 0.079158
0.249690 0.174870 0.078876
0.250450 0.233800 0.077861
0.251210 0.155830 0.077408
0.251970 0.145145 0.077974
0.252730 0.170985 0.078030
0.253490 0.089200 0.077938
0.254250 0.053820 0.076743
0.255010 0.121035 0.076768
0.255770 0.156200 0.077260
0.256530 0.135925 0.076202
0.257290 0.327335 0.076160
0.258050 0.174895 0.076294
0.258810 0.035980 0.076471
0.259570 0.162735 0.075385
0.260330 0.100805 0.075099
0.261090 0.224050 0.075219
0.261850 0.177655 0.075159
0.262610 0.183710 0.075725
0.263370 0.082560 0.074526
0.264130 0.134790 0.073624
0.264890 0.113620 0.074307
0.265650 0.166675 0.074003
0.266410 0.197090 0.073642
0.267170 0.141615 0.073777
0.267930 0.194215 0.073391
0.268690 0.143400 0.072599
0.269450 0.156480 0.073356
0.270210 0.088830 0.072514
0.270970 0.137050 0.072663
0.271720 0.138135 0.072804
0.272480 0.064580 0.072571
0.273240 0.180370 0.072528
0.274000 0.062070 0.072553
0.274760 0.133130 0.072553
0.275520 0.024105 0.071549
0.276280 0.106285 0.071167
0.277040 0.071395 0.071616
0.277800 0.069530 0.071376
0.278560 0.064265 0.071810
0.279320 0.143375 0.070598
0.280080 0.116075 0.070124
0.280840 0.085370 0.069222
0.281600 0.129525 0.070417
0.282360 0.062530 0.070290
0.283120 0.051850 0.070304
0.283880 0.054130 0.071004
0.284640 0.183255 0.070067
0.285400 0.200380 0.070396
0.286160 0.096570 0.069774
0.286920 0.118485 0.070117
0.287680 0.137045 0.069229
0.288440 0.101540 0.070728
0.289200 0.079385 0.069438
0.289960 0.103850 0.069508
0.290720 0.088195 0.070460
0.291480 0.074935 0.070534
0.292240 0.090500 0.070516
0.293000 0.094390 0.070095
0.293760 0.171925 0.070714
0.294520 0.170930 0.071117
0.295280 0.026335 0.070559
0.296040 0.030295 0.070870
0.296800 0.156535 0.070099
0.297560 0.050675 0.070410
0.298320 -0.019290 0.069431
0.299080 0.014405 0.070304
0.299840 0.084310 0.069717
0.300600 0.021875 0.070410
0.301360 0.126025 0.069777
0.302120 0.150120 0.069664
0.302880 0.059645 0.069243
0.303640 0.106020 0.069388
0.304400 0.135100 0.068465
0.305160 0.012630 0.069452
0.305920 0.107740 0.069402
0.306680 0.055305 0.070237
0.307440 0.092735 0.071040
0.308200 0.074115 0.070810
0.308960 0.011050 0.070488
0.309720 0.085620 0.071202
0.310480 0.080460 0.071238
0.311240 0.153955 0.070969
0.312000 0.161450 0.070502
0.312760 0.070640 0.070870
0.313520 0.071785 0.071588
0.314280 0.062735 0.070873
0.315040 0.045400 0.071867
0.315800 0.094730 0.072065
0.316560 0.034375 0.073211
0.317320 0.096005 0.073426
0.318080 0.049885 0.073554
0.318830 0.139790 0.074558
0.319590 0.016070 0.073610
0.320350 -0.003985 0.074933
0.321110 0.156065 0.073748
0.321870 -0.012135 0.072970
0.322630 0.088115 0.074211
0.323390 0.011845 0.075272
0.324150 0.066980 0.075576
0.324910 0.023885 0.074371
0.325670 0.150170 0.075149
0.326430 0.045940 0.074569
0.327190 0.133025 0.075806
0.327950 0.043915 0.075159
0.328710 0.043025 0.075198
0.329470 0.021005 0.074947
0.330230 0.095055 0.075619
0.330990 -0.070140 0.075994
0.331750 0.101880 0.075078
0.332510 0.048740 0.075778
0.333270 0.166220 0.076149
0.334030 0.127150 0.076436
0.334790 0.116255 0.075852
0.335550 0.036500 0.076959
0.336310 0.127815 0.076772
0.337070 -0.004620 0.076482
0.337830 0.063215 0.076482
0.338590 0.127575 0.076559
0.339350 0.105265 0.076064
0.340110 0.079230 0.077518
0.340870 0.053870 0.076807
0.341630 0.060430 0.076630
0.342390 0.060335 0.076414
0.343150 0.018025 0.077574
0.343910 -0.030965 0.077857
0.344670 0.090680 0.077051
0.345430 0.028440 0.077744
0.346190 0.063655 0.077758
0.346950 0.141325 0.077351
0.347710 -0.007850 0.077115
0.348470 -0.042225 0.078200
0.349220 -0.048330 0.077387
0.349980 0.068655 0.077793
0.350740 0.109605 0.077249
0.351500 0.011375 0.076238
0.352260 0.068380 0.075477
0.353020 -0.051915 0.075219
0.353780 0.133020 0.074470
0.354540 -0.015170 0.073434
0.355300 0.080435 0.074427
0.356060 -0.029700 0.075315
0.356820 -0.034770 0.074325
0.357580 0.093745 0.076040
0.358340 0.239980 0.075502
0.359100 0.044975 0.075095
0.359860 0.054955 0.074915
0.360620 0.102360 0.074936
0.361380 0.058780 0.075428
0.362140 0.031365 0.075099
0.362900 0.024400 0.075347
0.363660 0.148085 0.075283
0.364420 0.089185 0.075230
0.365180 0.058370 0.076262
0.365940 0.104155 0.076521
0.366700 0.015070 0.076330
0.367460 0.020310 0.077641
0.368220 0.051385 0.077567
0.368980 0.087890 0.078147
0.369740 -0.014770 0.077808
0.370500 0.119690 0.078380
0.371260 0.023905 0.078154
0.372020 0.082610 0.079123
0.372770 -0.075060 0.079625
0.373530 -0.014275 0.080361
0.374290 0.004025 0.080884
0.375050 0.052150 0.081284
0.375810 0.015835 0.081810
0.376570 0.103570 0.082878
0.377330 0.019855 0.083773
0.378090 0.099620 0.082613
0.378850 0.065745 0.082843
0.379610 0.083515 0.083550
0.380370 0.081670 0.086616
0.381130 -0.047390 0.084540
0.381890 0.069430 0.085541
0.382650 0.028250 0.086029
0.383410 0.079505 0.086595
0.384170 -0.029825 0.086994
0.384930 0.037620 0.087578
0.385690 0.037075 0.087394
0.386450 -0.027975 0.089204
0.387210 -0.030560 0.090371
0.387970 0.047960 0.090622
0.388730 0.148255 0.091754
0.389490 -0.005745 0.099491
0.390250 0.175370 0.091616
0.391010 0.077560 0.091948
0.391770 -0.053165 0.093872
0.392520 -0.005725 0.093876
0.393280 0.017160 0.094859
0.394040 0.034135 0.096945
0.394800 0.136710 0.096860
0.395560 0.095875 0.096178
0.396320 0.078590 0.096977
0.397080 0.067100 0.099081
0.397840 0.028455 0.098338
0.398600 -0.073445 0.099717
0.399360 0.155085 0.102122
0.400120 0.093340 0.100591
0.400880 0.137670 0.103554
0.401640 0.045190 0.103890
0.402400 0.116735 0.102988
0.403160 0.022470 0.102779
0.403920 0.119955 0.104650
0.404680 0.220350 0.207595
0.405440 0.129790 0.104958
0.406200 0.063850 0.104721
0.406960 -0.003165 0.104735
0.407720 0.156245 0.104544
0.408480 0.066860 0.106591
0.409240 0.138255 0.108253
0.409990 0.011975 0.108409
0.410750 0.117265 0.107475
0.411510 0.045015 0.109381
0.412270 0.146415 0.107132
0.413030 0.145735 0.108335
0.413790 -0.045000 0.108932
0.414550 0.135665 0.110721
0.415310 0.129415 0.109470
0.416070 0.067560 0.108154
0.416830 0.140860 0.109395
0.417590 0.138150 0.112896
0.418350 0.078715 0.112857
0.419110 0.041435 0.113246
0.419870 -0.037105 0.112419
0.420630 0.150940 0.113865
0.421390 -0.028345 0.114809
0.422150 0.192410 0.113868
0.422910 0.036315 0.116319
0.423670 -0.036890 0.116913
0.424430 0.092485 0.118087
0.425190 0.040880 0.120110
0.425940 0.104335 0.118610
0.426700 0.087000 0.121248
0.427460 0.104945 0.123550
0.428220 0.073820 0.124013
0.428980 0.062395 0.123522
0.429740 -0.029245 0.126793
0.430500 -0.036685 0.127489
0.431260 0.259885 0.129802
0.432020 -0.012335 0.131750
0.432780 0.137760 0.131411
0.433540 0.088145 0.136093
0.434300 -0.046630 0.135640
0.435060 0.181330 0.135548
