# Supplementary material for: De novo design of proteins housing excitonically coupled chlorophyll special pairs
Source: Nat Chem Biol. 2024 Jun 3;20(7):906–15. doi: 10.1038/s41589-024-01626-0 (PMC11213709; doi:10.1038/s41589-024-01626-0)
Supplement: Supplementary file 5 — Raw SAXS data for SP1, SP2 and SP3 apo proteins. [file 41589_2024_1626_MOESM5_ESM.zip › SAXS_data_Fig2/SP1_166uM/Average/SP1_166uM_snap_00045.sub.1.ave.dat]

0.010260 33.106470 6.245983
0.011020 29.843695 3.373847
0.011780 30.648085 2.618122
0.012540 30.803680 1.792946
0.013300 31.236655 1.431945
0.014060 31.788370 1.168674
0.014820 30.836595 1.023925
0.015580 32.557710 0.912468
0.016340 30.878050 0.881517
0.017100 30.548735 0.798144
0.017860 30.709105 0.758819
0.018620 30.812045 0.710569
0.019380 29.963165 0.685513
0.020140 29.980840 0.638716
0.020900 29.644515 0.598734
0.021660 29.218435 0.549972
0.022420 29.201725 0.545771
0.023180 29.068240 0.503536
0.023950 28.068290 0.494240
0.024710 28.109070 0.462051
0.025470 28.045170 0.445301
0.026230 27.381500 0.435909
0.026990 27.067445 0.419802
0.027750 26.890945 0.415640
0.028510 26.177205 0.401206
0.029270 26.413040 0.389042
0.030030 25.798065 0.375626
0.030790 25.478070 0.372260
0.031550 25.348940 0.361789
0.032310 24.679645 0.333504
0.033070 24.634540 0.335057
0.033830 24.053955 0.331181
0.034590 24.074850 0.327475
0.035350 23.436235 0.326835
0.036110 23.561625 0.308621
0.036870 22.916070 0.296273
0.037630 22.635055 0.302069
0.038390 21.791705 0.290113
0.039150 21.679910 0.287001
0.039910 21.518720 0.282963
0.040670 21.090565 0.282864
0.041430 21.033875 0.283151
0.042190 20.463865 0.267019
0.042950 20.264725 0.264770
0.043710 19.768050 0.256330
0.044470 19.553355 0.261665
0.045230 18.993275 0.254388
0.045990 18.783760 0.246429
0.046750 18.236875 0.245141
0.047510 18.368770 0.236616
0.048270 17.935345 0.232571
0.049030 17.771995 0.230594
0.049790 17.466360 0.229579
0.050550 17.099465 0.227422
0.051310 16.527775 0.221436
0.052070 16.039385 0.217850
0.052830 16.171935 0.215845
0.053590 15.774170 0.211825
0.054350 15.356815 0.210916
0.055110 14.831135 0.214353
0.055870 14.733865 0.207659
0.056630 14.182650 0.201255
0.057390 13.889765 0.199261
0.058150 13.683610 0.199307
0.058910 13.655590 0.194165
0.059670 13.167865 0.194463
0.060430 12.646700 0.189809
0.061190 12.320280 0.190647
0.061950 12.057920 0.192107
0.062710 11.893675 0.183455
0.063470 11.564905 0.184187
0.064230 11.393105 0.180064
0.064990 11.092375 0.178755
0.065750 11.030070 0.173335
0.066510 10.484680 0.176740
0.067270 10.438300 0.173073
0.068030 10.084115 0.170233
0.068790 9.663535 0.171231
0.069550 9.781185 0.167231
0.070310 9.519695 0.164820
0.071070 9.265925 0.162694
0.071830 9.142750 0.163395
0.072590 8.825135 0.160156
0.073350 8.422530 0.159257
0.074120 8.455920 0.157599
0.074880 7.999895 0.155325
0.075640 7.788235 0.155587
0.076400 7.597555 0.152599
0.077160 7.415490 0.152171
0.077920 7.442615 0.149866
0.078680 7.076905 0.149646
0.079440 7.035330 0.146439
0.080200 6.634445 0.145644
0.080960 6.474705 0.144204
0.081720 6.174615 0.142726
0.082480 6.381510 0.140686
0.083240 5.919315 0.141132
0.084000 5.851285 0.141895
0.084760 5.513760 0.139844
0.085520 5.374395 0.141418
0.086280 5.157075 0.142260
0.087040 4.735960 0.141008
0.087800 4.894100 0.139869
0.088560 4.878630 0.144250
0.089320 4.555070 0.143723
0.090080 4.457465 0.146121
0.090840 4.321725 0.142309
0.091600 4.097555 0.147408
0.092360 3.899020 0.146050
0.093120 3.938505 0.143833
0.093880 3.847260 0.146963
0.094640 3.616600 0.146641
0.095400 3.649860 0.142988
0.096160 3.417000 0.139629
0.096920 3.337940 0.137030
0.097680 3.125510 0.138663
0.098440 3.228740 0.138073
0.099200 2.915385 0.134165
0.099960 2.825235 0.131902
0.100720 2.823880 0.133674
0.101480 2.726025 0.129912
0.102240 2.610365 0.128964
0.103000 2.556100 0.126057
0.103760 2.437695 0.123674
0.104520 2.385410 0.124958
0.105280 2.275790 0.120753
0.106040 2.156425 0.120004
0.106800 2.147900 0.118833
0.107560 1.917975 0.117535
0.108320 1.818145 0.119318
0.109080 1.752015 0.118738
0.109840 1.747335 0.118568
0.110600 1.708805 0.118508
0.111360 1.650320 0.117709
0.112120 1.606845 0.114257
0.112880 1.710795 0.113617
0.113640 1.293895 0.112256
0.114400 1.307950 0.111789
0.115160 1.344830 0.110898
0.115920 1.269145 0.110605
0.116680 1.123475 0.108759
0.117440 1.142030 0.110774
0.118200 1.105825 0.108819
0.118960 1.056085 0.108129
0.119720 0.848925 0.106549
0.120480 1.006860 0.107359
0.121240 0.801715 0.106188
0.122000 0.867460 0.105209
0.122760 0.895535 0.103098
0.123520 0.839380 0.104314
0.124280 0.596975 0.102716
0.125040 0.603785 0.102832
0.125800 0.690620 0.102076
0.126560 0.648410 0.100343
0.127320 0.643415 0.100859
0.128080 0.681625 0.099699
0.128840 0.651715 0.100414
0.129600 0.500495 0.099572
0.130360 0.513335 0.098239
0.131120 0.488815 0.097641
0.131880 0.532380 0.096107
0.132640 0.546030 0.096711
0.133400 0.372145 0.095661
0.134160 0.470660 0.095194
0.134920 0.297240 0.095064
0.135680 0.375795 0.093900
0.136440 0.405705 0.092893
0.137200 0.331270 0.093579
0.137960 0.322015 0.093451
0.138730 0.286255 0.093218
0.139490 0.290470 0.092401
0.140250 0.150840 0.091856
0.141010 0.311190 0.091559
0.141770 0.387045 0.090605
0.142530 0.169250 0.091121
0.143290 0.243785 0.090743
0.144050 0.272450 0.089332
0.144810 0.264730 0.089664
0.145570 0.196270 0.089795
0.146330 0.247435 0.089887
0.147090 0.167285 0.089530
0.147850 0.224030 0.088034
0.148610 0.215990 0.088144
0.149370 0.145835 0.088787
0.150130 0.173260 0.087571
0.150890 0.175380 0.087673
0.151650 0.096180 0.087914
0.152410 0.072835 0.086609
0.153170 0.239725 0.086906
0.153930 0.149915 0.086729
0.154690 0.189935 0.085781
0.155450 0.265345 0.085651
0.156210 0.153310 0.084844
0.156970 0.119155 0.085460
0.157730 0.233420 0.086648
0.158490 0.105710 0.084908
0.159250 0.231540 0.084219
0.160010 0.219025 0.082790
0.160770 0.195360 0.084643
0.161530 0.154945 0.082910
0.162290 0.158725 0.083175
0.163050 0.263485 0.082995
0.163810 0.103195 0.082380
0.164570 0.194515 0.082185
0.165330 0.216655 0.082698
0.166090 0.157155 0.081839
0.166850 0.114060 0.082005
0.167610 0.239935 0.081464
0.168370 0.216460 0.082369
0.169130 0.219905 0.081602
0.169890 0.187545 0.080997
0.170650 0.214750 0.081386
0.171410 0.098190 0.080339
0.172170 0.201200 0.080438
0.172930 0.166400 0.081036
0.173690 0.311940 0.081754
0.174450 0.324050 0.081602
0.175210 0.305910 0.082019
0.175970 0.205565 0.082776
0.176730 0.239945 0.082818
0.177490 0.120330 0.082047
0.178250 0.262705 0.083338
0.179010 0.230380 0.084533
0.179770 0.384590 0.086450
0.180530 0.256285 0.086075
0.181290 0.378605 0.086528
0.182050 0.378305 0.086955
0.182810 0.237095 0.086492
0.183570 0.294965 0.086552
0.184330 0.226010 0.088854
0.185090 0.283220 0.088985
0.185850 0.258510 0.088306
0.186610 0.262720 0.088388
0.187370 0.181310 0.087758
0.188130 0.098155 0.087889
0.188890 0.271925 0.089042
0.189650 0.386620 0.089059
0.190410 0.281235 0.088678
0.191170 0.461790 0.088996
0.191930 0.305010 0.089749
0.192690 0.092875 0.089851
0.193450 0.333320 0.089657
0.194210 0.343815 0.090460
0.194970 0.259565 0.089208
0.195730 0.318325 0.089862
0.196490 0.273505 0.091513
0.197250 0.206545 0.091266
0.198010 0.323165 0.091142
0.198770 0.283170 0.091004
0.199530 0.298230 0.090930
0.200290 0.259595 0.091294
0.201050 0.305385 0.090690
0.201810 0.413400 0.092291
0.202570 0.253775 0.090845
0.203330 0.260150 0.090746
0.204090 0.347215 0.090979
0.204850 0.310160 0.090530
0.205610 0.314700 0.089905
0.206370 0.246835 0.089494
0.207130 0.394640 0.091733
0.207890 0.260490 0.091655
0.208650 0.304885 0.091680
0.209410 0.287495 0.091301
0.210170 0.253875 0.090835
0.210930 0.235575 0.091266
0.211690 0.329325 0.090103
0.212450 0.252890 0.090318
0.213210 0.129520 0.090654
0.213970 0.379560 0.090739
0.214730 0.286385 0.091566
0.215490 0.201000 0.092238
0.216250 0.255360 0.090636
0.217010 0.231930 0.091259
0.217770 0.247395 0.091733
0.218530 0.242045 0.089905
0.219290 0.221500 0.089731
0.220050 0.294785 0.089915
0.220810 0.339755 0.090106
0.221570 0.172510 0.089109
0.222330 0.254505 0.090357
0.223090 0.241775 0.089752
0.223850 0.207845 0.088805
0.224610 0.293370 0.088897
0.225370 0.168440 0.087387
0.226130 0.176080 0.087376
0.226890 0.390420 0.086722
0.227650 0.168110 0.086245
0.228410 0.271790 0.086913
0.229170 0.218675 0.086167
0.229930 0.245270 0.086747
0.230690 0.261315 0.085654
0.231450 0.315865 0.084936
0.232210 0.108780 0.085651
0.232970 0.228480 0.083830
0.233730 0.192900 0.083921
0.234490 0.239350 0.083518
0.235250 0.105260 0.083646
0.236010 0.219860 0.083260
0.236770 0.197945 0.083434
0.237530 0.209070 0.083731
0.238290 0.211885 0.082450
0.239050 0.185975 0.083264
0.239810 0.128120 0.082224
0.240570 0.243125 0.081308
0.241330 0.208215 0.081609
0.242090 0.224930 0.080194
0.242850 0.259250 0.081559
0.243610 0.227480 0.081174
0.244370 0.171725 0.080810
0.245130 0.220445 0.081103
0.245890 0.130280 0.080446
0.246650 0.151045 0.079593
0.247410 0.166680 0.080138
0.248170 0.172760 0.079519
0.248930 0.154070 0.079176
0.249690 0.178070 0.079406
0.250450 0.210560 0.078087
0.251210 0.151950 0.077861
0.251970 0.089345 0.077472
0.252730 0.095730 0.077348
0.253490 0.157545 0.076959
0.254250 0.188265 0.076920
0.255010 0.142455 0.077270
0.255770 0.161270 0.075750
0.256530 0.181275 0.076322
0.257290 0.104830 0.076156
0.258050 0.199430 0.076634
0.258810 0.188810 0.076885
0.259570 0.106390 0.075612
0.260330 0.076620 0.075470
0.261090 0.228125 0.076277
0.261850 0.096960 0.075612
0.262610 0.161595 0.074731
0.263370 0.070915 0.074314
0.264130 0.021485 0.073660
0.264890 0.214025 0.074148
0.265650 0.091875 0.073890
0.266410 0.099705 0.073706
0.267170 0.055040 0.074028
0.267930 0.101795 0.072790
0.268690 0.083755 0.073907
0.269450 0.145815 0.073165
0.270210 0.115120 0.073257
0.270970 0.202840 0.073246
0.271720 0.091525 0.073073
0.272480 0.099520 0.071938
0.273240 0.088405 0.072465
0.274000 0.040405 0.072111
0.274760 0.189795 0.071846
0.275520 0.061040 0.071750
0.276280 0.015100 0.071570
0.277040 0.148270 0.070626
0.277800 0.106065 0.071054
0.278560 0.040190 0.071775
0.279320 0.090900 0.071294
0.280080 0.059590 0.070269
0.280840 0.095775 0.070566
0.281600 0.120015 0.069926
0.282360 0.088245 0.070781
0.283120 -0.018975 0.070067
0.283880 0.041725 0.070976
0.284640 0.116885 0.070506
0.285400 0.010885 0.069940
0.286160 0.112740 0.069328
0.286920 0.111180 0.070272
0.287680 0.090365 0.071103
0.288440 -0.014185 0.069979
0.289200 0.071275 0.069897
0.289960 0.152455 0.070573
0.290720 0.059465 0.070060
0.291480 0.090465 0.070884
0.292240 -0.008250 0.070244
0.293000 0.169960 0.071153
0.293760 0.115110 0.070438
0.294520 0.042635 0.071397
0.295280 0.063510 0.069880
0.296040 0.009350 0.070739
0.296800 0.083795 0.070537
0.297560 0.028440 0.071082
0.298320 0.105885 0.070290
0.299080 0.101990 0.070591
0.299840 0.064435 0.070431
0.300600 0.085980 0.069866
0.301360 0.131485 0.069523
0.302120 -0.016790 0.069272
0.302880 0.101985 0.069381
0.303640 0.074470 0.069349
0.304400 0.054140 0.068479
0.305160 0.027435 0.068713
0.305920 0.052650 0.069788
0.306680 0.079620 0.069473
0.307440 0.112755 0.069954
0.308200 0.108665 0.070520
0.308960 0.013185 0.071266
0.309720 0.220875 0.071082
0.310480 0.160095 0.070990
0.311240 0.039145 0.071195
0.312000 0.162120 0.071460
0.312760 0.087865 0.071033
0.313520 0.069850 0.071545
0.314280 0.083725 0.070594
0.315040 0.042610 0.072104
0.315800 0.192560 0.072889
0.316560 0.109865 0.071768
0.317320 0.005400 0.073154
0.318080 0.123785 0.073614
0.318830 0.030645 0.073165
0.319590 0.035770 0.074226
0.320350 0.034105 0.074349
0.321110 0.041845 0.074650
0.321870 0.077525 0.073854
0.322630 0.050910 0.074714
0.323390 0.080785 0.075092
0.324150 -0.022055 0.074364
0.324910 0.074785 0.074141
0.325670 0.074345 0.075297
0.326430 0.098665 0.075838
0.327190 0.126450 0.075085
0.327950 0.038845 0.074378
0.328710 0.079815 0.075085
0.329470 -0.009060 0.075050
0.330230 0.104510 0.074349
0.330990 0.142055 0.074989
0.331750 0.113950 0.076043
0.332510 0.086820 0.075866
0.333270 0.028365 0.076248
0.334030 -0.083915 0.075944
0.334790 0.128410 0.076124
0.335550 0.014160 0.076185
0.336310 0.107185 0.076793
0.337070 0.075460 0.076757
0.337830 -0.027080 0.076043
0.338590 0.117065 0.076598
0.339350 0.005340 0.077122
0.340110 0.116545 0.077284
0.340870 0.116285 0.077450
0.341630 -0.043635 0.077426
0.342390 0.025795 0.078009
0.343150 0.005270 0.077199
0.343910 0.065640 0.077829
0.344670 0.082470 0.076874
0.345430 0.053190 0.076994
0.346190 0.162945 0.076867
0.346950 0.082020 0.077652
0.347710 0.037940 0.077217
0.348470 0.136100 0.078055
0.349220 0.119015 0.078027
0.349980 0.021825 0.077086
0.350740 0.100195 0.078327
0.351500 0.159975 0.076457
0.352260 0.085915 0.075262
0.353020 0.068655 0.075728
0.353780 0.036525 0.073876
0.354540 0.083155 0.073904
0.355300 0.044790 0.074897
0.356060 -0.026010 0.075060
0.356820 -0.015265 0.075233
0.357580 0.114715 0.075191
0.358340 0.010475 0.075718
0.359100 0.090630 0.075226
0.359860 0.084435 0.074820
0.360620 -0.011600 0.075021
0.361380 0.063120 0.075916
0.362140 0.024690 0.075562
0.362900 0.139550 0.076114
0.363660 0.044170 0.076298
0.364420 0.016155 0.075177
0.365180 -0.023450 0.075601
0.365940 0.244595 0.075555
0.366700 0.114385 0.075976
0.367460 0.013595 0.077341
0.368220 0.102580 0.077613
0.368980 0.035605 0.078076
0.369740 0.049500 0.079105
0.370500 0.034155 0.079392
0.371260 0.030700 0.078430
0.372020 0.036790 0.079130
0.372770 0.097230 0.079678
0.373530 0.081725 0.081025
0.374290 0.213225 0.080573
0.375050 0.020680 0.080803
0.375810 0.113950 0.081924
0.376570 0.059435 0.082847
0.377330 0.114200 0.082408
0.378090 0.086785 0.083062
0.378850 0.207635 0.084158
0.379610 0.033085 0.085046
0.380370 0.016735 0.085276
0.381130 0.017435 0.085615
0.381890 -0.121990 0.086644
0.382650 0.018500 0.084975
0.383410 0.088575 0.087652
0.384170 -0.000225 0.086315
0.384930 -0.015905 0.088543
0.385690 0.088725 0.089940
0.386450 0.097500 0.089830
0.387210 -0.016550 0.090718
0.387970 -0.044605 0.090516
0.388730 0.082805 0.091340
0.389490 0.036720 0.106849
0.390250 0.184825 0.092847
0.391010 0.153410 0.093465
0.391770 0.011025 0.095194
0.392520 0.165080 0.093165
0.393280 0.155225 0.093561
0.394040 0.063585 0.096153
0.394800 0.093750 0.095431
0.395560 0.095895 0.096662
0.396320 0.026810 0.097284
0.397080 0.033485 0.098773
0.397840 0.012215 0.098002
0.398600 0.108375 0.100004
0.399360 0.190165 0.100495
0.400120 0.065175 0.100477
0.400880 -0.015945 0.101513
0.401640 0.186070 0.102008
0.402400 0.164485 0.102917
0.403160 0.005560 0.103858
0.403920 -0.091055 0.103267
0.404680 0.000395 0.207104
0.405440 0.163295 0.104307
0.406200 0.234700 0.106305
0.406960 0.033020 0.105898
0.407720 0.147655 0.106835
0.408480 0.104370 0.107801
0.409240 0.068530 0.107320
0.409990 0.079885 0.107263
0.410750 0.155880 0.107885
0.411510 -0.002020 0.108151
0.412270 0.143140 0.107999
0.413030 -0.053920 0.107815
0.413790 0.189430 0.110233
0.414550 0.089270 0.109675
0.415310 0.218325 0.110626
0.416070 0.087955 0.109431
0.416830 0.075745 0.112019
0.417590 0.028485 0.111510
0.418350 -0.047790 0.112511
0.419110 0.036855 0.113787
0.419870 0.107325 0.111867
0.420630 0.073280 0.117107
0.421390 0.081270 0.116715
0.422150 0.012750 0.116326
0.422910 0.058255 0.116888
0.423670 0.138420 0.119134
0.424430 -0.039180 0.117772
0.425190 0.150670 0.117564
0.425940 0.143650 0.120888
0.426700 -0.030220 0.123971
0.427460 0.058830 0.125053
0.428220 -0.121570 0.126418
0.428980 0.074480 0.122603
0.429740 0.164700 0.126673
0.430500 0.132475 0.127376
0.431260 0.015630 0.130124
0.432020 0.071315 0.130799
0.432780 0.077740 0.131117
0.433540 0.108640 0.134661
0.434300 -0.035800 0.132871
0.435060 0.211265 0.135442
