# Supplementary material for: De novo design of proteins housing excitonically coupled chlorophyll special pairs
Source: Nat Chem Biol. 2024 Jun 3;20(7):906–15. doi: 10.1038/s41589-024-01626-0 (PMC11213709; doi:10.1038/s41589-024-01626-0)
Supplement: Supplementary file 5 — Raw SAXS data for SP1, SP2 and SP3 apo proteins. [file 41589_2024_1626_MOESM5_ESM.zip › SAXS_data_Fig2/SP1_166uM/Average/SP1_166uM_snap_00030.sub.1.ave.dat]

0.010260 28.159755 5.249130
0.011020 31.022745 3.419883
0.011780 32.421165 2.314353
0.012540 31.501580 1.798448
0.013300 34.051930 1.474402
0.014060 31.606900 1.255548
0.014820 31.699220 1.035099
0.015580 32.471990 0.987023
0.016340 31.137250 0.849360
0.017100 31.456615 0.806351
0.017860 31.686865 0.745736
0.018620 30.624605 0.685336
0.019380 30.084520 0.657649
0.020140 29.680390 0.655421
0.020900 29.453520 0.589763
0.021660 30.426085 0.559109
0.022420 29.245215 0.551825
0.023180 28.817825 0.504841
0.023950 28.783085 0.508635
0.024710 28.684385 0.457705
0.025470 28.585180 0.448370
0.026230 27.910110 0.432949
0.026990 27.309385 0.420661
0.027750 26.998760 0.405520
0.028510 26.810355 0.405774
0.029270 26.231615 0.393847
0.030030 26.619290 0.384445
0.030790 25.896705 0.369880
0.031550 25.834850 0.361124
0.032310 25.811690 0.350237
0.033070 25.047820 0.343105
0.033830 24.703500 0.334003
0.034590 24.279280 0.332076
0.035350 24.119575 0.315771
0.036110 23.731285 0.317627
0.036870 23.369320 0.314024
0.037630 23.213205 0.304222
0.038390 21.967945 0.294597
0.039150 21.919785 0.284353
0.039910 21.829410 0.279802
0.040670 21.378195 0.280393
0.041430 21.226985 0.283508
0.042190 20.806795 0.266591
0.042950 20.463230 0.261966
0.043710 20.223035 0.264961
0.044470 19.791580 0.258370
0.045230 19.372975 0.251665
0.045990 19.113245 0.248324
0.046750 18.763785 0.244671
0.047510 18.333065 0.240870
0.048270 18.127705 0.238243
0.049030 17.533990 0.231651
0.049790 17.108935 0.232518
0.050550 16.842220 0.223681
0.051310 16.727155 0.223723
0.052070 16.416575 0.223702
0.052830 16.186220 0.217429
0.053590 15.790090 0.218285
0.054350 15.312455 0.209402
0.055110 15.130180 0.212567
0.055870 14.816270 0.207571
0.056630 14.697455 0.202093
0.057390 14.285255 0.198681
0.058150 13.989445 0.201680
0.058910 13.723105 0.195474
0.059670 13.177835 0.194438
0.060430 12.998105 0.196079
0.061190 12.825385 0.191330
0.061950 12.300075 0.188508
0.062710 12.229010 0.184958
0.063470 11.994070 0.182224
0.064230 11.486245 0.183066
0.064990 11.369030 0.178324
0.065750 10.954260 0.175555
0.066510 10.699890 0.174749
0.067270 10.454575 0.177023
0.068030 10.214320 0.171595
0.068790 9.976865 0.168257
0.069550 9.757535 0.168303
0.070310 9.598760 0.164890
0.071070 9.199810 0.163250
0.071830 9.176205 0.161963
0.072590 8.736450 0.162953
0.073350 8.570405 0.158278
0.074120 8.476815 0.155364
0.074880 8.249955 0.156361
0.075640 7.982350 0.155704
0.076400 7.838375 0.154767
0.077160 7.608550 0.154155
0.077920 7.553010 0.150347
0.078680 7.066320 0.150481
0.079440 7.008495 0.146842
0.080200 6.751010 0.146977
0.080960 6.700750 0.142532
0.081720 6.449035 0.144364
0.082480 6.242855 0.140849
0.083240 5.980740 0.141963
0.084000 5.753645 0.141068
0.084760 5.779365 0.140587
0.085520 5.470480 0.143720
0.086280 5.296875 0.142146
0.087040 5.241525 0.141386
0.087800 5.030705 0.139459
0.088560 4.807365 0.141379
0.089320 4.670750 0.143211
0.090080 4.568255 0.145007
0.090840 4.597500 0.147744
0.091600 4.226845 0.143554
0.092360 3.908485 0.145852
0.093120 4.044345 0.147992
0.093880 3.916410 0.146641
0.094640 3.785800 0.143723
0.095400 3.735950 0.143165
0.096160 3.270125 0.139501
0.096920 3.242315 0.138504
0.097680 2.933180 0.139448
0.098440 3.185965 0.136110
0.099200 3.088365 0.133812
0.099960 2.753720 0.133582
0.100720 2.886410 0.134098
0.101480 2.781140 0.130997
0.102240 2.576120 0.127504
0.103000 2.667975 0.127436
0.103760 2.348695 0.121941
0.104520 2.163575 0.124296
0.105280 2.305910 0.121029
0.106040 2.188505 0.122344
0.106800 2.101785 0.119745
0.107560 2.090880 0.119848
0.108320 1.934450 0.120085
0.109080 1.794525 0.117811
0.109840 1.602195 0.117871
0.110600 1.665630 0.118129
0.111360 1.754015 0.116202
0.112120 1.700425 0.114353
0.112880 1.450950 0.114540
0.113640 1.353730 0.112981
0.114400 1.338180 0.111167
0.115160 1.403155 0.111980
0.115920 1.037020 0.110580
0.116680 1.231645 0.110463
0.117440 1.080245 0.110106
0.118200 1.039245 0.109664
0.118960 1.137215 0.107019
0.119720 0.830310 0.106736
0.120480 0.853870 0.106245
0.121240 0.812125 0.106623
0.122000 0.851810 0.105138
0.122760 0.829355 0.104455
0.123520 0.601430 0.104006
0.124280 0.610935 0.103115
0.125040 0.688995 0.104547
0.125800 0.635340 0.101231
0.126560 0.649370 0.100583
0.127320 0.751190 0.100636
0.128080 0.381370 0.100166
0.128840 0.591645 0.100216
0.129600 0.411170 0.098607
0.130360 0.518050 0.097953
0.131120 0.467765 0.096153
0.131880 0.418420 0.096605
0.132640 0.402370 0.097019
0.133400 0.288020 0.096142
0.134160 0.231490 0.095972
0.134920 0.330735 0.096093
0.135680 0.226345 0.094855
0.136440 0.300625 0.094127
0.137200 0.352595 0.093561
0.137960 0.190160 0.093685
0.138730 0.274275 0.092016
0.139490 0.198215 0.092295
0.140250 0.177580 0.092044
0.141010 0.329220 0.091998
0.141770 0.218860 0.092023
0.142530 0.159990 0.090965
0.143290 0.065620 0.089774
0.144050 0.224785 0.089919
0.144810 0.132205 0.090888
0.145570 0.282695 0.091301
0.146330 0.090000 0.089480
0.147090 0.186690 0.088904
0.147850 0.053665 0.089590
0.148610 0.255575 0.088649
0.149370 0.193565 0.088391
0.150130 0.094300 0.088787
0.150890 0.205880 0.088663
0.151650 0.151860 0.086764
0.152410 0.121880 0.088720
0.153170 0.058995 0.086867
0.153930 0.130265 0.086867
0.154690 0.042550 0.086715
0.155450 0.178035 0.085173
0.156210 0.135165 0.085987
0.156970 0.177650 0.086114
0.157730 0.127490 0.086008
0.158490 0.121570 0.084958
0.159250 0.028490 0.084328
0.160010 0.049395 0.084190
0.160770 0.125750 0.084424
0.161530 0.153935 0.083808
0.162290 0.142720 0.083108
0.163050 0.116900 0.083356
0.163810 0.207580 0.083822
0.164570 0.030445 0.082175
0.165330 0.062445 0.082924
0.166090 0.229600 0.082656
0.166850 0.058720 0.082231
0.167610 0.110955 0.081524
0.168370 0.193115 0.081726
0.169130 0.045550 0.081411
0.169890 0.145905 0.081892
0.170650 0.240145 0.080827
0.171410 0.143760 0.080838
0.172170 0.137630 0.080467
0.172930 0.244735 0.081287
0.173690 0.224995 0.082641
0.174450 0.277880 0.082928
0.175210 0.153565 0.081750
0.175970 0.237045 0.082182
0.176730 0.226695 0.082992
0.177490 0.230095 0.083020
0.178250 0.127895 0.084452
0.179010 0.116690 0.084197
0.179770 0.147975 0.084699
0.180530 0.142255 0.086096
0.181290 0.142720 0.086040
0.182050 0.311205 0.086577
0.182810 0.262855 0.087231
0.183570 0.235420 0.086938
0.184330 0.201505 0.088066
0.185090 0.253320 0.088016
0.185850 0.188585 0.087634
0.186610 0.241795 0.087723
0.187370 0.196425 0.088112
0.188130 0.177250 0.088289
0.188890 0.329465 0.088441
0.189650 0.322545 0.088161
0.190410 0.277870 0.089130
0.191170 0.138880 0.089615
0.191930 0.314670 0.090050
0.192690 0.182555 0.090594
0.193450 0.226145 0.089929
0.194210 0.264285 0.089211
0.194970 0.164365 0.090569
0.195730 0.337410 0.090640
0.196490 0.125645 0.090721
0.197250 0.312030 0.089897
0.198010 0.157235 0.091142
0.198770 0.234385 0.090891
0.199530 0.237555 0.091185
0.200290 0.255140 0.091708
0.201050 0.246365 0.090651
0.201810 0.323560 0.089958
0.202570 0.270665 0.090852
0.203330 0.129300 0.090463
0.204090 0.257615 0.089703
0.204850 0.224450 0.091079
0.205610 0.272500 0.091524
0.206370 0.148595 0.091008
0.207130 0.280445 0.091694
0.207890 0.400820 0.091411
0.208650 0.301140 0.090934
0.209410 0.335355 0.091432
0.210170 0.327300 0.091549
0.210930 0.287415 0.091231
0.211690 0.334280 0.091128
0.212450 0.181730 0.089989
0.213210 0.355805 0.090163
0.213970 0.144455 0.092359
0.214730 0.175065 0.090891
0.215490 0.245650 0.091160
0.216250 0.297035 0.090103
0.217010 0.208915 0.091322
0.217770 0.186245 0.090492
0.218530 0.257515 0.090781
0.219290 0.240935 0.090028
0.220050 0.380295 0.091570
0.220810 0.227710 0.089639
0.221570 0.145845 0.090385
0.222330 0.312245 0.090336
0.223090 0.251165 0.089229
0.223850 0.151470 0.089197
0.224610 0.255820 0.087691
0.225370 0.225380 0.088610
0.226130 0.192080 0.088946
0.226890 0.178610 0.086117
0.227650 0.164460 0.086266
0.228410 0.177515 0.086404
0.229170 0.139935 0.085283
0.229930 0.192075 0.085619
0.230690 0.351785 0.084134
0.231450 0.102175 0.085194
0.232210 0.144985 0.085820
0.232970 0.093070 0.084579
0.233730 0.265765 0.084965
0.234490 0.142705 0.083610
0.235250 0.268260 0.083975
0.236010 0.218660 0.084123
0.236770 0.190750 0.083281
0.237530 0.124315 0.082426
0.238290 0.203335 0.082489
0.239050 0.279185 0.082334
0.239810 0.211560 0.081602
0.240570 0.299215 0.081425
0.241330 0.046145 0.081011
0.242090 0.179485 0.081414
0.242850 0.162935 0.080004
0.243610 0.068345 0.080583
0.244370 0.166720 0.080767
0.245130 0.129835 0.080336
0.245890 0.196575 0.080173
0.246650 0.237025 0.079424
0.247410 0.048070 0.080180
0.248170 0.073415 0.079052
0.248930 0.106445 0.080110
0.249690 0.119550 0.078274
0.250450 0.221035 0.078946
0.251210 0.144440 0.078600
0.251970 0.066550 0.077769
0.252730 0.145705 0.077405
0.253490 0.155095 0.078112
0.254250 0.071250 0.077946
0.255010 0.079145 0.076376
0.255770 0.245870 0.076163
0.256530 0.126925 0.077235
0.257290 0.167850 0.077390
0.258050 0.163800 0.076100
0.258810 0.178120 0.076213
0.259570 0.147965 0.075704
0.260330 0.051020 0.075191
0.261090 0.118720 0.075877
0.261850 0.055450 0.075343
0.262610 0.120165 0.074933
0.263370 0.023500 0.074632
0.264130 0.040035 0.073921
0.264890 0.156985 0.074395
0.265650 0.103975 0.074554
0.266410 0.016795 0.073649
0.267170 0.092245 0.074155
0.267930 0.072315 0.073529
0.268690 0.066980 0.072878
0.269450 0.072720 0.073483
0.270210 0.103255 0.073568
0.270970 0.134680 0.073158
0.271720 0.135585 0.072896
0.272480 0.142920 0.072839
0.273240 0.162785 0.072486
0.274000 0.113000 0.072518
0.274760 0.071740 0.072776
0.275520 0.040170 0.072712
0.276280 0.087390 0.071591
0.277040 0.053090 0.071726
0.277800 0.087570 0.070863
0.278560 0.144610 0.071577
0.279320 0.148885 0.071047
0.280080 0.067600 0.070173
0.280840 0.105155 0.070456
0.281600 0.132050 0.070460
0.282360 0.076810 0.070559
0.283120 0.000100 0.070460
0.283880 0.121175 0.070018
0.284640 0.065050 0.070138
0.285400 0.045120 0.070990
0.286160 0.057045 0.070753
0.286920 0.111845 0.069919
0.287680 0.043880 0.070665
0.288440 0.095385 0.070177
0.289200 0.051270 0.069806
0.289960 -0.034250 0.069763
0.290720 0.065425 0.070315
0.291480 0.115710 0.070746
0.292240 0.108880 0.071050
0.293000 0.028260 0.071453
0.293760 0.101130 0.070576
0.294520 0.044070 0.070990
0.295280 0.080160 0.071404
0.296040 -0.033360 0.071050
0.296800 0.047075 0.070958
0.297560 0.078975 0.070948
0.298320 0.054415 0.070979
0.299080 0.093635 0.070587
0.299840 0.001720 0.070820
0.300600 -0.017175 0.070693
0.301360 0.135065 0.070078
0.302120 0.129935 0.070516
0.302880 -0.027050 0.070269
0.303640 0.015375 0.069395
0.304400 0.144755 0.069141
0.305160 0.087645 0.069427
0.305920 0.054885 0.069703
0.306680 -0.026465 0.070598
0.307440 0.044490 0.070849
0.308200 0.048510 0.070919
0.308960 0.126945 0.070219
0.309720 -0.023385 0.071414
0.310480 0.032170 0.070513
0.311240 0.062420 0.071856
0.312000 0.161745 0.071467
0.312760 0.026620 0.070909
0.313520 0.071655 0.070990
0.314280 0.015905 0.071142
0.315040 0.087025 0.072960
0.315800 0.023790 0.072624
0.316560 0.076355 0.072726
0.317320 0.051485 0.073603
0.318080 0.041315 0.073656
0.318830 0.061895 0.073250
0.319590 0.099405 0.073709
0.320350 0.015805 0.073632
0.321110 0.085590 0.074611
0.321870 0.004535 0.074508
0.322630 0.076785 0.074038
0.323390 0.104795 0.075548
0.324150 0.055055 0.075258
0.324910 0.057260 0.075028
0.325670 0.090950 0.075672
0.326430 0.057020 0.075414
0.327190 0.107150 0.076117
0.327950 0.017120 0.075336
0.328710 0.079275 0.075145
0.329470 0.062480 0.075488
0.330230 0.065520 0.074820
0.330990 -0.040395 0.075615
0.331750 0.037985 0.075619
0.332510 -0.012525 0.076485
0.333270 0.012235 0.076227
0.334030 0.018620 0.077033
0.334790 0.071720 0.075835
0.335550 0.001730 0.075997
0.336310 0.072785 0.077157
0.337070 0.026130 0.076885
0.337830 0.055265 0.076446
0.338590 0.119930 0.077079
0.339350 0.093495 0.076478
0.340110 0.002595 0.075898
0.340870 0.085860 0.076630
0.341630 0.019635 0.077542
0.342390 -0.047845 0.077044
0.343150 0.009620 0.077051
0.343910 0.034325 0.077298
0.344670 0.008615 0.077069
0.345430 0.102080 0.078080
0.346190 -0.038070 0.078487
0.346950 0.010075 0.077970
0.347710 0.106690 0.078384
0.348470 -0.024600 0.077578
0.349220 0.056605 0.077458
0.349980 0.071555 0.077684
0.350740 0.070935 0.078702
0.351500 -0.063265 0.077019
0.352260 0.012560 0.075545
0.353020 0.132630 0.074806
0.353780 0.085190 0.074219
0.354540 0.073550 0.074268
0.355300 0.111175 0.074593
0.356060 0.065740 0.075364
0.356820 -0.013830 0.075601
0.357580 0.096640 0.076627
0.358340 -0.089295 0.076022
0.359100 0.029520 0.075994
0.359860 0.076310 0.075354
0.360620 0.005165 0.074827
0.361380 0.005800 0.075198
0.362140 0.020510 0.075651
0.362900 -0.006590 0.075081
0.363660 0.045540 0.074880
0.364420 0.144905 0.075636
0.365180 -0.010605 0.076429
0.365940 0.148090 0.075948
0.366700 -0.048000 0.076291
0.367460 0.060195 0.077977
0.368220 0.004090 0.077938
0.368980 0.079660 0.078716
0.369740 -0.025290 0.079378
0.370500 0.072195 0.078168
0.371260 0.014200 0.078281
0.372020 -0.001280 0.079618
0.372770 0.090180 0.079409
0.373530 0.007555 0.080640
0.374290 -0.041115 0.080785
0.375050 0.082905 0.080958
0.375810 0.085705 0.082199
0.376570 0.142305 0.083204
0.377330 -0.013285 0.082567
0.378090 0.113565 0.082634
0.378850 -0.047470 0.084325
0.379610 0.013100 0.084512
0.380370 0.057800 0.084668
0.381130 0.019315 0.085120
0.381890 0.135620 0.086379
0.382650 0.098600 0.086460
0.383410 0.057310 0.087815
0.384170 -0.011255 0.087984
0.384930 -0.129445 0.088313
0.385690 0.042345 0.089501
0.386450 0.012700 0.089240
0.387210 0.017715 0.089243
0.387970 0.107605 0.090322
0.388730 0.009710 0.091400
0.389490 -0.005410 0.103876
0.390250 0.003425 0.093557
0.391010 0.182905 0.093472
0.391770 -0.045205 0.093190
0.392520 -0.069695 0.094169
0.393280 -0.221605 0.094696
0.394040 0.032930 0.096627
0.394800 0.033700 0.096231
0.395560 0.064320 0.096100
0.396320 0.084830 0.097762
0.397080 -0.022765 0.098819
0.397840 0.029435 0.099848
0.398600 0.016120 0.098784
0.399360 0.067675 0.100336
0.400120 -0.049960 0.102408
0.400880 0.127980 0.101994
0.401640 0.086980 0.101040
0.402400 0.107765 0.102553
0.403160 0.155625 0.103437
0.403920 -0.002160 0.103469
0.404680 0.042860 0.201772
0.405440 -0.048295 0.105704
0.406200 -0.132130 0.104120
0.406960 0.077810 0.105824
0.407720 0.089390 0.106683
0.408480 0.077290 0.107995
0.409240 0.059760 0.106478
0.409990 0.083255 0.107489
0.410750 -0.100260 0.109487
0.411510 0.011460 0.108929
0.412270 0.231565 0.109611
0.413030 0.051675 0.109767
0.413790 0.075900 0.109059
0.414550 -0.058140 0.109240
0.415310 0.066990 0.110117
0.416070 0.085350 0.111156
0.416830 0.163990 0.110269
0.417590 0.112965 0.112224
0.418350 0.134275 0.113052
0.419110 0.047395 0.114088
0.419870 0.035190 0.111301
0.420630 -0.007875 0.113550
0.421390 -0.010835 0.114473
0.422150 0.065025 0.114851
0.422910 0.188515 0.116425
0.423670 -0.021825 0.118352
0.424430 0.010895 0.118129
0.425190 0.156395 0.121807
0.425940 -0.100395 0.120488
0.426700 -0.006890 0.123066
0.427460 0.142135 0.122447
0.428220 -0.030010 0.123706
0.428980 0.139940 0.126591
0.429740 0.242035 0.127366
0.430500 -0.106445 0.128165
0.431260 0.092460 0.131100
0.432020 0.021840 0.132443
0.432780 0.033240 0.130644
0.433540 0.177795 0.135308
0.434300 -0.171610 0.133593
0.435060 0.198300 0.138218
