# Supplementary material for: De novo design of proteins housing excitonically coupled chlorophyll special pairs
Source: Nat Chem Biol. 2024 Jun 3;20(7):906–15. doi: 10.1038/s41589-024-01626-0 (PMC11213709; doi:10.1038/s41589-024-01626-0)
Supplement: Supplementary file 5 — Raw SAXS data for SP1, SP2 and SP3 apo proteins. [file 41589_2024_1626_MOESM5_ESM.zip › SAXS_data_Fig2/SP1_166uM/Average/SP1_166uM_snap_00024.sub.1.ave.dat]

0.010260 33.924015 5.593670
0.011020 31.512050 3.263900
0.011780 32.999470 2.442740
0.012540 34.226375 1.712935
0.013300 33.522845 1.426658
0.014060 32.415750 1.179926
0.014820 31.221165 1.082705
0.015580 31.349205 0.926651
0.016340 31.129165 0.886764
0.017100 31.037860 0.786549
0.017860 31.232160 0.760919
0.018620 30.759360 0.695499
0.019380 30.267040 0.660453
0.020140 29.907300 0.627907
0.020900 29.801050 0.590796
0.021660 29.078490 0.538731
0.022420 29.817440 0.535700
0.023180 28.748405 0.501485
0.023950 28.275510 0.495159
0.024710 28.823680 0.474791
0.025470 27.752925 0.441948
0.026230 27.575690 0.437146
0.026990 26.851305 0.408250
0.027750 26.595585 0.408105
0.028510 26.712550 0.406987
0.029270 26.134780 0.391128
0.030030 25.774420 0.376878
0.030790 25.594885 0.372182
0.031550 25.458140 0.356262
0.032310 25.041955 0.332525
0.033070 24.666705 0.336291
0.033830 24.379470 0.335304
0.034590 23.851405 0.325728
0.035350 23.519490 0.318073
0.036110 23.493695 0.309936
0.036870 23.058570 0.300711
0.037630 22.710125 0.296715
0.038390 21.848725 0.295110
0.039150 22.219305 0.291807
0.039910 21.697400 0.280177
0.040670 21.276150 0.272698
0.041430 20.701020 0.274417
0.042190 20.348840 0.267090
0.042950 20.069890 0.263059
0.043710 19.871260 0.256825
0.044470 19.614920 0.258430
0.045230 19.004895 0.253140
0.045990 18.916935 0.247903
0.046750 18.664570 0.243649
0.047510 18.162265 0.240573
0.048270 17.647580 0.232500
0.049030 17.551540 0.230891
0.049790 17.101635 0.234003
0.050550 17.026405 0.228112
0.051310 16.591240 0.219699
0.052070 16.201125 0.223366
0.052830 16.040495 0.218656
0.053590 15.498355 0.215021
0.054350 15.308940 0.212295
0.055110 15.102885 0.212875
0.055870 14.710125 0.204954
0.056630 14.271645 0.201100
0.057390 13.905100 0.198168
0.058150 13.842840 0.197610
0.058910 13.583630 0.196368
0.059670 13.069370 0.193172
0.060430 13.034990 0.191043
0.061190 12.604485 0.188982
0.061950 12.233770 0.190198
0.062710 11.772035 0.187175
0.063470 11.719820 0.183854
0.064230 11.596625 0.182012
0.064990 10.971715 0.178826
0.065750 11.098405 0.176545
0.066510 10.449745 0.178554
0.067270 10.493545 0.173766
0.068030 10.030515 0.171747
0.068790 9.997205 0.169484
0.069550 9.823275 0.168451
0.070310 9.427910 0.163052
0.071070 9.463600 0.162482
0.071830 9.120920 0.162072
0.072590 8.850470 0.161860
0.073350 8.326600 0.158596
0.074120 8.476455 0.158214
0.074880 7.811520 0.156662
0.075640 8.067180 0.155785
0.076400 7.810540 0.153133
0.077160 7.513585 0.150343
0.077920 7.310820 0.149558
0.078680 7.242035 0.149296
0.079440 6.863530 0.145552
0.080200 6.816075 0.144074
0.080960 6.555135 0.144353
0.081720 6.376905 0.143271
0.082480 6.203760 0.140987
0.083240 5.864200 0.140350
0.084000 5.852180 0.141609
0.084760 5.436225 0.140930
0.085520 5.373245 0.141591
0.086280 5.258325 0.140842
0.087040 4.954015 0.139703
0.087800 5.052175 0.141322
0.088560 5.043475 0.142733
0.089320 4.729130 0.146234
0.090080 4.709070 0.145919
0.090840 4.383055 0.145449
0.091600 4.346565 0.145824
0.092360 4.107255 0.144554
0.093120 3.935655 0.146298
0.093880 3.938910 0.147783
0.094640 3.618095 0.146963
0.095400 3.658525 0.143745
0.096160 3.430950 0.140608
0.096920 3.312385 0.137903
0.097680 3.110765 0.137422
0.098440 3.190450 0.138221
0.099200 2.805020 0.134632
0.099960 3.060350 0.133462
0.100720 2.896660 0.135286
0.101480 2.729390 0.129883
0.102240 2.771095 0.127016
0.103000 2.249430 0.125124
0.103760 2.434505 0.124671
0.104520 2.417055 0.123232
0.105280 2.319840 0.122465
0.106040 2.158995 0.119364
0.106800 2.058380 0.120322
0.107560 1.996545 0.119434
0.108320 2.043865 0.119837
0.109080 1.716700 0.119657
0.109840 1.605545 0.118713
0.110600 1.920780 0.116690
0.111360 1.655885 0.116871
0.112120 1.572770 0.115322
0.112880 1.610960 0.114367
0.113640 1.315240 0.112758
0.114400 1.370220 0.113663
0.115160 1.333860 0.111828
0.115920 1.356575 0.110516
0.116680 1.216125 0.110930
0.117440 1.201175 0.109940
0.118200 1.098305 0.108550
0.118960 1.040305 0.107355
0.119720 0.922300 0.106885
0.120480 0.951255 0.107825
0.121240 0.942090 0.106121
0.122000 0.942240 0.105251
0.122760 0.904375 0.103883
0.123520 0.871790 0.104590
0.124280 0.769000 0.102839
0.125040 0.656490 0.102744
0.125800 0.638850 0.102956
0.126560 0.829150 0.100152
0.127320 0.631060 0.100559
0.128080 0.678575 0.100170
0.128840 0.670485 0.100385
0.129600 0.486685 0.100099
0.130360 0.571655 0.098342
0.131120 0.472500 0.097521
0.131880 0.376635 0.096959
0.132640 0.535955 0.096153
0.133400 0.418240 0.095138
0.134160 0.475120 0.094692
0.134920 0.358320 0.094565
0.135680 0.253315 0.093522
0.136440 0.414125 0.092917
0.137200 0.367595 0.091963
0.137960 0.301100 0.093667
0.138730 0.191860 0.092129
0.139490 0.389625 0.092525
0.140250 0.263350 0.091354
0.141010 0.292540 0.092306
0.141770 0.156380 0.092107
0.142530 0.260080 0.091015
0.143290 0.195660 0.090686
0.144050 0.287195 0.089735
0.144810 0.249685 0.090293
0.145570 0.093225 0.089926
0.146330 0.260005 0.088582
0.147090 0.289350 0.089303
0.147850 0.130335 0.089342
0.148610 0.221365 0.089420
0.149370 0.253145 0.089215
0.150130 0.114250 0.087861
0.150890 0.092930 0.087362
0.151650 0.180520 0.087518
0.152410 0.203300 0.086259
0.153170 0.247420 0.086966
0.153930 0.251740 0.086305
0.154690 0.144185 0.086665
0.155450 0.291970 0.086096
0.156210 -0.021890 0.085615
0.156970 0.159810 0.085410
0.157730 0.224690 0.085803
0.158490 0.168890 0.084112
0.159250 0.121630 0.084523
0.160010 0.183085 0.084190
0.160770 0.224065 0.083006
0.161530 0.143050 0.083876
0.162290 0.215045 0.083879
0.163050 0.193425 0.083709
0.163810 0.103765 0.083069
0.164570 0.115560 0.081991
0.165330 0.153370 0.082992
0.166090 0.102200 0.081899
0.166850 0.127325 0.082684
0.167610 0.240830 0.081729
0.168370 0.174360 0.082302
0.169130 0.293375 0.081757
0.169890 0.116895 0.081284
0.170650 0.159890 0.081011
0.171410 0.245405 0.081068
0.172170 0.245975 0.080601
0.172930 0.172300 0.081634
0.173690 0.243420 0.081814
0.174450 0.225465 0.082472
0.175210 0.168775 0.082649
0.175970 0.228960 0.083313
0.176730 0.067165 0.082744
0.177490 0.133670 0.083154
0.178250 0.210015 0.083907
0.179010 0.243125 0.084395
0.179770 0.308385 0.085021
0.180530 0.133730 0.085569
0.181290 0.230985 0.086199
0.182050 0.269005 0.086853
0.182810 0.270620 0.086559
0.183570 0.178725 0.087058
0.184330 0.304855 0.087574
0.185090 0.381220 0.088501
0.185850 0.334340 0.088918
0.186610 0.308330 0.088437
0.187370 0.083890 0.087935
0.188130 0.187840 0.089028
0.188890 0.174220 0.088211
0.189650 0.424895 0.089098
0.190410 0.217115 0.089544
0.191170 0.329325 0.088921
0.191930 0.272185 0.089038
0.192690 0.204055 0.089388
0.193450 0.186800 0.090064
0.194210 0.405310 0.090276
0.194970 0.215075 0.090219
0.195730 0.331150 0.089583
0.196490 0.361595 0.091680
0.197250 0.267985 0.090644
0.198010 0.332965 0.090937
0.198770 0.166200 0.091043
0.199530 0.284520 0.090421
0.200290 0.242745 0.091082
0.201050 0.266780 0.090895
0.201810 0.303060 0.091800
0.202570 0.250970 0.090368
0.203330 0.221835 0.089848
0.204090 0.258255 0.090736
0.204850 0.363215 0.090700
0.205610 0.249535 0.089788
0.206370 0.308280 0.091559
0.207130 0.283910 0.092037
0.207890 0.134165 0.092033
0.208650 0.326305 0.090760
0.209410 0.372895 0.091574
0.210170 0.236555 0.091015
0.210930 0.243075 0.090898
0.211690 0.293450 0.091054
0.212450 0.104645 0.090601
0.213210 0.253590 0.090262
0.213970 0.217455 0.090608
0.214730 0.334695 0.090877
0.215490 0.351465 0.090336
0.216250 0.168090 0.092436
0.217010 0.289025 0.091641
0.217770 0.276545 0.091800
0.218530 0.228175 0.090085
0.219290 0.186710 0.090219
0.220050 0.187270 0.089770
0.220810 0.316515 0.090258
0.221570 0.218900 0.089678
0.222330 0.340905 0.089406
0.223090 0.221140 0.089155
0.223850 0.222235 0.089158
0.224610 0.252750 0.089180
0.225370 0.210385 0.088536
0.226130 0.149515 0.087214
0.226890 0.254850 0.086658
0.227650 0.272530 0.087252
0.228410 0.247945 0.086945
0.229170 0.178905 0.085290
0.229930 0.170880 0.086153
0.230690 0.147865 0.086220
0.231450 0.232120 0.085396
0.232210 0.128315 0.084958
0.232970 0.099680 0.084427
0.233730 0.210030 0.084049
0.234490 0.207885 0.084148
0.235250 0.066810 0.083543
0.236010 0.133905 0.083883
0.236770 0.262060 0.083144
0.237530 0.182370 0.082465
0.238290 0.171005 0.082514
0.239050 0.192350 0.082242
0.239810 0.175680 0.082284
0.240570 0.286120 0.080997
0.241330 0.163795 0.082514
0.242090 0.096760 0.080757
0.242850 0.129700 0.080591
0.243610 0.200210 0.081223
0.244370 0.193790 0.080725
0.245130 0.125200 0.079250
0.245890 0.122320 0.081192
0.246650 0.128020 0.079112
0.247410 0.244615 0.079894
0.248170 0.164120 0.079275
0.248930 0.191895 0.079247
0.249690 0.147680 0.078777
0.250450 0.222005 0.078388
0.251210 0.155610 0.078151
0.251970 0.098855 0.077935
0.252730 0.054770 0.078076
0.253490 0.232735 0.078027
0.254250 0.242935 0.077709
0.255010 0.120220 0.076920
0.255770 0.127130 0.076687
0.256530 0.165785 0.076655
0.257290 0.111590 0.076669
0.258050 0.213940 0.075368
0.258810 0.114080 0.076075
0.259570 0.095840 0.076467
0.260330 0.101970 0.075095
0.261090 0.124390 0.076552
0.261850 0.066920 0.075265
0.262610 0.181070 0.074194
0.263370 0.110865 0.074215
0.264130 0.086230 0.073663
0.264890 0.158995 0.073985
0.265650 0.153270 0.073706
0.266410 0.060295 0.073706
0.267170 0.120315 0.073723
0.267930 0.124825 0.073847
0.268690 0.075180 0.072942
0.269450 0.142285 0.073465
0.270210 0.103875 0.073504
0.270970 0.089705 0.073610
0.271720 0.045735 0.072942
0.272480 0.023415 0.072839
0.273240 0.097340 0.072139
0.274000 0.061360 0.072277
0.274760 0.118415 0.071885
0.275520 0.030910 0.071697
0.276280 0.097200 0.071467
0.277040 0.126865 0.071064
0.277800 0.098915 0.071368
0.278560 0.109695 0.071655
0.279320 0.049170 0.070962
0.280080 0.101925 0.070219
0.280840 0.081155 0.070541
0.281600 0.066675 0.070389
0.282360 0.100930 0.070382
0.283120 0.046435 0.070410
0.283880 0.111385 0.070895
0.284640 0.034630 0.070103
0.285400 0.134730 0.069837
0.286160 0.086445 0.070081
0.286920 0.137820 0.069731
0.287680 0.019575 0.069837
0.288440 0.044075 0.070187
0.289200 0.009690 0.069378
0.289960 0.078245 0.070396
0.290720 0.105390 0.070318
0.291480 0.121270 0.070771
0.292240 0.035010 0.070545
0.293000 0.011275 0.070212
0.293760 0.039380 0.070771
0.294520 0.029770 0.071400
0.295280 0.039050 0.070467
0.296040 0.050065 0.070481
0.296800 -0.007215 0.070205
0.297560 0.104985 0.071068
0.298320 0.060145 0.070304
0.299080 0.065490 0.071160
0.299840 0.142695 0.070442
0.300600 0.004480 0.069777
0.301360 0.016300 0.069947
0.302120 0.046585 0.070315
0.302880 0.074380 0.069045
0.303640 0.000990 0.069501
0.304400 0.081540 0.069109
0.305160 0.147085 0.068593
0.305920 0.040320 0.070053
0.306680 0.052425 0.070088
0.307440 0.131920 0.070163
0.308200 0.037975 0.070046
0.308960 0.046050 0.070792
0.309720 0.054375 0.070838
0.310480 0.036405 0.070891
0.311240 0.067330 0.071174
0.312000 0.045505 0.070651
0.312760 0.086875 0.071340
0.313520 0.140480 0.071068
0.314280 -0.076035 0.071160
0.315040 0.133900 0.071368
0.315800 0.151940 0.073122
0.316560 0.048620 0.072146
0.317320 0.058210 0.073133
0.318080 0.089045 0.073628
0.318830 0.072540 0.073228
0.319590 0.111660 0.073366
0.320350 0.018285 0.073419
0.321110 0.093075 0.073586
0.321870 0.145655 0.073678
0.322630 0.015815 0.073982
0.323390 0.140245 0.074841
0.324150 0.168760 0.074607
0.324910 0.118950 0.075138
0.325670 0.137330 0.075421
0.326430 0.069895 0.075368
0.327190 0.102390 0.075799
0.327950 0.011480 0.075021
0.328710 0.093410 0.075322
0.329470 0.090005 0.075619
0.330230 0.014130 0.075598
0.330990 0.054565 0.075336
0.331750 0.144835 0.076050
0.332510 0.089860 0.075431
0.333270 0.040610 0.075304
0.334030 0.004165 0.076510
0.334790 0.132695 0.075976
0.335550 -0.019855 0.075930
0.336310 -0.013900 0.076987
0.337070 0.110430 0.077207
0.337830 -0.030775 0.076651
0.338590 0.052755 0.077115
0.339350 0.087140 0.076524
0.340110 0.079855 0.076899
0.340870 0.086865 0.077330
0.341630 0.046385 0.076828
0.342390 -0.026745 0.077500
0.343150 0.092480 0.076917
0.343910 0.022085 0.078172
0.344670 0.123145 0.077362
0.345430 0.016465 0.077960
0.346190 0.019460 0.077882
0.346950 0.072865 0.077663
0.347710 0.112965 0.077702
0.348470 -0.052305 0.078144
0.349220 0.110515 0.077277
0.349980 -0.023915 0.076620
0.350740 -0.020095 0.078444
0.351500 0.201160 0.076616
0.352260 0.058355 0.074873
0.353020 0.010170 0.074547
0.353780 0.062730 0.073914
0.354540 0.112300 0.073487
0.355300 0.053365 0.075138
0.356060 -0.001830 0.075205
0.356820 -0.010130 0.074954
0.357580 0.075000 0.075410
0.358340 0.030590 0.076330
0.359100 0.102140 0.075474
0.359860 0.027055 0.075905
0.360620 0.046260 0.074692
0.361380 0.072210 0.075477
0.362140 0.017500 0.076478
0.362900 0.103525 0.075746
0.363660 0.015465 0.074901
0.364420 0.023060 0.075258
0.365180 0.011415 0.076294
0.365940 0.129235 0.076874
0.366700 0.078740 0.076018
0.367460 0.093595 0.077161
0.368220 0.109215 0.077539
0.368980 0.043930 0.077733
0.369740 0.004955 0.078801
0.370500 0.066730 0.079169
0.371260 -0.036345 0.078448
0.372020 0.040405 0.079604
0.372770 0.069605 0.079841
0.373530 0.053045 0.080474
0.374290 -0.005135 0.081022
0.375050 0.078920 0.080598
0.375810 -0.002250 0.082422
0.376570 0.041165 0.082924
0.377330 0.078430 0.083041
0.378090 0.084350 0.082988
0.378850 0.109380 0.084003
0.379610 0.081805 0.084523
0.380370 0.049940 0.085004
0.381130 -0.016220 0.084929
0.381890 0.047685 0.086245
0.382650 -0.014535 0.085827
0.383410 0.058695 0.087588
0.384170 0.048095 0.087479
0.384930 0.004835 0.088762
0.385690 -0.004370 0.088939
0.386450 0.118640 0.089219
0.387210 0.085465 0.090477
0.387970 0.044715 0.090537
0.388730 0.024775 0.090923
0.389490 0.101305 0.107005
0.390250 0.134055 0.093129
0.391010 0.077155 0.093674
0.391770 0.070165 0.094339
0.392520 0.172135 0.093646
0.393280 0.031250 0.095378
0.394040 0.029660 0.095736
0.394800 0.036790 0.095955
0.395560 0.048045 0.095987
0.396320 0.079490 0.097334
0.397080 -0.042550 0.097783
0.397840 0.069465 0.099381
0.398600 0.072490 0.100145
0.399360 0.052725 0.100605
0.400120 0.050300 0.101337
0.400880 0.076510 0.101559
0.401640 0.099080 0.102595
0.402400 0.055880 0.104282
0.403160 0.138680 0.103154
0.403920 0.096830 0.103695
0.404680 -0.038880 0.213699
0.405440 0.095095 0.104940
0.406200 0.134865 0.106213
0.406960 0.161360 0.106733
0.407720 0.044325 0.106630
0.408480 0.130520 0.107030
0.409240 0.094770 0.104689
0.409990 0.080940 0.106163
0.410750 0.084425 0.108296
0.411510 0.050315 0.106902
0.412270 0.100715 0.108734
0.413030 0.103080 0.109724
0.413790 0.084385 0.110099
0.414550 0.028285 0.109986
0.415310 0.221840 0.109643
0.416070 -0.007295 0.107663
0.416830 0.150280 0.110990
0.417590 0.002890 0.111252
0.418350 -0.056930 0.112316
0.419110 0.185045 0.112620
0.419870 0.101615 0.111414
0.420630 0.087460 0.113465
0.421390 0.006920 0.115534
0.422150 -0.085060 0.115976
0.422910 0.017030 0.117005
0.423670 0.143210 0.119077
0.424430 -0.028465 0.118939
0.425190 0.041760 0.119661
0.425940 -0.054610 0.122224
0.426700 0.025070 0.121574
0.427460 0.028640 0.122323
0.428220 0.073865 0.125845
0.428980 0.018825 0.126683
0.429740 -0.102015 0.129307
0.430500 -0.037265 0.128847
0.431260 0.004225 0.128356
0.432020 0.271095 0.128649
0.432780 0.087260 0.131687
0.433540 -0.002385 0.133575
0.434300 -0.058240 0.135308
0.435060 0.077600 0.134954
