# Supplementary material for: De novo design of proteins housing excitonically coupled chlorophyll special pairs
Source: Nat Chem Biol. 2024 Jun 3;20(7):906–15. doi: 10.1038/s41589-024-01626-0 (PMC11213709; doi:10.1038/s41589-024-01626-0)
Supplement: Supplementary file 5 — Raw SAXS data for SP1, SP2 and SP3 apo proteins. [file 41589_2024_1626_MOESM5_ESM.zip › SAXS_data_Fig2/SP1_166uM/Average/SP1_166uM_snap_00018.sub.1.ave.dat]

0.010260 33.101675 5.639986
0.011020 31.620870 3.530640
0.011780 31.256045 2.286248
0.012540 29.808930 1.832861
0.013300 31.191285 1.425251
0.014060 30.309570 1.135438
0.014820 31.814650 1.057238
0.015580 30.621150 0.951022
0.016340 30.666475 0.844530
0.017100 30.398900 0.817334
0.017860 29.683855 0.758950
0.018620 29.957065 0.718472
0.019380 28.698300 0.653833
0.020140 29.157255 0.626828
0.020900 28.983515 0.593713
0.021660 28.868225 0.555781
0.022420 28.403040 0.529869
0.023180 28.088055 0.503023
0.023950 27.919385 0.484650
0.024710 27.580500 0.465127
0.025470 27.246685 0.440393
0.026230 27.635730 0.437168
0.026990 26.526185 0.409572
0.027750 26.586390 0.418027
0.028510 25.883250 0.401864
0.029270 25.565915 0.381004
0.030030 25.545885 0.383575
0.030790 25.175470 0.361970
0.031550 25.182640 0.356206
0.032310 24.544960 0.353462
0.033070 24.207840 0.336089
0.033830 23.853670 0.331001
0.034590 23.894790 0.323582
0.035350 22.782570 0.324371
0.036110 23.119980 0.318575
0.036870 22.922950 0.302408
0.037630 22.570935 0.298144
0.038390 21.942825 0.296351
0.039150 21.475045 0.290707
0.039910 21.434380 0.283147
0.040670 21.104145 0.275580
0.041430 20.577115 0.268479
0.042190 20.235355 0.263144
0.042950 20.167740 0.262659
0.043710 19.920685 0.260880
0.044470 19.675345 0.257373
0.045230 19.188495 0.250248
0.045990 18.754620 0.249314
0.046750 18.464630 0.242878
0.047510 18.102400 0.241641
0.048270 17.660090 0.232960
0.049030 17.584120 0.230431
0.049790 17.392765 0.230332
0.050550 16.813920 0.225948
0.051310 16.613215 0.223055
0.052070 16.513995 0.222051
0.052830 15.798430 0.217475
0.053590 15.525390 0.213448
0.054350 15.385690 0.211803
0.055110 15.083065 0.212564
0.055870 14.842215 0.206963
0.056630 14.416585 0.205555
0.057390 14.381685 0.201595
0.058150 14.046420 0.200095
0.058910 13.673055 0.195279
0.059670 13.397030 0.192309
0.060430 13.000675 0.189650
0.061190 12.486250 0.189374
0.061950 12.468020 0.186139
0.062710 12.196665 0.186096
0.063470 11.577845 0.184820
0.064230 11.672365 0.182765
0.064990 11.616820 0.180972
0.065750 11.076585 0.178681
0.066510 10.841730 0.173964
0.067270 10.679860 0.172592
0.068030 9.951085 0.171379
0.068790 10.052575 0.170619
0.069550 9.853420 0.169463
0.070310 9.761750 0.164791
0.071070 9.474190 0.164827
0.071830 9.072790 0.163529
0.072590 8.714855 0.160955
0.073350 8.606285 0.161018
0.074120 8.456605 0.154028
0.074880 8.291990 0.154664
0.075640 8.218535 0.154487
0.076400 7.770515 0.151835
0.077160 7.598955 0.151181
0.077920 7.472290 0.150633
0.078680 7.090215 0.147146
0.079440 6.933920 0.145760
0.080200 6.694120 0.145018
0.080960 6.390575 0.144579
0.081720 6.174385 0.144307
0.082480 6.296945 0.141503
0.083240 6.086755 0.139120
0.084000 5.912480 0.139859
0.084760 5.786570 0.141616
0.085520 5.715370 0.140357
0.086280 5.394090 0.141475
0.087040 5.295055 0.141644
0.087800 5.080205 0.139731
0.088560 4.892860 0.141920
0.089320 4.628755 0.141404
0.090080 4.562215 0.145014
0.090840 4.529135 0.144013
0.091600 4.505315 0.148027
0.092360 4.194380 0.144042
0.093120 4.053175 0.144869
0.093880 4.133855 0.144494
0.094640 3.764045 0.145149
0.095400 3.700055 0.143069
0.096160 3.466730 0.140810
0.096920 3.431870 0.139597
0.097680 3.321810 0.138900
0.098440 3.147795 0.134533
0.099200 3.078520 0.132433
0.099960 2.897285 0.134961
0.100720 2.830550 0.132058
0.101480 2.706350 0.131284
0.102240 2.657450 0.127274
0.103000 2.589210 0.126517
0.103760 2.604280 0.124158
0.104520 2.359960 0.123939
0.105280 2.292515 0.122631
0.106040 2.204940 0.123020
0.106800 2.122845 0.118080
0.107560 2.158645 0.118405
0.108320 2.139755 0.120209
0.109080 1.850220 0.118342
0.109840 1.790925 0.118925
0.110600 1.655820 0.119791
0.111360 1.691950 0.114477
0.112120 1.597775 0.115424
0.112880 1.576760 0.113773
0.113640 1.444240 0.114880
0.114400 1.333975 0.112514
0.115160 1.405955 0.109583
0.115920 1.373680 0.109491
0.116680 1.248925 0.110714
0.117440 1.173325 0.109491
0.118200 1.190185 0.107578
0.118960 1.202575 0.107744
0.119720 1.019125 0.109056
0.120480 0.854975 0.106273
0.121240 0.959335 0.106036
0.122000 0.936765 0.104844
0.122760 0.803030 0.104664
0.123520 0.833495 0.105198
0.124280 0.787265 0.103115
0.125040 0.753580 0.104356
0.125800 0.726880 0.101920
0.126560 0.624750 0.100375
0.127320 0.612865 0.099791
0.128080 0.457960 0.099576
0.128840 0.581035 0.098921
0.129600 0.577820 0.098709
0.130360 0.450105 0.097157
0.131120 0.498835 0.098144
0.131880 0.531040 0.097988
0.132640 0.452845 0.095279
0.133400 0.328105 0.096086
0.134160 0.388125 0.096047
0.134920 0.401405 0.095141
0.135680 0.348870 0.093670
0.136440 0.303870 0.094855
0.137200 0.353655 0.092383
0.137960 0.387075 0.092744
0.138730 0.443985 0.093586
0.139490 0.485070 0.092995
0.140250 0.262900 0.092104
0.141010 0.309150 0.092829
0.141770 0.333595 0.090622
0.142530 0.316615 0.090944
0.143290 0.184895 0.092097
0.144050 0.290565 0.090552
0.144810 0.234670 0.090463
0.145570 0.142830 0.090835
0.146330 0.252245 0.089342
0.147090 0.215715 0.089438
0.147850 0.088940 0.089576
0.148610 0.174150 0.088412
0.149370 0.136540 0.087380
0.150130 0.222035 0.087871
0.150890 0.130705 0.087673
0.151650 0.204805 0.087433
0.152410 0.130755 0.087355
0.153170 0.176395 0.087185
0.153930 0.190770 0.085194
0.154690 0.200110 0.085587
0.155450 0.206560 0.086128
0.156210 0.274285 0.085979
0.156970 0.137375 0.085014
0.157730 0.147925 0.085555
0.158490 0.099420 0.085014
0.159250 0.139225 0.084491
0.160010 0.145340 0.083805
0.160770 0.186795 0.083617
0.161530 0.235890 0.083685
0.162290 0.198915 0.083755
0.163050 0.178905 0.081800
0.163810 0.177035 0.083621
0.164570 0.217175 0.081931
0.165330 0.284680 0.083168
0.166090 0.231070 0.082910
0.166850 0.299980 0.081994
0.167610 0.222285 0.081839
0.168370 0.181235 0.081407
0.169130 0.217780 0.080750
0.169890 0.244475 0.081231
0.170650 0.286970 0.080955
0.171410 0.235130 0.079820
0.172170 0.153730 0.080513
0.172930 0.206800 0.081390
0.173690 0.124710 0.081658
0.174450 0.286030 0.081665
0.175210 0.285580 0.082567
0.175970 0.257345 0.082740
0.176730 0.115120 0.081853
0.177490 0.211015 0.082797
0.178250 0.195680 0.083667
0.179010 0.303555 0.083745
0.179770 0.214070 0.084869
0.180530 0.167130 0.084275
0.181290 0.250095 0.085336
0.182050 0.204225 0.085820
0.182810 0.210545 0.086895
0.183570 0.242690 0.086761
0.184330 0.246725 0.087245
0.185090 0.273800 0.086789
0.185850 0.288675 0.088943
0.186610 0.229800 0.088419
0.187370 0.183715 0.087571
0.188130 0.336385 0.089059
0.188890 0.222850 0.088281
0.189650 0.371885 0.087748
0.190410 0.227830 0.088020
0.191170 0.397660 0.090311
0.191930 0.361800 0.089671
0.192690 0.353090 0.089735
0.193450 0.340880 0.089116
0.194210 0.411595 0.089731
0.194970 0.296750 0.090453
0.195730 0.317670 0.090085
0.196490 0.326900 0.089859
0.197250 0.231130 0.090304
0.198010 0.293470 0.090530
0.198770 0.324870 0.090587
0.199530 0.353415 0.090658
0.200290 0.368880 0.091223
0.201050 0.389945 0.089968
0.201810 0.409445 0.091750
0.202570 0.387005 0.091662
0.203330 0.270090 0.090682
0.204090 0.356355 0.091174
0.204850 0.317640 0.089703
0.205610 0.404285 0.090880
0.206370 0.231575 0.090912
0.207130 0.253095 0.090071
0.207890 0.316595 0.091103
0.208650 0.327190 0.091902
0.209410 0.221870 0.092595
0.210170 0.238820 0.090866
0.210930 0.163860 0.091390
0.211690 0.269295 0.091372
0.212450 0.200840 0.090290
0.213210 0.305565 0.090368
0.213970 0.380190 0.091669
0.214730 0.108130 0.091379
0.215490 0.166565 0.090753
0.216250 0.278150 0.091733
0.217010 0.215640 0.091001
0.217770 0.261985 0.089788
0.218530 0.164790 0.090721
0.219290 0.228010 0.090202
0.220050 0.271400 0.090849
0.220810 0.328610 0.089289
0.221570 0.286835 0.090145
0.222330 0.311545 0.089381
0.223090 0.357325 0.088218
0.223850 0.308725 0.089021
0.224610 0.279850 0.086977
0.225370 0.342655 0.088073
0.226130 0.166485 0.087373
0.226890 0.239125 0.086453
0.227650 0.105555 0.086871
0.228410 0.269335 0.086199
0.229170 0.298755 0.084961
0.229930 0.196055 0.084933
0.230690 0.189800 0.085233
0.231450 0.184465 0.085972
0.232210 0.212050 0.084834
0.232970 0.200600 0.083575
0.233730 0.249340 0.084774
0.234490 0.246470 0.083380
0.235250 0.258970 0.083186
0.236010 0.244430 0.083925
0.236770 0.245365 0.083780
0.237530 0.092620 0.082956
0.238290 0.194655 0.082847
0.239050 0.207570 0.081538
0.239810 0.218720 0.082008
0.240570 0.239550 0.081167
0.241330 0.302825 0.080368
0.242090 0.175690 0.081280
0.242850 0.184695 0.080647
0.243610 0.145295 0.081439
0.244370 0.235420 0.080675
0.245130 0.170875 0.080492
0.245890 0.186760 0.080350
0.246650 0.190080 0.079629
0.247410 0.169020 0.079279
0.248170 0.223685 0.079127
0.248930 0.257865 0.079077
0.249690 0.171920 0.078667
0.250450 0.117105 0.078900
0.251210 0.200385 0.078253
0.251970 0.135550 0.077649
0.252730 0.221700 0.078437
0.253490 0.157875 0.077079
0.254250 0.187980 0.078271
0.255010 0.169080 0.076114
0.255770 0.285235 0.076570
0.256530 0.028515 0.075325
0.257290 0.102030 0.076764
0.258050 0.154805 0.076407
0.258810 0.075620 0.076202
0.259570 0.183905 0.075389
0.260330 0.132645 0.075382
0.261090 0.166475 0.074926
0.261850 0.115415 0.075297
0.262610 0.173550 0.075046
0.263370 0.061150 0.074717
0.264130 0.150125 0.073996
0.264890 0.124320 0.073755
0.265650 0.066315 0.073773
0.266410 0.150935 0.073423
0.267170 0.075185 0.073281
0.267930 0.106860 0.073193
0.268690 0.104280 0.072610
0.269450 0.153885 0.073540
0.270210 0.140375 0.072815
0.270970 0.085655 0.073129
0.271720 0.157345 0.072885
0.272480 0.108620 0.072550
0.273240 0.029650 0.072401
0.274000 0.090410 0.072337
0.274760 0.140220 0.072093
0.275520 0.127910 0.071736
0.276280 0.118770 0.071496
0.277040 0.101110 0.071280
0.277800 0.049095 0.071326
0.278560 0.040370 0.071071
0.279320 0.080545 0.070721
0.280080 -0.001455 0.069915
0.280840 0.115880 0.070400
0.281600 0.153010 0.070092
0.282360 0.202085 0.070686
0.283120 0.015670 0.070145
0.283880 0.099425 0.070085
0.284640 0.046670 0.069788
0.285400 0.079765 0.070463
0.286160 0.092940 0.070428
0.286920 0.099970 0.070028
0.287680 0.082910 0.070431
0.288440 0.135255 0.070329
0.289200 0.082090 0.069441
0.289960 0.077885 0.069813
0.290720 -0.015295 0.069834
0.291480 0.050050 0.070792
0.292240 0.031590 0.070499
0.293000 0.041735 0.070042
0.293760 0.063720 0.070820
0.294520 0.113645 0.071064
0.295280 0.071180 0.070117
0.296040 0.048870 0.071344
0.296800 0.017425 0.070601
0.297560 0.091125 0.070880
0.298320 0.135190 0.070110
0.299080 0.088850 0.070559
0.299840 0.059965 0.070407
0.300600 -0.007265 0.069678
0.301360 0.031940 0.069593
0.302120 0.160740 0.069328
0.302880 -0.002980 0.069802
0.303640 0.077865 0.069639
0.304400 0.030300 0.069250
0.305160 -0.047150 0.068335
0.305920 0.035240 0.070028
0.306680 0.143490 0.070424
0.307440 0.075330 0.070774
0.308200 0.070140 0.070481
0.308960 0.058895 0.070343
0.309720 0.080175 0.070810
0.310480 0.089865 0.070962
0.311240 0.084195 0.070987
0.312000 0.063525 0.070325
0.312760 0.095845 0.071231
0.313520 0.089365 0.071054
0.314280 -0.030140 0.071089
0.315040 0.070425 0.071768
0.315800 0.141860 0.072518
0.316560 0.121710 0.072868
0.317320 0.047335 0.072624
0.318080 0.112215 0.073748
0.318830 0.055255 0.073596
0.319590 0.033305 0.073264
0.320350 -0.012065 0.074381
0.321110 0.047660 0.073883
0.321870 0.080250 0.074714
0.322630 0.071565 0.074332
0.323390 0.158440 0.074901
0.324150 0.055755 0.074516
0.324910 0.147040 0.075081
0.325670 0.041500 0.074318
0.326430 0.083305 0.075870
0.327190 0.084650 0.075149
0.327950 0.053370 0.074827
0.328710 0.044225 0.074781
0.329470 0.138350 0.075831
0.330230 0.077620 0.075311
0.330990 0.129705 0.075509
0.331750 0.052405 0.076326
0.332510 0.076145 0.076025
0.333270 0.105900 0.075587
0.334030 0.104830 0.075877
0.334790 0.118370 0.076531
0.335550 0.158290 0.075718
0.336310 0.072860 0.075912
0.337070 0.132215 0.077136
0.337830 0.085320 0.076740
0.338590 0.016720 0.076574
0.339350 0.149900 0.076542
0.340110 0.064860 0.076733
0.340870 0.068730 0.076612
0.341630 0.063395 0.077277
0.342390 0.053925 0.077595
0.343150 0.146495 0.078426
0.343910 0.105290 0.077182
0.344670 0.082400 0.077330
0.345430 0.055490 0.077733
0.346190 0.089090 0.077274
0.346950 -0.006080 0.077592
0.347710 0.098815 0.077893
0.348470 0.132850 0.077535
0.349220 0.080760 0.077079
0.349980 0.110465 0.078745
0.350740 0.076485 0.077578
0.351500 0.162875 0.075930
0.352260 0.130855 0.076312
0.353020 0.101260 0.074844
0.353780 0.148890 0.074045
0.354540 -0.017795 0.073932
0.355300 0.021710 0.074915
0.356060 0.039570 0.074303
0.356820 0.091745 0.075046
0.357580 0.134000 0.074848
0.358340 0.074085 0.075711
0.359100 0.081390 0.075753
0.359860 0.038590 0.075053
0.360620 0.038485 0.074360
0.361380 0.062235 0.074965
0.362140 0.028825 0.075297
0.362900 0.093195 0.075605
0.363660 0.106810 0.075106
0.364420 0.116680 0.075088
0.365180 0.084600 0.075537
0.365940 0.032605 0.076050
0.366700 0.124780 0.076552
0.367460 0.107645 0.077454
0.368220 0.035805 0.077472
0.368980 0.040085 0.077786
0.369740 0.108790 0.078105
0.370500 0.132300 0.078936
0.371260 0.120950 0.078540
0.372020 0.180250 0.079689
0.372770 0.089555 0.079183
0.373530 0.075730 0.081492
0.374290 0.024965 0.080127
0.375050 0.033075 0.080615
0.375810 0.177425 0.082383
0.376570 0.100750 0.082097
0.377330 -0.031410 0.082359
0.378090 -0.051510 0.083197
0.378850 0.084835 0.082588
0.379610 0.141430 0.083267
0.380370 0.010360 0.084696
0.381130 0.097835 0.085937
0.381890 0.142770 0.085842
0.382650 0.062760 0.086100
0.383410 0.163895 0.087214
0.384170 0.076060 0.087712
0.384930 0.110725 0.088073
0.385690 0.147740 0.088419
0.386450 0.104130 0.089728
0.387210 0.028425 0.090453
0.387970 0.193510 0.090258
0.388730 0.110420 0.090686
0.389490 0.062890 0.098027
0.390250 0.079065 0.092694
0.391010 0.158260 0.091888
0.391770 0.082795 0.092153
0.392520 -0.046125 0.093731
0.393280 0.039975 0.095152
0.394040 0.100985 0.096531
0.394800 0.055430 0.096697
0.395560 -0.007075 0.098027
0.396320 0.013360 0.095934
0.397080 0.114445 0.098193
0.397840 0.002070 0.099243
0.398600 0.119835 0.100106
0.399360 0.010575 0.099784
0.400120 0.212920 0.100711
0.400880 0.107450 0.101443
0.401640 -0.034445 0.104070
0.402400 0.000925 0.103076
0.403160 0.170160 0.104657
0.403920 0.028260 0.104629
0.404680 0.024855 0.227783
0.405440 -0.023620 0.104371
0.406200 0.272275 0.102189
0.406960 0.080580 0.106895
0.407720 -0.069950 0.106185
0.408480 0.278010 0.106029
0.409240 0.075045 0.106917
0.409990 0.187830 0.108190
0.410750 -0.010590 0.107631
0.411510 0.054735 0.107564
0.412270 0.121220 0.107199
0.413030 -0.119300 0.108409
0.413790 -0.024510 0.108773
0.414550 0.198825 0.107730
0.415310 0.080705 0.110884
0.416070 0.047430 0.109639
0.416830 -0.013715 0.109296
0.417590 -0.102805 0.110591
0.418350 -0.116565 0.111096
0.419110 0.036415 0.114091
0.419870 0.047275 0.111595
0.420630 -0.041660 0.114933
0.421390 -0.007295 0.114851
0.422150 0.111160 0.115923
0.422910 -0.021225 0.116001
0.423670 0.195695 0.117037
0.424430 0.141700 0.118281
0.425190 0.124070 0.119791
0.425940 0.073270 0.120081
0.426700 0.104635 0.122387
0.427460 0.051530 0.124837
0.428220 0.150115 0.124042
0.428980 0.040430 0.125184
0.429740 0.049280 0.123699
0.430500 -0.102305 0.128830
0.431260 0.017070 0.127967
0.432020 0.245305 0.132712
0.432780 0.101670 0.130311
0.433540 0.258460 0.133667
0.434300 0.154855 0.135654
0.435060 0.298975 0.138964
