# Supplementary material for: De novo design of proteins housing excitonically coupled chlorophyll special pairs
Source: Nat Chem Biol. 2024 Jun 3;20(7):906–15. doi: 10.1038/s41589-024-01626-0 (PMC11213709; doi:10.1038/s41589-024-01626-0)
Supplement: Supplementary file 5 — Raw SAXS data for SP1, SP2 and SP3 apo proteins. [file 41589_2024_1626_MOESM5_ESM.zip › SAXS_data_Fig2/SP1_166uM/Average/SP1_166uM_snap_00021.sub.1.ave.dat]

0.010260 31.936285 5.404611
0.011020 30.707935 3.270509
0.011780 31.440620 2.552171
0.012540 31.061615 1.757125
0.013300 31.761985 1.473568
0.014060 30.359550 1.235516
0.014820 30.171315 1.057627
0.015580 30.886375 0.951927
0.016340 29.889810 0.877493
0.017100 30.079225 0.813639
0.017860 30.941970 0.792238
0.018620 30.147495 0.713359
0.019380 29.834220 0.645523
0.020140 29.058540 0.622617
0.020900 29.148680 0.615796
0.021660 28.303000 0.548458
0.022420 27.716915 0.509392
0.023180 28.045230 0.518448
0.023950 28.151375 0.490248
0.024710 26.809170 0.461033
0.025470 27.677770 0.458840
0.026230 26.711025 0.427765
0.026990 26.405740 0.419894
0.027750 26.482385 0.404752
0.028510 26.426045 0.393731
0.029270 25.698285 0.386273
0.030030 25.546975 0.376241
0.030790 24.992880 0.359420
0.031550 25.126410 0.356927
0.032310 24.352195 0.349802
0.033070 24.068345 0.337461
0.033830 23.447055 0.331340
0.034590 23.699475 0.320021
0.035350 23.086235 0.321379
0.036110 23.010310 0.312843
0.036870 22.319905 0.301818
0.037630 22.280155 0.297030
0.038390 21.613190 0.298034
0.039150 21.935625 0.289912
0.039910 21.538950 0.285803
0.040670 20.820360 0.281941
0.041430 20.501640 0.274321
0.042190 20.281245 0.264484
0.042950 20.012085 0.266277
0.043710 19.805505 0.260838
0.044470 18.988160 0.258830
0.045230 19.291700 0.258080
0.045990 18.159355 0.254466
0.046750 18.621845 0.239767
0.047510 17.980360 0.237963
0.048270 17.645965 0.231733
0.049030 17.511705 0.231559
0.049790 17.155365 0.226425
0.050550 16.763600 0.224569
0.051310 16.507515 0.221927
0.052070 16.229250 0.223069
0.052830 15.953205 0.219901
0.053590 15.670545 0.217847
0.054350 15.368175 0.210230
0.055110 14.727000 0.212054
0.055870 14.576920 0.206206
0.056630 14.587395 0.207999
0.057390 13.989265 0.200216
0.058150 13.800910 0.197249
0.058910 13.377405 0.195290
0.059670 13.233985 0.191453
0.060430 12.950055 0.191068
0.061190 12.457930 0.187288
0.061950 12.099000 0.190191
0.062710 12.024215 0.185972
0.063470 11.764095 0.183091
0.064230 11.778590 0.182366
0.064990 11.378650 0.181319
0.065750 10.972905 0.177914
0.066510 10.557470 0.173716
0.067270 10.511235 0.172203
0.068030 10.524640 0.172030
0.068790 10.122700 0.170888
0.069550 9.640030 0.168929
0.070310 9.600060 0.166704
0.071070 9.302450 0.166153
0.071830 9.092805 0.164664
0.072590 8.829345 0.159098
0.073350 8.532135 0.159728
0.074120 8.220215 0.156697
0.074880 8.149295 0.156234
0.075640 7.893750 0.152804
0.076400 7.743890 0.157026
0.077160 7.594265 0.152793
0.077920 7.376835 0.148066
0.078680 7.198320 0.148727
0.079440 6.727560 0.147107
0.080200 6.825715 0.145580
0.080960 6.689520 0.146945
0.081720 6.444180 0.144933
0.082480 6.236890 0.141697
0.083240 5.959060 0.140050
0.084000 5.804560 0.142878
0.084760 5.790115 0.145025
0.085520 5.339905 0.140789
0.086280 5.373240 0.142221
0.087040 5.170465 0.143752
0.087800 5.046475 0.141460
0.088560 4.852410 0.142673
0.089320 4.704450 0.145470
0.090080 4.476215 0.145032
0.090840 4.358655 0.146994
0.091600 4.201545 0.143953
0.092360 4.096215 0.147192
0.093120 3.917640 0.145951
0.093880 3.819975 0.144972
0.094640 3.836725 0.144788
0.095400 3.778085 0.140796
0.096160 3.661705 0.140658
0.096920 3.651830 0.138487
0.097680 3.367995 0.136888
0.098440 3.037665 0.137511
0.099200 2.968000 0.134767
0.099960 2.901040 0.133812
0.100720 3.057135 0.133243
0.101480 2.819455 0.129873
0.102240 2.750100 0.128766
0.103000 2.583255 0.124625
0.103760 2.398460 0.124038
0.104520 2.260105 0.123472
0.105280 2.204685 0.121740
0.106040 2.056310 0.122132
0.106800 1.953060 0.118140
0.107560 1.955550 0.120163
0.108320 2.002365 0.119346
0.109080 1.989365 0.120559
0.109840 1.750225 0.118158
0.110600 1.666400 0.117698
0.111360 1.576335 0.116754
0.112120 1.374490 0.115753
0.112880 1.488480 0.114098
0.113640 1.438755 0.115194
0.114400 1.398345 0.113883
0.115160 1.380380 0.111096
0.115920 1.203240 0.111209
0.116680 1.075210 0.109816
0.117440 1.191730 0.110315
0.118200 0.992935 0.107238
0.118960 1.041200 0.108738
0.119720 1.060715 0.106245
0.120480 0.915570 0.106075
0.121240 0.966795 0.104777
0.122000 0.794070 0.105569
0.122760 0.750905 0.103642
0.123520 0.638280 0.103419
0.124280 0.650565 0.102677
0.125040 0.590515 0.102581
0.125800 0.638200 0.102535
0.126560 0.579665 0.100000
0.127320 0.471950 0.099972
0.128080 0.616665 0.100774
0.128840 0.554095 0.099806
0.129600 0.486765 0.099049
0.130360 0.476420 0.099222
0.131120 0.432165 0.096577
0.131880 0.432700 0.096856
0.132640 0.379645 0.096687
0.133400 0.422325 0.096482
0.134160 0.425760 0.094954
0.134920 0.425980 0.095202
0.135680 0.259970 0.093971
0.136440 0.326880 0.094392
0.137200 0.322920 0.093289
0.137960 0.304295 0.093469
0.138730 0.258970 0.093702
0.139490 0.305615 0.092518
0.140250 0.248625 0.092726
0.141010 0.298440 0.091973
0.141770 0.342110 0.090813
0.142530 0.234890 0.091793
0.143290 0.292780 0.091414
0.144050 0.222250 0.089986
0.144810 0.174795 0.091757
0.145570 0.244030 0.089699
0.146330 0.181665 0.088964
0.147090 0.140695 0.088766
0.147850 0.110235 0.089392
0.148610 0.190300 0.088522
0.149370 0.188730 0.088741
0.150130 0.241720 0.088586
0.150890 0.013645 0.087910
0.151650 0.039075 0.087443
0.152410 0.114635 0.087104
0.153170 0.228340 0.087182
0.153930 0.160590 0.085842
0.154690 0.087630 0.085460
0.155450 0.208710 0.086478
0.156210 0.257470 0.085644
0.156970 0.124720 0.084936
0.157730 0.133645 0.084802
0.158490 0.095235 0.085145
0.159250 0.179875 0.084339
0.160010 0.132640 0.084721
0.160770 0.117445 0.083936
0.161530 0.135655 0.083571
0.162290 0.231940 0.083274
0.163050 0.150495 0.083253
0.163810 0.161585 0.082878
0.164570 0.212550 0.082518
0.165330 0.112595 0.082574
0.166090 0.123865 0.082309
0.166850 0.131065 0.081616
0.167610 0.207435 0.082351
0.168370 0.087490 0.081825
0.169130 0.199525 0.081938
0.169890 0.103175 0.081602
0.170650 0.208650 0.080866
0.171410 0.174365 0.080636
0.172170 0.098165 0.080576
0.172930 0.187270 0.081156
0.173690 0.062430 0.082157
0.174450 0.153085 0.083246
0.175210 0.152570 0.082793
0.175970 0.191795 0.083540
0.176730 0.231325 0.083207
0.177490 0.138270 0.082740
0.178250 0.167850 0.084042
0.179010 0.235215 0.084579
0.179770 0.217695 0.085230
0.180530 0.280200 0.086018
0.181290 0.179730 0.085467
0.182050 0.303920 0.086655
0.182810 0.248010 0.086033
0.183570 0.155160 0.086874
0.184330 0.242215 0.086984
0.185090 0.191850 0.088076
0.185850 0.247830 0.087698
0.186610 0.356155 0.088260
0.187370 0.210705 0.087786
0.188130 0.287405 0.088441
0.188890 0.257875 0.088320
0.189650 0.224730 0.089859
0.190410 0.212830 0.089742
0.191170 0.245310 0.089922
0.191930 0.272880 0.090930
0.192690 0.237780 0.089169
0.193450 0.350615 0.089802
0.194210 0.124550 0.089607
0.194970 0.179975 0.090127
0.195730 0.274395 0.090290
0.196490 0.258290 0.090371
0.197250 0.300810 0.090449
0.198010 0.422695 0.090859
0.198770 0.294485 0.091089
0.199530 0.312140 0.091004
0.200290 0.267710 0.090813
0.201050 0.177565 0.091471
0.201810 0.388890 0.091071
0.202570 0.189865 0.091156
0.203330 0.261510 0.090276
0.204090 0.269715 0.090799
0.204850 0.322875 0.090838
0.205610 0.385075 0.090997
0.206370 0.328490 0.090216
0.207130 0.333155 0.091319
0.207890 0.273965 0.090449
0.208650 0.193820 0.091761
0.209410 0.225525 0.090764
0.210170 0.261760 0.090293
0.210930 0.395450 0.089685
0.211690 0.263555 0.091425
0.212450 0.281575 0.091814
0.213210 0.279085 0.090583
0.213970 0.244315 0.092100
0.214730 0.197065 0.090608
0.215490 0.292735 0.091411
0.216250 0.220165 0.090856
0.217010 0.115365 0.090545
0.217770 0.278140 0.089965
0.218530 0.347630 0.090880
0.219290 0.108870 0.090339
0.220050 0.212405 0.089098
0.220810 0.219200 0.089802
0.221570 0.213400 0.089745
0.222330 0.295075 0.090343
0.223090 0.196370 0.089724
0.223850 0.239455 0.088515
0.224610 0.162035 0.088200
0.225370 0.280155 0.087252
0.226130 0.270080 0.088151
0.226890 0.171150 0.087210
0.227650 0.297470 0.086298
0.228410 0.127870 0.086079
0.229170 0.262510 0.085760
0.229930 0.134345 0.085644
0.230690 0.240240 0.084781
0.231450 0.093555 0.085668
0.232210 0.201580 0.085736
0.232970 0.156495 0.085081
0.233730 0.214120 0.084459
0.234490 0.164175 0.083670
0.235250 0.190085 0.082507
0.236010 0.159350 0.084353
0.236770 0.173540 0.083175
0.237530 0.257450 0.083211
0.238290 0.213870 0.081673
0.239050 0.252255 0.082405
0.239810 0.148090 0.081665
0.240570 0.083165 0.080852
0.241330 0.115370 0.081510
0.242090 0.200040 0.080707
0.242850 0.081745 0.080771
0.243610 0.092885 0.081492
0.244370 0.174485 0.081029
0.245130 0.197095 0.081496
0.245890 0.134670 0.079940
0.246650 0.257045 0.079876
0.247410 0.207230 0.079197
0.248170 0.143070 0.079689
0.248930 0.104075 0.079777
0.249690 0.172115 0.078243
0.250450 0.211095 0.079310
0.251210 0.020025 0.078423
0.251970 0.203165 0.078437
0.252730 0.159505 0.077645
0.253490 0.080035 0.078052
0.254250 0.090540 0.077539
0.255010 0.093040 0.076570
0.255770 0.043865 0.076644
0.256530 0.151155 0.076004
0.257290 0.153235 0.076146
0.258050 0.171790 0.076326
0.258810 0.098025 0.075785
0.259570 0.131750 0.075651
0.260330 0.143965 0.075955
0.261090 0.082565 0.075714
0.261850 0.080725 0.075760
0.262610 0.165325 0.075470
0.263370 0.075060 0.073759
0.264130 0.157065 0.074586
0.264890 0.120645 0.074194
0.265650 0.100750 0.073257
0.266410 0.068845 0.073151
0.267170 0.185550 0.073359
0.267930 0.124615 0.073632
0.268690 -0.000700 0.073310
0.269450 0.095555 0.074059
0.270210 0.107580 0.073543
0.270970 0.080000 0.072231
0.271720 0.063630 0.072917
0.272480 0.075355 0.072373
0.273240 0.052570 0.072698
0.274000 0.113820 0.071998
0.274760 0.070690 0.071878
0.275520 -0.015885 0.072263
0.276280 0.179670 0.071711
0.277040 0.007975 0.072238
0.277800 0.161415 0.071513
0.278560 0.154265 0.072129
0.279320 0.031555 0.071856
0.280080 0.010465 0.070117
0.280840 0.151430 0.070781
0.281600 -0.000315 0.070219
0.282360 0.023110 0.070127
0.283120 0.088460 0.069696
0.283880 0.071475 0.070209
0.284640 0.092230 0.070322
0.285400 0.132190 0.070382
0.286160 0.104540 0.069664
0.286920 0.012265 0.070711
0.287680 0.029895 0.070393
0.288440 0.052865 0.070322
0.289200 0.096060 0.069438
0.289960 0.108780 0.069809
0.290720 0.039460 0.070856
0.291480 0.121465 0.070987
0.292240 0.078040 0.070173
0.293000 -0.000720 0.070304
0.293760 0.090645 0.070244
0.294520 0.139630 0.070527
0.295280 -0.006220 0.071153
0.296040 0.117465 0.070325
0.296800 0.087775 0.070686
0.297560 0.013200 0.071093
0.298320 -0.025245 0.070714
0.299080 0.021710 0.070347
0.299840 0.108230 0.069806
0.300600 0.052055 0.069901
0.301360 0.088660 0.070004
0.302120 0.035300 0.070081
0.302880 0.055405 0.070180
0.303640 0.041740 0.069823
0.304400 0.103160 0.069409
0.305160 0.042980 0.069201
0.305920 0.013880 0.069685
0.306680 0.022690 0.069745
0.307440 0.054020 0.070000
0.308200 0.080820 0.070456
0.308960 -0.006325 0.070322
0.309720 -0.033930 0.070640
0.310480 0.129025 0.071075
0.311240 0.091115 0.070866
0.312000 0.007305 0.071616
0.312760 0.012220 0.071457
0.313520 0.010375 0.071556
0.314280 0.089220 0.071938
0.315040 -0.077110 0.072638
0.315800 0.062800 0.072702
0.316560 0.035195 0.072854
0.317320 0.136975 0.072995
0.318080 0.018750 0.073136
0.318830 0.115635 0.074013
0.319590 -0.064095 0.073547
0.320350 -0.008710 0.074056
0.321110 -0.004980 0.074254
0.321870 0.063420 0.075046
0.322630 0.053025 0.073939
0.323390 0.053125 0.075099
0.324150 0.159465 0.074668
0.324910 0.050095 0.074671
0.325670 0.069355 0.075223
0.326430 0.028460 0.076057
0.327190 -0.019455 0.075481
0.327950 0.090910 0.075223
0.328710 0.011015 0.075438
0.329470 -0.053040 0.075410
0.330230 0.103090 0.074922
0.330990 0.096430 0.075424
0.331750 -0.002120 0.076001
0.332510 -0.031230 0.075612
0.333270 0.031855 0.075852
0.334030 0.113070 0.076517
0.334790 0.125665 0.076029
0.335550 -0.038500 0.076103
0.336310 0.003505 0.076238
0.337070 0.098450 0.076740
0.337830 0.124185 0.076319
0.338590 0.048475 0.077355
0.339350 -0.057055 0.076623
0.340110 0.032405 0.077072
0.340870 0.045765 0.077733
0.341630 -0.019990 0.077337
0.342390 0.030950 0.077337
0.343150 -0.002685 0.077818
0.343910 0.050315 0.077808
0.344670 0.025730 0.077974
0.345430 0.086890 0.077992
0.346190 0.104995 0.077118
0.346950 -0.082120 0.077666
0.347710 0.000450 0.077557
0.348470 -0.002010 0.077422
0.349220 0.009315 0.078193
0.349980 0.148465 0.078547
0.350740 0.101315 0.078497
0.351500 0.048420 0.076287
0.352260 0.040005 0.075520
0.353020 -0.060810 0.074728
0.353780 -0.000325 0.073858
0.354540 0.062335 0.074165
0.355300 0.010475 0.075014
0.356060 0.015595 0.075612
0.356820 0.001190 0.074940
0.357580 0.107625 0.075845
0.358340 0.009890 0.075944
0.359100 -0.047350 0.075523
0.359860 0.019565 0.075760
0.360620 0.064780 0.074958
0.361380 0.010340 0.075315
0.362140 0.002340 0.075523
0.362900 -0.012700 0.075633
0.363660 0.066650 0.074894
0.364420 0.056225 0.075354
0.365180 -0.017785 0.076280
0.365940 0.096595 0.076414
0.366700 0.074610 0.076351
0.367460 -0.030365 0.077313
0.368220 -0.063075 0.077670
0.368980 -0.016205 0.078144
0.369740 -0.002305 0.077938
0.370500 0.062790 0.078773
0.371260 -0.015360 0.078649
0.372020 0.069975 0.079003
0.372770 0.107150 0.080191
0.373530 0.034155 0.080523
0.374290 -0.055560 0.080629
0.375050 0.072950 0.080948
0.375810 0.006180 0.081945
0.376570 0.109770 0.081966
0.377330 0.091295 0.082281
0.378090 0.046370 0.082970
0.378850 0.135545 0.083822
0.379610 0.053150 0.084215
0.380370 0.075955 0.085594
0.381130 0.105945 0.085764
0.381890 0.079710 0.086620
0.382650 -0.019465 0.086223
0.383410 -0.008315 0.087500
0.384170 0.079705 0.087514
0.384930 -0.038495 0.088971
0.385690 0.148550 0.088158
0.386450 0.116135 0.090057
0.387210 0.047685 0.089639
0.387970 -0.072190 0.090516
0.388730 0.140890 0.090845
0.389490 0.042880 0.104445
0.390250 0.129495 0.092366
0.391010 0.044550 0.093327
0.391770 -0.038315 0.093557
0.392520 0.028110 0.094091
0.393280 0.056225 0.094098
0.394040 0.007670 0.096351
0.394800 0.103265 0.096414
0.395560 -0.031695 0.096687
0.396320 0.077450 0.097811
0.397080 0.029490 0.099738
0.397840 -0.081365 0.098045
0.398600 -0.057095 0.099282
0.399360 0.083425 0.099883
0.400120 0.055705 0.100665
0.400880 0.136850 0.101577
0.401640 0.001780 0.102999
0.402400 0.108125 0.102412
0.403160 -0.020065 0.103115
0.403920 0.050260 0.103023
0.404680 0.127510 0.248883
0.405440 0.024555 0.103412
0.406200 0.018395 0.104820
0.406960 0.064555 0.106963
0.407720 -0.008535 0.105895
0.408480 -0.058345 0.106322
0.409240 0.134245 0.106485
0.409990 0.042945 0.106231
0.410750 0.035825 0.106266
0.411510 0.078755 0.106959
0.412270 0.043770 0.108791
0.413030 0.052780 0.109876
0.413790 0.020615 0.108847
0.414550 0.069995 0.110732
0.415310 0.005570 0.111259
0.416070 0.055085 0.110251
0.416830 0.166485 0.111227
0.417590 0.192535 0.111945
0.418350 0.007140 0.110594
0.419110 -0.012265 0.113052
0.419870 0.027450 0.113727
0.420630 0.150165 0.114699
0.421390 0.004520 0.115382
0.422150 0.107925 0.116559
0.422910 0.060500 0.116043
0.423670 -0.081280 0.117337
0.424430 0.020125 0.116906
0.425190 0.124790 0.118674
0.425940 0.096580 0.121786
0.426700 0.190325 0.120180
0.427460 -0.071740 0.122967
0.428220 0.000045 0.123465
0.428980 0.034595 0.126588
0.429740 -0.096755 0.126400
0.430500 0.055445 0.128129
0.431260 -0.098570 0.126595
0.432020 -0.023565 0.131361
0.432780 0.078405 0.131333
0.433540 0.161515 0.134378
0.434300 0.045205 0.136885
0.435060 0.073055 0.138228
