# Supplementary material for: De novo design of proteins housing excitonically coupled chlorophyll special pairs
Source: Nat Chem Biol. 2024 Jun 3;20(7):906–15. doi: 10.1038/s41589-024-01626-0 (PMC11213709; doi:10.1038/s41589-024-01626-0)
Supplement: Supplementary file 5 — Raw SAXS data for SP1, SP2 and SP3 apo proteins. [file 41589_2024_1626_MOESM5_ESM.zip › SAXS_data_Fig2/SP1_166uM/Average/SP1_166uM_snap_00040.sub.1.ave.dat]

0.010260 35.015890 5.706195
0.011020 31.198545 3.226188
0.011780 29.409435 2.417044
0.012540 31.833330 1.800184
0.013300 32.857150 1.370601
0.014060 32.257315 1.167047
0.014820 30.664825 1.052129
0.015580 31.870515 0.968487
0.016340 31.660475 0.908009
0.017100 31.014760 0.797122
0.017860 30.182770 0.772567
0.018620 31.245125 0.692822
0.019380 30.320695 0.637012
0.020140 28.746975 0.623200
0.020900 29.780895 0.612228
0.021660 29.403645 0.568529
0.022420 28.762250 0.541457
0.023180 28.291275 0.517673
0.023950 28.366605 0.487065
0.024710 29.024945 0.488136
0.025470 28.141005 0.439989
0.026230 27.488895 0.441050
0.026990 27.605880 0.419777
0.027750 26.926155 0.410863
0.028510 26.581715 0.414470
0.029270 26.347325 0.390293
0.030030 25.989955 0.376086
0.030790 25.688360 0.367433
0.031550 25.318910 0.363091
0.032310 25.323500 0.354728
0.033070 24.771530 0.340361
0.033830 24.056475 0.333607
0.034590 23.758620 0.328052
0.035350 23.671105 0.326407
0.036110 23.312170 0.310877
0.036870 22.358405 0.303847
0.037630 22.393920 0.306153
0.038390 22.260460 0.299756
0.039150 21.850735 0.291414
0.039910 21.738015 0.286846
0.040670 21.721495 0.277995
0.041430 21.189260 0.276814
0.042190 20.308185 0.260117
0.042950 20.136265 0.263239
0.043710 19.853090 0.258052
0.044470 19.415625 0.249735
0.045230 19.155905 0.256687
0.045990 18.644275 0.248621
0.046750 18.343330 0.239081
0.047510 18.150315 0.232412
0.048270 17.775555 0.230665
0.049030 17.455135 0.232861
0.049790 17.221090 0.232256
0.050550 16.925750 0.228741
0.051310 16.634200 0.222907
0.052070 16.432150 0.222373
0.052830 15.933745 0.216800
0.053590 15.692415 0.217974
0.054350 15.023085 0.209689
0.055110 15.087495 0.209827
0.055870 14.660500 0.205820
0.056630 14.013950 0.206128
0.057390 14.175170 0.199540
0.058150 13.843615 0.203327
0.058910 13.571150 0.195400
0.059670 12.948355 0.196170
0.060430 12.867785 0.193685
0.061190 12.391235 0.195640
0.061950 12.246085 0.186011
0.062710 11.917045 0.184943
0.063470 11.583535 0.180955
0.064230 11.351310 0.181163
0.064990 11.386760 0.180502
0.065750 11.047500 0.176262
0.066510 10.561150 0.174607
0.067270 10.314965 0.173129
0.068030 9.819835 0.174063
0.068790 9.939405 0.169420
0.069550 9.692260 0.165909
0.070310 9.302890 0.166421
0.071070 9.098030 0.161772
0.071830 9.043085 0.161757
0.072590 8.651315 0.161075
0.073350 8.695335 0.158784
0.074120 8.346400 0.154876
0.074880 7.942795 0.155601
0.075640 7.949345 0.154643
0.076400 7.534780 0.152624
0.077160 7.505270 0.149523
0.077920 7.294635 0.151793
0.078680 7.144515 0.147143
0.079440 6.910135 0.147716
0.080200 6.497650 0.147281
0.080960 6.415725 0.143384
0.081720 6.178715 0.145385
0.082480 6.056580 0.139650
0.083240 5.826255 0.140368
0.084000 5.735185 0.139455
0.084760 5.660155 0.141503
0.085520 5.513210 0.141093
0.086280 5.383640 0.142143
0.087040 5.250375 0.142047
0.087800 4.975235 0.139791
0.088560 4.686630 0.140813
0.089320 4.653320 0.142019
0.090080 4.508990 0.145527
0.090840 4.332565 0.143921
0.091600 4.147485 0.142889
0.092360 4.006815 0.147468
0.093120 4.062965 0.145693
0.093880 3.676415 0.146358
0.094640 3.680465 0.146223
0.095400 3.614470 0.140279
0.096160 3.414680 0.140484
0.096920 3.408315 0.139208
0.097680 3.171615 0.136754
0.098440 3.123610 0.137889
0.099200 3.014670 0.134798
0.099960 2.889535 0.133589
0.100720 2.537360 0.132412
0.101480 2.822435 0.128925
0.102240 2.562805 0.126202
0.103000 2.511140 0.127436
0.103760 2.486865 0.124996
0.104520 2.276780 0.124940
0.105280 2.114275 0.123550
0.106040 2.112865 0.120849
0.106800 2.032685 0.118547
0.107560 2.035745 0.119590
0.108320 1.817930 0.118034
0.109080 1.645900 0.118494
0.109840 1.871605 0.118830
0.110600 1.571195 0.118699
0.111360 1.508640 0.116892
0.112120 1.561150 0.115534
0.112880 1.584430 0.116252
0.113640 1.332585 0.112192
0.114400 1.226200 0.111867
0.115160 1.279455 0.111291
0.115920 1.265790 0.110311
0.116680 1.120630 0.110000
0.117440 1.168925 0.109395
0.118200 1.028250 0.107868
0.118960 0.950940 0.106991
0.119720 0.952620 0.107337
0.120480 0.889385 0.107153
0.121240 0.861495 0.104293
0.122000 0.789030 0.105269
0.122760 0.710050 0.104707
0.123520 0.717390 0.103388
0.124280 0.616490 0.102129
0.125040 0.658770 0.102684
0.125800 0.644015 0.102567
0.126560 0.655890 0.101970
0.127320 0.599830 0.100615
0.128080 0.596525 0.099300
0.128840 0.366270 0.100219
0.129600 0.479940 0.098055
0.130360 0.507000 0.097790
0.131120 0.463890 0.096683
0.131880 0.409515 0.097295
0.132640 0.396125 0.096595
0.133400 0.313955 0.097733
0.134160 0.342440 0.095934
0.134920 0.309155 0.094593
0.135680 0.404570 0.095396
0.136440 0.256275 0.094763
0.137200 0.251120 0.092348
0.137960 0.242470 0.092992
0.138730 0.301240 0.093380
0.139490 0.092545 0.092847
0.140250 0.237745 0.092192
0.141010 0.162125 0.092320
0.141770 0.236545 0.091810
0.142530 0.134205 0.090898
0.143290 0.171995 0.091407
0.144050 0.176075 0.091195
0.144810 0.191280 0.091195
0.145570 0.143815 0.090018
0.146330 0.153295 0.089003
0.147090 0.131825 0.090071
0.147850 0.213010 0.089243
0.148610 0.110230 0.088168
0.149370 0.159025 0.089562
0.150130 0.131770 0.087542
0.150890 0.131440 0.087359
0.151650 0.097030 0.086588
0.152410 0.154995 0.086089
0.153170 0.149965 0.087083
0.153930 0.043785 0.087401
0.154690 0.154970 0.085654
0.155450 0.155450 0.086860
0.156210 0.098580 0.085018
0.156970 0.104960 0.085361
0.157730 0.095950 0.085711
0.158490 0.178240 0.085212
0.159250 0.029140 0.085127
0.160010 0.046990 0.083950
0.160770 0.233490 0.084731
0.161530 0.101105 0.082963
0.162290 0.146775 0.083695
0.163050 0.184935 0.082907
0.163810 0.113075 0.083395
0.164570 0.025650 0.082217
0.165330 0.142775 0.082571
0.166090 0.109905 0.081828
0.166850 0.099950 0.082051
0.167610 0.160775 0.082514
0.168370 0.077625 0.082093
0.169130 0.130825 0.080835
0.169890 0.098625 0.080909
0.170650 0.116610 0.080877
0.171410 0.189125 0.081743
0.172170 0.187780 0.079788
0.172930 0.120005 0.081818
0.173690 0.199605 0.081376
0.174450 0.191855 0.081630
0.175210 0.082380 0.082217
0.175970 0.136060 0.082588
0.176730 0.220030 0.082100
0.177490 0.061915 0.083030
0.178250 0.197350 0.083267
0.179010 0.160445 0.084197
0.179770 0.105020 0.085347
0.180530 0.108390 0.086810
0.181290 0.164880 0.086075
0.182050 0.236570 0.087762
0.182810 0.113455 0.086241
0.183570 0.259090 0.087026
0.184330 0.170015 0.088769
0.185090 0.135595 0.087907
0.185850 0.247955 0.088462
0.186610 0.145885 0.089197
0.187370 0.185400 0.088027
0.188130 0.326335 0.088395
0.188890 0.205010 0.089714
0.189650 0.257520 0.088837
0.190410 0.397850 0.088582
0.191170 0.257390 0.088975
0.191930 0.261390 0.089756
0.192690 0.201600 0.090057
0.193450 0.307935 0.089636
0.194210 0.268450 0.088967
0.194970 0.322355 0.089554
0.195730 0.307865 0.091174
0.196490 0.206865 0.090658
0.197250 0.319660 0.090180
0.198010 0.217815 0.090760
0.198770 0.180080 0.090983
0.199530 0.307810 0.090803
0.200290 0.283465 0.091602
0.201050 0.173590 0.090446
0.201810 0.333380 0.090682
0.202570 0.321735 0.091040
0.203330 0.301775 0.090293
0.204090 0.203245 0.090767
0.204850 0.207005 0.091503
0.205610 0.212225 0.090764
0.206370 0.194425 0.090460
0.207130 0.178095 0.090272
0.207890 0.301825 0.091683
0.208650 0.183940 0.090965
0.209410 0.267335 0.091704
0.210170 0.309600 0.090810
0.210930 0.247760 0.090502
0.211690 0.091745 0.091828
0.212450 0.164195 0.090665
0.213210 0.237350 0.090941
0.213970 0.249640 0.090665
0.214730 0.168880 0.090972
0.215490 0.198445 0.090393
0.216250 0.238560 0.091216
0.217010 0.269890 0.090262
0.217770 0.243120 0.090548
0.218530 0.289865 0.091170
0.219290 0.233330 0.089954
0.220050 0.195615 0.090785
0.220810 0.311625 0.090979
0.221570 0.342165 0.089098
0.222330 0.283620 0.090488
0.223090 0.301555 0.089356
0.223850 0.124960 0.087641
0.224610 0.255180 0.088731
0.225370 0.263085 0.087896
0.226130 0.327260 0.087535
0.226890 0.228355 0.087574
0.227650 0.192540 0.086924
0.228410 0.127170 0.086446
0.229170 0.258775 0.086581
0.229930 0.221585 0.085308
0.230690 0.267990 0.084954
0.231450 0.187240 0.084264
0.232210 0.079560 0.085424
0.232970 0.285425 0.084675
0.233730 0.168475 0.084774
0.234490 0.165750 0.083327
0.235250 0.212195 0.084526
0.236010 0.181195 0.083624
0.236770 0.188105 0.083129
0.237530 0.227100 0.082369
0.238290 0.154790 0.082104
0.239050 0.136145 0.082967
0.239810 0.163060 0.081400
0.240570 0.183010 0.081252
0.241330 0.165660 0.081779
0.242090 0.149565 0.081315
0.242850 0.277515 0.081764
0.243610 0.107850 0.081715
0.244370 0.143465 0.081453
0.245130 0.256005 0.080064
0.245890 0.214840 0.080796
0.246650 0.188790 0.079653
0.247410 0.240740 0.080095
0.248170 0.244315 0.079208
0.248930 0.186310 0.079158
0.249690 0.128440 0.079137
0.250450 0.149730 0.078434
0.251210 0.146775 0.078147
0.251970 0.132600 0.077723
0.252730 0.094090 0.078391
0.253490 0.119730 0.078080
0.254250 0.246655 0.077599
0.255010 0.164205 0.076853
0.255770 0.071565 0.076538
0.256530 0.113380 0.076096
0.257290 0.129525 0.076259
0.258050 0.020725 0.075640
0.258810 0.117815 0.076361
0.259570 0.116115 0.074954
0.260330 0.114485 0.076156
0.261090 0.153475 0.074742
0.261850 0.106240 0.075785
0.262610 0.106215 0.074873
0.263370 0.107800 0.074714
0.264130 0.153840 0.074455
0.264890 0.055840 0.074526
0.265650 0.053125 0.073377
0.266410 0.015925 0.073621
0.267170 0.052595 0.073960
0.267930 0.145255 0.073080
0.268690 0.096965 0.074127
0.269450 0.073365 0.074187
0.270210 0.060460 0.073653
0.270970 0.001570 0.072850
0.271720 0.090790 0.072592
0.272480 0.163425 0.072224
0.273240 0.065120 0.072302
0.274000 0.098650 0.072016
0.274760 0.112775 0.072040
0.275520 0.143745 0.071694
0.276280 0.051910 0.071948
0.277040 0.027365 0.072083
0.277800 -0.052010 0.071022
0.278560 0.074660 0.071482
0.279320 0.054335 0.071485
0.280080 0.058220 0.071262
0.280840 0.077775 0.070032
0.281600 0.037710 0.070050
0.282360 0.040240 0.069544
0.283120 0.106575 0.070138
0.283880 0.086700 0.070410
0.284640 0.106040 0.069632
0.285400 0.115075 0.070152
0.286160 0.082805 0.069848
0.286920 0.059350 0.070110
0.287680 0.023255 0.069724
0.288440 0.009300 0.070721
0.289200 -0.000325 0.070177
0.289960 0.086035 0.070025
0.290720 0.120250 0.070527
0.291480 0.007310 0.070796
0.292240 0.079445 0.070134
0.293000 0.094525 0.071089
0.293760 0.076090 0.070594
0.294520 -0.025295 0.071563
0.295280 0.029430 0.070767
0.296040 -0.024255 0.070880
0.296800 0.104105 0.070470
0.297560 0.130900 0.070233
0.298320 0.032445 0.070965
0.299080 0.005665 0.070880
0.299840 0.041995 0.070636
0.300600 0.044975 0.070205
0.301360 0.054685 0.070308
0.302120 0.081940 0.069735
0.302880 -0.054920 0.069752
0.303640 -0.109660 0.069600
0.304400 -0.029615 0.069169
0.305160 0.076375 0.068904
0.305920 0.024835 0.070202
0.306680 -0.002320 0.069975
0.307440 0.068730 0.069692
0.308200 0.138140 0.070781
0.308960 0.122275 0.070721
0.309720 0.118750 0.071124
0.310480 0.041315 0.070467
0.311240 0.069140 0.071269
0.312000 0.106595 0.071789
0.312760 0.143090 0.071418
0.313520 0.045505 0.070594
0.314280 0.050075 0.070446
0.315040 0.057430 0.072383
0.315800 0.009645 0.072691
0.316560 -0.013360 0.072740
0.317320 -0.024995 0.073890
0.318080 0.055230 0.073469
0.318830 0.063970 0.073713
0.319590 -0.014225 0.073702
0.320350 -0.007725 0.073932
0.321110 0.063575 0.074275
0.321870 0.094440 0.074427
0.322630 -0.052030 0.074678
0.323390 0.046620 0.074897
0.324150 0.135280 0.074501
0.324910 -0.058000 0.075548
0.325670 0.162290 0.075184
0.326430 0.058675 0.074576
0.327190 0.042045 0.075421
0.327950 -0.016370 0.074583
0.328710 0.017760 0.074721
0.329470 0.091795 0.075537
0.330230 -0.035705 0.075449
0.330990 -0.040645 0.075516
0.331750 -0.018190 0.076627
0.332510 0.008970 0.075467
0.333270 0.000795 0.075972
0.334030 0.066650 0.076330
0.334790 0.004495 0.076535
0.335550 0.038095 0.076255
0.336310 -0.081135 0.076139
0.337070 0.101380 0.076220
0.337830 0.026885 0.077634
0.338590 0.063385 0.076821
0.339350 0.025540 0.076906
0.340110 0.012960 0.077019
0.340870 0.044340 0.077921
0.341630 0.240500 0.077189
0.342390 -0.046650 0.077847
0.343150 0.010720 0.077748
0.343910 0.067880 0.077893
0.344670 0.020810 0.077185
0.345430 -0.020560 0.077054
0.346190 0.043010 0.077896
0.346950 -0.009420 0.077871
0.347710 -0.016800 0.077843
0.348470 0.002300 0.078147
0.349220 0.078220 0.078561
0.349980 -0.041940 0.078045
0.350740 0.002960 0.077691
0.351500 0.012360 0.076347
0.352260 0.007925 0.075424
0.353020 -0.018850 0.076089
0.353780 0.000395 0.074484
0.354540 0.060045 0.073678
0.355300 -0.001750 0.075223
0.356060 0.012905 0.075626
0.356820 -0.026985 0.075813
0.357580 0.032515 0.076121
0.358340 0.204695 0.075492
0.359100 0.031000 0.074982
0.359860 0.065500 0.075177
0.360620 0.039235 0.075286
0.361380 0.031305 0.075983
0.362140 0.036300 0.075240
0.362900 0.054085 0.075477
0.363660 0.043125 0.075675
0.364420 -0.042860 0.075891
0.365180 0.040000 0.075562
0.365940 0.062115 0.076351
0.366700 0.035945 0.076581
0.367460 0.053700 0.076789
0.368220 0.038180 0.078030
0.368980 -0.018155 0.077843
0.369740 0.021475 0.079233
0.370500 -0.087940 0.078002
0.371260 0.137895 0.078897
0.372020 0.060050 0.078939
0.372770 0.033270 0.079901
0.373530 -0.063310 0.080276
0.374290 0.027130 0.081036
0.375050 0.067805 0.080644
0.375810 0.034345 0.081757
0.376570 0.043250 0.083069
0.377330 0.058635 0.082359
0.378090 0.022680 0.082868
0.378850 0.009880 0.084544
0.379610 0.071835 0.084342
0.380370 -0.066820 0.084325
0.381130 0.021950 0.084728
0.381890 0.013420 0.085608
0.382650 -0.022045 0.085774
0.383410 0.063585 0.087221
0.384170 -0.007725 0.087900
0.384930 -0.041610 0.088080
0.385690 0.152270 0.089158
0.386450 0.032970 0.088511
0.387210 0.029670 0.089866
0.387970 0.162435 0.089947
0.388730 0.090465 0.090994
0.389490 0.037280 0.100870
0.390250 0.005965 0.091588
0.391010 0.083675 0.092673
0.391770 0.098360 0.094314
0.392520 -0.038910 0.092182
0.393280 0.013920 0.095545
0.394040 0.046725 0.095233
0.394800 0.077805 0.095944
0.395560 -0.017325 0.097871
0.396320 -0.022255 0.096291
0.397080 0.174025 0.099052
0.397840 0.037125 0.099395
0.398600 -0.011335 0.099487
0.399360 0.090165 0.099615
0.400120 0.099110 0.099611
0.400880 0.044420 0.100598
0.401640 0.001460 0.103020
0.402400 -0.009090 0.102334
0.403160 0.120830 0.103607
0.403920 0.014485 0.103748
0.404680 0.012900 0.236591
0.405440 0.070405 0.103731
0.406200 0.013090 0.104434
0.406960 -0.021885 0.105216
0.407720 0.000150 0.105191
0.408480 0.030510 0.108801
0.409240 0.014725 0.106238
0.409990 0.093475 0.107005
0.410750 0.046285 0.108115
0.411510 0.070090 0.108607
0.412270 0.063960 0.107914
0.413030 0.158535 0.107988
0.413790 0.140405 0.108158
0.414550 0.091945 0.110537
0.415310 -0.180625 0.110672
0.416070 -0.006335 0.110347
0.416830 0.013140 0.111040
0.417590 0.016750 0.111864
0.418350 -0.007725 0.111899
0.419110 -0.049945 0.112157
0.419870 0.096970 0.115000
0.420630 -0.019620 0.112447
0.421390 -0.119335 0.113780
0.422150 0.010385 0.113207
0.422910 -0.022850 0.116036
0.423670 0.325905 0.116779
0.424430 0.011525 0.119257
0.425190 0.202865 0.119958
0.425940 0.091265 0.121100
0.426700 0.159015 0.122532
0.427460 0.080390 0.123596
0.428220 -0.008830 0.124378
0.428980 -0.122570 0.126100
0.429740 0.156930 0.126029
0.430500 -0.041950 0.128193
0.431260 0.005430 0.130417
0.432020 0.083845 0.133522
0.432780 0.118365 0.134013
0.433540 0.099180 0.135046
0.434300 0.010130 0.137143
0.435060 0.187820 0.135149
