# Supplementary material for: De novo design of proteins housing excitonically coupled chlorophyll special pairs
Source: Nat Chem Biol. 2024 Jun 3;20(7):906–15. doi: 10.1038/s41589-024-01626-0 (PMC11213709; doi:10.1038/s41589-024-01626-0)
Supplement: Supplementary file 5 — Raw SAXS data for SP1, SP2 and SP3 apo proteins. [file 41589_2024_1626_MOESM5_ESM.zip › SAXS_data_Fig2/SP1_166uM/Average/SP1_166uM_snap_00035.sub.1.ave.dat]

0.010260 37.463000 5.295888
0.011020 33.170195 3.326029
0.011780 32.028950 2.415651
0.012540 31.370085 1.630216
0.013300 32.474245 1.450453
0.014060 32.120730 1.175576
0.014820 32.666275 1.083232
0.015580 30.709060 0.976139
0.016340 31.385565 0.877988
0.017100 31.184850 0.841694
0.017860 31.231715 0.733876
0.018620 30.925620 0.696079
0.019380 30.470110 0.658289
0.020140 29.704530 0.629434
0.020900 29.948390 0.597758
0.021660 29.750505 0.569703
0.022420 29.874730 0.545926
0.023180 29.669265 0.504873
0.023950 28.583370 0.487931
0.024710 28.636470 0.464851
0.025470 27.368750 0.448706
0.026230 27.937590 0.429572
0.026990 27.660990 0.431252
0.027750 26.600585 0.408593
0.028510 26.620315 0.392443
0.029270 26.217805 0.383766
0.030030 26.118820 0.384335
0.030790 25.694175 0.371552
0.031550 25.554000 0.361690
0.032310 25.500740 0.343723
0.033070 24.310610 0.343144
0.033830 24.514875 0.332051
0.034590 24.084800 0.332790
0.035350 23.671020 0.332008
0.036110 23.496080 0.314508
0.036870 23.217250 0.307818
0.037630 22.159360 0.297185
0.038390 22.634500 0.291351
0.039150 22.090505 0.292150
0.039910 21.575005 0.286079
0.040670 21.059240 0.283214
0.041430 20.785950 0.279820
0.042190 20.277675 0.264593
0.042950 20.153960 0.256665
0.043710 20.048850 0.259371
0.044470 19.462920 0.252118
0.045230 19.343805 0.249901
0.045990 18.753385 0.246747
0.046750 18.316030 0.241680
0.047510 18.187645 0.236924
0.048270 17.898280 0.239604
0.049030 17.461415 0.234250
0.049790 17.136275 0.231517
0.050550 17.314485 0.228476
0.051310 16.753680 0.223971
0.052070 16.414075 0.225071
0.052830 15.953710 0.220276
0.053590 15.586910 0.219127
0.054350 15.408085 0.210909
0.055110 14.721700 0.212592
0.055870 14.389425 0.204569
0.056630 14.301075 0.202475
0.057390 14.089565 0.202839
0.058150 13.752385 0.199399
0.058910 13.414570 0.196991
0.059670 13.284235 0.191315
0.060430 12.666625 0.190852
0.061190 12.506240 0.189455
0.061950 12.417555 0.186510
0.062710 11.841895 0.184367
0.063470 11.627255 0.182581
0.064230 11.531465 0.179569
0.064990 11.219040 0.178419
0.065750 10.680295 0.177397
0.066510 10.726970 0.175622
0.067270 10.212920 0.174653
0.068030 10.223240 0.173678
0.068790 9.913815 0.171266
0.069550 9.530135 0.168734
0.070310 9.273520 0.165527
0.071070 9.342515 0.164777
0.071830 9.051420 0.160492
0.072590 8.829160 0.159869
0.073350 8.506415 0.158073
0.074120 8.183805 0.156132
0.074880 8.132940 0.155233
0.075640 7.877030 0.155827
0.076400 7.679105 0.151400
0.077160 7.439295 0.151973
0.077920 7.158060 0.148402
0.078680 6.980550 0.149229
0.079440 6.725660 0.148271
0.080200 6.668650 0.146400
0.080960 6.375585 0.143624
0.081720 6.264070 0.142680
0.082480 6.248915 0.140944
0.083240 5.987805 0.140523
0.084000 5.777100 0.139558
0.084760 5.623980 0.141142
0.085520 5.417090 0.142450
0.086280 5.441025 0.142199
0.087040 5.330055 0.139791
0.087800 4.867435 0.141429
0.088560 4.680010 0.139367
0.089320 4.668905 0.141963
0.090080 4.358175 0.144905
0.090840 4.448810 0.143879
0.091600 4.150010 0.142603
0.092360 4.131340 0.146701
0.093120 4.045830 0.143600
0.093880 3.870105 0.144162
0.094640 3.609075 0.146277
0.095400 3.723055 0.137769
0.096160 3.375750 0.139477
0.096920 3.369915 0.138264
0.097680 3.158185 0.135944
0.098440 3.211445 0.134947
0.099200 2.937215 0.135357
0.099960 2.922910 0.133833
0.100720 2.695395 0.132383
0.101480 2.839390 0.130042
0.102240 2.597635 0.126651
0.103000 2.590315 0.126287
0.103760 2.395155 0.124105
0.104520 2.335715 0.124798
0.105280 2.194580 0.121644
0.106040 2.059030 0.120785
0.106800 1.975930 0.119339
0.107560 1.989300 0.119731
0.108320 2.023430 0.120145
0.109080 1.733955 0.119229
0.109840 1.729200 0.117482
0.110600 1.859195 0.119250
0.111360 1.721580 0.115389
0.112120 1.524840 0.115194
0.112880 1.403085 0.115159
0.113640 1.485770 0.111750
0.114400 1.441140 0.112613
0.115160 1.342290 0.111163
0.115920 1.247045 0.108593
0.116680 1.157330 0.109929
0.117440 1.082640 0.108883
0.118200 0.895890 0.109070
0.118960 1.027045 0.106637
0.119720 1.081865 0.107164
0.120480 1.057815 0.107790
0.121240 0.844680 0.104696
0.122000 0.831745 0.105046
0.122760 0.751985 0.103472
0.123520 0.830270 0.102822
0.124280 0.813700 0.102663
0.125040 0.680920 0.104091
0.125800 0.489800 0.102016
0.126560 0.693890 0.100347
0.127320 0.662085 0.099905
0.128080 0.639070 0.099657
0.128840 0.611400 0.099095
0.129600 0.568930 0.098391
0.130360 0.403610 0.098331
0.131120 0.515925 0.097585
0.131880 0.359475 0.096181
0.132640 0.443020 0.096347
0.133400 0.372435 0.095997
0.134160 0.416920 0.095375
0.134920 0.400085 0.096322
0.135680 0.245225 0.093670
0.136440 0.391620 0.091917
0.137200 0.274140 0.093356
0.137960 0.488540 0.092401
0.138730 0.280000 0.093405
0.139490 0.294910 0.092595
0.140250 0.275445 0.092574
0.141010 0.304470 0.091786
0.141770 0.301475 0.091973
0.142530 0.195255 0.091146
0.143290 0.333340 0.090000
0.144050 0.196415 0.090700
0.144810 0.186290 0.090598
0.145570 0.207245 0.090474
0.146330 0.254135 0.089784
0.147090 0.165120 0.088773
0.147850 0.173065 0.088734
0.148610 0.319160 0.088533
0.149370 0.211455 0.087546
0.150130 0.216470 0.087362
0.150890 0.152375 0.087691
0.151650 0.271675 0.087907
0.152410 0.168940 0.086655
0.153170 0.243075 0.086351
0.153930 0.178210 0.086315
0.154690 0.306690 0.085757
0.155450 0.173910 0.086266
0.156210 0.218475 0.085357
0.156970 0.052655 0.085085
0.157730 0.200070 0.085173
0.158490 0.226580 0.085110
0.159250 0.202405 0.084618
0.160010 0.142625 0.084222
0.160770 0.229480 0.083476
0.161530 0.229405 0.083289
0.162290 0.148785 0.083564
0.163050 0.227050 0.082758
0.163810 0.163425 0.083617
0.164570 0.160695 0.082320
0.165330 0.283710 0.082641
0.166090 0.251615 0.081234
0.166850 0.260430 0.081344
0.167610 0.255975 0.080866
0.168370 0.170360 0.081842
0.169130 0.267480 0.081096
0.169890 0.214830 0.081025
0.170650 0.304205 0.080895
0.171410 0.230665 0.081135
0.172170 0.202015 0.081107
0.172930 0.235270 0.080902
0.173690 0.207305 0.082634
0.174450 0.256900 0.081439
0.175210 0.242200 0.082327
0.175970 0.256890 0.082999
0.176730 0.172060 0.082921
0.177490 0.258670 0.082620
0.178250 0.313635 0.083678
0.179010 0.162545 0.084710
0.179770 0.250975 0.085499
0.180530 0.211625 0.085492
0.181290 0.364600 0.086531
0.182050 0.200400 0.087493
0.182810 0.260605 0.086386
0.183570 0.315125 0.087631
0.184330 0.375085 0.086963
0.185090 0.196755 0.087783
0.185850 0.285780 0.087992
0.186610 0.273020 0.088253
0.187370 0.428170 0.088434
0.188130 0.359655 0.088844
0.188890 0.220235 0.088798
0.189650 0.272920 0.088872
0.190410 0.351845 0.087426
0.191170 0.358845 0.089494
0.191930 0.287460 0.089399
0.192690 0.244370 0.090866
0.193450 0.236905 0.088685
0.194210 0.347490 0.089795
0.194970 0.248195 0.089880
0.195730 0.351760 0.091768
0.196490 0.053365 0.090400
0.197250 0.351475 0.090658
0.198010 0.386515 0.088723
0.198770 0.243295 0.091308
0.199530 0.296280 0.090852
0.200290 0.414635 0.090552
0.201050 0.263110 0.090315
0.201810 0.269720 0.090530
0.202570 0.200770 0.090994
0.203330 0.337250 0.089544
0.204090 0.253475 0.090378
0.204850 0.318705 0.089424
0.205610 0.292410 0.090230
0.206370 0.295720 0.090707
0.207130 0.143410 0.091941
0.207890 0.313960 0.090018
0.208650 0.256865 0.091202
0.209410 0.235585 0.092069
0.210170 0.217650 0.091209
0.210930 0.264840 0.091400
0.211690 0.322190 0.091482
0.212450 0.184295 0.091867
0.213210 0.392865 0.090021
0.213970 0.290200 0.091499
0.214730 0.224840 0.092733
0.215490 0.218615 0.090859
0.216250 0.227875 0.090237
0.217010 0.352770 0.091443
0.217770 0.306735 0.091071
0.218530 0.179670 0.090495
0.219290 0.297165 0.091605
0.220050 0.287640 0.091358
0.220810 0.216260 0.089880
0.221570 0.152800 0.089505
0.222330 0.337345 0.089010
0.223090 0.377285 0.089876
0.223850 0.267105 0.088879
0.224610 0.188830 0.087825
0.225370 0.253125 0.087153
0.226130 0.270205 0.088002
0.226890 0.320210 0.087733
0.227650 0.203900 0.087005
0.228410 0.224650 0.086460
0.229170 0.337945 0.085074
0.229930 0.176490 0.086528
0.230690 0.177375 0.084714
0.231450 0.192730 0.085138
0.232210 0.305175 0.084222
0.232970 0.225195 0.084547
0.233730 0.274965 0.084208
0.234490 0.129250 0.083571
0.235250 0.177505 0.083543
0.236010 0.138895 0.084257
0.236770 0.194515 0.083331
0.237530 0.177560 0.082281
0.238290 0.117710 0.081478
0.239050 0.252590 0.081542
0.239810 0.210785 0.082238
0.240570 0.119660 0.081888
0.241330 0.193845 0.081273
0.242090 0.176870 0.082012
0.242850 0.176065 0.080934
0.243610 0.174695 0.080902
0.244370 0.149170 0.080852
0.245130 0.157325 0.080354
0.245890 0.118830 0.080219
0.246650 0.097805 0.079066
0.247410 0.173880 0.079081
0.248170 0.219805 0.078914
0.248930 0.190590 0.078780
0.249690 0.140560 0.078670
0.250450 0.168195 0.077832
0.251210 0.173990 0.078105
0.251970 0.099070 0.078412
0.252730 0.164625 0.077447
0.253490 0.125960 0.077348
0.254250 0.198360 0.077129
0.255010 0.122905 0.076301
0.255770 0.148470 0.077062
0.256530 0.127460 0.075552
0.257290 0.050240 0.076358
0.258050 0.075525 0.075400
0.258810 0.159165 0.076319
0.259570 0.096850 0.075594
0.260330 0.205300 0.075400
0.261090 0.122725 0.074434
0.261850 0.176710 0.074806
0.262610 0.129935 0.075357
0.263370 0.152590 0.073412
0.264130 0.174145 0.074321
0.264890 0.074950 0.073762
0.265650 0.142945 0.074070
0.266410 0.126885 0.073791
0.267170 0.162360 0.072436
0.267930 0.105525 0.073083
0.268690 0.114175 0.073398
0.269450 0.184835 0.071906
0.270210 0.105400 0.072486
0.270970 0.163820 0.072744
0.271720 0.108095 0.072649
0.272480 0.054830 0.072719
0.273240 0.175410 0.071637
0.274000 0.117450 0.071351
0.274760 -0.004925 0.071513
0.275520 0.077885 0.071588
0.276280 0.138750 0.071931
0.277040 0.072945 0.071146
0.277800 0.130480 0.071644
0.278560 0.127310 0.071460
0.279320 0.091430 0.070583
0.280080 0.112355 0.070972
0.280840 0.039285 0.070364
0.281600 0.005700 0.069452
0.282360 0.084125 0.070470
0.283120 0.170520 0.070127
0.283880 0.157005 0.070113
0.284640 0.045615 0.069547
0.285400 0.130015 0.069664
0.286160 0.117630 0.070095
0.286920 0.115610 0.069282
0.287680 0.088160 0.069696
0.288440 -0.056890 0.070446
0.289200 0.113820 0.070322
0.289960 0.047250 0.069526
0.290720 0.095290 0.069926
0.291480 0.154980 0.069519
0.292240 0.115250 0.069696
0.293000 0.130020 0.070686
0.293760 0.093935 0.070350
0.294520 0.123280 0.070849
0.295280 0.030250 0.070672
0.296040 0.140190 0.071135
0.296800 0.066230 0.070700
0.297560 0.125065 0.070629
0.298320 0.111775 0.070636
0.299080 0.082890 0.070329
0.299840 -0.032775 0.070449
0.300600 0.041340 0.070074
0.301360 0.069225 0.068975
0.302120 0.018085 0.069374
0.302880 -0.001880 0.069463
0.303640 0.020645 0.069367
0.304400 0.096175 0.069169
0.305160 0.086255 0.069098
0.305920 -0.029475 0.069165
0.306680 0.092205 0.070039
0.307440 0.110450 0.070361
0.308200 0.020525 0.071050
0.308960 0.158175 0.070456
0.309720 0.070765 0.071351
0.310480 0.090190 0.071008
0.311240 0.101780 0.071478
0.312000 0.074870 0.070400
0.312760 0.037875 0.071079
0.313520 0.032055 0.071029
0.314280 0.126745 0.071496
0.315040 -0.037780 0.072136
0.315800 0.062855 0.072344
0.316560 0.071355 0.072008
0.317320 0.106605 0.073709
0.318080 0.094230 0.073794
0.318830 -0.036235 0.074328
0.319590 0.063175 0.073441
0.320350 0.067960 0.074010
0.321110 0.068155 0.074530
0.321870 0.114165 0.073812
0.322630 0.127305 0.074954
0.323390 0.001635 0.074328
0.324150 -0.011380 0.074728
0.324910 0.025840 0.074314
0.325670 0.016790 0.074360
0.326430 0.085605 0.074569
0.327190 0.134160 0.075516
0.327950 0.117685 0.074724
0.328710 0.054715 0.074547
0.329470 -0.024145 0.075117
0.330230 0.044480 0.075675
0.330990 0.050725 0.075516
0.331750 0.069560 0.075449
0.332510 0.176935 0.076566
0.333270 0.077055 0.075746
0.334030 -0.089030 0.075820
0.334790 -0.005135 0.076322
0.335550 0.045565 0.076061
0.336310 0.142710 0.076008
0.337070 0.157070 0.076153
0.337830 0.184475 0.076326
0.338590 0.009135 0.076839
0.339350 0.032135 0.076563
0.340110 0.047590 0.077744
0.340870 0.056355 0.076538
0.341630 0.075375 0.076874
0.342390 0.008030 0.076853
0.343150 0.107820 0.077185
0.343910 0.011065 0.076849
0.344670 0.012795 0.077797
0.345430 0.104960 0.076934
0.346190 0.088310 0.077238
0.346950 0.127935 0.077847
0.347710 -0.052035 0.077461
0.348470 -0.015135 0.077670
0.349220 0.043290 0.078147
0.349980 0.029820 0.077221
0.350740 0.005090 0.078059
0.351500 -0.018820 0.075863
0.352260 0.050995 0.075601
0.353020 0.079710 0.075237
0.353780 0.071160 0.073016
0.354540 -0.004100 0.074279
0.355300 -0.006120 0.074367
0.356060 -0.008010 0.075251
0.356820 0.071965 0.074908
0.357580 0.189915 0.074806
0.358340 0.119095 0.075311
0.359100 0.086580 0.075209
0.359860 0.147890 0.075495
0.360620 0.144060 0.074763
0.361380 0.048745 0.074576
0.362140 -0.014265 0.075534
0.362900 0.065005 0.076022
0.363660 0.034630 0.075537
0.364420 0.083140 0.075545
0.365180 0.019240 0.075799
0.365940 0.065135 0.076231
0.366700 0.077840 0.076722
0.367460 0.065070 0.077238
0.368220 0.020560 0.077553
0.368980 0.162240 0.077666
0.369740 -0.026915 0.078504
0.370500 0.046665 0.077281
0.371260 0.050940 0.078953
0.372020 0.040115 0.078801
0.372770 0.155515 0.080177
0.373530 -0.000330 0.080124
0.374290 0.068535 0.080658
0.375050 -0.001945 0.080149
0.375810 0.043480 0.082260
0.376570 0.005580 0.080863
0.377330 0.111460 0.083497
0.378090 0.121310 0.083108
0.378850 0.057155 0.083879
0.379610 0.098720 0.084554
0.380370 0.034085 0.085937
0.381130 0.084435 0.085251
0.381890 0.076800 0.085682
0.382650 0.100530 0.086941
0.383410 0.088650 0.086386
0.384170 0.086845 0.087171
0.384930 0.083530 0.088190
0.385690 -0.001630 0.088589
0.386450 0.124945 0.089247
0.387210 0.088125 0.089385
0.387970 0.008930 0.089823
0.388730 -0.009205 0.091216
0.389490 0.177640 0.100339
0.390250 0.124295 0.092422
0.391010 0.203175 0.094003
0.391770 0.080625 0.093154
0.392520 -0.034570 0.094424
0.393280 0.199725 0.094728
0.394040 0.093475 0.095371
0.394800 0.042170 0.096489
0.395560 0.088595 0.095619
0.396320 0.090530 0.097613
0.397080 0.093900 0.097362
0.397840 -0.024465 0.098639
0.398600 0.147200 0.098589
0.399360 0.072970 0.099540
0.400120 0.225270 0.102316
0.400880 0.198390 0.101648
0.401640 0.061845 0.101864
0.402400 0.038450 0.101878
0.403160 0.029395 0.103066
0.403920 -0.027235 0.102956
0.404680 0.106095 0.200651
0.405440 0.069890 0.104112
0.406200 0.091950 0.104526
0.406960 0.069335 0.105530
0.407720 0.153265 0.106050
0.408480 0.151245 0.108663
0.409240 0.046355 0.105357
0.409990 0.114600 0.107744
0.410750 0.040880 0.108646
0.411510 0.168105 0.106563
0.412270 0.031755 0.109477
0.413030 0.097060 0.110361
0.413790 -0.011185 0.108161
0.414550 0.207115 0.107907
0.415310 -0.000175 0.108525
0.416070 0.096155 0.111588
0.416830 0.077885 0.111213
0.417590 0.076985 0.112062
0.418350 0.130610 0.112691
0.419110 0.056555 0.113830
0.419870 0.025115 0.111365
0.420630 0.181635 0.113168
0.421390 -0.001925 0.116697
0.422150 0.123775 0.115141
0.422910 0.168565 0.118122
0.423670 0.071885 0.117666
0.424430 0.080615 0.120863
0.425190 0.051955 0.120771
0.425940 0.123845 0.121393
0.426700 0.099660 0.121726
0.427460 0.021840 0.122419
0.428220 0.060010 0.123713
0.428980 -0.006635 0.125060
0.429740 0.030180 0.125778
0.430500 0.206565 0.129332
0.431260 0.150375 0.131277
0.432020 0.132445 0.132963
0.432780 0.050185 0.131927
0.433540 0.009100 0.132260
0.434300 0.077440 0.135856
0.435060 0.003470 0.136977
