# Supplementary material for: De novo design of proteins housing excitonically coupled chlorophyll special pairs
Source: Nat Chem Biol. 2024 Jun 3;20(7):906–15. doi: 10.1038/s41589-024-01626-0 (PMC11213709; doi:10.1038/s41589-024-01626-0)
Supplement: Supplementary file 5 — Raw SAXS data for SP1, SP2 and SP3 apo proteins. [file 41589_2024_1626_MOESM5_ESM.zip › SAXS_data_Fig2/SP1_166uM/Average/SP1_166uM_snap_00009.sub.1.ave.dat]

0.010260 29.710140 5.603112
0.011020 31.669210 3.732139
0.011780 33.732810 2.446694
0.012540 30.665090 1.743030
0.013300 32.068685 1.411379
0.014060 30.729345 1.172090
0.014820 29.722740 1.018356
0.015580 30.501385 0.997758
0.016340 32.364215 0.868179
0.017100 28.746240 0.796673
0.017860 29.711115 0.746312
0.018620 29.535910 0.681768
0.019380 29.262065 0.634300
0.020140 28.703265 0.622546
0.020900 28.687990 0.580697
0.021660 28.052660 0.551977
0.022420 28.472150 0.503059
0.023180 27.628660 0.501715
0.023950 27.817065 0.488112
0.024710 27.666520 0.482553
0.025470 26.812830 0.466234
0.026230 26.550430 0.433476
0.026990 26.813275 0.425184
0.027750 26.463670 0.413720
0.028510 26.767515 0.405290
0.029270 25.763140 0.385071
0.030030 25.125985 0.367051
0.030790 25.041440 0.365856
0.031550 24.712320 0.353883
0.032310 24.121770 0.350060
0.033070 24.044890 0.340318
0.033830 23.605820 0.325969
0.034590 23.474620 0.320453
0.035350 23.660205 0.311231
0.036110 23.151295 0.320636
0.036870 22.776090 0.309922
0.037630 22.329825 0.306425
0.038390 22.345530 0.294279
0.039150 21.623170 0.291800
0.039910 21.378220 0.282797
0.040670 20.555335 0.276620
0.041430 20.618065 0.272249
0.042190 20.683265 0.268388
0.042950 19.950245 0.260046
0.043710 19.319380 0.261312
0.044470 19.020510 0.256241
0.045230 18.972330 0.253161
0.045990 18.648800 0.243349
0.046750 18.490580 0.239873
0.047510 18.319380 0.238207
0.048270 18.022680 0.232839
0.049030 17.324180 0.231934
0.049790 17.365495 0.234165
0.050550 16.939610 0.227822
0.051310 16.495710 0.225467
0.052070 16.041415 0.221888
0.052830 15.854695 0.216513
0.053590 15.296705 0.212885
0.054350 15.432170 0.212634
0.055110 15.228475 0.214215
0.055870 14.716235 0.210456
0.056630 14.377070 0.204289
0.057390 14.000155 0.197496
0.058150 13.907850 0.196637
0.058910 13.634430 0.194091
0.059670 13.162085 0.195856
0.060430 12.859880 0.192769
0.061190 12.476790 0.190845
0.061950 12.329360 0.187426
0.062710 12.177435 0.189360
0.063470 11.923125 0.185707
0.064230 11.629015 0.182808
0.064990 11.184500 0.179728
0.065750 10.906440 0.177327
0.066510 10.672005 0.179254
0.067270 10.201890 0.173805
0.068030 10.148240 0.170191
0.068790 10.011835 0.168688
0.069550 9.869895 0.168267
0.070310 9.509395 0.168363
0.071070 9.416730 0.165021
0.071830 9.006470 0.160509
0.072590 8.749100 0.160548
0.073350 8.571285 0.160838
0.074120 8.353485 0.154505
0.074880 8.189760 0.154328
0.075640 7.757930 0.154968
0.076400 7.667895 0.151987
0.077160 7.772475 0.151223
0.077920 7.294625 0.151107
0.078680 6.954145 0.147931
0.079440 6.873655 0.146867
0.080200 6.675445 0.144505
0.080960 6.718165 0.142793
0.081720 6.519970 0.142606
0.082480 6.337720 0.141340
0.083240 5.915080 0.138921
0.084000 5.786540 0.142164
0.084760 5.606355 0.141651
0.085520 5.393045 0.143016
0.086280 5.240955 0.142677
0.087040 5.205205 0.139823
0.087800 5.045930 0.139360
0.088560 4.893135 0.140697
0.089320 4.724920 0.142984
0.090080 4.512695 0.143826
0.090840 4.348740 0.146170
0.091600 4.305130 0.143515
0.092360 4.136695 0.143939
0.093120 4.178920 0.146630
0.093880 3.770510 0.145074
0.094640 3.646445 0.142256
0.095400 3.798635 0.141945
0.096160 3.517090 0.140859
0.096920 3.284810 0.139399
0.097680 3.395290 0.136754
0.098440 3.082325 0.134342
0.099200 2.848275 0.135297
0.099960 2.912025 0.134194
0.100720 2.830900 0.132100
0.101480 2.778895 0.130859
0.102240 2.804265 0.127946
0.103000 2.763860 0.125771
0.103760 2.529300 0.123448
0.104520 2.426975 0.123395
0.105280 2.221820 0.121747
0.106040 2.457765 0.121153
0.106800 2.071220 0.119958
0.107560 1.905210 0.118225
0.108320 1.981870 0.119692
0.109080 1.946395 0.119342
0.109840 1.813880 0.117956
0.110600 1.765695 0.117274
0.111360 1.663420 0.117012
0.112120 1.647645 0.113720
0.112880 1.450915 0.114130
0.113640 1.424545 0.112949
0.114400 1.334420 0.110180
0.115160 1.320535 0.111047
0.115920 1.286060 0.110163
0.116680 1.256775 0.109194
0.117440 1.202920 0.109360
0.118200 1.185360 0.106885
0.118960 1.043290 0.107040
0.119720 1.096660 0.105057
0.120480 0.947295 0.107143
0.121240 0.888305 0.106365
0.122000 0.829240 0.105074
0.122760 0.904140 0.103904
0.123520 0.874150 0.104738
0.124280 0.912400 0.103462
0.125040 0.832045 0.102150
0.125800 0.677945 0.101623
0.126560 0.712610 0.100962
0.127320 0.571445 0.098741
0.128080 0.615055 0.100322
0.128840 0.722390 0.099873
0.129600 0.501150 0.097801
0.130360 0.573605 0.098706
0.131120 0.534420 0.097394
0.131880 0.349210 0.096255
0.132640 0.564575 0.097475
0.133400 0.418915 0.095827
0.134160 0.343190 0.095021
0.134920 0.375355 0.095792
0.135680 0.459760 0.094264
0.136440 0.326400 0.093536
0.137200 0.436490 0.093214
0.137960 0.263195 0.092716
0.138730 0.263380 0.093787
0.139490 0.408635 0.092482
0.140250 0.219135 0.092136
0.141010 0.313980 0.092111
0.141770 0.409970 0.091467
0.142530 0.324075 0.091075
0.143290 0.285175 0.091492
0.144050 0.171345 0.089901
0.144810 0.247030 0.089625
0.145570 0.211250 0.089109
0.146330 0.220910 0.090311
0.147090 0.334620 0.088731
0.147850 0.236325 0.088550
0.148610 0.170130 0.088069
0.149370 0.171955 0.088805
0.150130 0.178755 0.088009
0.150890 0.281655 0.087500
0.151650 0.294205 0.087783
0.152410 0.241850 0.086429
0.153170 0.244340 0.086344
0.153930 0.150140 0.086333
0.154690 0.311790 0.086658
0.155450 0.118045 0.086315
0.156210 0.234650 0.084993
0.156970 0.205480 0.085866
0.157730 0.163175 0.085831
0.158490 0.134910 0.085085
0.159250 0.115005 0.084155
0.160010 0.168705 0.084788
0.160770 0.350450 0.084661
0.161530 0.118790 0.083883
0.162290 0.247785 0.084042
0.163050 0.176435 0.083154
0.163810 0.142790 0.083868
0.164570 0.266175 0.081531
0.165330 0.223980 0.082348
0.166090 0.158160 0.082125
0.166850 0.109275 0.081743
0.167610 0.242190 0.081393
0.168370 0.201935 0.081719
0.169130 0.345110 0.080916
0.169890 0.335670 0.081103
0.170650 0.185030 0.081167
0.171410 0.212785 0.081231
0.172170 0.233800 0.080272
0.172930 0.318010 0.080212
0.173690 0.220460 0.081842
0.174450 0.209980 0.081757
0.175210 0.304970 0.082762
0.175970 0.260650 0.081814
0.176730 0.237150 0.082603
0.177490 0.299905 0.083706
0.178250 0.249115 0.084070
0.179010 0.287655 0.084827
0.179770 0.199030 0.085269
0.180530 0.215430 0.085598
0.181290 0.310475 0.086913
0.182050 0.204680 0.085675
0.182810 0.254455 0.087076
0.183570 0.248630 0.086386
0.184330 0.246425 0.088091
0.185090 0.278820 0.088653
0.185850 0.289095 0.089052
0.186610 0.301460 0.087617
0.187370 0.192850 0.087801
0.188130 0.207750 0.088458
0.188890 0.222750 0.088865
0.189650 0.309930 0.088815
0.190410 0.261070 0.088716
0.191170 0.149640 0.090301
0.191930 0.302440 0.089855
0.192690 0.326050 0.089696
0.193450 0.335150 0.089890
0.194210 0.331575 0.090456
0.194970 0.333880 0.088946
0.195730 0.193350 0.090336
0.196490 0.253600 0.090237
0.197250 0.267725 0.090400
0.198010 0.243930 0.089770
0.198770 0.247935 0.090488
0.199530 0.262545 0.090403
0.200290 0.327550 0.091075
0.201050 0.263395 0.091054
0.201810 0.248955 0.090778
0.202570 0.357675 0.090873
0.203330 0.138765 0.091386
0.204090 0.242825 0.090255
0.204850 0.377160 0.091478
0.205610 0.261825 0.091354
0.206370 0.210395 0.091132
0.207130 0.275995 0.091326
0.207890 0.329490 0.091255
0.208650 0.289215 0.090898
0.209410 0.213710 0.091701
0.210170 0.285845 0.091383
0.210930 0.254220 0.090612
0.211690 0.252780 0.091220
0.212450 0.214400 0.091305
0.213210 0.154805 0.090520
0.213970 0.248505 0.091690
0.214730 0.269755 0.092348
0.215490 0.276780 0.091909
0.216250 0.376440 0.089611
0.217010 0.171450 0.090477
0.217770 0.294110 0.090658
0.218530 0.249480 0.089915
0.219290 0.208545 0.090393
0.220050 0.251565 0.089562
0.220810 0.194245 0.089689
0.221570 0.231670 0.089622
0.222330 0.266655 0.090191
0.223090 0.223195 0.089360
0.223850 0.227510 0.088720
0.224610 0.318470 0.088335
0.225370 0.189165 0.087599
0.226130 0.194950 0.089162
0.226890 0.227375 0.086609
0.227650 0.276655 0.087058
0.228410 0.223015 0.085771
0.229170 0.275355 0.087143
0.229930 0.307825 0.085636
0.230690 0.289670 0.085675
0.231450 0.256220 0.085863
0.232210 0.208920 0.085244
0.232970 0.183015 0.084664
0.233730 0.214765 0.083752
0.234490 0.334955 0.082479
0.235250 0.206010 0.083320
0.236010 0.120220 0.083147
0.236770 0.204620 0.083281
0.237530 0.298410 0.082546
0.238290 0.109435 0.081768
0.239050 0.242830 0.082076
0.239810 0.077045 0.081238
0.240570 0.171405 0.081043
0.241330 0.067315 0.081273
0.242090 0.108040 0.080470
0.242850 0.290155 0.080081
0.243610 0.218050 0.081139
0.244370 0.251765 0.080304
0.245130 0.213920 0.080909
0.245890 0.188420 0.079413
0.246650 0.190445 0.080428
0.247410 0.204060 0.078437
0.248170 0.298275 0.079219
0.248930 0.029915 0.077974
0.249690 0.191215 0.078642
0.250450 0.228115 0.078872
0.251210 0.216540 0.077988
0.251970 0.117930 0.077341
0.252730 0.101110 0.077815
0.253490 0.150800 0.077419
0.254250 0.047880 0.077203
0.255010 0.102000 0.076591
0.255770 0.052345 0.075665
0.256530 -0.028400 0.076641
0.257290 0.151730 0.076347
0.258050 0.101715 0.076591
0.258810 0.096845 0.075810
0.259570 0.129935 0.075382
0.260330 0.175405 0.075856
0.261090 0.106850 0.074929
0.261850 0.213115 0.075534
0.262610 0.199420 0.074505
0.263370 0.070335 0.074042
0.264130 0.069390 0.073674
0.264890 0.109815 0.073681
0.265650 0.217540 0.074208
0.266410 0.087595 0.074395
0.267170 0.114250 0.073883
0.267930 0.035900 0.073023
0.268690 0.057910 0.073285
0.269450 0.087690 0.073426
0.270210 0.060115 0.073819
0.270970 0.129470 0.072942
0.271720 0.081450 0.072620
0.272480 0.101475 0.072864
0.273240 0.057450 0.072458
0.274000 0.114655 0.072100
0.274760 0.125775 0.071680
0.275520 0.101380 0.072079
0.276280 0.080345 0.071984
0.277040 0.091815 0.071178
0.277800 0.149120 0.071255
0.278560 0.118165 0.070916
0.279320 0.156970 0.070962
0.280080 -0.049530 0.069883
0.280840 0.057600 0.070389
0.281600 0.020390 0.070276
0.282360 0.133515 0.069820
0.283120 0.029880 0.071011
0.283880 0.084820 0.070120
0.284640 0.083355 0.069735
0.285400 -0.005860 0.069710
0.286160 0.094905 0.070127
0.286920 0.081835 0.070025
0.287680 0.113440 0.070092
0.288440 0.025695 0.069827
0.289200 0.182210 0.069986
0.289960 0.086955 0.070106
0.290720 0.137330 0.070796
0.291480 0.079930 0.070233
0.292240 0.090805 0.069905
0.293000 0.049325 0.071036
0.293760 0.015065 0.070149
0.294520 0.153105 0.070629
0.295280 0.138920 0.071517
0.296040 0.183260 0.070778
0.296800 0.076365 0.070891
0.297560 0.119120 0.070191
0.298320 0.164600 0.070654
0.299080 0.219760 0.070555
0.299840 0.113600 0.070039
0.300600 0.042985 0.069374
0.301360 0.074905 0.069427
0.302120 -0.014755 0.069756
0.302880 0.085520 0.069342
0.303640 0.051795 0.069615
0.304400 0.115225 0.069003
0.305160 0.039500 0.069098
0.305920 0.059700 0.068890
0.306680 0.034975 0.070750
0.307440 -0.025600 0.070011
0.308200 0.009815 0.070467
0.308960 0.168715 0.070184
0.309720 0.047775 0.070601
0.310480 0.122010 0.071322
0.311240 0.055360 0.071001
0.312000 0.093030 0.070661
0.312760 0.098835 0.070856
0.313520 0.059840 0.071117
0.314280 0.108940 0.070948
0.315040 0.023440 0.072136
0.315800 0.050800 0.073108
0.316560 -0.010360 0.072917
0.317320 0.078500 0.073253
0.318080 0.128110 0.072694
0.318830 0.028485 0.073759
0.319590 0.077770 0.073755
0.320350 0.064715 0.074254
0.321110 0.096175 0.074494
0.321870 0.020400 0.074562
0.322630 -0.012145 0.074236
0.323390 -0.032620 0.075438
0.324150 0.125685 0.074395
0.324910 0.032210 0.074565
0.325670 0.046480 0.075612
0.326430 -0.042435 0.074636
0.327190 0.122575 0.075817
0.327950 0.158215 0.074519
0.328710 0.059515 0.075690
0.329470 0.106565 0.075598
0.330230 0.023900 0.074470
0.330990 0.056610 0.076089
0.331750 0.030290 0.076305
0.332510 0.168565 0.075831
0.333270 0.081585 0.076386
0.334030 -0.023495 0.075884
0.334790 0.072440 0.076319
0.335550 0.094850 0.075690
0.336310 0.090685 0.076347
0.337070 0.085110 0.076496
0.337830 -0.034895 0.076825
0.338590 0.012530 0.076913
0.339350 0.046915 0.076970
0.340110 0.113785 0.076835
0.340870 0.159280 0.076308
0.341630 0.153410 0.076970
0.342390 -0.065885 0.077656
0.343150 0.044010 0.077525
0.343910 0.175435 0.078593
0.344670 0.046035 0.077500
0.345430 0.024675 0.077461
0.346190 0.115295 0.077426
0.346950 0.036455 0.076952
0.347710 0.081435 0.077150
0.348470 0.115165 0.078066
0.349220 0.130600 0.078380
0.349980 0.080570 0.076920
0.350740 0.102925 0.077521
0.351500 0.071660 0.075891
0.352260 -0.016385 0.074296
0.353020 0.100785 0.074685
0.353780 0.089510 0.073681
0.354540 0.133835 0.073458
0.355300 -0.018255 0.074448
0.356060 0.044325 0.074742
0.356820 0.087955 0.076298
0.357580 -0.009295 0.075690
0.358340 0.031015 0.075559
0.359100 0.086945 0.075223
0.359860 0.100465 0.075272
0.360620 0.051685 0.075166
0.361380 0.072560 0.075506
0.362140 0.103660 0.075958
0.362900 0.049740 0.074830
0.363660 0.041405 0.074791
0.364420 0.044590 0.074844
0.365180 0.030775 0.076627
0.365940 0.139050 0.076220
0.366700 0.026190 0.076566
0.367460 0.143525 0.077613
0.368220 0.112360 0.078734
0.368980 -0.053100 0.078087
0.369740 0.103435 0.077712
0.370500 0.074695 0.079056
0.371260 0.027555 0.078773
0.372020 0.004620 0.078511
0.372770 0.089205 0.079958
0.373530 0.121005 0.080700
0.374290 0.057195 0.081860
0.375050 0.066690 0.080382
0.375810 0.189055 0.081991
0.376570 0.044610 0.082291
0.377330 0.009160 0.082337
0.378090 0.129180 0.082726
0.378850 -0.059445 0.084148
0.379610 0.128815 0.084296
0.380370 0.117510 0.084586
0.381130 0.021630 0.084820
0.381890 0.055170 0.085856
0.382650 0.069740 0.086531
0.383410 0.031570 0.087567
0.384170 0.113275 0.087436
0.384930 0.022070 0.088002
0.385690 0.067275 0.087857
0.386450 0.069390 0.088232
0.387210 0.169285 0.089692
0.387970 0.054615 0.089862
0.388730 0.013770 0.091793
0.389490 0.143800 0.102793
0.390250 0.127555 0.092804
0.391010 0.063320 0.093409
0.391770 0.064785 0.093366
0.392520 0.101830 0.093296
0.393280 0.181030 0.095417
0.394040 0.013825 0.096192
0.394800 0.068010 0.095120
0.395560 0.009195 0.095926
0.396320 -0.096360 0.098204
0.397080 0.082480 0.097818
0.397840 0.068815 0.100088
0.398600 0.076030 0.097475
0.399360 0.246705 0.099653
0.400120 0.209010 0.099933
0.400880 0.088865 0.101269
0.401640 0.058375 0.102277
0.402400 0.097050 0.102062
0.403160 0.157275 0.102758
0.403920 0.119450 0.104240
0.404680 -0.109980 0.231977
0.405440 0.101420 0.104056
0.406200 0.070560 0.103327
0.406960 0.154015 0.105166
0.407720 0.063560 0.105658
0.408480 0.189515 0.107571
0.409240 0.022625 0.107008
0.409990 -0.094760 0.107263
0.410750 0.041005 0.106570
0.411510 0.144685 0.109526
0.412270 0.052445 0.108897
0.413030 0.040550 0.108734
0.413790 0.038640 0.108554
0.414550 0.183720 0.108087
0.415310 0.045240 0.109081
0.416070 0.101630 0.110891
0.416830 0.144815 0.110530
0.417590 0.130175 0.112277
0.418350 0.008880 0.113886
0.419110 0.124320 0.112726
0.419870 0.077390 0.112401
0.420630 -0.013935 0.112171
0.421390 0.030360 0.112839
0.422150 0.172410 0.116397
0.422910 0.071325 0.117129
0.423670 0.054285 0.117811
0.424430 0.356075 0.120813
0.425190 -0.014580 0.118826
0.425940 0.080890 0.121779
0.426700 0.032270 0.119731
0.427460 0.031660 0.124657
0.428220 0.134390 0.125987
0.428980 0.112875 0.124448
0.429740 0.138575 0.127885
0.430500 0.120375 0.127207
0.431260 0.078105 0.129371
0.432020 0.160335 0.133289
0.432780 -0.019300 0.129095
0.433540 0.037880 0.134763
0.434300 -0.023650 0.135481
0.435060 0.171330 0.137924
