# Supplementary material for: De novo design of proteins housing excitonically coupled chlorophyll special pairs
Source: Nat Chem Biol. 2024 Jun 3;20(7):906–15. doi: 10.1038/s41589-024-01626-0 (PMC11213709; doi:10.1038/s41589-024-01626-0)
Supplement: Supplementary file 5 — Raw SAXS data for SP1, SP2 and SP3 apo proteins. [file 41589_2024_1626_MOESM5_ESM.zip › SAXS_data_Fig2/SP1_166uM/Average/SP1_166uM_snap_00020.sub.1.ave.dat]

0.010260 32.613025 5.622051
0.011020 27.939170 3.721400
0.011780 33.970145 2.615248
0.012540 31.683635 1.789625
0.013300 30.056125 1.377090
0.014060 32.404055 1.210739
0.014820 30.431045 1.046542
0.015580 30.859380 0.940492
0.016340 30.430300 0.882610
0.017100 29.201540 0.793264
0.017860 30.575310 0.738511
0.018620 29.726885 0.697755
0.019380 29.026010 0.654112
0.020140 29.435845 0.626655
0.020900 28.318510 0.594275
0.021660 27.950005 0.540615
0.022420 28.272045 0.536591
0.023180 27.772795 0.495354
0.023950 28.490685 0.488791
0.024710 28.124100 0.468037
0.025470 27.054800 0.438479
0.026230 27.670420 0.432185
0.026990 26.771810 0.411280
0.027750 26.631960 0.406135
0.028510 25.777270 0.393656
0.029270 26.108945 0.386810
0.030030 25.849850 0.373129
0.030790 25.157575 0.364795
0.031550 24.827635 0.362274
0.032310 25.062715 0.355965
0.033070 24.200655 0.344979
0.033830 24.119000 0.325912
0.034590 23.814210 0.323037
0.035350 23.208145 0.314922
0.036110 23.009290 0.313154
0.036870 22.655925 0.304303
0.037630 22.621300 0.301948
0.038390 22.090055 0.294668
0.039150 21.410925 0.287772
0.039910 21.547260 0.283002
0.040670 21.039330 0.285120
0.041430 20.571735 0.274784
0.042190 20.002240 0.267115
0.042950 20.214975 0.266117
0.043710 20.084590 0.258674
0.044470 19.622155 0.257118
0.045230 19.012790 0.250081
0.045990 18.755240 0.250216
0.046750 18.407295 0.243674
0.047510 17.992780 0.237189
0.048270 18.204715 0.233317
0.049030 17.670385 0.237981
0.049790 17.145875 0.225258
0.050550 17.017475 0.228476
0.051310 16.443380 0.217518
0.052070 16.580795 0.221874
0.052830 16.330830 0.217574
0.053590 15.524015 0.214809
0.054350 15.316260 0.211846
0.055110 15.150220 0.211574
0.055870 14.797270 0.209204
0.056630 14.360255 0.208126
0.057390 14.042820 0.202861
0.058150 13.854930 0.196892
0.058910 13.594625 0.195633
0.059670 13.218660 0.196503
0.060430 12.955740 0.194059
0.061190 12.748990 0.191132
0.061950 12.487480 0.189307
0.062710 12.101720 0.185895
0.063470 11.665405 0.180746
0.064230 11.525855 0.181337
0.064990 11.448885 0.179102
0.065750 10.879170 0.176998
0.066510 10.732905 0.177104
0.067270 10.367170 0.172656
0.068030 10.431090 0.172231
0.068790 10.273425 0.169484
0.069550 9.612050 0.168066
0.070310 9.644480 0.162479
0.071070 9.243990 0.164353
0.071830 9.130280 0.164148
0.072590 8.837915 0.161545
0.073350 8.469425 0.160350
0.074120 8.655930 0.155895
0.074880 8.233715 0.156354
0.075640 8.054660 0.155375
0.076400 7.900620 0.153080
0.077160 7.603230 0.150774
0.077920 7.424295 0.150368
0.078680 7.040165 0.147649
0.079440 6.922875 0.146298
0.080200 6.658030 0.145736
0.080960 6.759370 0.144399
0.081720 6.409880 0.144961
0.082480 6.441425 0.143748
0.083240 6.108620 0.139498
0.084000 6.000995 0.141917
0.084760 5.790120 0.142288
0.085520 5.745585 0.140583
0.086280 5.431685 0.142539
0.087040 5.047210 0.139120
0.087800 5.001860 0.140923
0.088560 4.669820 0.142949
0.089320 4.847235 0.142843
0.090080 4.499385 0.145888
0.090840 4.557960 0.145778
0.091600 4.348580 0.148129
0.092360 4.123405 0.143851
0.093120 3.825400 0.147327
0.093880 3.732405 0.145792
0.094640 3.744920 0.144703
0.095400 3.642655 0.143154
0.096160 3.406600 0.141429
0.096920 3.522130 0.139777
0.097680 3.340125 0.138356
0.098440 3.240175 0.134866
0.099200 2.921535 0.134289
0.099960 2.990250 0.134569
0.100720 2.691780 0.136234
0.101480 2.750235 0.131475
0.102240 2.704510 0.128147
0.103000 2.481470 0.126181
0.103760 2.358165 0.125965
0.104520 2.332045 0.124197
0.105280 2.223895 0.121277
0.106040 2.397855 0.120615
0.106800 2.275860 0.119441
0.107560 2.128155 0.117564
0.108320 1.911895 0.118172
0.109080 1.989990 0.119176
0.109840 1.632330 0.119335
0.110600 1.737200 0.117164
0.111360 1.659035 0.114996
0.112120 1.463070 0.115644
0.112880 1.567860 0.113975
0.113640 1.364160 0.112801
0.114400 1.419825 0.112656
0.115160 1.304880 0.112026
0.115920 1.327320 0.109926
0.116680 1.256855 0.109211
0.117440 1.204665 0.110559
0.118200 1.024595 0.108267
0.118960 1.047820 0.108016
0.119720 0.982885 0.107465
0.120480 0.847030 0.107192
0.121240 0.904205 0.106103
0.122000 0.780060 0.106457
0.122760 0.979660 0.104028
0.123520 0.867465 0.103674
0.124280 0.721170 0.102896
0.125040 0.711640 0.102450
0.125800 0.836090 0.102656
0.126560 0.549285 0.101439
0.127320 0.639785 0.099919
0.128080 0.608760 0.099936
0.128840 0.525635 0.100470
0.129600 0.503855 0.098773
0.130360 0.398695 0.098200
0.131120 0.350340 0.098105
0.131880 0.523895 0.097376
0.132640 0.419765 0.097044
0.133400 0.406655 0.097461
0.134160 0.485505 0.094827
0.134920 0.349410 0.094622
0.135680 0.305785 0.094307
0.136440 0.285780 0.093250
0.137200 0.340585 0.092790
0.137960 0.317570 0.093388
0.138730 0.092090 0.093345
0.139490 0.375680 0.092164
0.140250 0.265465 0.091004
0.141010 0.289485 0.091496
0.141770 0.313370 0.091160
0.142530 0.229800 0.089883
0.143290 0.172855 0.090817
0.144050 0.133530 0.090159
0.144810 0.154845 0.089455
0.145570 0.187910 0.089650
0.146330 0.189825 0.089544
0.147090 0.132210 0.089144
0.147850 0.151090 0.088720
0.148610 0.160395 0.088914
0.149370 0.196030 0.088731
0.150130 0.175860 0.088444
0.150890 0.231970 0.088596
0.151650 0.106880 0.087150
0.152410 0.177245 0.087560
0.153170 0.100620 0.087348
0.153930 0.240175 0.086174
0.154690 0.119455 0.086559
0.155450 0.189270 0.085357
0.156210 0.171315 0.086213
0.156970 0.162860 0.085248
0.157730 0.104760 0.085700
0.158490 0.176695 0.085552
0.159250 0.105685 0.084607
0.160010 0.009760 0.084349
0.160770 0.118375 0.084385
0.161530 0.091965 0.082433
0.162290 0.260950 0.083373
0.163050 0.235880 0.083013
0.163810 0.066080 0.083784
0.164570 0.115455 0.083059
0.165330 0.135435 0.082366
0.166090 0.284590 0.081948
0.166850 0.103995 0.081828
0.167610 0.139635 0.082274
0.168370 0.283085 0.082189
0.169130 0.190165 0.081163
0.169890 0.195595 0.081864
0.170650 0.197355 0.080665
0.171410 0.125685 0.080700
0.172170 0.182780 0.080495
0.172930 0.211740 0.082090
0.173690 0.262465 0.081478
0.174450 0.187100 0.082044
0.175210 0.124950 0.082599
0.175970 0.208050 0.082878
0.176730 0.138865 0.083119
0.177490 0.207715 0.082772
0.178250 0.146375 0.084325
0.179010 0.266720 0.084802
0.179770 0.195195 0.085336
0.180530 0.191155 0.085658
0.181290 0.280470 0.085810
0.182050 0.301220 0.087097
0.182810 0.276110 0.086747
0.183570 0.214290 0.088455
0.184330 0.106480 0.087786
0.185090 0.326160 0.087341
0.185850 0.297445 0.087981
0.186610 0.236015 0.087309
0.187370 0.386525 0.088624
0.188130 0.364180 0.088490
0.188890 0.184790 0.088727
0.189650 0.278110 0.088112
0.190410 0.195055 0.088639
0.191170 0.342795 0.089579
0.191930 0.302435 0.089176
0.192690 0.245895 0.090654
0.193450 0.249615 0.089268
0.194210 0.296730 0.090866
0.194970 0.284565 0.088688
0.195730 0.352665 0.091383
0.196490 0.340855 0.090948
0.197250 0.233550 0.089968
0.198010 0.237080 0.090916
0.198770 0.376640 0.091209
0.199530 0.252690 0.089558
0.200290 0.338615 0.091906
0.201050 0.234730 0.090866
0.201810 0.334230 0.092033
0.202570 0.278855 0.090806
0.203330 0.216195 0.090831
0.204090 0.292525 0.090276
0.204850 0.261400 0.090700
0.205610 0.293760 0.090739
0.206370 0.278635 0.090145
0.207130 0.408145 0.091326
0.207890 0.165270 0.091531
0.208650 0.281510 0.091255
0.209410 0.170475 0.091609
0.210170 0.227695 0.091786
0.210930 0.215150 0.091655
0.211690 0.231465 0.091414
0.212450 0.251230 0.091330
0.213210 0.247675 0.090824
0.213970 0.318020 0.090902
0.214730 0.153575 0.091124
0.215490 0.312410 0.092203
0.216250 0.245305 0.090891
0.217010 0.226435 0.090226
0.217770 0.200210 0.091545
0.218530 0.307715 0.090866
0.219290 0.224750 0.090378
0.220050 0.181570 0.089480
0.220810 0.239255 0.090028
0.221570 0.216440 0.089470
0.222330 0.174420 0.090608
0.223090 0.094390 0.089049
0.223850 0.146075 0.088575
0.224610 0.154470 0.089615
0.225370 0.187855 0.088306
0.226130 0.157985 0.088126
0.226890 0.303950 0.086807
0.227650 0.278950 0.087779
0.228410 0.271510 0.086001
0.229170 0.294000 0.084714
0.229930 0.203850 0.085880
0.230690 0.162930 0.085831
0.231450 0.202875 0.084013
0.232210 0.205505 0.085909
0.232970 0.203075 0.084862
0.233730 0.134385 0.083487
0.234490 0.234475 0.084470
0.235250 0.214380 0.083872
0.236010 0.191750 0.083501
0.236770 0.150185 0.083529
0.237530 0.176115 0.082815
0.238290 0.166550 0.082217
0.239050 0.160575 0.081301
0.239810 0.217625 0.082578
0.240570 0.231175 0.080736
0.241330 0.177620 0.081623
0.242090 0.121700 0.080919
0.242850 0.155910 0.081517
0.243610 0.238230 0.080364
0.244370 0.271500 0.081793
0.245130 0.166495 0.080806
0.245890 0.229145 0.080251
0.246650 0.141260 0.079728
0.247410 0.102310 0.079742
0.248170 0.149555 0.078893
0.248930 0.100980 0.079523
0.249690 0.073015 0.078342
0.250450 0.126940 0.077942
0.251210 0.257700 0.078978
0.251970 0.108040 0.077815
0.252730 0.097020 0.078232
0.253490 0.141350 0.077748
0.254250 0.093360 0.077150
0.255010 0.322060 0.075888
0.255770 0.113100 0.076464
0.256530 0.105825 0.075785
0.257290 0.109015 0.076899
0.258050 0.123095 0.076185
0.258810 0.082315 0.076499
0.259570 0.161250 0.076429
0.260330 0.163520 0.076559
0.261090 0.170415 0.074505
0.261850 0.087400 0.075859
0.262610 0.177600 0.074300
0.263370 0.118695 0.074583
0.264130 0.097705 0.074021
0.264890 0.130910 0.074173
0.265650 0.112195 0.073787
0.266410 0.204380 0.074013
0.267170 0.148820 0.073610
0.267930 0.193770 0.073264
0.268690 0.074185 0.073419
0.269450 0.197410 0.073105
0.270210 0.057545 0.072751
0.270970 0.093130 0.073218
0.271720 0.067110 0.073037
0.272480 0.061465 0.072751
0.273240 0.085650 0.071669
0.274000 0.110770 0.072260
0.274760 0.111465 0.071747
0.275520 0.143400 0.071446
0.276280 -0.004255 0.072090
0.277040 0.062455 0.071899
0.277800 0.139535 0.071768
0.278560 0.083020 0.070760
0.279320 0.063630 0.070948
0.280080 0.104260 0.070347
0.280840 0.142045 0.070470
0.281600 -0.008725 0.070403
0.282360 0.165725 0.070262
0.283120 0.093095 0.069841
0.283880 0.020715 0.070099
0.284640 0.013875 0.069940
0.285400 0.093285 0.069827
0.286160 0.034885 0.070382
0.286920 0.039210 0.070435
0.287680 0.008965 0.069936
0.288440 0.130655 0.070591
0.289200 0.077265 0.069512
0.289960 0.003200 0.069455
0.290720 0.148355 0.069880
0.291480 0.081160 0.070523
0.292240 0.113415 0.070926
0.293000 0.010005 0.070474
0.293760 0.012475 0.070453
0.294520 0.065425 0.070760
0.295280 0.039135 0.070743
0.296040 0.111940 0.071022
0.296800 -0.009390 0.070530
0.297560 0.132380 0.070050
0.298320 0.110310 0.070124
0.299080 0.085360 0.070509
0.299840 0.060675 0.071305
0.300600 0.007075 0.070004
0.301360 0.111030 0.069240
0.302120 -0.007280 0.070021
0.302880 0.031340 0.069791
0.303640 0.053510 0.068699
0.304400 0.056390 0.069473
0.305160 0.058630 0.069798
0.305920 0.104425 0.069335
0.306680 0.129895 0.070046
0.307440 -0.003670 0.070237
0.308200 0.059555 0.070276
0.308960 0.048520 0.070987
0.309720 -0.002395 0.071117
0.310480 0.043155 0.070799
0.311240 0.132825 0.070877
0.312000 0.045595 0.071354
0.312760 0.068570 0.071040
0.313520 -0.005495 0.071521
0.314280 0.105465 0.071185
0.315040 0.013960 0.072291
0.315800 0.060900 0.072012
0.316560 0.015875 0.073239
0.317320 0.177185 0.073147
0.318080 0.117500 0.073533
0.318830 -0.092180 0.073865
0.319590 0.086560 0.074392
0.320350 0.163965 0.074045
0.321110 -0.003270 0.074240
0.321870 0.062800 0.073890
0.322630 0.019330 0.075071
0.323390 0.093360 0.075407
0.324150 -0.011585 0.075141
0.324910 0.081010 0.075177
0.325670 0.107500 0.075092
0.326430 0.071415 0.074692
0.327190 0.049140 0.075042
0.327950 0.066330 0.075569
0.328710 0.014435 0.074763
0.329470 -0.013910 0.075647
0.330230 0.090645 0.074943
0.330990 0.038415 0.075534
0.331750 0.027325 0.076050
0.332510 0.075650 0.076305
0.333270 0.032460 0.075661
0.334030 -0.002660 0.076029
0.334790 0.089740 0.076436
0.335550 0.020760 0.075654
0.336310 0.159490 0.076114
0.337070 0.110440 0.076761
0.337830 0.069435 0.075608
0.338590 0.010745 0.076764
0.339350 -0.073545 0.076676
0.340110 0.054510 0.077238
0.340870 -0.018195 0.076708
0.341630 0.068140 0.076655
0.342390 -0.009245 0.077207
0.343150 0.044520 0.076856
0.343910 0.049665 0.077270
0.344670 0.004140 0.076545
0.345430 0.076925 0.077864
0.346190 0.098425 0.077337
0.346950 0.048465 0.078338
0.347710 -0.018860 0.077514
0.348470 0.034750 0.078016
0.349220 -0.007470 0.077726
0.349980 0.071165 0.078126
0.350740 0.054770 0.079120
0.351500 0.113040 0.076764
0.352260 0.085605 0.075764
0.353020 0.098480 0.074735
0.353780 0.018030 0.074696
0.354540 0.075370 0.073451
0.355300 -0.115750 0.075163
0.356060 0.001765 0.075718
0.356820 -0.062785 0.075658
0.357580 0.064615 0.075435
0.358340 0.052460 0.076241
0.359100 0.057310 0.075781
0.359860 0.056565 0.074668
0.360620 -0.063255 0.075873
0.361380 0.026325 0.075541
0.362140 0.056085 0.075103
0.362900 0.077325 0.075803
0.363660 0.029305 0.074505
0.364420 0.028495 0.075682
0.365180 0.016775 0.076977
0.365940 0.056715 0.077047
0.366700 0.102830 0.075891
0.367460 0.125460 0.077263
0.368220 0.085235 0.078055
0.368980 0.142570 0.077638
0.369740 0.150695 0.078854
0.370500 0.079310 0.078999
0.371260 -0.012765 0.079770
0.372020 0.082695 0.079314
0.372770 -0.016970 0.080477
0.373530 0.089955 0.079448
0.374290 0.102390 0.080042
0.375050 0.027270 0.080753
0.375810 0.061990 0.080672
0.376570 0.088105 0.082397
0.377330 0.097380 0.082762
0.378090 0.036580 0.083052
0.378850 0.041595 0.083455
0.379610 0.058735 0.084738
0.380370 -0.018900 0.085138
0.381130 0.019615 0.085693
0.381890 -0.032760 0.086269
0.382650 0.111405 0.086425
0.383410 0.254980 0.087178
0.384170 -0.030285 0.087359
0.384930 0.078870 0.088900
0.385690 0.010680 0.088232
0.386450 0.140125 0.089268
0.387210 0.101725 0.090880
0.387970 0.058685 0.090803
0.388730 0.094340 0.091298
0.389490 0.084205 0.107737
0.390250 -0.026095 0.092818
0.391010 0.061560 0.092150
0.391770 -0.016905 0.093748
0.392520 -0.039990 0.094420
0.393280 0.006990 0.094544
0.394040 -0.025345 0.094597
0.394800 0.066265 0.096308
0.395560 0.044385 0.096291
0.396320 0.078945 0.097422
0.397080 -0.014300 0.098769
0.397840 0.130510 0.098589
0.398600 0.022760 0.099364
0.399360 -0.034305 0.100269
0.400120 0.076725 0.100785
0.400880 0.005735 0.101994
0.401640 0.157470 0.104590
0.402400 0.167860 0.102316
0.403160 -0.002085 0.103610
0.403920 0.041530 0.102963
0.404680 0.021915 0.274484
0.405440 -0.143245 0.104965
0.406200 -0.047345 0.102765
0.406960 -0.002445 0.107557
0.407720 -0.039190 0.106867
0.408480 -0.007070 0.106984
0.409240 0.000195 0.106337
0.409990 0.048120 0.105824
0.410750 0.053080 0.106885
0.411510 0.083030 0.106453
0.412270 0.057035 0.107730
0.413030 -0.021335 0.107652
0.413790 0.184295 0.109477
0.414550 0.134265 0.108709
0.415310 0.140405 0.109003
0.416070 -0.079995 0.109063
0.416830 -0.071255 0.110622
0.417590 0.138035 0.112433
0.418350 -0.083565 0.111446
0.419110 0.074635 0.112730
0.419870 -0.061920 0.112656
0.420630 0.115610 0.113384
0.421390 0.021250 0.113197
0.422150 0.081415 0.116146
0.422910 0.106720 0.117847
0.423670 0.047950 0.117376
0.424430 0.077265 0.116510
0.425190 0.016105 0.120530
0.425940 -0.068650 0.121245
0.426700 0.103760 0.122981
0.427460 0.066265 0.121591
0.428220 0.049760 0.124293
0.428980 0.135525 0.125845
0.429740 -0.024295 0.127012
0.430500 -0.008470 0.127783
0.431260 0.027795 0.127730
0.432020 0.153740 0.131927
0.432780 -0.006660 0.132641
0.433540 0.149260 0.136036
0.434300 0.075390 0.136492
0.435060 -0.067050 0.135842
