# Supplementary material for: De novo design of proteins housing excitonically coupled chlorophyll special pairs
Source: Nat Chem Biol. 2024 Jun 3;20(7):906–15. doi: 10.1038/s41589-024-01626-0 (PMC11213709; doi:10.1038/s41589-024-01626-0)
Supplement: Supplementary file 5 — Raw SAXS data for SP1, SP2 and SP3 apo proteins. [file 41589_2024_1626_MOESM5_ESM.zip › SAXS_data_Fig2/SP1_166uM/Average/SP1_166uM_snap_00041.sub.1.ave.dat]

0.010260 29.499305 6.061397
0.011020 34.569960 3.174968
0.011780 33.339225 2.434752
0.012540 31.769670 1.746079
0.013300 31.556430 1.402984
0.014060 30.751605 1.214455
0.014820 32.746780 1.104392
0.015580 31.092920 0.977330
0.016340 30.971410 0.849912
0.017100 30.819875 0.812274
0.017860 31.077955 0.758582
0.018620 31.230345 0.698936
0.019380 29.740220 0.681407
0.020140 30.828635 0.653083
0.020900 29.078750 0.574328
0.021660 28.947460 0.553554
0.022420 28.889560 0.536135
0.023180 28.969530 0.501064
0.023950 28.517305 0.486029
0.024710 28.425340 0.469675
0.025470 27.800390 0.457298
0.026230 27.286590 0.438681
0.026990 27.225285 0.426139
0.027750 26.833160 0.413501
0.028510 26.433285 0.399261
0.029270 25.901140 0.390771
0.030030 25.729040 0.372482
0.030790 25.430140 0.370163
0.031550 25.320415 0.361977
0.032310 24.880250 0.347914
0.033070 24.398525 0.344059
0.033830 24.126150 0.330205
0.034590 24.159845 0.327044
0.035350 23.642380 0.323868
0.036110 23.240150 0.317900
0.036870 22.664700 0.309349
0.037630 22.546455 0.301163
0.038390 22.142670 0.296220
0.039150 21.791970 0.290018
0.039910 21.298675 0.288780
0.040670 21.373790 0.280803
0.041430 20.831470 0.272981
0.042190 20.356795 0.265856
0.042950 20.150195 0.263430
0.043710 19.726560 0.260495
0.044470 19.194775 0.256616
0.045230 18.855280 0.251722
0.045990 18.723275 0.246174
0.046750 18.077985 0.245339
0.047510 18.208515 0.237143
0.048270 17.602565 0.236715
0.049030 17.461830 0.227995
0.049790 17.120895 0.230446
0.050550 16.586360 0.221970
0.051310 16.379485 0.226397
0.052070 15.941275 0.213812
0.052830 16.095290 0.218094
0.053590 15.148025 0.217086
0.054350 15.149985 0.211814
0.055110 14.825675 0.203441
0.055870 14.715440 0.207150
0.056630 14.133010 0.204752
0.057390 13.974410 0.203476
0.058150 13.533130 0.199678
0.058910 13.248385 0.199052
0.059670 13.074835 0.195895
0.060430 13.029860 0.193791
0.061190 12.492740 0.188430
0.061950 12.199865 0.184968
0.062710 11.750290 0.183624
0.063470 11.514450 0.182949
0.064230 11.240955 0.183589
0.064990 10.969665 0.177656
0.065750 10.874215 0.176772
0.066510 10.574340 0.176574
0.067270 10.405410 0.176736
0.068030 10.178875 0.170626
0.068790 9.925860 0.167878
0.069550 9.703410 0.169006
0.070310 9.490180 0.164972
0.071070 9.166465 0.163716
0.071830 9.041530 0.165810
0.072590 8.810300 0.159685
0.073350 8.489105 0.157496
0.074120 8.415745 0.155658
0.074880 7.958005 0.155375
0.075640 7.759545 0.153617
0.076400 7.650815 0.152603
0.077160 7.435035 0.151322
0.077920 6.942670 0.151004
0.078680 6.992535 0.148119
0.079440 6.776010 0.144813
0.080200 6.705710 0.145336
0.080960 6.073630 0.143925
0.081720 6.220010 0.142348
0.082480 6.220295 0.140562
0.083240 5.834505 0.139424
0.084000 5.668190 0.142291
0.084760 5.534185 0.142164
0.085520 5.763960 0.141892
0.086280 5.244620 0.142217
0.087040 5.183920 0.142037
0.087800 4.959305 0.138540
0.088560 4.855675 0.141577
0.089320 4.455540 0.141938
0.090080 4.441550 0.144830
0.090840 4.483910 0.142111
0.091600 4.126185 0.145428
0.092360 4.058690 0.146312
0.093120 4.017595 0.147450
0.093880 3.937845 0.146333
0.094640 3.696010 0.143639
0.095400 3.561310 0.140594
0.096160 3.514915 0.140315
0.096920 3.064275 0.141004
0.097680 3.136585 0.134615
0.098440 3.101135 0.135644
0.099200 2.858935 0.135492
0.099960 2.911990 0.134806
0.100720 2.450640 0.133487
0.101480 2.741310 0.131301
0.102240 2.656755 0.126545
0.103000 2.501830 0.125258
0.103760 2.302580 0.124095
0.104520 2.257675 0.122931
0.105280 2.223190 0.122712
0.106040 2.056715 0.121517
0.106800 2.191025 0.117698
0.107560 1.932920 0.119547
0.108320 1.729520 0.119165
0.109080 1.806040 0.118851
0.109840 1.742410 0.117426
0.110600 1.648685 0.118787
0.111360 1.636025 0.114664
0.112120 1.478240 0.115078
0.112880 1.464250 0.113327
0.113640 1.404185 0.112938
0.114400 1.454805 0.111531
0.115160 1.312655 0.112772
0.115920 1.240920 0.111298
0.116680 1.109595 0.109544
0.117440 1.086240 0.110548
0.118200 1.068520 0.107914
0.118960 0.915900 0.107486
0.119720 0.924170 0.106878
0.120480 0.829210 0.106973
0.121240 0.792245 0.106333
0.122000 0.903390 0.105414
0.122760 0.809995 0.104367
0.123520 0.755415 0.103815
0.124280 0.675780 0.101574
0.125040 0.715665 0.103946
0.125800 0.559665 0.101365
0.126560 0.511365 0.100371
0.127320 0.654455 0.099611
0.128080 0.500240 0.099480
0.128840 0.459670 0.099859
0.129600 0.488080 0.099300
0.130360 0.513415 0.098236
0.131120 0.497490 0.097567
0.131880 0.333645 0.096312
0.132640 0.386260 0.096414
0.133400 0.315650 0.096651
0.134160 0.311520 0.095364
0.134920 0.392570 0.095042
0.135680 0.243210 0.094081
0.136440 0.329010 0.092542
0.137200 0.340790 0.092207
0.137960 0.370030 0.093458
0.138730 0.269020 0.092284
0.139490 0.261545 0.092051
0.140250 0.261760 0.092535
0.141010 0.239905 0.091552
0.141770 0.233530 0.090180
0.142530 0.203605 0.090644
0.143290 0.269780 0.089958
0.144050 0.259375 0.090506
0.144810 0.210715 0.090545
0.145570 0.143335 0.089859
0.146330 0.135440 0.090573
0.147090 0.258980 0.089632
0.147850 0.152980 0.088999
0.148610 0.134385 0.088858
0.149370 0.213730 0.089024
0.150130 0.151810 0.089098
0.150890 0.208390 0.087249
0.151650 0.160120 0.086871
0.152410 0.110155 0.086764
0.153170 0.193865 0.086241
0.153930 0.202105 0.085495
0.154690 0.222270 0.085258
0.155450 0.113655 0.085580
0.156210 0.159025 0.086135
0.156970 0.122125 0.085021
0.157730 0.102770 0.085424
0.158490 0.166970 0.084070
0.159250 0.100540 0.084049
0.160010 0.076225 0.084314
0.160770 0.115830 0.083801
0.161530 0.211765 0.083621
0.162290 0.130390 0.083165
0.163050 0.233085 0.082351
0.163810 0.141840 0.082779
0.164570 0.170280 0.082482
0.165330 0.165990 0.083416
0.166090 0.232345 0.081793
0.166850 0.204860 0.082256
0.167610 0.303860 0.081888
0.168370 0.131485 0.081043
0.169130 0.197010 0.080548
0.169890 0.132405 0.081644
0.170650 0.083250 0.081117
0.171410 0.182785 0.080332
0.172170 0.165590 0.080743
0.172930 0.167790 0.081407
0.173690 0.141495 0.082786
0.174450 0.216915 0.081273
0.175210 0.177620 0.082051
0.175970 0.264280 0.083501
0.176730 0.246475 0.081574
0.177490 0.172250 0.083642
0.178250 0.126825 0.083437
0.179010 0.191140 0.084286
0.179770 0.180690 0.084714
0.180530 0.260600 0.085018
0.181290 0.253370 0.085895
0.182050 0.122870 0.086206
0.182810 0.253540 0.086620
0.183570 0.160090 0.086839
0.184330 0.177760 0.086715
0.185090 0.143545 0.087528
0.185850 0.151485 0.087560
0.186610 0.202395 0.087981
0.187370 0.119055 0.088151
0.188130 0.295245 0.088030
0.188890 0.226665 0.089696
0.189650 0.175580 0.087946
0.190410 0.246575 0.088798
0.191170 0.342665 0.088685
0.191930 0.392075 0.089074
0.192690 0.215270 0.089339
0.193450 0.293830 0.090541
0.194210 0.249300 0.089876
0.194970 0.311420 0.090046
0.195730 0.245315 0.090789
0.196490 0.196590 0.091715
0.197250 0.249510 0.091970
0.198010 0.097880 0.090117
0.198770 0.298545 0.091425
0.199530 0.256280 0.090050
0.200290 0.323520 0.090601
0.201050 0.245590 0.090849
0.201810 0.297490 0.090813
0.202570 0.321245 0.090311
0.203330 0.249100 0.090212
0.204090 0.323085 0.089657
0.204850 0.277390 0.090332
0.205610 0.324340 0.092093
0.206370 0.294590 0.090262
0.207130 0.132560 0.091400
0.207890 0.234720 0.091825
0.208650 0.278730 0.092118
0.209410 0.151045 0.090686
0.210170 0.302635 0.090180
0.210930 0.237705 0.091496
0.211690 0.255835 0.090767
0.212450 0.248185 0.090778
0.213210 0.268500 0.090598
0.213970 0.282235 0.091772
0.214730 0.171080 0.090071
0.215490 0.173060 0.090672
0.216250 0.302550 0.091513
0.217010 0.216620 0.091400
0.217770 0.303995 0.090559
0.218530 0.286215 0.090492
0.219290 0.242385 0.090877
0.220050 0.225720 0.090347
0.220810 0.119540 0.089105
0.221570 0.239830 0.089279
0.222330 0.151935 0.089731
0.223090 0.271410 0.089682
0.223850 0.274940 0.090134
0.224610 0.259565 0.087946
0.225370 0.276625 0.088617
0.226130 0.249570 0.087369
0.226890 0.255800 0.087712
0.227650 0.235420 0.086662
0.228410 0.235395 0.086821
0.229170 0.167555 0.084876
0.229930 0.093905 0.086252
0.230690 0.195075 0.085951
0.231450 0.208990 0.085212
0.232210 0.254205 0.085856
0.232970 0.167485 0.084689
0.233730 0.203210 0.084349
0.234490 0.153110 0.084162
0.235250 0.143305 0.083617
0.236010 0.182980 0.083179
0.236770 0.170155 0.082790
0.237530 0.160430 0.081892
0.238290 0.246060 0.082620
0.239050 0.136055 0.081609
0.239810 0.188735 0.082620
0.240570 0.131225 0.081754
0.241330 0.186920 0.080951
0.242090 0.139700 0.081531
0.242850 0.133120 0.081644
0.243610 0.116145 0.080166
0.244370 0.177615 0.080262
0.245130 0.145125 0.079947
0.245890 0.050520 0.079890
0.246650 0.115285 0.079823
0.247410 0.104120 0.079947
0.248170 0.286610 0.078978
0.248930 0.226030 0.079367
0.249690 0.069220 0.078221
0.250450 0.175985 0.078939
0.251210 0.157580 0.078370
0.251970 0.096305 0.079158
0.252730 0.119560 0.078165
0.253490 0.035690 0.077207
0.254250 0.173565 0.077811
0.255010 0.212940 0.076864
0.255770 0.102160 0.076496
0.256530 0.011115 0.076506
0.257290 0.072180 0.076697
0.258050 0.139795 0.075923
0.258810 0.141645 0.075050
0.259570 0.135390 0.075283
0.260330 0.080100 0.075304
0.261090 0.282700 0.075813
0.261850 0.099685 0.076047
0.262610 0.099355 0.074632
0.263370 0.078175 0.074045
0.264130 -0.015575 0.073982
0.264890 0.138990 0.074452
0.265650 0.029035 0.073872
0.266410 0.121995 0.073603
0.267170 0.099370 0.073890
0.267930 0.153990 0.073511
0.268690 0.068485 0.072673
0.269450 0.104825 0.072270
0.270210 0.183650 0.072956
0.270970 0.195320 0.072694
0.271720 0.154050 0.072592
0.272480 0.194815 0.072482
0.273240 -0.069040 0.072281
0.274000 0.038775 0.072387
0.274760 0.090250 0.071492
0.275520 0.156515 0.071383
0.276280 0.165325 0.071418
0.277040 -0.020920 0.071683
0.277800 0.081200 0.071796
0.278560 0.056490 0.070880
0.279320 0.149665 0.071202
0.280080 0.079430 0.069894
0.280840 -0.009725 0.070845
0.281600 0.017640 0.070389
0.282360 0.172170 0.070166
0.283120 0.092760 0.070064
0.283880 0.076355 0.069975
0.284640 0.018570 0.070050
0.285400 0.082210 0.070046
0.286160 0.089595 0.070106
0.286920 0.053215 0.070806
0.287680 0.078145 0.070120
0.288440 0.076195 0.069809
0.289200 0.037290 0.069738
0.289960 0.142600 0.070527
0.290720 0.101395 0.069947
0.291480 0.158375 0.070145
0.292240 0.155785 0.070414
0.293000 0.107335 0.070721
0.293760 0.105140 0.070870
0.294520 0.154370 0.071259
0.295280 0.038855 0.070389
0.296040 0.043170 0.070552
0.296800 0.055675 0.070594
0.297560 0.063530 0.070877
0.298320 0.086445 0.070644
0.299080 0.031880 0.070449
0.299840 0.096140 0.069692
0.300600 0.062970 0.069802
0.301360 0.023975 0.069692
0.302120 0.077870 0.070240
0.302880 0.152455 0.070124
0.303640 0.066230 0.070117
0.304400 0.107310 0.068762
0.305160 0.065570 0.068755
0.305920 -0.023300 0.070594
0.306680 0.131460 0.070064
0.307440 0.084765 0.069798
0.308200 0.098790 0.070385
0.308960 0.140370 0.070672
0.309720 0.025975 0.071510
0.310480 0.034175 0.071708
0.311240 0.050865 0.070569
0.312000 0.113395 0.070739
0.312760 0.032370 0.070651
0.313520 0.040880 0.071117
0.314280 0.037725 0.070972
0.315040 0.095675 0.072118
0.315800 -0.029880 0.073087
0.316560 0.045145 0.072397
0.317320 -0.026895 0.073448
0.318080 0.011655 0.072779
0.318830 0.082065 0.074021
0.319590 -0.033460 0.073815
0.320350 -0.008430 0.074130
0.321110 0.070735 0.074261
0.321870 0.058150 0.074954
0.322630 0.030095 0.073936
0.323390 0.135835 0.074622
0.324150 0.031485 0.074671
0.324910 0.055085 0.074813
0.325670 0.034160 0.074897
0.326430 0.048125 0.075530
0.327190 0.130385 0.074975
0.327950 0.057985 0.075654
0.328710 0.007330 0.075739
0.329470 0.116885 0.075690
0.330230 -0.000025 0.075654
0.330990 0.084895 0.075262
0.331750 0.136975 0.075032
0.332510 0.038925 0.076195
0.333270 -0.042165 0.076694
0.334030 0.027940 0.075682
0.334790 0.023715 0.076673
0.335550 0.033755 0.076719
0.336310 -0.061930 0.076994
0.337070 0.088765 0.076216
0.337830 -0.004360 0.075704
0.338590 0.078540 0.076432
0.339350 -0.037090 0.076740
0.340110 0.021900 0.076810
0.340870 0.099080 0.076121
0.341630 0.036415 0.077935
0.342390 -0.026905 0.077207
0.343150 0.156425 0.077723
0.343910 0.153020 0.076513
0.344670 -0.001900 0.077334
0.345430 -0.022805 0.077164
0.346190 -0.006850 0.078076
0.346950 0.012830 0.077274
0.347710 0.106680 0.078115
0.348470 -0.008660 0.078872
0.349220 -0.084225 0.077362
0.349980 0.010955 0.078444
0.350740 -0.018280 0.077574
0.351500 0.053660 0.076421
0.352260 0.027930 0.075619
0.353020 0.061220 0.075343
0.353780 -0.001060 0.074441
0.354540 0.052565 0.074675
0.355300 -0.006145 0.074629
0.356060 0.053575 0.074353
0.356820 -0.002940 0.075393
0.357580 0.095395 0.075714
0.358340 0.109880 0.075117
0.359100 0.074330 0.075339
0.359860 0.046245 0.074919
0.360620 -0.013845 0.075088
0.361380 0.047530 0.075074
0.362140 0.028415 0.076255
0.362900 0.107380 0.074562
0.363660 -0.016145 0.075456
0.364420 0.004560 0.076075
0.365180 0.066655 0.075721
0.365940 0.025675 0.076015
0.366700 0.036985 0.077090
0.367460 0.003680 0.077988
0.368220 0.097880 0.077822
0.368980 0.071395 0.077659
0.369740 0.050415 0.077907
0.370500 0.013930 0.077963
0.371260 0.017420 0.078405
0.372020 0.141570 0.078593
0.372770 -0.012025 0.079897
0.373530 0.015425 0.080792
0.374290 0.013335 0.080088
0.375050 0.094975 0.081627
0.375810 -0.032600 0.081934
0.376570 0.032520 0.082005
0.377330 0.040385 0.082946
0.378090 -0.023330 0.082567
0.378850 0.144390 0.083815
0.379610 0.068645 0.084314
0.380370 0.140060 0.084912
0.381130 0.092830 0.085520
0.381890 -0.049585 0.085417
0.382650 -0.012100 0.086658
0.383410 -0.006005 0.086994
0.384170 0.029800 0.087769
0.384930 -0.024370 0.088002
0.385690 0.074280 0.087935
0.386450 0.051090 0.089954
0.387210 0.027240 0.090329
0.387970 0.024390 0.091086
0.388730 0.053095 0.090852
0.389490 0.104560 0.098221
0.390250 -0.044280 0.092542
0.391010 -0.043685 0.093359
0.391770 -0.068975 0.094264
0.392520 0.077425 0.093702
0.393280 -0.084860 0.093865
0.394040 0.141665 0.095467
0.394800 0.071570 0.097139
0.395560 0.093435 0.097196
0.396320 0.025130 0.097189
0.397080 0.116480 0.099300
0.397840 0.066095 0.098356
0.398600 -0.015250 0.099908
0.399360 -0.035055 0.099982
0.400120 0.051715 0.100682
0.400880 0.125660 0.102221
0.401640 0.063115 0.101687
0.402400 0.125265 0.102479
0.403160 0.100445 0.104508
0.403920 0.036555 0.105336
0.404680 0.073125 0.223243
0.405440 0.021500 0.105071
0.406200 -0.049555 0.104650
0.406960 0.101095 0.106722
0.407720 0.074820 0.107097
0.408480 0.195230 0.108670
0.409240 0.041255 0.108416
0.409990 0.059025 0.105375
0.410750 0.063185 0.107422
0.411510 0.141640 0.107207
0.412270 0.029705 0.108395
0.413030 0.065965 0.108826
0.413790 -0.010125 0.108808
0.414550 0.076755 0.107924
0.415310 0.018660 0.110506
0.416070 0.074470 0.110880
0.416830 0.079130 0.109834
0.417590 0.054090 0.110449
0.418350 0.030890 0.112012
0.419110 0.027125 0.114116
0.419870 0.052775 0.112238
0.420630 0.053735 0.114851
0.421390 0.050225 0.113342
0.422150 0.097490 0.115011
0.422910 0.036220 0.116676
0.423670 0.101085 0.115484
0.424430 0.138770 0.120619
0.425190 0.036455 0.118851
0.425940 0.079500 0.122249
0.426700 0.167895 0.121337
0.427460 0.147700 0.122111
0.428220 0.318110 0.124385
0.428980 0.068060 0.124052
0.429740 -0.102355 0.126683
0.430500 -0.013495 0.129208
0.431260 0.144965 0.129639
0.432020 0.197010 0.131574
0.432780 0.081685 0.131234
0.433540 0.257280 0.133412
0.434300 0.122445 0.134049
0.435060 0.059590 0.135958
