# Supplementary material for: De novo design of proteins housing excitonically coupled chlorophyll special pairs
Source: Nat Chem Biol. 2024 Jun 3;20(7):906–15. doi: 10.1038/s41589-024-01626-0 (PMC11213709; doi:10.1038/s41589-024-01626-0)
Supplement: Supplementary file 5 — Raw SAXS data for SP1, SP2 and SP3 apo proteins. [file 41589_2024_1626_MOESM5_ESM.zip › SAXS_data_Fig2/SP1_166uM/Average/SP1_166uM_snap_00034.sub.1.ave.dat]

0.010260 36.905045 5.572118
0.011020 36.381850 3.155495
0.011780 32.143895 2.569526
0.012540 32.567655 1.763260
0.013300 32.343840 1.374901
0.014060 31.372155 1.271043
0.014820 31.601055 1.095226
0.015580 32.571650 0.923037
0.016340 31.489885 0.882553
0.017100 30.658105 0.782546
0.017860 31.200090 0.738847
0.018620 31.065700 0.711977
0.019380 31.211480 0.650290
0.020140 30.958820 0.644512
0.020900 29.827945 0.601082
0.021660 29.424890 0.535481
0.022420 28.743565 0.529017
0.023180 28.824815 0.512624
0.023950 28.960135 0.495283
0.024710 28.820510 0.474837
0.025470 27.480340 0.443126
0.026230 28.318520 0.431506
0.026990 27.255100 0.436047
0.027750 27.111135 0.420421
0.028510 26.284185 0.393186
0.029270 26.062535 0.387210
0.030030 26.214325 0.376552
0.030790 25.971315 0.371920
0.031550 25.459725 0.357677
0.032310 25.267230 0.345318
0.033070 24.636615 0.351036
0.033830 24.510595 0.327981
0.034590 24.369980 0.326895
0.035350 23.947020 0.330845
0.036110 23.335535 0.318289
0.036870 23.098795 0.302496
0.037630 22.659610 0.302663
0.038390 22.385325 0.293589
0.039150 21.918490 0.289095
0.039910 21.557850 0.286899
0.040670 21.352585 0.280771
0.041430 20.918405 0.274993
0.042190 20.540210 0.267330
0.042950 20.060220 0.265067
0.043710 20.203955 0.263076
0.044470 19.610830 0.255067
0.045230 19.065850 0.254643
0.045990 19.135590 0.249187
0.046750 18.403355 0.241192
0.047510 18.259310 0.237762
0.048270 17.779900 0.237005
0.049030 17.840070 0.226464
0.049790 17.241100 0.226694
0.050550 16.942075 0.226577
0.051310 16.581785 0.224420
0.052070 15.999405 0.216040
0.052830 15.739075 0.214081
0.053590 15.391420 0.214038
0.054350 15.111195 0.212440
0.055110 14.874890 0.204714
0.055870 14.831245 0.206754
0.056630 14.129505 0.206132
0.057390 14.173790 0.198356
0.058150 13.652165 0.199763
0.058910 13.315980 0.197603
0.059670 13.081815 0.193320
0.060430 13.045055 0.192528
0.061190 12.352430 0.191188
0.061950 12.175340 0.185753
0.062710 12.229180 0.185647
0.063470 11.707600 0.185428
0.064230 11.449075 0.179395
0.064990 11.075810 0.178723
0.065750 11.170310 0.175541
0.066510 10.678855 0.178136
0.067270 10.291410 0.174671
0.068030 10.146075 0.171132
0.068790 9.801140 0.167514
0.069550 9.686890 0.167748
0.070310 9.417645 0.163536
0.071070 9.096525 0.161987
0.071830 8.997265 0.162825
0.072590 8.805045 0.161333
0.073350 8.542245 0.158115
0.074120 8.519390 0.154897
0.074880 8.002025 0.155244
0.075640 7.828875 0.154862
0.076400 7.847685 0.153193
0.077160 7.444035 0.150509
0.077920 7.121155 0.149600
0.078680 7.115045 0.148939
0.079440 6.895425 0.145064
0.080200 6.747200 0.145736
0.080960 6.372070 0.143960
0.081720 6.280415 0.143497
0.082480 6.266765 0.141245
0.083240 5.888305 0.140138
0.084000 5.725775 0.140948
0.084760 5.746620 0.142726
0.085520 5.570580 0.142564
0.086280 5.380745 0.140824
0.087040 5.136235 0.140492
0.087800 4.935715 0.139233
0.088560 4.798655 0.141913
0.089320 4.678460 0.145697
0.090080 4.532245 0.145205
0.090840 4.549150 0.145347
0.091600 4.070740 0.144615
0.092360 4.089100 0.145838
0.093120 3.982015 0.147514
0.093880 3.979530 0.146376
0.094640 3.672805 0.144049
0.095400 3.693000 0.140863
0.096160 3.566560 0.140350
0.096920 3.405830 0.136344
0.097680 3.243100 0.135265
0.098440 3.066800 0.134254
0.099200 3.028300 0.135438
0.099960 2.929575 0.132613
0.100720 2.817620 0.133978
0.101480 2.838150 0.132125
0.102240 2.622945 0.129254
0.103000 2.524195 0.125513
0.103760 2.548020 0.123465
0.104520 2.338610 0.123639
0.105280 2.140020 0.123543
0.106040 2.119290 0.118805
0.106800 2.131915 0.118543
0.107560 1.876035 0.118161
0.108320 1.814510 0.117348
0.109080 1.931325 0.119682
0.109840 1.785635 0.118784
0.110600 1.906055 0.118890
0.111360 1.659795 0.114491
0.112120 1.597360 0.114770
0.112880 1.580275 0.114158
0.113640 1.468335 0.113055
0.114400 1.300540 0.112928
0.115160 1.204085 0.111284
0.115920 1.198470 0.110255
0.116680 1.143940 0.111213
0.117440 1.091265 0.109201
0.118200 1.077205 0.107461
0.118960 1.085265 0.108423
0.119720 0.906235 0.106779
0.120480 0.891645 0.105895
0.121240 0.849735 0.106386
0.122000 0.905210 0.105463
0.122760 0.800440 0.104562
0.123520 0.857005 0.103458
0.124280 0.632560 0.103533
0.125040 0.721460 0.102005
0.125800 0.669865 0.100760
0.126560 0.665890 0.100046
0.127320 0.716300 0.099028
0.128080 0.529945 0.098798
0.128840 0.547675 0.100357
0.129600 0.502965 0.099028
0.130360 0.419910 0.097893
0.131120 0.556400 0.098112
0.131880 0.489150 0.097953
0.132640 0.512655 0.096687
0.133400 0.418920 0.096096
0.134160 0.288495 0.095088
0.134920 0.312765 0.095396
0.135680 0.330090 0.093971
0.136440 0.374670 0.093964
0.137200 0.362940 0.093380
0.137960 0.326620 0.093639
0.138730 0.179170 0.092008
0.139490 0.310115 0.092341
0.140250 0.270970 0.091022
0.141010 0.264345 0.091927
0.141770 0.256535 0.090856
0.142530 0.218005 0.091227
0.143290 0.351760 0.091319
0.144050 0.182860 0.090530
0.144810 0.244145 0.090325
0.145570 0.245465 0.090449
0.146330 0.324985 0.089890
0.147090 0.171245 0.089579
0.147850 0.121725 0.088197
0.148610 0.215390 0.088465
0.149370 0.317755 0.088822
0.150130 0.250970 0.088748
0.150890 0.184010 0.087341
0.151650 0.260280 0.087507
0.152410 0.125015 0.087320
0.153170 0.134815 0.087100
0.153930 0.200820 0.086711
0.154690 0.222465 0.085944
0.155450 0.254540 0.085226
0.156210 0.310905 0.085435
0.156970 0.181895 0.084498
0.157730 0.186650 0.085095
0.158490 0.206225 0.083982
0.159250 0.079885 0.084784
0.160010 0.133975 0.083663
0.160770 0.166395 0.084169
0.161530 0.165960 0.083695
0.162290 0.200900 0.083632
0.163050 0.206890 0.082949
0.163810 0.278735 0.082344
0.164570 0.171790 0.083030
0.165330 0.174700 0.082649
0.166090 0.242700 0.081570
0.166850 0.221720 0.082189
0.167610 0.233775 0.081132
0.168370 0.152255 0.082270
0.169130 0.173860 0.081086
0.169890 0.203830 0.082691
0.170650 0.152210 0.080941
0.171410 0.247040 0.079912
0.172170 0.239465 0.080569
0.172930 0.229990 0.081330
0.173690 0.104880 0.081436
0.174450 0.192115 0.081630
0.175210 0.140265 0.081683
0.175970 0.262310 0.082500
0.176730 0.268790 0.082666
0.177490 0.163070 0.082295
0.178250 0.162120 0.083129
0.179010 0.227905 0.084413
0.179770 0.363930 0.085262
0.180530 0.238605 0.085269
0.181290 0.333880 0.085951
0.182050 0.179970 0.085771
0.182810 0.367750 0.086153
0.183570 0.385160 0.087560
0.184330 0.301745 0.088066
0.185090 0.184135 0.087001
0.185850 0.302655 0.087302
0.186610 0.246475 0.089148
0.187370 0.172750 0.088320
0.188130 0.330315 0.088455
0.188890 0.213030 0.089374
0.189650 0.283715 0.087938
0.190410 0.201385 0.088027
0.191170 0.291130 0.089607
0.191930 0.342665 0.089661
0.192690 0.186980 0.089155
0.193450 0.245120 0.089066
0.194210 0.281250 0.090587
0.194970 0.179220 0.090159
0.195730 0.287805 0.090269
0.196490 0.304335 0.089289
0.197250 0.314660 0.091156
0.198010 0.205485 0.089646
0.198770 0.275565 0.090004
0.199530 0.322865 0.090149
0.200290 0.417645 0.090555
0.201050 0.290395 0.090944
0.201810 0.304835 0.091192
0.202570 0.180500 0.091124
0.203330 0.298880 0.090110
0.204090 0.281615 0.089579
0.204850 0.331820 0.091117
0.205610 0.262910 0.091775
0.206370 0.150935 0.090679
0.207130 0.153995 0.092001
0.207890 0.288325 0.091223
0.208650 0.316570 0.092008
0.209410 0.220890 0.089890
0.210170 0.297905 0.090615
0.210930 0.313705 0.090849
0.211690 0.334145 0.091963
0.212450 0.264345 0.091220
0.213210 0.262090 0.090134
0.213970 0.319875 0.090240
0.214730 0.286395 0.090608
0.215490 0.238170 0.091015
0.216250 0.266475 0.090725
0.217010 0.275820 0.090781
0.217770 0.193640 0.091227
0.218530 0.194125 0.090322
0.219290 0.210860 0.089749
0.220050 0.262290 0.089597
0.220810 0.270450 0.089388
0.221570 0.244260 0.089735
0.222330 0.260465 0.089247
0.223090 0.180890 0.088999
0.223850 0.282385 0.090530
0.224610 0.206910 0.088091
0.225370 0.271290 0.088624
0.226130 0.264255 0.087758
0.226890 0.213810 0.087168
0.227650 0.291305 0.086436
0.228410 0.232960 0.086146
0.229170 0.201695 0.085371
0.229930 0.176060 0.085513
0.230690 0.253820 0.085552
0.231450 0.301195 0.084268
0.232210 0.141320 0.086043
0.232970 0.188790 0.084968
0.233730 0.256255 0.085608
0.234490 0.159955 0.083727
0.235250 0.300265 0.083805
0.236010 0.208470 0.082984
0.236770 0.201370 0.083073
0.237530 0.132220 0.082931
0.238290 0.153750 0.082161
0.239050 0.188980 0.081955
0.239810 0.242075 0.081839
0.240570 0.237850 0.081616
0.241330 0.117905 0.081764
0.242090 0.158085 0.080849
0.242850 0.294910 0.081803
0.243610 0.235155 0.080633
0.244370 0.215955 0.080156
0.245130 0.107345 0.080682
0.245890 0.071435 0.080230
0.246650 0.112760 0.079699
0.247410 0.197885 0.079455
0.248170 0.137405 0.079887
0.248930 0.183940 0.080308
0.249690 0.132375 0.078854
0.250450 0.210445 0.077656
0.251210 0.175795 0.078554
0.251970 0.183610 0.078982
0.252730 0.063660 0.078568
0.253490 0.212445 0.078009
0.254250 0.221855 0.077447
0.255010 0.205155 0.076637
0.255770 0.114320 0.076701
0.256530 0.203230 0.075803
0.257290 0.077500 0.076443
0.258050 0.097830 0.076581
0.258810 0.219770 0.075658
0.259570 0.136250 0.075965
0.260330 0.120140 0.075396
0.261090 0.168650 0.075354
0.261850 0.147265 0.075718
0.262610 0.020850 0.074936
0.263370 0.083470 0.073975
0.264130 0.110745 0.074922
0.264890 0.103195 0.074243
0.265650 0.085250 0.074371
0.266410 0.254000 0.073833
0.267170 0.077635 0.074162
0.267930 0.165210 0.074371
0.268690 0.097810 0.073349
0.269450 0.164755 0.072949
0.270210 0.109365 0.073349
0.270970 0.105315 0.072603
0.271720 0.156015 0.071404
0.272480 0.056075 0.072995
0.273240 0.092610 0.072019
0.274000 0.074500 0.071913
0.274760 0.156180 0.072302
0.275520 0.093575 0.072062
0.276280 0.123295 0.071262
0.277040 0.084630 0.071605
0.277800 0.165975 0.070877
0.278560 0.035915 0.071181
0.279320 0.023405 0.070675
0.280080 0.100940 0.070350
0.280840 0.072755 0.070453
0.281600 0.092335 0.070622
0.282360 0.180905 0.070573
0.283120 0.146745 0.069915
0.283880 0.082510 0.070145
0.284640 -0.042595 0.069943
0.285400 0.100815 0.069466
0.286160 0.067135 0.069774
0.286920 0.121835 0.070736
0.287680 0.157200 0.069901
0.288440 0.081900 0.070004
0.289200 0.025185 0.070120
0.289960 0.057780 0.069979
0.290720 0.051515 0.070626
0.291480 0.046930 0.070315
0.292240 0.117855 0.070495
0.293000 0.083505 0.070665
0.293760 0.119275 0.070728
0.294520 0.168470 0.071167
0.295280 0.084710 0.070877
0.296040 0.029610 0.071372
0.296800 0.058995 0.071082
0.297560 0.169270 0.070672
0.298320 0.083525 0.070817
0.299080 0.040400 0.070675
0.299840 0.062865 0.070311
0.300600 0.171330 0.069873
0.301360 0.125155 0.069236
0.302120 0.131645 0.070194
0.302880 0.103890 0.069356
0.303640 0.049395 0.070332
0.304400 0.070890 0.069795
0.305160 0.067140 0.068929
0.305920 0.174325 0.069855
0.306680 0.098000 0.070905
0.307440 0.070475 0.070757
0.308200 0.098935 0.070859
0.308960 0.007690 0.070424
0.309720 0.072605 0.070626
0.310480 0.120290 0.070930
0.311240 0.160415 0.070796
0.312000 0.062955 0.071337
0.312760 0.048805 0.070767
0.313520 0.004680 0.070711
0.314280 0.051995 0.071298
0.315040 0.078175 0.073140
0.315800 0.031010 0.072419
0.316560 0.046895 0.072634
0.317320 0.160360 0.072783
0.318080 0.097710 0.073306
0.318830 0.084070 0.073663
0.319590 0.071725 0.073851
0.320350 0.014275 0.074165
0.321110 -0.029695 0.073819
0.321870 0.059260 0.074965
0.322630 0.072105 0.074470
0.323390 0.015535 0.074625
0.324150 0.126585 0.075446
0.324910 0.065210 0.074883
0.325670 0.087070 0.074254
0.326430 0.115095 0.074979
0.327190 0.133370 0.074710
0.327950 0.048480 0.074742
0.328710 0.007470 0.075258
0.329470 0.058470 0.075573
0.330230 0.074055 0.075438
0.330990 0.113420 0.075513
0.331750 0.034220 0.075994
0.332510 0.089665 0.075442
0.333270 0.080380 0.075994
0.334030 0.037625 0.076471
0.334790 0.059795 0.075810
0.335550 -0.019195 0.077069
0.336310 -0.019590 0.076001
0.337070 0.102435 0.075909
0.337830 0.074720 0.076810
0.338590 0.087815 0.076347
0.339350 0.063810 0.077136
0.340110 0.057945 0.076566
0.340870 0.099690 0.076895
0.341630 0.089960 0.077903
0.342390 0.046335 0.077281
0.343150 0.099255 0.076963
0.343910 0.110090 0.077337
0.344670 0.052640 0.077012
0.345430 0.079680 0.077277
0.346190 0.075865 0.077603
0.346950 -0.000015 0.077942
0.347710 0.050445 0.078547
0.348470 0.046440 0.078002
0.349220 -0.014870 0.077977
0.349980 0.072370 0.077931
0.350740 0.091545 0.077634
0.351500 0.111555 0.075958
0.352260 0.041720 0.075350
0.353020 0.088225 0.075053
0.353780 0.010435 0.073656
0.354540 0.023520 0.074441
0.355300 -0.056015 0.075269
0.356060 0.070280 0.074211
0.356820 0.114820 0.074922
0.357580 0.032520 0.075244
0.358340 0.076360 0.075223
0.359100 0.008440 0.074841
0.359860 0.033225 0.074735
0.360620 0.060490 0.075481
0.361380 0.011550 0.075018
0.362140 0.138640 0.076082
0.362900 0.160080 0.075760
0.363660 0.057825 0.075792
0.364420 0.080000 0.075495
0.365180 0.139925 0.075704
0.365940 0.027115 0.076450
0.366700 0.097580 0.076079
0.367460 0.100895 0.078218
0.368220 0.048725 0.077171
0.368980 0.045435 0.077790
0.369740 -0.016800 0.077401
0.370500 0.042570 0.077868
0.371260 -0.013295 0.078865
0.372020 0.170145 0.079441
0.372770 0.002460 0.079516
0.373530 0.152225 0.080965
0.374290 0.103895 0.080177
0.375050 0.109135 0.081913
0.375810 0.140430 0.081602
0.376570 0.057675 0.082150
0.377330 0.086060 0.082910
0.378090 -0.024475 0.082946
0.378850 0.032805 0.084310
0.379610 0.176820 0.083936
0.380370 -0.091595 0.085354
0.381130 0.105645 0.085173
0.381890 0.074545 0.085283
0.382650 -0.044445 0.086651
0.383410 -0.006120 0.087348
0.384170 0.009820 0.087645
0.384930 -0.028375 0.087125
0.385690 0.174935 0.088479
0.386450 0.173880 0.089530
0.387210 0.114580 0.089318
0.387970 0.051390 0.091591
0.388730 0.038020 0.091156
0.389490 0.086795 0.099116
0.390250 0.101860 0.093391
0.391010 -0.013280 0.092670
0.391770 -0.017160 0.093515
0.392520 0.071890 0.093967
0.393280 0.062310 0.094038
0.394040 0.109385 0.096856
0.394800 0.066975 0.095339
0.395560 0.076915 0.097348
0.396320 0.113955 0.097698
0.397080 0.082620 0.099402
0.397840 0.034695 0.098943
0.398600 0.117420 0.100424
0.399360 0.016130 0.100414
0.400120 0.153690 0.100838
0.400880 0.165100 0.101206
0.401640 0.135470 0.102666
0.402400 -0.029150 0.102408
0.403160 0.049080 0.104632
0.403920 0.068645 0.105407
0.404680 0.000760 0.203706
0.405440 0.082005 0.105088
0.406200 -0.054415 0.103939
0.406960 -0.022015 0.106796
0.407720 0.008250 0.106874
0.408480 0.181970 0.107486
0.409240 0.009670 0.106736
0.409990 0.056660 0.104289
0.410750 0.176750 0.107829
0.411510 0.167250 0.105233
0.412270 0.168140 0.108101
0.413030 0.035260 0.108547
0.413790 0.119000 0.108462
0.414550 0.073315 0.108978
0.415310 0.065165 0.109374
0.416070 0.019865 0.109367
0.416830 0.149820 0.110481
0.417590 0.052465 0.110103
0.418350 0.020805 0.114332
0.419110 0.114525 0.111984
0.419870 0.081795 0.111361
0.420630 0.117880 0.115697
0.421390 0.105395 0.112595
0.422150 0.020365 0.114540
0.422910 0.114015 0.117076
0.423670 0.074050 0.116931
0.424430 0.164900 0.119565
0.425190 -0.010515 0.118695
0.425940 0.112930 0.121287
0.426700 0.074725 0.121407
0.427460 0.114000 0.122351
0.428220 0.104915 0.122825
0.428980 0.079110 0.124869
0.429740 0.092170 0.126022
0.430500 0.074205 0.128773
0.431260 -0.050470 0.129968
0.432020 0.200885 0.133239
0.432780 -0.002305 0.130322
0.433540 0.002485 0.135654
0.434300 0.225140 0.136269
0.435060 0.106750 0.137051
