# Supplementary material for: De novo design of proteins housing excitonically coupled chlorophyll special pairs
Source: Nat Chem Biol. 2024 Jun 3;20(7):906–15. doi: 10.1038/s41589-024-01626-0 (PMC11213709; doi:10.1038/s41589-024-01626-0)
Supplement: Supplementary file 5 — Raw SAXS data for SP1, SP2 and SP3 apo proteins. [file 41589_2024_1626_MOESM5_ESM.zip › SAXS_data_Fig2/SP1_166uM/Average/SP1_166uM_snap_00008.sub.1.ave.dat]

0.010260 28.336185 5.001630
0.011020 34.109395 3.400092
0.011780 30.261345 2.574455
0.012540 32.914755 1.871991
0.013300 31.693900 1.412132
0.014060 32.003340 1.224197
0.014820 30.087260 1.065707
0.015580 30.401730 0.941259
0.016340 30.528730 0.904692
0.017100 30.274620 0.793632
0.017860 29.064955 0.788663
0.018620 29.808520 0.705276
0.019380 28.987540 0.680746
0.020140 28.586770 0.612960
0.020900 27.970660 0.597801
0.021660 27.556985 0.549685
0.022420 27.778335 0.520888
0.023180 27.787985 0.493289
0.023950 27.315300 0.480598
0.024710 26.956785 0.452366
0.025470 27.847930 0.445106
0.026230 27.365495 0.442026
0.026990 26.674595 0.422221
0.027750 25.854055 0.404307
0.028510 25.789735 0.401984
0.029270 25.704390 0.382033
0.030030 25.088760 0.375612
0.030790 24.716250 0.364268
0.031550 24.650060 0.359165
0.032310 24.184420 0.352334
0.033070 24.307415 0.341676
0.033830 23.946925 0.337702
0.034590 23.475445 0.323260
0.035350 23.124765 0.330665
0.036110 22.726080 0.311998
0.036870 22.546210 0.306489
0.037630 21.958760 0.298950
0.038390 21.601890 0.293678
0.039150 21.675795 0.289010
0.039910 21.321825 0.281213
0.040670 20.626085 0.282284
0.041430 21.000655 0.276878
0.042190 20.115930 0.266489
0.042950 20.232305 0.260757
0.043710 19.682335 0.259583
0.044470 19.187110 0.254533
0.045230 18.967600 0.255131
0.045990 18.864910 0.246538
0.046750 18.087370 0.239374
0.047510 17.677485 0.231443
0.048270 18.144780 0.233409
0.049030 17.212850 0.231793
0.049790 17.087650 0.230972
0.050550 16.845720 0.224314
0.051310 16.664015 0.224120
0.052070 16.261310 0.222228
0.052830 15.780815 0.218550
0.053590 15.786275 0.217447
0.054350 15.139660 0.216079
0.055110 15.186500 0.210085
0.055870 15.028370 0.209074
0.056630 14.209685 0.208487
0.057390 14.006840 0.202058
0.058150 13.901930 0.196531
0.058910 13.535640 0.195721
0.059670 13.180220 0.194417
0.060430 12.830660 0.192694
0.061190 12.580930 0.186503
0.061950 12.419840 0.187779
0.062710 12.295415 0.185753
0.063470 11.768760 0.182344
0.064230 11.383370 0.181637
0.064990 11.190450 0.183455
0.065750 11.107000 0.176450
0.066510 10.944940 0.176390
0.067270 10.515070 0.174668
0.068030 10.105445 0.172465
0.068790 9.877555 0.170636
0.069550 9.679565 0.168239
0.070310 9.119740 0.165806
0.071070 9.288525 0.162716
0.071830 9.192525 0.163547
0.072590 8.798480 0.158614
0.073350 8.543730 0.158416
0.074120 8.317210 0.155962
0.074880 8.443655 0.155644
0.075640 8.033040 0.154098
0.076400 7.922155 0.153087
0.077160 7.610880 0.148830
0.077920 7.351025 0.150021
0.078680 6.829410 0.147100
0.079440 6.818690 0.148755
0.080200 6.784850 0.148112
0.080960 6.406320 0.143755
0.081720 6.432075 0.142829
0.082480 6.010800 0.141598
0.083240 6.107570 0.141839
0.084000 5.852135 0.142571
0.084760 5.640875 0.143303
0.085520 5.411395 0.143151
0.086280 5.365775 0.141669
0.087040 5.301595 0.140276
0.087800 4.895425 0.140552
0.088560 4.754360 0.140573
0.089320 4.806210 0.141566
0.090080 4.534880 0.143939
0.090840 4.572505 0.146114
0.091600 4.261120 0.145856
0.092360 4.065195 0.144908
0.093120 3.907805 0.146411
0.093880 3.858385 0.145463
0.094640 3.611710 0.145714
0.095400 3.568410 0.144890
0.096160 3.548655 0.140180
0.096920 3.360180 0.137617
0.097680 3.151445 0.137104
0.098440 3.392555 0.137274
0.099200 3.033585 0.134707
0.099960 3.039160 0.133377
0.100720 2.885305 0.133950
0.101480 2.644390 0.131216
0.102240 2.836205 0.128076
0.103000 2.578275 0.126549
0.103760 2.570625 0.123377
0.104520 2.355095 0.122107
0.105280 2.263190 0.122419
0.106040 2.048870 0.119562
0.106800 2.247660 0.119077
0.107560 2.025495 0.118487
0.108320 1.847455 0.118020
0.109080 1.843405 0.119385
0.109840 1.905025 0.117228
0.110600 1.687885 0.117599
0.111360 1.596005 0.116980
0.112120 1.384300 0.117348
0.112880 1.442610 0.114887
0.113640 1.447515 0.112592
0.114400 1.221350 0.111460
0.115160 1.298975 0.110750
0.115920 1.124390 0.109296
0.116680 1.172135 0.110619
0.117440 1.068240 0.109017
0.118200 1.212730 0.107942
0.118960 0.998600 0.107217
0.119720 0.990260 0.106312
0.120480 0.979820 0.106337
0.121240 1.075880 0.105530
0.122000 0.864000 0.105509
0.122760 0.714830 0.104314
0.123520 0.841635 0.102065
0.124280 0.757175 0.102984
0.125040 0.687870 0.102295
0.125800 0.834575 0.101425
0.126560 0.656135 0.101040
0.127320 0.548055 0.099777
0.128080 0.492445 0.099752
0.128840 0.500260 0.099897
0.129600 0.438855 0.100000
0.130360 0.573535 0.097426
0.131120 0.496465 0.097058
0.131880 0.472630 0.097044
0.132640 0.500800 0.095640
0.133400 0.518755 0.096421
0.134160 0.453990 0.096033
0.134920 0.494370 0.093886
0.135680 0.330485 0.093709
0.136440 0.300225 0.092995
0.137200 0.358370 0.093617
0.137960 0.353940 0.093472
0.138730 0.434360 0.092673
0.139490 0.329375 0.092185
0.140250 0.231355 0.090180
0.141010 0.346005 0.091584
0.141770 0.201545 0.091743
0.142530 0.293065 0.090516
0.143290 0.322085 0.090587
0.144050 0.217920 0.090658
0.144810 0.173315 0.089791
0.145570 0.276345 0.090209
0.146330 0.192990 0.088769
0.147090 0.078995 0.089728
0.147850 0.198805 0.088246
0.148610 0.139235 0.087893
0.149370 0.313295 0.088953
0.150130 0.252230 0.089095
0.150890 0.154190 0.087044
0.151650 0.196650 0.087468
0.152410 0.174835 0.086429
0.153170 0.343385 0.086231
0.153930 0.219580 0.085965
0.154690 0.223265 0.085566
0.155450 0.218550 0.086708
0.156210 0.266320 0.085891
0.156970 0.223010 0.084848
0.157730 0.113270 0.085106
0.158490 0.262805 0.084261
0.159250 0.295655 0.085035
0.160010 0.096280 0.084219
0.160770 0.200185 0.084063
0.161530 0.270190 0.083497
0.162290 0.140600 0.083098
0.163050 0.114285 0.082196
0.163810 0.179555 0.083098
0.164570 0.179035 0.082790
0.165330 0.204140 0.083253
0.166090 0.192210 0.081846
0.166850 0.132705 0.081938
0.167610 0.255280 0.082256
0.168370 0.151730 0.082252
0.169130 0.202455 0.080888
0.169890 0.235470 0.081333
0.170650 0.289720 0.080046
0.171410 0.202190 0.080446
0.172170 0.174840 0.080951
0.172930 0.264740 0.080909
0.173690 0.128765 0.081319
0.174450 0.106365 0.082461
0.175210 0.282545 0.082408
0.175970 0.219250 0.081726
0.176730 0.258690 0.082461
0.177490 0.189295 0.083327
0.178250 0.275320 0.082627
0.179010 0.169245 0.085736
0.179770 0.238180 0.085329
0.180530 0.214315 0.086036
0.181290 0.252150 0.086658
0.182050 0.286905 0.086400
0.182810 0.304360 0.087111
0.183570 0.237365 0.087051
0.184330 0.246055 0.086202
0.185090 0.265630 0.089038
0.185850 0.201635 0.087274
0.186610 0.104240 0.087737
0.187370 0.261560 0.088455
0.188130 0.246535 0.088115
0.188890 0.295670 0.088048
0.189650 0.346945 0.088190
0.190410 0.234950 0.089699
0.191170 0.386730 0.089558
0.191930 0.177375 0.090184
0.192690 0.349735 0.089360
0.193450 0.312885 0.089194
0.194210 0.246035 0.090364
0.194970 0.290105 0.089661
0.195730 0.216365 0.090750
0.196490 0.308455 0.090647
0.197250 0.317650 0.090704
0.198010 0.342960 0.090859
0.198770 0.257240 0.091124
0.199530 0.348190 0.090902
0.200290 0.263855 0.090757
0.201050 0.140175 0.091556
0.201810 0.239155 0.090050
0.202570 0.280970 0.091588
0.203330 0.385330 0.091209
0.204090 0.324925 0.092062
0.204850 0.246185 0.090810
0.205610 0.165005 0.090290
0.206370 0.271260 0.090537
0.207130 0.262670 0.091372
0.207890 0.371145 0.091266
0.208650 0.321820 0.090594
0.209410 0.271560 0.090937
0.210170 0.183925 0.091174
0.210930 0.310085 0.090276
0.211690 0.266900 0.091796
0.212450 0.230990 0.090891
0.213210 0.301280 0.089947
0.213970 0.466845 0.090884
0.214730 0.159260 0.090417
0.215490 0.326180 0.092104
0.216250 0.255220 0.090835
0.217010 0.291190 0.090849
0.217770 0.240675 0.090251
0.218530 0.272065 0.090463
0.219290 0.247410 0.089583
0.220050 0.280965 0.090053
0.220810 0.238985 0.089484
0.221570 0.231480 0.089035
0.222330 0.229345 0.090743
0.223090 0.349690 0.089905
0.223850 0.288670 0.088412
0.224610 0.345720 0.088218
0.225370 0.303540 0.087069
0.226130 0.288425 0.087415
0.226890 0.270685 0.088533
0.227650 0.188070 0.086772
0.228410 0.155795 0.086867
0.229170 0.204320 0.085781
0.229930 0.318255 0.085622
0.230690 0.237495 0.084901
0.231450 0.106535 0.084632
0.232210 0.177040 0.085672
0.232970 0.088910 0.084013
0.233730 0.122755 0.084151
0.234490 0.131965 0.083136
0.235250 0.238365 0.083589
0.236010 0.179385 0.083745
0.236770 0.149005 0.082783
0.237530 0.202650 0.082769
0.238290 0.258805 0.081719
0.239050 0.117835 0.081917
0.239810 0.115525 0.081856
0.240570 0.141965 0.081747
0.241330 0.194315 0.081846
0.242090 0.202280 0.082062
0.242850 0.190090 0.081277
0.243610 0.143795 0.080495
0.244370 0.268545 0.081132
0.245130 0.188050 0.081082
0.245890 0.137730 0.080884
0.246650 0.183580 0.079406
0.247410 0.239635 0.078982
0.248170 0.171785 0.079187
0.248930 0.165160 0.078706
0.249690 0.182420 0.078465
0.250450 0.309985 0.079006
0.251210 0.216210 0.078472
0.251970 0.155790 0.078678
0.252730 0.127415 0.077762
0.253490 0.028780 0.077850
0.254250 0.034175 0.078197
0.255010 0.174460 0.077263
0.255770 0.145025 0.076446
0.256530 0.137945 0.076397
0.257290 0.113340 0.076570
0.258050 0.157555 0.075767
0.258810 0.133715 0.076114
0.259570 0.122400 0.075746
0.260330 0.087810 0.076089
0.261090 0.102370 0.075569
0.261850 0.238535 0.074784
0.262610 0.242030 0.074798
0.263370 0.094370 0.073628
0.264130 0.138885 0.073518
0.264890 0.124135 0.073784
0.265650 0.144950 0.072946
0.266410 0.067600 0.073826
0.267170 0.078440 0.073409
0.267930 0.177715 0.073112
0.268690 0.080445 0.073617
0.269450 0.143860 0.072900
0.270210 0.088445 0.073094
0.270970 0.209295 0.073161
0.271720 0.163850 0.072595
0.272480 0.076010 0.072673
0.273240 0.172925 0.072412
0.274000 0.189420 0.072026
0.274760 0.043550 0.072472
0.275520 0.182975 0.071793
0.276280 0.032880 0.071386
0.277040 0.065250 0.071443
0.277800 0.107800 0.071549
0.278560 0.127100 0.071022
0.279320 0.065080 0.070103
0.280080 0.168150 0.070336
0.280840 0.123435 0.070032
0.281600 0.114825 0.069890
0.282360 0.117770 0.070520
0.283120 0.146230 0.070636
0.283880 0.091900 0.069540
0.284640 0.096260 0.069883
0.285400 -0.002080 0.069869
0.286160 -0.003555 0.069441
0.286920 0.088000 0.070658
0.287680 0.085240 0.070117
0.288440 0.048395 0.070421
0.289200 0.060565 0.070315
0.289960 0.025490 0.070064
0.290720 0.060185 0.069512
0.291480 0.122335 0.070357
0.292240 0.133510 0.070343
0.293000 0.087625 0.070322
0.293760 0.113360 0.070746
0.294520 0.086135 0.070385
0.295280 0.099215 0.070463
0.296040 0.005410 0.070350
0.296800 0.043595 0.071061
0.297560 0.151455 0.070806
0.298320 0.099320 0.070771
0.299080 0.036920 0.071301
0.299840 0.071710 0.069795
0.300600 0.089585 0.069600
0.301360 0.081220 0.069593
0.302120 0.063190 0.069866
0.302880 0.017850 0.070555
0.303640 0.095070 0.068525
0.304400 0.075370 0.069611
0.305160 0.094350 0.068996
0.305920 0.020215 0.069820
0.306680 0.078225 0.070626
0.307440 0.033230 0.070446
0.308200 0.132325 0.070937
0.308960 0.092140 0.070626
0.309720 0.084165 0.071167
0.310480 0.178745 0.071248
0.311240 0.214955 0.070859
0.312000 0.073530 0.070304
0.312760 0.127595 0.070728
0.313520 0.120040 0.071149
0.314280 0.025230 0.070863
0.315040 0.026810 0.072005
0.315800 0.074765 0.072885
0.316560 0.062645 0.072822
0.317320 0.022925 0.073911
0.318080 0.060050 0.073918
0.318830 0.150375 0.073388
0.319590 0.013085 0.073218
0.320350 0.084060 0.074130
0.321110 0.118770 0.074968
0.321870 0.012625 0.074367
0.322630 0.126605 0.073982
0.323390 0.116155 0.074547
0.324150 0.050670 0.074897
0.324910 0.137905 0.075050
0.325670 0.098510 0.074675
0.326430 0.078130 0.074883
0.327190 -0.006015 0.075240
0.327950 0.128030 0.074798
0.328710 0.125190 0.074742
0.329470 0.133080 0.075502
0.330230 0.151550 0.075693
0.330990 0.103660 0.075279
0.331750 0.071350 0.075290
0.332510 0.061710 0.075230
0.333270 0.129345 0.075187
0.334030 0.106360 0.076326
0.334790 0.019275 0.075124
0.335550 0.116165 0.076577
0.336310 0.059540 0.076648
0.337070 0.061105 0.075827
0.337830 0.096950 0.076460
0.338590 0.053490 0.076089
0.339350 0.022385 0.075813
0.340110 0.036440 0.076223
0.340870 0.083875 0.077383
0.341630 0.049065 0.076772
0.342390 0.057115 0.077829
0.343150 0.069670 0.077313
0.343910 -0.037150 0.077429
0.344670 0.047315 0.076464
0.345430 0.025100 0.078656
0.346190 0.058255 0.077344
0.346950 0.139975 0.077680
0.347710 -0.020315 0.077500
0.348470 0.098885 0.077730
0.349220 0.094900 0.077415
0.349980 0.099210 0.077938
0.350740 0.033810 0.077415
0.351500 0.065910 0.076287
0.352260 0.150205 0.076040
0.353020 0.029130 0.074413
0.353780 -0.056560 0.074569
0.354540 0.040065 0.073833
0.355300 -0.064550 0.074982
0.356060 0.182960 0.074632
0.356820 0.019900 0.074611
0.357580 -0.000975 0.076358
0.358340 0.130265 0.075647
0.359100 0.058645 0.074059
0.359860 0.069160 0.075389
0.360620 -0.002325 0.075470
0.361380 0.092730 0.075046
0.362140 0.007945 0.075134
0.362900 0.026235 0.074678
0.363660 0.092750 0.074533
0.364420 0.050370 0.076255
0.365180 -0.018230 0.074724
0.365940 0.130500 0.075711
0.366700 0.100250 0.077624
0.367460 0.091905 0.077489
0.368220 -0.001080 0.077097
0.368980 0.127620 0.077111
0.369740 -0.029485 0.077949
0.370500 0.121925 0.078419
0.371260 0.103680 0.078395
0.372020 0.125695 0.079289
0.372770 0.036495 0.079459
0.373530 0.093250 0.080145
0.374290 0.176420 0.080598
0.375050 0.039345 0.080216
0.375810 0.108050 0.081991
0.376570 0.107630 0.081262
0.377330 0.082130 0.082217
0.378090 0.150475 0.082267
0.378850 0.116335 0.083412
0.379610 0.063815 0.083798
0.380370 0.174525 0.085042
0.381130 0.064660 0.085750
0.381890 -0.030700 0.086266
0.382650 0.051390 0.086747
0.383410 0.151890 0.087111
0.384170 0.109805 0.086948
0.384930 0.058530 0.088303
0.385690 0.070765 0.089791
0.386450 0.060075 0.089250
0.387210 0.007275 0.089625
0.387970 0.181570 0.089717
0.388730 0.084750 0.091616
0.389490 0.008465 0.105725
0.390250 0.063915 0.091835
0.391010 0.046015 0.092564
0.391770 0.143950 0.093317
0.392520 0.132805 0.095099
0.393280 0.108620 0.095269
0.394040 0.079365 0.095336
0.394800 0.121555 0.094767
0.395560 0.186030 0.098101
0.396320 0.084785 0.097288
0.397080 0.202205 0.098769
0.397840 0.218280 0.099215
0.398600 0.127450 0.100626
0.399360 -0.010615 0.099622
0.400120 0.086175 0.100806
0.400880 0.047940 0.101733
0.401640 0.046455 0.102627
0.402400 0.061310 0.102164
0.403160 0.049180 0.102977
0.403920 0.164790 0.104908
0.404680 0.119085 0.266358
0.405440 0.080910 0.103876
0.406200 0.125840 0.104919
0.406960 0.110340 0.105636
0.407720 0.052845 0.105004
0.408480 -0.091175 0.105297
0.409240 0.090970 0.106386
0.409990 -0.045175 0.106977
0.410750 -0.007260 0.107217
0.411510 -0.051890 0.107514
0.412270 0.152500 0.108985
0.413030 0.038425 0.108837
0.413790 0.185800 0.107472
0.414550 0.035960 0.110605
0.415310 0.175775 0.109095
0.416070 0.208895 0.110194
0.416830 0.040255 0.111559
0.417590 0.106880 0.110987
0.418350 0.005455 0.110919
0.419110 -0.111710 0.112656
0.419870 0.053700 0.113260
0.420630 -0.123450 0.113182
0.421390 0.159285 0.115442
0.422150 0.095160 0.116079
0.422910 0.158035 0.114933
0.423670 0.159275 0.116170
0.424430 0.013635 0.119774
0.425190 -0.034445 0.121641
0.425940 -0.012610 0.119569
0.426700 0.065325 0.122592
0.427460 0.039480 0.122889
0.428220 0.109775 0.124760
0.428980 0.072795 0.125269
0.429740 -0.030470 0.127069
0.430500 0.199435 0.128784
0.431260 0.138485 0.128345
0.432020 0.042425 0.131054
0.432780 0.104370 0.131955
0.433540 0.104055 0.135792
0.434300 -0.033730 0.136662
0.435060 -0.005850 0.138274
