# Supplementary material for: De novo design of proteins housing excitonically coupled chlorophyll special pairs
Source: Nat Chem Biol. 2024 Jun 3;20(7):906–15. doi: 10.1038/s41589-024-01626-0 (PMC11213709; doi:10.1038/s41589-024-01626-0)
Supplement: Supplementary file 5 — Raw SAXS data for SP1, SP2 and SP3 apo proteins. [file 41589_2024_1626_MOESM5_ESM.zip › SAXS_data_Fig2/SP1_166uM/Average/SP1_166uM_snap_00044.sub.1.ave.dat]

0.010260 30.697085 5.857567
0.011020 30.626085 3.163812
0.011780 31.097865 2.503260
0.012540 32.013495 1.837606
0.013300 33.441375 1.393363
0.014060 32.452290 1.209077
0.014820 31.865885 1.008412
0.015580 32.163250 0.952008
0.016340 30.022215 0.897779
0.017100 30.966960 0.796418
0.017860 31.216130 0.764950
0.018620 30.904050 0.719646
0.019380 30.226170 0.661881
0.020140 29.537445 0.662274
0.020900 29.619895 0.587786
0.021660 28.998175 0.559268
0.022420 29.060430 0.532684
0.023180 28.881395 0.501917
0.023950 28.316490 0.492649
0.024710 28.164045 0.477808
0.025470 28.083910 0.449844
0.026230 27.535910 0.432086
0.026990 26.636385 0.414639
0.027750 26.254735 0.406542
0.028510 26.440080 0.394897
0.029270 26.437970 0.392076
0.030030 25.964390 0.377786
0.030790 26.104080 0.375067
0.031550 25.158910 0.363207
0.032310 25.570455 0.350566
0.033070 24.580685 0.343805
0.033830 23.988280 0.338101
0.034590 23.924845 0.336241
0.035350 23.735590 0.323030
0.036110 23.475140 0.314572
0.036870 22.656280 0.310106
0.037630 22.756755 0.297362
0.038390 22.098980 0.297907
0.039150 21.982415 0.294031
0.039910 21.569525 0.289777
0.040670 20.918465 0.277649
0.041430 20.380510 0.276803
0.042190 20.383190 0.264219
0.042950 19.908600 0.268324
0.043710 19.617585 0.258964
0.044470 19.085190 0.259844
0.045230 19.163705 0.252829
0.045990 18.685450 0.245378
0.046750 18.569595 0.247069
0.047510 17.958255 0.240555
0.048270 17.867895 0.240948
0.049030 17.808020 0.233363
0.049790 16.948570 0.231340
0.050550 16.827235 0.228801
0.051310 16.303580 0.224551
0.052070 16.268300 0.219774
0.052830 15.983650 0.216955
0.053590 15.515070 0.210269
0.054350 15.094775 0.209307
0.055110 14.940215 0.209211
0.055870 14.794640 0.207744
0.056630 14.515710 0.206103
0.057390 14.069630 0.198723
0.058150 13.767945 0.199261
0.058910 13.165310 0.197914
0.059670 13.312905 0.196552
0.060430 12.794905 0.191570
0.061190 12.412015 0.189834
0.061950 12.313170 0.186616
0.062710 11.683935 0.183960
0.063470 11.926505 0.184229
0.064230 11.456785 0.182062
0.064990 11.175185 0.177023
0.065750 11.027330 0.177493
0.066510 10.672175 0.176846
0.067270 10.240245 0.172330
0.068030 10.124925 0.171602
0.068790 9.825435 0.169597
0.069550 9.563745 0.166439
0.070310 9.074685 0.165700
0.071070 8.980955 0.161733
0.071830 8.980895 0.162210
0.072590 8.739570 0.161535
0.073350 8.564975 0.156697
0.074120 8.153675 0.155301
0.074880 8.195805 0.153140
0.075640 7.690705 0.154827
0.076400 7.688470 0.153451
0.077160 7.429675 0.151223
0.077920 7.283075 0.150442
0.078680 7.037520 0.147687
0.079440 6.938800 0.148508
0.080200 6.655505 0.144042
0.080960 6.428160 0.143964
0.081720 6.222080 0.142673
0.082480 6.242355 0.140774
0.083240 5.890335 0.139908
0.084000 5.683775 0.139593
0.084760 5.764365 0.144229
0.085520 5.470880 0.142938
0.086280 5.327145 0.140608
0.087040 5.166790 0.140131
0.087800 4.826175 0.138200
0.088560 4.741070 0.140361
0.089320 4.634960 0.143232
0.090080 4.537045 0.144692
0.090840 4.276235 0.145332
0.091600 4.218145 0.146439
0.092360 3.947920 0.145601
0.093120 3.926680 0.144349
0.093880 4.018430 0.142291
0.094640 3.857990 0.146086
0.095400 3.619395 0.141082
0.096160 3.479380 0.140375
0.096920 3.418265 0.139388
0.097680 3.265245 0.134996
0.098440 3.140705 0.137443
0.099200 3.053285 0.135912
0.099960 2.826080 0.133455
0.100720 2.574360 0.132189
0.101480 2.819360 0.130891
0.102240 2.679190 0.126153
0.103000 2.549320 0.127482
0.103760 2.352300 0.123777
0.104520 2.427070 0.122797
0.105280 2.259845 0.122627
0.106040 2.092755 0.118868
0.106800 1.997100 0.120856
0.107560 2.020010 0.119095
0.108320 1.806605 0.118946
0.109080 1.856025 0.120060
0.109840 1.766235 0.117051
0.110600 1.733070 0.116941
0.111360 1.617135 0.117369
0.112120 1.722570 0.115781
0.112880 1.413650 0.114059
0.113640 1.331820 0.112822
0.114400 1.417945 0.112606
0.115160 1.333400 0.112359
0.115920 1.267180 0.109473
0.116680 1.362340 0.109735
0.117440 1.154060 0.107111
0.118200 1.009855 0.107518
0.118960 1.039965 0.108168
0.119720 1.164110 0.105789
0.120480 0.864270 0.106754
0.121240 0.961625 0.106467
0.122000 0.823100 0.104381
0.122760 0.887300 0.103978
0.123520 0.833025 0.103946
0.124280 0.769835 0.103278
0.125040 0.596200 0.102316
0.125800 0.620450 0.100979
0.126560 0.737795 0.101945
0.127320 0.557690 0.098741
0.128080 0.593920 0.100534
0.128840 0.422975 0.099781
0.129600 0.590095 0.099303
0.130360 0.490055 0.098656
0.131120 0.473700 0.097100
0.131880 0.511460 0.096110
0.132640 0.361990 0.096687
0.133400 0.509065 0.095764
0.134160 0.338505 0.095113
0.134920 0.338365 0.094788
0.135680 0.243490 0.093713
0.136440 0.355635 0.093073
0.137200 0.392670 0.094519
0.137960 0.293785 0.092107
0.138730 0.278770 0.093154
0.139490 0.343105 0.092857
0.140250 0.426300 0.092012
0.141010 0.269140 0.092178
0.141770 0.294740 0.092281
0.142530 0.185320 0.090990
0.143290 0.305000 0.090297
0.144050 0.245655 0.088649
0.144810 0.236960 0.091089
0.145570 0.205250 0.089689
0.146330 0.216600 0.089813
0.147090 0.220235 0.088582
0.147850 0.269120 0.089226
0.148610 0.190925 0.088151
0.149370 0.217910 0.088582
0.150130 0.203635 0.088639
0.150890 0.157745 0.088384
0.151650 0.269205 0.087709
0.152410 0.116420 0.087479
0.153170 0.227015 0.087235
0.153930 0.046430 0.085290
0.154690 0.236465 0.086630
0.155450 0.202765 0.085293
0.156210 0.125535 0.084604
0.156970 0.271415 0.085700
0.157730 0.221985 0.085463
0.158490 0.264905 0.085438
0.159250 0.146405 0.084950
0.160010 0.229195 0.084013
0.160770 0.052020 0.084562
0.161530 0.144520 0.082974
0.162290 0.242380 0.084530
0.163050 0.221390 0.083243
0.163810 0.282600 0.082977
0.164570 0.187695 0.082397
0.165330 0.144190 0.082288
0.166090 0.252510 0.081711
0.166850 0.159615 0.081107
0.167610 0.141210 0.082005
0.168370 0.181550 0.081354
0.169130 0.183890 0.081803
0.169890 0.266480 0.081202
0.170650 0.203980 0.080633
0.171410 0.257565 0.081262
0.172170 0.220085 0.081429
0.172930 0.272570 0.082072
0.173690 0.137505 0.081828
0.174450 0.238945 0.082030
0.175210 0.191655 0.082896
0.175970 0.175700 0.081998
0.176730 0.231725 0.082550
0.177490 0.241275 0.082355
0.178250 0.224495 0.083271
0.179010 0.221555 0.083663
0.179770 0.272915 0.086425
0.180530 0.392920 0.086266
0.181290 0.246330 0.086552
0.182050 0.195295 0.087366
0.182810 0.334100 0.086146
0.183570 0.289030 0.086786
0.184330 0.247820 0.086764
0.185090 0.161505 0.088020
0.185850 0.376595 0.087825
0.186610 0.405275 0.088144
0.187370 0.284230 0.088122
0.188130 0.293335 0.088738
0.188890 0.193630 0.088412
0.189650 0.326215 0.089501
0.190410 0.402270 0.089296
0.191170 0.337890 0.088568
0.191930 0.344725 0.089399
0.192690 0.280560 0.089176
0.193450 0.346060 0.089211
0.194210 0.266165 0.089975
0.194970 0.276880 0.089958
0.195730 0.291140 0.090191
0.196490 0.282195 0.091220
0.197250 0.177895 0.090520
0.198010 0.254245 0.090580
0.198770 0.324995 0.090987
0.199530 0.375835 0.089912
0.200290 0.368530 0.090760
0.201050 0.257085 0.091050
0.201810 0.284885 0.091577
0.202570 0.231685 0.090523
0.203330 0.300095 0.091093
0.204090 0.275015 0.091726
0.204850 0.411150 0.090690
0.205610 0.398110 0.090336
0.206370 0.292820 0.090923
0.207130 0.285010 0.090347
0.207890 0.152015 0.091535
0.208650 0.200530 0.090170
0.209410 0.198175 0.091269
0.210170 0.318230 0.091414
0.210930 0.368075 0.090513
0.211690 0.141795 0.090035
0.212450 0.430475 0.090962
0.213210 0.246050 0.090799
0.213970 0.247195 0.090414
0.214730 0.367570 0.090156
0.215490 0.236320 0.091160
0.216250 0.293510 0.091284
0.217010 0.261480 0.089675
0.217770 0.390970 0.090569
0.218530 0.308990 0.089424
0.219290 0.282605 0.090654
0.220050 0.327100 0.088812
0.220810 0.227160 0.089788
0.221570 0.287350 0.088921
0.222330 0.157770 0.088695
0.223090 0.134850 0.089533
0.223850 0.224010 0.089049
0.224610 0.238050 0.087790
0.225370 0.313320 0.088158
0.226130 0.273345 0.088883
0.226890 0.234185 0.087355
0.227650 0.128645 0.088016
0.228410 0.211050 0.086322
0.229170 0.070185 0.086082
0.229930 0.134155 0.085007
0.230690 0.248765 0.084816
0.231450 0.114150 0.085198
0.232210 0.199845 0.085050
0.232970 0.115930 0.084933
0.233730 0.146145 0.084894
0.234490 0.216720 0.084484
0.235250 0.180920 0.083402
0.236010 0.259390 0.082984
0.236770 0.159530 0.083423
0.237530 0.193535 0.082836
0.238290 0.293450 0.082100
0.239050 0.190635 0.082079
0.239810 0.176315 0.081446
0.240570 0.179415 0.081757
0.241330 0.270750 0.081128
0.242090 0.210300 0.081068
0.242850 0.169910 0.081333
0.243610 0.144265 0.080934
0.244370 0.118660 0.079781
0.245130 0.161805 0.080509
0.245890 0.130145 0.080902
0.246650 0.125285 0.080283
0.247410 0.230480 0.079710
0.248170 0.118180 0.078798
0.248930 0.103530 0.079837
0.249690 0.205950 0.078292
0.250450 0.138130 0.078812
0.251210 0.161700 0.077097
0.251970 0.161000 0.078133
0.252730 0.165015 0.077252
0.253490 0.219260 0.076984
0.254250 0.104550 0.076952
0.255010 0.166170 0.076920
0.255770 0.047520 0.075930
0.256530 0.159800 0.075870
0.257290 0.100015 0.076637
0.258050 0.251500 0.076460
0.258810 0.155115 0.076881
0.259570 0.135330 0.076729
0.260330 0.014580 0.076107
0.261090 0.120380 0.075332
0.261850 0.194890 0.075042
0.262610 0.158070 0.074371
0.263370 0.071080 0.074632
0.264130 0.155290 0.074448
0.264890 0.138070 0.074519
0.265650 0.084255 0.074590
0.266410 0.064025 0.073310
0.267170 0.179810 0.073455
0.267930 0.094760 0.073525
0.268690 0.123640 0.073317
0.269450 0.052710 0.073045
0.270210 0.169260 0.073327
0.270970 0.055210 0.072440
0.271720 0.139560 0.072783
0.272480 0.150045 0.072196
0.273240 0.155135 0.071598
0.274000 0.136065 0.072277
0.274760 0.111235 0.071768
0.275520 0.092390 0.072178
0.276280 0.213725 0.071227
0.277040 0.175455 0.070668
0.277800 0.035300 0.070976
0.278560 0.081570 0.071602
0.279320 0.177050 0.071326
0.280080 0.117165 0.069579
0.280840 0.104925 0.069908
0.281600 0.019950 0.069947
0.282360 0.171700 0.070484
0.283120 0.121940 0.070067
0.283880 -0.025365 0.070311
0.284640 0.176080 0.069494
0.285400 0.120795 0.070410
0.286160 0.052215 0.070064
0.286920 0.070140 0.070410
0.287680 0.069960 0.070131
0.288440 0.061740 0.069781
0.289200 0.142870 0.069636
0.289960 0.073600 0.069905
0.290720 0.118330 0.069989
0.291480 0.077310 0.070601
0.292240 0.185140 0.070301
0.293000 0.155200 0.070997
0.293760 0.075955 0.070863
0.294520 0.073105 0.070654
0.295280 0.053800 0.071089
0.296040 0.080970 0.070117
0.296800 0.075030 0.070601
0.297560 0.021460 0.071100
0.298320 0.090245 0.070431
0.299080 0.103200 0.070131
0.299840 0.141610 0.069940
0.300600 0.053550 0.069851
0.301360 0.064350 0.070605
0.302120 0.079255 0.069360
0.302880 0.042215 0.069996
0.303640 0.079105 0.069473
0.304400 0.018405 0.069013
0.305160 0.081815 0.069059
0.305920 0.107285 0.069986
0.306680 0.154650 0.070283
0.307440 0.062340 0.070697
0.308200 0.107285 0.070682
0.308960 0.114175 0.071110
0.309720 0.108565 0.071460
0.310480 0.091615 0.071121
0.311240 0.021375 0.071082
0.312000 0.026340 0.071333
0.312760 0.146590 0.071411
0.313520 0.062795 0.070789
0.314280 0.111505 0.071241
0.315040 0.153450 0.071878
0.315800 -0.036390 0.072040
0.316560 0.047815 0.073656
0.317320 0.110740 0.073243
0.318080 0.078925 0.073487
0.318830 0.143230 0.074038
0.319590 0.122260 0.073833
0.320350 0.098095 0.073890
0.321110 0.156695 0.074098
0.321870 0.085965 0.074629
0.322630 0.123355 0.074583
0.323390 0.050195 0.075177
0.324150 0.131275 0.075576
0.324910 0.039630 0.074770
0.325670 0.067575 0.075293
0.326430 0.078400 0.075067
0.327190 -0.001060 0.075244
0.327950 0.171875 0.075103
0.328710 0.071165 0.075396
0.329470 0.043405 0.075187
0.330230 0.062140 0.075965
0.330990 0.142895 0.075958
0.331750 0.056825 0.075994
0.332510 0.037210 0.076266
0.333270 0.051040 0.075697
0.334030 0.075470 0.075187
0.334790 0.049460 0.075308
0.335550 0.033280 0.076453
0.336310 0.077920 0.076605
0.337070 -0.000225 0.076669
0.337830 -0.015890 0.077076
0.338590 0.042210 0.075721
0.339350 0.094525 0.076566
0.340110 0.030525 0.076609
0.340870 0.043990 0.077072
0.341630 0.031875 0.077143
0.342390 0.053565 0.077221
0.343150 -0.000670 0.077443
0.343910 0.121205 0.077302
0.344670 0.161035 0.076846
0.345430 0.175715 0.077804
0.346190 0.040375 0.076955
0.346950 0.029725 0.077079
0.347710 0.072910 0.077677
0.348470 0.073655 0.077882
0.349220 0.111125 0.078299
0.349980 0.091370 0.077938
0.350740 0.079915 0.077539
0.351500 0.104505 0.076149
0.352260 0.036520 0.075636
0.353020 0.116055 0.075293
0.353780 0.034810 0.074431
0.354540 0.026130 0.074378
0.355300 0.033005 0.074413
0.356060 0.025900 0.074813
0.356820 0.069115 0.075322
0.357580 0.056410 0.077359
0.358340 0.052455 0.075371
0.359100 0.140605 0.074664
0.359860 0.066645 0.075619
0.360620 0.063580 0.075665
0.361380 0.029000 0.075587
0.362140 -0.037830 0.076566
0.362900 0.121385 0.075265
0.363660 0.104115 0.075728
0.364420 0.041780 0.075965
0.365180 0.031155 0.076503
0.365940 0.060545 0.076832
0.366700 0.052260 0.076545
0.367460 0.021230 0.077348
0.368220 0.097380 0.077359
0.368980 0.017440 0.077974
0.369740 0.121765 0.078257
0.370500 0.148050 0.078430
0.371260 0.088075 0.079261
0.372020 0.005525 0.079268
0.372770 0.012790 0.078709
0.373530 0.056005 0.080311
0.374290 0.099205 0.080463
0.375050 0.083215 0.080308
0.375810 0.226405 0.081340
0.376570 0.112940 0.082783
0.377330 0.071490 0.082274
0.378090 0.051605 0.082348
0.378850 0.010215 0.083487
0.379610 0.080050 0.084013
0.380370 0.083150 0.085092
0.381130 0.059205 0.086584
0.381890 0.025535 0.086238
0.382650 0.013675 0.086185
0.383410 -0.000275 0.087709
0.384170 0.030635 0.088105
0.384930 -0.023555 0.088313
0.385690 0.018455 0.088066
0.386450 0.129580 0.089523
0.387210 0.124325 0.089045
0.387970 0.098665 0.091298
0.388730 0.026355 0.091128
0.389490 0.023350 0.102649
0.390250 0.018300 0.092429
0.391010 -0.060720 0.093091
0.391770 0.021070 0.093812
0.392520 0.066915 0.094979
0.393280 -0.019165 0.094795
0.394040 0.073920 0.094342
0.394800 0.178300 0.095460
0.395560 0.038870 0.096715
0.396320 0.052920 0.096807
0.397080 -0.045360 0.097762
0.397840 0.130420 0.098748
0.398600 0.198230 0.100506
0.399360 0.082355 0.100371
0.400120 0.066660 0.100912
0.400880 0.095980 0.102146
0.401640 0.157620 0.102242
0.402400 0.052310 0.102928
0.403160 0.207605 0.102620
0.403920 0.127465 0.104551
0.404680 0.145615 0.207924
0.405440 0.127210 0.103487
0.406200 0.133845 0.106188
0.406960 0.096490 0.104364
0.407720 0.138575 0.105477
0.408480 0.038510 0.107412
0.409240 -0.031190 0.106973
0.409990 0.076980 0.107550
0.410750 -0.024290 0.106892
0.411510 -0.178950 0.106948
0.412270 0.107035 0.109325
0.413030 -0.055685 0.107613
0.413790 0.094650 0.111644
0.414550 0.094920 0.107702
0.415310 0.019195 0.110223
0.416070 0.115890 0.111178
0.416830 0.058910 0.109947
0.417590 0.013395 0.111022
0.418350 -0.001350 0.111535
0.419110 0.079595 0.112620
0.419870 0.007250 0.112376
0.420630 -0.044020 0.113635
0.421390 -0.015955 0.114731
0.422150 0.166500 0.116913
0.422910 0.026540 0.114197
0.423670 0.100505 0.117306
0.424430 0.053755 0.118649
0.425190 0.141875 0.119791
0.425940 0.120515 0.120081
0.426700 0.076185 0.123766
0.427460 0.049450 0.124880
0.428220 0.127905 0.123306
0.428980 0.127650 0.126142
0.429740 0.169945 0.127949
0.430500 0.165055 0.128356
0.431260 0.232905 0.127267
0.432020 0.149150 0.129424
0.432780 0.067780 0.131337
0.433540 0.100975 0.133925
0.434300 0.115475 0.135046
0.435060 -0.051170 0.140651
