# Supplementary material for: De novo design of proteins housing excitonically coupled chlorophyll special pairs
Source: Nat Chem Biol. 2024 Jun 3;20(7):906–15. doi: 10.1038/s41589-024-01626-0 (PMC11213709; doi:10.1038/s41589-024-01626-0)
Supplement: Supplementary file 5 — Raw SAXS data for SP1, SP2 and SP3 apo proteins. [file 41589_2024_1626_MOESM5_ESM.zip › SAXS_data_Fig2/SP1_166uM/Average/SP1_166uM_snap_00031.sub.1.ave.dat]

0.010260 28.519425 6.086025
0.011020 33.861960 3.112776
0.011780 34.361150 2.483632
0.012540 32.595505 1.879173
0.013300 32.568550 1.310449
0.014060 32.917425 1.209523
0.014820 32.085800 1.096347
0.015580 32.457260 0.979756
0.016340 30.885520 0.842019
0.017100 31.995960 0.799653
0.017860 30.960835 0.770598
0.018620 31.408495 0.701952
0.019380 30.969025 0.678582
0.020140 29.811790 0.628366
0.020900 29.623790 0.603264
0.021660 28.682165 0.544699
0.022420 28.839450 0.536726
0.023180 29.417620 0.511262
0.023950 28.607390 0.502995
0.024710 28.740475 0.480580
0.025470 28.609395 0.455149
0.026230 27.789755 0.433490
0.026990 27.128640 0.419519
0.027750 27.071615 0.406008
0.028510 26.678055 0.393151
0.029270 26.138005 0.386114
0.030030 26.954850 0.374452
0.030790 25.953290 0.358494
0.031550 25.174450 0.357086
0.032310 25.517705 0.346347
0.033070 24.925840 0.339342
0.033830 24.788920 0.338943
0.034590 24.250225 0.324533
0.035350 23.931835 0.322988
0.036110 23.271035 0.318738
0.036870 23.130045 0.309455
0.037630 22.536045 0.296376
0.038390 22.244275 0.298674
0.039150 21.972180 0.295545
0.039910 21.921870 0.288812
0.040670 21.676545 0.287076
0.041430 21.014465 0.275771
0.042190 20.613125 0.272175
0.042950 20.124590 0.263299
0.043710 20.063250 0.259540
0.044470 19.649955 0.254409
0.045230 19.527565 0.259689
0.045990 18.486185 0.249059
0.046750 19.171035 0.253550
0.047510 18.319980 0.236439
0.048270 18.128630 0.236231
0.049030 17.917275 0.227949
0.049790 17.314770 0.229120
0.050550 17.029570 0.227468
0.051310 16.537525 0.227677
0.052070 16.182500 0.224607
0.052830 15.994530 0.221655
0.053590 15.722795 0.213932
0.054350 14.986385 0.212228
0.055110 14.979055 0.203529
0.055870 14.856090 0.204636
0.056630 14.423125 0.203062
0.057390 14.168940 0.196330
0.058150 13.612150 0.196524
0.058910 13.422665 0.193115
0.059670 13.572275 0.198879
0.060430 13.371335 0.190513
0.061190 12.452170 0.188062
0.061950 12.018455 0.187189
0.062710 12.052890 0.182047
0.063470 11.775275 0.183699
0.064230 11.456825 0.181864
0.064990 11.169980 0.178292
0.065750 10.751245 0.180520
0.066510 10.552105 0.173685
0.067270 10.545955 0.177323
0.068030 10.081695 0.176255
0.068790 9.874025 0.172341
0.069550 9.392980 0.167178
0.070310 9.529480 0.166651
0.071070 9.379995 0.162772
0.071830 9.136940 0.166538
0.072590 8.975520 0.161326
0.073350 8.736970 0.160824
0.074120 8.235895 0.156612
0.074880 8.242785 0.154409
0.075640 8.051415 0.153936
0.076400 7.674650 0.154307
0.077160 7.541660 0.150318
0.077920 7.333450 0.150223
0.078680 7.087555 0.147037
0.079440 6.930210 0.147047
0.080200 6.913140 0.146581
0.080960 6.304845 0.147896
0.081720 6.030575 0.143076
0.082480 6.200390 0.140934
0.083240 6.022640 0.140053
0.084000 5.639060 0.141849
0.084760 5.781575 0.142878
0.085520 5.457415 0.143851
0.086280 5.384510 0.139569
0.087040 5.293065 0.141673
0.087800 4.997030 0.142557
0.088560 4.909470 0.140569
0.089320 4.483035 0.144024
0.090080 4.517595 0.141128
0.090840 4.379715 0.148419
0.091600 4.266100 0.145877
0.092360 4.300045 0.146054
0.093120 4.149785 0.146655
0.093880 3.789195 0.145619
0.094640 3.601155 0.146475
0.095400 3.662615 0.142242
0.096160 3.184320 0.140739
0.096920 3.279175 0.139950
0.097680 3.086060 0.137397
0.098440 3.274590 0.136467
0.099200 3.208840 0.136924
0.099960 2.914605 0.134190
0.100720 2.585765 0.133501
0.101480 2.619275 0.129851
0.102240 2.655900 0.126499
0.103000 2.501695 0.125965
0.103760 2.505260 0.122687
0.104520 2.388245 0.125057
0.105280 2.356025 0.121757
0.106040 2.262705 0.119261
0.106800 2.053130 0.118455
0.107560 2.036650 0.120629
0.108320 1.881605 0.118632
0.109080 1.710675 0.119367
0.109840 1.953520 0.119116
0.110600 1.836790 0.118257
0.111360 1.712310 0.117412
0.112120 1.418235 0.113487
0.112880 1.443060 0.115046
0.113640 1.303180 0.113674
0.114400 1.360730 0.113027
0.115160 1.301600 0.110187
0.115920 1.263290 0.110361
0.116680 1.155925 0.109360
0.117440 1.089755 0.109678
0.118200 1.233065 0.108285
0.118960 0.955510 0.108610
0.119720 1.062705 0.107716
0.120480 1.001505 0.105615
0.121240 1.006735 0.106566
0.122000 0.823465 0.103794
0.122760 0.743515 0.104830
0.123520 0.860720 0.103349
0.124280 0.710370 0.104187
0.125040 0.753580 0.102850
0.125800 0.618560 0.102560
0.126560 0.645750 0.101545
0.127320 0.608715 0.099965
0.128080 0.465445 0.100166
0.128840 0.685865 0.099077
0.129600 0.418330 0.100085
0.130360 0.347460 0.097910
0.131120 0.486585 0.097656
0.131880 0.432920 0.097461
0.132640 0.450345 0.096941
0.133400 0.334515 0.097560
0.134160 0.274980 0.096690
0.134920 0.212555 0.096043
0.135680 0.234715 0.094607
0.136440 0.281255 0.093045
0.137200 0.366580 0.094760
0.137960 0.349530 0.092302
0.138730 0.310330 0.092058
0.139490 0.197450 0.092079
0.140250 0.041410 0.092641
0.141010 0.185335 0.091938
0.141770 0.192425 0.090944
0.142530 0.249825 0.091704
0.143290 0.229835 0.091142
0.144050 0.162030 0.089763
0.144810 0.182655 0.090173
0.145570 0.256110 0.089933
0.146330 0.105455 0.088914
0.147090 0.061785 0.088540
0.147850 0.133105 0.090481
0.148610 0.194735 0.088624
0.149370 0.046675 0.088985
0.150130 0.115735 0.087839
0.150890 0.259990 0.089318
0.151650 0.121265 0.087309
0.152410 0.291655 0.086959
0.153170 0.135730 0.086701
0.153930 -0.015855 0.085912
0.154690 0.106765 0.086319
0.155450 0.159720 0.085255
0.156210 0.105620 0.085336
0.156970 0.027625 0.085470
0.157730 0.221750 0.085693
0.158490 0.116025 0.085675
0.159250 -0.009415 0.084013
0.160010 0.044465 0.085046
0.160770 0.177505 0.083112
0.161530 0.246715 0.082730
0.162290 -0.018280 0.083246
0.163050 0.175025 0.083133
0.163810 0.266715 0.084127
0.164570 0.188120 0.082454
0.165330 -0.006305 0.083087
0.166090 0.050655 0.082313
0.166850 0.199640 0.082995
0.167610 0.147180 0.082129
0.168370 0.145520 0.082044
0.169130 0.127110 0.082380
0.169890 0.291110 0.082507
0.170650 0.062120 0.080909
0.171410 0.080855 0.079802
0.172170 0.287875 0.080644
0.172930 0.301185 0.081644
0.173690 0.223820 0.081881
0.174450 0.165840 0.081814
0.175210 0.221290 0.082613
0.175970 0.181020 0.082086
0.176730 0.229615 0.082054
0.177490 0.174295 0.083023
0.178250 0.206550 0.083791
0.179010 0.139935 0.084915
0.179770 0.279710 0.085767
0.180530 0.089795 0.085071
0.181290 0.195525 0.085732
0.182050 0.145835 0.087252
0.182810 0.236775 0.086075
0.183570 0.280250 0.087316
0.184330 0.309445 0.087397
0.185090 0.259955 0.087235
0.185850 0.234035 0.088670
0.186610 0.313385 0.088773
0.187370 0.252875 0.087702
0.188130 0.174490 0.088868
0.188890 0.224050 0.088872
0.189650 0.269575 0.087779
0.190410 0.246475 0.088918
0.191170 0.091680 0.089922
0.191930 0.340035 0.089763
0.192690 0.214550 0.089777
0.193450 0.325120 0.089958
0.194210 0.363895 0.088508
0.194970 0.308065 0.089689
0.195730 0.341225 0.090838
0.196490 0.186110 0.089194
0.197250 0.200310 0.090237
0.198010 0.171610 0.090446
0.198770 0.319050 0.091206
0.199530 0.212105 0.090276
0.200290 0.126055 0.090569
0.201050 0.245245 0.090969
0.201810 0.361940 0.091648
0.202570 0.306255 0.090880
0.203330 0.270340 0.090248
0.204090 0.292325 0.089664
0.204850 0.266545 0.091598
0.205610 0.236715 0.090898
0.206370 0.406665 0.091340
0.207130 0.450575 0.090318
0.207890 0.203165 0.090895
0.208650 0.375225 0.090870
0.209410 0.272865 0.091287
0.210170 0.315500 0.092086
0.210930 0.240825 0.091227
0.211690 0.339155 0.090799
0.212450 0.173660 0.091209
0.213210 0.160355 0.091400
0.213970 0.306130 0.090859
0.214730 0.327070 0.093083
0.215490 0.343825 0.090909
0.216250 0.258020 0.090495
0.217010 0.212820 0.091757
0.217770 0.204260 0.091124
0.218530 0.226140 0.089848
0.219290 0.201785 0.089378
0.220050 0.236690 0.091344
0.220810 0.250935 0.089378
0.221570 0.180055 0.088964
0.222330 0.122635 0.090948
0.223090 0.218800 0.089371
0.223850 0.290200 0.089028
0.224610 0.261920 0.089590
0.225370 0.153970 0.088780
0.226130 0.223785 0.089236
0.226890 0.255750 0.086945
0.227650 0.195110 0.086704
0.228410 0.065525 0.087146
0.229170 0.211310 0.086340
0.229930 0.245595 0.086001
0.230690 0.226325 0.086202
0.231450 0.203960 0.085587
0.232210 0.160435 0.085591
0.232970 0.269310 0.084169
0.233730 0.245745 0.084897
0.234490 0.321035 0.084586
0.235250 0.113775 0.083628
0.236010 0.088245 0.083554
0.236770 0.150110 0.082765
0.237530 0.140810 0.082574
0.238290 0.158470 0.081726
0.239050 0.202860 0.082065
0.239810 0.028150 0.082139
0.240570 0.235145 0.080799
0.241330 0.139330 0.081443
0.242090 0.048885 0.080658
0.242850 0.175115 0.080530
0.243610 -0.013810 0.079897
0.244370 0.134230 0.080919
0.245130 0.045900 0.081655
0.245890 0.112820 0.080332
0.246650 0.267880 0.081110
0.247410 0.017780 0.079703
0.248170 0.018545 0.079013
0.248930 0.058415 0.079127
0.249690 0.184550 0.078048
0.250450 0.242825 0.077931
0.251210 -0.020460 0.078182
0.251970 0.051205 0.078759
0.252730 0.084535 0.077178
0.253490 0.265215 0.077468
0.254250 0.150445 0.077811
0.255010 0.110945 0.076071
0.255770 0.106265 0.076195
0.256530 -0.004955 0.077090
0.257290 0.229395 0.076467
0.258050 0.046250 0.076754
0.258810 0.157310 0.075912
0.259570 0.189345 0.075728
0.260330 0.128140 0.075764
0.261090 0.022800 0.074887
0.261850 0.053615 0.074204
0.262610 0.191665 0.074954
0.263370 0.259205 0.074533
0.264130 0.101395 0.074441
0.264890 0.120000 0.073483
0.265650 0.025255 0.074137
0.266410 0.152060 0.073274
0.267170 0.086340 0.072712
0.267930 0.076185 0.073777
0.268690 0.089315 0.073667
0.269450 0.122070 0.072868
0.270210 0.121985 0.073967
0.270970 0.212080 0.072748
0.271720 0.214930 0.073027
0.272480 0.046685 0.072631
0.273240 -0.022790 0.072040
0.274000 0.178555 0.072298
0.274760 -0.029795 0.071810
0.275520 0.019325 0.072033
0.276280 0.139385 0.071467
0.277040 0.129200 0.070983
0.277800 0.089455 0.071917
0.278560 0.063705 0.071662
0.279320 0.079900 0.071418
0.280080 0.007740 0.070824
0.280840 0.152160 0.070170
0.281600 0.017815 0.070258
0.282360 0.009215 0.069395
0.283120 0.088055 0.070781
0.283880 0.040890 0.070704
0.284640 0.097905 0.070810
0.285400 0.059065 0.071071
0.286160 -0.019595 0.070166
0.286920 0.061130 0.069834
0.287680 0.025025 0.070067
0.288440 0.014950 0.070240
0.289200 0.021635 0.069328
0.289960 0.114795 0.070934
0.290720 0.067645 0.070962
0.291480 -0.005790 0.070870
0.292240 0.028470 0.070184
0.293000 0.078590 0.070736
0.293760 0.077280 0.071517
0.294520 0.003935 0.071269
0.295280 0.015220 0.070308
0.296040 -0.017145 0.071294
0.296800 0.137365 0.070583
0.297560 0.020105 0.071832
0.298320 0.042995 0.070424
0.299080 0.078120 0.070760
0.299840 0.011985 0.071057
0.300600 0.126295 0.070856
0.301360 0.091845 0.070438
0.302120 0.039205 0.070421
0.302880 0.125530 0.069519
0.303640 0.060050 0.069830
0.304400 0.084655 0.069505
0.305160 0.066915 0.069413
0.305920 0.083450 0.070095
0.306680 0.063185 0.070382
0.307440 0.040905 0.070941
0.308200 -0.112135 0.070191
0.308960 0.038145 0.070389
0.309720 -0.062910 0.070948
0.310480 0.032065 0.071365
0.311240 0.067250 0.071340
0.312000 -0.021825 0.071132
0.312760 0.173370 0.072044
0.313520 -0.016360 0.070378
0.314280 0.020930 0.070926
0.315040 -0.026715 0.071984
0.315800 0.123205 0.072454
0.316560 0.060775 0.072988
0.317320 0.008365 0.074728
0.318080 0.033600 0.072917
0.318830 -0.002770 0.073246
0.319590 0.009930 0.074547
0.320350 -0.018170 0.073759
0.321110 -0.026690 0.074289
0.321870 0.027230 0.073798
0.322630 0.100145 0.074519
0.323390 0.156245 0.075831
0.324150 -0.005585 0.074505
0.324910 0.082410 0.075608
0.325670 0.119005 0.075081
0.326430 0.019065 0.075453
0.327190 0.077340 0.076146
0.327950 0.039155 0.074703
0.328710 0.004275 0.074508
0.329470 0.092785 0.076096
0.330230 0.024900 0.074897
0.330990 -0.073785 0.074880
0.331750 0.050475 0.075690
0.332510 -0.012730 0.076057
0.333270 0.071710 0.075481
0.334030 0.036170 0.076651
0.334790 -0.110670 0.076202
0.335550 -0.036775 0.075679
0.336310 0.098885 0.076648
0.337070 0.049515 0.076499
0.337830 0.019590 0.076651
0.338590 0.093455 0.077627
0.339350 -0.009615 0.077065
0.340110 0.025345 0.076938
0.340870 0.079055 0.076340
0.341630 0.070475 0.076277
0.342390 -0.091785 0.077118
0.343150 -0.096340 0.077072
0.343910 -0.075475 0.076581
0.344670 0.082540 0.076269
0.345430 0.092590 0.078091
0.346190 -0.003810 0.076726
0.346950 -0.108835 0.078264
0.347710 0.133020 0.078370
0.348470 0.105040 0.076733
0.349220 -0.023190 0.077380
0.349980 -0.070320 0.077631
0.350740 0.053725 0.078186
0.351500 -0.025480 0.076931
0.352260 0.025570 0.074961
0.353020 -0.040525 0.075240
0.353780 -0.024030 0.073547
0.354540 0.012200 0.074554
0.355300 -0.024210 0.074735
0.356060 0.072595 0.076018
0.356820 -0.049435 0.075965
0.357580 0.075625 0.075796
0.358340 0.006685 0.075831
0.359100 0.016455 0.075803
0.359860 0.009365 0.075403
0.360620 0.042040 0.075145
0.361380 0.063210 0.075145
0.362140 0.091450 0.076015
0.362900 0.195140 0.075322
0.363660 0.062355 0.076383
0.364420 0.005040 0.076503
0.365180 0.000375 0.076665
0.365940 -0.105870 0.074813
0.366700 -0.036995 0.076043
0.367460 -0.079530 0.077274
0.368220 0.053230 0.077298
0.368980 0.002240 0.078250
0.369740 0.007595 0.078345
0.370500 0.136630 0.078561
0.371260 0.022585 0.079618
0.372020 0.005335 0.079367
0.372770 0.037755 0.080576
0.373530 -0.032080 0.080396
0.374290 0.068850 0.081414
0.375050 0.095180 0.080905
0.375810 0.039610 0.081397
0.376570 -0.054465 0.082196
0.377330 -0.085900 0.081170
0.378090 0.065615 0.083646
0.378850 0.005140 0.085240
0.379610 0.016895 0.084176
0.380370 -0.005590 0.085417
0.381130 0.024345 0.086888
0.381890 0.175465 0.086842
0.382650 -0.092815 0.085757
0.383410 -0.144555 0.086421
0.384170 0.114975 0.087984
0.384930 -0.006000 0.089229
0.385690 -0.153975 0.088193
0.386450 0.044210 0.087984
0.387210 0.110605 0.090180
0.387970 0.121275 0.091591
0.388730 0.061560 0.090311
0.389490 0.036570 0.099042
0.390250 0.113910 0.092818
0.391010 0.005820 0.091931
0.391770 -0.137930 0.092408
0.392520 0.170320 0.094332
0.393280 0.076280 0.095018
0.394040 0.000000 0.095863
0.394800 -0.032355 0.096315
0.395560 0.089070 0.096740
0.396320 0.118515 0.098313
0.397080 0.007680 0.097454
0.397840 -0.079765 0.098299
0.398600 -0.081985 0.099165
0.399360 0.112185 0.099102
0.400120 0.263980 0.101588
0.400880 -0.056215 0.100955
0.401640 -0.034130 0.101485
0.402400 0.021620 0.102769
0.403160 0.100940 0.103069
0.403920 0.156420 0.104310
0.404680 0.041015 0.201793
0.405440 0.103915 0.104735
0.406200 0.036455 0.106524
0.406960 0.149805 0.107489
0.407720 0.272390 0.106528
0.408480 -0.064190 0.107118
0.409240 0.084015 0.107012
0.409990 0.017540 0.106333
0.410750 0.139755 0.107337
0.411510 0.118105 0.107514
0.412270 0.096250 0.108755
0.413030 0.085570 0.108734
0.413790 0.046080 0.108349
0.414550 0.013115 0.110053
0.415310 -0.033805 0.108175
0.416070 0.015640 0.111853
0.416830 -0.071740 0.109508
0.417590 0.030745 0.110824
0.418350 0.012220 0.112610
0.419110 -0.066060 0.110279
0.419870 -0.021545 0.115463
0.420630 0.148190 0.114756
0.421390 0.123135 0.115304
0.422150 0.119005 0.114537
0.422910 -0.096545 0.117839
0.423670 0.011605 0.117903
0.424430 -0.115000 0.117875
0.425190 0.097655 0.119685
0.425940 0.004280 0.124788
0.426700 -0.178210 0.121344
0.427460 -0.021090 0.125240
0.428220 0.001630 0.124328
0.428980 0.094160 0.124961
0.429740 0.048635 0.127776
0.430500 0.018890 0.129049
0.431260 0.091600 0.130385
0.432020 -0.082260 0.131499
0.432780 -0.058555 0.131973
0.433540 -0.102825 0.135813
0.434300 0.044010 0.135711
0.435060 0.036770 0.139837
