# Supplementary material for: De novo design of proteins housing excitonically coupled chlorophyll special pairs
Source: Nat Chem Biol. 2024 Jun 3;20(7):906–15. doi: 10.1038/s41589-024-01626-0 (PMC11213709; doi:10.1038/s41589-024-01626-0)
Supplement: Supplementary file 5 — Raw SAXS data for SP1, SP2 and SP3 apo proteins. [file 41589_2024_1626_MOESM5_ESM.zip › SAXS_data_Fig2/SP1_166uM/Average/SP1_166uM_snap_00050.sub.1.ave.dat]

0.010260 25.077255 5.210562
0.011020 29.648780 3.591178
0.011780 32.760425 2.555506
0.012540 32.823215 1.800269
0.013300 32.251275 1.404661
0.014060 32.083620 1.230778
0.014820 29.649495 1.087670
0.015580 30.843260 0.950301
0.016340 29.738985 0.889544
0.017100 30.963080 0.809183
0.017860 30.726045 0.750286
0.018620 30.952695 0.699714
0.019380 29.983250 0.667829
0.020140 29.855755 0.638893
0.020900 29.242560 0.600053
0.021660 28.446430 0.563939
0.022420 28.892320 0.537797
0.023180 28.404080 0.513193
0.023950 28.171060 0.493575
0.024710 27.847690 0.477581
0.025470 27.691940 0.439593
0.026230 27.054590 0.436634
0.026990 27.216560 0.425163
0.027750 26.561835 0.414756
0.028510 26.446960 0.395265
0.029270 26.143315 0.386807
0.030030 25.614690 0.378907
0.030790 25.180580 0.363656
0.031550 25.187665 0.360078
0.032310 24.219910 0.355923
0.033070 24.351775 0.352270
0.033830 24.183790 0.334158
0.034590 23.721915 0.326015
0.035350 23.202410 0.318119
0.036110 23.016480 0.313338
0.036870 22.834980 0.306535
0.037630 22.349505 0.300721
0.038390 22.120255 0.293571
0.039150 21.805895 0.287489
0.039910 21.472480 0.285223
0.040670 21.085635 0.278840
0.041430 21.001605 0.280071
0.042190 20.280640 0.263296
0.042950 20.342435 0.263359
0.043710 19.773185 0.259254
0.044470 19.412720 0.247878
0.045230 18.999540 0.254211
0.045990 18.797040 0.248416
0.046750 18.145595 0.242818
0.047510 17.913070 0.234936
0.048270 18.160300 0.236517
0.049030 17.245040 0.229653
0.049790 16.866700 0.231917
0.050550 16.778730 0.224816
0.051310 16.623650 0.225095
0.052070 16.047340 0.225559
0.052830 15.879995 0.217107
0.053590 15.786025 0.216934
0.054350 15.314485 0.216934
0.055110 14.933165 0.208511
0.055870 14.581385 0.208893
0.056630 14.358265 0.203844
0.057390 14.074890 0.202995
0.058150 13.601290 0.201192
0.058910 13.398860 0.194777
0.059670 12.981560 0.192313
0.060430 12.862220 0.193469
0.061190 12.544950 0.189699
0.061950 12.076500 0.188936
0.062710 12.193585 0.185453
0.063470 11.804000 0.181167
0.064230 11.340415 0.178377
0.064990 10.966395 0.181634
0.065750 10.968225 0.176612
0.066510 10.778465 0.176277
0.067270 10.459580 0.172783
0.068030 10.244860 0.170449
0.068790 9.832975 0.170106
0.069550 9.647460 0.165541
0.070310 9.208550 0.165435
0.071070 9.095645 0.164162
0.071830 9.211745 0.163794
0.072590 8.814625 0.159933
0.073350 8.507845 0.157931
0.074120 8.418265 0.155477
0.074880 8.043575 0.156170
0.075640 7.954240 0.154530
0.076400 7.609955 0.152839
0.077160 7.302860 0.150856
0.077920 7.023030 0.149544
0.078680 7.069605 0.147719
0.079440 6.853630 0.147008
0.080200 6.824525 0.147808
0.080960 6.431600 0.143289
0.081720 6.397865 0.141687
0.082480 6.244895 0.140134
0.083240 6.315290 0.140025
0.084000 5.885640 0.142369
0.084760 5.569390 0.143540
0.085520 5.399045 0.142433
0.086280 5.103505 0.139275
0.087040 5.279590 0.138727
0.087800 4.753365 0.140753
0.088560 4.785830 0.138172
0.089320 4.645875 0.143529
0.090080 4.489030 0.144728
0.090840 4.426890 0.143939
0.091600 4.272545 0.145272
0.092360 3.913470 0.143953
0.093120 4.115035 0.145064
0.093880 3.966765 0.145810
0.094640 3.591700 0.142758
0.095400 3.510075 0.142751
0.096160 3.475270 0.138667
0.096920 3.363020 0.139102
0.097680 3.242725 0.136227
0.098440 3.389200 0.137670
0.099200 3.069390 0.133759
0.099960 2.891400 0.134045
0.100720 2.931515 0.132008
0.101480 2.718285 0.132157
0.102240 2.424100 0.128766
0.103000 2.473235 0.127405
0.103760 2.482645 0.124222
0.104520 2.318780 0.124190
0.105280 2.216100 0.121856
0.106040 2.142750 0.119668
0.106800 1.942690 0.121234
0.107560 2.070715 0.118529
0.108320 1.908950 0.119441
0.109080 1.924140 0.118624
0.109840 1.914935 0.118083
0.110600 1.690310 0.117634
0.111360 1.655655 0.116807
0.112120 1.584050 0.114788
0.112880 1.486085 0.113547
0.113640 1.534700 0.114158
0.114400 1.323055 0.110711
0.115160 1.354840 0.110230
0.115920 1.211275 0.110226
0.116680 1.338620 0.111697
0.117440 1.092570 0.109264
0.118200 1.079005 0.108136
0.118960 0.882335 0.107097
0.119720 0.856730 0.106821
0.120480 0.970295 0.105888
0.121240 1.030925 0.106170
0.122000 0.894855 0.104802
0.122760 0.738875 0.103338
0.123520 0.837925 0.104653
0.124280 0.648350 0.103773
0.125040 0.596390 0.101542
0.125800 0.680645 0.101308
0.126560 0.645015 0.100127
0.127320 0.713440 0.098819
0.128080 0.648950 0.099738
0.128840 0.567300 0.099240
0.129600 0.519795 0.099296
0.130360 0.349390 0.098688
0.131120 0.340155 0.098122
0.131880 0.395700 0.097355
0.132640 0.444995 0.096259
0.133400 0.314110 0.097822
0.134160 0.407180 0.094374
0.134920 0.376930 0.094731
0.135680 0.320490 0.094268
0.136440 0.302045 0.092719
0.137200 0.342255 0.093840
0.137960 0.344045 0.094031
0.138730 0.242865 0.093281
0.139490 0.268585 0.092663
0.140250 0.293910 0.091432
0.141010 0.289745 0.092125
0.141770 0.185105 0.089887
0.142530 0.326145 0.090276
0.143290 0.260225 0.090580
0.144050 0.275715 0.091146
0.144810 0.122070 0.089806
0.145570 0.188930 0.089859
0.146330 0.242580 0.089165
0.147090 0.087185 0.089158
0.147850 0.189700 0.088296
0.148610 0.121115 0.088639
0.149370 0.219815 0.088943
0.150130 0.214535 0.088228
0.150890 0.171775 0.088702
0.151650 0.127055 0.087203
0.152410 0.151850 0.086818
0.153170 0.158550 0.086510
0.153930 0.169030 0.086489
0.154690 0.046720 0.085704
0.155450 0.121740 0.087040
0.156210 0.180195 0.084618
0.156970 0.186750 0.085223
0.157730 0.185055 0.085223
0.158490 0.116365 0.084777
0.159250 0.121860 0.084742
0.160010 0.055410 0.084441
0.160770 0.228035 0.085117
0.161530 0.163255 0.083434
0.162290 0.208115 0.083515
0.163050 0.210385 0.082878
0.163810 0.108680 0.082716
0.164570 0.246115 0.082281
0.165330 0.191360 0.083030
0.166090 0.146950 0.082419
0.166850 0.213245 0.081757
0.167610 0.222585 0.081963
0.168370 0.215905 0.081634
0.169130 0.136870 0.081782
0.169890 0.092355 0.081393
0.170650 0.282400 0.081149
0.171410 0.161645 0.080177
0.172170 0.260540 0.080329
0.172930 0.278825 0.081206
0.173690 0.033505 0.082065
0.174450 0.153575 0.082323
0.175210 0.206550 0.082663
0.175970 0.247540 0.082097
0.176730 0.240085 0.083023
0.177490 0.288575 0.082882
0.178250 0.247410 0.083441
0.179010 0.281610 0.084993
0.179770 0.244655 0.085230
0.180530 0.263435 0.085230
0.181290 0.266700 0.086365
0.182050 0.211835 0.086708
0.182810 0.228880 0.086899
0.183570 0.174800 0.086676
0.184330 0.332300 0.087394
0.185090 0.275265 0.089204
0.185850 0.356255 0.088274
0.186610 0.171760 0.088766
0.187370 0.208760 0.088925
0.188130 0.303905 0.087921
0.188890 0.279860 0.088978
0.189650 0.191670 0.089240
0.190410 0.264195 0.088515
0.191170 0.344120 0.090067
0.191930 0.143435 0.089887
0.192690 0.281265 0.089717
0.193450 0.223020 0.090944
0.194210 0.275515 0.090594
0.194970 0.328955 0.089264
0.195730 0.293090 0.090753
0.196490 0.403510 0.090103
0.197250 0.260510 0.089862
0.198010 0.301755 0.092161
0.198770 0.306070 0.090343
0.199530 0.217340 0.090711
0.200290 0.330305 0.091980
0.201050 0.271560 0.090276
0.201810 0.273755 0.090431
0.202570 0.214865 0.092298
0.203330 0.373155 0.090778
0.204090 0.357490 0.091128
0.204850 0.256205 0.090283
0.205610 0.261460 0.090679
0.206370 0.238040 0.091372
0.207130 0.433060 0.091139
0.207890 0.406015 0.091227
0.208650 0.266870 0.090948
0.209410 0.187340 0.091227
0.210170 0.176845 0.092115
0.210930 0.142600 0.091337
0.211690 0.248965 0.092291
0.212450 0.261430 0.090251
0.213210 0.192210 0.091248
0.213970 0.300895 0.090789
0.214730 0.278150 0.090566
0.215490 0.234890 0.091298
0.216250 0.272920 0.090732
0.217010 0.444865 0.090866
0.217770 0.266625 0.091206
0.218530 0.282350 0.090969
0.219290 0.236980 0.089752
0.220050 0.191545 0.090163
0.220810 0.226530 0.090301
0.221570 0.388140 0.088091
0.222330 0.185910 0.089894
0.223090 0.312735 0.089013
0.223850 0.250975 0.088405
0.224610 0.231540 0.087850
0.225370 0.062340 0.088013
0.226130 0.302075 0.087694
0.226890 0.230330 0.088992
0.227650 0.257170 0.086835
0.228410 0.156900 0.086089
0.229170 0.241040 0.086620
0.229930 0.214050 0.084866
0.230690 0.328330 0.085619
0.231450 0.101255 0.085460
0.232210 0.281480 0.084081
0.232970 0.155880 0.083579
0.233730 0.194765 0.084590
0.234490 0.195680 0.083119
0.235250 0.178270 0.083957
0.236010 0.266840 0.083045
0.236770 0.153570 0.084031
0.237530 0.155300 0.083175
0.238290 0.233365 0.080626
0.239050 0.150290 0.081549
0.239810 0.138905 0.081482
0.240570 0.188925 0.082037
0.241330 0.213825 0.081086
0.242090 0.173480 0.081570
0.242850 0.199545 0.080987
0.243610 0.133150 0.080470
0.244370 0.139115 0.081662
0.245130 0.273565 0.079922
0.245890 0.140915 0.079816
0.246650 0.167470 0.079512
0.247410 0.142615 0.079272
0.248170 0.174405 0.078734
0.248930 0.192990 0.079063
0.249690 0.168215 0.079035
0.250450 0.208325 0.079219
0.251210 0.078095 0.078674
0.251970 0.130405 0.077691
0.252730 0.149055 0.077366
0.253490 0.039725 0.077783
0.254250 0.178770 0.077850
0.255010 0.086795 0.076849
0.255770 0.135660 0.076902
0.256530 0.107745 0.076549
0.257290 0.123765 0.076482
0.258050 0.100190 0.076443
0.258810 0.160085 0.076361
0.259570 0.156265 0.075516
0.260330 0.109960 0.076192
0.261090 0.001855 0.075251
0.261850 0.146385 0.075014
0.262610 0.212820 0.075743
0.263370 0.083865 0.074912
0.264130 0.087220 0.073423
0.264890 0.105615 0.073872
0.265650 0.112555 0.074395
0.266410 0.075680 0.074056
0.267170 0.051550 0.073876
0.267930 0.146105 0.073766
0.268690 0.082445 0.072984
0.269450 0.056530 0.073812
0.270210 0.075395 0.073271
0.270970 0.135700 0.073289
0.271720 0.200115 0.071552
0.272480 0.079040 0.072638
0.273240 0.096690 0.072942
0.274000 0.143700 0.072405
0.274760 0.109630 0.071924
0.275520 0.137585 0.071277
0.276280 0.024250 0.071429
0.277040 0.053865 0.071383
0.277800 0.069510 0.071153
0.278560 0.110065 0.071722
0.279320 0.111290 0.070714
0.280080 0.125985 0.069675
0.280840 0.038295 0.070983
0.281600 0.089910 0.070053
0.282360 0.081225 0.070545
0.283120 0.108475 0.069551
0.283880 0.057790 0.070297
0.284640 0.045285 0.070194
0.285400 0.023515 0.070690
0.286160 -0.025775 0.069367
0.286920 0.088905 0.071128
0.287680 0.072960 0.069523
0.288440 0.063280 0.070545
0.289200 0.046800 0.070237
0.289960 0.073940 0.069579
0.290720 0.028505 0.069830
0.291480 0.107080 0.070410
0.292240 0.055535 0.070431
0.293000 0.029010 0.070255
0.293760 0.098535 0.070760
0.294520 0.119435 0.070446
0.295280 0.072975 0.070760
0.296040 0.026955 0.071071
0.296800 0.141005 0.071245
0.297560 0.186910 0.071071
0.298320 0.045310 0.070693
0.299080 0.034205 0.071421
0.299840 0.124600 0.069919
0.300600 -0.023645 0.070081
0.301360 0.057685 0.069636
0.302120 0.015965 0.069120
0.302880 0.046625 0.069569
0.303640 0.077640 0.069466
0.304400 0.070960 0.069671
0.305160 0.108470 0.069717
0.305920 0.042210 0.069936
0.306680 0.056895 0.070859
0.307440 0.108760 0.069936
0.308200 0.003615 0.070446
0.308960 0.013100 0.069965
0.309720 0.010435 0.070276
0.310480 0.064685 0.071114
0.311240 0.152580 0.070937
0.312000 0.173790 0.070711
0.312760 0.130435 0.070852
0.313520 0.103125 0.071308
0.314280 -0.000415 0.071075
0.315040 0.061795 0.072093
0.315800 0.084645 0.073688
0.316560 0.145090 0.073168
0.317320 0.067865 0.072938
0.318080 0.059840 0.073133
0.318830 0.074225 0.073444
0.319590 0.055590 0.073027
0.320350 0.168865 0.073777
0.321110 -0.012875 0.074975
0.321870 0.095375 0.074325
0.322630 0.014730 0.074487
0.323390 0.092660 0.074576
0.324150 0.034040 0.075134
0.324910 -0.008380 0.074933
0.325670 -0.039665 0.075262
0.326430 0.112285 0.075113
0.327190 0.007935 0.076082
0.327950 0.086125 0.075131
0.328710 0.159665 0.075103
0.329470 0.050025 0.075598
0.330230 0.135655 0.076001
0.330990 0.023825 0.075396
0.331750 0.023645 0.076280
0.332510 0.033835 0.075707
0.333270 0.092605 0.075141
0.334030 -0.004130 0.076135
0.334790 0.011095 0.075290
0.335550 0.088115 0.076535
0.336310 -0.007855 0.076372
0.337070 0.111195 0.076535
0.337830 -0.020120 0.076552
0.338590 0.145620 0.076559
0.339350 -0.045780 0.076531
0.340110 -0.002580 0.076064
0.340870 -0.069965 0.077281
0.341630 0.025370 0.076980
0.342390 0.029145 0.077231
0.343150 0.051925 0.077277
0.343910 0.014300 0.076807
0.344670 -0.021435 0.077461
0.345430 0.058175 0.078069
0.346190 0.077515 0.077146
0.346950 -0.031710 0.076977
0.347710 0.028045 0.078504
0.348470 0.061880 0.077687
0.349220 0.094790 0.078144
0.349980 0.026360 0.077762
0.350740 0.020400 0.078709
0.351500 0.027920 0.076768
0.352260 0.121280 0.075912
0.353020 0.000670 0.074261
0.353780 0.055240 0.074406
0.354540 -0.007220 0.073515
0.355300 0.068370 0.075078
0.356060 0.103310 0.075106
0.356820 -0.009260 0.075615
0.357580 0.014170 0.075760
0.358340 0.099840 0.076641
0.359100 0.058975 0.074530
0.359860 -0.051150 0.076446
0.360620 0.050465 0.075675
0.361380 0.066340 0.075187
0.362140 -0.044220 0.075555
0.362900 0.090910 0.074965
0.363660 0.045140 0.075438
0.364420 0.020085 0.075838
0.365180 -0.027905 0.075258
0.365940 0.097430 0.075934
0.366700 0.083330 0.077044
0.367460 0.001595 0.077079
0.368220 -0.009660 0.077652
0.368980 0.053510 0.078119
0.369740 0.006470 0.078405
0.370500 -0.025835 0.077935
0.371260 0.136710 0.078727
0.372020 0.065300 0.080039
0.372770 0.125510 0.079600
0.373530 0.075695 0.080311
0.374290 0.123575 0.081871
0.375050 0.021560 0.081075
0.375810 0.094085 0.082864
0.376570 0.141535 0.081959
0.377330 0.022790 0.082914
0.378090 0.154675 0.083487
0.378850 0.026750 0.084402
0.379610 -0.030415 0.083964
0.380370 0.148255 0.084827
0.381130 -0.043735 0.086577
0.381890 0.002385 0.086810
0.382650 0.199450 0.085948
0.383410 -0.031785 0.087221
0.384170 0.110620 0.087016
0.384930 0.103005 0.088876
0.385690 0.173150 0.089151
0.386450 0.002780 0.088547
0.387210 0.101310 0.089986
0.387970 0.107090 0.090728
0.388730 0.090830 0.091269
0.389490 0.080165 0.103812
0.390250 -0.061120 0.093193
0.391010 0.052825 0.093101
0.391770 0.105580 0.094844
0.392520 0.006905 0.095675
0.393280 0.019345 0.094339
0.394040 -0.094895 0.096287
0.394800 0.095010 0.096478
0.395560 0.169510 0.095467
0.396320 0.092625 0.097263
0.397080 0.076435 0.098098
0.397840 0.119250 0.097323
0.398600 0.085970 0.099141
0.399360 -0.022680 0.098716
0.400120 0.068785 0.097733
0.400880 -0.043720 0.101298
0.401640 0.123515 0.102620
0.402400 0.076245 0.102334
0.403160 -0.028765 0.102984
0.403920 -0.012635 0.105626
0.404680 0.208830 0.262401
0.405440 0.019485 0.105276
0.406200 0.031960 0.105697
0.406960 0.000220 0.106245
0.407720 0.083015 0.106001
0.408480 -0.018905 0.108366
0.409240 0.020500 0.106011
0.409990 -0.058895 0.105138
0.410750 -0.016035 0.106581
0.411510 0.050160 0.107143
0.412270 0.149780 0.108211
0.413030 0.092170 0.106924
0.413790 0.186815 0.109208
0.414550 0.072455 0.110329
0.415310 -0.011050 0.110835
0.416070 0.054705 0.111001
0.416830 0.047905 0.111033
0.417590 0.152955 0.112288
0.418350 -0.066000 0.112422
0.419110 0.109785 0.112468
0.419870 0.068405 0.113055
0.420630 0.001980 0.112472
0.421390 -0.079540 0.114859
0.422150 0.109225 0.114286
0.422910 0.122865 0.114028
0.423670 0.090475 0.116379
0.424430 0.240035 0.117847
0.425190 0.088355 0.120375
0.425940 -0.109630 0.121414
0.426700 0.175365 0.124045
0.427460 0.027720 0.121842
0.428220 0.049795 0.125205
0.428980 0.095055 0.123575
0.429740 0.081240 0.126970
0.430500 0.051930 0.129021
0.431260 0.048975 0.129088
0.432020 0.160895 0.128943
0.432780 0.155505 0.131821
0.433540 0.043645 0.138738
0.434300 -0.031955 0.133405
0.435060 0.087000 0.137125
