# Supplementary material for: De novo design of proteins housing excitonically coupled chlorophyll special pairs
Source: Nat Chem Biol. 2024 Jun 3;20(7):906–15. doi: 10.1038/s41589-024-01626-0 (PMC11213709; doi:10.1038/s41589-024-01626-0)
Supplement: Supplementary file 5 — Raw SAXS data for SP1, SP2 and SP3 apo proteins. [file 41589_2024_1626_MOESM5_ESM.zip › SAXS_data_Fig2/SP1_166uM/Average/SP1_166uM_snap_00025.sub.1.ave.dat]

0.010260 33.460350 5.831764
0.011020 32.892760 3.600293
0.011780 34.732820 2.483830
0.012540 33.065735 1.861503
0.013300 32.568555 1.495212
0.014060 31.895675 1.259926
0.014820 31.307545 1.054307
0.015580 31.450455 0.997069
0.016340 31.474150 0.884615
0.017100 31.107280 0.801909
0.017860 31.031655 0.784480
0.018620 30.732805 0.685972
0.019380 29.942310 0.650021
0.020140 29.750855 0.628027
0.020900 29.942875 0.612012
0.021660 29.037360 0.558660
0.022420 29.283635 0.519293
0.023180 28.944145 0.495831
0.023950 28.439465 0.500555
0.024710 28.283695 0.489194
0.025470 28.061530 0.450431
0.026230 27.739100 0.436881
0.026990 27.175710 0.423579
0.027750 27.068500 0.405827
0.028510 26.515580 0.405205
0.029270 26.653990 0.379657
0.030030 26.149095 0.369254
0.030790 25.872175 0.362291
0.031550 25.220150 0.361917
0.032310 25.047030 0.359784
0.033070 24.417970 0.340987
0.033830 24.206775 0.330117
0.034590 23.895775 0.323324
0.035350 23.357830 0.314257
0.036110 23.329905 0.312323
0.036870 22.980815 0.304554
0.037630 22.625970 0.302327
0.038390 22.228500 0.293091
0.039150 22.093795 0.289646
0.039910 21.194480 0.286581
0.040670 21.148980 0.282016
0.041430 21.068420 0.278352
0.042190 20.625420 0.265944
0.042950 20.173285 0.260548
0.043710 19.715250 0.263483
0.044470 19.546560 0.258854
0.045230 19.264370 0.259385
0.045990 18.977065 0.250700
0.046750 18.473040 0.240930
0.047510 18.405840 0.237808
0.048270 17.634905 0.232719
0.049030 17.510980 0.231227
0.049790 17.500375 0.229756
0.050550 16.695035 0.229583
0.051310 16.488210 0.225746
0.052070 16.379530 0.220311
0.052830 15.776145 0.217931
0.053590 15.594015 0.216358
0.054350 15.426155 0.211630
0.055110 14.986730 0.210612
0.055870 14.713765 0.207571
0.056630 14.457615 0.204933
0.057390 14.093880 0.199936
0.058150 13.523780 0.195615
0.058910 13.462085 0.192861
0.059670 13.179375 0.193851
0.060430 12.876525 0.192362
0.061190 12.572215 0.192744
0.061950 12.439635 0.186602
0.062710 12.257020 0.186577
0.063470 11.976680 0.184137
0.064230 11.581225 0.179650
0.064990 11.144570 0.177878
0.065750 10.890970 0.175067
0.066510 10.717245 0.175477
0.067270 10.380165 0.174922
0.068030 10.045570 0.171057
0.068790 9.874985 0.167603
0.069550 9.733975 0.165007
0.070310 9.338190 0.169926
0.071070 9.098875 0.161050
0.071830 8.924635 0.163257
0.072590 8.884620 0.162641
0.073350 8.420965 0.158755
0.074120 8.194645 0.155332
0.074880 8.323600 0.155279
0.075640 7.897410 0.157040
0.076400 7.811875 0.151464
0.077160 7.632325 0.150665
0.077920 7.476660 0.151528
0.078680 7.162820 0.147111
0.079440 6.926080 0.146832
0.080200 6.605040 0.145725
0.080960 6.438720 0.145244
0.081720 6.273555 0.142394
0.082480 6.083885 0.141181
0.083240 6.067015 0.138653
0.084000 5.945380 0.142281
0.084760 5.538045 0.141390
0.085520 5.288645 0.142970
0.086280 5.279675 0.142967
0.087040 5.222775 0.140771
0.087800 5.010815 0.140484
0.088560 4.935685 0.141821
0.089320 4.558490 0.141337
0.090080 4.604135 0.145760
0.090840 4.447765 0.146528
0.091600 4.284900 0.143840
0.092360 4.081805 0.146351
0.093120 3.899040 0.146694
0.093880 3.829335 0.145987
0.094640 3.672015 0.143197
0.095400 3.589260 0.140555
0.096160 3.397330 0.140644
0.096920 3.276320 0.138925
0.097680 3.481780 0.138253
0.098440 3.307600 0.136110
0.099200 3.071035 0.134318
0.099960 2.905870 0.130750
0.100720 2.767325 0.134477
0.101480 2.628240 0.128550
0.102240 2.491875 0.125640
0.103000 2.349045 0.124982
0.103760 2.544760 0.123437
0.104520 2.261640 0.123331
0.105280 2.322040 0.121252
0.106040 2.194525 0.121103
0.106800 2.182980 0.119247
0.107560 1.962500 0.118006
0.108320 1.889415 0.119183
0.109080 1.692975 0.119866
0.109840 1.891900 0.118593
0.110600 1.620065 0.117168
0.111360 1.731375 0.117001
0.112120 1.557925 0.113603
0.112880 1.551650 0.114049
0.113640 1.531230 0.111655
0.114400 1.241600 0.113186
0.115160 1.426680 0.111223
0.115920 1.354265 0.112461
0.116680 1.280470 0.108543
0.117440 1.186430 0.109696
0.118200 1.067840 0.107772
0.118960 0.957675 0.108872
0.119720 1.015690 0.107030
0.120480 0.953880 0.106948
0.121240 0.870085 0.105665
0.122000 0.864510 0.105283
0.122760 0.881905 0.104254
0.123520 0.796665 0.103380
0.124280 0.760720 0.101485
0.125040 0.742735 0.102772
0.125800 0.727495 0.102320
0.126560 0.752115 0.102164
0.127320 0.727095 0.100074
0.128080 0.588430 0.100919
0.128840 0.634470 0.099530
0.129600 0.462225 0.099908
0.130360 0.541035 0.098702
0.131120 0.614605 0.096899
0.131880 0.438645 0.097136
0.132640 0.426505 0.096641
0.133400 0.546030 0.096535
0.134160 0.507810 0.095449
0.134920 0.416005 0.095520
0.135680 0.349675 0.095205
0.136440 0.497655 0.092705
0.137200 0.357255 0.092521
0.137960 0.332180 0.092836
0.138730 0.324470 0.092896
0.139490 0.210890 0.091595
0.140250 0.357505 0.092673
0.141010 0.253090 0.092274
0.141770 0.245250 0.091948
0.142530 0.291490 0.090732
0.143290 0.097385 0.089834
0.144050 0.284345 0.090651
0.144810 0.149335 0.090120
0.145570 0.219665 0.090113
0.146330 0.172935 0.089844
0.147090 0.208120 0.089742
0.147850 0.140260 0.088904
0.148610 0.227965 0.088331
0.149370 0.283815 0.089250
0.150130 0.281040 0.088918
0.150890 0.141905 0.087192
0.151650 0.246030 0.087323
0.152410 0.161215 0.086902
0.153170 0.215710 0.085707
0.153930 0.135680 0.086372
0.154690 0.208670 0.086379
0.155450 0.225595 0.085216
0.156210 0.104575 0.084802
0.156970 0.208770 0.084371
0.157730 0.196580 0.086057
0.158490 0.149405 0.084685
0.159250 0.160540 0.085042
0.160010 0.051870 0.084664
0.160770 0.271625 0.084134
0.161530 0.106930 0.083250
0.162290 0.280645 0.083586
0.163050 0.187585 0.083494
0.163810 0.158740 0.083982
0.164570 0.177505 0.083320
0.165330 0.147765 0.082083
0.166090 0.246480 0.082649
0.166850 0.105765 0.081835
0.167610 0.198185 0.081400
0.168370 0.225750 0.081789
0.169130 0.211015 0.081793
0.169890 0.159755 0.081641
0.170650 0.233615 0.080523
0.171410 0.272345 0.080272
0.172170 0.181020 0.081683
0.172930 0.222310 0.081057
0.173690 0.180505 0.081963
0.174450 0.218930 0.083285
0.175210 0.227570 0.081538
0.175970 0.259665 0.082694
0.176730 0.232015 0.081581
0.177490 0.282350 0.082511
0.178250 0.313700 0.083967
0.179010 0.205925 0.085244
0.179770 0.322645 0.084975
0.180530 0.384885 0.085308
0.181290 0.087585 0.086482
0.182050 0.310430 0.086658
0.182810 0.274320 0.086192
0.183570 0.316670 0.087334
0.184330 0.245790 0.087062
0.185090 0.316905 0.087525
0.185850 0.186325 0.088020
0.186610 0.247520 0.086397
0.187370 0.290665 0.087620
0.188130 0.295620 0.087804
0.188890 0.206900 0.088002
0.189650 0.187990 0.087818
0.190410 0.284910 0.088105
0.191170 0.243545 0.089102
0.191930 0.275105 0.090088
0.192690 0.288455 0.089823
0.193450 0.346195 0.089463
0.194210 0.152855 0.090859
0.194970 0.328205 0.089986
0.195730 0.358210 0.090092
0.196490 0.308915 0.090555
0.197250 0.216585 0.090736
0.198010 0.290160 0.091315
0.198770 0.302225 0.090661
0.199530 0.210555 0.090396
0.200290 0.192920 0.090693
0.201050 0.252820 0.091365
0.201810 0.254410 0.090442
0.202570 0.354455 0.090987
0.203330 0.350920 0.090131
0.204090 0.303410 0.090347
0.204850 0.260510 0.091361
0.205610 0.321530 0.091814
0.206370 0.341855 0.091223
0.207130 0.341640 0.091945
0.207890 0.399895 0.090781
0.208650 0.200950 0.091945
0.209410 0.308640 0.091478
0.210170 0.279280 0.091213
0.210930 0.249450 0.090555
0.211690 0.300190 0.090665
0.212450 0.379640 0.090969
0.213210 0.302070 0.090481
0.213970 0.363610 0.091315
0.214730 0.319085 0.091149
0.215490 0.145930 0.091810
0.216250 0.272995 0.090230
0.217010 0.236775 0.090898
0.217770 0.210360 0.089880
0.218530 0.234625 0.090690
0.219290 0.211630 0.091202
0.220050 0.296910 0.089806
0.220810 0.215255 0.089501
0.221570 0.160170 0.089883
0.222330 0.203500 0.089257
0.223090 0.228840 0.089077
0.223850 0.204365 0.088101
0.224610 0.197050 0.088126
0.225370 0.224085 0.088472
0.226130 0.134720 0.087825
0.226890 0.219455 0.087397
0.227650 0.175240 0.087334
0.228410 0.167645 0.086552
0.229170 0.429290 0.084777
0.229930 0.244265 0.085746
0.230690 0.277455 0.085127
0.231450 0.280440 0.084530
0.232210 0.236685 0.084452
0.232970 0.140090 0.084523
0.233730 0.168945 0.084190
0.234490 0.268900 0.084127
0.235250 0.193000 0.083391
0.236010 0.140470 0.084059
0.236770 0.234215 0.083784
0.237530 0.191415 0.082320
0.238290 0.102550 0.082047
0.239050 0.306710 0.081206
0.239810 0.193825 0.081298
0.240570 0.231895 0.081517
0.241330 0.193355 0.081803
0.242090 0.259470 0.080000
0.242850 0.229945 0.080743
0.243610 0.278620 0.080389
0.244370 0.064935 0.080187
0.245130 0.037655 0.079816
0.245890 0.238255 0.080382
0.246650 0.118010 0.079823
0.247410 0.183655 0.079243
0.248170 0.122080 0.079477
0.248930 0.152785 0.079703
0.249690 0.249115 0.079441
0.250450 0.110875 0.078635
0.251210 0.185545 0.078243
0.251970 0.143005 0.077836
0.252730 0.235560 0.078313
0.253490 0.140775 0.077012
0.254250 0.121070 0.076839
0.255010 0.135635 0.076535
0.255770 0.207430 0.076998
0.256530 0.201730 0.076068
0.257290 0.115090 0.076475
0.258050 0.166745 0.076528
0.258810 0.139680 0.076372
0.259570 0.196975 0.075202
0.260330 0.172555 0.075180
0.261090 0.105490 0.075842
0.261850 0.146345 0.074961
0.262610 0.164595 0.075354
0.263370 0.151840 0.074798
0.264130 0.175415 0.073773
0.264890 0.060360 0.073791
0.265650 0.165400 0.073989
0.266410 0.135035 0.073953
0.267170 0.055770 0.073472
0.267930 0.051255 0.074360
0.268690 0.138480 0.073557
0.269450 0.072345 0.073335
0.270210 0.109385 0.073752
0.270970 0.180440 0.073264
0.271720 0.133450 0.072129
0.272480 0.107685 0.073331
0.273240 0.138690 0.071977
0.274000 0.153945 0.071955
0.274760 0.091385 0.071839
0.275520 0.136285 0.071704
0.276280 0.101645 0.070824
0.277040 -0.030530 0.071998
0.277800 0.143215 0.071277
0.278560 0.034125 0.070661
0.279320 0.080580 0.070088
0.280080 0.062175 0.070545
0.280840 0.002490 0.070103
0.281600 0.154145 0.069862
0.282360 0.077925 0.069781
0.283120 0.064560 0.069752
0.283880 0.124050 0.069841
0.284640 0.108770 0.070651
0.285400 0.110905 0.070145
0.286160 0.161945 0.069661
0.286920 0.091160 0.070771
0.287680 0.086955 0.070004
0.288440 0.057115 0.070548
0.289200 0.035265 0.069381
0.289960 0.027440 0.069848
0.290720 0.093500 0.070583
0.291480 0.059905 0.069841
0.292240 0.055660 0.069816
0.293000 0.077545 0.070849
0.293760 0.094035 0.070170
0.294520 0.171535 0.070686
0.295280 0.071415 0.070714
0.296040 0.101570 0.070859
0.296800 0.051690 0.070216
0.297560 0.073770 0.071174
0.298320 0.059620 0.071315
0.299080 0.172035 0.069540
0.299840 0.151225 0.070014
0.300600 0.072915 0.070103
0.301360 0.099005 0.069625
0.302120 0.068970 0.069834
0.302880 0.081590 0.070184
0.303640 -0.044905 0.069618
0.304400 0.128710 0.069137
0.305160 0.053810 0.068656
0.305920 0.142140 0.069968
0.306680 0.104220 0.070322
0.307440 0.126985 0.070622
0.308200 0.100035 0.070930
0.308960 0.032435 0.070951
0.309720 0.115460 0.070569
0.310480 0.143090 0.070679
0.311240 0.144455 0.070746
0.312000 0.053380 0.070990
0.312760 0.083745 0.071231
0.313520 0.046885 0.070757
0.314280 0.103980 0.070711
0.315040 0.119335 0.072306
0.315800 0.094120 0.072592
0.316560 0.103215 0.072740
0.317320 0.038395 0.072656
0.318080 0.068810 0.074173
0.318830 0.130955 0.074088
0.319590 0.015980 0.073741
0.320350 0.065105 0.073879
0.321110 0.126975 0.073777
0.321870 -0.033455 0.074607
0.322630 0.086640 0.073879
0.323390 0.162020 0.074749
0.324150 0.097215 0.074767
0.324910 0.124060 0.074908
0.325670 0.011685 0.074353
0.326430 0.022425 0.076117
0.327190 0.046340 0.075117
0.327950 0.064020 0.074809
0.328710 0.134435 0.074710
0.329470 0.120410 0.075212
0.330230 0.001620 0.075209
0.330990 -0.014305 0.075194
0.331750 0.033850 0.075909
0.332510 0.019060 0.075969
0.333270 0.104510 0.076312
0.334030 0.201235 0.076195
0.334790 -0.001595 0.075407
0.335550 0.096945 0.076361
0.336310 0.139155 0.076591
0.337070 0.106010 0.077072
0.337830 -0.049080 0.076704
0.338590 0.068625 0.076227
0.339350 -0.044545 0.076888
0.340110 0.060500 0.076828
0.340870 0.076740 0.076305
0.341630 0.067655 0.077429
0.342390 0.084135 0.076955
0.343150 0.200490 0.077277
0.343910 0.119305 0.078469
0.344670 0.119105 0.077748
0.345430 0.099905 0.077277
0.346190 0.121115 0.077797
0.346950 0.158780 0.077440
0.347710 0.007540 0.078140
0.348470 0.112285 0.077139
0.349220 0.157615 0.077878
0.349980 0.177560 0.077893
0.350740 0.036450 0.077242
0.351500 0.054085 0.076238
0.352260 0.103670 0.075290
0.353020 0.155100 0.075064
0.353780 -0.029625 0.073214
0.354540 -0.013805 0.072613
0.355300 0.031190 0.075209
0.356060 0.057825 0.075357
0.356820 -0.020800 0.075658
0.357580 0.058875 0.076075
0.358340 0.060155 0.076195
0.359100 0.007365 0.075064
0.359860 0.047215 0.075495
0.360620 0.027750 0.075591
0.361380 0.020390 0.075417
0.362140 0.013905 0.074781
0.362900 0.028205 0.074661
0.363660 -0.010655 0.075658
0.364420 -0.001495 0.075141
0.365180 0.026675 0.076036
0.365940 0.021210 0.076719
0.366700 -0.112085 0.076899
0.367460 0.026180 0.077394
0.368220 0.067315 0.077960
0.368980 0.112470 0.077946
0.369740 0.074965 0.078741
0.370500 0.163340 0.079028
0.371260 -0.000570 0.078854
0.372020 0.114095 0.079731
0.372770 0.091945 0.079830
0.373530 0.088755 0.079593
0.374290 0.107015 0.080587
0.375050 0.101140 0.081591
0.375810 0.041615 0.081482
0.376570 0.148915 0.082574
0.377330 -0.023240 0.082553
0.378090 -0.050215 0.083112
0.378850 0.100205 0.084431
0.379610 -0.039600 0.084473
0.380370 0.100215 0.085248
0.381130 0.079990 0.085035
0.381890 0.098040 0.085764
0.382650 0.000275 0.086439
0.383410 0.137185 0.086987
0.384170 0.062900 0.087977
0.384930 0.075305 0.087387
0.385690 0.136915 0.089508
0.386450 0.060770 0.088296
0.387210 0.102915 0.090237
0.387970 0.081830 0.089466
0.388730 0.019750 0.090177
0.389490 0.144800 0.104445
0.390250 -0.010880 0.091471
0.391010 0.121040 0.092479
0.391770 0.038835 0.094013
0.392520 0.030485 0.093126
0.393280 0.089580 0.093624
0.394040 0.008720 0.094530
0.394800 0.059680 0.095438
0.395560 -0.014430 0.096231
0.396320 0.082885 0.095499
0.397080 0.032040 0.098529
0.397840 -0.055240 0.098975
0.398600 0.139485 0.101036
0.399360 0.120370 0.099636
0.400120 0.072065 0.102164
0.400880 0.092810 0.100983
0.401640 0.244520 0.102755
0.402400 0.156660 0.102316
0.403160 0.077945 0.102719
0.403920 0.026180 0.103094
0.404680 0.047625 0.204158
0.405440 0.022705 0.104254
0.406200 0.203200 0.105654
0.406960 0.131780 0.107832
0.407720 0.083950 0.106729
0.408480 0.116095 0.107242
0.409240 0.019295 0.107479
0.409990 0.041490 0.109123
0.410750 0.066025 0.107861
0.411510 0.061715 0.108617
0.412270 0.117880 0.108610
0.413030 0.075065 0.108582
0.413790 0.161225 0.109286
0.414550 0.243850 0.111061
0.415310 -0.112160 0.109926
0.416070 0.071240 0.110120
0.416830 0.028825 0.110622
0.417590 0.083975 0.111878
0.418350 0.109525 0.114120
0.419110 0.105100 0.111828
0.419870 -0.001645 0.111259
0.420630 0.032815 0.114933
0.421390 0.067395 0.115796
0.422150 0.055110 0.117054
0.422910 -0.107625 0.117235
0.423670 0.192730 0.115898
0.424430 -0.003650 0.121421
0.425190 0.208755 0.117436
0.425940 0.064505 0.122058
0.426700 0.077630 0.123430
0.427460 0.130570 0.124081
0.428220 0.222935 0.123529
0.428980 0.077125 0.126266
0.429740 -0.032725 0.126361
0.430500 -0.134845 0.126906
0.431260 0.029255 0.130460
0.432020 0.045645 0.133048
0.432780 0.033015 0.130272
0.433540 -0.069355 0.133098
0.434300 0.142955 0.138734
0.435060 0.176255 0.135629
