# Supplementary material for: De novo design of proteins housing excitonically coupled chlorophyll special pairs
Source: Nat Chem Biol. 2024 Jun 3;20(7):906–15. doi: 10.1038/s41589-024-01626-0 (PMC11213709; doi:10.1038/s41589-024-01626-0)
Supplement: Supplementary file 5 — Raw SAXS data for SP1, SP2 and SP3 apo proteins. [file 41589_2024_1626_MOESM5_ESM.zip › SAXS_data_Fig2/SP1_166uM/Average/SP1_166uM_snap_00019.sub.1.ave.dat]

0.010260 29.755525 6.088731
0.011020 30.956520 3.353515
0.011780 31.539005 2.591096
0.012540 33.671520 1.721715
0.013300 32.853365 1.426266
0.014060 30.094325 1.195368
0.014820 31.382360 1.058168
0.015580 29.548220 0.990545
0.016340 30.134610 0.881280
0.017100 29.931420 0.778982
0.017860 29.759620 0.770219
0.018620 29.535940 0.686255
0.019380 29.539220 0.666991
0.020140 29.536580 0.635509
0.020900 28.411580 0.584024
0.021660 29.083645 0.568932
0.022420 28.616490 0.530941
0.023180 28.002640 0.487482
0.023950 27.591555 0.484434
0.024710 27.420810 0.483794
0.025470 27.026895 0.456064
0.026230 27.325905 0.433904
0.026990 26.795815 0.429045
0.027750 26.335810 0.410555
0.028510 25.873905 0.383656
0.029270 25.599600 0.389120
0.030030 25.945290 0.368458
0.030790 25.405380 0.369636
0.031550 24.865675 0.355644
0.032310 24.682435 0.345400
0.033070 24.469235 0.342362
0.033830 23.664760 0.329183
0.034590 23.395120 0.326008
0.035350 23.577585 0.323069
0.036110 23.149705 0.317136
0.036870 23.039880 0.312857
0.037630 22.495515 0.306047
0.038390 21.961130 0.287203
0.039150 21.835310 0.279650
0.039910 21.306670 0.282719
0.040670 21.316895 0.278716
0.041430 20.746375 0.272638
0.042190 20.616880 0.270700
0.042950 19.801535 0.262641
0.043710 19.935770 0.261047
0.044470 19.405340 0.253030
0.045230 19.424745 0.247631
0.045990 18.646800 0.248458
0.046750 18.436015 0.244165
0.047510 17.966270 0.233236
0.048270 17.549190 0.234692
0.049030 17.539860 0.233416
0.049790 17.241035 0.229448
0.050550 16.806890 0.224837
0.051310 16.614805 0.218890
0.052070 16.021455 0.219632
0.052830 15.855085 0.216259
0.053590 15.718020 0.214381
0.054350 15.286795 0.213306
0.055110 15.199040 0.208483
0.055870 14.802795 0.205778
0.056630 14.366795 0.208628
0.057390 14.398535 0.202443
0.058150 13.919030 0.202511
0.058910 13.551875 0.197461
0.059670 13.451005 0.195760
0.060430 13.041110 0.196588
0.061190 12.881155 0.193540
0.061950 12.529155 0.186750
0.062710 12.128125 0.186153
0.063470 12.104195 0.184749
0.064230 11.714935 0.183345
0.064990 11.434175 0.177054
0.065750 11.047940 0.177267
0.066510 10.839815 0.176563
0.067270 10.749535 0.172868
0.068030 10.384435 0.171740
0.068790 10.006655 0.171545
0.069550 9.925465 0.167942
0.070310 9.550980 0.165555
0.071070 9.204620 0.165495
0.071830 9.026660 0.162949
0.072590 8.813375 0.158755
0.073350 8.491200 0.159081
0.074120 8.552120 0.155141
0.074880 8.230075 0.156899
0.075640 8.167675 0.153356
0.076400 7.853705 0.152843
0.077160 7.841440 0.151800
0.077920 7.369720 0.150074
0.078680 7.055260 0.149625
0.079440 6.746835 0.145813
0.080200 6.732765 0.145778
0.080960 6.627655 0.143975
0.081720 6.504060 0.144540
0.082480 6.231585 0.137751
0.083240 6.017035 0.140361
0.084000 5.912015 0.140923
0.084760 5.606470 0.140198
0.085520 5.602750 0.142687
0.086280 5.427910 0.141337
0.087040 5.076770 0.140760
0.087800 5.020990 0.139346
0.088560 4.835470 0.140110
0.089320 4.684360 0.141973
0.090080 4.717935 0.144682
0.090840 4.600195 0.145743
0.091600 4.261650 0.146266
0.092360 4.295845 0.146262
0.093120 3.942545 0.147380
0.093880 3.858445 0.146591
0.094640 3.787910 0.145202
0.095400 3.536875 0.141704
0.096160 3.343670 0.140537
0.096920 3.431880 0.138670
0.097680 3.264670 0.138257
0.098440 3.333845 0.136450
0.099200 3.195970 0.134954
0.099960 2.878680 0.134883
0.100720 2.963290 0.132153
0.101480 2.615670 0.131538
0.102240 2.567015 0.127157
0.103000 2.505720 0.127139
0.103760 2.389280 0.125895
0.104520 2.465275 0.125424
0.105280 2.432315 0.119643
0.106040 2.129645 0.120958
0.106800 2.026230 0.119501
0.107560 2.034140 0.118515
0.108320 2.024605 0.120820
0.109080 1.655125 0.121411
0.109840 1.754515 0.120028
0.110600 1.726050 0.117030
0.111360 1.499210 0.116945
0.112120 1.518810 0.113349
0.112880 1.573680 0.114010
0.113640 1.417560 0.112217
0.114400 1.424755 0.112984
0.115160 1.262695 0.110240
0.115920 1.294445 0.110103
0.116680 1.204065 0.111011
0.117440 1.112370 0.108494
0.118200 1.025985 0.107595
0.118960 1.181565 0.107850
0.119720 1.126240 0.106351
0.120480 0.924185 0.105644
0.121240 0.936705 0.104777
0.122000 0.910665 0.104816
0.122760 0.864720 0.103430
0.123520 0.879475 0.103267
0.124280 0.568205 0.103296
0.125040 0.727100 0.101322
0.125800 0.798865 0.102595
0.126560 0.715415 0.101255
0.127320 0.664195 0.099049
0.128080 0.614195 0.100516
0.128840 0.589260 0.100856
0.129600 0.578920 0.098943
0.130360 0.527240 0.098285
0.131120 0.416015 0.096591
0.131880 0.390330 0.096644
0.132640 0.380560 0.097755
0.133400 0.328845 0.096351
0.134160 0.363220 0.096124
0.134920 0.337030 0.096227
0.135680 0.428635 0.094632
0.136440 0.268925 0.092903
0.137200 0.393525 0.092486
0.137960 0.337345 0.093465
0.138730 0.246170 0.092511
0.139490 0.201560 0.092419
0.140250 0.289355 0.092231
0.141010 0.249510 0.091107
0.141770 0.282385 0.091326
0.142530 0.192855 0.091004
0.143290 0.249850 0.090180
0.144050 0.310705 0.089979
0.144810 0.254220 0.090700
0.145570 0.299230 0.089947
0.146330 0.280355 0.089512
0.147090 0.275800 0.089943
0.147850 0.158645 0.089607
0.148610 0.116090 0.088306
0.149370 0.192575 0.090064
0.150130 0.124680 0.087620
0.150890 0.173920 0.087666
0.151650 0.237045 0.088059
0.152410 0.203010 0.088370
0.153170 0.164030 0.086591
0.153930 0.276755 0.086379
0.154690 0.065640 0.086750
0.155450 0.164545 0.085619
0.156210 0.176555 0.085290
0.156970 0.066615 0.085424
0.157730 0.110575 0.084367
0.158490 0.128845 0.084862
0.159250 0.051500 0.084526
0.160010 0.180290 0.084434
0.160770 0.235450 0.083805
0.161530 0.158295 0.083434
0.162290 0.073770 0.083975
0.163050 0.185695 0.083490
0.163810 0.243925 0.083257
0.164570 0.294765 0.082313
0.165330 0.228800 0.081132
0.166090 0.191230 0.083062
0.166850 0.186735 0.082263
0.167610 0.316760 0.082238
0.168370 0.227760 0.082072
0.169130 0.234935 0.081574
0.169890 0.172985 0.081446
0.170650 0.275675 0.080866
0.171410 0.288355 0.080424
0.172170 0.227205 0.079692
0.172930 0.169115 0.081694
0.173690 0.171110 0.082019
0.174450 0.179335 0.082383
0.175210 0.231985 0.081786
0.175970 0.222805 0.081818
0.176730 0.196285 0.083112
0.177490 0.247390 0.082730
0.178250 0.229315 0.084208
0.179010 0.271190 0.084643
0.179770 0.280535 0.084572
0.180530 0.330450 0.086701
0.181290 0.337465 0.085856
0.182050 0.388955 0.086513
0.182810 0.256230 0.086899
0.183570 0.363425 0.087850
0.184330 0.266785 0.087719
0.185090 0.382335 0.088083
0.185850 0.144755 0.087040
0.186610 0.290825 0.088122
0.187370 0.202840 0.086955
0.188130 0.351845 0.088536
0.188890 0.260885 0.087815
0.189650 0.277855 0.088946
0.190410 0.300080 0.089010
0.191170 0.308780 0.088748
0.191930 0.329820 0.089986
0.192690 0.295740 0.090587
0.193450 0.207370 0.090053
0.194210 0.176555 0.090442
0.194970 0.226470 0.089682
0.195730 0.235210 0.090293
0.196490 0.297640 0.089431
0.197250 0.347625 0.090774
0.198010 0.257720 0.090516
0.198770 0.363160 0.091874
0.199530 0.285875 0.090601
0.200290 0.249550 0.091132
0.201050 0.231530 0.091305
0.201810 0.265800 0.091234
0.202570 0.267335 0.091637
0.203330 0.282305 0.089813
0.204090 0.334965 0.090343
0.204850 0.366585 0.091153
0.205610 0.240140 0.090690
0.206370 0.311035 0.091004
0.207130 0.352290 0.090499
0.207890 0.331425 0.091665
0.208650 0.244220 0.091344
0.209410 0.284555 0.091298
0.210170 0.348925 0.092001
0.210930 0.410165 0.092203
0.211690 0.238125 0.091687
0.212450 0.232635 0.090757
0.213210 0.316280 0.089551
0.213970 0.198850 0.090619
0.214730 0.201670 0.090693
0.215490 0.187110 0.089519
0.216250 0.157010 0.091124
0.217010 0.208400 0.090711
0.217770 0.320845 0.091185
0.218530 0.203885 0.091252
0.219290 0.218475 0.091061
0.220050 0.282335 0.090244
0.220810 0.159205 0.090226
0.221570 0.295990 0.090166
0.222330 0.140465 0.090000
0.223090 0.276965 0.090240
0.223850 0.325865 0.089505
0.224610 0.169545 0.088250
0.225370 0.366235 0.086980
0.226130 0.308580 0.086542
0.226890 0.282750 0.086789
0.227650 0.269750 0.086542
0.228410 0.178110 0.086436
0.229170 0.199480 0.086185
0.229930 0.269455 0.086093
0.230690 0.189690 0.085700
0.231450 0.267250 0.085301
0.232210 0.119715 0.084547
0.232970 0.194065 0.084671
0.233730 0.126145 0.085407
0.234490 0.254455 0.083656
0.235250 0.169030 0.084289
0.236010 0.175410 0.083554
0.236770 0.187290 0.083702
0.237530 0.236675 0.083847
0.238290 0.141975 0.082868
0.239050 0.191540 0.082330
0.239810 0.122840 0.081482
0.240570 0.129690 0.080180
0.241330 0.191360 0.080902
0.242090 0.179415 0.080820
0.242850 0.176990 0.080753
0.243610 0.077720 0.080145
0.244370 0.219765 0.080088
0.245130 0.131170 0.080601
0.245890 0.186760 0.080438
0.246650 0.195290 0.079866
0.247410 0.120460 0.079194
0.248170 0.100325 0.079947
0.248930 0.166715 0.079664
0.249690 0.191880 0.078115
0.250450 0.181205 0.078151
0.251210 0.197790 0.079116
0.251970 0.201225 0.077730
0.252730 0.162275 0.078094
0.253490 0.139325 0.077793
0.254250 0.116120 0.076793
0.255010 0.183005 0.076584
0.255770 0.052730 0.076722
0.256530 0.130330 0.075293
0.257290 0.101635 0.076372
0.258050 0.105290 0.075527
0.258810 0.196145 0.076517
0.259570 0.186035 0.075948
0.260330 0.174510 0.074975
0.261090 0.128805 0.075672
0.261850 0.102275 0.075714
0.262610 0.147365 0.075269
0.263370 0.059540 0.074841
0.264130 0.105185 0.074586
0.264890 0.211145 0.074098
0.265650 0.095700 0.074629
0.266410 0.125250 0.074349
0.267170 0.032565 0.074190
0.267930 0.151550 0.073812
0.268690 0.148515 0.073264
0.269450 0.127755 0.073303
0.270210 0.087025 0.072641
0.270970 0.163845 0.073260
0.271720 0.070980 0.073335
0.272480 -0.005865 0.072443
0.273240 0.101905 0.072581
0.274000 0.070310 0.071839
0.274760 0.119500 0.071471
0.275520 0.131745 0.071528
0.276280 0.053640 0.071047
0.277040 0.147975 0.071068
0.277800 0.096120 0.071135
0.278560 0.185505 0.071181
0.279320 0.048100 0.070293
0.280080 -0.016325 0.070605
0.280840 0.079350 0.070156
0.281600 0.163215 0.070371
0.282360 0.141605 0.070428
0.283120 0.085140 0.070067
0.283880 0.061325 0.070170
0.284640 0.093860 0.070290
0.285400 0.113970 0.070032
0.286160 0.028855 0.070219
0.286920 0.016750 0.070435
0.287680 0.143200 0.069042
0.288440 0.043800 0.070138
0.289200 0.006580 0.069813
0.289960 0.042895 0.069615
0.290720 0.110505 0.070233
0.291480 0.116310 0.070396
0.292240 0.070375 0.070435
0.293000 0.018980 0.070085
0.293760 0.051915 0.071107
0.294520 0.046275 0.071418
0.295280 0.092680 0.070990
0.296040 0.044950 0.070934
0.296800 0.057055 0.070573
0.297560 0.048685 0.070608
0.298320 0.158080 0.070799
0.299080 0.038650 0.069926
0.299840 0.095920 0.070817
0.300600 -0.037550 0.070449
0.301360 0.072650 0.069975
0.302120 0.066235 0.069982
0.302880 0.116935 0.069155
0.303640 0.040715 0.070149
0.304400 0.077605 0.069240
0.305160 0.025190 0.068455
0.305920 0.091310 0.070134
0.306680 0.037015 0.070566
0.307440 0.094610 0.069657
0.308200 0.062885 0.070520
0.308960 0.047245 0.070856
0.309720 0.014080 0.071779
0.310480 0.028780 0.070736
0.311240 0.004005 0.071340
0.312000 0.071660 0.071425
0.312760 0.051505 0.071269
0.313520 0.095890 0.070714
0.314280 -0.006320 0.071234
0.315040 0.123070 0.072263
0.315800 0.079990 0.073540
0.316560 0.036850 0.072963
0.317320 0.089625 0.073437
0.318080 0.097860 0.072921
0.318830 0.074520 0.074272
0.319590 0.035020 0.073575
0.320350 0.161275 0.073893
0.321110 0.062090 0.074318
0.321870 0.003900 0.073741
0.322630 -0.024630 0.074646
0.323390 0.050110 0.074848
0.324150 0.066200 0.073844
0.324910 0.013820 0.075460
0.325670 -0.036615 0.074615
0.326430 0.020980 0.075438
0.327190 0.043485 0.075000
0.327950 -0.088965 0.075014
0.328710 0.055570 0.074890
0.329470 0.077590 0.075838
0.330230 0.112090 0.074844
0.330990 0.140835 0.075718
0.331750 0.124430 0.075912
0.332510 0.069695 0.075173
0.333270 0.025190 0.076386
0.334030 0.077090 0.076446
0.334790 0.039455 0.075170
0.335550 -0.026510 0.075895
0.336310 0.013570 0.076149
0.337070 -0.003935 0.076485
0.337830 0.164910 0.076704
0.338590 0.101975 0.076209
0.339350 -0.036805 0.075679
0.340110 0.163500 0.077341
0.340870 -0.032495 0.077001
0.341630 0.042580 0.078352
0.342390 0.104570 0.076680
0.343150 0.130825 0.077613
0.343910 0.121035 0.077405
0.344670 -0.009130 0.076864
0.345430 0.110945 0.077486
0.346190 0.138780 0.077373
0.346950 0.002720 0.077931
0.347710 0.017535 0.078487
0.348470 0.024605 0.078016
0.349220 0.082405 0.077956
0.349980 0.042555 0.077974
0.350740 0.084515 0.077475
0.351500 0.049455 0.076856
0.352260 -0.002105 0.076029
0.353020 0.086560 0.074742
0.353780 0.071435 0.073777
0.354540 0.011085 0.073370
0.355300 0.118655 0.074049
0.356060 0.105950 0.074890
0.356820 0.101000 0.075438
0.357580 0.060715 0.075785
0.358340 0.066335 0.075622
0.359100 0.059825 0.076231
0.359860 0.051825 0.075714
0.360620 0.125180 0.075265
0.361380 0.002165 0.075838
0.362140 0.008965 0.075364
0.362900 0.030820 0.075400
0.363660 0.064480 0.075796
0.364420 0.057035 0.075919
0.365180 0.028625 0.076429
0.365940 0.007025 0.076241
0.366700 0.064315 0.076386
0.367460 0.031330 0.077553
0.368220 0.188575 0.077146
0.368980 0.050780 0.077588
0.369740 0.036085 0.078529
0.370500 -0.005775 0.079045
0.371260 0.100225 0.078278
0.372020 0.057650 0.079109
0.372770 0.090345 0.080110
0.373530 0.048015 0.080042
0.374290 -0.025060 0.080591
0.375050 -0.003460 0.080958
0.375810 -0.052870 0.081535
0.376570 0.006325 0.082076
0.377330 0.143760 0.083833
0.378090 0.123085 0.083204
0.378850 0.040465 0.084936
0.379610 0.019975 0.082956
0.380370 0.057940 0.085138
0.381130 0.101845 0.085021
0.381890 -0.004020 0.086047
0.382650 0.143950 0.087012
0.383410 0.118925 0.087825
0.384170 0.010585 0.086584
0.384930 -0.062245 0.088342
0.385690 0.063165 0.087878
0.386450 0.018115 0.088349
0.387210 -0.020190 0.089798
0.387970 0.002330 0.089724
0.388730 0.092520 0.091531
0.389490 -0.031490 0.100297
0.390250 0.023305 0.092670
0.391010 0.065550 0.092051
0.391770 -0.037845 0.094516
0.392520 0.069950 0.094381
0.393280 0.058570 0.093405
0.394040 0.031370 0.095050
0.394800 -0.028365 0.097412
0.395560 0.157100 0.097440
0.396320 0.017700 0.097161
0.397080 0.101795 0.098087
0.397840 0.126860 0.098380
0.398600 0.000795 0.098487
0.399360 0.046575 0.101001
0.400120 0.041425 0.100605
0.400880 -0.045795 0.101167
0.401640 0.107715 0.101641
0.402400 0.045510 0.102571
0.403160 -0.054170 0.103504
0.403920 0.137605 0.102790
0.404680 -0.013635 0.235523
0.405440 0.001720 0.103727
0.406200 -0.016450 0.105767
0.406960 0.042690 0.105566
0.407720 0.209075 0.104929
0.408480 0.115310 0.105308
0.409240 -0.010180 0.106216
0.409990 0.192775 0.107440
0.410750 0.011615 0.107408
0.411510 0.027290 0.107164
0.412270 0.096125 0.109325
0.413030 0.080210 0.107161
0.413790 0.131105 0.108168
0.414550 -0.000965 0.108929
0.415310 0.080280 0.110566
0.416070 0.172025 0.110831
0.416830 0.121070 0.111340
0.417590 0.097450 0.110990
0.418350 -0.046610 0.111722
0.419110 0.050320 0.112553
0.419870 0.169165 0.113667
0.420630 0.110190 0.112260
0.421390 0.116835 0.113108
0.422150 0.136290 0.115311
0.422910 0.033750 0.117790
0.423670 0.005490 0.118349
0.424430 0.209950 0.120042
0.425190 -0.149455 0.121627
0.425940 -0.007140 0.120474
0.426700 -0.096600 0.122567
0.427460 0.173940 0.123883
0.428220 -0.014525 0.123992
0.428980 0.055350 0.124463
0.429740 -0.015765 0.128752
0.430500 0.229105 0.128702
0.431260 -0.058450 0.130771
0.432020 0.105635 0.129678
0.432780 0.279710 0.132808
0.433540 -0.048430 0.134897
0.434300 0.168280 0.134961
0.435060 0.068870 0.134781
