# Supplementary material for: De novo design of proteins housing excitonically coupled chlorophyll special pairs
Source: Nat Chem Biol. 2024 Jun 3;20(7):906–15. doi: 10.1038/s41589-024-01626-0 (PMC11213709; doi:10.1038/s41589-024-01626-0)
Supplement: Supplementary file 5 — Raw SAXS data for SP1, SP2 and SP3 apo proteins. [file 41589_2024_1626_MOESM5_ESM.zip › SAXS_data_Fig2/SP1_166uM/Average/SP1_166uM_snap_00002.sub.1.ave.dat]

0.010260 29.551555 5.500813
0.011020 33.282870 3.565863
0.011780 34.229565 2.605149
0.012540 30.912770 1.806574
0.013300 30.412375 1.375852
0.014060 31.057160 1.154576
0.014820 29.990625 1.035555
0.015580 28.811720 0.955781
0.016340 30.380880 0.832511
0.017100 30.057335 0.796814
0.017860 28.737315 0.759678
0.018620 29.413545 0.686340
0.019380 29.148745 0.663678
0.020140 28.318660 0.638126
0.020900 28.256320 0.581860
0.021660 28.076525 0.554876
0.022420 28.998760 0.514671
0.023180 28.299010 0.498147
0.023950 27.823760 0.485269
0.024710 27.266135 0.473808
0.025470 27.154250 0.456227
0.026230 26.700690 0.446124
0.026990 26.975995 0.422896
0.027750 26.297545 0.407132
0.028510 26.122820 0.398221
0.029270 25.825750 0.391015
0.030030 24.862090 0.376835
0.030790 25.453785 0.364622
0.031550 24.568735 0.357415
0.032310 24.438120 0.350085
0.033070 24.221715 0.341089
0.033830 24.105795 0.329077
0.034590 23.751910 0.320877
0.035350 23.485010 0.312408
0.036110 22.814560 0.319848
0.036870 22.667895 0.303734
0.037630 22.583055 0.302595
0.038390 22.070000 0.292252
0.039150 21.750075 0.285753
0.039910 21.410015 0.284827
0.040670 20.568930 0.277196
0.041430 21.037135 0.272383
0.042190 20.664340 0.267698
0.042950 20.073600 0.263066
0.043710 19.123845 0.263540
0.044470 19.458295 0.258289
0.045230 19.181040 0.255852
0.045990 18.834370 0.244438
0.046750 18.257025 0.236093
0.047510 18.352900 0.237129
0.048270 17.777185 0.233434
0.049030 17.380655 0.232210
0.049790 17.602315 0.227203
0.050550 16.767585 0.228140
0.051310 16.641145 0.224813
0.052070 15.980810 0.220987
0.052830 15.784360 0.219112
0.053590 15.365420 0.215948
0.054350 15.291925 0.211425
0.055110 15.412355 0.214427
0.055870 14.903325 0.208904
0.056630 14.448425 0.205364
0.057390 14.053885 0.198430
0.058150 13.899980 0.199049
0.058910 13.674365 0.193791
0.059670 13.237725 0.192839
0.060430 13.080785 0.193225
0.061190 12.863360 0.189989
0.061950 12.280070 0.186757
0.062710 12.089845 0.186644
0.063470 11.946155 0.184169
0.064230 11.644560 0.183243
0.064990 11.329060 0.179547
0.065750 11.065635 0.173554
0.066510 10.827335 0.178094
0.067270 10.450975 0.172355
0.068030 10.378700 0.172882
0.068790 9.872170 0.171202
0.069550 9.846155 0.167514
0.070310 9.556805 0.164813
0.071070 9.154405 0.166955
0.071830 9.138810 0.161708
0.072590 8.671890 0.160633
0.073350 8.651955 0.160806
0.074120 8.390915 0.155106
0.074880 8.203670 0.155060
0.075640 7.982660 0.155286
0.076400 7.583780 0.153151
0.077160 7.677080 0.150484
0.077920 7.280750 0.152104
0.078680 7.160090 0.146701
0.079440 7.037345 0.147436
0.080200 6.736685 0.143826
0.080960 6.679475 0.143221
0.081720 6.494715 0.144332
0.082480 6.308695 0.142405
0.083240 6.010220 0.139434
0.084000 6.045605 0.141429
0.084760 5.773790 0.140470
0.085520 5.653135 0.141715
0.086280 5.177165 0.141687
0.087040 5.210645 0.139745
0.087800 5.280415 0.141114
0.088560 4.944775 0.139342
0.089320 4.662180 0.143260
0.090080 4.738580 0.141973
0.090840 4.364360 0.144657
0.091600 4.411420 0.145849
0.092360 4.072370 0.143678
0.093120 4.175390 0.148281
0.093880 3.953915 0.145520
0.094640 3.906290 0.144120
0.095400 3.683430 0.142086
0.096160 3.470415 0.141535
0.096920 3.339005 0.140258
0.097680 3.241965 0.137967
0.098440 3.195280 0.134501
0.099200 3.051215 0.134547
0.099960 3.082195 0.132691
0.100720 2.874540 0.130601
0.101480 2.819210 0.129084
0.102240 2.748170 0.127479
0.103000 2.660875 0.126959
0.103760 2.563110 0.122847
0.104520 2.449385 0.125216
0.105280 2.174695 0.121871
0.106040 2.120305 0.120318
0.106800 2.183330 0.118412
0.107560 2.034015 0.118501
0.108320 1.848835 0.118784
0.109080 1.862325 0.118561
0.109840 1.847485 0.119031
0.110600 1.749440 0.117306
0.111360 1.601410 0.118561
0.112120 1.545025 0.115576
0.112880 1.440910 0.114438
0.113640 1.426495 0.114155
0.114400 1.342845 0.111153
0.115160 1.236525 0.111043
0.115920 1.251795 0.110173
0.116680 1.133490 0.109583
0.117440 1.090510 0.108426
0.118200 1.070480 0.108419
0.118960 1.008705 0.108041
0.119720 1.076120 0.105728
0.120480 1.015075 0.107645
0.121240 0.979085 0.105449
0.122000 0.937795 0.105537
0.122760 0.988230 0.104427
0.123520 0.796670 0.104894
0.124280 0.758555 0.103614
0.125040 0.841550 0.101973
0.125800 0.630835 0.101595
0.126560 0.781865 0.101888
0.127320 0.631735 0.100951
0.128080 0.590970 0.099137
0.128840 0.563150 0.099554
0.129600 0.640320 0.099264
0.130360 0.394415 0.098331
0.131120 0.445080 0.098533
0.131880 0.376980 0.096927
0.132640 0.546070 0.096881
0.133400 0.388525 0.097931
0.134160 0.422640 0.094887
0.134920 0.447710 0.096054
0.135680 0.422775 0.094643
0.136440 0.371995 0.092797
0.137200 0.246070 0.093190
0.137960 0.250965 0.093685
0.138730 0.275230 0.093642
0.139490 0.280390 0.092733
0.140250 0.210720 0.092603
0.141010 0.285095 0.091973
0.141770 0.180140 0.092023
0.142530 0.189460 0.092033
0.143290 0.241755 0.090668
0.144050 0.204820 0.089547
0.144810 0.227320 0.089742
0.145570 0.125570 0.089632
0.146330 0.236285 0.089894
0.147090 0.313330 0.089059
0.147850 0.168555 0.088914
0.148610 0.084715 0.087730
0.149370 0.174260 0.088423
0.150130 0.254020 0.087900
0.150890 0.203930 0.087065
0.151650 0.244760 0.087606
0.152410 0.109910 0.086609
0.153170 0.243255 0.086556
0.153930 0.076875 0.087306
0.154690 0.183675 0.087493
0.155450 0.116100 0.086266
0.156210 0.252100 0.085537
0.156970 0.105715 0.085492
0.157730 0.166980 0.085095
0.158490 0.224130 0.085060
0.159250 0.092210 0.085400
0.160010 0.180565 0.084279
0.160770 0.283845 0.085357
0.161530 0.091950 0.084194
0.162290 0.125330 0.084176
0.163050 0.196750 0.083129
0.163810 0.121620 0.082489
0.164570 0.176440 0.082150
0.165330 0.237305 0.082999
0.166090 0.060770 0.083395
0.166850 0.105885 0.081591
0.167610 0.192945 0.081570
0.168370 0.234520 0.082062
0.169130 0.245890 0.081284
0.169890 0.189255 0.080732
0.170650 0.258770 0.081238
0.171410 0.270425 0.080325
0.172170 0.342650 0.080269
0.172930 0.236765 0.081365
0.173690 0.195755 0.081344
0.174450 0.119555 0.081439
0.175210 0.232765 0.083165
0.175970 0.197525 0.082366
0.176730 0.178430 0.081906
0.177490 0.197665 0.083600
0.178250 0.330610 0.084607
0.179010 0.242130 0.085039
0.179770 0.224495 0.086163
0.180530 0.337835 0.085156
0.181290 0.315955 0.086213
0.182050 0.263760 0.085665
0.182810 0.364450 0.087634
0.183570 0.329320 0.087164
0.184330 0.266520 0.087737
0.185090 0.215060 0.087500
0.185850 0.321665 0.088794
0.186610 0.226460 0.088154
0.187370 0.291700 0.086952
0.188130 0.305650 0.089303
0.188890 0.257790 0.090050
0.189650 0.155745 0.089459
0.190410 0.274085 0.088639
0.191170 0.261930 0.089954
0.191930 0.235770 0.088865
0.192690 0.267490 0.089328
0.193450 0.276585 0.090824
0.194210 0.346280 0.089233
0.194970 0.381890 0.089052
0.195730 0.325105 0.091248
0.196490 0.229095 0.089926
0.197250 0.345480 0.091156
0.198010 0.275705 0.090725
0.198770 0.230630 0.090725
0.199530 0.276195 0.090951
0.200290 0.294030 0.091089
0.201050 0.333030 0.091835
0.201810 0.121090 0.091273
0.202570 0.335460 0.091620
0.203330 0.232490 0.089102
0.204090 0.282070 0.090046
0.204850 0.429415 0.090838
0.205610 0.193645 0.090583
0.206370 0.287400 0.091393
0.207130 0.301280 0.091326
0.207890 0.267135 0.091393
0.208650 0.349735 0.090361
0.209410 0.336200 0.090403
0.210170 0.266470 0.091793
0.210930 0.106490 0.090658
0.211690 0.214015 0.092199
0.212450 0.350725 0.090647
0.213210 0.269765 0.090594
0.213970 0.286280 0.091411
0.214730 0.251780 0.091658
0.215490 0.261405 0.090951
0.216250 0.267960 0.090700
0.217010 0.296800 0.091489
0.217770 0.234010 0.090032
0.218530 0.264605 0.089848
0.219290 0.230440 0.090106
0.220050 0.265275 0.090806
0.220810 0.305215 0.089399
0.221570 0.259730 0.090251
0.222330 0.189555 0.089915
0.223090 0.139930 0.088451
0.223850 0.234470 0.088971
0.224610 0.231995 0.087677
0.225370 0.223900 0.087560
0.226130 0.197505 0.088695
0.226890 0.233230 0.087274
0.227650 0.242540 0.086669
0.228410 0.268215 0.086722
0.229170 0.271635 0.086450
0.229930 0.216680 0.085792
0.230690 0.233895 0.085806
0.231450 0.251115 0.085301
0.232210 0.180750 0.085520
0.232970 0.113600 0.084636
0.233730 0.122765 0.084385
0.234490 0.186685 0.082970
0.235250 0.195455 0.084600
0.236010 0.189880 0.082309
0.236770 0.262010 0.082306
0.237530 0.109050 0.083221
0.238290 0.226965 0.081683
0.239050 0.184685 0.082136
0.239810 0.174235 0.082207
0.240570 0.083100 0.080534
0.241330 0.160220 0.081096
0.242090 0.028565 0.081086
0.242850 0.149855 0.081404
0.243610 0.224885 0.080955
0.244370 0.173515 0.080781
0.245130 0.312095 0.080636
0.245890 0.195180 0.079947
0.246650 0.129455 0.079859
0.247410 0.172940 0.079501
0.248170 0.154400 0.080375
0.248930 0.098035 0.079300
0.249690 0.227125 0.079003
0.250450 0.270515 0.078239
0.251210 0.122225 0.078745
0.251970 0.172460 0.077348
0.252730 0.030800 0.077592
0.253490 0.173790 0.078946
0.254250 0.119620 0.078101
0.255010 0.114530 0.077666
0.255770 0.149520 0.076517
0.256530 0.166605 0.076489
0.257290 0.229555 0.077129
0.258050 0.125740 0.076064
0.258810 0.053320 0.075537
0.259570 0.081715 0.075937
0.260330 0.173565 0.075845
0.261090 0.014210 0.075166
0.261850 0.119795 0.075520
0.262610 0.179635 0.074919
0.263370 0.109900 0.074233
0.264130 0.077235 0.074116
0.264890 0.090230 0.074194
0.265650 0.137860 0.073536
0.266410 0.125360 0.074123
0.267170 0.080930 0.073632
0.267930 0.029870 0.072535
0.268690 0.093725 0.073310
0.269450 0.081060 0.073193
0.270210 0.114355 0.073221
0.270970 -0.011580 0.073200
0.271720 0.068155 0.072366
0.272480 0.102590 0.072383
0.273240 0.035795 0.071906
0.274000 0.089780 0.071796
0.274760 0.174490 0.072687
0.275520 0.037055 0.071977
0.276280 0.109870 0.071485
0.277040 0.028945 0.070965
0.277800 0.057520 0.071128
0.278560 0.131275 0.070813
0.279320 0.061580 0.070849
0.280080 0.091165 0.070651
0.280840 0.076710 0.069798
0.281600 0.016985 0.070477
0.282360 0.083690 0.070194
0.283120 0.062910 0.070354
0.283880 0.081825 0.070407
0.284640 0.108685 0.069424
0.285400 0.081465 0.070640
0.286160 0.085070 0.070343
0.286920 0.026040 0.070336
0.287680 0.076445 0.070226
0.288440 -0.041000 0.069936
0.289200 0.093970 0.070343
0.289960 0.055995 0.070863
0.290720 0.082145 0.070258
0.291480 0.118405 0.070393
0.292240 0.007530 0.070842
0.293000 0.052440 0.070007
0.293760 0.035340 0.070785
0.294520 0.128865 0.071478
0.295280 0.148090 0.070290
0.296040 0.117125 0.071315
0.296800 0.045925 0.070693
0.297560 0.101290 0.070233
0.298320 0.068840 0.070120
0.299080 0.096875 0.070944
0.299840 0.068550 0.069830
0.300600 0.046940 0.070622
0.301360 0.116685 0.069487
0.302120 0.050515 0.069321
0.302880 0.045200 0.070050
0.303640 0.003345 0.069307
0.304400 0.064035 0.069392
0.305160 0.098330 0.069038
0.305920 0.035635 0.069385
0.306680 0.109200 0.070329
0.307440 0.061835 0.070612
0.308200 0.044830 0.071344
0.308960 0.123155 0.071322
0.309720 0.032225 0.070636
0.310480 0.090245 0.071538
0.311240 0.078065 0.071499
0.312000 0.035135 0.071337
0.312760 -0.017890 0.070736
0.313520 0.008355 0.071252
0.314280 0.087580 0.070824
0.315040 0.133940 0.072885
0.315800 0.027360 0.072808
0.316560 -0.002140 0.072871
0.317320 -0.053160 0.073059
0.318080 0.158250 0.072818
0.318830 0.121205 0.073515
0.319590 0.022700 0.074501
0.320350 0.069935 0.073950
0.321110 -0.026370 0.074537
0.321870 0.109590 0.074254
0.322630 0.007875 0.075163
0.323390 0.081775 0.075393
0.324150 0.032740 0.074533
0.324910 0.078750 0.074417
0.325670 0.009685 0.074940
0.326430 0.033185 0.075488
0.327190 0.050375 0.075414
0.327950 0.056085 0.075774
0.328710 0.018785 0.075711
0.329470 0.076555 0.074851
0.330230 0.011085 0.075697
0.330990 0.055070 0.076153
0.331750 0.074600 0.076054
0.332510 0.066625 0.076266
0.333270 -0.009320 0.075732
0.334030 0.006020 0.075304
0.334790 -0.007810 0.075753
0.335550 0.089485 0.076192
0.336310 0.133340 0.076096
0.337070 0.011525 0.076354
0.337830 0.038645 0.075537
0.338590 -0.025870 0.076616
0.339350 0.048735 0.077146
0.340110 0.006910 0.077245
0.340870 0.011255 0.077274
0.341630 0.099950 0.077977
0.342390 0.155540 0.077528
0.343150 0.036130 0.077224
0.343910 0.043655 0.078596
0.344670 0.007005 0.077093
0.345430 0.083685 0.078497
0.346190 0.140485 0.078426
0.346950 0.023915 0.077825
0.347710 -0.025590 0.077758
0.348470 0.077645 0.077999
0.349220 0.103860 0.078239
0.349980 0.041160 0.077603
0.350740 0.096770 0.077557
0.351500 0.022420 0.076397
0.352260 0.124755 0.074834
0.353020 0.055140 0.074657
0.353780 0.065490 0.074533
0.354540 0.074255 0.074208
0.355300 0.020820 0.074307
0.356060 0.055130 0.074915
0.356820 0.074695 0.076008
0.357580 -0.019510 0.075258
0.358340 -0.016285 0.075046
0.359100 0.104135 0.076064
0.359860 0.103195 0.074653
0.360620 0.078855 0.074901
0.361380 0.044820 0.076040
0.362140 0.168630 0.076432
0.362900 0.052850 0.075393
0.363660 -0.008415 0.075279
0.364420 0.075220 0.075315
0.365180 0.055650 0.075880
0.365940 0.003740 0.075799
0.366700 0.069770 0.076280
0.367460 0.107495 0.077051
0.368220 0.031035 0.078614
0.368980 0.031500 0.077599
0.369740 0.102060 0.078257
0.370500 0.116835 0.079261
0.371260 -0.113030 0.078663
0.372020 0.018605 0.078745
0.372770 -0.001230 0.079639
0.373530 0.077915 0.080647
0.374290 0.056760 0.081383
0.375050 -0.003225 0.081733
0.375810 0.124285 0.082069
0.376570 0.052920 0.081941
0.377330 -0.018560 0.082468
0.378090 0.101930 0.082942
0.378850 0.050405 0.083939
0.379610 0.026055 0.085407
0.380370 0.056060 0.084784
0.381130 0.119665 0.085781
0.381890 0.020035 0.084477
0.382650 0.100940 0.086241
0.383410 0.081845 0.087588
0.384170 0.093515 0.087313
0.384930 0.045945 0.087988
0.385690 -0.049630 0.088808
0.386450 0.134885 0.088016
0.387210 0.082625 0.091040
0.387970 0.090850 0.089731
0.388730 -0.017525 0.091704
0.389490 0.107325 0.106821
0.390250 0.127265 0.092786
0.391010 0.123245 0.093819
0.391770 -0.008725 0.093190
0.392520 0.112025 0.093547
0.393280 0.063710 0.095849
0.394040 0.122105 0.095962
0.394800 0.032015 0.095792
0.395560 -0.024310 0.096411
0.396320 0.114060 0.097263
0.397080 0.033620 0.097963
0.397840 0.050070 0.100184
0.398600 0.108940 0.098985
0.399360 0.273420 0.101337
0.400120 0.019305 0.100859
0.400880 -0.037290 0.102019
0.401640 0.001020 0.103133
0.402400 -0.012900 0.102185
0.403160 0.112345 0.104339
0.403920 -0.168795 0.103490
0.404680 -0.017995 0.285562
0.405440 0.192980 0.103822
0.406200 0.115405 0.105382
0.406960 0.090735 0.106262
0.407720 0.074255 0.105916
0.408480 0.078530 0.108769
0.409240 0.075300 0.108791
0.409990 -0.076220 0.107005
0.410750 0.013910 0.107751
0.411510 0.110280 0.106825
0.412270 -0.029345 0.108540
0.413030 0.078575 0.110368
0.413790 0.138265 0.109650
0.414550 -0.101925 0.109657
0.415310 -0.013270 0.110325
0.416070 0.108255 0.110739
0.416830 0.121680 0.112984
0.417590 -0.017515 0.111475
0.418350 0.129975 0.109809
0.419110 -0.043070 0.112659
0.419870 0.173835 0.111124
0.420630 0.047545 0.112482
0.421390 0.054350 0.114328
0.422150 0.097000 0.116849
0.422910 0.203375 0.115781
0.423670 -0.022205 0.116004
0.424430 0.122985 0.121018
0.425190 -0.157350 0.117705
0.425940 0.189620 0.121846
0.426700 0.035850 0.122472
0.427460 0.128515 0.124208
0.428220 0.046710 0.125767
0.428980 -0.123080 0.125562
0.429740 0.158275 0.126581
0.430500 0.082905 0.126566
0.431260 0.137690 0.130591
0.432020 0.055825 0.131050
0.432780 -0.023040 0.129519
0.433540 -0.048670 0.135594
0.434300 0.161405 0.136333
0.435060 0.185470 0.137684
