# Supplementary material for: De novo design of proteins housing excitonically coupled chlorophyll special pairs
Source: Nat Chem Biol. 2024 Jun 3;20(7):906–15. doi: 10.1038/s41589-024-01626-0 (PMC11213709; doi:10.1038/s41589-024-01626-0)
Supplement: Supplementary file 5 — Raw SAXS data for SP1, SP2 and SP3 apo proteins. [file 41589_2024_1626_MOESM5_ESM.zip › SAXS_data_Fig2/SP1_166uM/Average/SP1_166uM_snap_00016.sub.1.ave.dat]

0.010260 31.796365 5.448571
0.011020 32.563550 3.460771
0.011780 33.348430 2.403154
0.012540 31.506540 1.740099
0.013300 31.824970 1.343465
0.014060 28.979085 1.149533
0.014820 30.800375 1.089586
0.015580 29.620635 0.957514
0.016340 30.479085 0.869859
0.017100 29.397800 0.774661
0.017860 28.971840 0.760700
0.018620 29.405205 0.693653
0.019380 28.548580 0.671347
0.020140 28.919955 0.639236
0.020900 27.663950 0.591301
0.021660 28.285205 0.558950
0.022420 27.803395 0.512832
0.023180 27.662115 0.503759
0.023950 27.583890 0.483373
0.024710 27.181595 0.446927
0.025470 26.952200 0.456386
0.026230 26.215615 0.438193
0.026990 26.414830 0.418101
0.027750 26.076335 0.402482
0.028510 26.019085 0.400339
0.029270 25.408710 0.387196
0.030030 25.248675 0.376966
0.030790 25.003075 0.368013
0.031550 24.482420 0.359876
0.032310 24.404465 0.344607
0.033070 24.163885 0.338296
0.033830 23.214345 0.329165
0.034590 23.407520 0.322479
0.035350 23.504945 0.313239
0.036110 23.252945 0.318787
0.036870 22.373835 0.304381
0.037630 21.957520 0.302719
0.038390 21.673530 0.294240
0.039150 21.521915 0.293479
0.039910 21.415755 0.280389
0.040670 20.733245 0.279685
0.041430 20.603715 0.274784
0.042190 20.340750 0.270329
0.042950 19.665915 0.263094
0.043710 19.342885 0.257765
0.044470 19.221315 0.255781
0.045230 18.977035 0.251132
0.045990 18.659955 0.250831
0.046750 18.226040 0.236641
0.047510 18.030695 0.237104
0.048270 17.537275 0.232571
0.049030 17.030495 0.231743
0.049790 17.195245 0.229848
0.050550 16.863735 0.225506
0.051310 16.280325 0.222203
0.052070 15.981670 0.214512
0.052830 15.632635 0.220361
0.053590 15.466265 0.212839
0.054350 15.048870 0.211821
0.055110 15.024995 0.209675
0.055870 14.705020 0.207603
0.056630 14.557315 0.203879
0.057390 13.978245 0.198465
0.058150 13.918000 0.200499
0.058910 13.272775 0.197231
0.059670 13.188410 0.194286
0.060430 12.545300 0.193540
0.061190 12.644895 0.190513
0.061950 12.428050 0.187758
0.062710 12.202225 0.184219
0.063470 11.848605 0.182281
0.064230 11.605800 0.185187
0.064990 11.404590 0.180301
0.065750 10.796945 0.175209
0.066510 10.803740 0.175873
0.067270 10.519565 0.169190
0.068030 10.256210 0.171464
0.068790 10.168225 0.168557
0.069550 9.584285 0.167684
0.070310 9.491835 0.163105
0.071070 9.386935 0.164664
0.071830 9.113485 0.162221
0.072590 8.814835 0.159516
0.073350 8.537840 0.159187
0.074120 8.420710 0.155640
0.074880 8.140835 0.155845
0.075640 8.045360 0.154593
0.076400 7.728715 0.153023
0.077160 7.562775 0.149303
0.077920 7.402180 0.151064
0.078680 7.158030 0.146651
0.079440 6.870080 0.147355
0.080200 6.802385 0.143883
0.080960 6.407745 0.146004
0.081720 6.576245 0.142235
0.082480 6.250635 0.141630
0.083240 6.071940 0.137458
0.084000 5.727820 0.140658
0.084760 5.721315 0.141043
0.085520 5.503200 0.142970
0.086280 5.292995 0.140916
0.087040 5.160990 0.138359
0.087800 5.272355 0.139487
0.088560 4.915445 0.139600
0.089320 4.725635 0.143886
0.090080 4.531235 0.143303
0.090840 4.577400 0.146432
0.091600 4.265135 0.145746
0.092360 4.103990 0.144010
0.093120 4.105640 0.148299
0.093880 3.906785 0.144272
0.094640 3.655930 0.145131
0.095400 3.698005 0.143030
0.096160 3.505485 0.141641
0.096920 3.383070 0.140202
0.097680 3.367955 0.137613
0.098440 3.127045 0.134873
0.099200 3.128635 0.134480
0.099960 3.189870 0.133911
0.100720 2.904235 0.131061
0.101480 2.823460 0.131054
0.102240 2.763385 0.126591
0.103000 2.736405 0.126294
0.103760 2.576375 0.123151
0.104520 2.403265 0.122946
0.105280 2.283100 0.121952
0.106040 2.204510 0.120293
0.106800 2.272155 0.118914
0.107560 2.031120 0.119788
0.108320 1.934940 0.117769
0.109080 1.835470 0.119137
0.109840 1.909740 0.117330
0.110600 1.683385 0.119254
0.111360 1.594105 0.117677
0.112120 1.441330 0.115626
0.112880 1.475320 0.113589
0.113640 1.329770 0.113745
0.114400 1.266960 0.111704
0.115160 1.307650 0.112429
0.115920 1.343430 0.110721
0.116680 1.130795 0.108720
0.117440 1.172870 0.109809
0.118200 1.116720 0.107390
0.118960 1.020965 0.108320
0.119720 1.063765 0.106623
0.120480 0.910180 0.106450
0.121240 0.921735 0.105831
0.122000 0.846515 0.105138
0.122760 0.873490 0.103303
0.123520 0.816790 0.105021
0.124280 0.981540 0.102348
0.125040 0.749345 0.103112
0.125800 0.698345 0.101400
0.126560 0.646090 0.101139
0.127320 0.623825 0.098656
0.128080 0.710910 0.100209
0.128840 0.573510 0.099484
0.129600 0.459315 0.098798
0.130360 0.440185 0.098777
0.131120 0.529540 0.097670
0.131880 0.416495 0.097051
0.132640 0.476525 0.096878
0.133400 0.509700 0.095856
0.134160 0.451430 0.095824
0.134920 0.488850 0.096273
0.135680 0.530395 0.094707
0.136440 0.302235 0.093101
0.137200 0.327735 0.092670
0.137960 0.292910 0.092755
0.138730 0.279875 0.092850
0.139490 0.241180 0.092992
0.140250 0.291800 0.092270
0.141010 0.214385 0.091100
0.141770 0.225405 0.091620
0.142530 0.275645 0.090718
0.143290 0.389755 0.090962
0.144050 0.184200 0.089993
0.144810 0.346530 0.089710
0.145570 0.246665 0.089593
0.146330 0.204125 0.090092
0.147090 0.266435 0.088037
0.147850 0.093735 0.088914
0.148610 0.263455 0.086871
0.149370 0.216485 0.089604
0.150130 0.141585 0.088653
0.150890 0.226195 0.087323
0.151650 0.233595 0.086924
0.152410 0.145840 0.086697
0.153170 0.255155 0.087313
0.153930 0.203360 0.086344
0.154690 0.106950 0.086750
0.155450 0.193655 0.087079
0.156210 0.295900 0.085371
0.156970 0.204350 0.085743
0.157730 0.204205 0.085219
0.158490 0.284630 0.084707
0.159250 0.086335 0.084392
0.160010 0.204905 0.083140
0.160770 0.241400 0.084721
0.161530 0.205660 0.083504
0.162290 0.287670 0.083614
0.163050 0.151680 0.082511
0.163810 0.246515 0.082878
0.164570 0.170760 0.081421
0.165330 0.238845 0.082479
0.166090 0.197280 0.082581
0.166850 0.160160 0.080884
0.167610 0.191710 0.082090
0.168370 0.227625 0.081284
0.169130 0.241735 0.082005
0.169890 0.115220 0.081786
0.170650 0.173375 0.081054
0.171410 0.274385 0.080820
0.172170 0.225510 0.080103
0.172930 0.235520 0.080654
0.173690 0.149510 0.082535
0.174450 0.255570 0.081899
0.175210 0.162090 0.081489
0.175970 0.329440 0.082054
0.176730 0.187630 0.083133
0.177490 0.279750 0.082949
0.178250 0.287685 0.084003
0.179010 0.158110 0.084777
0.179770 0.155060 0.085460
0.180530 0.232145 0.085598
0.181290 0.183340 0.086825
0.182050 0.287305 0.085583
0.182810 0.281820 0.087433
0.183570 0.340420 0.086917
0.184330 0.213790 0.087076
0.185090 0.210685 0.087836
0.185850 0.304670 0.088465
0.186610 0.315790 0.088066
0.187370 0.195605 0.088434
0.188130 0.301725 0.089013
0.188890 0.315530 0.089593
0.189650 0.192540 0.088812
0.190410 0.304755 0.089268
0.191170 0.210860 0.089169
0.191930 0.410050 0.088808
0.192690 0.228570 0.090120
0.193450 0.285490 0.089445
0.194210 0.261185 0.090060
0.194970 0.338430 0.089190
0.195730 0.326975 0.090796
0.196490 0.279665 0.089958
0.197250 0.390380 0.090095
0.198010 0.301425 0.090767
0.198770 0.226225 0.090969
0.199530 0.238595 0.090255
0.200290 0.255290 0.090934
0.201050 0.221740 0.090403
0.201810 0.232005 0.091047
0.202570 0.370240 0.091383
0.203330 0.305915 0.089569
0.204090 0.210845 0.090481
0.204850 0.456100 0.089943
0.205610 0.353060 0.091061
0.206370 0.307255 0.090661
0.207130 0.291120 0.091241
0.207890 0.324575 0.090467
0.208650 0.319785 0.091521
0.209410 0.240380 0.091443
0.210170 0.209200 0.092394
0.210930 0.309965 0.091273
0.211690 0.277170 0.092641
0.212450 0.253220 0.091658
0.213210 0.366360 0.091312
0.213970 0.352180 0.091439
0.214730 0.234220 0.091167
0.215490 0.334225 0.090633
0.216250 0.355250 0.090736
0.217010 0.198670 0.091160
0.217770 0.277295 0.090728
0.218530 0.285645 0.090021
0.219290 0.312490 0.090000
0.220050 0.273055 0.090039
0.220810 0.237440 0.089371
0.221570 0.245305 0.090233
0.222330 0.270810 0.089982
0.223090 0.260705 0.090081
0.223850 0.248425 0.088858
0.224610 0.286860 0.088366
0.225370 0.160605 0.087412
0.226130 0.245645 0.088685
0.226890 0.170630 0.086828
0.227650 0.222375 0.086552
0.228410 0.107990 0.087076
0.229170 0.233630 0.085806
0.229930 0.210275 0.085293
0.230690 0.138915 0.084947
0.231450 0.298445 0.085994
0.232210 0.297505 0.084452
0.232970 0.148535 0.084275
0.233730 0.195980 0.084328
0.234490 0.216805 0.083656
0.235250 0.244200 0.083777
0.236010 0.109265 0.083547
0.236770 0.177690 0.083518
0.237530 0.210770 0.082359
0.238290 0.148935 0.082769
0.239050 0.297215 0.082037
0.239810 0.054330 0.081906
0.240570 0.042305 0.082263
0.241330 0.235810 0.080697
0.242090 0.128390 0.081333
0.242850 0.266715 0.080541
0.243610 0.261380 0.081446
0.244370 0.146655 0.080396
0.245130 0.240315 0.080658
0.245890 0.214215 0.079880
0.246650 0.140435 0.079752
0.247410 0.209940 0.079176
0.248170 0.128915 0.079112
0.248930 0.191895 0.078614
0.249690 0.167635 0.078702
0.250450 0.244020 0.079088
0.251210 0.179790 0.078306
0.251970 0.176350 0.077663
0.252730 0.039120 0.077631
0.253490 0.263220 0.077889
0.254250 0.077575 0.077256
0.255010 0.064770 0.077168
0.255770 0.139510 0.076471
0.256530 0.119960 0.076351
0.257290 0.169710 0.077136
0.258050 0.091430 0.076015
0.258810 0.105830 0.075435
0.259570 0.098995 0.075608
0.260330 0.199940 0.075495
0.261090 0.066415 0.075318
0.261850 0.103805 0.074714
0.262610 0.118285 0.074926
0.263370 0.109510 0.074622
0.264130 -0.011155 0.074112
0.264890 0.146540 0.074349
0.265650 0.102095 0.073465
0.266410 0.138030 0.073342
0.267170 0.069600 0.073635
0.267930 0.025190 0.073950
0.268690 0.094725 0.072963
0.269450 0.097140 0.073518
0.270210 0.154415 0.073034
0.270970 0.037000 0.072496
0.271720 0.101080 0.072461
0.272480 0.154865 0.072383
0.273240 0.100750 0.071506
0.274000 0.114920 0.072040
0.274760 0.060800 0.071927
0.275520 0.164080 0.070941
0.276280 0.126175 0.071704
0.277040 0.101550 0.070598
0.277800 0.149415 0.070997
0.278560 0.085625 0.071241
0.279320 0.046870 0.070198
0.280080 0.070775 0.070046
0.280840 0.038080 0.070509
0.281600 0.030185 0.069890
0.282360 0.020305 0.070400
0.283120 0.114940 0.069915
0.283880 0.065470 0.069505
0.284640 0.049785 0.069954
0.285400 0.021780 0.070255
0.286160 0.108835 0.070255
0.286920 0.045625 0.070283
0.287680 0.082500 0.069487
0.288440 0.048205 0.070152
0.289200 0.079240 0.069809
0.289960 0.087210 0.070962
0.290720 0.053685 0.070495
0.291480 0.051395 0.070888
0.292240 0.099155 0.070739
0.293000 0.169290 0.070368
0.293760 0.043870 0.070725
0.294520 0.182455 0.071054
0.295280 0.086200 0.070718
0.296040 0.212285 0.070506
0.296800 0.129075 0.070361
0.297560 0.101780 0.071404
0.298320 0.087275 0.070668
0.299080 0.091960 0.070566
0.299840 0.085825 0.070216
0.300600 0.020440 0.070453
0.301360 0.106285 0.069961
0.302120 0.091640 0.070088
0.302880 0.088485 0.069965
0.303640 -0.005275 0.069395
0.304400 0.067720 0.069063
0.305160 0.115115 0.069180
0.305920 0.032995 0.070265
0.306680 0.056485 0.070492
0.307440 0.088445 0.070074
0.308200 0.022660 0.070693
0.308960 0.081905 0.071291
0.309720 0.056150 0.070845
0.310480 0.039370 0.070852
0.311240 0.102285 0.071262
0.312000 -0.000070 0.070675
0.312760 0.022195 0.070417
0.313520 0.062230 0.071832
0.314280 0.070710 0.070329
0.315040 0.028810 0.071478
0.315800 0.070525 0.072217
0.316560 0.043615 0.072963
0.317320 0.076195 0.073621
0.318080 0.064365 0.073264
0.318830 0.115405 0.073384
0.319590 0.106290 0.073695
0.320350 0.136995 0.074006
0.321110 0.092385 0.074498
0.321870 0.088820 0.074463
0.322630 0.067340 0.073784
0.323390 0.053185 0.075467
0.324150 0.019415 0.075067
0.324910 -0.003730 0.073762
0.325670 0.014120 0.074823
0.326430 0.113485 0.074760
0.327190 0.173365 0.075113
0.327950 0.136835 0.075099
0.328710 0.013855 0.075378
0.329470 0.131085 0.074671
0.330230 0.082955 0.075562
0.330990 0.121210 0.075916
0.331750 0.140005 0.076673
0.332510 0.103750 0.075714
0.333270 0.024255 0.075576
0.334030 0.099970 0.075831
0.334790 -0.015080 0.075566
0.335550 0.064945 0.075389
0.336310 -0.002345 0.077256
0.337070 0.037240 0.076722
0.337830 0.041355 0.075852
0.338590 0.116005 0.076860
0.339350 0.052000 0.076549
0.340110 0.101410 0.076429
0.340870 0.052420 0.076821
0.341630 0.106345 0.076400
0.342390 0.145565 0.077571
0.343150 0.019590 0.077429
0.343910 0.081590 0.078667
0.344670 0.017655 0.077659
0.345430 -0.008620 0.077518
0.346190 0.087790 0.078313
0.346950 -0.012460 0.077889
0.347710 0.025720 0.078688
0.348470 0.161435 0.077383
0.349220 0.122405 0.077914
0.349980 0.029035 0.077493
0.350740 0.089335 0.078041
0.351500 0.083040 0.075537
0.352260 -0.045540 0.074756
0.353020 0.070210 0.075170
0.353780 0.086645 0.074385
0.354540 0.037895 0.073925
0.355300 0.021630 0.074576
0.356060 -0.007070 0.075226
0.356820 -0.007795 0.075562
0.357580 0.026515 0.075325
0.358340 0.094290 0.075435
0.359100 0.105325 0.075470
0.359860 0.048610 0.074763
0.360620 0.005680 0.075092
0.361380 0.065330 0.075700
0.362140 0.200580 0.075979
0.362900 0.022355 0.076001
0.363660 0.005945 0.074947
0.364420 0.014545 0.074484
0.365180 -0.019980 0.076079
0.365940 0.063600 0.075743
0.366700 0.099420 0.076524
0.367460 0.057295 0.077815
0.368220 0.113445 0.078525
0.368980 0.042945 0.077415
0.369740 0.065025 0.078847
0.370500 0.115800 0.078582
0.371260 0.015465 0.078547
0.372020 0.037280 0.077779
0.372770 -0.002840 0.080926
0.373530 0.104365 0.080941
0.374290 0.055785 0.081124
0.375050 0.094085 0.081008
0.375810 0.167385 0.081528
0.376570 0.002705 0.082196
0.377330 -0.011930 0.082405
0.378090 0.144245 0.082606
0.378850 -0.009980 0.083518
0.379610 0.040085 0.084657
0.380370 0.148840 0.084707
0.381130 0.127665 0.083999
0.381890 0.061865 0.086358
0.382650 0.077425 0.086825
0.383410 0.054310 0.087062
0.384170 0.160610 0.086280
0.384930 0.108720 0.088469
0.385690 0.054090 0.087981
0.386450 0.063250 0.088260
0.387210 0.043555 0.090555
0.387970 0.083025 0.089371
0.388730 0.026060 0.092111
0.389490 0.068735 0.103380
0.390250 0.049220 0.092185
0.391010 0.062355 0.093370
0.391770 0.040820 0.093483
0.392520 0.027930 0.094477
0.393280 0.047185 0.094618
0.394040 0.097380 0.095120
0.394800 0.005460 0.096574
0.395560 0.059935 0.096330
0.396320 -0.142155 0.097585
0.397080 -0.016820 0.097843
0.397840 0.203445 0.100131
0.398600 0.087265 0.099201
0.399360 0.169905 0.099622
0.400120 0.076685 0.100856
0.400880 0.060145 0.101018
0.401640 0.061800 0.102132
0.402400 0.024565 0.101697
0.403160 0.053960 0.102634
0.403920 0.054520 0.103253
0.404680 -0.038215 0.226588
0.405440 0.051615 0.105407
0.406200 0.108965 0.103929
0.406960 0.174175 0.105067
0.407720 0.082260 0.106277
0.408480 0.224235 0.108020
0.409240 0.010545 0.107578
0.409990 0.061480 0.105615
0.410750 0.022545 0.107726
0.411510 0.113845 0.107946
0.412270 0.030095 0.107822
0.413030 0.204725 0.107369
0.413790 0.084045 0.109922
0.414550 0.061665 0.108168
0.415310 0.039375 0.109289
0.416070 0.080030 0.109915
0.416830 0.221965 0.109176
0.417590 0.066025 0.112917
0.418350 0.100345 0.111849
0.419110 0.182775 0.113787
0.419870 0.124040 0.111991
0.420630 -0.006420 0.111948
0.421390 0.223950 0.114653
0.422150 -0.084230 0.116736
0.422910 0.166745 0.116902
0.423670 0.034120 0.118854
0.424430 0.150675 0.120934
0.425190 -0.004810 0.119484
0.425940 0.081980 0.122016
0.426700 0.049850 0.122217
0.427460 -0.003850 0.124006
0.428220 0.173785 0.126333
0.428980 -0.081475 0.123554
0.429740 0.128495 0.125106
0.430500 0.195070 0.127822
0.431260 0.232775 0.128571
0.432020 0.219020 0.131344
0.432780 -0.010970 0.131132
0.433540 -0.049900 0.132942
0.434300 -0.037035 0.137815
0.435060 0.182165 0.136779
