# Supplementary material for: De novo design of proteins housing excitonically coupled chlorophyll special pairs
Source: Nat Chem Biol. 2024 Jun 3;20(7):906–15. doi: 10.1038/s41589-024-01626-0 (PMC11213709; doi:10.1038/s41589-024-01626-0)
Supplement: Supplementary file 5 — Raw SAXS data for SP1, SP2 and SP3 apo proteins. [file 41589_2024_1626_MOESM5_ESM.zip › SAXS_data_Fig2/SP1_166uM/Average/SP1_166uM_snap_00013.sub.1.ave.dat]

0.010260 35.953220 5.485979
0.011020 31.767175 3.399936
0.011780 31.216865 2.609399
0.012540 32.556395 1.807012
0.013300 31.290650 1.424880
0.014060 32.068820 1.219335
0.014820 31.670190 1.058656
0.015580 30.759020 0.956496
0.016340 30.784670 0.856605
0.017100 30.220000 0.781849
0.017860 30.383920 0.764466
0.018620 30.016605 0.696595
0.019380 29.438975 0.663515
0.020140 29.088515 0.632122
0.020900 29.691455 0.585559
0.021660 28.528920 0.534993
0.022420 28.848065 0.527231
0.023180 28.807395 0.506789
0.023950 28.312865 0.490329
0.024710 27.554860 0.493356
0.025470 27.169250 0.441687
0.026230 27.888225 0.442550
0.026990 26.461725 0.418144
0.027750 26.988030 0.408416
0.028510 26.197930 0.399229
0.029270 26.179955 0.380194
0.030030 25.834400 0.374781
0.030790 25.196805 0.366966
0.031550 25.386830 0.359837
0.032310 24.996775 0.346754
0.033070 24.021525 0.340594
0.033830 23.983965 0.327306
0.034590 23.494860 0.323211
0.035350 23.218450 0.310714
0.036110 23.197365 0.321457
0.036870 22.782875 0.301259
0.037630 22.043840 0.297387
0.038390 22.111520 0.293204
0.039150 21.698200 0.293285
0.039910 21.334965 0.285987
0.040670 20.865565 0.278854
0.041430 20.813995 0.278600
0.042190 20.405335 0.261807
0.042950 20.240210 0.262496
0.043710 20.001365 0.263787
0.044470 19.382980 0.254173
0.045230 18.997315 0.252295
0.045990 18.993725 0.251259
0.046750 18.796010 0.248448
0.047510 18.035505 0.238027
0.048270 18.112935 0.234791
0.049030 17.301495 0.233989
0.049790 17.408020 0.228225
0.050550 17.122955 0.228617
0.051310 16.452260 0.223052
0.052070 16.560455 0.221124
0.052830 16.047105 0.218564
0.053590 15.583645 0.216436
0.054350 15.462460 0.209675
0.055110 15.075980 0.209618
0.055870 14.895385 0.210329
0.056630 14.342480 0.206726
0.057390 14.129965 0.203868
0.058150 13.950195 0.199565
0.058910 13.598635 0.192673
0.059670 13.281235 0.195527
0.060430 13.128110 0.195064
0.061190 12.618585 0.191291
0.061950 12.667910 0.187436
0.062710 12.293720 0.185184
0.063470 11.894275 0.183607
0.064230 11.639180 0.184024
0.064990 11.308715 0.180039
0.065750 10.884575 0.177992
0.066510 10.856925 0.179024
0.067270 10.530585 0.172656
0.068030 10.369380 0.171902
0.068790 10.238370 0.172864
0.069550 9.774350 0.168395
0.070310 9.436290 0.167207
0.071070 9.259615 0.167037
0.071830 8.894220 0.166280
0.072590 8.967275 0.161839
0.073350 8.441340 0.158854
0.074120 8.366730 0.158136
0.074880 8.169305 0.158306
0.075640 7.960140 0.155347
0.076400 7.736300 0.154303
0.077160 7.608895 0.151934
0.077920 7.361355 0.148826
0.078680 7.142980 0.145820
0.079440 6.953350 0.146917
0.080200 6.620560 0.143794
0.080960 6.758605 0.146167
0.081720 6.346350 0.144869
0.082480 6.212525 0.142072
0.083240 6.053670 0.141492
0.084000 5.828905 0.140442
0.084760 5.692150 0.141443
0.085520 5.687660 0.143020
0.086280 5.362840 0.142125
0.087040 5.095620 0.140120
0.087800 5.061790 0.139809
0.088560 4.820830 0.143533
0.089320 4.824300 0.141379
0.090080 4.483550 0.147065
0.090840 4.302975 0.144505
0.091600 4.445295 0.148709
0.092360 3.992345 0.145502
0.093120 4.090125 0.147539
0.093880 3.649075 0.144975
0.094640 3.846430 0.144668
0.095400 3.776130 0.142956
0.096160 3.403810 0.138815
0.096920 3.483615 0.139385
0.097680 3.401550 0.138140
0.098440 3.278205 0.136566
0.099200 2.792855 0.135449
0.099960 3.191725 0.134943
0.100720 3.014940 0.133777
0.101480 2.635150 0.130739
0.102240 2.542270 0.129028
0.103000 2.553305 0.127111
0.103760 2.442095 0.125407
0.104520 2.210215 0.125099
0.105280 2.215085 0.121163
0.106040 2.182875 0.121768
0.106800 2.226720 0.120092
0.107560 2.129180 0.120293
0.108320 1.867420 0.119438
0.109080 1.804750 0.120364
0.109840 1.662205 0.118515
0.110600 1.633205 0.116361
0.111360 1.590990 0.116337
0.112120 1.398005 0.114197
0.112880 1.466845 0.115202
0.113640 1.492535 0.113752
0.114400 1.370600 0.113426
0.115160 1.157740 0.112214
0.115920 1.227055 0.111747
0.116680 1.114535 0.109986
0.117440 1.091590 0.109445
0.118200 1.029200 0.107461
0.118960 0.951330 0.106687
0.119720 0.925505 0.106909
0.120480 0.935240 0.104940
0.121240 0.914685 0.105163
0.122000 0.854680 0.106015
0.122760 0.755935 0.104321
0.123520 0.806690 0.104229
0.124280 0.747825 0.103543
0.125040 0.788455 0.102864
0.125800 0.745865 0.101680
0.126560 0.625095 0.102001
0.127320 0.695535 0.100166
0.128080 0.437650 0.100870
0.128840 0.642890 0.099473
0.129600 0.406075 0.099151
0.130360 0.356475 0.097970
0.131120 0.373185 0.097868
0.131880 0.395275 0.097995
0.132640 0.259000 0.096521
0.133400 0.486360 0.097772
0.134160 0.314085 0.095835
0.134920 0.349625 0.095456
0.135680 0.252350 0.093936
0.136440 0.299085 0.093398
0.137200 0.348230 0.093359
0.137960 0.286945 0.092871
0.138730 0.161050 0.093066
0.139490 0.214270 0.091616
0.140250 0.129840 0.092684
0.141010 0.106030 0.092946
0.141770 0.205605 0.091987
0.142530 0.173605 0.090293
0.143290 0.184405 0.090944
0.144050 0.220245 0.089795
0.144810 0.151180 0.089848
0.145570 0.149060 0.090827
0.146330 0.243185 0.089512
0.147090 0.098005 0.089583
0.147850 0.170480 0.087864
0.148610 0.159660 0.088886
0.149370 0.111350 0.089491
0.150130 0.317395 0.087829
0.150890 0.186770 0.088052
0.151650 0.124275 0.086365
0.152410 0.191055 0.087037
0.153170 0.180730 0.087818
0.153930 0.161770 0.086602
0.154690 0.149890 0.086623
0.155450 0.103315 0.085672
0.156210 0.160455 0.085958
0.156970 0.164385 0.085318
0.157730 0.172835 0.085460
0.158490 0.127825 0.085265
0.159250 0.077005 0.084519
0.160010 0.071635 0.084590
0.160770 0.202560 0.084544
0.161530 0.101275 0.083349
0.162290 0.156825 0.083497
0.163050 0.155495 0.083833
0.163810 0.105570 0.082479
0.164570 0.171210 0.082900
0.165330 0.068365 0.083511
0.166090 0.129175 0.082366
0.166850 0.097660 0.081598
0.167610 0.188190 0.082298
0.168370 0.187875 0.082496
0.169130 0.157255 0.081832
0.169890 0.103925 0.081114
0.170650 0.141535 0.081651
0.171410 0.082210 0.080736
0.172170 0.113365 0.081117
0.172930 0.308630 0.081623
0.173690 0.205800 0.082355
0.174450 0.148840 0.082687
0.175210 0.219965 0.082171
0.175970 0.195935 0.082956
0.176730 0.099885 0.084459
0.177490 0.131850 0.083437
0.178250 0.072520 0.084537
0.179010 0.103250 0.084837
0.179770 0.191625 0.085545
0.180530 0.210940 0.085407
0.181290 0.249680 0.086538
0.182050 0.218475 0.087037
0.182810 0.299010 0.086789
0.183570 0.294320 0.087062
0.184330 0.232010 0.087429
0.185090 0.237780 0.087344
0.185850 0.227330 0.087967
0.186610 0.211135 0.087521
0.187370 0.340025 0.087815
0.188130 0.368085 0.088985
0.188890 0.229260 0.089215
0.189650 0.310215 0.088034
0.190410 0.153085 0.088087
0.191170 0.208840 0.090682
0.191930 0.183870 0.090134
0.192690 0.281470 0.089512
0.193450 0.206820 0.089137
0.194210 0.234810 0.089950
0.194970 0.288530 0.090028
0.195730 0.219045 0.091330
0.196490 0.225490 0.089788
0.197250 0.163305 0.089908
0.198010 0.313235 0.090194
0.198770 0.297170 0.090891
0.199530 0.193590 0.091524
0.200290 0.369850 0.091004
0.201050 0.235305 0.091715
0.201810 0.320930 0.092765
0.202570 0.142055 0.090817
0.203330 0.188385 0.090880
0.204090 0.239235 0.090863
0.204850 0.309870 0.090873
0.205610 0.276005 0.091033
0.206370 0.289135 0.091559
0.207130 0.268580 0.091291
0.207890 0.183465 0.090746
0.208650 0.229310 0.090983
0.209410 0.165935 0.091814
0.210170 0.171160 0.091952
0.210930 0.288740 0.091612
0.211690 0.270210 0.091687
0.212450 0.277625 0.091421
0.213210 0.254710 0.091096
0.213970 0.254875 0.089936
0.214730 0.235535 0.092171
0.215490 0.245550 0.092019
0.216250 0.215120 0.091807
0.217010 0.247480 0.090743
0.217770 0.176085 0.091460
0.218530 0.381065 0.091238
0.219290 0.284830 0.090573
0.220050 0.220570 0.090414
0.220810 0.182645 0.090785
0.221570 0.303115 0.090110
0.222330 0.155750 0.090792
0.223090 0.115955 0.088540
0.223850 0.146335 0.088808
0.224610 0.249685 0.089346
0.225370 0.305535 0.086503
0.226130 0.126095 0.087168
0.226890 0.307070 0.088122
0.227650 0.190995 0.087334
0.228410 0.259710 0.086909
0.229170 0.154925 0.085842
0.229930 0.201570 0.084484
0.230690 0.170155 0.085873
0.231450 0.208480 0.084222
0.232210 0.146470 0.085078
0.232970 0.167975 0.084409
0.233730 0.148965 0.084491
0.234490 0.202310 0.083663
0.235250 0.157240 0.084632
0.236010 0.207400 0.082917
0.236770 0.204820 0.083950
0.237530 0.129730 0.082267
0.238290 0.200040 0.082132
0.239050 0.076155 0.081757
0.239810 0.202235 0.082122
0.240570 0.114170 0.081835
0.241330 0.132795 0.081740
0.242090 0.166230 0.080361
0.242850 0.118180 0.080672
0.243610 0.235815 0.079972
0.244370 0.084625 0.081489
0.245130 0.158950 0.080820
0.245890 0.156235 0.080615
0.246650 0.222215 0.079922
0.247410 0.056175 0.079158
0.248170 0.184095 0.079767
0.248930 0.055295 0.078769
0.249690 0.057360 0.078621
0.250450 0.184940 0.078536
0.251210 0.130195 0.078939
0.251970 0.086735 0.078451
0.252730 0.147625 0.078441
0.253490 0.214615 0.077341
0.254250 0.162565 0.077514
0.255010 0.133780 0.076945
0.255770 0.158870 0.076648
0.256530 0.088470 0.076036
0.257290 0.215865 0.075739
0.258050 0.081910 0.076315
0.258810 0.170930 0.075509
0.259570 0.056635 0.075979
0.260330 0.113645 0.076202
0.261090 0.089590 0.074576
0.261850 0.051820 0.075332
0.262610 -0.049040 0.074473
0.263370 0.055255 0.074293
0.264130 0.131525 0.073808
0.264890 0.199225 0.073939
0.265650 0.071700 0.074194
0.266410 0.190805 0.073472
0.267170 0.182850 0.073144
0.267930 0.138265 0.072574
0.268690 -0.016750 0.073211
0.269450 0.106490 0.073172
0.270210 0.192830 0.073186
0.270970 0.059115 0.072808
0.271720 0.070045 0.072716
0.272480 0.056020 0.072843
0.273240 0.097455 0.072369
0.274000 0.116320 0.072486
0.274760 0.099255 0.071856
0.275520 0.058430 0.071750
0.276280 0.125080 0.072252
0.277040 0.112495 0.071726
0.277800 0.126370 0.070888
0.278560 0.104920 0.071326
0.279320 0.110805 0.071022
0.280080 0.124400 0.070265
0.280840 0.140105 0.070131
0.281600 0.043150 0.070170
0.282360 0.029000 0.070633
0.283120 0.008300 0.070166
0.283880 0.094825 0.070594
0.284640 0.111650 0.069487
0.285400 -0.017710 0.069735
0.286160 0.003355 0.070021
0.286920 0.053460 0.070230
0.287680 -0.034870 0.069752
0.288440 0.102380 0.070835
0.289200 0.078470 0.070053
0.289960 0.037170 0.069484
0.290720 0.106245 0.069682
0.291480 0.123625 0.070403
0.292240 0.107095 0.070453
0.293000 0.043790 0.070842
0.293760 -0.049155 0.070265
0.294520 0.035650 0.071043
0.295280 0.017190 0.070371
0.296040 0.047790 0.071284
0.296800 -0.044550 0.070636
0.297560 0.083125 0.070700
0.298320 0.047290 0.070120
0.299080 0.117140 0.070796
0.299840 0.112475 0.070866
0.300600 0.086475 0.070378
0.301360 0.003430 0.070134
0.302120 0.012070 0.069625
0.302880 0.129790 0.069364
0.303640 0.039375 0.069318
0.304400 0.156320 0.069427
0.305160 0.115455 0.069084
0.305920 0.104095 0.070053
0.306680 0.159515 0.070057
0.307440 -0.069645 0.069756
0.308200 -0.015600 0.070944
0.308960 0.042220 0.071312
0.309720 0.023975 0.071153
0.310480 -0.022430 0.070587
0.311240 0.062130 0.070969
0.312000 0.036835 0.071040
0.312760 0.136140 0.070994
0.313520 -0.049740 0.070661
0.314280 0.104140 0.071432
0.315040 0.047145 0.072069
0.315800 0.076520 0.073221
0.316560 0.077615 0.072528
0.317320 0.142025 0.073154
0.318080 -0.015750 0.072903
0.318830 -0.007025 0.073151
0.319590 -0.000285 0.073561
0.320350 0.133755 0.073872
0.321110 -0.030910 0.074353
0.321870 -0.005400 0.074226
0.322630 0.017480 0.074190
0.323390 0.033780 0.075163
0.324150 0.010110 0.075407
0.324910 0.037805 0.075559
0.325670 -0.024530 0.075336
0.326430 0.083580 0.075686
0.327190 0.093650 0.075226
0.327950 0.029660 0.074823
0.328710 0.001035 0.075721
0.329470 -0.020895 0.075371
0.330230 0.050475 0.075021
0.330990 0.012980 0.074077
0.331750 0.058120 0.075704
0.332510 0.111030 0.076478
0.333270 0.059070 0.076337
0.334030 0.045130 0.075902
0.334790 -0.076290 0.076832
0.335550 0.053780 0.076213
0.336310 0.058770 0.077433
0.337070 0.077010 0.076673
0.337830 0.045805 0.075757
0.338590 0.027035 0.076810
0.339350 0.030295 0.076238
0.340110 0.114250 0.076853
0.340870 -0.039830 0.076492
0.341630 -0.006780 0.076800
0.342390 0.036415 0.077443
0.343150 -0.062050 0.076467
0.343910 0.013710 0.076386
0.344670 -0.007750 0.077341
0.345430 0.130870 0.077875
0.346190 0.025545 0.078006
0.346950 0.028015 0.077684
0.347710 0.051280 0.077680
0.348470 -0.012160 0.078059
0.349220 0.058790 0.077670
0.349980 0.015680 0.077532
0.350740 0.037630 0.078013
0.351500 0.086200 0.076644
0.352260 0.057165 0.075368
0.353020 0.063325 0.074929
0.353780 0.045360 0.074537
0.354540 -0.014595 0.073801
0.355300 0.030135 0.074682
0.356060 0.155605 0.075686
0.356820 -0.052500 0.075700
0.357580 0.007030 0.075477
0.358340 -0.014085 0.075417
0.359100 0.120845 0.075594
0.359860 -0.016720 0.074993
0.360620 0.104630 0.075453
0.361380 -0.075375 0.075304
0.362140 -0.022530 0.075265
0.362900 0.080915 0.075810
0.363660 -0.094490 0.075156
0.364420 0.066295 0.075863
0.365180 -0.024155 0.076471
0.365940 -0.022785 0.077242
0.366700 -0.072615 0.076673
0.367460 0.009040 0.076768
0.368220 0.017400 0.077086
0.368980 0.080715 0.077765
0.369740 0.084720 0.078363
0.370500 0.089930 0.079222
0.371260 0.028370 0.079837
0.372020 0.109385 0.079866
0.372770 0.061005 0.079784
0.373530 0.030165 0.080714
0.374290 0.069960 0.081782
0.375050 -0.017080 0.080513
0.375810 0.017995 0.081414
0.376570 0.065700 0.082426
0.377330 -0.030140 0.083840
0.378090 0.014570 0.083674
0.378850 0.075975 0.084194
0.379610 0.070885 0.085378
0.380370 -0.020190 0.085156
0.381130 0.072300 0.085322
0.381890 0.159265 0.086623
0.382650 0.146895 0.086188
0.383410 0.001905 0.086658
0.384170 0.013755 0.086556
0.384930 0.074150 0.087857
0.385690 0.034810 0.088858
0.386450 -0.011005 0.089770
0.387210 -0.061695 0.089703
0.387970 0.028295 0.089470
0.388730 0.031385 0.092178
0.389490 0.085005 0.105743
0.390250 -0.011425 0.092030
0.391010 -0.042500 0.092988
0.391770 0.049190 0.093041
0.392520 -0.034550 0.094441
0.393280 -0.087315 0.094731
0.394040 -0.020050 0.095428
0.394800 -0.001230 0.096404
0.395560 -0.026425 0.096245
0.396320 -0.060930 0.098204
0.397080 0.120435 0.097026
0.397840 -0.014265 0.098826
0.398600 0.106585 0.098119
0.399360 -0.013625 0.100820
0.400120 -0.034005 0.100311
0.400880 0.054585 0.102033
0.401640 0.040740 0.102090
0.402400 0.028010 0.103303
0.403160 0.030505 0.102786
0.403920 0.042200 0.103041
0.404680 0.031560 0.221464
0.405440 0.045635 0.105587
0.406200 -0.046915 0.104257
0.406960 0.049885 0.106786
0.407720 -0.056280 0.105990
0.408480 0.086005 0.106421
0.409240 -0.061595 0.106450
0.409990 0.129045 0.107815
0.410750 0.146635 0.108525
0.411510 -0.005905 0.106588
0.412270 -0.010550 0.108936
0.413030 0.162765 0.108971
0.413790 0.197295 0.109657
0.414550 0.057105 0.109653
0.415310 0.018225 0.109607
0.416070 -0.094710 0.109165
0.416830 0.027515 0.111170
0.417590 0.060060 0.113547
0.418350 0.013235 0.113773
0.419110 -0.015190 0.112645
0.419870 0.046545 0.112069
0.420630 0.070705 0.114349
0.421390 -0.044920 0.115092
0.422150 0.023875 0.115608
0.422910 0.096005 0.116383
0.423670 0.116315 0.118688
0.424430 0.088535 0.116959
0.425190 0.078575 0.119961
0.425940 0.061615 0.119905
0.426700 0.100765 0.122405
0.427460 0.186880 0.122776
0.428220 -0.091975 0.123586
0.428980 0.207140 0.125760
0.429740 0.134615 0.127730
0.430500 0.005160 0.130619
0.431260 0.110290 0.129134
0.432020 0.143270 0.130248
0.432780 -0.087045 0.131432
0.433540 0.102825 0.135488
0.434300 0.013565 0.136457
0.435060 0.316315 0.135276
