# Supplementary material for: De novo design of proteins housing excitonically coupled chlorophyll special pairs
Source: Nat Chem Biol. 2024 Jun 3;20(7):906–15. doi: 10.1038/s41589-024-01626-0 (PMC11213709; doi:10.1038/s41589-024-01626-0)
Supplement: Supplementary file 5 — Raw SAXS data for SP1, SP2 and SP3 apo proteins. [file 41589_2024_1626_MOESM5_ESM.zip › SAXS_data_Fig2/SP1_166uM/Average/SP1_166uM_snap_00007.sub.1.ave.dat]

0.010260 29.293825 6.241648
0.011020 33.940280 3.414466
0.011780 32.605185 2.289112
0.012540 29.392020 1.769233
0.013300 31.930190 1.473419
0.014060 29.833600 1.236160
0.014820 30.775350 1.062316
0.015580 30.735900 0.941008
0.016340 30.669375 0.920633
0.017100 29.841945 0.800067
0.017860 30.244395 0.795329
0.018620 29.460985 0.707192
0.019380 29.418415 0.656630
0.020140 28.903850 0.616637
0.020900 28.465630 0.615506
0.021660 28.196035 0.572005
0.022420 27.737405 0.520209
0.023180 27.672390 0.493914
0.023950 28.066830 0.496609
0.024710 26.818565 0.464965
0.025470 27.681970 0.447489
0.026230 26.562645 0.444038
0.026990 26.055280 0.422726
0.027750 26.145765 0.415831
0.028510 26.215970 0.402574
0.029270 25.688235 0.390743
0.030030 25.376005 0.381881
0.030790 24.679260 0.362291
0.031550 24.862230 0.355488
0.032310 24.345085 0.347475
0.033070 23.813785 0.339851
0.033830 23.582875 0.327362
0.034590 23.902170 0.320400
0.035350 22.787945 0.316658
0.036110 22.879865 0.309714
0.036870 22.423710 0.307804
0.037630 22.415160 0.297691
0.038390 21.867260 0.301439
0.039150 21.643940 0.293352
0.039910 21.122975 0.287436
0.040670 21.024895 0.280113
0.041430 20.533855 0.273540
0.042190 20.315685 0.263023
0.042950 19.892375 0.266075
0.043710 19.902600 0.258479
0.044470 19.118955 0.260506
0.045230 18.977290 0.254908
0.045990 18.643850 0.250718
0.046750 18.273615 0.244604
0.047510 18.190740 0.236927
0.048270 17.918445 0.233179
0.049030 17.907425 0.231973
0.049790 17.007415 0.227779
0.050550 16.824720 0.227164
0.051310 16.440045 0.220166
0.052070 16.170780 0.221103
0.052830 16.267305 0.218296
0.053590 15.777065 0.216864
0.054350 15.271100 0.212125
0.055110 15.144495 0.211991
0.055870 14.662880 0.205474
0.056630 14.260560 0.208451
0.057390 14.103745 0.199544
0.058150 13.675415 0.199820
0.058910 13.706810 0.193405
0.059670 13.378640 0.192507
0.060430 12.817215 0.191627
0.061190 12.389160 0.186627
0.061950 12.303180 0.187670
0.062710 12.219110 0.182235
0.063470 11.898805 0.184480
0.064230 11.727385 0.181662
0.064990 11.488790 0.182709
0.065750 11.083540 0.178985
0.066510 10.806525 0.176227
0.067270 10.548505 0.174682
0.068030 10.425290 0.172412
0.068790 10.043870 0.172786
0.069550 9.734220 0.166849
0.070310 9.509755 0.167673
0.071070 9.380245 0.164431
0.071830 8.943095 0.164392
0.072590 8.832705 0.162878
0.073350 8.707460 0.157330
0.074120 8.213855 0.155187
0.074880 7.974825 0.155937
0.075640 8.050300 0.151959
0.076400 7.701510 0.155141
0.077160 7.692200 0.153614
0.077920 7.508915 0.148182
0.078680 7.212075 0.148621
0.079440 7.063695 0.148564
0.080200 6.903885 0.145237
0.080960 6.636435 0.145622
0.081720 6.401105 0.144332
0.082480 6.177585 0.139470
0.083240 5.895940 0.141623
0.084000 5.905555 0.140591
0.084760 5.845220 0.143487
0.085520 5.594415 0.140527
0.086280 5.530320 0.139636
0.087040 5.224070 0.140619
0.087800 5.141985 0.140767
0.088560 4.963810 0.141602
0.089320 4.572880 0.145743
0.090080 4.520035 0.144296
0.090840 4.368820 0.145272
0.091600 4.033210 0.144137
0.092360 4.058860 0.145704
0.093120 3.954185 0.145240
0.093880 3.889615 0.144661
0.094640 3.832110 0.146064
0.095400 3.706225 0.142185
0.096160 3.530015 0.141740
0.096920 3.538860 0.140361
0.097680 3.379130 0.138186
0.098440 3.080670 0.135566
0.099200 3.089315 0.134646
0.099960 2.928610 0.133409
0.100720 2.829415 0.133837
0.101480 2.798280 0.128497
0.102240 2.609465 0.129562
0.103000 2.520265 0.126333
0.103760 2.490115 0.124321
0.104520 2.223385 0.124823
0.105280 2.293300 0.123734
0.106040 2.117510 0.120311
0.106800 2.076450 0.117716
0.107560 2.032360 0.119632
0.108320 2.126610 0.119339
0.109080 1.830140 0.119954
0.109840 1.877725 0.116909
0.110600 1.692830 0.117606
0.111360 1.624540 0.115608
0.112120 1.538040 0.113727
0.112880 1.586705 0.112086
0.113640 1.441505 0.114123
0.114400 1.446635 0.112129
0.115160 1.395770 0.109530
0.115920 1.170425 0.110721
0.116680 1.197775 0.110690
0.117440 1.285445 0.108646
0.118200 1.128845 0.107139
0.118960 1.024755 0.108221
0.119720 0.949680 0.108342
0.120480 1.118345 0.105778
0.121240 0.907130 0.105976
0.122000 0.843545 0.105566
0.122760 0.791570 0.103883
0.123520 0.893715 0.103610
0.124280 0.644150 0.102115
0.125040 0.627525 0.102044
0.125800 0.634180 0.102054
0.126560 0.666605 0.099982
0.127320 0.562130 0.100361
0.128080 0.580365 0.100690
0.128840 0.577575 0.099802
0.129600 0.630290 0.098603
0.130360 0.524405 0.098052
0.131120 0.454780 0.096620
0.131880 0.446980 0.095647
0.132640 0.472715 0.096079
0.133400 0.306630 0.096832
0.134160 0.448220 0.094714
0.134920 0.335265 0.096284
0.135680 0.205745 0.093826
0.136440 0.310325 0.092910
0.137200 0.400220 0.092649
0.137960 0.346115 0.092748
0.138730 0.278205 0.091719
0.139490 0.309105 0.091899
0.140250 0.272595 0.092429
0.141010 0.233610 0.091581
0.141770 0.223690 0.091853
0.142530 0.289095 0.090495
0.143290 0.154780 0.091082
0.144050 0.435020 0.089463
0.144810 0.238990 0.091252
0.145570 0.235930 0.089760
0.146330 0.244820 0.089653
0.147090 0.239115 0.088306
0.147850 0.274130 0.088264
0.148610 0.256445 0.088752
0.149370 0.234920 0.088621
0.150130 0.258050 0.089586
0.150890 0.150360 0.087560
0.151650 0.239110 0.086690
0.152410 0.164375 0.086528
0.153170 0.273415 0.087090
0.153930 0.247735 0.084859
0.154690 0.177975 0.086054
0.155450 0.209335 0.085463
0.156210 0.077740 0.085827
0.156970 0.218120 0.085039
0.157730 0.134720 0.084940
0.158490 0.205305 0.085092
0.159250 0.238810 0.084936
0.160010 0.124775 0.084530
0.160770 0.218615 0.083769
0.161530 0.078470 0.083384
0.162290 0.115520 0.083278
0.163050 0.112890 0.083441
0.163810 0.226755 0.082525
0.164570 0.200190 0.082408
0.165330 0.212030 0.082783
0.166090 0.216345 0.082893
0.166850 0.197415 0.081485
0.167610 0.256190 0.082093
0.168370 0.189635 0.080138
0.169130 0.273630 0.081001
0.169890 0.143655 0.081089
0.170650 0.211435 0.080301
0.171410 0.123860 0.079795
0.172170 0.097825 0.080410
0.172930 0.216920 0.081708
0.173690 0.261240 0.081595
0.174450 0.228485 0.082663
0.175210 0.195820 0.082684
0.175970 0.199800 0.082284
0.176730 0.262440 0.082666
0.177490 0.315645 0.081803
0.178250 0.156025 0.084074
0.179010 0.225545 0.084533
0.179770 0.198775 0.084632
0.180530 0.287540 0.086835
0.181290 0.178920 0.085276
0.182050 0.345580 0.086478
0.182810 0.171065 0.086114
0.183570 0.335780 0.087030
0.184330 0.217150 0.086835
0.185090 0.287905 0.087850
0.185850 0.389865 0.088055
0.186610 0.354125 0.088211
0.187370 0.299300 0.088161
0.188130 0.206680 0.088582
0.188890 0.291995 0.088893
0.189650 0.274710 0.088579
0.190410 0.320485 0.088692
0.191170 0.300855 0.089229
0.191930 0.261165 0.089130
0.192690 0.237785 0.088978
0.193450 0.264305 0.089551
0.194210 0.304500 0.089685
0.194970 0.328105 0.090495
0.195730 0.280610 0.090407
0.196490 0.266255 0.089996
0.197250 0.290290 0.090318
0.198010 0.385755 0.090534
0.198770 0.182240 0.090562
0.199530 0.243000 0.090025
0.200290 0.337510 0.090771
0.201050 0.278545 0.091400
0.201810 0.292635 0.091287
0.202570 0.274370 0.090265
0.203330 0.354490 0.090764
0.204090 0.348100 0.090746
0.204850 0.378165 0.090446
0.205610 0.320010 0.090757
0.206370 0.243520 0.090827
0.207130 0.251250 0.090276
0.207890 0.126705 0.091128
0.208650 0.272955 0.091927
0.209410 0.234900 0.090668
0.210170 0.283875 0.090810
0.210930 0.194725 0.090622
0.211690 0.222050 0.091719
0.212450 0.425930 0.089745
0.213210 0.185545 0.089664
0.213970 0.219435 0.091542
0.214730 0.189940 0.090173
0.215490 0.261720 0.090272
0.216250 0.224485 0.090962
0.217010 0.247305 0.089954
0.217770 0.162280 0.090898
0.218530 0.393735 0.090318
0.219290 0.183815 0.089466
0.220050 0.246395 0.089105
0.220810 0.244690 0.088784
0.221570 0.260045 0.089724
0.222330 0.150520 0.089342
0.223090 0.249700 0.089183
0.223850 0.326245 0.087949
0.224610 0.206450 0.087709
0.225370 0.338860 0.088207
0.226130 0.227275 0.087684
0.226890 0.190980 0.085937
0.227650 0.291565 0.087832
0.228410 0.079465 0.086379
0.229170 0.216525 0.085400
0.229930 0.180875 0.085598
0.230690 0.274160 0.085622
0.231450 0.186700 0.084809
0.232210 0.117740 0.086114
0.232970 0.086370 0.084434
0.233730 0.216115 0.084583
0.234490 0.021050 0.084272
0.235250 0.261020 0.083685
0.236010 0.152110 0.083324
0.236770 0.209795 0.083140
0.237530 0.258730 0.083243
0.238290 0.228170 0.082518
0.239050 0.269200 0.081457
0.239810 0.201345 0.082680
0.240570 0.210805 0.081298
0.241330 0.252340 0.080265
0.242090 0.220675 0.081358
0.242850 0.157950 0.080446
0.243610 0.267990 0.081015
0.244370 0.203900 0.080202
0.245130 0.271410 0.080845
0.245890 0.227345 0.079975
0.246650 0.298565 0.080661
0.247410 0.151770 0.079063
0.248170 0.263560 0.079335
0.248930 0.081390 0.079600
0.249690 0.189990 0.079035
0.250450 0.183340 0.078975
0.251210 0.059890 0.077235
0.251970 0.107230 0.078059
0.252730 0.090070 0.077857
0.253490 0.130300 0.077705
0.254250 0.047115 0.077730
0.255010 0.146485 0.076521
0.255770 0.101150 0.076538
0.256530 0.198850 0.076397
0.257290 0.164495 0.076185
0.258050 0.279465 0.075895
0.258810 0.119540 0.075757
0.259570 0.097230 0.075969
0.260330 0.146520 0.076139
0.261090 0.162005 0.075690
0.261850 0.136100 0.075099
0.262610 0.118770 0.075244
0.263370 0.116475 0.074187
0.264130 0.153915 0.073579
0.264890 0.162320 0.074554
0.265650 0.032345 0.074180
0.266410 0.075890 0.073525
0.267170 0.009365 0.073918
0.267930 0.165815 0.073511
0.268690 0.072290 0.072737
0.269450 0.082870 0.073338
0.270210 0.108330 0.073175
0.270970 0.060155 0.073030
0.271720 0.075595 0.072122
0.272480 0.055535 0.072355
0.273240 0.079905 0.072472
0.274000 0.113125 0.071358
0.274760 0.104600 0.071609
0.275520 0.115120 0.071853
0.276280 0.127800 0.071800
0.277040 0.129545 0.071750
0.277800 0.163715 0.071478
0.278560 0.153900 0.070898
0.279320 0.017880 0.071549
0.280080 0.066960 0.070117
0.280840 0.079235 0.070343
0.281600 0.087095 0.069484
0.282360 0.065300 0.070311
0.283120 0.171865 0.069756
0.283880 0.087305 0.070449
0.284640 0.137875 0.070032
0.285400 0.082930 0.070605
0.286160 0.095665 0.069526
0.286920 0.068915 0.070262
0.287680 0.037165 0.070057
0.288440 0.045000 0.070651
0.289200 0.106370 0.069597
0.289960 0.063615 0.069519
0.290720 0.120010 0.070262
0.291480 0.114930 0.071100
0.292240 -0.004235 0.069827
0.293000 0.036765 0.070244
0.293760 -0.015180 0.070470
0.294520 0.126885 0.070951
0.295280 0.110365 0.071287
0.296040 0.125875 0.070778
0.296800 0.077640 0.070240
0.297560 0.047150 0.070972
0.298320 0.040095 0.070682
0.299080 0.141555 0.070286
0.299840 0.036020 0.070336
0.300600 0.156590 0.070092
0.301360 0.041065 0.069993
0.302120 0.111645 0.069533
0.302880 0.084755 0.070403
0.303640 0.017785 0.069243
0.304400 0.096505 0.069261
0.305160 0.135430 0.069123
0.305920 0.040410 0.070011
0.306680 0.126540 0.069972
0.307440 0.105565 0.070014
0.308200 0.104825 0.070559
0.308960 -0.038325 0.070085
0.309720 0.062435 0.070555
0.310480 0.064460 0.071248
0.311240 0.131815 0.071598
0.312000 0.078060 0.070661
0.312760 0.122760 0.071273
0.313520 0.089975 0.071478
0.314280 0.101635 0.071835
0.315040 -0.078040 0.071987
0.315800 0.025235 0.072465
0.316560 0.011060 0.072815
0.317320 0.037195 0.073281
0.318080 0.070745 0.073487
0.318830 0.121095 0.073151
0.319590 0.079955 0.072953
0.320350 0.106285 0.073794
0.321110 0.008610 0.074261
0.321870 0.061830 0.074417
0.322630 0.049500 0.074417
0.323390 0.088620 0.074869
0.324150 -0.014135 0.075081
0.324910 0.064010 0.074173
0.325670 0.044930 0.075725
0.326430 0.101370 0.075053
0.327190 0.106975 0.075870
0.327950 0.004355 0.075046
0.328710 0.063450 0.074859
0.329470 0.040835 0.075177
0.330230 0.158470 0.075304
0.330990 0.103165 0.075725
0.331750 0.107775 0.075760
0.332510 -0.005835 0.076132
0.333270 0.065000 0.075732
0.334030 0.077235 0.076326
0.334790 0.041740 0.075789
0.335550 0.130180 0.075509
0.336310 0.030810 0.076305
0.337070 0.057615 0.076153
0.337830 0.058275 0.076676
0.338590 0.101960 0.076864
0.339350 0.093365 0.077270
0.340110 0.017060 0.076888
0.340870 0.101070 0.076665
0.341630 -0.102835 0.076096
0.342390 0.115475 0.077705
0.343150 -0.013655 0.077465
0.343910 0.045770 0.077928
0.344670 0.169435 0.077748
0.345430 -0.014600 0.077765
0.346190 0.095860 0.077726
0.346950 0.055030 0.077684
0.347710 -0.001915 0.077861
0.348470 0.169490 0.077245
0.349220 -0.046400 0.078122
0.349980 0.082350 0.077482
0.350740 0.043140 0.077885
0.351500 -0.003735 0.076683
0.352260 0.109605 0.074816
0.353020 0.045190 0.074717
0.353780 0.048565 0.073716
0.354540 0.028275 0.073989
0.355300 -0.002070 0.075060
0.356060 0.025510 0.075537
0.356820 0.012275 0.075541
0.357580 0.076955 0.075895
0.358340 0.050625 0.075477
0.359100 0.082095 0.075357
0.359860 0.045320 0.075555
0.360620 0.074865 0.075255
0.361380 0.030370 0.075852
0.362140 0.045485 0.074607
0.362900 0.055325 0.074717
0.363660 0.088595 0.075251
0.364420 0.048570 0.076022
0.365180 0.094890 0.075849
0.365940 0.164965 0.076496
0.366700 0.156510 0.076110
0.367460 -0.079490 0.078285
0.368220 0.103305 0.077790
0.368980 -0.016705 0.077656
0.369740 0.039610 0.078154
0.370500 0.110945 0.079162
0.371260 0.004705 0.079353
0.372020 0.053140 0.079544
0.372770 0.171615 0.079653
0.373530 0.117445 0.079501
0.374290 -0.032795 0.080212
0.375050 0.045450 0.081379
0.375810 0.069080 0.082267
0.376570 0.079680 0.082150
0.377330 0.110530 0.082910
0.378090 0.061005 0.083741
0.378850 0.062615 0.084395
0.379610 0.069175 0.085120
0.380370 0.039605 0.085665
0.381130 0.118350 0.085976
0.381890 0.242385 0.086234
0.382650 0.084450 0.086354
0.383410 0.122150 0.087878
0.384170 0.099935 0.086676
0.384930 -0.021095 0.087793
0.385690 0.024635 0.089745
0.386450 0.180705 0.088943
0.387210 -0.007245 0.088603
0.387970 0.004630 0.090219
0.388730 0.152190 0.091315
0.389490 -0.025405 0.102047
0.390250 0.158445 0.091994
0.391010 0.053120 0.092981
0.391770 0.060345 0.092104
0.392520 0.115650 0.093211
0.393280 0.118435 0.095279
0.394040 0.049910 0.096803
0.394800 0.048850 0.096057
0.395560 0.032675 0.096839
0.396320 0.059850 0.098246
0.397080 0.122390 0.097016
0.397840 0.069050 0.098472
0.398600 -0.062135 0.100414
0.399360 0.036050 0.100523
0.400120 0.125145 0.098674
0.400880 0.049200 0.100552
0.401640 0.012520 0.101779
0.402400 0.010590 0.103147
0.403160 0.032535 0.103041
0.403920 -0.016380 0.102493
0.404680 0.100585 0.266701
0.405440 0.069865 0.104434
0.406200 0.044420 0.105304
0.406960 0.104640 0.107344
0.407720 0.035480 0.105537
0.408480 0.033050 0.105492
0.409240 0.189365 0.105640
0.409990 -0.002795 0.106673
0.410750 -0.082975 0.106556
0.411510 0.038735 0.108582
0.412270 0.050830 0.108766
0.413030 0.022035 0.107716
0.413790 0.089250 0.107567
0.414550 -0.063630 0.108876
0.415310 0.156460 0.109859
0.416070 0.142915 0.110866
0.416830 0.036745 0.112397
0.417590 0.275605 0.111786
0.418350 0.101055 0.111839
0.419110 0.043820 0.113483
0.419870 0.027355 0.112921
0.420630 0.160710 0.114028
0.421390 -0.003400 0.114668
0.422150 0.128495 0.115909
0.422910 0.049585 0.118002
0.423670 -0.052740 0.115293
0.424430 0.022945 0.118886
0.425190 0.096900 0.121764
0.425940 0.210335 0.121818
0.426700 -0.048340 0.123943
0.427460 0.090215 0.121970
0.428220 -0.018400 0.122921
0.428980 0.128365 0.125601
0.429740 0.150820 0.124335
0.430500 0.081230 0.128246
0.431260 0.140810 0.127649
0.432020 0.141755 0.132525
0.432780 0.183960 0.131577
0.433540 0.186200 0.133154
0.434300 -0.127530 0.136984
0.435060 -0.006985 0.137093
