# Supplementary material for: De novo design of proteins housing excitonically coupled chlorophyll special pairs
Source: Nat Chem Biol. 2024 Jun 3;20(7):906–15. doi: 10.1038/s41589-024-01626-0 (PMC11213709; doi:10.1038/s41589-024-01626-0)
Supplement: Supplementary file 5 — Raw SAXS data for SP1, SP2 and SP3 apo proteins. [file 41589_2024_1626_MOESM5_ESM.zip › SAXS_data_Fig2/SP1_166uM/Average/SP1_166uM_snap_00011.sub.1.ave.dat]

0.010260 33.105350 5.731287
0.011020 33.593790 3.155926
0.011780 29.858980 2.600237
0.012540 29.655020 1.747320
0.013300 32.091305 1.436397
0.014060 29.859835 1.172984
0.014820 32.666390 1.091878
0.015580 30.731660 0.964544
0.016340 30.138230 0.879876
0.017100 30.576070 0.805368
0.017860 31.495395 0.765799
0.018620 30.450865 0.714226
0.019380 28.959015 0.664042
0.020140 29.807110 0.611952
0.020900 29.147420 0.583982
0.021660 28.259855 0.583030
0.022420 28.702885 0.519979
0.023180 27.953150 0.494463
0.023950 27.799945 0.497122
0.024710 27.806955 0.478030
0.025470 26.974520 0.443083
0.026230 26.934155 0.439402
0.026990 26.704805 0.432903
0.027750 26.631975 0.409586
0.028510 26.234415 0.397178
0.029270 25.338550 0.379505
0.030030 25.608535 0.381011
0.030790 25.264915 0.367196
0.031550 25.389155 0.359325
0.032310 25.064895 0.352238
0.033070 24.168140 0.337992
0.033830 24.383645 0.334264
0.034590 24.108280 0.322419
0.035350 23.206370 0.329689
0.036110 23.312205 0.318847
0.036870 23.093240 0.299484
0.037630 22.671650 0.306185
0.038390 22.291125 0.292772
0.039150 21.971160 0.283518
0.039910 21.783240 0.284226
0.040670 21.116990 0.285240
0.041430 20.495665 0.274074
0.042190 20.370350 0.269293
0.042950 20.238725 0.259841
0.043710 20.085060 0.261124
0.044470 19.695735 0.259696
0.045230 19.266695 0.252277
0.045990 18.570070 0.247012
0.046750 18.687895 0.246931
0.047510 18.094775 0.234158
0.048270 17.793795 0.236987
0.049030 17.576170 0.230099
0.049790 17.499850 0.228741
0.050550 16.845710 0.227507
0.051310 16.540230 0.225456
0.052070 16.624550 0.222900
0.052830 15.945650 0.216994
0.053590 15.561555 0.214735
0.054350 15.385495 0.213667
0.055110 14.938995 0.209187
0.055870 14.720795 0.210654
0.056630 14.315330 0.203349
0.057390 14.315260 0.201800
0.058150 13.797095 0.199335
0.058910 13.681580 0.193685
0.059670 13.382455 0.194385
0.060430 12.853040 0.189183
0.061190 12.750675 0.189816
0.061950 12.288680 0.189385
0.062710 12.111750 0.183575
0.063470 11.958495 0.183108
0.064230 11.539090 0.179593
0.064990 11.050575 0.183165
0.065750 10.797040 0.174664
0.066510 10.819650 0.174802
0.067270 10.706805 0.171174
0.068030 10.172120 0.171517
0.068790 9.986725 0.170322
0.069550 9.731700 0.167638
0.070310 9.768985 0.165293
0.071070 9.312775 0.166319
0.071830 9.100290 0.162550
0.072590 8.794080 0.161064
0.073350 8.681105 0.159028
0.074120 8.376285 0.156054
0.074880 8.298325 0.154905
0.075640 8.050080 0.155764
0.076400 7.619190 0.152765
0.077160 7.572585 0.152868
0.077920 7.288410 0.148564
0.078680 7.126145 0.148335
0.079440 7.033500 0.146591
0.080200 6.757005 0.146178
0.080960 6.578985 0.145605
0.081720 6.424175 0.141885
0.082480 6.195450 0.142436
0.083240 6.093265 0.139286
0.084000 5.960970 0.138830
0.084760 5.831440 0.143419
0.085520 5.682555 0.143830
0.086280 5.195505 0.141598
0.087040 5.155795 0.142139
0.087800 5.072260 0.140962
0.088560 4.905380 0.141602
0.089320 4.895390 0.142882
0.090080 4.560710 0.145520
0.090840 4.471540 0.146216
0.091600 4.224400 0.147709
0.092360 4.276050 0.145233
0.093120 4.087060 0.144484
0.093880 3.914910 0.144427
0.094640 3.719855 0.143596
0.095400 3.689090 0.142019
0.096160 3.406820 0.141464
0.096920 3.210890 0.138989
0.097680 3.265005 0.138653
0.098440 3.073405 0.134873
0.099200 3.124910 0.135226
0.099960 2.903230 0.134187
0.100720 2.925355 0.132366
0.101480 2.856520 0.131881
0.102240 2.710150 0.129112
0.103000 2.570425 0.126365
0.103760 2.473310 0.125385
0.104520 2.431085 0.124986
0.105280 2.415485 0.123200
0.106040 2.223560 0.120888
0.106800 2.118425 0.119091
0.107560 2.088905 0.119477
0.108320 1.976795 0.117960
0.109080 1.783875 0.119364
0.109840 1.837440 0.117093
0.110600 1.597370 0.118900
0.111360 1.630785 0.115891
0.112120 1.778450 0.112564
0.112880 1.417775 0.115771
0.113640 1.367690 0.112687
0.114400 1.104745 0.111885
0.115160 1.337305 0.110354
0.115920 1.123080 0.109342
0.116680 1.196530 0.110449
0.117440 1.094305 0.108579
0.118200 1.138375 0.108214
0.118960 1.051580 0.108221
0.119720 1.094650 0.107008
0.120480 0.932620 0.106234
0.121240 1.061285 0.106517
0.122000 0.959650 0.105237
0.122760 0.756370 0.105668
0.123520 0.654635 0.104448
0.124280 0.709740 0.102762
0.125040 0.684025 0.103041
0.125800 0.689005 0.101623
0.126560 0.613440 0.100838
0.127320 0.754685 0.100134
0.128080 0.596325 0.100194
0.128840 0.444560 0.100378
0.129600 0.449230 0.098621
0.130360 0.419795 0.097507
0.131120 0.416425 0.097578
0.131880 0.509220 0.095937
0.132640 0.369670 0.095739
0.133400 0.353485 0.096344
0.134160 0.236120 0.095131
0.134920 0.330500 0.094908
0.135680 0.300250 0.093805
0.136440 0.290905 0.095856
0.137200 0.331865 0.092122
0.137960 0.255015 0.092334
0.138730 0.294735 0.092330
0.139490 0.151625 0.092210
0.140250 0.191510 0.091941
0.141010 0.335755 0.092178
0.141770 0.209415 0.091082
0.142530 0.207885 0.091941
0.143290 0.258800 0.090884
0.144050 0.246380 0.090081
0.144810 0.084815 0.090382
0.145570 0.157080 0.090014
0.146330 0.163200 0.090085
0.147090 0.280290 0.088529
0.147850 0.184690 0.088826
0.148610 0.253225 0.089279
0.149370 0.097895 0.087878
0.150130 0.222010 0.088540
0.150890 0.235670 0.088232
0.151650 0.246810 0.087256
0.152410 0.142485 0.086029
0.153170 0.176565 0.086383
0.153930 0.069700 0.086372
0.154690 0.094520 0.085286
0.155450 0.177955 0.086107
0.156210 0.190455 0.086079
0.156970 0.118310 0.084915
0.157730 0.236615 0.084866
0.158490 0.201635 0.085230
0.159250 0.181510 0.084427
0.160010 0.105160 0.084413
0.160770 0.176565 0.084151
0.161530 0.047180 0.083886
0.162290 0.152720 0.083791
0.163050 0.076350 0.083366
0.163810 0.148965 0.083027
0.164570 0.240905 0.082525
0.165330 0.101525 0.083540
0.166090 0.196105 0.082486
0.166850 0.151780 0.082153
0.167610 0.181180 0.081135
0.168370 0.201425 0.081482
0.169130 0.094440 0.082224
0.169890 0.204375 0.080930
0.170650 0.169735 0.081047
0.171410 0.253595 0.079781
0.172170 0.243920 0.080308
0.172930 0.141825 0.082783
0.173690 0.143820 0.082083
0.174450 0.138615 0.081588
0.175210 0.107850 0.082900
0.175970 0.171265 0.082691
0.176730 0.160700 0.081563
0.177490 0.291935 0.082793
0.178250 0.257580 0.083854
0.179010 0.134330 0.084643
0.179770 0.202340 0.085025
0.180530 0.084510 0.085014
0.181290 0.351865 0.086241
0.182050 0.206965 0.086651
0.182810 0.159535 0.087093
0.183570 0.213930 0.087726
0.184330 0.257635 0.087574
0.185090 0.107500 0.087426
0.185850 0.312645 0.087999
0.186610 0.303410 0.087047
0.187370 0.235240 0.086701
0.188130 0.288230 0.087744
0.188890 0.237425 0.088723
0.189650 0.247525 0.088285
0.190410 0.283980 0.088660
0.191170 0.296400 0.090240
0.191930 0.229990 0.089551
0.192690 0.273760 0.090566
0.193450 0.260695 0.088907
0.194210 0.313620 0.090651
0.194970 0.193670 0.090050
0.195730 0.247520 0.090071
0.196490 0.266710 0.090103
0.197250 0.223165 0.090527
0.198010 0.300835 0.090902
0.198770 0.348585 0.089583
0.199530 0.293480 0.090941
0.200290 0.269720 0.090325
0.201050 0.318905 0.090629
0.201810 0.419525 0.091308
0.202570 0.267980 0.091298
0.203330 0.145735 0.091397
0.204090 0.355560 0.090601
0.204850 0.380995 0.091128
0.205610 0.242210 0.090789
0.206370 0.220240 0.090311
0.207130 0.231205 0.090537
0.207890 0.224025 0.090838
0.208650 0.280415 0.091227
0.209410 0.376990 0.091775
0.210170 0.175365 0.091340
0.210930 0.268965 0.091612
0.211690 0.324285 0.091630
0.212450 0.197690 0.090258
0.213210 0.252650 0.091521
0.213970 0.218025 0.091206
0.214730 0.112645 0.090619
0.215490 0.132760 0.091948
0.216250 0.340790 0.090057
0.217010 0.175040 0.090279
0.217770 0.280115 0.090481
0.218530 0.281060 0.091213
0.219290 0.274485 0.089890
0.220050 0.281955 0.090622
0.220810 0.202865 0.090205
0.221570 0.329450 0.090736
0.222330 0.264345 0.089820
0.223090 0.260175 0.089017
0.223850 0.230215 0.089013
0.224610 0.230240 0.087843
0.225370 0.437840 0.087878
0.226130 0.311440 0.087546
0.226890 0.176015 0.086489
0.227650 0.128790 0.087327
0.228410 0.248095 0.087104
0.229170 0.250705 0.085548
0.229930 0.225100 0.084427
0.230690 0.085345 0.085958
0.231450 0.250505 0.084508
0.232210 0.287910 0.084689
0.232970 0.173865 0.083900
0.233730 0.111065 0.085838
0.234490 0.176430 0.083670
0.235250 0.074740 0.084714
0.236010 0.192105 0.083197
0.236770 0.250735 0.083281
0.237530 0.154345 0.082030
0.238290 0.167480 0.082550
0.239050 0.220045 0.081701
0.239810 0.233410 0.082005
0.240570 0.184855 0.080679
0.241330 0.214290 0.080955
0.242090 0.141200 0.081068
0.242850 0.188490 0.080707
0.243610 0.140640 0.081503
0.244370 0.170455 0.079653
0.245130 0.220415 0.079724
0.245890 0.105080 0.080191
0.246650 0.137740 0.079021
0.247410 0.083495 0.079226
0.248170 0.107115 0.079356
0.248930 0.144615 0.078932
0.249690 0.078230 0.078639
0.250450 0.208810 0.079257
0.251210 0.160345 0.078504
0.251970 0.103805 0.078083
0.252730 0.164775 0.078458
0.253490 0.103820 0.077486
0.254250 0.163370 0.077854
0.255010 0.031740 0.076616
0.255770 0.155550 0.076888
0.256530 0.006720 0.075601
0.257290 0.061810 0.076669
0.258050 0.055715 0.076425
0.258810 0.152195 0.077288
0.259570 0.077585 0.076008
0.260330 0.189710 0.075159
0.261090 0.091365 0.075608
0.261850 0.086010 0.075460
0.262610 0.051480 0.075895
0.263370 0.143095 0.074936
0.264130 0.119410 0.074487
0.264890 0.107735 0.073274
0.265650 0.080640 0.073865
0.266410 0.055170 0.074006
0.267170 0.141070 0.073978
0.267930 0.116490 0.072606
0.268690 0.115045 0.072988
0.269450 0.122405 0.072804
0.270210 0.078730 0.072539
0.270970 0.120715 0.072617
0.271720 0.048830 0.073080
0.272480 0.090270 0.073129
0.273240 0.054680 0.072316
0.274000 0.013105 0.072995
0.274760 0.105410 0.072016
0.275520 0.064185 0.071467
0.276280 0.108215 0.072079
0.277040 0.103165 0.071149
0.277800 0.116625 0.071238
0.278560 0.064315 0.071644
0.279320 0.017935 0.070852
0.280080 0.083750 0.070156
0.280840 0.199345 0.070173
0.281600 0.155210 0.070085
0.282360 0.114370 0.070293
0.283120 0.048545 0.070322
0.283880 0.161230 0.070202
0.284640 0.092845 0.069940
0.285400 0.093730 0.070209
0.286160 0.109500 0.070212
0.286920 0.063385 0.069929
0.287680 0.100215 0.069714
0.288440 0.084195 0.070053
0.289200 0.116900 0.069413
0.289960 0.110760 0.070173
0.290720 0.055695 0.069618
0.291480 0.036920 0.070173
0.292240 0.030855 0.070866
0.293000 -0.028615 0.070187
0.293760 0.134540 0.070743
0.294520 0.112810 0.071033
0.295280 0.129695 0.070647
0.296040 0.046125 0.071821
0.296800 0.041770 0.070488
0.297560 0.033305 0.070916
0.298320 0.020930 0.070428
0.299080 0.007980 0.070495
0.299840 0.014290 0.070336
0.300600 -0.007160 0.070293
0.301360 0.191320 0.069385
0.302120 0.061600 0.069607
0.302880 -0.020655 0.069685
0.303640 0.115305 0.069257
0.304400 0.046070 0.069282
0.305160 0.007005 0.068819
0.305920 -0.018230 0.069947
0.306680 0.046340 0.070060
0.307440 0.017800 0.070937
0.308200 0.036595 0.070301
0.308960 0.026140 0.070074
0.309720 0.056900 0.071517
0.310480 0.019690 0.070838
0.311240 0.070785 0.071135
0.312000 -0.014405 0.070732
0.312760 0.151320 0.071188
0.313520 0.093405 0.071906
0.314280 0.016475 0.071280
0.315040 0.072425 0.071927
0.315800 0.072090 0.072875
0.316560 0.023590 0.073186
0.317320 0.001890 0.072847
0.318080 -0.008245 0.073564
0.318830 0.121700 0.073830
0.319590 0.076940 0.073876
0.320350 0.033035 0.074498
0.321110 0.108660 0.073939
0.321870 0.047130 0.074696
0.322630 0.150780 0.074364
0.323390 0.124690 0.074869
0.324150 0.003960 0.074809
0.324910 0.027025 0.075007
0.325670 -0.001320 0.074859
0.326430 0.129190 0.075410
0.327190 0.069775 0.075725
0.327950 0.034365 0.075078
0.328710 0.002345 0.074544
0.329470 0.065470 0.075813
0.330230 0.110290 0.075923
0.330990 0.046630 0.075279
0.331750 0.082120 0.076234
0.332510 0.022170 0.075435
0.333270 0.143700 0.075332
0.334030 0.041050 0.076308
0.334790 0.157600 0.076531
0.335550 0.050175 0.076545
0.336310 0.092960 0.076206
0.337070 0.028565 0.076800
0.337830 0.041580 0.076588
0.338590 0.014320 0.076917
0.339350 0.071665 0.077680
0.340110 0.085945 0.077016
0.340870 0.133610 0.076825
0.341630 -0.013300 0.076991
0.342390 0.102425 0.078388
0.343150 0.112215 0.077574
0.343910 0.110025 0.077730
0.344670 0.086125 0.077359
0.345430 0.042270 0.077302
0.346190 -0.008590 0.077518
0.346950 -0.082800 0.077090
0.347710 0.046600 0.077677
0.348470 0.079170 0.077847
0.349220 0.020720 0.077864
0.349980 0.109270 0.078543
0.350740 -0.029420 0.077631
0.351500 0.034215 0.076917
0.352260 -0.013585 0.075888
0.353020 0.082180 0.075569
0.353780 0.042645 0.074360
0.354540 0.014465 0.073830
0.355300 0.012050 0.074717
0.356060 -0.051675 0.075456
0.356820 -0.083235 0.075672
0.357580 0.048100 0.075509
0.358340 -0.030515 0.076139
0.359100 0.032740 0.075424
0.359860 -0.069980 0.075159
0.360620 0.045795 0.074897
0.361380 0.064400 0.075385
0.362140 0.031065 0.075382
0.362900 -0.000845 0.074788
0.363660 0.029260 0.075361
0.364420 0.130970 0.075781
0.365180 0.047555 0.075347
0.365940 -0.011250 0.076372
0.366700 0.049200 0.076160
0.367460 -0.008825 0.077514
0.368220 -0.047780 0.078388
0.368980 0.006615 0.077995
0.369740 0.119630 0.078313
0.370500 0.025550 0.078129
0.371260 0.088105 0.078366
0.372020 0.131015 0.079901
0.372770 -0.004340 0.079219
0.373530 0.080460 0.082104
0.374290 0.015660 0.079933
0.375050 -0.025420 0.081503
0.375810 0.074615 0.082468
0.376570 0.130990 0.082500
0.377330 0.013590 0.083059
0.378090 0.000400 0.083140
0.378850 0.083315 0.084155
0.379610 0.004370 0.084653
0.380370 0.011400 0.085233
0.381130 0.025920 0.086040
0.381890 0.117055 0.086086
0.382650 -0.009865 0.086658
0.383410 0.131560 0.088112
0.384170 0.112325 0.087146
0.384930 0.144735 0.089837
0.385690 -0.017250 0.088773
0.386450 0.199660 0.089236
0.387210 -0.040855 0.091086
0.387970 0.017925 0.091340
0.388730 0.099960 0.091209
0.389490 0.126380 0.093755
0.390250 -0.003340 0.092221
0.391010 0.152050 0.093752
0.391770 -0.039800 0.093430
0.392520 0.113980 0.094523
0.393280 0.016405 0.094537
0.394040 0.059675 0.096234
0.394800 0.146315 0.094487
0.395560 0.030610 0.097617
0.396320 -0.065885 0.096043
0.397080 0.168350 0.097673
0.397840 -0.008250 0.099187
0.398600 0.088270 0.099006
0.399360 0.033305 0.100025
0.400120 -0.005630 0.100905
0.400880 0.049885 0.103716
0.401640 0.016990 0.102383
0.402400 -0.016945 0.099943
0.403160 -0.059285 0.104703
0.403920 0.040125 0.105053
0.404680 0.046905 0.218363
0.405440 -0.107440 0.106322
0.406200 0.021695 0.106662
0.406960 0.103120 0.106305
0.407720 0.024555 0.103257
0.408480 0.206740 0.107323
0.409240 0.035695 0.106011
0.409990 0.085435 0.107203
0.410750 0.063505 0.107553
0.411510 -0.022940 0.107511
0.412270 -0.033210 0.106980
0.413030 0.134425 0.108271
0.413790 0.008860 0.109233
0.414550 -0.014270 0.108865
0.415310 0.118000 0.111655
0.416070 0.045260 0.108982
0.416830 0.006510 0.111644
0.417590 -0.053975 0.111902
0.418350 -0.041500 0.111064
0.419110 -0.041745 0.112458
0.419870 0.044020 0.111135
0.420630 0.116075 0.115081
0.421390 0.023620 0.115615
0.422150 0.018820 0.115651
0.422910 0.182195 0.116181
0.423670 0.003790 0.116347
0.424430 -0.033670 0.116549
0.425190 0.038505 0.120011
0.425940 0.043385 0.118858
0.426700 0.009280 0.123098
0.427460 0.064450 0.122362
0.428220 0.116155 0.122443
0.428980 -0.009365 0.125537
0.429740 0.220775 0.123967
0.430500 0.203480 0.128610
0.431260 0.007215 0.131895
0.432020 0.032625 0.130035
0.432780 0.011985 0.130545
0.433540 0.145930 0.135230
0.434300 0.157695 0.137249
0.435060 0.030100 0.137783
