# Supplementary material for: De novo design of proteins housing excitonically coupled chlorophyll special pairs
Source: Nat Chem Biol. 2024 Jun 3;20(7):906–15. doi: 10.1038/s41589-024-01626-0 (PMC11213709; doi:10.1038/s41589-024-01626-0)
Supplement: Supplementary file 5 — Raw SAXS data for SP1, SP2 and SP3 apo proteins. [file 41589_2024_1626_MOESM5_ESM.zip › SAXS_data_Fig2/SP1_166uM/Average/SP1_166uM_snap_00005.sub.1.ave.dat]

0.010260 33.922870 6.193501
0.011020 35.072775 3.412454
0.011780 34.843895 2.469767
0.012540 31.246270 1.801895
0.013300 31.724780 1.447571
0.014060 29.322755 1.188306
0.014820 31.866255 1.055018
0.015580 30.491110 0.933709
0.016340 29.738720 0.853971
0.017100 29.943025 0.773819
0.017860 29.806585 0.754183
0.018620 30.665850 0.710191
0.019380 29.519485 0.653416
0.020140 29.411890 0.650690
0.020900 28.769450 0.595792
0.021660 28.784790 0.552931
0.022420 27.872535 0.523727
0.023180 27.750960 0.487606
0.023950 27.855675 0.475410
0.024710 27.520810 0.475534
0.025470 26.093855 0.448281
0.026230 26.895520 0.430629
0.026990 26.984460 0.421715
0.027750 26.385915 0.402362
0.028510 25.990390 0.393366
0.029270 25.325155 0.385990
0.030030 25.450445 0.368621
0.030790 25.139395 0.369088
0.031550 24.612940 0.360007
0.032310 24.429150 0.346719
0.033070 24.449105 0.339491
0.033830 23.630035 0.328437
0.034590 23.555645 0.324017
0.035350 23.527410 0.316998
0.036110 23.147860 0.321658
0.036870 22.722145 0.310916
0.037630 22.309415 0.297843
0.038390 21.883810 0.290149
0.039150 21.865855 0.285736
0.039910 21.485870 0.279240
0.040670 21.218650 0.284024
0.041430 20.635325 0.273745
0.042190 20.369660 0.269431
0.042950 19.842915 0.261383
0.043710 19.808350 0.261549
0.044470 19.282155 0.255778
0.045230 19.084170 0.249187
0.045990 18.476660 0.243709
0.046750 18.692830 0.249445
0.047510 17.991650 0.239646
0.048270 17.643420 0.235453
0.049030 17.501520 0.234784
0.049790 17.301565 0.232256
0.050550 16.698435 0.226071
0.051310 16.451215 0.223080
0.052070 16.054355 0.217567
0.052830 15.749360 0.217320
0.053590 15.740290 0.212525
0.054350 15.306540 0.212249
0.055110 15.011350 0.211453
0.055870 15.091890 0.206241
0.056630 14.418330 0.206839
0.057390 14.281335 0.198893
0.058150 13.886580 0.199968
0.058910 13.498545 0.194059
0.059670 13.501235 0.190470
0.060430 13.031550 0.197924
0.061190 12.881265 0.189890
0.061950 12.603845 0.183978
0.062710 12.238860 0.188943
0.063470 11.746415 0.187100
0.064230 11.612985 0.184109
0.064990 11.369730 0.177755
0.065750 11.045705 0.176963
0.066510 10.782940 0.171634
0.067270 10.690055 0.173632
0.068030 10.143775 0.173568
0.068790 10.101435 0.172337
0.069550 9.852875 0.170393
0.070310 9.617050 0.162592
0.071070 9.565580 0.163614
0.071830 9.005530 0.163129
0.072590 8.822065 0.160732
0.073350 8.770325 0.160516
0.074120 8.447745 0.154682
0.074880 8.186605 0.155778
0.075640 8.042900 0.154784
0.076400 7.715375 0.153253
0.077160 7.571360 0.151591
0.077920 7.337390 0.150060
0.078680 7.468705 0.148946
0.079440 6.940000 0.146542
0.080200 6.905385 0.144618
0.080960 6.686500 0.145361
0.081720 6.506725 0.143695
0.082480 6.127280 0.138738
0.083240 5.968235 0.140587
0.084000 5.881210 0.139887
0.084760 5.686480 0.142270
0.085520 5.664540 0.142001
0.086280 5.373025 0.142507
0.087040 5.273375 0.141082
0.087800 4.893655 0.140675
0.088560 4.771960 0.140534
0.089320 4.875110 0.142956
0.090080 4.656405 0.144629
0.090840 4.549750 0.145813
0.091600 4.526185 0.144604
0.092360 4.120900 0.146372
0.093120 4.094685 0.148002
0.093880 3.724525 0.144851
0.094640 3.651785 0.143246
0.095400 3.652360 0.141665
0.096160 3.438585 0.140537
0.096920 3.354790 0.140403
0.097680 3.164965 0.138391
0.098440 3.335040 0.134661
0.099200 3.092585 0.134183
0.099960 2.933295 0.134028
0.100720 2.709780 0.132129
0.101480 2.792875 0.131931
0.102240 2.586535 0.129052
0.103000 2.690685 0.126202
0.103760 2.333605 0.124859
0.104520 2.516335 0.123080
0.105280 2.211925 0.122518
0.106040 2.068025 0.121871
0.106800 2.181600 0.119752
0.107560 1.977275 0.118939
0.108320 1.942305 0.118982
0.109080 1.762770 0.120474
0.109840 1.815135 0.118607
0.110600 1.896350 0.117118
0.111360 1.579775 0.118122
0.112120 1.449220 0.113338
0.112880 1.515690 0.113596
0.113640 1.452775 0.112567
0.114400 1.329255 0.111733
0.115160 1.291615 0.111620
0.115920 1.270205 0.110393
0.116680 1.376030 0.110283
0.117440 1.084005 0.109197
0.118200 0.995095 0.108055
0.118960 0.963345 0.108568
0.119720 1.093275 0.107185
0.120480 0.884680 0.105173
0.121240 0.866735 0.104738
0.122000 0.823330 0.104455
0.122760 0.787995 0.105778
0.123520 0.735580 0.104484
0.124280 0.583555 0.103037
0.125040 0.718895 0.102267
0.125800 0.670930 0.102277
0.126560 0.573975 0.101354
0.127320 0.533800 0.100064
0.128080 0.571325 0.100385
0.128840 0.526340 0.099657
0.129600 0.470315 0.099763
0.130360 0.645805 0.098511
0.131120 0.449665 0.096860
0.131880 0.440330 0.096874
0.132640 0.478915 0.096885
0.133400 0.336170 0.096517
0.134160 0.348925 0.096775
0.134920 0.496220 0.096450
0.135680 0.418000 0.095071
0.136440 0.389510 0.093423
0.137200 0.292140 0.093536
0.137960 0.352835 0.093168
0.138730 0.219125 0.093292
0.139490 0.159700 0.093373
0.140250 0.218515 0.092528
0.141010 0.160895 0.091920
0.141770 0.238405 0.092122
0.142530 0.148110 0.089798
0.143290 0.105040 0.091421
0.144050 0.299100 0.090209
0.144810 0.233725 0.090463
0.145570 0.274320 0.090180
0.146330 0.130425 0.088854
0.147090 0.224845 0.089760
0.147850 0.122885 0.089194
0.148610 0.217480 0.087995
0.149370 0.134990 0.089381
0.150130 0.133805 0.088370
0.150890 -0.025135 0.087178
0.151650 0.220705 0.087953
0.152410 0.128970 0.087811
0.153170 0.146055 0.085721
0.153930 0.181965 0.086581
0.154690 0.184035 0.087079
0.155450 0.207065 0.085750
0.156210 0.068650 0.085909
0.156970 0.048095 0.084897
0.157730 0.177355 0.085145
0.158490 0.055165 0.084851
0.159250 0.010855 0.083759
0.160010 0.188730 0.084692
0.160770 0.167650 0.083479
0.161530 0.148940 0.083324
0.162290 0.104970 0.083653
0.163050 0.220745 0.083586
0.163810 0.066210 0.083006
0.164570 0.151945 0.082928
0.165330 0.146295 0.082012
0.166090 0.187545 0.081853
0.166850 0.231060 0.082493
0.167610 0.231045 0.083115
0.168370 0.138030 0.082019
0.169130 0.174605 0.081683
0.169890 0.147100 0.082157
0.170650 0.216835 0.081178
0.171410 0.230130 0.080421
0.172170 0.219850 0.080088
0.172930 0.190065 0.082044
0.173690 0.209600 0.082125
0.174450 0.174370 0.082931
0.175210 0.102825 0.081839
0.175970 0.159060 0.082783
0.176730 0.199950 0.082801
0.177490 0.275615 0.084176
0.178250 0.171915 0.083893
0.179010 0.177325 0.085262
0.179770 0.215575 0.085078
0.180530 0.210275 0.086987
0.181290 0.282220 0.086429
0.182050 0.245020 0.086620
0.182810 0.231035 0.087030
0.183570 0.281120 0.087242
0.184330 0.273165 0.086977
0.185090 0.252965 0.087182
0.185850 0.206125 0.087786
0.186610 0.235585 0.088101
0.187370 0.170245 0.088306
0.188130 0.260780 0.089880
0.188890 0.207150 0.088699
0.189650 0.298045 0.088324
0.190410 0.339090 0.089455
0.191170 0.286695 0.089374
0.191930 0.174795 0.090117
0.192690 0.261885 0.090605
0.193450 0.276860 0.090173
0.194210 0.249345 0.089120
0.194970 0.407310 0.090021
0.195730 0.359210 0.090053
0.196490 0.269720 0.090421
0.197250 0.264030 0.090545
0.198010 0.404175 0.089409
0.198770 0.280750 0.090315
0.199530 0.208820 0.090672
0.200290 0.368610 0.091793
0.201050 0.270000 0.092175
0.201810 0.369450 0.090739
0.202570 0.104025 0.091733
0.203330 0.211295 0.091011
0.204090 0.273965 0.090552
0.204850 0.408305 0.090647
0.205610 0.310680 0.091627
0.206370 0.240925 0.090983
0.207130 0.257120 0.091107
0.207890 0.363495 0.091609
0.208650 0.327835 0.091566
0.209410 0.363545 0.091213
0.210170 0.378200 0.091163
0.210930 0.243775 0.091040
0.211690 0.192990 0.092344
0.212450 0.257190 0.091301
0.213210 0.246015 0.089682
0.213970 0.232920 0.090269
0.214730 0.320375 0.090976
0.215490 0.278210 0.090566
0.216250 0.345185 0.090668
0.217010 0.223300 0.089738
0.217770 0.238195 0.091167
0.218530 0.371880 0.091202
0.219290 0.240060 0.090757
0.220050 0.195525 0.089180
0.220810 0.278295 0.090690
0.221570 0.312445 0.089689
0.222330 0.221070 0.088879
0.223090 0.224575 0.090272
0.223850 0.241475 0.088267
0.224610 0.215740 0.087818
0.225370 0.320220 0.087995
0.226130 0.246745 0.087164
0.226890 0.182340 0.086344
0.227650 0.169995 0.087249
0.228410 0.238540 0.085615
0.229170 0.190750 0.085658
0.229930 0.166545 0.086315
0.230690 0.120535 0.085587
0.231450 0.104030 0.084901
0.232210 0.212055 0.085095
0.232970 0.127575 0.084597
0.233730 0.086275 0.084169
0.234490 0.163325 0.084629
0.235250 0.111705 0.084176
0.236010 0.235700 0.083034
0.236770 0.219160 0.083847
0.237530 0.180835 0.083151
0.238290 0.194130 0.082072
0.239050 0.204115 0.082380
0.239810 0.152515 0.081807
0.240570 0.295705 0.081305
0.241330 0.192100 0.081248
0.242090 0.123770 0.081807
0.242850 0.120500 0.081372
0.243610 0.239085 0.079526
0.244370 0.083355 0.080640
0.245130 0.116225 0.081121
0.245890 0.169705 0.080149
0.246650 0.181245 0.079554
0.247410 0.218885 0.079098
0.248170 0.190800 0.078946
0.248930 0.071285 0.080053
0.249690 0.143150 0.078893
0.250450 0.077685 0.078819
0.251210 0.218710 0.078455
0.251970 0.188095 0.077829
0.252730 0.143400 0.078317
0.253490 0.187235 0.077115
0.254250 0.045205 0.077362
0.255010 0.178735 0.077652
0.255770 0.041575 0.076602
0.256530 0.097095 0.075877
0.257290 0.170695 0.076163
0.258050 0.098990 0.076513
0.258810 0.188785 0.076683
0.259570 0.169875 0.075534
0.260330 0.095935 0.075286
0.261090 0.180175 0.076029
0.261850 0.172590 0.075594
0.262610 0.138050 0.075283
0.263370 0.047360 0.074699
0.264130 0.097105 0.073727
0.264890 0.110135 0.075039
0.265650 0.076165 0.074445
0.266410 0.131445 0.073451
0.267170 0.225470 0.074215
0.267930 0.090495 0.074395
0.268690 0.160530 0.073985
0.269450 0.125190 0.073844
0.270210 0.136725 0.072868
0.270970 0.082785 0.072910
0.271720 0.049215 0.072535
0.272480 -0.034910 0.072369
0.273240 0.061525 0.072436
0.274000 0.008220 0.072684
0.274760 0.122745 0.071998
0.275520 0.087545 0.071623
0.276280 0.095020 0.070827
0.277040 0.191055 0.071308
0.277800 0.021185 0.071361
0.278560 0.049735 0.071521
0.279320 0.112020 0.070375
0.280080 0.082115 0.070612
0.280840 0.009860 0.070095
0.281600 0.061810 0.070248
0.282360 0.049555 0.069880
0.283120 0.057625 0.070778
0.283880 0.108340 0.070661
0.284640 0.023440 0.071029
0.285400 0.007000 0.070159
0.286160 0.153505 0.069650
0.286920 -0.054905 0.070591
0.287680 0.202265 0.069908
0.288440 0.172455 0.070410
0.289200 0.039830 0.069876
0.289960 0.115615 0.070053
0.290720 0.061300 0.069961
0.291480 0.023480 0.069954
0.292240 0.022735 0.070513
0.293000 0.004530 0.070880
0.293760 0.085025 0.070640
0.294520 0.068335 0.070668
0.295280 0.040050 0.071347
0.296040 0.064915 0.070697
0.296800 0.064845 0.070665
0.297560 0.035950 0.070566
0.298320 0.184750 0.070541
0.299080 -0.023995 0.070863
0.299840 0.061510 0.070421
0.300600 0.139380 0.070141
0.301360 0.123430 0.069813
0.302120 -0.037920 0.070431
0.302880 0.079160 0.068886
0.303640 0.079210 0.069441
0.304400 0.048295 0.069707
0.305160 0.074115 0.069049
0.305920 0.054090 0.069519
0.306680 0.042480 0.070325
0.307440 0.072755 0.069583
0.308200 0.085290 0.070583
0.308960 0.013200 0.070891
0.309720 0.046770 0.071485
0.310480 0.051445 0.070382
0.311240 0.001915 0.071397
0.312000 0.061900 0.070583
0.312760 0.125350 0.071124
0.313520 0.151340 0.070746
0.314280 0.073535 0.070714
0.315040 0.116320 0.072733
0.315800 0.039540 0.072970
0.316560 0.093980 0.072627
0.317320 0.040150 0.074042
0.318080 0.077490 0.074077
0.318830 0.162450 0.074827
0.319590 0.081830 0.073939
0.320350 0.048520 0.073897
0.321110 0.107005 0.074523
0.321870 -0.053065 0.074123
0.322630 -0.017480 0.073628
0.323390 0.066735 0.075605
0.324150 0.080925 0.074869
0.324910 0.085475 0.075223
0.325670 -0.065135 0.074837
0.326430 0.050705 0.074777
0.327190 0.056405 0.074699
0.327950 0.030150 0.075042
0.328710 0.117470 0.073999
0.329470 0.014110 0.075453
0.330230 0.023705 0.075598
0.330990 0.069390 0.075361
0.331750 0.071310 0.075583
0.332510 0.033945 0.075407
0.333270 0.009080 0.075962
0.334030 -0.006560 0.075753
0.334790 0.063070 0.075467
0.335550 0.018685 0.075820
0.336310 0.021715 0.077306
0.337070 -0.058300 0.076754
0.337830 0.065745 0.076736
0.338590 0.062585 0.076938
0.339350 -0.055475 0.075831
0.340110 0.082180 0.077129
0.340870 0.062440 0.076856
0.341630 0.104885 0.077627
0.342390 0.070200 0.077327
0.343150 0.093265 0.077691
0.343910 0.055705 0.077023
0.344670 0.014730 0.076899
0.345430 0.011080 0.078335
0.346190 0.166275 0.077744
0.346950 0.063075 0.078388
0.347710 0.115100 0.077921
0.348470 -0.031450 0.078759
0.349220 0.055305 0.077472
0.349980 -0.025765 0.078052
0.350740 0.061880 0.078278
0.351500 -0.011090 0.077171
0.352260 -0.120600 0.075442
0.353020 0.083995 0.074791
0.353780 0.060505 0.074448
0.354540 0.033160 0.073434
0.355300 0.084515 0.074717
0.356060 0.065310 0.075598
0.356820 0.026070 0.075757
0.357580 0.008560 0.076414
0.358340 0.089320 0.076064
0.359100 -0.001420 0.076361
0.359860 0.002775 0.074933
0.360620 0.105455 0.075955
0.361380 0.060550 0.075431
0.362140 0.034275 0.075315
0.362900 -0.002185 0.075414
0.363660 0.069125 0.075170
0.364420 0.100310 0.075495
0.365180 -0.000405 0.076506
0.365940 0.021510 0.076574
0.366700 -0.001615 0.076538
0.367460 -0.004595 0.077366
0.368220 0.063275 0.077125
0.368980 0.015720 0.078041
0.369740 0.039955 0.078773
0.370500 0.014030 0.078564
0.371260 0.107700 0.079042
0.372020 0.018340 0.079158
0.372770 0.094355 0.080279
0.373530 0.003775 0.080046
0.374290 -0.028025 0.081524
0.375050 -0.076275 0.080714
0.375810 -0.033210 0.082447
0.376570 -0.102370 0.082440
0.377330 0.052370 0.083759
0.378090 0.077360 0.083416
0.378850 0.067755 0.085127
0.379610 -0.032290 0.084420
0.380370 0.149655 0.085665
0.381130 0.075660 0.084993
0.381890 0.037540 0.086542
0.382650 0.035285 0.085789
0.383410 0.047595 0.087528
0.384170 0.025555 0.086902
0.384930 -0.033795 0.087277
0.385690 0.123620 0.089413
0.386450 0.123185 0.089441
0.387210 0.106015 0.090859
0.387970 0.067760 0.091121
0.388730 0.173515 0.090580
0.389490 0.039970 0.099827
0.390250 0.061245 0.093020
0.391010 -0.078285 0.093129
0.391770 0.034265 0.093883
0.392520 0.082395 0.094003
0.393280 0.077765 0.094264
0.394040 -0.116550 0.094837
0.394800 0.045115 0.096602
0.395560 0.217530 0.096107
0.396320 -0.003420 0.099176
0.397080 0.010390 0.097776
0.397840 0.015835 0.100237
0.398600 0.040870 0.098953
0.399360 0.170535 0.098929
0.400120 -0.004655 0.099516
0.400880 -0.135515 0.100251
0.401640 0.110905 0.101779
0.402400 0.046570 0.103897
0.403160 -0.008370 0.103702
0.403920 0.045315 0.104643
0.404680 -0.020270 0.249671
0.405440 -0.036890 0.103727
0.406200 0.021330 0.102878
0.406960 -0.012685 0.106245
0.407720 0.135735 0.106687
0.408480 0.046905 0.105979
0.409240 -0.017030 0.107104
0.409990 0.101615 0.108214
0.410750 -0.000520 0.107638
0.411510 0.064790 0.108115
0.412270 0.031705 0.108596
0.413030 0.017810 0.109066
0.413790 0.036570 0.108515
0.414550 0.053030 0.110580
0.415310 0.017905 0.111124
0.416070 0.136860 0.111213
0.416830 0.115650 0.111577
0.417590 0.050905 0.112016
0.418350 0.069335 0.111574
0.419110 -0.050355 0.112153
0.419870 0.049265 0.113929
0.420630 0.035540 0.112044
0.421390 -0.009220 0.116146
0.422150 0.042735 0.116704
0.422910 0.082605 0.117603
0.423670 0.082425 0.118911
0.424430 0.089080 0.120184
0.425190 -0.196915 0.118950
0.425940 0.078010 0.122228
0.426700 0.171700 0.122228
0.427460 0.246340 0.124427
0.428220 0.055485 0.124434
0.428980 0.055140 0.123904
0.429740 0.097165 0.125994
0.430500 0.249850 0.128731
0.431260 -0.047695 0.131036
0.432020 0.170590 0.131079
0.432780 0.178960 0.131768
0.433540 -0.020920 0.136475
0.434300 0.025375 0.135534
0.435060 0.112800 0.136397
