# Supplementary material for: De novo design of proteins housing excitonically coupled chlorophyll special pairs
Source: Nat Chem Biol. 2024 Jun 3;20(7):906–15. doi: 10.1038/s41589-024-01626-0 (PMC11213709; doi:10.1038/s41589-024-01626-0)
Supplement: Supplementary file 5 — Raw SAXS data for SP1, SP2 and SP3 apo proteins. [file 41589_2024_1626_MOESM5_ESM.zip › SAXS_data_Fig2/SP1_166uM/Average/SP1_166uM_snap_00039.sub.1.ave.dat]

0.010260 34.431880 6.305697
0.011020 33.503225 3.374318
0.011780 33.851470 2.521160
0.012540 33.803105 1.831690
0.013300 32.592515 1.419473
0.014060 31.341985 1.237238
0.014820 31.693595 1.054219
0.015580 31.946780 0.955697
0.016340 32.332795 0.890895
0.017100 31.336315 0.812801
0.017860 30.449385 0.753497
0.018620 30.373165 0.683808
0.019380 30.097665 0.667815
0.020140 29.935020 0.631128
0.020900 29.900280 0.593685
0.021660 30.275815 0.548670
0.022420 29.033670 0.543465
0.023180 29.349440 0.521980
0.023950 29.154155 0.495569
0.024710 28.375730 0.475562
0.025470 28.416880 0.443932
0.026230 28.177775 0.443868
0.026990 27.325135 0.427291
0.027750 27.465665 0.406510
0.028510 26.486520 0.408087
0.029270 26.305275 0.384233
0.030030 26.127820 0.372083
0.030790 25.556830 0.357984
0.031550 25.619925 0.359204
0.032310 25.442440 0.353168
0.033070 24.582195 0.342302
0.033830 24.015025 0.332267
0.034590 24.136185 0.324204
0.035350 23.687185 0.315937
0.036110 23.718160 0.311849
0.036870 22.944490 0.306814
0.037630 22.569905 0.298494
0.038390 22.225590 0.298013
0.039150 22.259535 0.292684
0.039910 21.377220 0.285753
0.040670 21.009725 0.279844
0.041430 21.033370 0.273628
0.042190 20.418860 0.265018
0.042950 20.211315 0.265562
0.043710 19.903265 0.261142
0.044470 19.692615 0.253819
0.045230 19.213295 0.255718
0.045990 18.989220 0.252712
0.046750 18.568165 0.242249
0.047510 18.042765 0.235760
0.048270 17.879880 0.233936
0.049030 17.617740 0.231616
0.049790 17.306590 0.231213
0.050550 16.792540 0.218607
0.051310 16.661525 0.225004
0.052070 16.178860 0.221620
0.052830 15.896390 0.217914
0.053590 15.757905 0.214021
0.054350 15.347950 0.212468
0.055110 14.916870 0.214721
0.055870 14.647940 0.207366
0.056630 14.451545 0.206301
0.057390 14.000555 0.198448
0.058150 13.660745 0.198547
0.058910 13.202330 0.193409
0.059670 13.038610 0.196170
0.060430 12.932550 0.193854
0.061190 12.619180 0.189770
0.061950 12.415060 0.187726
0.062710 12.182300 0.184084
0.063470 11.813340 0.185753
0.064230 11.534110 0.183388
0.064990 11.143160 0.175976
0.065750 10.994810 0.178320
0.066510 10.862220 0.175163
0.067270 10.243605 0.173769
0.068030 10.203180 0.170283
0.068790 9.895375 0.167804
0.069550 9.723320 0.166195
0.070310 9.497560 0.168536
0.071070 9.285340 0.163830
0.071830 8.932615 0.163950
0.072590 8.969775 0.159890
0.073350 8.457450 0.157132
0.074120 8.096250 0.156322
0.074880 8.188825 0.157680
0.075640 7.713160 0.156093
0.076400 7.863155 0.152008
0.077160 7.388625 0.151740
0.077920 7.244405 0.150000
0.078680 7.231095 0.148801
0.079440 6.923290 0.145580
0.080200 6.686695 0.146524
0.080960 6.471260 0.143034
0.081720 6.330370 0.141743
0.082480 6.128765 0.141354
0.083240 5.890180 0.140382
0.084000 6.011060 0.141757
0.084760 5.606910 0.142518
0.085520 5.327825 0.140191
0.086280 5.163200 0.140566
0.087040 5.157025 0.140421
0.087800 4.992280 0.139947
0.088560 4.516790 0.140941
0.089320 4.660305 0.143950
0.090080 4.369500 0.146772
0.090840 4.257940 0.146277
0.091600 4.159045 0.144636
0.092360 4.092415 0.143593
0.093120 4.193510 0.147578
0.093880 3.666015 0.147320
0.094640 3.610325 0.144707
0.095400 3.568215 0.140562
0.096160 3.331620 0.138731
0.096920 3.330705 0.139081
0.097680 3.333880 0.137107
0.098440 3.169605 0.136132
0.099200 3.046425 0.132146
0.099960 2.869680 0.131754
0.100720 2.959885 0.133041
0.101480 2.730665 0.128426
0.102240 2.699010 0.125219
0.103000 2.536140 0.125594
0.103760 2.491910 0.123840
0.104520 2.346075 0.123953
0.105280 2.243035 0.122864
0.106040 2.021500 0.120428
0.106800 1.951985 0.118076
0.107560 1.844565 0.120240
0.108320 1.939350 0.117500
0.109080 1.890815 0.119975
0.109840 1.852090 0.119897
0.110600 1.559920 0.116998
0.111360 1.782680 0.117132
0.112120 1.356250 0.115039
0.112880 1.386995 0.114625
0.113640 1.512865 0.112921
0.114400 1.214180 0.113013
0.115160 1.179880 0.111616
0.115920 1.283260 0.110516
0.116680 1.038470 0.111015
0.117440 1.094060 0.110042
0.118200 1.016920 0.108653
0.118960 0.949050 0.107896
0.119720 1.009110 0.107139
0.120480 0.842020 0.106849
0.121240 0.827985 0.106570
0.122000 0.849865 0.104968
0.122760 0.978585 0.104112
0.123520 0.842765 0.103600
0.124280 0.626025 0.102970
0.125040 0.663830 0.104091
0.125800 0.762965 0.103080
0.126560 0.580710 0.101924
0.127320 0.670995 0.100495
0.128080 0.515805 0.100474
0.128840 0.539825 0.100552
0.129600 0.417765 0.100025
0.130360 0.479515 0.098299
0.131120 0.357035 0.097595
0.131880 0.396170 0.096609
0.132640 0.289500 0.098207
0.133400 0.458350 0.096800
0.134160 0.409045 0.095120
0.134920 0.270475 0.096414
0.135680 0.412615 0.094562
0.136440 0.420350 0.092995
0.137200 0.243510 0.093395
0.137960 0.318170 0.092606
0.138730 0.276130 0.092949
0.139490 0.125235 0.092868
0.140250 0.272655 0.092291
0.141010 0.227030 0.092769
0.141770 0.276455 0.092168
0.142530 0.168675 0.090612
0.143290 0.137540 0.091517
0.144050 0.237740 0.090463
0.144810 0.244295 0.089993
0.145570 0.193570 0.090714
0.146330 0.194445 0.090644
0.147090 0.081245 0.090555
0.147850 0.106725 0.088731
0.148610 0.049970 0.089356
0.149370 0.166515 0.089777
0.150130 0.177135 0.088854
0.150890 0.024155 0.088479
0.151650 0.259890 0.087995
0.152410 0.142480 0.086973
0.153170 0.154550 0.086411
0.153930 0.183935 0.086800
0.154690 0.093780 0.087051
0.155450 0.016750 0.085651
0.156210 0.123555 0.085736
0.156970 0.028710 0.086312
0.157730 0.220235 0.086294
0.158490 0.151955 0.085173
0.159250 0.154225 0.085527
0.160010 0.073000 0.084629
0.160770 0.234220 0.084480
0.161530 -0.006645 0.083830
0.162290 0.087085 0.083946
0.163050 0.240220 0.083214
0.163810 0.121145 0.083777
0.164570 0.027250 0.083713
0.165330 0.081720 0.083144
0.166090 0.201795 0.082107
0.166850 0.221450 0.082058
0.167610 0.119825 0.081545
0.168370 0.182195 0.082143
0.169130 0.239860 0.080728
0.169890 0.153530 0.081941
0.170650 0.148265 0.080237
0.171410 0.119610 0.080665
0.172170 0.156690 0.080813
0.172930 0.197395 0.080849
0.173690 0.157150 0.082550
0.174450 0.140265 0.082677
0.175210 0.127435 0.081931
0.175970 0.139790 0.083147
0.176730 0.134405 0.082238
0.177490 0.253660 0.083016
0.178250 0.138895 0.083794
0.179010 0.180675 0.085187
0.179770 0.195875 0.085651
0.180530 0.177310 0.085884
0.181290 0.131310 0.086022
0.182050 0.232080 0.086860
0.182810 0.190920 0.087684
0.183570 0.212895 0.086772
0.184330 0.215870 0.086807
0.185090 0.209735 0.087981
0.185850 0.212735 0.088536
0.186610 0.189945 0.087511
0.187370 0.325525 0.087507
0.188130 0.238080 0.088678
0.188890 0.160585 0.088126
0.189650 0.137105 0.088925
0.190410 0.232360 0.088126
0.191170 0.131185 0.089721
0.191930 0.265765 0.090149
0.192690 0.301175 0.089703
0.193450 0.288825 0.089770
0.194210 0.161625 0.089463
0.194970 0.198920 0.089406
0.195730 0.389825 0.090290
0.196490 0.217330 0.090513
0.197250 0.281855 0.089880
0.198010 0.280330 0.090983
0.198770 0.310265 0.091086
0.199530 0.211295 0.090481
0.200290 0.235485 0.091269
0.201050 0.381105 0.090110
0.201810 0.287790 0.090467
0.202570 0.339775 0.091559
0.203330 0.267745 0.089547
0.204090 0.186190 0.090421
0.204850 0.325020 0.090803
0.205610 0.240780 0.091252
0.206370 0.303275 0.092465
0.207130 0.419830 0.090661
0.207890 0.282270 0.091001
0.208650 0.273485 0.090407
0.209410 0.218780 0.091588
0.210170 0.203940 0.091775
0.210930 0.272730 0.091719
0.211690 0.282805 0.090948
0.212450 0.351430 0.091071
0.213210 0.228515 0.091552
0.213970 0.281270 0.090997
0.214730 0.257605 0.090555
0.215490 0.273950 0.092652
0.216250 0.261075 0.091071
0.217010 0.254585 0.090972
0.217770 0.243505 0.090898
0.218530 0.255480 0.090824
0.219290 0.240190 0.090987
0.220050 0.206860 0.090410
0.220810 0.390345 0.090640
0.221570 0.285160 0.089169
0.222330 0.367415 0.088490
0.223090 0.191335 0.088805
0.223850 0.278055 0.087889
0.224610 0.224370 0.088455
0.225370 0.288500 0.087726
0.226130 0.219500 0.087235
0.226890 0.173665 0.087652
0.227650 0.160730 0.087825
0.228410 0.283625 0.086754
0.229170 0.303860 0.085937
0.229930 0.197585 0.086011
0.230690 0.202430 0.086383
0.231450 0.117040 0.084526
0.232210 0.192815 0.084593
0.232970 0.110125 0.085085
0.233730 0.172745 0.085170
0.234490 0.121055 0.084165
0.235250 0.213340 0.083317
0.236010 0.173090 0.084017
0.236770 0.230740 0.082705
0.237530 0.146965 0.082652
0.238290 0.129095 0.082019
0.239050 0.102705 0.081450
0.239810 0.180895 0.081775
0.240570 0.197720 0.080658
0.241330 0.139860 0.081764
0.242090 0.183305 0.080364
0.242850 0.204850 0.080962
0.243610 0.194495 0.081376
0.244370 0.177595 0.081114
0.245130 0.121760 0.080873
0.245890 0.121625 0.081627
0.246650 0.139185 0.080347
0.247410 0.089790 0.079498
0.248170 0.128800 0.079463
0.248930 0.201310 0.079042
0.249690 0.198715 0.079519
0.250450 0.168700 0.078815
0.251210 0.102815 0.078303
0.251970 0.245580 0.078342
0.252730 0.161960 0.077850
0.253490 0.217210 0.077309
0.254250 0.026095 0.076414
0.255010 0.045250 0.077479
0.255770 0.204255 0.076117
0.256530 0.160775 0.076457
0.257290 0.102770 0.076535
0.258050 0.125500 0.076513
0.258810 0.105030 0.075891
0.259570 0.175480 0.075672
0.260330 0.046665 0.075753
0.261090 0.068135 0.075548
0.261850 0.148110 0.075074
0.262610 0.165785 0.074682
0.263370 0.049735 0.074448
0.264130 0.133680 0.073508
0.264890 -0.000480 0.074300
0.265650 0.033075 0.073642
0.266410 0.053380 0.073723
0.267170 0.193870 0.074272
0.267930 0.144365 0.073472
0.268690 0.140995 0.073465
0.269450 0.117860 0.072199
0.270210 0.111365 0.074607
0.270970 0.025955 0.073515
0.271720 0.013255 0.072751
0.272480 0.035830 0.072026
0.273240 0.042995 0.072295
0.274000 0.020720 0.072656
0.274760 0.071710 0.072298
0.275520 0.127335 0.071782
0.276280 0.088040 0.071839
0.277040 0.023140 0.071938
0.277800 0.101470 0.071492
0.278560 -0.042465 0.071383
0.279320 -0.014040 0.071284
0.280080 0.129185 0.070467
0.280840 0.058140 0.070389
0.281600 0.013260 0.069554
0.282360 -0.030325 0.070163
0.283120 0.043655 0.071100
0.283880 0.076895 0.070350
0.284640 0.092755 0.070389
0.285400 0.086350 0.070014
0.286160 -0.000005 0.070145
0.286920 0.100875 0.070463
0.287680 0.023065 0.070499
0.288440 -0.011135 0.070057
0.289200 0.066510 0.070078
0.289960 0.004950 0.070513
0.290720 0.031135 0.070110
0.291480 0.020005 0.070000
0.292240 0.104580 0.070134
0.293000 0.096005 0.071262
0.293760 0.087760 0.070838
0.294520 0.020230 0.072047
0.295280 0.041905 0.070880
0.296040 0.030690 0.071178
0.296800 0.048985 0.070969
0.297560 0.024940 0.070721
0.298320 0.018665 0.070647
0.299080 -0.006945 0.070520
0.299840 0.142825 0.070159
0.300600 -0.011855 0.070216
0.301360 0.057685 0.070173
0.302120 0.078385 0.069346
0.302880 -0.022925 0.069887
0.303640 0.058630 0.068854
0.304400 0.005720 0.069215
0.305160 0.094030 0.068943
0.305920 0.068810 0.070969
0.306680 0.131000 0.070007
0.307440 0.154515 0.070725
0.308200 0.091505 0.070919
0.308960 0.080605 0.071881
0.309720 0.064785 0.070934
0.310480 0.050180 0.071206
0.311240 -0.051075 0.071485
0.312000 0.063015 0.071513
0.312760 0.055195 0.071079
0.313520 0.012075 0.070785
0.314280 0.067605 0.071588
0.315040 0.052425 0.072260
0.315800 -0.000190 0.072868
0.316560 0.024205 0.072850
0.317320 0.044095 0.073345
0.318080 0.074670 0.073182
0.318830 0.032530 0.072786
0.319590 0.064720 0.073479
0.320350 -0.010585 0.073423
0.321110 -0.027025 0.074070
0.321870 0.030155 0.074059
0.322630 0.008800 0.074873
0.323390 0.064955 0.074901
0.324150 -0.017820 0.075170
0.324910 0.019620 0.074855
0.325670 -0.103830 0.074477
0.326430 -0.008240 0.076022
0.327190 0.053785 0.075909
0.327950 0.067595 0.074735
0.328710 0.003480 0.075240
0.329470 0.040145 0.075810
0.330230 0.027355 0.075014
0.330990 -0.009650 0.075004
0.331750 -0.002240 0.076669
0.332510 0.073805 0.075700
0.333270 0.052415 0.075962
0.334030 0.058890 0.076153
0.334790 0.012340 0.075831
0.335550 0.026530 0.076782
0.336310 0.045570 0.076407
0.337070 -0.019835 0.077040
0.337830 -0.022325 0.076655
0.338590 0.068100 0.076489
0.339350 -0.027525 0.077341
0.340110 0.014650 0.077231
0.340870 -0.054625 0.077161
0.341630 0.043955 0.077323
0.342390 0.074135 0.079021
0.343150 0.013125 0.077394
0.343910 0.066330 0.077822
0.344670 0.039550 0.077415
0.345430 0.070300 0.078501
0.346190 0.056965 0.078080
0.346950 0.033785 0.077298
0.347710 0.044850 0.078533
0.348470 0.002005 0.078083
0.349220 -0.010420 0.078501
0.349980 0.117195 0.078161
0.350740 0.012435 0.077606
0.351500 0.009520 0.075562
0.352260 0.012670 0.075562
0.353020 0.027635 0.074901
0.353780 -0.049845 0.074077
0.354540 -0.073695 0.073518
0.355300 -0.095440 0.075474
0.356060 -0.023025 0.074689
0.356820 0.019150 0.075771
0.357580 -0.014185 0.076100
0.358340 0.065465 0.076011
0.359100 -0.058885 0.076655
0.359860 0.098270 0.075127
0.360620 -0.095570 0.075948
0.361380 0.011685 0.075286
0.362140 0.079235 0.075339
0.362900 0.019670 0.074710
0.363660 -0.017890 0.074735
0.364420 -0.061680 0.075725
0.365180 0.081145 0.076485
0.365940 -0.004620 0.077136
0.366700 0.024255 0.076319
0.367460 -0.033220 0.077893
0.368220 -0.025310 0.077270
0.368980 0.094915 0.077164
0.369740 0.001640 0.079947
0.370500 0.066975 0.078681
0.371260 -0.016005 0.078168
0.372020 0.094420 0.080580
0.372770 -0.066490 0.080053
0.373530 0.005440 0.080796
0.374290 0.009630 0.080746
0.375050 0.034995 0.081163
0.375810 0.047895 0.081669
0.376570 0.141985 0.083168
0.377330 0.085275 0.082645
0.378090 0.002965 0.082861
0.378850 -0.045435 0.084540
0.379610 0.001115 0.084112
0.380370 0.088585 0.084943
0.381130 0.050475 0.086312
0.381890 0.012885 0.086167
0.382650 0.121900 0.086220
0.383410 0.035850 0.086464
0.384170 0.005115 0.088338
0.384930 0.071450 0.088579
0.385690 0.029675 0.088335
0.386450 -0.035860 0.089484
0.387210 0.085545 0.090583
0.387970 0.048635 0.090626
0.388730 -0.017065 0.091340
0.389490 0.150680 0.103264
0.390250 0.088450 0.092797
0.391010 0.098080 0.092988
0.391770 0.064530 0.093883
0.392520 0.226940 0.092231
0.393280 0.036075 0.093929
0.394040 0.044555 0.095438
0.394800 0.069900 0.095414
0.395560 -0.098585 0.097168
0.396320 0.019420 0.097691
0.397080 -0.015500 0.098476
0.397840 0.009320 0.098953
0.398600 0.099330 0.100456
0.399360 0.100765 0.098773
0.400120 0.044640 0.102585
0.400880 -0.099600 0.102765
0.401640 0.200905 0.103752
0.402400 0.074800 0.103313
0.403160 0.059735 0.103250
0.403920 0.014315 0.103759
0.404680 0.019700 0.227210
0.405440 -0.033300 0.103865
0.406200 0.138455 0.104851
0.406960 0.134770 0.106563
0.407720 0.088475 0.107100
0.408480 0.011370 0.107390
0.409240 0.192395 0.105658
0.409990 0.078040 0.108221
0.410750 0.023765 0.108830
0.411510 0.116125 0.110728
0.412270 -0.088475 0.108628
0.413030 0.041375 0.108016
0.413790 -0.066795 0.112122
0.414550 0.232270 0.110799
0.415310 -0.039010 0.108204
0.416070 0.054850 0.110873
0.416830 -0.005710 0.110173
0.417590 -0.110580 0.113168
0.418350 0.076890 0.111853
0.419110 0.239575 0.113653
0.419870 0.049940 0.113327
0.420630 0.035310 0.113833
0.421390 0.128850 0.113430
0.422150 0.099170 0.116708
0.422910 0.004795 0.116874
0.423670 0.118810 0.117097
0.424430 0.070735 0.119010
0.425190 0.147885 0.118953
0.425940 0.103500 0.120226
0.426700 0.191735 0.121761
0.427460 0.027570 0.125318
0.428220 0.082995 0.123667
0.428980 -0.070050 0.126966
0.429740 0.019310 0.124480
0.430500 0.078265 0.128579
0.431260 0.078315 0.129293
0.432020 0.026960 0.133455
0.432780 0.026640 0.130315
0.433540 -0.014875 0.133854
0.434300 0.133540 0.140071
0.435060 -0.079815 0.137023
