# Supplementary material for: De novo design of proteins housing excitonically coupled chlorophyll special pairs
Source: Nat Chem Biol. 2024 Jun 3;20(7):906–15. doi: 10.1038/s41589-024-01626-0 (PMC11213709; doi:10.1038/s41589-024-01626-0)
Supplement: Supplementary file 5 — Raw SAXS data for SP1, SP2 and SP3 apo proteins. [file 41589_2024_1626_MOESM5_ESM.zip › SAXS_data_Fig2/SP1_166uM/Average/SP1_166uM_snap_00014.sub.1.ave.dat]

0.010260 31.596330 5.715601
0.011020 32.624475 3.304982
0.011780 34.053555 2.230329
0.012540 32.125385 1.740629
0.013300 32.405585 1.369247
0.014060 29.689290 1.211284
0.014820 31.152570 1.094321
0.015580 30.412300 0.981570
0.016340 29.886345 0.876457
0.017100 30.392585 0.818826
0.017860 30.530570 0.783494
0.018620 30.357210 0.716704
0.019380 29.784235 0.637914
0.020140 29.986055 0.618289
0.020900 29.109315 0.614448
0.021660 29.090415 0.547634
0.022420 28.639960 0.509922
0.023180 28.550810 0.503678
0.023950 28.585860 0.470541
0.024710 27.742180 0.466605
0.025470 27.326855 0.442334
0.026230 27.261405 0.441627
0.026990 26.886000 0.430969
0.027750 26.619060 0.413957
0.028510 26.520125 0.389303
0.029270 26.163270 0.386651
0.030030 25.599355 0.372069
0.030790 25.284120 0.372871
0.031550 25.174060 0.359074
0.032310 24.911370 0.348076
0.033070 24.169735 0.339671
0.033830 24.195740 0.335449
0.034590 24.244005 0.321322
0.035350 23.749705 0.323617
0.036110 22.876920 0.311874
0.036870 22.883240 0.308030
0.037630 22.484015 0.298759
0.038390 21.972240 0.293366
0.039150 21.999585 0.296337
0.039910 21.493635 0.283596
0.040670 20.976040 0.280527
0.041430 21.063215 0.276984
0.042190 20.680045 0.267224
0.042950 20.228420 0.267249
0.043710 19.953635 0.261241
0.044470 19.441860 0.258119
0.045230 19.334110 0.252581
0.045990 19.079195 0.252815
0.046750 18.656695 0.239947
0.047510 18.343565 0.239190
0.048270 18.093475 0.233741
0.049030 17.838190 0.234434
0.049790 17.152325 0.227387
0.050550 16.951330 0.232687
0.051310 16.575375 0.220484
0.052070 16.178470 0.223250
0.052830 15.956080 0.216124
0.053590 15.523095 0.219310
0.054350 15.292380 0.212903
0.055110 14.888455 0.211361
0.055870 14.888775 0.206436
0.056630 14.801750 0.205835
0.057390 13.909800 0.199689
0.058150 13.659045 0.200898
0.058910 13.650115 0.196658
0.059670 13.179420 0.196436
0.060430 13.047425 0.193967
0.061190 12.387020 0.189802
0.061950 12.457255 0.190378
0.062710 12.165735 0.185587
0.063470 11.904245 0.184494
0.064230 11.787105 0.183098
0.064990 11.330735 0.179657
0.065750 11.019245 0.179501
0.066510 10.682750 0.173338
0.067270 10.467715 0.174597
0.068030 10.282885 0.173801
0.068790 10.048575 0.172383
0.069550 9.652535 0.167019
0.070310 9.623080 0.169498
0.071070 9.456555 0.161825
0.071830 9.030720 0.161687
0.072590 8.915135 0.160877
0.073350 8.741450 0.158441
0.074120 8.209345 0.155545
0.074880 8.049265 0.156429
0.075640 8.118240 0.153805
0.076400 7.765105 0.154933
0.077160 7.615120 0.152942
0.077920 7.214600 0.145134
0.078680 7.067820 0.149176
0.079440 6.909975 0.148557
0.080200 6.965415 0.146457
0.080960 6.644290 0.144604
0.081720 6.464490 0.144120
0.082480 6.227640 0.139710
0.083240 6.028870 0.140198
0.084000 5.858570 0.141121
0.084760 5.717010 0.142907
0.085520 5.506670 0.140018
0.086280 5.556255 0.140990
0.087040 5.225200 0.143434
0.087800 5.361750 0.140492
0.088560 4.730145 0.143794
0.089320 4.758930 0.145159
0.090080 4.525280 0.143660
0.090840 4.408880 0.146273
0.091600 4.243990 0.144996
0.092360 4.059845 0.145888
0.093120 3.980540 0.146708
0.093880 4.049175 0.145718
0.094640 4.118925 0.144551
0.095400 3.583445 0.139986
0.096160 3.576200 0.140446
0.096920 3.470135 0.141496
0.097680 3.343155 0.139936
0.098440 3.068725 0.134699
0.099200 2.996935 0.134880
0.099960 2.876945 0.133119
0.100720 2.831425 0.134098
0.101480 2.674455 0.129834
0.102240 2.497675 0.128854
0.103000 2.544475 0.127613
0.103760 2.350760 0.123851
0.104520 2.370995 0.124668
0.105280 2.376485 0.122694
0.106040 2.017545 0.121482
0.106800 2.131155 0.118844
0.107560 2.127710 0.120895
0.108320 2.017400 0.120216
0.109080 1.789415 0.121634
0.109840 1.838975 0.117613
0.110600 1.694305 0.116920
0.111360 1.468265 0.116496
0.112120 1.502870 0.115675
0.112880 1.460240 0.112479
0.113640 1.574145 0.113324
0.114400 1.422255 0.110453
0.115160 1.259260 0.110226
0.115920 1.234265 0.109929
0.116680 1.213130 0.109074
0.117440 1.212040 0.110050
0.118200 1.123730 0.106556
0.118960 1.017360 0.107829
0.119720 1.061700 0.106577
0.120480 1.088475 0.105693
0.121240 0.800310 0.105746
0.122000 0.949965 0.105477
0.122760 0.735370 0.104374
0.123520 0.730950 0.103363
0.124280 0.667905 0.102974
0.125040 0.699560 0.102334
0.125800 0.652855 0.102790
0.126560 0.646420 0.099940
0.127320 0.556855 0.100679
0.128080 0.533265 0.100156
0.128840 0.418870 0.100325
0.129600 0.517995 0.099137
0.130360 0.459415 0.097946
0.131120 0.403630 0.098016
0.131880 0.434140 0.096676
0.132640 0.433300 0.095725
0.133400 0.265195 0.096061
0.134160 0.358570 0.095587
0.134920 0.407585 0.096404
0.135680 0.329635 0.094155
0.136440 0.261100 0.093865
0.137200 0.264485 0.094052
0.137960 0.263110 0.092107
0.138730 0.304875 0.092581
0.139490 0.302460 0.092033
0.140250 0.268590 0.092228
0.141010 0.383935 0.092196
0.141770 0.287055 0.091789
0.142530 0.070575 0.091178
0.143290 0.092015 0.090842
0.144050 0.286795 0.090371
0.144810 0.182425 0.090265
0.145570 0.187165 0.091075
0.146330 0.215560 0.089144
0.147090 0.046785 0.088391
0.147850 0.223925 0.088791
0.148610 0.196790 0.089201
0.149370 0.049460 0.089600
0.150130 0.219055 0.088006
0.150890 0.138850 0.087440
0.151650 0.119555 0.086828
0.152410 0.212435 0.087267
0.153170 0.251500 0.087153
0.153930 0.176035 0.086566
0.154690 0.117480 0.087047
0.155450 0.141450 0.085576
0.156210 0.077775 0.086170
0.156970 0.226835 0.084897
0.157730 0.200415 0.085658
0.158490 0.044560 0.084717
0.159250 0.075990 0.084109
0.160010 0.180360 0.084837
0.160770 0.103910 0.084473
0.161530 0.027960 0.084250
0.162290 0.123155 0.083225
0.163050 0.047400 0.084346
0.163810 0.213655 0.082857
0.164570 0.235220 0.083087
0.165330 0.205800 0.083023
0.166090 0.233940 0.081110
0.166850 0.138760 0.083030
0.167610 0.189355 0.082040
0.168370 0.037930 0.082115
0.169130 0.231755 0.081337
0.169890 0.146305 0.081853
0.170650 0.253600 0.081259
0.171410 0.191995 0.080156
0.172170 0.143795 0.080301
0.172930 0.164655 0.082260
0.173690 0.276815 0.081566
0.174450 0.152430 0.082313
0.175210 0.137245 0.082443
0.175970 0.096850 0.083777
0.176730 0.259405 0.082779
0.177490 0.176355 0.082903
0.178250 0.213170 0.084480
0.179010 0.141520 0.084774
0.179770 0.243195 0.085177
0.180530 0.356815 0.086174
0.181290 0.217370 0.085562
0.182050 0.275810 0.086690
0.182810 0.196600 0.086192
0.183570 0.065785 0.087574
0.184330 0.169650 0.087224
0.185090 0.264455 0.088921
0.185850 0.319620 0.088504
0.186610 0.314695 0.088083
0.187370 0.313445 0.088992
0.188130 0.245095 0.088030
0.188890 0.342710 0.088536
0.189650 0.311935 0.088858
0.190410 0.264060 0.089035
0.191170 0.291215 0.089208
0.191930 0.323255 0.089600
0.192690 0.182695 0.090103
0.193450 0.334300 0.089470
0.194210 0.313910 0.089452
0.194970 0.242165 0.090095
0.195730 0.278235 0.089484
0.196490 0.291500 0.090081
0.197250 0.278890 0.091482
0.198010 0.452435 0.091351
0.198770 0.306845 0.091312
0.199530 0.187110 0.090845
0.200290 0.289995 0.091368
0.201050 0.195325 0.090958
0.201810 0.265155 0.091853
0.202570 0.243550 0.091181
0.203330 0.242540 0.091913
0.204090 0.369390 0.090852
0.204850 0.287425 0.090499
0.205610 0.148395 0.091418
0.206370 0.289460 0.091135
0.207130 0.216170 0.092277
0.207890 0.131655 0.090569
0.208650 0.205025 0.092069
0.209410 0.266105 0.090612
0.210170 0.355715 0.090633
0.210930 0.260520 0.090541
0.211690 0.308415 0.091273
0.212450 0.232070 0.090746
0.213210 0.189910 0.090403
0.213970 0.276500 0.090792
0.214730 0.283470 0.090640
0.215490 0.334740 0.090672
0.216250 0.184280 0.090315
0.217010 0.318950 0.091616
0.217770 0.205060 0.090226
0.218530 0.307815 0.090559
0.219290 0.162115 0.089809
0.220050 0.163535 0.090332
0.220810 0.238115 0.089707
0.221570 0.235985 0.090513
0.222330 0.225920 0.089028
0.223090 0.202495 0.089183
0.223850 0.200480 0.088550
0.224610 0.154210 0.087719
0.225370 0.227150 0.087917
0.226130 0.076710 0.088525
0.226890 0.168615 0.086298
0.227650 0.182635 0.086178
0.228410 0.190240 0.085566
0.229170 0.252245 0.085994
0.229930 0.233500 0.084784
0.230690 0.257865 0.084880
0.231450 0.219425 0.084703
0.232210 0.196370 0.084307
0.232970 0.145270 0.084873
0.233730 0.174195 0.083936
0.234490 0.109945 0.084646
0.235250 0.149920 0.084155
0.236010 0.193360 0.083391
0.236770 0.081440 0.083296
0.237530 0.299075 0.083508
0.238290 0.197360 0.081623
0.239050 0.307740 0.082016
0.239810 0.184880 0.082479
0.240570 0.264220 0.081531
0.241330 0.202225 0.081047
0.242090 0.224870 0.082603
0.242850 0.188435 0.081602
0.243610 0.209065 0.081096
0.244370 0.136305 0.081252
0.245130 0.188665 0.080463
0.245890 0.178610 0.080523
0.246650 0.182825 0.080492
0.247410 0.095630 0.079749
0.248170 0.132350 0.079466
0.248930 0.145700 0.078798
0.249690 0.130200 0.078904
0.250450 0.089460 0.078451
0.251210 0.108190 0.078151
0.251970 0.152830 0.078639
0.252730 0.072060 0.077588
0.253490 0.156750 0.078501
0.254250 0.109080 0.077680
0.255010 0.059215 0.076651
0.255770 0.044485 0.075778
0.256530 0.142560 0.076425
0.257290 0.165545 0.076708
0.258050 0.148080 0.076245
0.258810 0.024625 0.076174
0.259570 0.125325 0.076079
0.260330 0.063555 0.076004
0.261090 0.114255 0.075629
0.261850 0.067160 0.075131
0.262610 0.110945 0.074806
0.263370 0.159485 0.074321
0.264130 0.095250 0.073451
0.264890 0.096040 0.073727
0.265650 0.078950 0.074406
0.266410 0.081285 0.073522
0.267170 0.062785 0.073861
0.267930 0.101355 0.073494
0.268690 0.177765 0.073207
0.269450 0.067340 0.073494
0.270210 0.194365 0.073207
0.270970 0.116210 0.073267
0.271720 0.098850 0.072960
0.272480 0.076240 0.071994
0.273240 0.009795 0.072115
0.274000 0.105630 0.072525
0.274760 0.112590 0.071729
0.275520 0.089855 0.072189
0.276280 0.110080 0.071379
0.277040 0.141020 0.071924
0.277800 0.090350 0.070672
0.278560 0.128930 0.071467
0.279320 0.154440 0.070378
0.280080 0.047160 0.070877
0.280840 0.066470 0.070870
0.281600 0.040535 0.070042
0.282360 0.039755 0.070134
0.283120 0.040555 0.070191
0.283880 0.142720 0.070835
0.284640 0.094410 0.070099
0.285400 0.069210 0.070934
0.286160 0.060450 0.069809
0.286920 -0.010200 0.069954
0.287680 0.144565 0.070184
0.288440 0.015510 0.070813
0.289200 0.000930 0.069876
0.289960 0.100215 0.069721
0.290720 -0.028805 0.070629
0.291480 0.081625 0.070113
0.292240 0.052875 0.069996
0.293000 -0.042860 0.070311
0.293760 0.108040 0.070545
0.294520 0.123920 0.071414
0.295280 0.005400 0.071383
0.296040 0.030520 0.070477
0.296800 0.081330 0.070736
0.297560 -0.065745 0.070658
0.298320 0.135325 0.070562
0.299080 0.116260 0.070389
0.299840 0.037555 0.070806
0.300600 0.100630 0.070021
0.301360 0.128850 0.069484
0.302120 0.181035 0.069247
0.302880 0.006550 0.069876
0.303640 0.065865 0.069770
0.304400 0.046330 0.069254
0.305160 0.056790 0.069268
0.305920 0.021790 0.070177
0.306680 0.005930 0.070492
0.307440 0.029250 0.070364
0.308200 0.089980 0.070792
0.308960 -0.023800 0.070700
0.309720 0.028130 0.070859
0.310480 0.109795 0.070591
0.311240 0.104200 0.071591
0.312000 -0.030770 0.071043
0.312760 0.021885 0.071570
0.313520 0.106990 0.070898
0.314280 0.115515 0.071701
0.315040 0.051840 0.071885
0.315800 0.026525 0.072362
0.316560 -0.061415 0.072518
0.317320 0.034295 0.073299
0.318080 0.110010 0.073228
0.318830 0.048220 0.073441
0.319590 0.049595 0.073144
0.320350 0.107410 0.074275
0.321110 -0.047710 0.073996
0.321870 0.026120 0.074689
0.322630 0.018860 0.073904
0.323390 -0.013390 0.074749
0.324150 -0.004320 0.074636
0.324910 0.039790 0.075555
0.325670 0.102940 0.075357
0.326430 0.111685 0.075449
0.327190 -0.011235 0.076160
0.327950 -0.058265 0.075021
0.328710 0.004500 0.075506
0.329470 0.040410 0.075212
0.330230 0.033205 0.075675
0.330990 0.050305 0.075898
0.331750 0.115845 0.075873
0.332510 0.047270 0.075141
0.333270 -0.016245 0.076255
0.334030 0.093490 0.076248
0.334790 -0.054060 0.075700
0.335550 0.082900 0.076361
0.336310 -0.084575 0.076411
0.337070 0.010740 0.076559
0.337830 0.054900 0.076658
0.338590 0.085900 0.077016
0.339350 -0.068345 0.076779
0.340110 0.132620 0.076945
0.340870 0.005720 0.077245
0.341630 0.006615 0.076464
0.342390 0.037790 0.077631
0.343150 0.084885 0.077808
0.343910 0.066410 0.076913
0.344670 0.112955 0.077001
0.345430 0.078335 0.078639
0.346190 0.032550 0.077793
0.346950 0.024560 0.077475
0.347710 0.105450 0.078324
0.348470 0.016550 0.076761
0.349220 -0.020500 0.077309
0.349980 0.035535 0.077882
0.350740 0.095015 0.078819
0.351500 0.103910 0.076917
0.352260 -0.032260 0.075315
0.353020 -0.045025 0.074890
0.353780 0.010210 0.073897
0.354540 0.011550 0.073837
0.355300 0.109890 0.075414
0.356060 0.009920 0.075877
0.356820 0.049290 0.075368
0.357580 0.038215 0.075934
0.358340 0.044350 0.075700
0.359100 -0.003490 0.075371
0.359860 0.054015 0.075361
0.360620 0.094400 0.075078
0.361380 0.057250 0.076344
0.362140 0.046435 0.075725
0.362900 -0.036500 0.075304
0.363660 -0.021220 0.075449
0.364420 0.099070 0.075400
0.365180 -0.078655 0.077100
0.365940 0.049135 0.076602
0.366700 0.019665 0.076620
0.367460 -0.011475 0.076977
0.368220 0.021765 0.078338
0.368980 0.051960 0.078472
0.369740 0.027490 0.077907
0.370500 0.119045 0.078426
0.371260 -0.010965 0.078557
0.372020 0.001080 0.080293
0.372770 0.127515 0.079388
0.373530 0.021785 0.080778
0.374290 -0.106615 0.080463
0.375050 0.052275 0.080163
0.375810 0.006390 0.082337
0.376570 0.031540 0.082107
0.377330 0.074555 0.082995
0.378090 0.090285 0.082914
0.378850 -0.016885 0.083876
0.379610 0.061810 0.085364
0.380370 0.067510 0.086086
0.381130 -0.003940 0.086864
0.381890 0.042545 0.085796
0.382650 0.041430 0.086510
0.383410 0.066140 0.086528
0.384170 0.002065 0.087242
0.384930 0.061580 0.087564
0.385690 0.033630 0.088363
0.386450 -0.038475 0.088971
0.387210 0.074960 0.091061
0.387970 0.062175 0.090502
0.388730 0.093330 0.091029
0.389490 0.160935 0.101202
0.390250 0.050245 0.092801
0.391010 0.138815 0.093529
0.391770 -0.012340 0.094077
0.392520 0.073310 0.094597
0.393280 0.095825 0.096174
0.394040 -0.035185 0.096457
0.394800 0.032935 0.096036
0.395560 0.069060 0.097323
0.396320 0.075170 0.098936
0.397080 0.069145 0.098430
0.397840 0.021345 0.097550
0.398600 0.000145 0.100255
0.399360 -0.002370 0.098957
0.400120 0.003065 0.099544
0.400880 0.177955 0.099813
0.401640 -0.091150 0.102199
0.402400 -0.001295 0.101973
0.403160 -0.012655 0.102822
0.403920 -0.011680 0.105159
0.404680 0.037760 0.201892
0.405440 0.025415 0.104710
0.406200 0.194975 0.104530
0.406960 0.058865 0.107758
0.407720 -0.013820 0.105350
0.408480 -0.058660 0.106386
0.409240 0.132865 0.105156
0.409990 0.022365 0.107093
0.410750 0.035120 0.107896
0.411510 -0.026435 0.107832
0.412270 0.012875 0.109841
0.413030 0.082950 0.109650
0.413790 0.016535 0.110032
0.414550 0.018580 0.109494
0.415310 0.128120 0.111223
0.416070 0.070715 0.110771
0.416830 0.075255 0.110347
0.417590 0.035360 0.112465
0.418350 0.102705 0.112659
0.419110 0.123615 0.112698
0.419870 0.083900 0.112553
0.420630 0.080850 0.113497
0.421390 0.045455 0.115141
0.422150 -0.032090 0.115187
0.422910 0.059820 0.116634
0.423670 -0.016690 0.117189
0.424430 -0.028600 0.119862
0.425190 0.189120 0.120050
0.425940 0.097065 0.121708
0.426700 0.044450 0.123250
0.427460 0.238915 0.119809
0.428220 0.078150 0.125131
0.428980 0.005140 0.126372
0.429740 -0.176115 0.127426
0.430500 -0.073045 0.129859
0.431260 0.149385 0.128946
0.432020 0.021415 0.134236
0.432780 0.212810 0.130626
0.433540 0.132980 0.135244
0.434300 0.029225 0.134653
0.435060 0.012280 0.134668
