# Supplementary material for: De novo design of proteins housing excitonically coupled chlorophyll special pairs
Source: Nat Chem Biol. 2024 Jun 3;20(7):906–15. doi: 10.1038/s41589-024-01626-0 (PMC11213709; doi:10.1038/s41589-024-01626-0)
Supplement: Supplementary file 5 — Raw SAXS data for SP1, SP2 and SP3 apo proteins. [file 41589_2024_1626_MOESM5_ESM.zip › SAXS_data_Fig2/SP1_166uM/Average/SP1_166uM_snap_00028.sub.1.ave.dat]

0.010260 35.877705 5.653388
0.011020 32.055660 3.149774
0.011780 31.837670 2.335467
0.012540 32.362025 1.820743
0.013300 32.024705 1.404141
0.014060 32.185930 1.218624
0.014820 30.234255 1.058289
0.015580 32.032055 1.009611
0.016340 30.712600 0.862008
0.017100 31.043005 0.808363
0.017860 29.723095 0.772595
0.018620 31.698395 0.723854
0.019380 29.894970 0.656825
0.020140 30.093395 0.636004
0.020900 29.988475 0.609049
0.021660 29.691345 0.558182
0.022420 28.669910 0.526545
0.023180 28.928155 0.517557
0.023950 28.196545 0.495580
0.024710 27.900720 0.471114
0.025470 27.616540 0.443639
0.026230 28.077865 0.437504
0.026990 27.631770 0.422910
0.027750 26.231900 0.415053
0.028510 26.459540 0.400194
0.029270 26.581365 0.381043
0.030030 26.309330 0.375357
0.030790 25.721795 0.358487
0.031550 25.248785 0.366100
0.032310 24.945830 0.342242
0.033070 24.754110 0.335499
0.033830 24.027055 0.327107
0.034590 24.041495 0.334229
0.035350 23.806505 0.319388
0.036110 23.142160 0.314286
0.036870 22.833675 0.309431
0.037630 22.965160 0.298830
0.038390 22.247605 0.292712
0.039150 22.176120 0.289629
0.039910 21.840240 0.288469
0.040670 21.408470 0.278497
0.041430 20.928935 0.274137
0.042190 20.524900 0.272302
0.042950 20.196445 0.265018
0.043710 20.310720 0.260339
0.044470 19.617435 0.259523
0.045230 19.281515 0.253706
0.045990 18.937240 0.249328
0.046750 18.652325 0.233812
0.047510 18.227255 0.233819
0.048270 18.114830 0.236241
0.049030 17.514555 0.229908
0.049790 17.336410 0.226376
0.050550 17.094630 0.227751
0.051310 16.611715 0.224392
0.052070 16.312390 0.223260
0.052830 15.985130 0.219028
0.053590 15.734365 0.216064
0.054350 15.127065 0.213380
0.055110 14.887110 0.210050
0.055870 14.614170 0.208045
0.056630 14.381725 0.201665
0.057390 14.001130 0.200481
0.058150 13.738590 0.198444
0.058910 13.495585 0.194689
0.059670 13.113680 0.193837
0.060430 12.786740 0.190042
0.061190 12.287245 0.188936
0.061950 12.317720 0.187440
0.062710 12.073450 0.186298
0.063470 11.919165 0.183165
0.064230 11.394455 0.180499
0.064990 11.226740 0.180431
0.065750 10.879905 0.177486
0.066510 10.615770 0.174424
0.067270 10.597210 0.175774
0.068030 10.043025 0.172182
0.068790 9.992810 0.171899
0.069550 10.023120 0.169006
0.070310 9.343380 0.166782
0.071070 9.168885 0.164116
0.071830 9.034810 0.161687
0.072590 8.638995 0.160449
0.073350 8.787805 0.157868
0.074120 8.138765 0.155771
0.074880 8.113635 0.154264
0.075640 7.938830 0.154625
0.076400 7.889510 0.153879
0.077160 7.232630 0.151832
0.077920 7.305470 0.147709
0.078680 7.024795 0.148550
0.079440 6.718980 0.146715
0.080200 6.723430 0.145120
0.080960 6.332415 0.144477
0.081720 6.428675 0.144042
0.082480 6.008685 0.139554
0.083240 6.011425 0.138872
0.084000 5.782535 0.142571
0.084760 5.721575 0.141202
0.085520 5.255390 0.141807
0.086280 5.311880 0.142967
0.087040 5.186745 0.140905
0.087800 4.888825 0.140308
0.088560 4.755690 0.141110
0.089320 4.670990 0.141651
0.090080 4.516180 0.144685
0.090840 4.380805 0.142610
0.091600 4.108855 0.144516
0.092360 4.126850 0.146199
0.093120 4.016665 0.145863
0.093880 3.747285 0.146192
0.094640 3.818870 0.144201
0.095400 3.444360 0.140796
0.096160 3.413530 0.139763
0.096920 3.553705 0.139823
0.097680 3.253235 0.137581
0.098440 3.145890 0.135194
0.099200 3.059055 0.134349
0.099960 3.029235 0.134105
0.100720 2.916360 0.133370
0.101480 2.898175 0.130983
0.102240 2.614085 0.128451
0.103000 2.458205 0.126322
0.103760 2.577870 0.124268
0.104520 2.319950 0.124151
0.105280 2.193855 0.122535
0.106040 2.174655 0.120912
0.106800 2.134415 0.118960
0.107560 2.013690 0.118833
0.108320 1.870270 0.118554
0.109080 1.840155 0.119784
0.109840 1.707530 0.119731
0.110600 1.747270 0.118076
0.111360 1.612675 0.115393
0.112120 1.609815 0.114950
0.112880 1.558210 0.115336
0.113640 1.411925 0.111223
0.114400 1.441830 0.113472
0.115160 1.220395 0.111117
0.115920 1.149380 0.110212
0.116680 1.247550 0.110502
0.117440 1.133115 0.110651
0.118200 1.071880 0.107521
0.118960 1.020925 0.106439
0.119720 0.985885 0.106163
0.120480 0.982485 0.107659
0.121240 0.905250 0.105736
0.122000 0.825270 0.104537
0.122760 0.846650 0.104972
0.123520 0.843925 0.103752
0.124280 0.692255 0.102967
0.125040 0.589610 0.102228
0.125800 0.704985 0.101704
0.126560 0.809600 0.100739
0.127320 0.731265 0.100594
0.128080 0.670445 0.100608
0.128840 0.373580 0.098914
0.129600 0.468130 0.099116
0.130360 0.436730 0.097822
0.131120 0.522090 0.097316
0.131880 0.465480 0.096400
0.132640 0.532555 0.096701
0.133400 0.430500 0.096998
0.134160 0.427885 0.095230
0.134920 0.239520 0.095608
0.135680 0.263955 0.094070
0.136440 0.369230 0.092387
0.137200 0.402855 0.093610
0.137960 0.394240 0.092804
0.138730 0.226040 0.092748
0.139490 0.317410 0.092960
0.140250 0.338500 0.092217
0.141010 0.262200 0.091460
0.141770 0.267945 0.089777
0.142530 0.181495 0.091637
0.143290 0.177565 0.090863
0.144050 0.103660 0.090064
0.144810 0.129495 0.089070
0.145570 0.155205 0.090117
0.146330 0.250305 0.089325
0.147090 0.175805 0.088296
0.147850 0.413765 0.088911
0.148610 0.303795 0.087684
0.149370 0.191695 0.088897
0.150130 0.170620 0.088296
0.150890 0.113465 0.087663
0.151650 0.127145 0.088953
0.152410 0.232410 0.086400
0.153170 0.247545 0.087129
0.153930 0.115520 0.085905
0.154690 0.168710 0.086107
0.155450 0.173845 0.085665
0.156210 0.168930 0.085042
0.156970 0.138650 0.085177
0.157730 0.107085 0.085495
0.158490 0.085010 0.084777
0.159250 0.227195 0.084332
0.160010 0.201305 0.083982
0.160770 0.186855 0.083865
0.161530 0.150330 0.083808
0.162290 0.317450 0.083943
0.163050 0.091585 0.082836
0.163810 0.171240 0.082493
0.164570 0.289190 0.082334
0.165330 0.106700 0.082878
0.166090 0.168880 0.082390
0.166850 0.162360 0.081895
0.167610 0.211695 0.082228
0.168370 0.198095 0.082426
0.169130 0.249220 0.082337
0.169890 0.165940 0.081262
0.170650 0.208315 0.081248
0.171410 0.218640 0.080230
0.172170 0.222970 0.080679
0.172930 0.173550 0.081680
0.173690 0.315030 0.082373
0.174450 0.203880 0.082832
0.175210 0.245340 0.082748
0.175970 0.166410 0.082744
0.176730 0.215380 0.081655
0.177490 0.210180 0.082839
0.178250 0.269195 0.083292
0.179010 0.216760 0.084116
0.179770 0.215225 0.085796
0.180530 0.152815 0.085141
0.181290 0.250370 0.085219
0.182050 0.149090 0.085569
0.182810 0.213685 0.086376
0.183570 0.190455 0.087125
0.184330 0.204795 0.088041
0.185090 0.232095 0.087564
0.185850 0.361045 0.089038
0.186610 0.285925 0.088497
0.187370 0.285230 0.088861
0.188130 0.264050 0.088041
0.188890 0.324590 0.087829
0.189650 0.279895 0.088575
0.190410 0.405535 0.088646
0.191170 0.418625 0.089830
0.191930 0.291055 0.088409
0.192690 0.390480 0.088663
0.193450 0.179490 0.089250
0.194210 0.300985 0.090502
0.194970 0.181105 0.090545
0.195730 0.227205 0.090106
0.196490 0.310980 0.091139
0.197250 0.308400 0.089657
0.198010 0.282380 0.091577
0.198770 0.365240 0.090926
0.199530 0.349255 0.089922
0.200290 0.291065 0.090972
0.201050 0.210940 0.091337
0.201810 0.339095 0.091418
0.202570 0.301285 0.089897
0.203330 0.375465 0.091181
0.204090 0.365755 0.090509
0.204850 0.188510 0.090513
0.205610 0.331120 0.091284
0.206370 0.352140 0.091987
0.207130 0.308700 0.090343
0.207890 0.293500 0.090838
0.208650 0.335505 0.091570
0.209410 0.280005 0.091895
0.210170 0.224780 0.090541
0.210930 0.284480 0.090202
0.211690 0.252450 0.091033
0.212450 0.281690 0.090714
0.213210 0.383675 0.090905
0.213970 0.272460 0.089501
0.214730 0.206520 0.091414
0.215490 0.344735 0.091489
0.216250 0.283920 0.091068
0.217010 0.247495 0.090902
0.217770 0.275020 0.090926
0.218530 0.302445 0.091418
0.219290 0.325710 0.090166
0.220050 0.297295 0.090792
0.220810 0.192390 0.090141
0.221570 0.280825 0.088225
0.222330 0.209835 0.089042
0.223090 0.122595 0.089894
0.223850 0.276175 0.089077
0.224610 0.236755 0.088412
0.225370 0.271655 0.087684
0.226130 0.189755 0.087815
0.226890 0.165910 0.087277
0.227650 0.155220 0.086701
0.228410 0.245575 0.086227
0.229170 0.288115 0.084264
0.229930 0.316415 0.084880
0.230690 0.285750 0.084841
0.231450 0.126975 0.085343
0.232210 0.260700 0.085976
0.232970 0.149095 0.085212
0.233730 0.228820 0.085608
0.234490 0.216600 0.083953
0.235250 0.198015 0.083713
0.236010 0.104855 0.082878
0.236770 0.227660 0.082670
0.237530 0.129135 0.081680
0.238290 0.270250 0.082479
0.239050 0.195330 0.081453
0.239810 0.217070 0.081506
0.240570 0.107440 0.080919
0.241330 0.107685 0.081004
0.242090 0.147225 0.081163
0.242850 0.110240 0.081206
0.243610 0.062785 0.081471
0.244370 0.273795 0.080951
0.245130 0.214785 0.080361
0.245890 0.223280 0.080248
0.246650 0.084265 0.079332
0.247410 0.162305 0.079979
0.248170 0.126450 0.079353
0.248930 0.206430 0.079155
0.249690 0.106250 0.078557
0.250450 0.132875 0.077815
0.251210 0.247525 0.078593
0.251970 0.111960 0.077765
0.252730 0.180330 0.078663
0.253490 0.128270 0.077687
0.254250 0.089350 0.077938
0.255010 0.145925 0.076881
0.255770 0.113125 0.076238
0.256530 0.138605 0.076050
0.257290 0.165495 0.076414
0.258050 0.178600 0.077153
0.258810 -0.013215 0.076400
0.259570 0.133860 0.075297
0.260330 0.077560 0.075212
0.261090 0.133115 0.075548
0.261850 0.096985 0.074950
0.262610 0.236660 0.074972
0.263370 0.099730 0.073967
0.264130 0.147060 0.073674
0.264890 0.281205 0.073066
0.265650 0.073110 0.074569
0.266410 0.055520 0.073370
0.267170 0.125640 0.074869
0.267930 0.158020 0.072910
0.268690 0.109165 0.072804
0.269450 0.021025 0.073872
0.270210 0.183085 0.073805
0.270970 0.147025 0.072946
0.271720 0.143445 0.072716
0.272480 0.044780 0.072723
0.273240 0.109545 0.071574
0.274000 0.099635 0.072132
0.274760 0.193440 0.071963
0.275520 0.126060 0.071970
0.276280 -0.048940 0.072054
0.277040 0.084035 0.071110
0.277800 0.070710 0.071202
0.278560 0.118500 0.071128
0.279320 0.026205 0.070594
0.280080 0.155920 0.070591
0.280840 0.042655 0.070622
0.281600 0.061580 0.070354
0.282360 0.101870 0.070728
0.283120 0.062110 0.070255
0.283880 0.045365 0.069491
0.284640 0.103675 0.069540
0.285400 0.095450 0.069958
0.286160 0.051075 0.069130
0.286920 0.001235 0.069664
0.287680 0.061200 0.070248
0.288440 0.116760 0.070520
0.289200 0.048645 0.070145
0.289960 0.157625 0.070124
0.290720 0.090340 0.069752
0.291480 0.008360 0.070347
0.292240 0.062235 0.070173
0.293000 0.025670 0.070753
0.293760 0.090645 0.070463
0.294520 0.052560 0.070622
0.295280 0.093860 0.070555
0.296040 0.094415 0.071047
0.296800 0.084295 0.069834
0.297560 0.161240 0.070682
0.298320 0.146195 0.070506
0.299080 0.125615 0.070789
0.299840 0.143965 0.070286
0.300600 0.098060 0.070654
0.301360 -0.041500 0.069533
0.302120 0.067165 0.069318
0.302880 0.008915 0.069533
0.303640 0.032715 0.069003
0.304400 0.064820 0.068879
0.305160 0.085750 0.068575
0.305920 0.057310 0.069947
0.306680 0.067855 0.070474
0.307440 -0.005725 0.070753
0.308200 0.029525 0.070329
0.308960 0.054170 0.070898
0.309720 0.051350 0.070799
0.310480 0.098660 0.070990
0.311240 0.043305 0.070789
0.312000 0.074110 0.070477
0.312760 -0.006250 0.071446
0.313520 0.109280 0.069905
0.314280 0.011200 0.070987
0.315040 0.014825 0.072161
0.315800 0.109905 0.072422
0.316560 0.067305 0.072797
0.317320 -0.029470 0.073504
0.318080 0.077540 0.073041
0.318830 0.042290 0.073628
0.319590 0.072295 0.073805
0.320350 0.079130 0.073303
0.321110 0.081760 0.074024
0.321870 0.101760 0.074173
0.322630 0.142950 0.074851
0.323390 0.063575 0.075039
0.324150 0.085335 0.074894
0.324910 0.030150 0.075233
0.325670 -0.015560 0.075693
0.326430 0.098920 0.075739
0.327190 -0.023980 0.075393
0.327950 0.051940 0.074120
0.328710 0.038550 0.074901
0.329470 0.120890 0.075191
0.330230 0.024700 0.075767
0.330990 -0.093570 0.075566
0.331750 0.043125 0.075962
0.332510 -0.015805 0.076015
0.333270 0.073380 0.075983
0.334030 0.070145 0.076400
0.334790 -0.021115 0.075880
0.335550 0.038855 0.076192
0.336310 0.068850 0.076139
0.337070 0.052855 0.077008
0.337830 0.035780 0.077016
0.338590 0.033070 0.076655
0.339350 -0.061820 0.077401
0.340110 0.009275 0.076330
0.340870 0.055270 0.076673
0.341630 0.123860 0.077023
0.342390 0.067280 0.077401
0.343150 0.093545 0.076637
0.343910 0.155520 0.078349
0.344670 -0.054025 0.077323
0.345430 0.008400 0.077199
0.346190 0.028215 0.077380
0.346950 0.137275 0.077617
0.347710 -0.041710 0.077189
0.348470 0.049875 0.078338
0.349220 0.125100 0.078260
0.349980 0.105495 0.077652
0.350740 0.201125 0.078136
0.351500 0.023380 0.075785
0.352260 0.072895 0.075849
0.353020 0.063045 0.075905
0.353780 -0.044310 0.075018
0.354540 0.023835 0.073932
0.355300 0.144735 0.074427
0.356060 -0.002730 0.075272
0.356820 0.024735 0.075976
0.357580 0.032460 0.075042
0.358340 0.080260 0.075934
0.359100 0.153485 0.074537
0.359860 0.190985 0.075622
0.360620 0.057130 0.075813
0.361380 0.037190 0.075382
0.362140 -0.065150 0.075636
0.362900 0.081710 0.075007
0.363660 -0.004130 0.075573
0.364420 -0.051670 0.076347
0.365180 0.043685 0.076294
0.365940 0.000195 0.076559
0.366700 0.109760 0.076644
0.367460 0.044515 0.077221
0.368220 0.089515 0.077953
0.368980 0.109165 0.077500
0.369740 0.088170 0.078621
0.370500 0.025480 0.079459
0.371260 0.018180 0.079116
0.372020 0.097745 0.078536
0.372770 0.036745 0.080120
0.373530 0.108270 0.080057
0.374290 0.154190 0.080941
0.375050 0.035215 0.081807
0.375810 -0.057925 0.081726
0.376570 0.032370 0.081627
0.377330 0.089460 0.082801
0.378090 -0.078830 0.083027
0.378850 -0.012250 0.084275
0.379610 0.050935 0.084887
0.380370 0.042975 0.084724
0.381130 0.068885 0.085598
0.381890 -0.013710 0.086913
0.382650 0.084155 0.086552
0.383410 0.113985 0.087150
0.384170 0.098380 0.087168
0.384930 0.008635 0.088232
0.385690 0.041105 0.088359
0.386450 -0.057025 0.089494
0.387210 0.004475 0.089685
0.387970 0.139595 0.090385
0.388730 0.106830 0.091542
0.389490 0.002915 0.101782
0.390250 0.011845 0.091775
0.391010 0.005110 0.093547
0.391770 0.078200 0.095633
0.392520 0.021090 0.094487
0.393280 0.081445 0.095764
0.394040 0.090085 0.096181
0.394800 0.103280 0.096025
0.395560 0.159465 0.097482
0.396320 0.038185 0.097394
0.397080 0.107100 0.097182
0.397840 0.109160 0.099837
0.398600 0.149510 0.099763
0.399360 0.187645 0.099742
0.400120 0.170755 0.100481
0.400880 0.127240 0.102535
0.401640 0.142765 0.101644
0.402400 0.075050 0.100760
0.403160 0.046030 0.103755
0.403920 -0.077095 0.103883
0.404680 0.044235 0.170955
0.405440 0.198730 0.106637
0.406200 0.053615 0.105438
0.406960 0.031510 0.106146
0.407720 -0.023745 0.105396
0.408480 0.025225 0.106425
0.409240 0.045420 0.106259
0.409990 0.051065 0.106803
0.410750 0.090600 0.108851
0.411510 -0.030380 0.108784
0.412270 -0.063675 0.106648
0.413030 -0.117570 0.109470
0.413790 0.112155 0.110799
0.414550 -0.003510 0.107910
0.415310 0.154250 0.109540
0.416070 0.021710 0.111521
0.416830 0.146715 0.111825
0.417590 0.054465 0.113020
0.418350 0.182180 0.110838
0.419110 0.162390 0.114356
0.419870 0.048015 0.113989
0.420630 0.040945 0.113706
0.421390 -0.006850 0.112670
0.422150 0.055745 0.116043
0.422910 0.148075 0.116524
0.423670 -0.113805 0.117666
0.424430 0.071905 0.116814
0.425190 0.035170 0.119296
0.425940 -0.064050 0.124335
0.426700 0.234815 0.121620
0.427460 0.147170 0.123080
0.428220 0.047070 0.123380
0.428980 0.037215 0.127631
0.429740 0.072460 0.125796
0.430500 0.168175 0.127221
0.431260 0.172975 0.129155
0.432020 0.101800 0.130573
0.432780 -0.059305 0.133122
0.433540 0.198955 0.135548
0.434300 0.077430 0.136404
0.435060 0.232105 0.135124
