# Supplementary material for: De novo design of proteins housing excitonically coupled chlorophyll special pairs
Source: Nat Chem Biol. 2024 Jun 3;20(7):906–15. doi: 10.1038/s41589-024-01626-0 (PMC11213709; doi:10.1038/s41589-024-01626-0)
Supplement: Supplementary file 5 — Raw SAXS data for SP1, SP2 and SP3 apo proteins. [file 41589_2024_1626_MOESM5_ESM.zip › SAXS_data_Fig2/SP1_166uM/Average/SP1_166uM_snap_00049.sub.1.ave.dat]

0.010260 33.614215 5.425336
0.011020 34.861870 3.173119
0.011780 32.055095 2.627016
0.012540 30.163625 1.761319
0.013300 30.934380 1.418151
0.014060 32.789965 1.201980
0.014820 30.986830 1.120866
0.015580 31.527105 0.978441
0.016340 30.733975 0.861895
0.017100 31.259890 0.817139
0.017860 30.450525 0.760092
0.018620 31.116475 0.698826
0.019380 30.421720 0.657730
0.020140 30.408940 0.638331
0.020900 29.880220 0.587808
0.021660 30.294890 0.566814
0.022420 30.254050 0.530400
0.023180 30.019300 0.522740
0.023950 28.736010 0.495163
0.024710 28.871795 0.464459
0.025470 27.626580 0.443515
0.026230 27.672830 0.442079
0.026990 27.902650 0.422907
0.027750 26.878320 0.406393
0.028510 27.176700 0.408858
0.029270 26.485500 0.381563
0.030030 26.402150 0.382804
0.030790 26.028460 0.366856
0.031550 25.292905 0.360930
0.032310 25.343100 0.340969
0.033070 24.384760 0.347489
0.033830 24.616955 0.332051
0.034590 24.509950 0.331057
0.035350 23.835610 0.326436
0.036110 23.643090 0.315276
0.036870 23.470870 0.311764
0.037630 22.791255 0.302291
0.038390 22.623270 0.291627
0.039150 22.400125 0.294013
0.039910 21.872900 0.286549
0.040670 21.105435 0.279190
0.041430 20.830980 0.281517
0.042190 20.619050 0.268402
0.042950 20.186480 0.262514
0.043710 20.205830 0.261011
0.044470 19.458875 0.260014
0.045230 19.365240 0.252882
0.045990 18.834070 0.247610
0.046750 18.920605 0.242217
0.047510 18.265770 0.234841
0.048270 18.046810 0.236280
0.049030 17.513160 0.232627
0.049790 17.279030 0.226662
0.050550 17.121470 0.226531
0.051310 16.714320 0.227500
0.052070 16.079570 0.226025
0.052830 16.066625 0.220230
0.053590 15.763480 0.216206
0.054350 15.391415 0.214399
0.055110 14.799070 0.207726
0.055870 14.530685 0.205304
0.056630 14.316210 0.200824
0.057390 14.185110 0.202825
0.058150 14.069980 0.199165
0.058910 13.608450 0.198144
0.059670 13.355440 0.191011
0.060430 12.743650 0.187546
0.061190 12.407550 0.191368
0.061950 12.523485 0.187419
0.062710 12.096795 0.184448
0.063470 11.750010 0.183564
0.064230 11.558505 0.179540
0.064990 11.289225 0.179682
0.065750 10.780880 0.179806
0.066510 10.737505 0.175757
0.067270 10.679710 0.173550
0.068030 10.292160 0.173586
0.068790 10.080365 0.171492
0.069550 9.887695 0.168045
0.070310 9.299740 0.166655
0.071070 9.535640 0.163232
0.071830 9.155190 0.161457
0.072590 8.723650 0.160046
0.073350 8.743170 0.160258
0.074120 8.341675 0.158161
0.074880 8.033375 0.155350
0.075640 7.933115 0.154208
0.076400 7.766705 0.153815
0.077160 7.381860 0.151793
0.077920 7.166125 0.150283
0.078680 7.077930 0.149066
0.079440 6.649720 0.146920
0.080200 6.677640 0.145219
0.080960 6.451605 0.144240
0.081720 6.263280 0.143678
0.082480 5.957505 0.141181
0.083240 5.965770 0.142235
0.084000 5.762215 0.142111
0.084760 5.746495 0.139710
0.085520 5.356280 0.143395
0.086280 5.412945 0.141577
0.087040 5.175540 0.138455
0.087800 4.961565 0.140969
0.088560 4.807765 0.140484
0.089320 4.572460 0.142274
0.090080 4.545070 0.145304
0.090840 4.377550 0.142139
0.091600 4.080900 0.144540
0.092360 4.121005 0.145785
0.093120 3.992025 0.146029
0.093880 3.884760 0.145311
0.094640 3.770280 0.144830
0.095400 3.603965 0.143165
0.096160 3.282325 0.138243
0.096920 3.336220 0.141443
0.097680 3.121880 0.138267
0.098440 3.197505 0.134851
0.099200 3.154890 0.135820
0.099960 2.962815 0.134378
0.100720 2.720055 0.135071
0.101480 2.674790 0.130516
0.102240 2.603515 0.127733
0.103000 2.542395 0.126630
0.103760 2.429915 0.123738
0.104520 2.210630 0.126117
0.105280 2.176335 0.123221
0.106040 2.065175 0.119657
0.106800 2.070880 0.119374
0.107560 2.025995 0.120569
0.108320 1.921980 0.118066
0.109080 1.747355 0.119710
0.109840 1.610705 0.119162
0.110600 1.774485 0.119947
0.111360 1.600455 0.115810
0.112120 1.560020 0.115453
0.112880 1.552525 0.115502
0.113640 1.169645 0.113529
0.114400 1.523030 0.111775
0.115160 1.195195 0.111704
0.115920 1.246115 0.110074
0.116680 1.119440 0.110502
0.117440 1.153350 0.109611
0.118200 1.084760 0.108646
0.118960 1.065490 0.107214
0.119720 0.921995 0.107641
0.120480 0.990595 0.109597
0.121240 0.880050 0.104848
0.122000 0.871405 0.104883
0.122760 0.806160 0.104851
0.123520 0.618480 0.103695
0.124280 0.721390 0.102291
0.125040 0.658960 0.101998
0.125800 0.569265 0.102026
0.126560 0.722815 0.100591
0.127320 0.590405 0.100223
0.128080 0.574290 0.100166
0.128840 0.363830 0.099813
0.129600 0.442035 0.099077
0.130360 0.382765 0.098501
0.131120 0.331265 0.097489
0.131880 0.401410 0.096970
0.132640 0.451315 0.095764
0.133400 0.431750 0.097351
0.134160 0.429915 0.095697
0.134920 0.408415 0.095375
0.135680 0.240310 0.093932
0.136440 0.356985 0.092256
0.137200 0.386200 0.092917
0.137960 0.244905 0.092748
0.138730 0.220745 0.092603
0.139490 0.107770 0.093575
0.140250 0.134865 0.091103
0.141010 0.341925 0.092298
0.141770 0.242115 0.090979
0.142530 0.140740 0.092086
0.143290 0.201355 0.090668
0.144050 0.158980 0.089643
0.144810 0.136240 0.090835
0.145570 0.132390 0.090806
0.146330 0.093820 0.089448
0.147090 0.203680 0.088858
0.147850 0.151425 0.089735
0.148610 0.212050 0.088543
0.149370 0.125885 0.089116
0.150130 0.132905 0.087992
0.150890 0.072200 0.087839
0.151650 0.198920 0.087765
0.152410 0.209970 0.086591
0.153170 0.222000 0.086970
0.153930 0.009380 0.087037
0.154690 0.175575 0.086913
0.155450 0.205920 0.086294
0.156210 0.100645 0.086050
0.156970 0.170405 0.084417
0.157730 0.144915 0.085863
0.158490 0.121765 0.084703
0.159250 0.183185 0.084586
0.160010 0.271785 0.084657
0.160770 0.154175 0.084006
0.161530 0.218495 0.083893
0.162290 0.191045 0.083508
0.163050 0.220815 0.083830
0.163810 0.209505 0.083133
0.164570 0.165620 0.082062
0.165330 0.163315 0.083080
0.166090 0.074850 0.081340
0.166850 0.245950 0.081917
0.167610 0.190310 0.081952
0.168370 0.126195 0.082040
0.169130 0.241545 0.081970
0.169890 0.174305 0.081178
0.170650 0.086015 0.081414
0.171410 0.194420 0.080736
0.172170 0.168175 0.081199
0.172930 0.223885 0.081199
0.173690 0.194060 0.081694
0.174450 0.240350 0.082956
0.175210 0.129465 0.082228
0.175970 0.212910 0.083108
0.176730 0.094245 0.082546
0.177490 0.192705 0.082245
0.178250 0.301165 0.083448
0.179010 0.165770 0.084646
0.179770 0.263770 0.085347
0.180530 0.301185 0.086054
0.181290 0.266075 0.086121
0.182050 0.138125 0.085842
0.182810 0.270930 0.086018
0.183570 0.196850 0.087758
0.184330 0.250415 0.087001
0.185090 0.184210 0.087585
0.185850 0.344745 0.088267
0.186610 0.234440 0.088472
0.187370 0.312050 0.088490
0.188130 0.320845 0.088929
0.188890 0.186525 0.088996
0.189650 0.270785 0.088614
0.190410 0.236680 0.087627
0.191170 0.258105 0.090315
0.191930 0.289665 0.088960
0.192690 0.239480 0.089219
0.193450 0.234410 0.089349
0.194210 0.200710 0.089158
0.194970 0.238840 0.089017
0.195730 0.446320 0.091128
0.196490 0.170030 0.090690
0.197250 0.232915 0.091429
0.198010 0.406290 0.091206
0.198770 0.211310 0.090537
0.199530 0.296660 0.090255
0.200290 0.333625 0.090905
0.201050 0.265420 0.090258
0.201810 0.341750 0.091128
0.202570 0.296630 0.090368
0.203330 0.367360 0.090463
0.204090 0.273120 0.090442
0.204850 0.240040 0.089975
0.205610 0.268060 0.090888
0.206370 0.298175 0.090255
0.207130 0.189265 0.090891
0.207890 0.273955 0.090711
0.208650 0.316075 0.091941
0.209410 0.180650 0.092143
0.210170 0.183025 0.090523
0.210930 0.215830 0.091354
0.211690 0.262610 0.090764
0.212450 0.229735 0.091132
0.213210 0.322590 0.090771
0.213970 0.266995 0.091715
0.214730 0.217060 0.091195
0.215490 0.271470 0.091022
0.216250 0.301330 0.090371
0.217010 0.290985 0.090863
0.217770 0.261675 0.090873
0.218530 0.269545 0.091082
0.219290 0.278040 0.089897
0.220050 0.271555 0.090025
0.220810 0.175250 0.090099
0.221570 0.219035 0.089190
0.222330 0.223245 0.090000
0.223090 0.177935 0.089226
0.223850 0.237455 0.088204
0.224610 0.212315 0.087684
0.225370 0.271640 0.086768
0.226130 0.316080 0.087185
0.226890 0.214715 0.087235
0.227650 0.115290 0.086651
0.228410 0.212225 0.086319
0.229170 0.193070 0.085269
0.229930 0.204630 0.085873
0.230690 0.206590 0.085658
0.231450 0.217785 0.086093
0.232210 0.279355 0.085336
0.232970 0.169110 0.084310
0.233730 0.237685 0.085350
0.234490 0.178340 0.084105
0.235250 0.200990 0.083628
0.236010 0.111235 0.083950
0.236770 0.167410 0.083748
0.237530 0.149045 0.082408
0.238290 0.162275 0.082033
0.239050 0.150205 0.082539
0.239810 0.159490 0.082040
0.240570 0.049110 0.081496
0.241330 -0.038110 0.081383
0.242090 0.172680 0.080693
0.242850 0.154870 0.080226
0.243610 0.152675 0.081860
0.244370 0.233630 0.081457
0.245130 0.186945 0.079975
0.245890 0.095295 0.080690
0.246650 0.104030 0.079222
0.247410 0.082970 0.080209
0.248170 0.043035 0.079682
0.248930 0.120740 0.079455
0.249690 0.097225 0.078621
0.250450 0.090830 0.077472
0.251210 0.159610 0.078349
0.251970 0.117085 0.078306
0.252730 0.163190 0.077815
0.253490 0.107740 0.077405
0.254250 0.151575 0.077737
0.255010 0.057365 0.076404
0.255770 0.089950 0.076651
0.256530 0.168655 0.075767
0.257290 0.170565 0.075743
0.258050 0.120060 0.076372
0.258810 0.090530 0.075750
0.259570 0.034090 0.076361
0.260330 0.075350 0.076453
0.261090 0.135120 0.075382
0.261850 0.101700 0.075301
0.262610 0.127320 0.074781
0.263370 0.116285 0.074813
0.264130 0.061000 0.074505
0.264890 0.087220 0.073702
0.265650 0.079980 0.073943
0.266410 0.055150 0.074296
0.267170 0.165395 0.073253
0.267930 0.024035 0.073204
0.268690 0.033490 0.073607
0.269450 0.094600 0.073876
0.270210 0.183130 0.073384
0.270970 -0.013680 0.073872
0.271720 0.023370 0.072797
0.272480 0.044085 0.072921
0.273240 0.086435 0.072252
0.274000 0.089930 0.071496
0.274760 0.104615 0.072125
0.275520 0.078615 0.071726
0.276280 0.055025 0.071987
0.277040 0.073265 0.071549
0.277800 0.066160 0.071623
0.278560 0.086875 0.071040
0.279320 0.113090 0.070233
0.280080 0.118190 0.070403
0.280840 0.046480 0.071209
0.281600 0.099760 0.069678
0.282360 0.088940 0.069989
0.283120 0.061825 0.070202
0.283880 0.113050 0.069590
0.284640 0.130520 0.069873
0.285400 0.123765 0.069837
0.286160 0.033170 0.070378
0.286920 0.081260 0.069915
0.287680 0.103705 0.069774
0.288440 0.015650 0.070499
0.289200 0.024720 0.070244
0.289960 0.129655 0.069494
0.290720 0.080935 0.070559
0.291480 0.126990 0.069441
0.292240 0.143935 0.070152
0.293000 0.065100 0.071057
0.293760 0.043455 0.071086
0.294520 0.142600 0.071192
0.295280 0.086995 0.070863
0.296040 0.092305 0.071029
0.296800 0.096835 0.070594
0.297560 0.120545 0.070644
0.298320 0.013645 0.070400
0.299080 0.157190 0.070530
0.299840 0.082775 0.070566
0.300600 0.065550 0.070240
0.301360 0.004540 0.069912
0.302120 0.046485 0.069883
0.302880 -0.049180 0.069699
0.303640 0.030930 0.069233
0.304400 0.068890 0.069261
0.305160 0.037170 0.069031
0.305920 0.059915 0.069749
0.306680 0.096295 0.070170
0.307440 0.025915 0.070279
0.308200 0.047510 0.070276
0.308960 0.070630 0.070718
0.309720 0.061500 0.070262
0.310480 0.078870 0.071365
0.311240 -0.038435 0.071319
0.312000 0.065385 0.071068
0.312760 0.108535 0.071163
0.313520 0.041050 0.070767
0.314280 0.081095 0.070912
0.315040 -0.068565 0.071832
0.315800 -0.055085 0.072567
0.316560 -0.000700 0.072896
0.317320 -0.010320 0.073522
0.318080 0.036930 0.074247
0.318830 0.003580 0.073628
0.319590 0.074020 0.074134
0.320350 0.042635 0.073734
0.321110 0.058285 0.074615
0.321870 0.100040 0.073822
0.322630 0.028320 0.074261
0.323390 0.118140 0.075792
0.324150 0.052015 0.074756
0.324910 -0.012315 0.074455
0.325670 -0.004130 0.074431
0.326430 0.039645 0.074866
0.327190 0.128625 0.075357
0.327950 0.063900 0.075177
0.328710 -0.016445 0.076068
0.329470 0.004800 0.075403
0.330230 -0.011610 0.075718
0.330990 -0.064430 0.075792
0.331750 0.004985 0.075682
0.332510 0.104305 0.076351
0.333270 -0.013915 0.075955
0.334030 0.022615 0.075757
0.334790 -0.015620 0.074806
0.335550 0.001945 0.076305
0.336310 -0.040300 0.076917
0.337070 0.073065 0.076726
0.337830 0.081890 0.076595
0.338590 -0.035700 0.076489
0.339350 0.068440 0.076457
0.340110 -0.005890 0.076793
0.340870 -0.004210 0.077472
0.341630 -0.045315 0.077808
0.342390 -0.000515 0.077493
0.343150 -0.041600 0.077284
0.343910 0.000160 0.077698
0.344670 0.145055 0.077058
0.345430 -0.056470 0.077627
0.346190 0.053840 0.077776
0.346950 0.085210 0.078568
0.347710 -0.099965 0.077288
0.348470 0.051155 0.079148
0.349220 0.136905 0.078670
0.349980 0.077890 0.077779
0.350740 0.020870 0.078228
0.351500 -0.013120 0.075463
0.352260 0.097235 0.075640
0.353020 0.029870 0.075527
0.353780 0.005730 0.072942
0.354540 -0.038010 0.073854
0.355300 -0.004055 0.074735
0.356060 -0.011920 0.075697
0.356820 0.007720 0.075226
0.357580 0.013370 0.075262
0.358340 0.092140 0.075170
0.359100 0.097210 0.075279
0.359860 0.119610 0.076577
0.360620 0.102565 0.075721
0.361380 0.057850 0.075378
0.362140 -0.004575 0.075053
0.362900 0.005510 0.075240
0.363660 0.001430 0.075149
0.364420 -0.046900 0.076662
0.365180 0.111060 0.075400
0.365940 -0.006855 0.076110
0.366700 0.058345 0.076054
0.367460 0.039725 0.077189
0.368220 0.001875 0.077758
0.368980 0.027735 0.077691
0.369740 0.059010 0.077776
0.370500 0.041570 0.078550
0.371260 -0.063620 0.078628
0.372020 0.075305 0.078904
0.372770 0.121060 0.081467
0.373530 0.087540 0.080700
0.374290 0.065070 0.081358
0.375050 0.044975 0.080757
0.375810 0.000670 0.081439
0.376570 -0.029880 0.082267
0.377330 0.026750 0.083685
0.378090 0.044720 0.082960
0.378850 0.078100 0.083893
0.379610 0.032015 0.083992
0.380370 -0.023730 0.085516
0.381130 0.041000 0.084926
0.381890 0.011585 0.085859
0.382650 0.145410 0.086757
0.383410 0.108750 0.086054
0.384170 0.051680 0.087956
0.384930 0.020085 0.087694
0.385690 0.048330 0.090092
0.386450 0.091655 0.087578
0.387210 0.054435 0.089123
0.387970 -0.041420 0.091004
0.388730 0.014690 0.091439
0.389490 0.126500 0.098398
0.390250 0.020195 0.092723
0.391010 0.013035 0.093674
0.391770 0.061035 0.093554
0.392520 -0.079220 0.094901
0.393280 0.078970 0.095400
0.394040 0.059210 0.095926
0.394800 -0.012010 0.096337
0.395560 0.066860 0.096881
0.396320 0.084210 0.098398
0.397080 0.009500 0.097677
0.397840 -0.004690 0.098080
0.398600 0.116865 0.099806
0.399360 -0.039275 0.101899
0.400120 0.083195 0.101400
0.400880 0.161050 0.101609
0.401640 0.079400 0.102316
0.402400 0.118355 0.101616
0.403160 -0.006060 0.101821
0.403920 0.056460 0.102185
0.404680 0.154745 0.185849
0.405440 0.107575 0.105941
0.406200 -0.113135 0.104572
0.406960 -0.139815 0.106291
0.407720 -0.027840 0.106641
0.408480 0.054595 0.107730
0.409240 0.069020 0.104943
0.409990 0.071840 0.106644
0.410750 0.218350 0.107083
0.411510 0.076405 0.108041
0.412270 0.001300 0.107489
0.413030 -0.007640 0.109144
0.413790 0.087300 0.108600
0.414550 -0.069635 0.109625
0.415310 0.008015 0.110555
0.416070 0.129795 0.110976
0.416830 0.007480 0.111899
0.417590 0.075075 0.111807
0.418350 0.052585 0.113861
0.419110 0.308645 0.115212
0.419870 0.099560 0.112610
0.420630 0.048040 0.113034
0.421390 0.152040 0.114533
0.422150 -0.033005 0.115576
0.422910 -0.029990 0.118635
0.423670 0.004250 0.116856
0.424430 0.059325 0.119296
0.425190 0.008375 0.119770
0.425940 0.052050 0.122093
0.426700 0.133320 0.123045
0.427460 -0.061620 0.122631
0.428220 0.086145 0.125293
0.428980 0.049485 0.127224
0.429740 0.115340 0.124017
0.430500 0.136500 0.127808
0.431260 0.232410 0.128437
0.432020 0.161080 0.130612
0.432780 -0.041300 0.133416
0.433540 0.108705 0.134950
0.434300 0.124695 0.135304
0.435060 0.112455 0.137677
