# Supplementary material for: De novo design of proteins housing excitonically coupled chlorophyll special pairs
Source: Nat Chem Biol. 2024 Jun 3;20(7):906–15. doi: 10.1038/s41589-024-01626-0 (PMC11213709; doi:10.1038/s41589-024-01626-0)
Supplement: Supplementary file 5 — Raw SAXS data for SP1, SP2 and SP3 apo proteins. [file 41589_2024_1626_MOESM5_ESM.zip › SAXS_data_Fig2/SP1_166uM/Average/SP1_166uM_snap_00033.sub.1.ave.dat]

0.010260 37.033075 5.474986
0.011020 34.378180 3.352850
0.011780 29.084000 2.392528
0.012540 31.263890 1.751312
0.013300 31.562520 1.395050
0.014060 31.858725 1.174339
0.014820 30.759815 1.074123
0.015580 31.901735 0.955675
0.016340 30.992285 0.904551
0.017100 32.165040 0.775456
0.017860 30.695535 0.763292
0.018620 30.789225 0.686764
0.019380 29.975525 0.655074
0.020140 29.304525 0.640781
0.020900 29.464680 0.585612
0.021660 29.589275 0.565580
0.022420 28.779370 0.530396
0.023180 28.535595 0.510559
0.023950 28.347115 0.495103
0.024710 28.471775 0.475905
0.025470 27.774340 0.444615
0.026230 27.927405 0.442949
0.026990 27.409970 0.431071
0.027750 27.071370 0.415757
0.028510 26.588485 0.397960
0.029270 26.566190 0.387429
0.030030 26.063925 0.374385
0.030790 25.711820 0.367496
0.031550 25.572480 0.353699
0.032310 25.425785 0.349070
0.033070 24.710430 0.330057
0.033830 23.872705 0.331733
0.034590 23.915185 0.331001
0.035350 23.952725 0.315697
0.036110 23.200070 0.320272
0.036870 22.901865 0.308260
0.037630 22.829000 0.299165
0.038390 22.500095 0.298186
0.039150 21.901140 0.289950
0.039910 21.669665 0.283221
0.040670 21.492995 0.280506
0.041430 21.104815 0.280329
0.042190 20.538335 0.264176
0.042950 20.226785 0.262666
0.043710 20.021975 0.258303
0.044470 19.610165 0.257107
0.045230 19.194955 0.255566
0.045990 18.750065 0.255131
0.046750 18.534825 0.244777
0.047510 18.477455 0.233646
0.048270 18.000875 0.231952
0.049030 17.562085 0.232822
0.049790 17.559675 0.228483
0.050550 16.847775 0.228886
0.051310 16.624330 0.221482
0.052070 16.345515 0.220467
0.052830 15.938190 0.220134
0.053590 15.644755 0.216018
0.054350 15.440845 0.210711
0.055110 14.899295 0.212560
0.055870 14.583060 0.205987
0.056630 14.168095 0.202981
0.057390 13.955915 0.198890
0.058150 13.960920 0.198663
0.058910 13.365245 0.191825
0.059670 13.095405 0.197189
0.060430 12.779815 0.194661
0.061190 12.282255 0.194229
0.061950 12.327050 0.187564
0.062710 11.957300 0.186747
0.063470 11.702110 0.182970
0.064230 11.602805 0.180651
0.064990 11.320435 0.180290
0.065750 11.129445 0.175714
0.066510 10.625780 0.174834
0.067270 10.424580 0.173151
0.068030 10.075955 0.171298
0.068790 9.947760 0.169204
0.069550 9.712315 0.167012
0.070310 9.287470 0.165251
0.071070 9.125555 0.162023
0.071830 9.088485 0.161291
0.072590 8.838125 0.163320
0.073350 8.638540 0.158504
0.074120 8.248420 0.156234
0.074880 7.807365 0.156704
0.075640 7.992050 0.154243
0.076400 7.694600 0.152875
0.077160 7.717045 0.148773
0.077920 7.280280 0.149745
0.078680 7.176865 0.147288
0.079440 7.040490 0.147284
0.080200 6.686785 0.144869
0.080960 6.480370 0.143398
0.081720 6.441925 0.144243
0.082480 6.052690 0.140760
0.083240 5.856090 0.140644
0.084000 5.827415 0.140672
0.084760 5.665515 0.140718
0.085520 5.469955 0.143451
0.086280 5.176475 0.141683
0.087040 5.054830 0.139685
0.087800 4.887365 0.140969
0.088560 4.699980 0.142525
0.089320 4.752945 0.142737
0.090080 4.578840 0.144996
0.090840 4.446415 0.144579
0.091600 3.887900 0.144728
0.092360 4.181520 0.145371
0.093120 4.045000 0.146704
0.093880 3.839295 0.142355
0.094640 3.860875 0.145799
0.095400 3.539700 0.143098
0.096160 3.393070 0.139257
0.096920 3.319595 0.139268
0.097680 3.122150 0.137843
0.098440 3.183935 0.135926
0.099200 2.919725 0.135039
0.099960 3.014660 0.131411
0.100720 2.764520 0.133833
0.101480 2.743240 0.128964
0.102240 2.644765 0.128713
0.103000 2.609045 0.127062
0.103760 2.348935 0.124551
0.104520 2.365490 0.124855
0.105280 2.231190 0.122793
0.106040 2.109900 0.121620
0.106800 2.075485 0.118554
0.107560 2.056775 0.119208
0.108320 1.856940 0.118755
0.109080 1.960590 0.120651
0.109840 1.770505 0.120156
0.110600 1.619890 0.117956
0.111360 1.538695 0.115438
0.112120 1.604705 0.114378
0.112880 1.633130 0.115318
0.113640 1.444175 0.113108
0.114400 1.415520 0.112999
0.115160 1.512100 0.110527
0.115920 1.237485 0.110248
0.116680 1.157660 0.107984
0.117440 1.092035 0.109307
0.118200 1.100620 0.108285
0.118960 1.014225 0.106503
0.119720 1.082245 0.106460
0.120480 0.949600 0.105626
0.121240 0.919995 0.105693
0.122000 0.821515 0.106064
0.122760 0.882035 0.104689
0.123520 0.843140 0.103607
0.124280 0.766940 0.102267
0.125040 0.741280 0.102199
0.125800 0.689600 0.101871
0.126560 0.730965 0.101050
0.127320 0.609890 0.099646
0.128080 0.688330 0.100873
0.128840 0.652680 0.099395
0.129600 0.647495 0.098172
0.130360 0.454575 0.097896
0.131120 0.424530 0.096676
0.131880 0.403300 0.096963
0.132640 0.333835 0.097472
0.133400 0.418560 0.096772
0.134160 0.430780 0.094554
0.134920 0.368890 0.095138
0.135680 0.358050 0.094820
0.136440 0.298200 0.093982
0.137200 0.380910 0.092726
0.137960 0.191645 0.093253
0.138730 0.303475 0.093023
0.139490 0.268510 0.092199
0.140250 0.222570 0.091775
0.141010 0.222165 0.091213
0.141770 0.255315 0.092185
0.142530 0.216110 0.089519
0.143290 0.287000 0.090251
0.144050 0.157075 0.091432
0.144810 0.259045 0.091188
0.145570 0.166345 0.090258
0.146330 0.262210 0.090046
0.147090 0.212080 0.088879
0.147850 0.304230 0.089303
0.148610 0.177970 0.088013
0.149370 0.180220 0.087889
0.150130 0.249605 0.087953
0.150890 0.123815 0.087535
0.151650 0.137730 0.087235
0.152410 0.163480 0.087504
0.153170 0.244155 0.087415
0.153930 0.145020 0.086955
0.154690 0.130175 0.086252
0.155450 0.243670 0.086531
0.156210 0.175320 0.084986
0.156970 0.088340 0.085997
0.157730 0.101705 0.085417
0.158490 0.265700 0.084105
0.159250 0.188230 0.084540
0.160010 0.144055 0.083918
0.160770 0.178890 0.084806
0.161530 0.218825 0.083487
0.162290 0.153970 0.083108
0.163050 0.204110 0.083052
0.163810 0.193310 0.083034
0.164570 0.134875 0.083182
0.165330 0.193525 0.083232
0.166090 0.177260 0.082107
0.166850 0.171310 0.082221
0.167610 0.236890 0.081439
0.168370 0.145440 0.081825
0.169130 0.128395 0.081715
0.169890 0.266075 0.080979
0.170650 0.230030 0.080322
0.171410 0.191505 0.080318
0.172170 0.197260 0.080658
0.172930 0.226800 0.081199
0.173690 0.147580 0.081665
0.174450 0.190730 0.081337
0.175210 0.236895 0.082214
0.175970 0.166450 0.082030
0.176730 0.192570 0.082744
0.177490 0.330115 0.082861
0.178250 0.191665 0.084183
0.179010 0.291145 0.084519
0.179770 0.135755 0.085240
0.180530 0.244400 0.086110
0.181290 0.293335 0.085994
0.182050 0.111965 0.087284
0.182810 0.216520 0.086294
0.183570 0.222050 0.088455
0.184330 0.282500 0.087893
0.185090 0.298135 0.088359
0.185850 0.189265 0.088320
0.186610 0.249580 0.089219
0.187370 0.311100 0.088278
0.188130 0.355335 0.088755
0.188890 0.251645 0.087808
0.189650 0.327305 0.088996
0.190410 0.291815 0.089477
0.191170 0.244260 0.089063
0.191930 0.237245 0.089544
0.192690 0.351260 0.089844
0.193450 0.334110 0.090258
0.194210 0.294940 0.090481
0.194970 0.299950 0.090060
0.195730 0.233040 0.090265
0.196490 0.320940 0.091146
0.197250 0.260790 0.090159
0.198010 0.307405 0.091185
0.198770 0.312035 0.090194
0.199530 0.385635 0.090265
0.200290 0.389040 0.090842
0.201050 0.265015 0.090336
0.201810 0.384295 0.090516
0.202570 0.266635 0.090852
0.203330 0.182130 0.090421
0.204090 0.315100 0.090859
0.204850 0.291860 0.092383
0.205610 0.209650 0.091966
0.206370 0.376985 0.089866
0.207130 0.181780 0.091209
0.207890 0.414325 0.092111
0.208650 0.292660 0.091223
0.209410 0.308200 0.090813
0.210170 0.222615 0.090902
0.210930 0.355905 0.091584
0.211690 0.160730 0.091273
0.212450 0.408515 0.089979
0.213210 0.374985 0.090488
0.213970 0.211940 0.091602
0.214730 0.297240 0.091729
0.215490 0.245620 0.090930
0.216250 0.192085 0.090824
0.217010 0.281295 0.089749
0.217770 0.341455 0.090354
0.218530 0.448490 0.091082
0.219290 0.323115 0.090099
0.220050 0.280665 0.090675
0.220810 0.379275 0.089873
0.221570 0.188325 0.090173
0.222330 0.202740 0.088709
0.223090 0.223835 0.089883
0.223850 0.127650 0.088377
0.224610 0.215780 0.087585
0.225370 0.280300 0.086909
0.226130 0.201490 0.087585
0.226890 0.144460 0.087726
0.227650 0.230910 0.087306
0.228410 0.344115 0.086404
0.229170 0.181260 0.086153
0.229930 0.229710 0.085704
0.230690 0.192945 0.085074
0.231450 0.280125 0.085212
0.232210 0.209415 0.086255
0.232970 0.217060 0.083999
0.233730 0.215195 0.084183
0.234490 0.178415 0.083211
0.235250 0.305925 0.084491
0.236010 0.187940 0.082525
0.236770 0.156795 0.083271
0.237530 0.192310 0.082394
0.238290 0.186520 0.082295
0.239050 0.277205 0.081757
0.239810 0.209365 0.081071
0.240570 0.088200 0.081234
0.241330 0.167480 0.081308
0.242090 0.206370 0.081011
0.242850 0.268890 0.081453
0.243610 0.188865 0.081344
0.244370 0.123865 0.080941
0.245130 0.081495 0.080612
0.245890 0.049705 0.080393
0.246650 0.134315 0.079374
0.247410 0.194195 0.078748
0.248170 0.149735 0.079473
0.248930 0.157245 0.078996
0.249690 0.226940 0.078490
0.250450 0.088640 0.079144
0.251210 0.123150 0.078105
0.251970 0.167480 0.078614
0.252730 0.256285 0.077822
0.253490 0.097315 0.077907
0.254250 0.194770 0.077709
0.255010 0.168460 0.076789
0.255770 0.083580 0.077026
0.256530 0.109240 0.075767
0.257290 0.164345 0.076665
0.258050 0.135490 0.076103
0.258810 0.156220 0.076938
0.259570 0.112515 0.075329
0.260330 0.129560 0.075686
0.261090 0.164595 0.074975
0.261850 0.106915 0.075573
0.262610 0.094185 0.074972
0.263370 0.090830 0.074717
0.264130 0.167975 0.073943
0.264890 0.120960 0.073971
0.265650 0.089855 0.073989
0.266410 0.111240 0.073490
0.267170 0.125010 0.073971
0.267930 0.137685 0.073292
0.268690 0.159735 0.073388
0.269450 0.179935 0.073448
0.270210 0.121090 0.072815
0.270970 0.146715 0.072214
0.271720 0.202205 0.072744
0.272480 -0.000195 0.072790
0.273240 0.157375 0.072171
0.274000 0.047770 0.071757
0.274760 0.185225 0.071743
0.275520 0.114460 0.072012
0.276280 0.088410 0.071475
0.277040 0.096325 0.071492
0.277800 0.079595 0.071202
0.278560 0.058850 0.071068
0.279320 0.106710 0.071453
0.280080 0.000825 0.070764
0.280840 0.049895 0.070202
0.281600 0.085205 0.069901
0.282360 0.141680 0.070021
0.283120 0.051480 0.070396
0.283880 0.046155 0.070393
0.284640 0.081915 0.069901
0.285400 0.091775 0.070389
0.286160 0.150095 0.069240
0.286920 0.145360 0.070035
0.287680 0.159070 0.070378
0.288440 0.044960 0.070393
0.289200 0.134590 0.070598
0.289960 0.137870 0.069940
0.290720 0.092535 0.070495
0.291480 0.123550 0.070396
0.292240 0.117975 0.070633
0.293000 0.142670 0.071036
0.293760 0.035235 0.070527
0.294520 0.126890 0.070912
0.295280 0.081230 0.070835
0.296040 0.020475 0.070141
0.296800 0.040910 0.070866
0.297560 0.067340 0.070534
0.298320 0.089145 0.070361
0.299080 0.024810 0.070796
0.299840 0.057730 0.070039
0.300600 0.113300 0.070177
0.301360 0.105380 0.069993
0.302120 0.015430 0.069077
0.302880 -0.011410 0.070007
0.303640 -0.000170 0.068716
0.304400 0.030035 0.069215
0.305160 0.014035 0.068904
0.305920 0.066160 0.069869
0.306680 0.061870 0.070304
0.307440 0.063985 0.070863
0.308200 0.138445 0.070626
0.308960 0.162500 0.071142
0.309720 0.090615 0.070937
0.310480 0.048300 0.070746
0.311240 0.016880 0.071421
0.312000 0.037255 0.070711
0.312760 0.158620 0.071450
0.313520 0.049865 0.071298
0.314280 -0.021225 0.070378
0.315040 0.140265 0.071535
0.315800 0.150675 0.072864
0.316560 -0.053335 0.072956
0.317320 0.103255 0.072698
0.318080 0.146460 0.072786
0.318830 0.138890 0.073306
0.319590 0.061730 0.074130
0.320350 -0.020275 0.073996
0.321110 0.061275 0.074056
0.321870 0.116195 0.074399
0.322630 0.061455 0.074607
0.323390 0.095050 0.075736
0.324150 0.126440 0.075230
0.324910 -0.012120 0.075336
0.325670 0.181830 0.075255
0.326430 0.194460 0.074250
0.327190 0.050470 0.075541
0.327950 0.145805 0.073808
0.328710 0.005455 0.074887
0.329470 0.105150 0.076068
0.330230 0.003270 0.075396
0.330990 -0.007435 0.075223
0.331750 0.006615 0.075690
0.332510 0.023820 0.075598
0.333270 0.078580 0.075449
0.334030 -0.087960 0.075647
0.334790 0.096185 0.076372
0.335550 0.077690 0.076421
0.336310 0.030525 0.076061
0.337070 0.012730 0.076878
0.337830 0.055000 0.077719
0.338590 0.108305 0.076987
0.339350 0.140880 0.075902
0.340110 0.195625 0.076029
0.340870 0.122885 0.077415
0.341630 0.097680 0.076665
0.342390 0.061450 0.077355
0.343150 0.144460 0.076627
0.343910 0.109240 0.077394
0.344670 0.057610 0.077694
0.345430 -0.032245 0.077153
0.346190 0.004000 0.076909
0.346950 0.052715 0.077748
0.347710 0.068775 0.077581
0.348470 0.070615 0.078317
0.349220 0.104915 0.077875
0.349980 0.015625 0.077376
0.350740 0.162925 0.077638
0.351500 0.105585 0.076948
0.352260 0.116635 0.075364
0.353020 -0.000900 0.075598
0.353780 -0.091230 0.074420
0.354540 0.161575 0.072946
0.355300 0.066885 0.074137
0.356060 0.011865 0.075467
0.356820 0.035155 0.075552
0.357580 0.087595 0.075930
0.358340 0.097385 0.075951
0.359100 0.105770 0.075053
0.359860 0.023375 0.076308
0.360620 0.124970 0.075863
0.361380 0.038450 0.075272
0.362140 0.027480 0.075421
0.362900 0.072685 0.076156
0.363660 0.110255 0.075675
0.364420 0.036215 0.075453
0.365180 0.077050 0.076333
0.365940 0.045980 0.076513
0.366700 0.140895 0.076704
0.367460 0.081320 0.076966
0.368220 0.037610 0.077825
0.368980 0.086460 0.077649
0.369740 0.048190 0.078649
0.370500 -0.010865 0.078211
0.371260 0.085655 0.079381
0.372020 0.089630 0.078607
0.372770 0.055440 0.080032
0.373530 -0.049240 0.079883
0.374290 0.142010 0.081100
0.375050 0.146470 0.081284
0.375810 0.002245 0.081775
0.376570 0.068465 0.083144
0.377330 -0.082980 0.081800
0.378090 0.155160 0.083465
0.378850 0.105175 0.084777
0.379610 -0.055430 0.083787
0.380370 0.073505 0.084303
0.381130 -0.031380 0.084788
0.381890 0.015405 0.085081
0.382650 0.051875 0.086376
0.383410 0.139945 0.087139
0.384170 -0.005635 0.088472
0.384930 0.117725 0.087599
0.385690 0.045945 0.088151
0.386450 -0.052095 0.090534
0.387210 0.088270 0.089721
0.387970 0.039595 0.089929
0.388730 -0.045645 0.091213
0.389490 0.066580 0.100371
0.390250 0.145750 0.090219
0.391010 0.084785 0.092946
0.391770 0.109900 0.092857
0.392520 0.042105 0.092797
0.393280 0.056545 0.094947
0.394040 0.049375 0.094395
0.394800 0.197115 0.095873
0.395560 0.099745 0.095520
0.396320 0.071645 0.097196
0.397080 0.076380 0.099077
0.397840 0.156245 0.098405
0.398600 -0.080775 0.099979
0.399360 -0.023960 0.100516
0.400120 0.136520 0.099498
0.400880 0.013675 0.100332
0.401640 0.008365 0.102030
0.402400 0.120070 0.102001
0.403160 0.139375 0.102953
0.403920 0.011955 0.102659
0.404680 -0.006615 0.189682
0.405440 0.140855 0.104749
0.406200 0.007835 0.104480
0.406960 0.128970 0.105555
0.407720 0.087525 0.105845
0.408480 0.151960 0.106386
0.409240 0.047395 0.105827
0.409990 0.079215 0.106878
0.410750 0.058550 0.107854
0.411510 0.092945 0.108175
0.412270 0.049130 0.107143
0.413030 0.012340 0.108893
0.413790 -0.009730 0.108865
0.414550 0.106420 0.110736
0.415310 0.137300 0.111057
0.416070 0.072195 0.110407
0.416830 0.103210 0.110481
0.417590 -0.037995 0.112638
0.418350 0.035425 0.112719
0.419110 -0.013965 0.112001
0.419870 0.180835 0.113557
0.420630 -0.000890 0.111545
0.421390 -0.012295 0.114028
0.422150 0.134520 0.116648
0.422910 0.170295 0.115803
0.423670 0.247495 0.117900
0.424430 0.062085 0.118815
0.425190 0.096550 0.118617
0.425940 0.135715 0.121542
0.426700 0.105085 0.122168
0.427460 0.043525 0.123985
0.428220 0.040245 0.126149
0.428980 -0.019575 0.123267
0.429740 0.137205 0.127362
0.430500 0.098205 0.128999
0.431260 -0.002180 0.129763
0.432020 0.171845 0.132868
0.432780 0.264020 0.132493
0.433540 0.114640 0.135774
0.434300 0.091015 0.137578
0.435060 0.218190 0.135721
