# Supplementary material for: De novo design of proteins housing excitonically coupled chlorophyll special pairs
Source: Nat Chem Biol. 2024 Jun 3;20(7):906–15. doi: 10.1038/s41589-024-01626-0 (PMC11213709; doi:10.1038/s41589-024-01626-0)
Supplement: Supplementary file 5 — Raw SAXS data for SP1, SP2 and SP3 apo proteins. [file 41589_2024_1626_MOESM5_ESM.zip › SAXS_data_Fig2/SP1_166uM/Average/SP1_166uM_snap_00046.sub.1.ave.dat]

0.010260 32.909925 5.465050
0.011020 31.331270 3.320859
0.011780 29.711380 2.491315
0.012540 32.304760 1.838851
0.013300 33.399175 1.446881
0.014060 31.109065 1.217224
0.014820 31.536140 1.109413
0.015580 30.941210 0.961050
0.016340 31.380760 0.916142
0.017100 31.091975 0.806552
0.017860 30.160955 0.739353
0.018620 30.745185 0.703373
0.019380 29.591840 0.671867
0.020140 29.494145 0.627100
0.020900 29.994010 0.587366
0.021660 28.957950 0.574300
0.022420 29.265155 0.516637
0.023180 28.200755 0.497691
0.023950 27.953170 0.490025
0.024710 28.270055 0.475103
0.025470 27.671875 0.447790
0.026230 27.544110 0.433366
0.026990 26.992640 0.424760
0.027750 26.548555 0.410916
0.028510 26.693500 0.406015
0.029270 26.556295 0.389434
0.030030 25.680020 0.370654
0.030790 25.852210 0.365018
0.031550 24.729520 0.350888
0.032310 25.244030 0.348844
0.033070 24.522125 0.345972
0.033830 24.305210 0.329756
0.034590 23.732965 0.327263
0.035350 23.395835 0.315583
0.036110 23.248640 0.316832
0.036870 23.254025 0.308741
0.037630 22.409635 0.299487
0.038390 22.368155 0.290598
0.039150 22.035270 0.291400
0.039910 21.509600 0.289487
0.040670 21.091340 0.285866
0.041430 21.073430 0.275923
0.042190 20.487475 0.269696
0.042950 20.009255 0.261383
0.043710 19.488800 0.261683
0.044470 19.436890 0.256132
0.045230 19.091115 0.254636
0.045990 18.756190 0.250396
0.046750 18.554420 0.242567
0.047510 18.242690 0.234562
0.048270 17.954625 0.234229
0.049030 17.489345 0.234752
0.049790 17.450380 0.228508
0.050550 16.691980 0.229134
0.051310 16.858735 0.223352
0.052070 16.391870 0.217960
0.052830 15.872105 0.220180
0.053590 15.700790 0.215605
0.054350 15.478335 0.212387
0.055110 15.162140 0.210849
0.055870 14.814680 0.208762
0.056630 14.265655 0.206376
0.057390 13.852625 0.199378
0.058150 13.624220 0.198975
0.058910 13.583550 0.195668
0.059670 13.015665 0.191386
0.060430 12.834320 0.193465
0.061190 12.407070 0.191358
0.061950 12.135990 0.186365
0.062710 12.354265 0.185187
0.063470 11.563335 0.182419
0.064230 11.242105 0.182670
0.064990 11.425285 0.178045
0.065750 10.812180 0.179006
0.066510 10.705985 0.175732
0.067270 10.552550 0.175237
0.068030 10.088335 0.169915
0.068790 9.987550 0.169908
0.069550 9.580840 0.164247
0.070310 9.498290 0.167482
0.071070 9.175000 0.164470
0.071830 8.945715 0.163186
0.072590 8.814610 0.161436
0.073350 8.476205 0.157804
0.074120 8.159620 0.155654
0.074880 8.190435 0.155817
0.075640 7.990170 0.155598
0.076400 7.764750 0.153462
0.077160 7.563185 0.151004
0.077920 7.331325 0.152175
0.078680 7.249175 0.147921
0.079440 6.939520 0.148345
0.080200 6.656930 0.145785
0.080960 6.448085 0.142242
0.081720 6.330400 0.142408
0.082480 6.054140 0.140880
0.083240 6.023740 0.141439
0.084000 5.686370 0.143172
0.084760 5.668340 0.141361
0.085520 5.320205 0.142472
0.086280 5.289190 0.143632
0.087040 5.290930 0.141775
0.087800 4.888680 0.140817
0.088560 4.842425 0.142574
0.089320 4.645440 0.142016
0.090080 4.519885 0.146673
0.090840 4.445475 0.146938
0.091600 4.208660 0.145007
0.092360 4.058105 0.147185
0.093120 3.916615 0.144169
0.093880 3.823790 0.144006
0.094640 3.805935 0.142277
0.095400 3.612785 0.141920
0.096160 3.662105 0.141436
0.096920 3.224805 0.138868
0.097680 3.242495 0.137716
0.098440 3.229550 0.134487
0.099200 2.856325 0.134438
0.099960 2.901385 0.131768
0.100720 2.762035 0.130248
0.101480 2.626395 0.129021
0.102240 2.794610 0.125484
0.103000 2.368680 0.126075
0.103760 2.507375 0.123755
0.104520 2.399340 0.124035
0.105280 2.287910 0.121885
0.106040 2.264940 0.122090
0.106800 2.229035 0.118228
0.107560 1.892545 0.118833
0.108320 1.890550 0.118154
0.109080 1.786740 0.119194
0.109840 1.644205 0.118278
0.110600 1.633935 0.117037
0.111360 1.752615 0.116340
0.112120 1.554445 0.115502
0.112880 1.366655 0.114558
0.113640 1.308865 0.114052
0.114400 1.345805 0.111796
0.115160 1.303255 0.111991
0.115920 1.256670 0.112161
0.116680 1.233045 0.110113
0.117440 1.170705 0.110718
0.118200 1.050435 0.108052
0.118960 1.041605 0.107921
0.119720 0.867785 0.106206
0.120480 0.955455 0.106598
0.121240 0.712810 0.105969
0.122000 0.923870 0.105746
0.122760 0.854285 0.103529
0.123520 0.798855 0.103197
0.124280 0.771500 0.102397
0.125040 0.766515 0.102772
0.125800 0.803030 0.102185
0.126560 0.660325 0.102790
0.127320 0.621775 0.100134
0.128080 0.593710 0.100329
0.128840 0.516620 0.099986
0.129600 0.504590 0.100149
0.130360 0.462335 0.099141
0.131120 0.414510 0.096206
0.131880 0.460195 0.096574
0.132640 0.366855 0.095428
0.133400 0.378130 0.096245
0.134160 0.399990 0.095598
0.134920 0.219260 0.095548
0.135680 0.317085 0.095810
0.136440 0.273130 0.093395
0.137200 0.430820 0.092822
0.137960 0.263225 0.093957
0.138730 0.314025 0.093267
0.139490 0.182480 0.091464
0.140250 0.269645 0.092496
0.141010 0.202590 0.092946
0.141770 0.104070 0.091994
0.142530 0.248620 0.091651
0.143290 0.081675 0.089710
0.144050 0.259900 0.090548
0.144810 0.196450 0.089551
0.145570 0.216215 0.090325
0.146330 0.178015 0.090180
0.147090 0.289215 0.089505
0.147850 0.163585 0.088490
0.148610 0.194430 0.088225
0.149370 0.256795 0.088975
0.150130 0.124005 0.087889
0.150890 0.181515 0.087822
0.151650 0.139130 0.087436
0.152410 0.243400 0.086322
0.153170 0.205940 0.087079
0.153930 0.123810 0.086701
0.154690 0.168485 0.087182
0.155450 0.190460 0.085644
0.156210 0.127890 0.085315
0.156970 0.155085 0.084639
0.157730 0.239455 0.085771
0.158490 0.126730 0.084678
0.159250 0.146590 0.084827
0.160010 0.189445 0.084830
0.160770 0.057030 0.083575
0.161530 0.194150 0.083451
0.162290 0.209420 0.083660
0.163050 0.244045 0.082687
0.163810 0.150100 0.082684
0.164570 0.267550 0.082557
0.165330 0.154850 0.082574
0.166090 0.195285 0.083228
0.166850 0.143155 0.081920
0.167610 0.170895 0.081973
0.168370 0.254880 0.081411
0.169130 0.177945 0.081994
0.169890 0.091555 0.081503
0.170650 0.164685 0.081719
0.171410 0.328100 0.080552
0.172170 0.236835 0.080622
0.172930 0.283400 0.081772
0.173690 0.182395 0.081881
0.174450 0.200635 0.082164
0.175210 0.219145 0.081581
0.175970 0.238855 0.082755
0.176730 0.212085 0.082461
0.177490 0.248535 0.082617
0.178250 0.157950 0.084035
0.179010 0.173180 0.085972
0.179770 0.324375 0.085141
0.180530 0.295270 0.086411
0.181290 0.169445 0.086432
0.182050 0.266265 0.085965
0.182810 0.329630 0.085930
0.183570 0.239355 0.086977
0.184330 0.155760 0.086984
0.185090 0.304155 0.087560
0.185850 0.270610 0.087758
0.186610 0.235005 0.086934
0.187370 0.125260 0.088221
0.188130 0.221295 0.088723
0.188890 0.203405 0.088214
0.189650 0.089765 0.088914
0.190410 0.344725 0.087921
0.191170 0.366825 0.089791
0.191930 0.290470 0.089353
0.192690 0.190810 0.090796
0.193450 0.289445 0.090286
0.194210 0.266480 0.090686
0.194970 0.281805 0.090134
0.195730 0.394415 0.089936
0.196490 0.317460 0.090417
0.197250 0.350830 0.090124
0.198010 0.202500 0.090817
0.198770 0.214630 0.092083
0.199530 0.140845 0.090693
0.200290 0.213390 0.090718
0.201050 0.249860 0.091079
0.201810 0.210910 0.091839
0.202570 0.307740 0.090700
0.203330 0.329905 0.090598
0.204090 0.298575 0.090265
0.204850 0.303570 0.091623
0.205610 0.214100 0.090990
0.206370 0.327110 0.090117
0.207130 0.196130 0.091156
0.207890 0.258875 0.092231
0.208650 0.270395 0.091273
0.209410 0.295355 0.091001
0.210170 0.322930 0.091665
0.210930 0.238165 0.091354
0.211690 0.303110 0.091344
0.212450 0.205525 0.090622
0.213210 0.264600 0.090728
0.213970 0.291210 0.092051
0.214730 0.298150 0.091584
0.215490 0.309920 0.091344
0.216250 0.205375 0.091998
0.217010 0.203330 0.091521
0.217770 0.343455 0.090152
0.218530 0.258930 0.092054
0.219290 0.254235 0.090304
0.220050 0.217465 0.090601
0.220810 0.253675 0.089498
0.221570 0.314435 0.089123
0.222330 0.156670 0.089155
0.223090 0.235190 0.089300
0.223850 0.224605 0.087970
0.224610 0.142485 0.088285
0.225370 0.163965 0.088762
0.226130 0.179555 0.087790
0.226890 0.220820 0.087458
0.227650 0.223015 0.085449
0.228410 0.083615 0.085817
0.229170 0.240795 0.085806
0.229930 0.326100 0.086064
0.230690 0.236630 0.085460
0.231450 0.155300 0.084565
0.232210 0.163105 0.085339
0.232970 0.247365 0.084661
0.233730 0.141920 0.085219
0.234490 0.312250 0.083600
0.235250 0.207280 0.083356
0.236010 0.248000 0.083791
0.236770 0.206730 0.084137
0.237530 0.139230 0.082210
0.238290 0.121995 0.081609
0.239050 0.161360 0.081655
0.239810 0.237985 0.081963
0.240570 0.190220 0.081117
0.241330 0.189620 0.081913
0.242090 0.156365 0.081482
0.242850 0.133865 0.080665
0.243610 0.160055 0.081001
0.244370 0.118075 0.080368
0.245130 0.092745 0.081510
0.245890 0.204290 0.080209
0.246650 0.133365 0.079590
0.247410 0.162925 0.079689
0.248170 0.075635 0.079880
0.248930 0.210495 0.078624
0.249690 0.129095 0.079084
0.250450 0.115420 0.078617
0.251210 0.199275 0.078426
0.251970 0.142610 0.078285
0.252730 0.253265 0.078094
0.253490 0.211890 0.077850
0.254250 0.124295 0.076662
0.255010 0.139220 0.077189
0.255770 0.121290 0.077030
0.256530 0.200530 0.075909
0.257290 0.142490 0.076128
0.258050 0.071570 0.076630
0.258810 0.109200 0.076372
0.259570 0.046010 0.076220
0.260330 0.122230 0.075580
0.261090 0.069230 0.075859
0.261850 0.098930 0.075032
0.262610 0.067105 0.075608
0.263370 0.123590 0.075106
0.264130 0.138200 0.073557
0.264890 0.080840 0.074908
0.265650 0.164065 0.073614
0.266410 0.246960 0.073243
0.267170 0.084225 0.073041
0.267930 0.120285 0.073692
0.268690 0.182575 0.073688
0.269450 0.168375 0.073586
0.270210 0.167600 0.072928
0.270970 0.081740 0.073267
0.271720 0.132955 0.072270
0.272480 0.085675 0.072829
0.273240 0.132875 0.072139
0.274000 0.060290 0.072486
0.274760 0.109880 0.071521
0.275520 0.149880 0.071694
0.276280 0.102415 0.071973
0.277040 0.069575 0.071499
0.277800 0.061445 0.072026
0.278560 0.074005 0.071800
0.279320 0.042240 0.070456
0.280080 0.195475 0.069678
0.280840 0.038235 0.069491
0.281600 0.119465 0.069678
0.282360 0.074015 0.070371
0.283120 0.084400 0.070000
0.283880 0.133740 0.069742
0.284640 0.042690 0.070276
0.285400 0.159860 0.069636
0.286160 0.059065 0.069682
0.286920 -0.025320 0.070050
0.287680 -0.031115 0.070470
0.288440 0.049850 0.070481
0.289200 0.102380 0.069724
0.289960 0.086035 0.070170
0.290720 -0.013560 0.070979
0.291480 -0.020065 0.070576
0.292240 0.053730 0.070435
0.293000 0.090065 0.070873
0.293760 0.041960 0.071467
0.294520 0.108855 0.070594
0.295280 0.096310 0.070863
0.296040 0.146220 0.071361
0.296800 0.073560 0.070336
0.297560 0.119990 0.070615
0.298320 0.034095 0.070470
0.299080 0.142625 0.070612
0.299840 0.131855 0.069501
0.300600 0.126605 0.069940
0.301360 0.141655 0.069809
0.302120 0.022570 0.069813
0.302880 0.146290 0.070347
0.303640 -0.010440 0.069013
0.304400 0.094020 0.069756
0.305160 0.061630 0.069021
0.305920 0.051460 0.069547
0.306680 0.079070 0.070488
0.307440 0.033290 0.070495
0.308200 0.142770 0.070226
0.308960 0.076725 0.070361
0.309720 0.080530 0.071202
0.310480 0.118900 0.070891
0.311240 0.114185 0.070665
0.312000 0.082700 0.070817
0.312760 0.071445 0.070644
0.313520 0.054255 0.071022
0.314280 0.199940 0.070587
0.315040 0.020955 0.072465
0.315800 -0.027655 0.073080
0.316560 0.203645 0.072786
0.317320 0.009810 0.073483
0.318080 0.027150 0.074169
0.318830 -0.019500 0.073794
0.319590 0.058125 0.073593
0.320350 0.013305 0.073727
0.321110 0.065615 0.074378
0.321870 0.058540 0.074307
0.322630 -0.017740 0.074289
0.323390 0.109225 0.074915
0.324150 0.095900 0.074936
0.324910 0.107360 0.074678
0.325670 0.071885 0.075152
0.326430 0.004030 0.075265
0.327190 0.122580 0.075212
0.327950 0.091220 0.075555
0.328710 0.089385 0.075194
0.329470 -0.059300 0.075120
0.330230 0.068495 0.075845
0.330990 0.007510 0.075682
0.331750 -0.007520 0.076418
0.332510 0.059145 0.075725
0.333270 0.052670 0.076220
0.334030 0.085270 0.076238
0.334790 0.043655 0.076181
0.335550 0.007035 0.076231
0.336310 0.104485 0.075817
0.337070 0.109980 0.076223
0.337830 -0.030180 0.076927
0.338590 0.088040 0.075866
0.339350 0.070725 0.076142
0.340110 0.023355 0.076959
0.340870 0.057965 0.077111
0.341630 -0.097625 0.077093
0.342390 0.033155 0.077896
0.343150 0.131500 0.078423
0.343910 0.108670 0.077511
0.344670 -0.023335 0.077599
0.345430 0.105390 0.077687
0.346190 0.054685 0.077702
0.346950 0.005750 0.077624
0.347710 -0.010005 0.078200
0.348470 0.019395 0.077221
0.349220 0.013250 0.077776
0.349980 0.203335 0.077857
0.350740 0.101860 0.077295
0.351500 0.107270 0.077199
0.352260 0.030095 0.075286
0.353020 0.142440 0.074409
0.353780 -0.039210 0.074622
0.354540 0.010680 0.074434
0.355300 -0.067380 0.074081
0.356060 0.057705 0.075357
0.356820 0.090890 0.075789
0.357580 -0.019205 0.075516
0.358340 0.065840 0.075598
0.359100 0.040740 0.075601
0.359860 -0.059565 0.075562
0.360620 0.046915 0.075375
0.361380 0.072710 0.074859
0.362140 0.017355 0.075248
0.362900 0.070595 0.075431
0.363660 0.038615 0.075559
0.364420 0.052960 0.075513
0.365180 0.009030 0.076407
0.365940 0.062345 0.076238
0.366700 -0.084965 0.076255
0.367460 0.023825 0.077252
0.368220 0.108195 0.077861
0.368980 0.058010 0.077606
0.369740 0.021455 0.078349
0.370500 0.002335 0.078504
0.371260 0.002850 0.078324
0.372020 0.012610 0.079735
0.372770 0.104160 0.079402
0.373530 -0.052490 0.080810
0.374290 -0.002720 0.081174
0.375050 0.004815 0.081227
0.375810 0.018495 0.081036
0.376570 0.056685 0.082302
0.377330 0.006240 0.082051
0.378090 0.065615 0.083497
0.378850 0.046110 0.084173
0.379610 -0.055190 0.084335
0.380370 0.119365 0.085651
0.381130 0.025500 0.085028
0.381890 0.210140 0.086754
0.382650 0.030645 0.087532
0.383410 0.011125 0.086973
0.384170 0.123560 0.086719
0.384930 -0.001455 0.088805
0.385690 0.090760 0.089013
0.386450 -0.049215 0.089777
0.387210 0.101005 0.090527
0.387970 0.014380 0.091312
0.388730 -0.068570 0.091340
0.389490 0.064580 0.104289
0.390250 -0.104210 0.093296
0.391010 0.032915 0.092550
0.391770 -0.005915 0.093681
0.392520 0.050575 0.094314
0.393280 0.024495 0.094540
0.394040 -0.022305 0.094866
0.394800 0.168830 0.095781
0.395560 -0.138075 0.095272
0.396320 0.006205 0.096538
0.397080 -0.038685 0.097291
0.397840 -0.060670 0.098883
0.398600 0.175045 0.100619
0.399360 0.150205 0.099321
0.400120 -0.022575 0.101262
0.400880 0.045245 0.101637
0.401640 0.082955 0.103158
0.402400 0.083035 0.103430
0.403160 0.144960 0.103437
0.403920 0.087640 0.103377
0.404680 0.136440 0.177755
0.405440 0.032615 0.104802
0.406200 0.119775 0.105484
0.406960 0.020230 0.106185
0.407720 0.074395 0.105888
0.408480 0.006690 0.107585
0.409240 0.138805 0.106510
0.409990 0.050310 0.107981
0.410750 0.039830 0.106641
0.411510 -0.031080 0.106701
0.412270 0.090300 0.108281
0.413030 0.077415 0.109194
0.413790 0.156110 0.109102
0.414550 0.252325 0.109615
0.415310 0.049170 0.110110
0.416070 0.120805 0.108798
0.416830 0.059730 0.109933
0.417590 0.146905 0.112178
0.418350 -0.011755 0.113062
0.419110 0.074885 0.111945
0.419870 0.009695 0.111927
0.420630 0.077480 0.115580
0.421390 -0.038045 0.114661
0.422150 0.085140 0.116025
0.422910 0.033660 0.116658
0.423670 0.033520 0.115057
0.424430 -0.034445 0.117825
0.425190 0.076560 0.119264
0.425940 -0.007440 0.122256
0.426700 0.178165 0.120495
0.427460 0.097965 0.124494
0.428220 0.131540 0.123748
0.428980 0.098615 0.127426
0.429740 -0.083460 0.127093
0.430500 0.041040 0.126439
0.431260 0.024255 0.130658
0.432020 0.178895 0.131071
0.432780 -0.039640 0.130880
0.433540 -0.014420 0.135591
0.434300 0.162390 0.137323
0.435060 -0.041120 0.136393
