# Supplementary material for: De novo design of proteins housing excitonically coupled chlorophyll special pairs
Source: Nat Chem Biol. 2024 Jun 3;20(7):906–15. doi: 10.1038/s41589-024-01626-0 (PMC11213709; doi:10.1038/s41589-024-01626-0)
Supplement: Supplementary file 5 — Raw SAXS data for SP1, SP2 and SP3 apo proteins. [file 41589_2024_1626_MOESM5_ESM.zip › SAXS_data_Fig2/SP1_166uM/Average/SP1_166uM_snap_00027.sub.1.ave.dat]

0.010260 31.647050 5.538027
0.011020 31.474975 3.432666
0.011780 30.978390 2.497415
0.012540 32.850045 1.752610
0.013300 34.346440 1.419562
0.014060 32.063185 1.207627
0.014820 32.322180 1.048847
0.015580 32.360085 0.980555
0.016340 30.472765 0.893964
0.017100 30.726365 0.813653
0.017860 31.720560 0.761033
0.018620 31.204975 0.702281
0.019380 30.133755 0.667631
0.020140 30.191290 0.644473
0.020900 28.569335 0.588525
0.021660 29.450840 0.565004
0.022420 29.215110 0.534247
0.023180 28.594670 0.508971
0.023950 28.987090 0.495453
0.024710 28.663190 0.463706
0.025470 28.165930 0.455764
0.026230 27.237780 0.428522
0.026990 27.196915 0.421789
0.027750 27.241615 0.407274
0.028510 26.589295 0.401835
0.029270 26.365850 0.389494
0.030030 25.955290 0.370714
0.030790 25.483150 0.359813
0.031550 25.243080 0.362656
0.032310 24.930500 0.342150
0.033070 24.590915 0.343914
0.033830 24.315830 0.331400
0.034590 24.232230 0.325774
0.035350 23.750030 0.321464
0.036110 23.350275 0.319116
0.036870 22.494140 0.312058
0.037630 22.547630 0.304201
0.038390 22.668090 0.297203
0.039150 21.460570 0.287146
0.039910 21.471585 0.287143
0.040670 20.972320 0.279926
0.041430 21.015335 0.276082
0.042190 20.503945 0.271867
0.042950 20.212820 0.268603
0.043710 19.812125 0.259480
0.044470 19.126015 0.260194
0.045230 19.007085 0.252012
0.045990 18.508200 0.248091
0.046750 18.360500 0.247762
0.047510 18.036430 0.237889
0.048270 17.954105 0.234176
0.049030 17.449870 0.230576
0.049790 17.266775 0.230477
0.050550 16.725905 0.225237
0.051310 16.615170 0.223653
0.052070 16.282525 0.223009
0.052830 16.360000 0.218030
0.053590 15.539390 0.216252
0.054350 15.430890 0.211620
0.055110 14.807240 0.209597
0.055870 14.661540 0.208437
0.056630 14.345045 0.200598
0.057390 14.129545 0.200110
0.058150 14.083165 0.198897
0.058910 13.499420 0.197228
0.059670 13.010570 0.194806
0.060430 12.819065 0.191948
0.061190 12.308680 0.189717
0.061950 12.316175 0.187910
0.062710 11.613095 0.183144
0.063470 11.710670 0.180679
0.064230 11.486990 0.183289
0.064990 11.288805 0.178239
0.065750 10.800575 0.176913
0.066510 10.647235 0.178257
0.067270 10.341390 0.173144
0.068030 9.981660 0.173518
0.068790 9.970195 0.169699
0.069550 9.903545 0.168059
0.070310 9.744095 0.167783
0.071070 9.211565 0.163529
0.071830 8.968235 0.163624
0.072590 8.753205 0.161768
0.073350 8.758950 0.160039
0.074120 8.393420 0.156284
0.074880 8.059765 0.153670
0.075640 7.765550 0.153536
0.076400 7.548465 0.152313
0.077160 7.395325 0.151015
0.077920 7.207665 0.149130
0.078680 7.009035 0.148331
0.079440 6.676430 0.146899
0.080200 6.642805 0.146411
0.080960 6.317655 0.143112
0.081720 6.098210 0.142062
0.082480 6.249105 0.142214
0.083240 5.789425 0.140396
0.084000 5.795275 0.144081
0.084760 5.667265 0.143762
0.085520 5.493385 0.141885
0.086280 5.174945 0.141676
0.087040 5.136080 0.140615
0.087800 5.085035 0.136708
0.088560 4.837010 0.139696
0.089320 4.595480 0.140173
0.090080 4.621555 0.144328
0.090840 4.239840 0.143285
0.091600 4.202735 0.144180
0.092360 4.046950 0.145156
0.093120 4.001250 0.146719
0.093880 3.984145 0.147748
0.094640 3.613285 0.143098
0.095400 3.762565 0.141011
0.096160 3.387825 0.139010
0.096920 3.367100 0.140668
0.097680 3.187205 0.137405
0.098440 3.103635 0.134958
0.099200 3.001140 0.133646
0.099960 2.987395 0.132546
0.100720 2.765850 0.133366
0.101480 2.809620 0.129915
0.102240 2.435135 0.127387
0.103000 2.660945 0.126199
0.103760 2.391755 0.124668
0.104520 2.152805 0.123950
0.105280 2.142555 0.122030
0.106040 2.158955 0.121029
0.106800 2.155275 0.118147
0.107560 1.902515 0.119625
0.108320 1.754945 0.118076
0.109080 1.783410 0.118667
0.109840 1.846405 0.116945
0.110600 1.783510 0.117896
0.111360 1.667625 0.114738
0.112120 1.363825 0.114972
0.112880 1.405320 0.114045
0.113640 1.481745 0.114024
0.114400 1.523170 0.111354
0.115160 1.280855 0.111114
0.115920 1.239925 0.110322
0.116680 1.172505 0.109289
0.117440 1.098710 0.109424
0.118200 1.048325 0.107882
0.118960 0.972615 0.108020
0.119720 1.074760 0.107472
0.120480 0.946065 0.106001
0.121240 0.797720 0.106227
0.122000 0.978145 0.105757
0.122760 0.880680 0.105025
0.123520 0.809495 0.103642
0.124280 0.697425 0.102656
0.125040 0.738170 0.103681
0.125800 0.635725 0.101545
0.126560 0.774245 0.100262
0.127320 0.606745 0.099823
0.128080 0.543610 0.099190
0.128840 0.434025 0.100389
0.129600 0.511780 0.099526
0.130360 0.492120 0.099866
0.131120 0.350775 0.097189
0.131880 0.564075 0.096312
0.132640 0.455115 0.096298
0.133400 0.538810 0.096241
0.134160 0.367460 0.095124
0.134920 0.291705 0.095371
0.135680 0.355175 0.093907
0.136440 0.274230 0.093154
0.137200 0.307060 0.092740
0.137960 0.325555 0.092585
0.138730 0.399340 0.092871
0.139490 0.280000 0.093412
0.140250 0.264035 0.091503
0.141010 0.302510 0.091510
0.141770 0.261095 0.090187
0.142530 0.256900 0.090219
0.143290 0.284040 0.090767
0.144050 0.274210 0.090290
0.144810 0.243850 0.091001
0.145570 0.164510 0.089226
0.146330 0.163845 0.089473
0.147090 0.142985 0.089417
0.147850 0.162710 0.088299
0.148610 0.241940 0.089374
0.149370 0.278410 0.088083
0.150130 0.156195 0.088497
0.150890 0.238860 0.088030
0.151650 0.190435 0.087910
0.152410 0.226785 0.086945
0.153170 0.182475 0.086538
0.153930 0.157690 0.086998
0.154690 0.250415 0.086421
0.155450 0.094385 0.086379
0.156210 0.145005 0.085541
0.156970 0.293860 0.085421
0.157730 0.127230 0.085612
0.158490 0.213800 0.085559
0.159250 0.259770 0.084028
0.160010 0.070650 0.085230
0.160770 0.148460 0.084749
0.161530 0.288040 0.083964
0.162290 0.244390 0.083140
0.163050 0.196160 0.082673
0.163810 0.173565 0.082698
0.164570 0.250850 0.081510
0.165330 0.204255 0.083236
0.166090 0.199900 0.081047
0.166850 0.247205 0.081994
0.167610 0.201705 0.081818
0.168370 0.143010 0.080824
0.169130 0.175405 0.080916
0.169890 0.313695 0.081280
0.170650 0.235460 0.080293
0.171410 0.138810 0.080506
0.172170 0.189170 0.080134
0.172930 0.274135 0.081407
0.173690 0.071885 0.082454
0.174450 0.235100 0.081156
0.175210 0.142890 0.082419
0.175970 0.195200 0.083172
0.176730 0.182110 0.081492
0.177490 0.315010 0.083384
0.178250 0.227235 0.083692
0.179010 0.250205 0.085576
0.179770 0.199370 0.084975
0.180530 0.272000 0.085424
0.181290 0.199020 0.085743
0.182050 0.233780 0.086421
0.182810 0.255555 0.086917
0.183570 0.299265 0.086701
0.184330 0.330400 0.086853
0.185090 0.312050 0.087376
0.185850 0.280450 0.087394
0.186610 0.292265 0.088101
0.187370 0.319825 0.087260
0.188130 0.384720 0.088087
0.188890 0.302975 0.089512
0.189650 0.285910 0.088525
0.190410 0.236065 0.087100
0.191170 0.284460 0.088624
0.191930 0.334040 0.089583
0.192690 0.383080 0.089933
0.193450 0.371195 0.090293
0.194210 0.263325 0.088716
0.194970 0.354005 0.089530
0.195730 0.244085 0.089554
0.196490 0.349110 0.089968
0.197250 0.311410 0.089579
0.198010 0.229695 0.090647
0.198770 0.273735 0.091542
0.199530 0.290235 0.090283
0.200290 0.176965 0.089922
0.201050 0.247260 0.090757
0.201810 0.168710 0.091443
0.202570 0.189690 0.091103
0.203330 0.301050 0.090325
0.204090 0.295300 0.090191
0.204850 0.273690 0.090987
0.205610 0.291040 0.089958
0.206370 0.283745 0.090198
0.207130 0.270365 0.091312
0.207890 0.272730 0.091828
0.208650 0.254765 0.091124
0.209410 0.288195 0.090403
0.210170 0.231305 0.092122
0.210930 0.281995 0.091086
0.211690 0.209255 0.090428
0.212450 0.298125 0.090948
0.213210 0.350700 0.090990
0.213970 0.253135 0.091757
0.214730 0.282825 0.091521
0.215490 0.140820 0.091436
0.216250 0.182675 0.091909
0.217010 0.269730 0.090417
0.217770 0.291430 0.090336
0.218530 0.242075 0.090272
0.219290 0.332820 0.090389
0.220050 0.277985 0.090248
0.220810 0.103090 0.089876
0.221570 0.382680 0.089714
0.222330 0.218000 0.089042
0.223090 0.244040 0.089873
0.223850 0.299190 0.088822
0.224610 0.325865 0.088356
0.225370 0.296950 0.088554
0.226130 0.101195 0.087337
0.226890 0.218950 0.086340
0.227650 0.126215 0.088228
0.228410 0.295800 0.086885
0.229170 0.115620 0.084929
0.229930 0.224300 0.085347
0.230690 0.245430 0.085930
0.231450 0.168825 0.084795
0.232210 0.254060 0.084873
0.232970 0.123125 0.084056
0.233730 0.197695 0.084615
0.234490 0.198795 0.083593
0.235250 0.285935 0.082779
0.236010 0.326890 0.082938
0.236770 0.238955 0.083257
0.237530 0.177920 0.082825
0.238290 0.183265 0.082397
0.239050 0.221610 0.082157
0.239810 0.172205 0.082712
0.240570 0.086800 0.081782
0.241330 0.145850 0.081100
0.242090 0.178805 0.081588
0.242850 0.186690 0.081337
0.243610 0.173845 0.080035
0.244370 0.232915 0.080159
0.245130 0.230465 0.080484
0.245890 0.111450 0.079869
0.246650 0.163095 0.080552
0.247410 0.078140 0.078412
0.248170 0.223410 0.079477
0.248930 0.186320 0.078409
0.249690 0.088115 0.079035
0.250450 0.144880 0.078936
0.251210 0.214995 0.078964
0.251970 0.143490 0.077521
0.252730 0.152370 0.078030
0.253490 0.080460 0.076436
0.254250 0.023595 0.076814
0.255010 0.163945 0.076687
0.255770 0.102920 0.076496
0.256530 0.093415 0.076199
0.257290 0.097305 0.076800
0.258050 0.181930 0.075633
0.258810 0.098710 0.075803
0.259570 0.183030 0.075884
0.260330 0.073920 0.075520
0.261090 0.202125 0.075930
0.261850 0.165420 0.075470
0.262610 0.149025 0.073861
0.263370 0.163430 0.074837
0.264130 0.043280 0.073564
0.264890 0.143405 0.073342
0.265650 0.108585 0.073380
0.266410 0.113900 0.073769
0.267170 0.115525 0.073483
0.267930 0.039310 0.073317
0.268690 0.113525 0.073144
0.269450 0.123570 0.072599
0.270210 0.102320 0.073101
0.270970 0.147365 0.072914
0.271720 0.160720 0.072907
0.272480 0.123845 0.073193
0.273240 0.038695 0.072330
0.274000 0.071715 0.072514
0.274760 0.116765 0.071057
0.275520 0.049705 0.071641
0.276280 0.034225 0.071460
0.277040 0.120095 0.071574
0.277800 0.058410 0.071620
0.278560 0.101115 0.071595
0.279320 0.116905 0.071450
0.280080 0.080210 0.070396
0.280840 0.035240 0.070838
0.281600 0.086215 0.070477
0.282360 0.158530 0.070127
0.283120 0.153580 0.069883
0.283880 0.119360 0.070421
0.284640 0.060050 0.070414
0.285400 0.111555 0.069760
0.286160 0.052500 0.070640
0.286920 0.043575 0.069484
0.287680 0.125085 0.069950
0.288440 0.035740 0.070619
0.289200 0.120235 0.069494
0.289960 0.192045 0.070555
0.290720 0.077050 0.070233
0.291480 0.077700 0.070948
0.292240 0.185695 0.070520
0.293000 0.010885 0.070506
0.293760 0.119245 0.070888
0.294520 0.130450 0.070877
0.295280 0.002590 0.070513
0.296040 0.062770 0.070633
0.296800 0.074360 0.070400
0.297560 0.074865 0.070757
0.298320 0.122025 0.070629
0.299080 0.089760 0.070668
0.299840 0.113570 0.070233
0.300600 0.128250 0.070244
0.301360 0.105285 0.070032
0.302120 0.118470 0.069926
0.302880 0.195090 0.069802
0.303640 0.123875 0.069381
0.304400 0.082595 0.068978
0.305160 0.044295 0.069084
0.305920 0.026980 0.069784
0.306680 0.108175 0.070018
0.307440 0.056845 0.070110
0.308200 0.027295 0.071552
0.308960 0.162420 0.070764
0.309720 0.132935 0.071835
0.310480 0.042010 0.070955
0.311240 -0.054955 0.070562
0.312000 -0.009010 0.070810
0.312760 0.076755 0.071241
0.313520 0.011935 0.070513
0.314280 0.139060 0.070354
0.315040 0.071285 0.071513
0.315800 -0.014300 0.072242
0.316560 0.028630 0.072829
0.317320 0.089760 0.072864
0.318080 0.024165 0.072970
0.318830 0.094055 0.073536
0.319590 0.031720 0.073175
0.320350 0.019530 0.073950
0.321110 0.011665 0.074289
0.321870 0.038470 0.074063
0.322630 0.019735 0.074137
0.323390 0.183855 0.075067
0.324150 0.050975 0.074512
0.324910 0.175920 0.074158
0.325670 0.068175 0.075032
0.326430 0.088005 0.074501
0.327190 0.097300 0.075608
0.327950 -0.011895 0.075099
0.328710 0.136445 0.075499
0.329470 0.079195 0.074551
0.330230 0.050955 0.075824
0.330990 0.060480 0.075269
0.331750 0.096815 0.076528
0.332510 0.015390 0.075626
0.333270 0.047210 0.075944
0.334030 -0.029475 0.075598
0.334790 0.072100 0.075994
0.335550 0.048260 0.076570
0.336310 -0.045250 0.076612
0.337070 0.006350 0.077242
0.337830 0.055600 0.076549
0.338590 0.081780 0.076719
0.339350 0.041515 0.076810
0.340110 -0.077820 0.077196
0.340870 0.054470 0.076496
0.341630 0.153655 0.076963
0.342390 -0.018090 0.077129
0.343150 0.069635 0.076584
0.343910 0.089710 0.077012
0.344670 0.072490 0.077652
0.345430 0.016080 0.077493
0.346190 -0.043315 0.077249
0.346950 0.072510 0.077535
0.347710 0.114030 0.077829
0.348470 0.014175 0.078434
0.349220 -0.032525 0.076535
0.349980 0.088915 0.078136
0.350740 0.080445 0.078465
0.351500 0.104490 0.076552
0.352260 0.044810 0.075339
0.353020 0.037480 0.074922
0.353780 -0.023820 0.074487
0.354540 0.162905 0.074077
0.355300 -0.004830 0.074374
0.356060 0.075635 0.074710
0.356820 0.061215 0.075110
0.357580 0.065770 0.075481
0.358340 -0.006585 0.076277
0.359100 0.042565 0.075619
0.359860 -0.117205 0.075495
0.360620 0.021185 0.074590
0.361380 0.043965 0.075513
0.362140 0.103255 0.075997
0.362900 -0.067180 0.075601
0.363660 0.075815 0.075198
0.364420 -0.002920 0.076234
0.365180 0.007905 0.075831
0.365940 0.147905 0.075219
0.366700 0.126715 0.076185
0.367460 0.062730 0.077458
0.368220 0.047150 0.077677
0.368980 0.105070 0.076856
0.369740 0.054170 0.079049
0.370500 -0.055260 0.078663
0.371260 -0.037490 0.078002
0.372020 0.087350 0.080113
0.372770 0.069900 0.079607
0.373530 0.101625 0.080852
0.374290 0.060950 0.080453
0.375050 0.089530 0.081400
0.375810 0.078920 0.080849
0.376570 0.079340 0.083246
0.377330 0.046780 0.082769
0.378090 0.031550 0.082107
0.378850 0.016540 0.083370
0.379610 -0.010165 0.084547
0.380370 0.194510 0.085516
0.381130 0.028155 0.085393
0.381890 -0.018505 0.085640
0.382650 0.034325 0.085499
0.383410 0.112350 0.087557
0.384170 0.011985 0.087433
0.384930 0.104065 0.088943
0.385690 -0.080000 0.086888
0.386450 0.062750 0.089664
0.387210 0.132295 0.090018
0.387970 0.027990 0.091354
0.388730 0.102115 0.090633
0.389490 0.123695 0.099300
0.390250 0.006080 0.091864
0.391010 0.237905 0.092981
0.391770 0.069465 0.094031
0.392520 0.160410 0.094632
0.393280 0.028535 0.093702
0.394040 0.136770 0.095580
0.394800 0.007910 0.095446
0.395560 0.043420 0.095792
0.396320 -0.008380 0.097624
0.397080 0.059140 0.097705
0.397840 0.029860 0.098525
0.398600 0.006890 0.100633
0.399360 0.117915 0.099438
0.400120 0.096640 0.099632
0.400880 0.016930 0.101616
0.401640 0.119715 0.101100
0.402400 0.074325 0.102348
0.403160 0.005175 0.103211
0.403920 0.127405 0.104908
0.404680 -0.036480 0.185608
0.405440 -0.056875 0.105661
0.406200 0.173185 0.105502
0.406960 0.131375 0.107603
0.407720 0.061900 0.105548
0.408480 0.065950 0.108911
0.409240 0.103795 0.106966
0.409990 -0.065560 0.106397
0.410750 0.044885 0.107885
0.411510 0.068185 0.108731
0.412270 0.042470 0.108822
0.413030 0.030735 0.109374
0.413790 0.060375 0.107475
0.414550 0.083210 0.108448
0.415310 0.129030 0.108218
0.416070 0.010050 0.109293
0.416830 -0.010445 0.110350
0.417590 0.134895 0.112016
0.418350 -0.016350 0.112641
0.419110 0.104325 0.113674
0.419870 0.156245 0.111722
0.420630 -0.023120 0.113939
0.421390 0.032490 0.113607
0.422150 0.088855 0.115202
0.422910 -0.032830 0.116322
0.423670 0.136455 0.118175
0.424430 -0.019880 0.118777
0.425190 0.052615 0.119162
0.425940 0.106810 0.121566
0.426700 0.031825 0.121450
0.427460 -0.032790 0.125251
0.428220 0.189835 0.123359
0.428980 0.135465 0.124639
0.429740 0.041345 0.127242
0.430500 0.111795 0.128218
0.431260 -0.029345 0.128971
0.432020 0.120285 0.132482
0.432780 0.138555 0.131867
0.433540 0.052480 0.135053
0.434300 0.056005 0.136025
0.435060 -0.051885 0.136068
