# Supplementary material for: De novo design of proteins housing excitonically coupled chlorophyll special pairs
Source: Nat Chem Biol. 2024 Jun 3;20(7):906–15. doi: 10.1038/s41589-024-01626-0 (PMC11213709; doi:10.1038/s41589-024-01626-0)
Supplement: Supplementary file 5 — Raw SAXS data for SP1, SP2 and SP3 apo proteins. [file 41589_2024_1626_MOESM5_ESM.zip › SAXS_data_Fig2/SP1_166uM/Average/SP1_166uM_snap_00022.sub.1.ave.dat]

0.010260 35.724645 5.253812
0.011020 33.955310 3.259438
0.011780 35.072920 2.285332
0.012540 33.024400 1.691878
0.013300 32.533815 1.368999
0.014060 33.292375 1.182168
0.014820 32.371440 1.095251
0.015580 31.678170 0.984607
0.016340 31.310665 0.886895
0.017100 31.679760 0.799604
0.017860 30.805585 0.738798
0.018620 31.380110 0.736574
0.019380 29.733565 0.660644
0.020140 30.074105 0.657956
0.020900 29.989930 0.595117
0.021660 28.883530 0.575332
0.022420 29.071215 0.530750
0.023180 29.005505 0.522801
0.023950 28.499710 0.509438
0.024710 28.808325 0.483023
0.025470 27.849390 0.451492
0.026230 27.692915 0.434226
0.026990 27.427405 0.431492
0.027750 27.463820 0.415516
0.028510 26.832165 0.399279
0.029270 26.456065 0.381337
0.030030 26.392645 0.368529
0.030790 25.958095 0.367984
0.031550 25.551515 0.363066
0.032310 25.049045 0.342730
0.033070 24.641280 0.343373
0.033830 24.220075 0.329724
0.034590 24.047715 0.332645
0.035350 23.516465 0.316750
0.036110 23.331445 0.315453
0.036870 23.403090 0.309399
0.037630 22.801250 0.299965
0.038390 22.646975 0.296139
0.039150 22.097205 0.292355
0.039910 21.791280 0.287132
0.040670 21.514920 0.280336
0.041430 20.895010 0.280042
0.042190 20.415720 0.267171
0.042950 20.234355 0.263748
0.043710 19.841135 0.257079
0.044470 19.696600 0.258826
0.045230 19.179140 0.252786
0.045990 18.729960 0.252334
0.046750 18.395475 0.243228
0.047510 18.545760 0.239395
0.048270 18.009340 0.236779
0.049030 17.654385 0.233030
0.049790 17.151625 0.229668
0.050550 16.718105 0.230580
0.051310 16.904770 0.222712
0.052070 16.284830 0.222076
0.052830 15.831660 0.217153
0.053590 15.752085 0.216294
0.054350 15.431400 0.214272
0.055110 15.080915 0.209526
0.055870 14.605165 0.207893
0.056630 14.205825 0.204848
0.057390 14.164530 0.200502
0.058150 13.623920 0.202040
0.058910 13.312305 0.196075
0.059670 12.983815 0.194236
0.060430 12.917475 0.190757
0.061190 12.589770 0.191418
0.061950 12.446910 0.187677
0.062710 12.229425 0.185513
0.063470 11.984485 0.184965
0.064230 11.422145 0.181676
0.064990 11.250430 0.181376
0.065750 10.978175 0.176506
0.066510 10.808985 0.174986
0.067270 10.451445 0.172104
0.068030 10.297300 0.170958
0.068790 10.048745 0.170608
0.069550 9.820310 0.166149
0.070310 9.672670 0.166280
0.071070 9.273220 0.164724
0.071830 9.247675 0.162864
0.072590 8.683415 0.162284
0.073350 8.461505 0.157479
0.074120 8.446400 0.156093
0.074880 8.051050 0.157585
0.075640 7.862975 0.154010
0.076400 7.593875 0.153409
0.077160 7.323400 0.152150
0.077920 7.169300 0.150226
0.078680 7.079300 0.150014
0.079440 6.878410 0.145767
0.080200 6.761695 0.144876
0.080960 6.505715 0.145120
0.081720 6.209050 0.142868
0.082480 6.203700 0.141874
0.083240 5.940120 0.139427
0.084000 5.730160 0.140039
0.084760 5.595110 0.141994
0.085520 5.433535 0.141747
0.086280 5.186205 0.141637
0.087040 5.157660 0.140739
0.087800 4.909495 0.140781
0.088560 4.859650 0.138939
0.089320 4.594160 0.145569
0.090080 4.434700 0.143646
0.090840 4.349555 0.144707
0.091600 4.122080 0.146202
0.092360 4.118880 0.145912
0.093120 3.913795 0.147054
0.093880 3.857645 0.142829
0.094640 3.624380 0.143607
0.095400 3.636285 0.141503
0.096160 3.445735 0.140771
0.096920 3.650555 0.137963
0.097680 3.272415 0.137928
0.098440 3.233000 0.137585
0.099200 3.081100 0.133727
0.099960 2.864395 0.136043
0.100720 2.814345 0.131899
0.101480 2.687985 0.130163
0.102240 2.502075 0.126761
0.103000 2.412040 0.126690
0.103760 2.466045 0.124862
0.104520 2.375270 0.124671
0.105280 2.293560 0.122260
0.106040 1.981085 0.120661
0.106800 2.011400 0.120506
0.107560 1.970970 0.119388
0.108320 1.956185 0.120127
0.109080 1.812180 0.119731
0.109840 1.862185 0.118547
0.110600 1.787035 0.118996
0.111360 1.628855 0.116892
0.112120 1.586470 0.114830
0.112880 1.411030 0.113540
0.113640 1.348550 0.113639
0.114400 1.310435 0.112235
0.115160 1.184555 0.113398
0.115920 1.422350 0.109661
0.116680 1.327260 0.110332
0.117440 1.121975 0.108370
0.118200 0.928330 0.109197
0.118960 0.875725 0.107581
0.119720 0.864510 0.107323
0.120480 0.904085 0.106920
0.121240 0.995785 0.107447
0.122000 0.888270 0.105276
0.122760 0.731620 0.104102
0.123520 0.821720 0.104445
0.124280 0.632090 0.103041
0.125040 0.685020 0.102804
0.125800 0.767125 0.101733
0.126560 0.637215 0.100400
0.127320 0.507555 0.100690
0.128080 0.606370 0.100007
0.128840 0.521875 0.098444
0.129600 0.509755 0.100011
0.130360 0.387365 0.097847
0.131120 0.449155 0.096970
0.131880 0.462765 0.097631
0.132640 0.413170 0.096478
0.133400 0.394020 0.098119
0.134160 0.402225 0.095601
0.134920 0.297175 0.095541
0.135680 0.346880 0.094151
0.136440 0.214450 0.093313
0.137200 0.361450 0.094441
0.137960 0.193820 0.092599
0.138730 0.220445 0.091917
0.139490 0.329055 0.092723
0.140250 0.339555 0.092861
0.141010 0.112915 0.091340
0.141770 0.157030 0.090948
0.142530 0.189735 0.089993
0.143290 0.167005 0.091241
0.144050 0.128310 0.090506
0.144810 0.067315 0.090293
0.145570 0.210535 0.090046
0.146330 0.254775 0.089356
0.147090 0.144335 0.089714
0.147850 0.191640 0.088494
0.148610 0.112095 0.087956
0.149370 0.108625 0.089158
0.150130 0.167335 0.089236
0.150890 0.171405 0.088161
0.151650 0.130115 0.088692
0.152410 0.064875 0.087019
0.153170 0.218795 0.086598
0.153930 0.162635 0.087458
0.154690 0.105230 0.085414
0.155450 0.191620 0.086029
0.156210 0.151225 0.085591
0.156970 0.081780 0.086047
0.157730 0.098640 0.085767
0.158490 0.136750 0.084611
0.159250 0.038010 0.084537
0.160010 0.092195 0.084243
0.160770 0.210010 0.084296
0.161530 0.136355 0.083653
0.162290 0.131435 0.083225
0.163050 0.217945 0.083508
0.163810 0.136175 0.083508
0.164570 0.157880 0.083151
0.165330 0.152340 0.082313
0.166090 0.201125 0.082196
0.166850 0.159485 0.082687
0.167610 0.168075 0.082694
0.168370 0.107070 0.082023
0.169130 0.113205 0.081895
0.169890 0.192210 0.081931
0.170650 0.148125 0.081280
0.171410 0.243835 0.079678
0.172170 0.302620 0.080339
0.172930 0.253850 0.081881
0.173690 0.146155 0.082373
0.174450 0.220170 0.082949
0.175210 0.195565 0.081963
0.175970 0.152345 0.083073
0.176730 0.109990 0.082875
0.177490 0.283160 0.083455
0.178250 0.273700 0.083773
0.179010 0.326650 0.084074
0.179770 0.092620 0.085085
0.180530 0.325375 0.086574
0.181290 0.124425 0.087383
0.182050 0.156765 0.086439
0.182810 0.236480 0.086414
0.183570 0.284060 0.087369
0.184330 0.239490 0.087776
0.185090 0.233820 0.088147
0.185850 0.346555 0.089024
0.186610 0.233990 0.089074
0.187370 0.193400 0.088094
0.188130 0.235110 0.088472
0.188890 0.278430 0.088225
0.189650 0.180420 0.088448
0.190410 0.284815 0.088801
0.191170 0.252985 0.089420
0.191930 0.244430 0.089105
0.192690 0.348710 0.089402
0.193450 0.346790 0.091202
0.194210 0.257685 0.090117
0.194970 0.313400 0.089208
0.195730 0.236345 0.091213
0.196490 0.294850 0.090852
0.197250 0.228760 0.090527
0.198010 0.379150 0.090583
0.198770 0.172745 0.090527
0.199530 0.319255 0.090873
0.200290 0.264830 0.091057
0.201050 0.240865 0.090456
0.201810 0.320565 0.091368
0.202570 0.262450 0.091662
0.203330 0.301605 0.089830
0.204090 0.291230 0.092129
0.204850 0.197860 0.091068
0.205610 0.265455 0.091061
0.206370 0.258490 0.091411
0.207130 0.406305 0.091531
0.207890 0.268055 0.091941
0.208650 0.361945 0.090852
0.209410 0.260695 0.092818
0.210170 0.184070 0.091963
0.210930 0.190680 0.091680
0.211690 0.319145 0.091708
0.212450 0.177345 0.090824
0.213210 0.301370 0.090884
0.213970 0.205560 0.091368
0.214730 0.345235 0.092125
0.215490 0.246895 0.091079
0.216250 0.229575 0.091517
0.217010 0.362385 0.091103
0.217770 0.237540 0.090820
0.218530 0.274340 0.091952
0.219290 0.125005 0.091878
0.220050 0.102555 0.090686
0.220810 0.304815 0.089590
0.221570 0.213070 0.089625
0.222330 0.198770 0.089134
0.223090 0.273480 0.089035
0.223850 0.137530 0.088624
0.224610 0.197255 0.088324
0.225370 0.208995 0.089445
0.226130 0.114720 0.087489
0.226890 0.178325 0.088373
0.227650 0.248160 0.086800
0.228410 0.159815 0.085764
0.229170 0.175440 0.086114
0.229930 0.185085 0.085594
0.230690 0.205490 0.085909
0.231450 0.213860 0.084006
0.232210 0.162815 0.085576
0.232970 0.274410 0.083681
0.233730 0.209680 0.084975
0.234490 0.059765 0.083472
0.235250 0.168460 0.082758
0.236010 0.316650 0.083660
0.236770 0.190095 0.084455
0.237530 0.231400 0.083398
0.238290 0.199375 0.081429
0.239050 0.182620 0.081521
0.239810 0.174780 0.081655
0.240570 0.120965 0.082221
0.241330 0.171435 0.081121
0.242090 0.301200 0.081298
0.242850 0.152235 0.080382
0.243610 0.084550 0.081241
0.244370 0.236790 0.081036
0.245130 0.194510 0.080007
0.245890 0.148625 0.080113
0.246650 0.172905 0.079017
0.247410 0.026060 0.078960
0.248170 0.119700 0.079112
0.248930 0.029035 0.078055
0.249690 0.100200 0.078808
0.250450 0.019425 0.078642
0.251210 0.123640 0.078359
0.251970 0.151580 0.078292
0.252730 0.075445 0.077093
0.253490 0.160915 0.077709
0.254250 0.097040 0.077401
0.255010 0.120750 0.076513
0.255770 0.188310 0.076400
0.256530 0.105850 0.076588
0.257290 0.102140 0.076648
0.258050 0.145675 0.076322
0.258810 0.124500 0.076202
0.259570 0.134485 0.076291
0.260330 0.082350 0.075244
0.261090 -0.054055 0.075315
0.261850 0.113330 0.075516
0.262610 0.135520 0.076036
0.263370 0.220440 0.074936
0.264130 0.035125 0.073586
0.264890 0.139370 0.074059
0.265650 0.163070 0.074282
0.266410 0.197455 0.074162
0.267170 0.125595 0.074081
0.267930 0.153135 0.073773
0.268690 0.145820 0.072631
0.269450 0.262630 0.072815
0.270210 0.057765 0.073299
0.270970 0.096695 0.073041
0.271720 0.100825 0.072005
0.272480 -0.036385 0.072196
0.273240 -0.014830 0.071871
0.274000 0.168025 0.072535
0.274760 0.015280 0.071612
0.275520 -0.008720 0.072291
0.276280 0.102415 0.071641
0.277040 0.156895 0.071365
0.277800 0.118910 0.071043
0.278560 0.042990 0.071620
0.279320 0.050850 0.070849
0.280080 0.033960 0.070050
0.280840 -0.001260 0.070891
0.281600 0.026990 0.070057
0.282360 0.085960 0.070078
0.283120 0.059025 0.070014
0.283880 0.113215 0.070435
0.284640 0.104180 0.070750
0.285400 0.068500 0.070534
0.286160 -0.051845 0.069809
0.286920 0.124590 0.070824
0.287680 0.080385 0.069353
0.288440 0.007470 0.069943
0.289200 0.093575 0.069427
0.289960 -0.006975 0.069954
0.290720 -0.056715 0.069996
0.291480 0.045470 0.070117
0.292240 0.004355 0.069989
0.293000 0.048305 0.070778
0.293760 0.083670 0.071029
0.294520 0.056685 0.070743
0.295280 0.096910 0.070919
0.296040 0.150635 0.070849
0.296800 0.118555 0.070813
0.297560 0.050835 0.071061
0.298320 0.036675 0.070863
0.299080 0.037875 0.070651
0.299840 0.138480 0.070191
0.300600 0.034575 0.069912
0.301360 0.083450 0.069770
0.302120 0.089050 0.069544
0.302880 0.057785 0.069841
0.303640 0.138460 0.069003
0.304400 0.076265 0.069190
0.305160 0.068910 0.069876
0.305920 -0.058240 0.069728
0.306680 -0.017050 0.070948
0.307440 0.044015 0.069841
0.308200 0.021160 0.069830
0.308960 -0.082990 0.070382
0.309720 -0.025220 0.070552
0.310480 0.045520 0.071220
0.311240 0.072110 0.070852
0.312000 0.096410 0.070520
0.312760 0.039490 0.070591
0.313520 0.070945 0.071499
0.314280 0.038015 0.071132
0.315040 0.082930 0.072026
0.315800 0.063590 0.072885
0.316560 0.059185 0.073243
0.317320 0.055965 0.073243
0.318080 0.105160 0.073345
0.318830 0.100665 0.074176
0.319590 -0.025170 0.073561
0.320350 -0.005420 0.073564
0.321110 0.075655 0.074788
0.321870 0.107110 0.074392
0.322630 -0.001460 0.074045
0.323390 0.009025 0.075074
0.324150 0.107115 0.075435
0.324910 0.036805 0.074579
0.325670 0.059575 0.075050
0.326430 0.025965 0.074399
0.327190 -0.040280 0.076079
0.327950 0.017980 0.074657
0.328710 0.041970 0.074512
0.329470 0.028450 0.074692
0.330230 0.117270 0.076064
0.330990 0.072755 0.075226
0.331750 -0.058170 0.075750
0.332510 0.135365 0.076521
0.333270 -0.058805 0.075576
0.334030 0.003220 0.076450
0.334790 -0.065955 0.075799
0.335550 0.072480 0.076050
0.336310 -0.027325 0.075393
0.337070 0.143435 0.076531
0.337830 -0.035180 0.076708
0.338590 0.111710 0.077610
0.339350 0.106735 0.076280
0.340110 0.013925 0.076407
0.340870 0.020415 0.076740
0.341630 -0.047480 0.077288
0.342390 0.045320 0.076305
0.343150 0.073805 0.077298
0.343910 0.110880 0.077221
0.344670 0.098870 0.078370
0.345430 -0.037430 0.078073
0.346190 0.049845 0.076963
0.346950 0.007850 0.077719
0.347710 -0.020580 0.078073
0.348470 0.023625 0.077988
0.349220 -0.002450 0.077790
0.349980 0.075385 0.078122
0.350740 0.033575 0.078564
0.351500 -0.023570 0.076354
0.352260 -0.005030 0.075771
0.353020 0.078670 0.074293
0.353780 0.026880 0.074448
0.354540 0.041205 0.073501
0.355300 0.024990 0.074388
0.356060 -0.044510 0.075679
0.356820 -0.010090 0.075230
0.357580 0.095230 0.075994
0.358340 0.044255 0.076637
0.359100 -0.077030 0.075470
0.359860 0.066090 0.076326
0.360620 0.035765 0.075354
0.361380 0.038630 0.075760
0.362140 -0.007035 0.075576
0.362900 -0.028410 0.075064
0.363660 0.017700 0.075400
0.364420 0.041700 0.075520
0.365180 -0.045160 0.076524
0.365940 0.078740 0.076499
0.366700 0.003455 0.076269
0.367460 -0.025140 0.077207
0.368220 -0.020345 0.077815
0.368980 0.059270 0.077486
0.369740 -0.106280 0.078402
0.370500 0.120195 0.078069
0.371260 -0.054130 0.078844
0.372020 0.039050 0.079028
0.372770 -0.093135 0.080877
0.373530 0.068600 0.080138
0.374290 0.040235 0.080799
0.375050 0.199705 0.080180
0.375810 0.086075 0.082245
0.376570 0.022735 0.082083
0.377330 0.091900 0.082924
0.378090 0.073390 0.082348
0.378850 -0.016565 0.083904
0.379610 -0.027695 0.084190
0.380370 0.105475 0.084321
0.381130 0.046250 0.084448
0.381890 0.004405 0.085732
0.382650 0.048890 0.085994
0.383410 0.067520 0.087330
0.384170 0.090845 0.087677
0.384930 -0.010615 0.088929
0.385690 0.088915 0.088801
0.386450 0.019980 0.088646
0.387210 0.079700 0.089441
0.387970 0.020880 0.091047
0.388730 0.039110 0.091064
0.389490 0.052360 0.102245
0.390250 0.034805 0.092687
0.391010 0.007110 0.091683
0.391770 0.058945 0.094038
0.392520 -0.048410 0.095028
0.393280 -0.039965 0.093978
0.394040 0.010805 0.096322
0.394800 0.006920 0.096206
0.395560 0.017495 0.096414
0.396320 0.148270 0.097564
0.397080 -0.080040 0.097822
0.397840 -0.066965 0.097992
0.398600 -0.070625 0.099682
0.399360 0.057800 0.100113
0.400120 -0.004785 0.101892
0.400880 -0.062025 0.101322
0.401640 0.033705 0.103076
0.402400 0.087475 0.100923
0.403160 0.045575 0.101665
0.403920 -0.010820 0.104473
0.404680 0.002795 0.214562
0.405440 0.019580 0.106029
0.406200 0.048240 0.104081
0.406960 -0.091705 0.106616
0.407720 0.172875 0.108066
0.408480 0.061230 0.107461
0.409240 0.038245 0.106040
0.409990 0.012910 0.106782
0.410750 -0.011005 0.107804
0.411510 0.062375 0.107164
0.412270 -0.002745 0.109834
0.413030 0.068355 0.109321
0.413790 0.082735 0.110820
0.414550 -0.030265 0.109470
0.415310 0.028115 0.110516
0.416070 0.055140 0.111188
0.416830 0.015775 0.110255
0.417590 0.020420 0.113483
0.418350 0.017610 0.111287
0.419110 0.171500 0.111846
0.419870 -0.055670 0.112214
0.420630 -0.167610 0.113299
0.421390 -0.017495 0.113487
0.422150 -0.044945 0.114091
0.422910 0.096520 0.116651
0.423670 -0.069905 0.117737
0.424430 0.094390 0.117832
0.425190 0.063325 0.122302
0.425940 0.094675 0.121690
0.426700 0.151400 0.123769
0.427460 0.091005 0.123752
0.428220 0.189715 0.123023
0.428980 0.041195 0.124763
0.429740 0.015020 0.125760
0.430500 0.060500 0.128423
0.431260 -0.012975 0.126683
0.432020 -0.021200 0.129003
0.432780 0.037775 0.133108
0.433540 0.131285 0.136347
0.434300 0.021395 0.134774
0.435060 0.132580 0.136174
