# Supplementary material for: De novo design of proteins housing excitonically coupled chlorophyll special pairs
Source: Nat Chem Biol. 2024 Jun 3;20(7):906–15. doi: 10.1038/s41589-024-01626-0 (PMC11213709; doi:10.1038/s41589-024-01626-0)
Supplement: Supplementary file 5 — Raw SAXS data for SP1, SP2 and SP3 apo proteins. [file 41589_2024_1626_MOESM5_ESM.zip › SAXS_data_Fig2/SP1_166uM/Average/SP1_166uM_snap_00036.sub.1.ave.dat]

0.010260 34.213705 5.291715
0.011020 33.145590 3.101071
0.011780 31.970885 2.472033
0.012540 33.492715 1.707744
0.013300 31.355770 1.410286
0.014060 32.483440 1.256386
0.014820 30.875985 1.020566
0.015580 31.595205 0.959933
0.016340 30.571235 0.875718
0.017100 31.391735 0.826011
0.017860 29.368930 0.762970
0.018620 29.165820 0.716206
0.019380 29.228105 0.655499
0.020140 29.461555 0.635389
0.020900 29.003765 0.593048
0.021660 28.636225 0.563037
0.022420 29.107660 0.524615
0.023180 28.809330 0.527793
0.023950 27.850225 0.497270
0.024710 27.622905 0.474406
0.025470 27.392710 0.452192
0.026230 27.239180 0.432199
0.026990 26.654310 0.426404
0.027750 26.552420 0.406050
0.028510 26.294800 0.402422
0.029270 26.131725 0.386054
0.030030 25.459445 0.376114
0.030790 24.771570 0.358801
0.031550 25.390040 0.357100
0.032310 24.742095 0.348144
0.033070 24.284750 0.337804
0.033830 24.489455 0.331818
0.034590 23.623265 0.323639
0.035350 23.488725 0.301726
0.036110 22.895885 0.322624
0.036870 23.048660 0.307854
0.037630 22.125640 0.294993
0.038390 22.154705 0.290898
0.039150 21.556135 0.286086
0.039910 21.427530 0.282111
0.040670 21.016910 0.280308
0.041430 20.819250 0.277914
0.042190 20.344400 0.269120
0.042950 20.257205 0.265198
0.043710 19.390290 0.259950
0.044470 19.385895 0.253168
0.045230 19.215535 0.252072
0.045990 19.213775 0.250647
0.046750 18.217165 0.245675
0.047510 17.972175 0.236294
0.048270 17.676050 0.237405
0.049030 17.640220 0.232454
0.049790 17.196865 0.225601
0.050550 16.762550 0.224342
0.051310 16.833935 0.223688
0.052070 16.038505 0.222337
0.052830 15.891475 0.215728
0.053590 15.491500 0.215078
0.054350 15.325500 0.214459
0.055110 14.974050 0.208755
0.055870 14.767970 0.210527
0.056630 14.664290 0.208840
0.057390 14.265230 0.198388
0.058150 13.942550 0.201086
0.058910 13.571465 0.195240
0.059670 13.112295 0.196107
0.060430 12.713335 0.195212
0.061190 12.524875 0.188840
0.061950 12.243575 0.188554
0.062710 12.170995 0.186711
0.063470 11.953035 0.184289
0.064230 11.506880 0.184289
0.064990 11.173715 0.178649
0.065750 10.927520 0.176294
0.066510 10.586985 0.173674
0.067270 10.385250 0.171782
0.068030 10.180235 0.170354
0.068790 9.852485 0.171093
0.069550 9.726850 0.166167
0.070310 9.432195 0.165145
0.071070 9.316235 0.162458
0.071830 9.222325 0.161563
0.072590 8.885405 0.159162
0.073350 8.769380 0.158494
0.074120 8.542985 0.157486
0.074880 8.121430 0.154629
0.075640 7.737835 0.151807
0.076400 7.706950 0.154395
0.077160 7.531280 0.151867
0.077920 7.424880 0.152921
0.078680 7.387925 0.147861
0.079440 6.956550 0.147454
0.080200 6.874120 0.147779
0.080960 6.502090 0.145453
0.081720 6.337710 0.142132
0.082480 6.088665 0.140537
0.083240 6.259375 0.140028
0.084000 5.962890 0.142284
0.084760 5.785755 0.142698
0.085520 5.614300 0.141079
0.086280 5.322105 0.140778
0.087040 5.339480 0.140258
0.087800 5.030885 0.140078
0.088560 4.984460 0.142012
0.089320 4.674165 0.144869
0.090080 4.631660 0.144890
0.090840 4.439345 0.144173
0.091600 4.182165 0.146068
0.092360 4.271540 0.145495
0.093120 3.900605 0.146305
0.093880 4.048105 0.143858
0.094640 3.879125 0.144399
0.095400 3.719515 0.141973
0.096160 3.642865 0.139862
0.096920 3.525765 0.141093
0.097680 3.406405 0.138045
0.098440 3.121560 0.136181
0.099200 3.007045 0.133900
0.099960 2.873845 0.132397
0.100720 2.889565 0.134661
0.101480 2.856920 0.129668
0.102240 2.633655 0.127620
0.103000 2.539645 0.125912
0.103760 2.408915 0.125636
0.104520 2.433495 0.123366
0.105280 2.316690 0.120873
0.106040 2.150775 0.120152
0.106800 1.987720 0.118197
0.107560 2.060425 0.118649
0.108320 1.922415 0.117762
0.109080 2.077610 0.120085
0.109840 1.846890 0.119077
0.110600 1.756890 0.117592
0.111360 1.733020 0.116934
0.112120 1.635455 0.116273
0.112880 1.551310 0.113391
0.113640 1.423340 0.114618
0.114400 1.206670 0.110891
0.115160 1.461755 0.112044
0.115920 1.271995 0.109820
0.116680 1.210445 0.109692
0.117440 1.201945 0.109127
0.118200 1.135955 0.107341
0.118960 1.069120 0.107203
0.119720 0.993615 0.107984
0.120480 0.903140 0.106708
0.121240 0.899715 0.107079
0.122000 0.965640 0.106220
0.122760 0.938220 0.105502
0.123520 0.761955 0.103550
0.124280 0.838815 0.103494
0.125040 0.683495 0.103769
0.125800 0.693400 0.101761
0.126560 0.650705 0.099954
0.127320 0.529075 0.100389
0.128080 0.579495 0.100905
0.128840 0.645420 0.099682
0.129600 0.605720 0.099731
0.130360 0.472965 0.098147
0.131120 0.495805 0.096153
0.131880 0.584200 0.097627
0.132640 0.419575 0.096117
0.133400 0.381500 0.095916
0.134160 0.340775 0.095212
0.134920 0.384290 0.095728
0.135680 0.330200 0.095534
0.136440 0.259755 0.094572
0.137200 0.335490 0.093967
0.137960 0.249480 0.092535
0.138730 0.189470 0.091528
0.139490 0.246350 0.091715
0.140250 0.250610 0.092755
0.141010 0.279395 0.091521
0.141770 0.081200 0.091227
0.142530 0.306445 0.090407
0.143290 0.437740 0.090184
0.144050 0.235150 0.090297
0.144810 0.213675 0.090962
0.145570 0.222695 0.090640
0.146330 0.260800 0.089286
0.147090 0.202510 0.088356
0.147850 0.105780 0.088752
0.148610 0.233640 0.088193
0.149370 0.255205 0.088904
0.150130 0.186245 0.088041
0.150890 0.224170 0.087712
0.151650 0.170745 0.087624
0.152410 0.107060 0.086630
0.153170 0.188170 0.086280
0.153930 0.198835 0.086178
0.154690 0.141070 0.085948
0.155450 0.183370 0.086779
0.156210 0.292960 0.085368
0.156970 0.125865 0.085644
0.157730 0.226815 0.085400
0.158490 0.200940 0.084816
0.159250 0.196375 0.084880
0.160010 0.237725 0.084473
0.160770 0.093180 0.084098
0.161530 0.321670 0.083147
0.162290 0.283495 0.083794
0.163050 0.264850 0.083232
0.163810 0.263295 0.082051
0.164570 0.222215 0.083133
0.165330 0.288570 0.082359
0.166090 0.220145 0.082016
0.166850 0.244235 0.081496
0.167610 0.213870 0.081008
0.168370 0.168925 0.081029
0.169130 0.137365 0.081231
0.169890 0.109360 0.080817
0.170650 0.243060 0.080506
0.171410 0.178370 0.080078
0.172170 0.293480 0.080230
0.172930 0.259435 0.082016
0.173690 0.237325 0.082815
0.174450 0.211545 0.082496
0.175210 0.197850 0.082564
0.175970 0.270395 0.083929
0.176730 0.309435 0.081856
0.177490 0.247820 0.081970
0.178250 0.194215 0.082984
0.179010 0.241900 0.084583
0.179770 0.155520 0.086312
0.180530 0.163820 0.086223
0.181290 0.235465 0.086517
0.182050 0.232225 0.086768
0.182810 0.210385 0.087461
0.183570 0.346015 0.087058
0.184330 0.369580 0.087274
0.185090 0.348785 0.088129
0.185850 0.381120 0.087907
0.186610 0.341495 0.089155
0.187370 0.344550 0.087214
0.188130 0.297460 0.088384
0.188890 0.318640 0.088260
0.189650 0.190190 0.088129
0.190410 0.306710 0.089883
0.191170 0.398740 0.089360
0.191930 0.315710 0.090665
0.192690 0.289960 0.089356
0.193450 0.314135 0.089204
0.194210 0.379790 0.091071
0.194970 0.250160 0.089632
0.195730 0.257735 0.090902
0.196490 0.249395 0.090106
0.197250 0.313535 0.090647
0.198010 0.336045 0.091414
0.198770 0.340870 0.090170
0.199530 0.313900 0.090576
0.200290 0.169750 0.091114
0.201050 0.301920 0.090021
0.201810 0.363065 0.090463
0.202570 0.470760 0.090110
0.203330 0.260130 0.089767
0.204090 0.315725 0.090598
0.204850 0.352505 0.090686
0.205610 0.278000 0.091110
0.206370 0.326195 0.089947
0.207130 0.283755 0.089940
0.207890 0.237090 0.091460
0.208650 0.164165 0.091623
0.209410 0.283370 0.091584
0.210170 0.365670 0.091768
0.210930 0.294870 0.091273
0.211690 0.320165 0.091220
0.212450 0.188060 0.090025
0.213210 0.272050 0.090739
0.213970 0.168670 0.091181
0.214730 0.262715 0.090431
0.215490 0.248640 0.090838
0.216250 0.193370 0.090820
0.217010 0.231890 0.091071
0.217770 0.091210 0.089183
0.218530 0.119730 0.090205
0.219290 0.340350 0.088879
0.220050 0.221605 0.090746
0.220810 0.251145 0.090545
0.221570 0.371700 0.090619
0.222330 0.340930 0.090240
0.223090 0.168355 0.089547
0.223850 0.243285 0.089947
0.224610 0.211845 0.087740
0.225370 0.232700 0.087832
0.226130 0.118785 0.087606
0.226890 0.280465 0.086528
0.227650 0.308220 0.087203
0.228410 0.148515 0.085852
0.229170 0.190910 0.086086
0.229930 0.270860 0.085209
0.230690 0.181845 0.085400
0.231450 0.253410 0.084919
0.232210 0.288060 0.084572
0.232970 0.197955 0.085159
0.233730 0.213475 0.084356
0.234490 0.146995 0.083967
0.235250 0.222475 0.084586
0.236010 0.214770 0.082744
0.236770 0.172545 0.083692
0.237530 0.197715 0.083193
0.238290 0.164290 0.081549
0.239050 0.217310 0.082171
0.239810 0.203560 0.082157
0.240570 0.282170 0.081308
0.241330 0.204765 0.082086
0.242090 0.172605 0.081506
0.242850 0.230465 0.080594
0.243610 0.255700 0.081464
0.244370 0.195580 0.080619
0.245130 0.167445 0.080743
0.245890 0.124290 0.080106
0.246650 0.204090 0.079802
0.247410 0.181085 0.079084
0.248170 0.121330 0.079328
0.248930 0.118690 0.079392
0.249690 0.097810 0.078780
0.250450 0.136750 0.079353
0.251210 0.204955 0.078179
0.251970 0.219515 0.078281
0.252730 0.233775 0.077369
0.253490 0.198835 0.078278
0.254250 0.124155 0.077008
0.255010 0.184545 0.076849
0.255770 0.090465 0.076436
0.256530 0.102665 0.076241
0.257290 0.182965 0.077207
0.258050 0.089925 0.075608
0.258810 0.064150 0.076139
0.259570 0.083790 0.075994
0.260330 0.205925 0.075605
0.261090 0.180800 0.075806
0.261850 0.142330 0.075064
0.262610 0.077840 0.075375
0.263370 0.145550 0.074272
0.264130 0.161445 0.074289
0.264890 0.184955 0.074024
0.265650 0.153690 0.074098
0.266410 0.125915 0.072847
0.267170 0.087110 0.073914
0.267930 0.089025 0.073854
0.268690 0.183040 0.072733
0.269450 0.089710 0.073490
0.270210 0.069110 0.072613
0.270970 0.231360 0.073324
0.271720 0.136770 0.072252
0.272480 0.112750 0.071931
0.273240 0.068715 0.072489
0.274000 0.093290 0.072401
0.274760 0.031800 0.071874
0.275520 0.034635 0.071757
0.276280 0.141200 0.071807
0.277040 0.118465 0.071436
0.277800 0.054635 0.071333
0.278560 0.079190 0.071252
0.279320 0.018340 0.070629
0.280080 0.125275 0.070873
0.280840 0.065845 0.070301
0.281600 0.076410 0.070230
0.282360 0.104675 0.070774
0.283120 0.124250 0.069696
0.283880 0.177605 0.070778
0.284640 0.173805 0.070364
0.285400 0.158465 0.069424
0.286160 0.067145 0.069767
0.286920 0.172425 0.070393
0.287680 0.042925 0.070081
0.288440 0.122790 0.070467
0.289200 0.084260 0.070382
0.289960 0.127355 0.069173
0.290720 0.011830 0.070230
0.291480 0.045005 0.071011
0.292240 0.038125 0.070209
0.293000 0.130745 0.070424
0.293760 0.153180 0.070453
0.294520 0.103275 0.071033
0.295280 0.023880 0.070672
0.296040 -0.023810 0.070859
0.296800 0.096015 0.070488
0.297560 0.038005 0.070488
0.298320 -0.003215 0.070523
0.299080 0.113030 0.070569
0.299840 0.093705 0.070693
0.300600 -0.003765 0.069926
0.301360 0.047790 0.069607
0.302120 0.058250 0.069880
0.302880 -0.008885 0.069696
0.303640 0.039660 0.069710
0.304400 -0.019260 0.069314
0.305160 0.028285 0.068780
0.305920 0.050020 0.069576
0.306680 0.065025 0.070117
0.307440 0.038875 0.070332
0.308200 0.064435 0.070438
0.308960 0.054185 0.071096
0.309720 0.156865 0.070962
0.310480 0.039295 0.070767
0.311240 0.039905 0.071584
0.312000 0.048820 0.070672
0.312760 0.077365 0.071644
0.313520 0.023215 0.070414
0.314280 0.017415 0.071874
0.315040 0.127450 0.072062
0.315800 0.071940 0.072394
0.316560 -0.012935 0.073260
0.317320 0.047040 0.074070
0.318080 0.042750 0.073716
0.318830 0.044065 0.073518
0.319590 0.035450 0.073571
0.320350 0.202555 0.073561
0.321110 0.156270 0.074109
0.321870 0.101725 0.073702
0.322630 0.127700 0.074211
0.323390 0.126965 0.074646
0.324150 0.022120 0.074820
0.324910 0.067855 0.074710
0.325670 0.079075 0.075283
0.326430 0.037655 0.075707
0.327190 0.055855 0.074696
0.327950 -0.046095 0.074554
0.328710 0.055740 0.075693
0.329470 0.103095 0.075760
0.330230 0.055000 0.075283
0.330990 0.092920 0.075743
0.331750 0.117410 0.075368
0.332510 -0.084615 0.075393
0.333270 0.160880 0.075219
0.334030 0.035110 0.076308
0.334790 0.069520 0.075969
0.335550 -0.001540 0.075675
0.336310 0.085655 0.076475
0.337070 0.018515 0.075898
0.337830 0.132815 0.076478
0.338590 0.075650 0.077376
0.339350 0.092650 0.075813
0.340110 0.100625 0.077228
0.340870 0.053165 0.076934
0.341630 0.045070 0.077984
0.342390 0.116115 0.076874
0.343150 0.036850 0.076832
0.343910 0.124675 0.078345
0.344670 0.179010 0.076938
0.345430 0.089920 0.077327
0.346190 0.084690 0.077528
0.346950 0.115330 0.078076
0.347710 0.119665 0.078356
0.348470 0.089345 0.077928
0.349220 0.091910 0.077203
0.349980 0.037885 0.077571
0.350740 0.148275 0.078002
0.351500 0.040185 0.075428
0.352260 0.104780 0.075407
0.353020 0.149210 0.073883
0.353780 0.044510 0.073518
0.354540 0.015110 0.073511
0.355300 0.007225 0.074576
0.356060 0.167130 0.075272
0.356820 0.049105 0.075149
0.357580 0.155805 0.075442
0.358340 0.042480 0.075438
0.359100 0.081690 0.075173
0.359860 0.026045 0.076192
0.360620 0.080075 0.075276
0.361380 0.084615 0.075725
0.362140 0.021645 0.075693
0.362900 0.025025 0.075389
0.363660 0.084585 0.075184
0.364420 0.140385 0.076110
0.365180 0.135875 0.075778
0.365940 0.070085 0.075265
0.366700 0.124805 0.075979
0.367460 0.042870 0.077203
0.368220 0.069385 0.077613
0.368980 -0.027660 0.078172
0.369740 0.134990 0.077769
0.370500 0.060915 0.078232
0.371260 0.117900 0.078791
0.372020 0.053680 0.079165
0.372770 0.092435 0.079901
0.373530 0.067045 0.079830
0.374290 0.059540 0.080279
0.375050 0.000275 0.081549
0.375810 0.046290 0.082051
0.376570 0.049410 0.082185
0.377330 0.097375 0.083144
0.378090 0.035580 0.082864
0.378850 0.234180 0.084017
0.379610 0.154715 0.084703
0.380370 0.007465 0.084211
0.381130 0.123240 0.084975
0.381890 0.033360 0.085453
0.382650 0.066655 0.087486
0.383410 0.088025 0.087047
0.384170 0.003630 0.086931
0.384930 -0.136545 0.087168
0.385690 0.126610 0.089081
0.386450 0.115430 0.089618
0.387210 -0.002550 0.089933
0.387970 0.121545 0.090262
0.388730 0.104585 0.091330
0.389490 0.212390 0.099834
0.390250 -0.057785 0.092574
0.391010 0.109625 0.093232
0.391770 0.066510 0.095230
0.392520 0.160815 0.093639
0.393280 0.088845 0.094890
0.394040 0.010610 0.095237
0.394800 0.072980 0.096634
0.395560 0.020580 0.095608
0.396320 0.085530 0.097373
0.397080 -0.009710 0.097850
0.397840 0.077485 0.098720
0.398600 0.116415 0.099816
0.399360 0.051990 0.100732
0.400120 0.074855 0.101414
0.400880 -0.028260 0.101846
0.401640 -0.034890 0.102274
0.402400 0.120915 0.100679
0.403160 0.099555 0.103469
0.403920 0.078855 0.102054
0.404680 0.178695 0.218511
0.405440 -0.019770 0.104420
0.406200 0.072855 0.105216
0.406960 0.054510 0.105371
0.407720 -0.072895 0.106818
0.408480 0.067400 0.106743
0.409240 0.177395 0.106354
0.409990 0.005410 0.109830
0.410750 0.224985 0.105979
0.411510 0.170380 0.107224
0.412270 0.169450 0.107401
0.413030 0.093435 0.108557
0.413790 0.125485 0.108607
0.414550 0.133770 0.108030
0.415310 0.056720 0.109593
0.416070 0.059525 0.111277
0.416830 0.131020 0.110672
0.417590 0.110960 0.111736
0.418350 0.069790 0.110690
0.419110 0.143375 0.113264
0.419870 0.016035 0.111496
0.420630 -0.065490 0.112907
0.421390 0.127920 0.113363
0.422150 0.007415 0.115368
0.422910 0.031265 0.116199
0.423670 0.138180 0.115350
0.424430 0.076775 0.118946
0.425190 0.038065 0.119024
0.425940 0.146315 0.120421
0.426700 0.109820 0.120279
0.427460 0.098070 0.122857
0.428220 0.010105 0.125166
0.428980 0.188660 0.125835
0.429740 -0.032280 0.127702
0.430500 -0.013425 0.128158
0.431260 0.058605 0.128787
0.432020 -0.004735 0.129477
0.432780 0.111195 0.131004
0.433540 -0.018290 0.134707
0.434300 -0.044835 0.135477
0.435060 0.096105 0.134364
