# Supplementary material for: De novo design of proteins housing excitonically coupled chlorophyll special pairs
Source: Nat Chem Biol. 2024 Jun 3;20(7):906–15. doi: 10.1038/s41589-024-01626-0 (PMC11213709; doi:10.1038/s41589-024-01626-0)
Supplement: Supplementary file 5 — Raw SAXS data for SP1, SP2 and SP3 apo proteins. [file 41589_2024_1626_MOESM5_ESM.zip › SAXS_data_Fig2/SP1_166uM/Average/SP1_166uM_snap_00043.sub.1.ave.dat]

0.010260 34.413560 5.487341
0.011020 32.573525 3.405934
0.011780 32.405175 2.409123
0.012540 34.535230 1.657122
0.013300 31.484470 1.399936
0.014060 31.379460 1.257465
0.014820 31.702215 1.069993
0.015580 31.635420 0.970067
0.016340 31.102250 0.882825
0.017100 30.573630 0.810704
0.017860 31.485865 0.752217
0.018620 30.844385 0.735057
0.019380 29.567830 0.647762
0.020140 29.624355 0.649897
0.020900 29.414150 0.616821
0.021660 29.304065 0.557670
0.022420 28.766825 0.535764
0.023180 28.852730 0.509905
0.023950 28.783670 0.484325
0.024710 28.373470 0.467161
0.025470 27.938100 0.450230
0.026230 27.772785 0.436818
0.026990 27.281050 0.424162
0.027750 27.616730 0.410785
0.028510 26.719675 0.403762
0.029270 25.755620 0.386025
0.030030 26.263660 0.372744
0.030790 25.370810 0.370117
0.031550 25.835080 0.364537
0.032310 25.524250 0.345714
0.033070 24.589345 0.336941
0.033830 24.327120 0.331552
0.034590 23.935125 0.328628
0.035350 23.139845 0.317666
0.036110 23.151655 0.323154
0.036870 23.053455 0.311252
0.037630 22.303150 0.300509
0.038390 22.245480 0.295987
0.039150 22.115305 0.288098
0.039910 21.589460 0.283490
0.040670 21.237570 0.277984
0.041430 20.740450 0.276800
0.042190 20.729285 0.266478
0.042950 20.208330 0.262928
0.043710 19.797340 0.257306
0.044470 19.438435 0.262256
0.045230 19.207735 0.250336
0.045990 18.626420 0.250170
0.046750 18.482655 0.243232
0.047510 18.395285 0.237854
0.048270 17.902405 0.233214
0.049030 17.626735 0.230159
0.049790 17.318815 0.228200
0.050550 16.806590 0.228628
0.051310 16.883270 0.224074
0.052070 16.497015 0.219310
0.052830 15.753110 0.214880
0.053590 15.626590 0.217118
0.054350 15.285775 0.212302
0.055110 15.054155 0.213423
0.055870 14.714860 0.205057
0.056630 14.281090 0.208419
0.057390 13.959625 0.199038
0.058150 13.693180 0.198122
0.058910 13.311690 0.199685
0.059670 13.071900 0.191298
0.060430 12.890285 0.189760
0.061190 12.510990 0.188893
0.061950 12.218335 0.186347
0.062710 11.854685 0.185845
0.063470 11.942250 0.184982
0.064230 11.391720 0.182903
0.064990 11.138765 0.179165
0.065750 10.903100 0.177062
0.066510 10.779990 0.177588
0.067270 10.460870 0.171411
0.068030 10.387265 0.174445
0.068790 10.071435 0.171029
0.069550 9.764330 0.167748
0.070310 9.573605 0.168236
0.071070 9.334180 0.163907
0.071830 8.969545 0.166192
0.072590 8.708925 0.165293
0.073350 8.454785 0.156202
0.074120 8.233960 0.154307
0.074880 8.094695 0.158412
0.075640 7.736245 0.153780
0.076400 7.558140 0.154802
0.077160 7.381585 0.150898
0.077920 7.387145 0.152263
0.078680 7.077170 0.148140
0.079440 6.882370 0.144392
0.080200 6.779500 0.145184
0.080960 6.533850 0.143327
0.081720 6.449480 0.143914
0.082480 6.232165 0.140817
0.083240 5.715680 0.140361
0.084000 5.727645 0.140672
0.084760 5.542900 0.142638
0.085520 5.390530 0.141393
0.086280 5.318285 0.141605
0.087040 5.154315 0.141475
0.087800 5.069305 0.140166
0.088560 4.959655 0.142465
0.089320 4.694970 0.143190
0.090080 4.567480 0.143967
0.090840 4.329395 0.144586
0.091600 4.251895 0.145053
0.092360 4.189830 0.143872
0.093120 3.959855 0.146952
0.093880 3.706145 0.147426
0.094640 3.824050 0.146421
0.095400 3.594000 0.142129
0.096160 3.562915 0.139668
0.096920 3.452860 0.139636
0.097680 3.237220 0.138639
0.098440 3.172655 0.138310
0.099200 2.933745 0.133147
0.099960 2.910425 0.134349
0.100720 2.808660 0.132822
0.101480 2.686200 0.131266
0.102240 2.683455 0.128147
0.103000 2.612860 0.125686
0.103760 2.551080 0.122815
0.104520 2.469725 0.122702
0.105280 2.361995 0.122595
0.106040 1.998325 0.120117
0.106800 2.039540 0.118037
0.107560 1.947195 0.118472
0.108320 2.001150 0.119756
0.109080 1.849450 0.120124
0.109840 1.865930 0.119289
0.110600 1.733770 0.117613
0.111360 1.700905 0.116139
0.112120 1.593585 0.115523
0.112880 1.472220 0.114307
0.113640 1.517445 0.112694
0.114400 1.566365 0.112889
0.115160 1.406260 0.112525
0.115920 1.239870 0.110417
0.116680 1.215415 0.111011
0.117440 1.009550 0.107408
0.118200 1.093830 0.106683
0.118960 1.161790 0.107730
0.119720 0.863570 0.107058
0.120480 0.912155 0.107047
0.121240 1.073655 0.105223
0.122000 0.898590 0.104855
0.122760 0.914450 0.105000
0.123520 0.802735 0.103197
0.124280 0.705210 0.102475
0.125040 0.718010 0.102748
0.125800 0.875540 0.101103
0.126560 0.645125 0.101025
0.127320 0.590245 0.099986
0.128080 0.624710 0.099505
0.128840 0.694200 0.099579
0.129600 0.654545 0.099310
0.130360 0.504580 0.098356
0.131120 0.616735 0.096927
0.131880 0.526915 0.097122
0.132640 0.412990 0.097436
0.133400 0.443105 0.097903
0.134160 0.418780 0.096354
0.134920 0.387925 0.094961
0.135680 0.394380 0.093939
0.136440 0.273780 0.093030
0.137200 0.545020 0.093918
0.137960 0.236820 0.093808
0.138730 0.380170 0.091856
0.139490 0.347895 0.092401
0.140250 0.321270 0.092100
0.141010 0.359455 0.090994
0.141770 0.202010 0.090651
0.142530 0.312645 0.090032
0.143290 0.240540 0.090262
0.144050 0.238495 0.090484
0.144810 0.251740 0.091001
0.145570 0.217420 0.090322
0.146330 0.266755 0.088593
0.147090 0.206985 0.088978
0.147850 0.257140 0.089257
0.148610 0.180260 0.087344
0.149370 0.198065 0.088497
0.150130 0.228555 0.088943
0.150890 0.165900 0.087012
0.151650 0.206440 0.088239
0.152410 0.148195 0.087260
0.153170 0.264265 0.086071
0.153930 0.254330 0.086588
0.154690 0.048605 0.085039
0.155450 0.242005 0.085368
0.156210 0.178515 0.085569
0.156970 0.313190 0.085240
0.157730 0.187805 0.085053
0.158490 0.137780 0.084123
0.159250 0.186910 0.084519
0.160010 0.070855 0.083893
0.160770 0.181455 0.084632
0.161530 0.180395 0.083437
0.162290 0.183940 0.083267
0.163050 0.121455 0.082751
0.163810 0.246065 0.082670
0.164570 0.365505 0.082882
0.165330 0.221990 0.082854
0.166090 0.201870 0.082447
0.166850 0.155165 0.082242
0.167610 0.210155 0.081722
0.168370 0.189870 0.081895
0.169130 0.234375 0.081740
0.169890 0.173325 0.080530
0.170650 0.263695 0.080219
0.171410 0.233675 0.080530
0.172170 0.265790 0.081209
0.172930 0.284570 0.081478
0.173690 0.307455 0.082500
0.174450 0.272715 0.082139
0.175210 0.133550 0.082443
0.175970 0.223980 0.082843
0.176730 0.228815 0.082228
0.177490 0.275500 0.083037
0.178250 0.248465 0.084731
0.179010 0.167240 0.084986
0.179770 0.138250 0.085138
0.180530 0.240155 0.086443
0.181290 0.188860 0.085633
0.182050 0.402825 0.086620
0.182810 0.214345 0.086234
0.183570 0.309175 0.088285
0.184330 0.221145 0.087369
0.185090 0.289970 0.087645
0.185850 0.265375 0.088391
0.186610 0.266630 0.088083
0.187370 0.225835 0.088246
0.188130 0.234420 0.088575
0.188890 0.238480 0.088533
0.189650 0.258785 0.088363
0.190410 0.242395 0.088543
0.191170 0.293885 0.090251
0.191930 0.276785 0.088925
0.192690 0.326035 0.089264
0.193450 0.294925 0.090350
0.194210 0.278145 0.090293
0.194970 0.385225 0.089088
0.195730 0.380395 0.090923
0.196490 0.223810 0.090827
0.197250 0.342935 0.091139
0.198010 0.297000 0.089795
0.198770 0.330470 0.090064
0.199530 0.303910 0.091156
0.200290 0.380925 0.090131
0.201050 0.283095 0.090690
0.201810 0.446425 0.091411
0.202570 0.269605 0.091708
0.203330 0.353235 0.088946
0.204090 0.276950 0.089922
0.204850 0.346420 0.091139
0.205610 0.267745 0.090050
0.206370 0.287080 0.091743
0.207130 0.380205 0.090926
0.207890 0.291340 0.091853
0.208650 0.238480 0.091789
0.209410 0.204625 0.091779
0.210170 0.290510 0.091185
0.210930 0.231035 0.090958
0.211690 0.250170 0.091315
0.212450 0.233200 0.091181
0.213210 0.333455 0.090803
0.213970 0.298915 0.091075
0.214730 0.329075 0.092189
0.215490 0.190180 0.091750
0.216250 0.259520 0.091142
0.217010 0.287380 0.090693
0.217770 0.296670 0.090820
0.218530 0.217065 0.090944
0.219290 0.219460 0.091082
0.220050 0.272520 0.089947
0.220810 0.290455 0.090283
0.221570 0.135830 0.089197
0.222330 0.216190 0.088918
0.223090 0.256310 0.088851
0.223850 0.188305 0.089565
0.224610 0.091260 0.088999
0.225370 0.236300 0.088055
0.226130 0.249115 0.087910
0.226890 0.237550 0.087231
0.227650 0.306600 0.087100
0.228410 0.157215 0.086825
0.229170 0.223760 0.086029
0.229930 0.254755 0.085279
0.230690 0.140325 0.085838
0.231450 0.245140 0.084692
0.232210 0.192380 0.084431
0.232970 0.309295 0.084045
0.233730 0.234115 0.084809
0.234490 0.109590 0.084059
0.235250 0.135985 0.083094
0.236010 0.224280 0.083632
0.236770 0.253860 0.083458
0.237530 0.174565 0.082507
0.238290 0.275495 0.082620
0.239050 0.163440 0.081998
0.239810 0.277685 0.082182
0.240570 0.097525 0.080537
0.241330 0.146840 0.081906
0.242090 0.233620 0.080537
0.242850 0.269250 0.080007
0.243610 0.156745 0.080651
0.244370 0.155355 0.080205
0.245130 0.228845 0.079827
0.245890 0.173315 0.080891
0.246650 0.226600 0.079576
0.247410 0.052015 0.078893
0.248170 0.140575 0.078731
0.248930 0.164510 0.079134
0.249690 0.157355 0.078833
0.250450 0.179040 0.077748
0.251210 0.171585 0.078363
0.251970 0.158775 0.078098
0.252730 0.189935 0.077429
0.253490 0.173485 0.077465
0.254250 0.145055 0.077443
0.255010 0.094910 0.076701
0.255770 0.166935 0.076623
0.256530 0.052675 0.076627
0.257290 0.104155 0.076421
0.258050 0.184730 0.075598
0.258810 0.162565 0.076485
0.259570 0.107790 0.075629
0.260330 0.118730 0.074905
0.261090 0.138355 0.074339
0.261850 0.159835 0.074823
0.262610 0.220700 0.075888
0.263370 0.195800 0.074360
0.264130 0.093950 0.073479
0.264890 0.129205 0.073925
0.265650 0.194025 0.074243
0.266410 0.149225 0.074544
0.267170 0.178395 0.073925
0.267930 0.123685 0.073731
0.268690 0.191925 0.073278
0.269450 0.162125 0.073830
0.270210 0.166240 0.073207
0.270970 0.078680 0.073002
0.271720 0.168205 0.072500
0.272480 -0.013830 0.072334
0.273240 0.054970 0.071602
0.274000 0.131240 0.072514
0.274760 0.070675 0.071064
0.275520 0.049650 0.071574
0.276280 0.059590 0.071931
0.277040 0.125045 0.071315
0.277800 0.144150 0.071644
0.278560 0.082325 0.070937
0.279320 0.021670 0.070757
0.280080 0.035825 0.070216
0.280840 0.122120 0.070286
0.281600 0.046960 0.070004
0.282360 0.092065 0.070209
0.283120 0.064805 0.069958
0.283880 0.067315 0.071089
0.284640 0.126575 0.070258
0.285400 0.105610 0.070113
0.286160 0.172415 0.070385
0.286920 0.037825 0.070820
0.287680 0.117795 0.070559
0.288440 0.089095 0.070545
0.289200 0.027960 0.069880
0.289960 0.069410 0.069947
0.290720 -0.040395 0.069940
0.291480 0.083670 0.069834
0.292240 -0.003675 0.070343
0.293000 0.089830 0.069749
0.293760 0.120405 0.072012
0.294520 0.124055 0.070852
0.295280 0.081075 0.071086
0.296040 0.050215 0.070944
0.296800 0.080000 0.070039
0.297560 0.013790 0.070410
0.298320 0.195110 0.070453
0.299080 0.135830 0.070764
0.299840 0.144010 0.069919
0.300600 0.062805 0.069544
0.301360 -0.034380 0.069897
0.302120 0.075325 0.069806
0.302880 0.108385 0.069512
0.303640 0.075065 0.069162
0.304400 0.041255 0.069901
0.305160 0.070365 0.069692
0.305920 0.049440 0.069883
0.306680 0.064285 0.070067
0.307440 0.017480 0.069859
0.308200 0.082855 0.070842
0.308960 0.041495 0.070796
0.309720 0.023640 0.069908
0.310480 0.083045 0.071057
0.311240 -0.005110 0.070566
0.312000 0.053690 0.070460
0.312760 0.040010 0.070435
0.313520 0.099930 0.071630
0.314280 0.110475 0.071142
0.315040 0.077660 0.072638
0.315800 0.057065 0.072330
0.316560 0.139650 0.072666
0.317320 0.025640 0.073034
0.318080 0.055360 0.073738
0.318830 0.187995 0.073876
0.319590 0.088610 0.073476
0.320350 0.022590 0.073798
0.321110 0.093485 0.073752
0.321870 0.103745 0.074098
0.322630 0.060885 0.073946
0.323390 0.162530 0.075495
0.324150 0.068375 0.074130
0.324910 0.132585 0.074982
0.325670 0.103145 0.074961
0.326430 0.031560 0.074958
0.327190 0.031780 0.075789
0.327950 0.156605 0.074360
0.328710 0.023870 0.074880
0.329470 -0.015180 0.075767
0.330230 0.123430 0.075424
0.330990 0.081140 0.076004
0.331750 0.144030 0.075138
0.332510 0.006770 0.076188
0.333270 -0.030575 0.075378
0.334030 0.141545 0.075810
0.334790 -0.013240 0.075789
0.335550 0.099590 0.075983
0.336310 -0.004415 0.075912
0.337070 0.133865 0.076124
0.337830 -0.075180 0.077228
0.338590 0.046365 0.077199
0.339350 -0.009810 0.077062
0.340110 0.068400 0.076895
0.340870 0.030550 0.078794
0.341630 0.089255 0.076485
0.342390 0.036425 0.077037
0.343150 0.124810 0.077083
0.343910 0.039780 0.077638
0.344670 -0.034320 0.077323
0.345430 -0.013235 0.076839
0.346190 0.011725 0.077175
0.346950 -0.007495 0.077578
0.347710 0.098600 0.077652
0.348470 0.038175 0.076984
0.349220 0.115260 0.077539
0.349980 0.109390 0.078571
0.350740 0.187230 0.078066
0.351500 0.055605 0.075859
0.352260 0.021205 0.074788
0.353020 0.123130 0.074770
0.353780 0.049795 0.074194
0.354540 0.145360 0.073533
0.355300 0.017140 0.074547
0.356060 0.023805 0.075046
0.356820 0.016980 0.075870
0.357580 0.073750 0.075962
0.358340 0.052855 0.075223
0.359100 0.045460 0.075792
0.359860 0.029700 0.075781
0.360620 -0.016485 0.075410
0.361380 0.107825 0.076482
0.362140 0.086905 0.074855
0.362900 0.011905 0.075456
0.363660 0.005350 0.075060
0.364420 0.087700 0.075902
0.365180 -0.008745 0.075725
0.365940 0.061265 0.076849
0.366700 0.045345 0.076238
0.367460 0.079790 0.076920
0.368220 0.044995 0.077012
0.368980 0.067240 0.077284
0.369740 -0.010370 0.078034
0.370500 0.129450 0.078197
0.371260 -0.084725 0.078777
0.372020 0.087595 0.079392
0.372770 -0.057535 0.079912
0.373530 0.067640 0.080774
0.374290 0.026235 0.081213
0.375050 0.114530 0.081895
0.375810 0.251715 0.081418
0.376570 0.023195 0.082479
0.377330 0.127640 0.082327
0.378090 0.090935 0.083289
0.378850 0.069285 0.084264
0.379610 0.164190 0.083554
0.380370 0.043060 0.085088
0.381130 0.080250 0.085134
0.381890 0.014925 0.085965
0.382650 -0.042950 0.086075
0.383410 0.107315 0.088628
0.384170 0.116800 0.086934
0.384930 0.076285 0.087992
0.385690 0.056715 0.088377
0.386450 0.092035 0.088589
0.387210 0.040725 0.089540
0.387970 0.074310 0.090594
0.388730 0.032880 0.090972
0.389490 0.103575 0.105562
0.390250 0.092515 0.092030
0.391010 0.097755 0.093080
0.391770 0.051880 0.093723
0.392520 -0.061100 0.094438
0.393280 0.046325 0.095824
0.394040 0.139295 0.095725
0.394800 0.080735 0.096421
0.395560 0.074510 0.097489
0.396320 0.136335 0.098603
0.397080 0.053525 0.097249
0.397840 0.114130 0.098777
0.398600 0.080380 0.100739
0.399360 0.139410 0.099427
0.400120 0.118330 0.100354
0.400880 0.052350 0.100951
0.401640 -0.113525 0.103228
0.402400 0.051465 0.101531
0.403160 0.114080 0.102316
0.403920 0.104700 0.104745
0.404680 0.249565 0.240930
0.405440 0.002515 0.104639
0.406200 0.047975 0.102914
0.406960 0.090930 0.105534
0.407720 0.160365 0.106372
0.408480 0.122445 0.108066
0.409240 -0.106550 0.105760
0.409990 0.070435 0.107235
0.410750 0.123520 0.106467
0.411510 0.014465 0.107617
0.412270 0.075570 0.109035
0.413030 0.063790 0.109346
0.413790 0.070370 0.108253
0.414550 0.098165 0.106482
0.415310 0.068350 0.109979
0.416070 0.030600 0.109261
0.416830 0.016645 0.112323
0.417590 0.019185 0.114296
0.418350 -0.001830 0.111641
0.419110 0.020060 0.114321
0.419870 0.045810 0.111400
0.420630 0.051985 0.113073
0.421390 0.150460 0.115428
0.422150 -0.014745 0.114307
0.422910 0.168705 0.117033
0.423670 0.104890 0.118345
0.424430 0.016875 0.119894
0.425190 0.037325 0.119470
0.425940 0.141105 0.121984
0.426700 0.063305 0.124926
0.427460 0.043085 0.121478
0.428220 0.211320 0.125965
0.428980 0.111690 0.124028
0.429740 0.066585 0.125573
0.430500 0.136145 0.128264
0.431260 0.092365 0.131941
0.432020 0.118680 0.132153
0.432780 -0.036645 0.134434
0.433540 0.133570 0.132252
0.434300 0.271440 0.135244
0.435060 0.041730 0.133755
