# Supplementary material for: De novo design of proteins housing excitonically coupled chlorophyll special pairs
Source: Nat Chem Biol. 2024 Jun 3;20(7):906–15. doi: 10.1038/s41589-024-01626-0 (PMC11213709; doi:10.1038/s41589-024-01626-0)
Supplement: Supplementary file 5 — Raw SAXS data for SP1, SP2 and SP3 apo proteins. [file 41589_2024_1626_MOESM5_ESM.zip › SAXS_data_Fig2/SP1_166uM/Buffer1/SP1_166uM_snap_00032.sub.1.dat]

0.01026 32.07156 7.94763
0.01102 29.56423 4.90341
0.01178 33.49635 3.30261
0.01254 33.16636 2.42479
0.01330 32.98988 2.03483
0.01406 29.73662 1.66046
0.01482 31.23708 1.47979
0.01558 30.63147 1.34812
0.01634 32.10787 1.28308
0.01710 30.29499 1.17709
0.01786 30.80187 1.11410
0.01862 29.43444 0.98111
0.01938 29.95464 0.91566
0.02014 29.79625 0.89724
0.02090 29.79996 0.83267
0.02166 30.33260 0.78826
0.02242 28.59847 0.76117
0.02318 27.92364 0.75095
0.02395 28.85536 0.69759
0.02471 27.64370 0.65678
0.02547 28.38291 0.61915
0.02623 27.53537 0.63054
0.02699 27.33643 0.59086
0.02775 27.20111 0.58813
0.02851 26.59426 0.57271
0.02927 26.01128 0.53842
0.03003 25.46919 0.52035
0.03079 25.23608 0.50877
0.03155 25.55574 0.50455
0.03231 25.29392 0.51590
0.03307 24.22820 0.47028
0.03383 23.90146 0.46707
0.03459 23.86091 0.46267
0.03535 23.76090 0.44160
0.03611 23.95650 0.43652
0.03687 22.53636 0.44019
0.03763 22.46685 0.40839
0.03839 22.19553 0.41979
0.03915 22.32920 0.40766
0.03991 20.95277 0.40682
0.04067 20.75029 0.39325
0.04143 20.84325 0.38173
0.04219 20.28413 0.37056
0.04295 20.02719 0.38043
0.04371 19.54176 0.35792
0.04447 19.41133 0.36028
0.04523 18.91165 0.35509
0.04599 18.65661 0.35535
0.04675 18.24254 0.34408
0.04751 17.68332 0.33185
0.04827 17.88363 0.33225
0.04903 17.24543 0.33078
0.04979 17.19979 0.33233
0.05055 16.97248 0.30477
0.05131 16.36450 0.31679
0.05207 16.05734 0.31190
0.05283 15.74150 0.30361
0.05359 15.67175 0.30121
0.05435 15.34349 0.30067
0.05511 14.93052 0.30113
0.05587 14.30973 0.28952
0.05663 14.25758 0.29170
0.05739 13.83030 0.27936
0.05815 14.08312 0.27950
0.05891 12.74150 0.27602
0.05967 12.89396 0.27712
0.06043 12.83346 0.27849
0.06119 12.69186 0.26636
0.06195 12.00638 0.26013
0.06271 11.89614 0.25658
0.06347 11.59326 0.25445
0.06423 11.17956 0.26388
0.06499 11.04680 0.24967
0.06575 10.98262 0.25099
0.06651 10.62543 0.24802
0.06727 10.48197 0.24411
0.06803 10.16209 0.24062
0.06879 9.75640 0.24164
0.06955 9.89594 0.24022
0.07031 9.28849 0.23566
0.07107 9.32055 0.23145
0.07183 8.70100 0.23286
0.07259 8.76970 0.22482
0.07335 8.68134 0.22019
0.07412 8.36136 0.22105
0.07488 8.07564 0.22059
0.07564 7.77979 0.21495
0.07640 7.75125 0.21588
0.07716 7.27891 0.22001
0.07792 7.22206 0.21019
0.07868 7.10273 0.21041
0.07944 6.87610 0.20401
0.08020 6.65034 0.20665
0.08096 6.47456 0.20040
0.08172 6.59988 0.20193
0.08248 6.09358 0.19696
0.08324 5.82317 0.19753
0.08400 5.88834 0.19880
0.08476 5.63222 0.20384
0.08552 5.32983 0.19926
0.08628 5.02774 0.20248
0.08704 5.30699 0.19778
0.08780 4.83988 0.19930
0.08856 4.61059 0.19738
0.08932 4.62155 0.20295
0.09008 4.33313 0.20699
0.09084 4.07906 0.20603
0.09160 3.80378 0.20678
0.09236 4.18957 0.20376
0.09312 4.03086 0.20576
0.09388 3.78584 0.20779
0.09464 3.73723 0.20244
0.09540 3.44690 0.20019
0.09616 3.65170 0.19676
0.09692 3.38488 0.19811
0.09768 3.26049 0.19777
0.09844 3.16899 0.19129
0.09920 2.90822 0.19248
0.09996 2.98359 0.18681
0.10072 2.77919 0.18636
0.10148 2.56951 0.18226
0.10224 2.64556 0.18175
0.10300 2.69218 0.17611
0.10376 2.49689 0.17756
0.10452 2.54297 0.17623
0.10528 2.17255 0.17366
0.10604 2.01475 0.16831
0.10680 1.99731 0.16693
0.10756 2.04074 0.16806
0.10832 1.83350 0.16814
0.10908 1.98335 0.16824
0.10984 1.61035 0.17093
0.11060 1.49802 0.16705
0.11136 1.55859 0.16828
0.11212 1.18375 0.16477
0.11288 1.35820 0.16297
0.11364 1.47582 0.15994
0.11440 1.23265 0.15969
0.11516 1.34774 0.15721
0.11592 1.07036 0.15545
0.11668 1.08906 0.15516
0.11744 1.10653 0.15197
0.11820 1.09342 0.15327
0.11896 1.05072 0.15307
0.11972 0.98569 0.15117
0.12048 0.92854 0.15052
0.12124 0.65373 0.15094
0.12200 0.87005 0.14960
0.12276 0.96414 0.14739
0.12352 0.98061 0.14363
0.12428 0.74774 0.14679
0.12504 0.56514 0.14956
0.12580 0.79475 0.14399
0.12656 0.62227 0.14504
0.12732 0.70549 0.14365
0.12808 0.40877 0.14075
0.12884 0.58484 0.14462
0.12960 0.42934 0.14072
0.13036 0.40956 0.14049
0.13112 0.20719 0.13796
0.13188 0.26047 0.13612
0.13264 0.27432 0.13815
0.13340 0.44757 0.13505
0.13416 0.20141 0.13708
0.13492 0.16309 0.13701
0.13568 0.43310 0.13356
0.13644 0.26633 0.13270
0.13720 0.19219 0.13206
0.13796 0.31527 0.13170
0.13873 0.22324 0.13160
0.13949 0.19306 0.12848
0.14025 0.24484 0.13009
0.14101 0.09770 0.13154
0.14177 0.30793 0.13143
0.14253 0.19222 0.12922
0.14329 0.27682 0.12852
0.14405 0.08729 0.12901
0.14481 0.25781 0.12839
0.14557 0.14701 0.12854
0.14633 0.35017 0.12812
0.14709 0.07470 0.12658
0.14785 0.09567 0.12646
0.14861 0.08276 0.12713
0.14937 0.24354 0.12587
0.15013 0.00316 0.12751
0.15089 0.07234 0.12477
0.15165 0.35983 0.12195
0.15241 0.20060 0.12293
0.15317 0.16173 0.12084
0.15393 0.19040 0.12335
0.15469 0.12929 0.12425
0.15545 0.20597 0.12060
0.15621 0.05325 0.12113
0.15697 0.01467 0.12138
0.15773 0.12699 0.11953
0.15849 0.13590 0.12005
0.15925 0.16902 0.12202
0.16001 0.10891 0.11890
0.16077 0.13386 0.12017
0.16153 -0.16127 0.12039
0.16229 0.02695 0.11944
0.16305 0.10337 0.11715
0.16381 0.04786 0.11656
0.16457 0.09230 0.11761
0.16533 -0.00717 0.11693
0.16609 0.29386 0.11518
0.16685 0.17273 0.11733
0.16761 0.06244 0.11519
0.16837 0.08488 0.11715
0.16913 0.11491 0.11559
0.16989 0.08403 0.11602
0.17065 0.10469 0.11402
0.17141 0.02287 0.11527
0.17217 -0.00855 0.11612
0.17293 0.23760 0.11584
0.17369 0.23602 0.11838
0.17445 0.21913 0.11590
0.17521 0.04502 0.11668
0.17597 0.00695 0.11854
0.17673 0.03481 0.11791
0.17749 0.08583 0.11950
0.17825 -0.05527 0.12000
0.17901 0.14124 0.12045
0.17977 0.07614 0.12184
0.18053 0.04386 0.12071
0.18129 0.13918 0.12343
0.18205 0.15968 0.12380
0.18281 -0.01797 0.12384
0.18357 0.16920 0.12281
0.18433 0.27247 0.12317
0.18509 0.18911 0.12595
0.18585 0.09315 0.12475
0.18661 0.19106 0.12309
0.18737 0.20621 0.12531
0.18813 0.22539 0.12477
0.18889 0.20325 0.12386
0.18965 0.19012 0.12502
0.19041 0.23959 0.12554
0.19117 0.16319 0.12558
0.19193 0.22847 0.12505
0.19269 0.30347 0.12771
0.19345 0.18475 0.12671
0.19421 -0.06084 0.12546
0.19497 0.02718 0.12716
0.19573 0.33333 0.12669
0.19649 0.15923 0.12834
0.19725 0.16716 0.12873
0.19801 0.17829 0.12887
0.19877 0.33424 0.12986
0.19953 0.15498 0.12967
0.20029 0.30800 0.12837
0.20105 0.31845 0.12947
0.20181 0.25711 0.12902
0.20257 0.38932 0.12776
0.20333 0.16997 0.12647
0.20409 0.16054 0.12816
0.20485 0.37107 0.12798
0.20561 0.23713 0.12823
0.20637 0.46991 0.12972
0.20713 0.48588 0.12878
0.20789 0.27818 0.12955
0.20865 0.26471 0.12777
0.20941 0.28761 0.13013
0.21017 0.26601 0.12987
0.21093 0.35501 0.12851
0.21169 0.39184 0.12949
0.21245 0.16814 0.12783
0.21321 0.19817 0.12853
0.21397 0.19691 0.12742
0.21473 0.05598 0.13047
0.21549 0.40881 0.13000
0.21625 0.24849 0.12769
0.21701 0.12115 0.12834
0.21777 0.12921 0.12952
0.21853 0.06763 0.12800
0.21929 0.16090 0.12721
0.22005 0.17742 0.12842
0.22081 0.33647 0.12978
0.22157 0.27222 0.12532
0.22233 0.17733 0.12659
0.22309 0.08015 0.12678
0.22385 0.15300 0.12497
0.22461 0.18053 0.12531
0.22537 0.19266 0.12557
0.22613 0.21040 0.12374
0.22689 0.20685 0.12402
0.22765 0.08578 0.12388
0.22841 0.42100 0.12423
0.22917 0.22248 0.12299
0.22993 0.12249 0.12190
0.23069 0.28341 0.12156
0.23145 0.21273 0.12114
0.23221 0.17419 0.12174
0.23297 0.22804 0.11932
0.23373 0.20027 0.12169
0.23449 0.21680 0.11898
0.23525 0.23173 0.11876
0.23601 0.16512 0.11831
0.23677 0.13218 0.11896
0.23753 0.01911 0.11632
0.23829 0.15746 0.11667
0.23905 0.10139 0.11529
0.23981 -0.04175 0.11642
0.24057 0.22988 0.11444
0.24133 0.23624 0.11507
0.24209 0.07304 0.11489
0.24285 0.08164 0.11533
0.24361 0.08352 0.11610
0.24437 0.19007 0.11440
0.24513 0.22559 0.11441
0.24589 0.22397 0.11514
0.24665 0.04590 0.11404
0.24741 0.13245 0.11215
0.24817 0.06717 0.11275
0.24893 0.11387 0.11283
0.24969 0.17859 0.11152
0.25045 0.07415 0.11100
0.25121 0.17532 0.11148
0.25197 0.30523 0.11029
0.25273 0.22692 0.10936
0.25349 0.09568 0.11207
0.25425 0.04115 0.11001
0.25501 0.09349 0.10971
0.25577 0.07679 0.10764
0.25653 -0.02416 0.10725
0.25729 0.04602 0.11029
0.25805 0.07537 0.10805
0.25881 -0.11657 0.10767
0.25957 0.16143 0.10833
0.26033 0.02161 0.10785
0.26109 0.18980 0.10664
0.26185 -0.00655 0.10680
0.26261 0.01245 0.10662
0.26337 -0.06322 0.10600
0.26413 0.07192 0.10359
0.26489 0.02509 0.10374
0.26565 -0.09552 0.10330
0.26641 -0.03158 0.10493
0.26717 0.17649 0.10471
0.26793 0.08338 0.10345
0.26869 0.11062 0.10491
0.26945 -0.08273 0.10176
0.27021 0.00749 0.10600
0.27097 0.12562 0.10352
0.27172 -0.04359 0.10257
0.27248 -0.05252 0.10176
0.27324 -0.03258 0.10271
0.27400 -0.01617 0.10122
0.27476 0.09923 0.10245
0.27552 0.03337 0.10275
0.27628 0.15740 0.10162
0.27704 0.11893 0.10258
0.27780 -0.04216 0.10144
0.27856 -0.01889 0.09976
0.27932 0.00889 0.09926
0.28008 0.14635 0.09898
0.28084 0.08576 0.09841
0.28160 -0.02787 0.09994
0.28236 -0.08771 0.09984
0.28312 0.06509 0.09931
0.28388 -0.02442 0.10029
0.28464 0.06826 0.10073
0.28540 -0.02772 0.09922
0.28616 -0.04530 0.09930
0.28692 0.01047 0.09946
0.28768 0.14776 0.09947
0.28844 0.02384 0.09948
0.28920 0.09414 0.09960
0.28996 0.15729 0.10060
0.29072 -0.02583 0.09896
0.29148 0.09468 0.09902
0.29224 0.11389 0.10035
0.29300 0.19465 0.10033
0.29376 0.07052 0.10065
0.29452 0.08801 0.10180
0.29528 0.13994 0.10006
0.29604 -0.12131 0.10190
0.29680 0.10431 0.09986
0.29756 0.04967 0.09987
0.29832 0.05561 0.09948
0.29908 -0.09106 0.09974
0.29984 0.04035 0.10035
0.30060 -0.12116 0.09928
0.30136 0.10729 0.09862
0.30212 0.05587 0.09803
0.30288 -0.03552 0.09801
0.30364 0.02010 0.09719
0.30440 -0.05673 0.09801
0.30516 0.05042 0.09728
0.30592 0.14396 0.09864
0.30668 -0.03675 0.10051
0.30744 0.04837 0.10033
0.30820 -0.02226 0.09990
0.30896 0.09220 0.10144
0.30972 0.06333 0.10100
0.31048 -0.00662 0.10114
0.31124 -0.03633 0.10087
0.31200 0.09696 0.10078
0.31276 -0.05241 0.10147
0.31352 0.07344 0.10061
0.31428 0.02172 0.10023
0.31504 0.15269 0.10184
0.31580 -0.00285 0.10273
0.31656 -0.02906 0.10214
0.31732 0.01139 0.10412
0.31808 0.15876 0.10301
0.31883 -0.09070 0.10383
0.31959 0.00204 0.10449
0.32035 -0.11474 0.10331
0.32111 -0.08125 0.10446
0.32187 0.06426 0.10490
0.32263 -0.11029 0.10589
0.32339 -0.01659 0.10621
0.32415 0.09936 0.10686
0.32491 -0.09292 0.10606
0.32567 0.04723 0.10518
0.32643 0.01517 0.10746
0.32719 0.04123 0.10569
0.32795 0.05764 0.10688
0.32871 -0.06564 0.10712
0.32947 -0.18954 0.10755
0.33023 -0.02960 0.10783
0.33099 -0.04732 0.10674
0.33175 -0.02704 0.10594
0.33251 0.04080 0.10690
0.33327 -0.01670 0.10811
0.33403 -0.09392 0.10795
0.33479 -0.02873 0.10853
0.33555 0.02121 0.10771
0.33631 -0.06813 0.10746
0.33707 0.09060 0.10709
0.33783 0.03646 0.10958
0.33859 0.12012 0.10827
0.33935 0.00820 0.10932
0.34011 -0.01307 0.10817
0.34087 0.02001 0.10845
0.34163 0.05724 0.10999
0.34239 0.05689 0.11037
0.34315 0.02590 0.11071
0.34391 0.10121 0.10945
0.34467 0.02178 0.10750
0.34543 0.12283 0.11150
0.34619 0.00476 0.10981
0.34695 0.03215 0.10920
0.34771 -0.04393 0.11186
0.34847 -0.05497 0.11202
0.34922 0.00521 0.11193
0.34998 0.09872 0.10966
0.35074 -0.00945 0.11053
0.35150 -0.00465 0.10805
0.35226 -0.07483 0.10589
0.35302 -0.03677 0.10636
0.35378 -0.03134 0.10647
0.35454 -0.14326 0.10563
0.35530 -0.10676 0.10666
0.35606 -0.16333 0.10694
0.35682 -0.01672 0.10751
0.35758 -0.16792 0.10914
0.35834 0.00501 0.10829
0.35910 -0.07593 0.10829
0.35986 0.04511 0.10732
0.36062 -0.02308 0.10662
0.36138 0.07408 0.10549
0.36214 0.22033 0.10659
0.36290 -0.08446 0.10724
0.36366 0.09462 0.10561
0.36442 -0.00918 0.10783
0.36518 -0.01260 0.10781
0.36594 0.06144 0.10926
0.36670 -0.08292 0.10893
0.36746 0.07047 0.10946
0.36822 -0.10269 0.10843
0.36898 0.09250 0.10886
0.36974 0.06777 0.11253
0.37050 -0.02333 0.11071
0.37126 -0.10166 0.11105
0.37202 0.14768 0.11422
0.37277 -0.13120 0.11379
0.37353 -0.03163 0.11584
0.37429 -0.14035 0.11477
0.37505 0.13098 0.11440
0.37581 0.06732 0.11521
0.37657 -0.03409 0.11835
0.37733 0.04673 0.11902
0.37809 -0.05338 0.11898
0.37885 -0.00701 0.11874
0.37961 -0.01184 0.11950
0.38037 -0.04405 0.12042
0.38113 0.14377 0.12057
0.38189 -0.17769 0.12198
0.38265 0.09364 0.12358
0.38341 0.03194 0.12373
0.38417 0.01785 0.12459
0.38493 -0.06270 0.12556
0.38569 -0.02559 0.12534
0.38645 0.00464 0.12551
0.38721 -0.02276 0.12670
0.38797 0.05358 0.12998
0.38873 -0.00844 0.13002
0.38949 0.09445 0.13613
0.39025 0.02798 0.13147
0.39101 0.08510 0.13193
0.39177 0.06185 0.13219
0.39252 0.06345 0.13255
0.39328 -0.08715 0.13543
0.39404 0.01215 0.13360
0.39480 0.12119 0.13454
0.39556 -0.01361 0.14039
0.39632 0.07627 0.13813
0.39708 -0.02890 0.13848
0.39784 -0.05434 0.14171
0.39860 0.09735 0.14449
0.39936 0.03481 0.13849
0.40012 -0.00277 0.14441
0.40088 -0.03149 0.14076
0.40164 0.17135 0.14413
0.40240 0.37056 0.14304
0.40316 0.14060 0.14440
0.40392 -0.01581 0.14679
0.40468 -0.10116 0.24041
0.40544 -0.01439 0.14702
0.40620 -0.09817 0.15130
0.40696 0.04021 0.15150
0.40772 0.23468 0.14941
0.40848 -0.12344 0.15362
0.40924 0.24762 0.15191
0.40999 0.23036 0.15056
0.41075 -0.07839 0.15307
0.41151 0.16922 0.15425
0.41227 0.07895 0.15402
0.41303 0.13444 0.15528
0.41379 -0.02329 0.15735
0.41455 0.23709 0.15666
0.41531 0.02573 0.14965
0.41607 0.04065 0.15768
0.41683 -0.05843 0.15879
0.41759 0.07304 0.15873
0.41835 -0.03021 0.15738
0.41911 0.14206 0.16116
0.41987 0.28841 0.15689
0.42063 -0.21432 0.16037
0.42139 0.11617 0.16142
0.42215 0.00241 0.16382
0.42291 -0.06036 0.16520
0.42367 0.11413 0.16387
0.42443 -0.20901 0.16601
0.42519 0.02804 0.16837
0.42594 0.07517 0.16796
0.42670 0.00760 0.17089
0.42746 0.09148 0.17667
0.42822 -0.05333 0.17857
0.42898 0.33507 0.17607
0.42974 0.01812 0.17397
0.43050 0.22759 0.18306
0.43126 0.18909 0.18415
0.43202 0.02058 0.19036
0.43278 0.24869 0.18952
0.43354 -0.10560 0.18903
0.43430 0.13161 0.19503
0.43506 0.01391 0.19043
