# Supplementary material for: De novo design of proteins housing excitonically coupled chlorophyll special pairs
Source: Nat Chem Biol. 2024 Jun 3;20(7):906–15. doi: 10.1038/s41589-024-01626-0 (PMC11213709; doi:10.1038/s41589-024-01626-0)
Supplement: Supplementary file 5 — Raw SAXS data for SP1, SP2 and SP3 apo proteins. [file 41589_2024_1626_MOESM5_ESM.zip › SAXS_data_Fig2/SP1_166uM/Buffer1/SP1_166uM_snap_00044.sub.1.dat]

0.01026 35.67023 8.06266
0.01102 35.30245 4.64264
0.01178 31.75520 3.50427
0.01254 33.86306 2.61179
0.01330 34.29733 2.01359
0.01406 31.77802 1.75064
0.01482 31.40418 1.41464
0.01558 31.62977 1.35458
0.01634 29.95204 1.24127
0.01710 30.81991 1.15878
0.01786 31.67709 1.08411
0.01862 30.68289 1.02728
0.01938 30.99805 0.94591
0.02014 29.35738 0.93197
0.02090 29.69642 0.84108
0.02166 28.66031 0.79708
0.02242 29.06693 0.74742
0.02318 29.22227 0.70621
0.02395 28.28719 0.69578
0.02471 28.58149 0.68683
0.02547 28.45181 0.64193
0.02623 27.91459 0.61299
0.02699 26.80200 0.59759
0.02775 26.36624 0.58543
0.02851 26.37269 0.56320
0.02927 26.73010 0.56051
0.03003 25.52845 0.52861
0.03079 25.71580 0.52806
0.03155 25.18427 0.50848
0.03231 25.91109 0.50050
0.03307 24.73626 0.49029
0.03383 24.44559 0.47626
0.03459 23.56755 0.47628
0.03535 23.91011 0.45721
0.03611 23.43700 0.43725
0.03687 22.80873 0.43891
0.03763 22.96346 0.42179
0.03839 22.46706 0.42265
0.03915 22.02855 0.41364
0.03991 21.99885 0.41700
0.04067 20.33491 0.38461
0.04143 20.33715 0.38865
0.04219 20.37774 0.37345
0.04295 19.53512 0.38255
0.04371 19.32505 0.37208
0.04447 19.03509 0.36937
0.04523 18.90557 0.34896
0.04599 18.67569 0.35199
0.04675 18.61266 0.35078
0.04751 17.89471 0.33639
0.04827 17.92434 0.34360
0.04903 17.69100 0.33323
0.04979 16.96146 0.32439
0.05055 17.01347 0.32075
0.05131 16.32200 0.31009
0.05207 16.39194 0.30824
0.05283 16.00971 0.30753
0.05359 15.33084 0.29394
0.05435 15.10277 0.29434
0.05511 14.79552 0.29310
0.05587 14.74912 0.29309
0.05663 14.36579 0.28716
0.05739 14.48397 0.28212
0.05815 13.63904 0.27852
0.05891 12.98275 0.28120
0.05967 13.18823 0.27577
0.06043 12.44842 0.27005
0.06119 12.54399 0.26895
0.06195 12.22946 0.26406
0.06271 11.43985 0.26074
0.06347 11.88570 0.25782
0.06423 11.42190 0.25987
0.06499 10.96775 0.25145
0.06575 10.87105 0.24994
0.06651 10.52476 0.24797
0.06727 9.97982 0.24293
0.06803 10.00861 0.24504
0.06879 9.87613 0.23514
0.06955 9.40367 0.23589
0.07031 8.96261 0.23272
0.07107 9.01440 0.22610
0.07183 9.07285 0.22978
0.07259 8.67015 0.23033
0.07335 8.68197 0.22380
0.07412 8.09790 0.22272
0.07488 8.03456 0.21458
0.07564 7.64274 0.21830
0.07640 7.77638 0.21678
0.07716 7.28887 0.21382
0.07792 7.07469 0.21472
0.07868 6.72248 0.20617
0.07944 6.97913 0.20899
0.08020 6.63580 0.20464
0.08096 6.48043 0.20124
0.08172 6.02013 0.20378
0.08248 6.30026 0.19829
0.08324 5.74352 0.19635
0.08400 5.51344 0.19497
0.08476 5.82135 0.20075
0.08552 5.50212 0.20006
0.08628 5.37703 0.19811
0.08704 5.13760 0.19857
0.08780 4.72462 0.19588
0.08856 4.83042 0.20076
0.08932 4.59814 0.20184
0.09008 4.40405 0.20484
0.09084 4.27862 0.20565
0.09160 4.19655 0.20722
0.09236 3.82044 0.20843
0.09312 3.80295 0.19985
0.09388 4.02016 0.19891
0.09464 3.68381 0.20519
0.09540 3.49792 0.19926
0.09616 3.51818 0.19776
0.09692 3.40276 0.19756
0.09768 3.10554 0.19180
0.09844 2.92355 0.19186
0.09920 2.98640 0.19305
0.09996 2.66976 0.18523
0.10072 2.62930 0.18657
0.10148 2.69800 0.18404
0.10224 2.56540 0.17732
0.10300 2.53840 0.17775
0.10376 2.49671 0.17478
0.10452 2.42274 0.17441
0.10528 2.31998 0.17439
0.10604 2.17825 0.16809
0.10680 1.89371 0.17136
0.10756 2.00629 0.16703
0.10832 1.75960 0.16572
0.10908 1.87322 0.16891
0.10984 1.93192 0.16815
0.11060 1.75314 0.16444
0.11136 1.69511 0.16591
0.11212 1.69910 0.16248
0.11288 1.28892 0.16054
0.11364 1.34473 0.15949
0.11440 1.42178 0.15930
0.11516 1.29320 0.15863
0.11592 1.41135 0.15629
0.11668 1.27556 0.15738
0.11744 1.32928 0.15390
0.11820 0.96115 0.15174
0.11896 1.11603 0.15234
0.11972 1.16816 0.14889
0.12048 0.84646 0.15142
0.12124 0.90151 0.15069
0.12200 0.73767 0.14766
0.12276 0.85828 0.14642
0.12352 0.79214 0.14661
0.12428 0.75275 0.14556
0.12504 0.66300 0.14403
0.12580 0.50614 0.14183
0.12656 0.66860 0.14385
0.12732 0.64862 0.13999
0.12808 0.63512 0.14284
0.12884 0.28112 0.14204
0.12960 0.58916 0.14033
0.13036 0.43685 0.13833
0.13112 0.47738 0.13900
0.13188 0.52775 0.13478
0.13264 0.38081 0.13661
0.13340 0.55198 0.13570
0.13416 0.25949 0.13514
0.13492 0.25209 0.13379
0.13568 0.20547 0.13288
0.13644 0.36122 0.13171
0.13720 0.33315 0.13358
0.13796 0.25100 0.13060
0.13873 0.21687 0.13164
0.13949 0.38147 0.13029
0.14025 0.44094 0.13060
0.14101 0.33998 0.12991
0.14177 0.18354 0.13103
0.14253 0.22453 0.12700
0.14329 0.42543 0.12834
0.14405 0.22166 0.12629
0.14481 0.18706 0.12823
0.14557 0.20060 0.12656
0.14633 0.13408 0.12766
0.14709 0.19353 0.12683
0.14785 0.18573 0.12537
0.14861 0.20247 0.12539
0.14937 0.15867 0.12501
0.15013 0.21261 0.12468
0.15089 0.10751 0.12570
0.15165 0.21707 0.12422
0.15241 0.07929 0.12357
0.15317 0.17425 0.12371
0.15393 -0.00160 0.12163
0.15469 0.23437 0.12228
0.15545 0.11321 0.12016
0.15621 0.14211 0.12056
0.15697 0.26675 0.12129
0.15773 0.25635 0.12111
0.15849 0.30154 0.12158
0.15925 0.10332 0.12010
0.16001 0.32044 0.11863
0.16077 0.09467 0.12131
0.16153 0.13682 0.11797
0.16229 0.24100 0.11897
0.16305 0.13369 0.11750
0.16381 0.33864 0.11717
0.16457 0.15417 0.11671
0.16533 0.17294 0.11607
0.16609 0.19086 0.11614
0.16685 0.06223 0.11413
0.16761 -0.03431 0.11653
0.16837 0.18037 0.11463
0.16913 0.14616 0.11550
0.16989 0.08522 0.11511
0.17065 0.17984 0.11534
0.17141 0.24627 0.11524
0.17217 0.20227 0.11629
0.17293 0.21085 0.11605
0.17369 0.11209 0.11538
0.17445 0.15892 0.11703
0.17521 0.20070 0.11790
0.17597 0.11403 0.11637
0.17673 0.33959 0.11633
0.17749 0.21368 0.11687
0.17825 0.22731 0.11847
0.17901 0.12178 0.11782
0.17977 0.26701 0.12276
0.18053 0.31087 0.12283
0.18129 0.14982 0.12208
0.18205 0.16989 0.12311
0.18281 0.35308 0.12103
0.18357 0.21866 0.12365
0.18433 0.20009 0.12357
0.18509 0.17158 0.12601
0.18585 0.31256 0.12618
0.18661 0.37901 0.12539
0.18737 0.30493 0.12442
0.18813 0.33632 0.12601
0.18889 0.14645 0.12600
0.18965 0.45805 0.12767
0.19041 0.26220 0.12656
0.19117 0.32573 0.12681
0.19193 0.36412 0.12890
0.19269 0.27856 0.12626
0.19345 0.37768 0.12503
0.19421 0.23578 0.12808
0.19497 0.25979 0.12703
0.19573 0.29505 0.12725
0.19649 0.29669 0.12783
0.19725 0.21082 0.12729
0.19801 0.36997 0.12804
0.19877 0.17652 0.12833
0.19953 0.41850 0.12648
0.20029 0.41424 0.12852
0.20105 0.33419 0.12864
0.20181 0.29772 0.12979
0.20257 0.19254 0.12785
0.20333 0.32194 0.12783
0.20409 0.24066 0.12989
0.20485 0.43332 0.12904
0.20561 0.42627 0.12808
0.20637 0.06963 0.12793
0.20713 0.28053 0.12862
0.20789 0.02776 0.13074
0.20865 0.28102 0.12644
0.20941 0.20788 0.12858
0.21017 0.27394 0.12923
0.21093 0.39473 0.12891
0.21169 -0.03900 0.12647
0.21245 0.31674 0.12828
0.21321 0.33055 0.12828
0.21397 0.24649 0.12804
0.21473 0.39567 0.12919
0.21549 0.22195 0.12975
0.21625 0.41542 0.12943
0.21701 0.25295 0.12652
0.21777 0.30441 0.12846
0.21853 0.20441 0.12648
0.21929 0.27484 0.12820
0.22005 0.23310 0.12612
0.22081 0.21886 0.12664
0.22157 0.25552 0.12682
0.22233 0.12067 0.12640
0.22309 0.14821 0.12676
0.22385 0.32266 0.12608
0.22461 0.23922 0.12418
0.22537 0.25898 0.12494
0.22613 0.29637 0.12533
0.22689 0.19857 0.12488
0.22765 0.12361 0.12519
0.22841 0.17634 0.12107
0.22917 0.01157 0.12095
0.22993 0.05056 0.12036
0.23069 0.07202 0.11831
0.23145 0.15324 0.11977
0.23221 0.25437 0.12107
0.23297 -0.00539 0.12115
0.23373 0.07798 0.12014
0.23449 0.20685 0.12008
0.23525 0.15203 0.11627
0.23601 0.12924 0.11677
0.23677 0.14831 0.11857
0.23753 0.08278 0.11657
0.23829 0.37980 0.11564
0.23905 0.26160 0.11613
0.23981 0.20230 0.11493
0.24057 0.23606 0.11384
0.24133 0.29524 0.11445
0.24209 0.24917 0.11493
0.24285 0.22029 0.11641
0.24361 0.11498 0.11356
0.24437 0.11281 0.11322
0.24513 0.07560 0.11416
0.24589 0.13134 0.11406
0.24665 0.21228 0.11397
0.24741 0.22455 0.11259
0.24817 0.14246 0.11090
0.24893 0.17977 0.11261
0.24969 0.20935 0.11048
0.25045 0.13541 0.11120
0.25121 0.12033 0.11000
0.25197 0.20508 0.11127
0.25273 0.09504 0.10943
0.25349 0.25483 0.10956
0.25425 0.09989 0.10896
0.25501 0.15267 0.10926
0.25577 -0.01415 0.10791
0.25653 0.14954 0.10829
0.25729 0.15714 0.10951
0.25805 0.19132 0.10759
0.25881 0.18048 0.10894
0.25957 0.04075 0.10977
0.26033 0.00188 0.10708
0.26109 0.17631 0.10719
0.26185 0.12888 0.10631
0.26261 0.13589 0.10555
0.26337 0.04282 0.10611
0.26413 0.12995 0.10589
0.26489 0.14224 0.10496
0.26565 0.15242 0.10506
0.26641 0.10887 0.10407
0.26717 0.10754 0.10377
0.26793 0.11607 0.10458
0.26869 0.12107 0.10433
0.26945 -0.08283 0.10330
0.27021 0.04155 0.10282
0.27097 0.05653 0.10211
0.27172 0.11564 0.10266
0.27248 0.03774 0.10260
0.27324 0.09435 0.10123
0.27400 0.09202 0.10149
0.27476 0.12776 0.10157
0.27552 0.08691 0.10222
0.27628 0.15334 0.10127
0.27704 0.15473 0.09935
0.27780 -0.02292 0.09977
0.27856 0.04721 0.10183
0.27932 0.17148 0.10121
0.28008 0.13473 0.09858
0.28084 0.16771 0.09860
0.28160 0.06229 0.09974
0.28236 0.08574 0.10008
0.28312 0.08861 0.09919
0.28388 0.01349 0.09872
0.28464 0.09612 0.09901
0.28540 0.06164 0.09961
0.28616 0.01029 0.09975
0.28692 0.02416 0.09969
0.28768 -0.09489 0.09971
0.28844 0.06554 0.09945
0.28920 0.09104 0.09870
0.28996 0.10837 0.09812
0.29072 0.08440 0.09836
0.29148 0.04033 0.10064
0.29224 0.12794 0.09877
0.29300 0.15579 0.10034
0.29376 0.07877 0.10030
0.29452 0.00624 0.10054
0.29528 -0.03549 0.09987
0.29604 -0.01189 0.09860
0.29680 0.05141 0.10054
0.29756 -0.09972 0.10012
0.29832 0.06352 0.10052
0.29908 0.13061 0.09963
0.29984 0.10459 0.09885
0.30060 0.02883 0.09848
0.30136 0.03804 0.09990
0.30212 0.00588 0.09848
0.30288 -0.03075 0.09949
0.30364 0.11098 0.09727
0.30440 -0.00935 0.09838
0.30516 0.06707 0.09852
0.30592 -0.02596 0.09981
0.30668 0.14327 0.09856
0.30744 0.07437 0.10060
0.30820 0.08024 0.10040
0.30896 0.07032 0.10050
0.30972 0.04341 0.10143
0.31048 0.06218 0.10116
0.31124 -0.01652 0.10050
0.31200 0.09057 0.10028
0.31276 0.13664 0.10145
0.31352 0.09213 0.10026
0.31428 0.08498 0.10115
0.31504 0.15015 0.10161
0.31580 -0.04416 0.10169
0.31656 0.03609 0.10553
0.31732 -0.00897 0.10450
0.31808 0.07959 0.10345
0.31883 0.13929 0.10453
0.31959 0.10562 0.10397
0.32035 0.15773 0.10415
0.32111 0.17251 0.10549
0.32187 0.10006 0.10579
0.32263 0.07593 0.10538
0.32339 0.05088 0.10680
0.32415 0.07360 0.10714
0.32491 -0.06023 0.10605
0.32567 0.07725 0.10629
0.32643 0.06431 0.10543
0.32719 -0.05536 0.10597
0.32795 0.05293 0.10640
0.32871 0.08145 0.10654
0.32947 -0.05331 0.10563
0.33023 0.08467 0.10759
0.33099 0.11426 0.10712
0.33175 0.00559 0.10662
0.33251 -0.05673 0.10704
0.33327 0.04887 0.10768
0.33403 0.14968 0.10577
0.33479 -0.03690 0.10617
0.33555 0.11812 0.10882
0.33631 0.09226 0.10954
0.33707 -0.05037 0.10849
0.33783 -0.05636 0.10976
0.33859 -0.09536 0.10722
0.33935 0.06387 0.10791
0.34011 0.04514 0.10985
0.34087 -0.10620 0.10920
0.34163 -0.06399 0.10940
0.34239 0.01047 0.10932
0.34315 -0.06491 0.10914
0.34391 0.16811 0.10944
0.34467 0.17101 0.10886
0.34543 0.10205 0.10995
0.34619 -0.00979 0.10907
0.34695 -0.02707 0.10916
0.34771 0.01007 0.10976
0.34847 0.04088 0.10997
0.34922 0.04916 0.11160
0.34998 0.12183 0.10973
0.35074 0.03354 0.10959
0.35150 0.05593 0.10944
0.35226 0.08912 0.10615
0.35302 0.13738 0.10561
0.35378 -0.00428 0.10632
0.35454 0.03204 0.10575
0.35530 0.00647 0.10536
0.35606 0.01869 0.10583
0.35682 0.06226 0.10771
0.35758 -0.04884 0.11017
0.35834 0.00610 0.10710
0.35910 0.10326 0.10626
0.35986 0.01332 0.10742
0.36062 0.00750 0.10660
0.36138 -0.00058 0.10755
0.36214 -0.10552 0.10884
0.36290 0.06334 0.10678
0.36366 0.12840 0.10900
0.36442 -0.03794 0.10702
0.36518 0.09722 0.10793
0.36594 0.12831 0.10858
0.36670 -0.04802 0.10755
0.36746 0.00982 0.11051
0.36822 0.26785 0.11003
0.36898 0.08607 0.11029
0.36974 0.10827 0.11144
0.37050 0.12264 0.11049
0.37126 0.09239 0.11257
0.37202 0.07371 0.11178
0.37277 -0.02642 0.11239
0.37353 -0.06120 0.11241
0.37429 0.16217 0.11413
0.37505 0.10244 0.11304
0.37581 0.22936 0.11568
0.37657 0.14217 0.11853
0.37733 -0.03145 0.11559
0.37809 -0.03700 0.11699
0.37885 0.05473 0.11798
0.37961 0.09113 0.11907
0.38037 0.10084 0.12109
0.38113 0.13109 0.12369
0.38189 -0.01328 0.12208
0.38265 0.00689 0.12199
0.38341 0.03888 0.12276
0.38417 -0.07421 0.12406
0.38493 -0.14288 0.12621
0.38569 0.07787 0.12464
0.38645 0.18941 0.12811
0.38721 0.07171 0.12755
0.38797 0.06599 0.12872
0.38873 0.04247 0.12783
0.38949 -0.09200 0.14332
0.39025 -0.07465 0.13044
0.39101 0.01508 0.13245
0.39177 -0.10830 0.13364
0.39252 -0.06166 0.13413
0.39328 -0.09698 0.13415
0.39404 0.08387 0.13156
0.39480 0.11481 0.13405
0.39556 -0.01753 0.13566
0.39632 -0.00140 0.13729
0.39708 -0.26009 0.13651
0.39784 0.15814 0.13954
0.39860 0.21706 0.14277
0.39936 0.04850 0.14128
0.40012 0.04089 0.14293
0.40088 -0.00417 0.14577
0.40164 0.27465 0.14353
0.40240 0.01002 0.14564
0.40316 0.26020 0.14533
0.40392 0.01220 0.14682
0.40468 0.25789 0.26182
0.40544 0.15285 0.14543
0.40620 0.06590 0.14965
0.40696 0.22358 0.14593
0.40772 0.02566 0.14874
0.40848 0.10926 0.15145
0.40924 -0.06644 0.15262
0.40999 0.21417 0.15016
0.41075 -0.03461 0.14921
0.41151 -0.21000 0.15216
0.41227 0.09304 0.15743
0.41303 -0.13625 0.15360
0.41379 0.04695 0.15583
0.41455 0.09032 0.15444
0.41531 0.06691 0.15407
0.41607 0.23769 0.15631
0.41683 -0.06667 0.15526
0.41759 -0.04293 0.15804
0.41835 0.17196 0.16003
0.41911 0.10059 0.15859
0.41987 0.13469 0.15952
0.42063 -0.16776 0.15923
0.42139 -0.05645 0.16049
0.42215 0.28408 0.16487
0.42291 0.13687 0.16092
0.42367 0.00322 0.16659
0.42443 0.03584 0.16928
0.42519 0.23608 0.16697
0.42594 0.03614 0.17139
0.42670 0.09255 0.17559
0.42746 0.07358 0.17714
0.42822 -0.04544 0.17694
0.42898 0.14790 0.17990
0.42974 0.02088 0.18115
0.43050 0.12430 0.18446
0.43126 0.20463 0.18209
0.43202 0.00133 0.18257
0.43278 -0.11737 0.18627
0.43354 0.12499 0.19264
0.43430 0.11806 0.19482
0.43506 -0.20316 0.19856
