# Supplementary material for: De novo design of proteins housing excitonically coupled chlorophyll special pairs
Source: Nat Chem Biol. 2024 Jun 3;20(7):906–15. doi: 10.1038/s41589-024-01626-0 (PMC11213709; doi:10.1038/s41589-024-01626-0)
Supplement: Supplementary file 5 — Raw SAXS data for SP1, SP2 and SP3 apo proteins. [file 41589_2024_1626_MOESM5_ESM.zip › SAXS_data_Fig2/SP1_166uM/Buffer1/SP1_166uM_snap_00033.sub.1.dat]

0.01026 38.51178 8.16011
0.01102 29.25095 4.74726
0.01178 26.69839 3.53588
0.01254 32.12578 2.51301
0.01330 32.25387 1.86985
0.01406 30.93078 1.70430
0.01482 29.30541 1.50542
0.01558 30.49690 1.31333
0.01634 30.25084 1.32995
0.01710 31.72981 1.09366
0.01786 29.97920 1.07900
0.01862 30.69380 0.98074
0.01938 28.65741 0.90558
0.02014 27.93649 0.89781
0.02090 29.01281 0.84320
0.02166 29.34299 0.78401
0.02242 28.43426 0.76051
0.02318 28.14682 0.72411
0.02395 27.48453 0.69909
0.02471 27.77610 0.66767
0.02547 27.65463 0.63652
0.02623 27.89326 0.62427
0.02699 27.56257 0.60849
0.02775 26.59771 0.59020
0.02851 25.96667 0.56822
0.02927 26.50233 0.54374
0.03003 25.56067 0.51967
0.03079 25.63513 0.52577
0.03155 25.09223 0.50141
0.03231 25.29776 0.50414
0.03307 24.82391 0.46355
0.03383 24.02155 0.46594
0.03459 23.22967 0.47112
0.03535 23.93803 0.43403
0.03611 23.35013 0.44115
0.03687 22.44062 0.43361
0.03763 22.83286 0.42650
0.03839 22.53969 0.42695
0.03915 21.75960 0.40522
0.03991 21.35531 0.40994
0.04067 21.37136 0.40239
0.04143 20.96799 0.39514
0.04219 20.01030 0.36788
0.04295 19.87630 0.37833
0.04371 20.00889 0.36073
0.04447 19.32916 0.35356
0.04523 18.87269 0.36474
0.04599 18.18798 0.35566
0.04675 18.19502 0.33990
0.04751 18.01603 0.32803
0.04827 17.77689 0.33114
0.04903 17.64790 0.33504
0.04979 17.37186 0.31619
0.05055 16.93793 0.32139
0.05131 16.49424 0.31460
0.05207 16.30539 0.31318
0.05283 16.02117 0.30669
0.05359 15.78248 0.31051
0.05435 15.07048 0.29642
0.05511 14.95530 0.29811
0.05587 14.36424 0.28938
0.05663 13.77072 0.28752
0.05739 14.02794 0.28061
0.05815 13.85641 0.28351
0.05891 13.28089 0.27626
0.05967 12.85431 0.27937
0.06043 12.52989 0.27877
0.06119 12.20716 0.27996
0.06195 12.21155 0.26505
0.06271 11.85087 0.26402
0.06347 11.68130 0.25976
0.06423 11.40351 0.25196
0.06499 11.31214 0.25411
0.06575 11.12681 0.24784
0.06651 10.56869 0.24622
0.06727 10.47925 0.24186
0.06803 9.84275 0.24147
0.06879 10.05230 0.23463
0.06955 9.57227 0.23506
0.07031 9.33882 0.23479
0.07107 9.10883 0.22957
0.07183 9.10376 0.22827
0.07259 8.52822 0.22891
0.07335 8.56973 0.22537
0.07412 8.32260 0.22018
0.07488 7.65496 0.22037
0.07564 7.83054 0.22100
0.07640 7.56768 0.21810
0.07716 7.70234 0.20749
0.07792 7.31723 0.21074
0.07868 7.12886 0.21019
0.07944 6.99277 0.20980
0.08020 6.60901 0.20614
0.08096 6.53040 0.20190
0.08172 6.32227 0.20370
0.08248 6.06325 0.20049
0.08324 5.64486 0.19887
0.08400 5.85897 0.19926
0.08476 5.64517 0.19837
0.08552 5.58279 0.20004
0.08628 5.00830 0.20143
0.08704 5.22256 0.19985
0.08780 4.93228 0.19965
0.08856 4.60853 0.20050
0.08932 4.87109 0.20164
0.09008 4.59225 0.20548
0.09084 4.33605 0.20632
0.09160 3.82700 0.20642
0.09236 4.26261 0.20737
0.09312 3.80878 0.20848
0.09388 3.75498 0.19963
0.09464 3.89492 0.20886
0.09540 3.55277 0.20247
0.09616 3.38549 0.19578
0.09692 3.10009 0.19503
0.09768 3.00474 0.19489
0.09844 3.11338 0.19425
0.09920 2.86884 0.18898
0.09996 2.96194 0.18573
0.10072 2.61744 0.19171
0.10148 2.74650 0.18388
0.10224 2.64379 0.18031
0.10300 2.57023 0.18058
0.10376 2.39068 0.17607
0.10452 2.45460 0.17918
0.10528 2.17055 0.17343
0.10604 2.10574 0.17264
0.10680 1.94184 0.16561
0.10756 1.94773 0.16961
0.10832 1.76671 0.16661
0.10908 1.90614 0.17076
0.10984 1.73606 0.17116
0.11060 1.67036 0.16860
0.11136 1.34887 0.16235
0.11212 1.60972 0.16197
0.11288 1.71156 0.16166
0.11364 1.48248 0.16101
0.11440 1.38750 0.15760
0.11516 1.62806 0.15454
0.11592 1.17269 0.15527
0.11668 1.11406 0.15571
0.11744 1.06898 0.15574
0.11820 0.95143 0.15150
0.11896 0.90918 0.15019
0.11972 1.06979 0.15201
0.12048 0.84390 0.14898
0.12124 0.70049 0.14709
0.12200 0.86781 0.15022
0.12276 0.82238 0.14990
0.12352 0.70782 0.14495
0.12428 0.67614 0.14633
0.12504 0.74611 0.14476
0.12580 0.53215 0.14504
0.12656 0.71476 0.14430
0.12732 0.52446 0.14181
0.12808 0.74549 0.14099
0.12884 0.74333 0.14155
0.12960 0.62996 0.13937
0.13036 0.42837 0.13628
0.13112 0.31760 0.13724
0.13188 0.35345 0.13963
0.13264 0.34815 0.13744
0.13340 0.36932 0.13759
0.13416 0.42030 0.13280
0.13492 0.45307 0.13342
0.13568 0.37043 0.13382
0.13644 0.27289 0.13366
0.13720 0.36234 0.13144
0.13796 0.10254 0.13237
0.13873 0.23490 0.13220
0.13949 0.20779 0.12938
0.14025 0.18879 0.12969
0.14101 0.26901 0.12872
0.14177 0.20888 0.13206
0.14253 0.15655 0.12561
0.14329 0.21528 0.12769
0.14405 0.14953 0.13015
0.14481 0.25396 0.12865
0.14557 0.17501 0.12845
0.14633 0.17195 0.12678
0.14709 0.13161 0.12506
0.14785 0.15519 0.12664
0.14861 0.16513 0.12494
0.14937 0.14500 0.12449
0.15013 0.21187 0.12518
0.15089 0.03312 0.12296
0.15165 0.05901 0.12302
0.15241 0.00272 0.12397
0.15317 0.20127 0.12355
0.15393 0.09767 0.12266
0.15469 0.09826 0.12237
0.15545 0.20791 0.12346
0.15621 0.24398 0.11991
0.15697 0.00107 0.12217
0.15773 0.03507 0.12048
0.15849 0.18588 0.11987
0.15925 0.04547 0.12000
0.16001 -0.01258 0.11822
0.16077 0.14016 0.12004
0.16153 0.06711 0.11917
0.16229 0.04361 0.11794
0.16305 0.08935 0.11810
0.16381 0.07918 0.11826
0.16457 0.04985 0.11711
0.16533 0.16565 0.11731
0.16609 0.14012 0.11604
0.16685 0.13466 0.11727
0.16761 0.17028 0.11603
0.16837 0.12158 0.11627
0.16913 0.10203 0.11495
0.16989 0.17860 0.11409
0.17065 0.20110 0.11348
0.17141 0.18569 0.11373
0.17217 0.18558 0.11293
0.17293 0.10575 0.11570
0.17369 0.11502 0.11441
0.17445 0.14364 0.11465
0.17521 0.15136 0.11648
0.17597 0.07133 0.11681
0.17673 0.10277 0.11681
0.17749 0.33740 0.11752
0.17825 0.15459 0.11889
0.17901 0.26368 0.11836
0.17977 0.04128 0.11947
0.18053 0.24715 0.12250
0.18129 0.25562 0.12164
0.18205 0.02485 0.12470
0.18281 0.22955 0.12217
0.18357 0.17251 0.12459
0.18433 0.34395 0.12434
0.18509 0.34518 0.12383
0.18585 0.26936 0.12555
0.18661 0.17263 0.12772
0.18737 0.31387 0.12611
0.18813 0.35497 0.12589
0.18889 0.27268 0.12513
0.18965 0.26340 0.12460
0.19041 0.44947 0.12482
0.19117 0.20355 0.12629
0.19193 0.22973 0.12791
0.19269 0.18070 0.12623
0.19345 0.32864 0.12857
0.19421 0.38749 0.12704
0.19497 0.18758 0.12811
0.19573 0.23551 0.12939
0.19649 0.15791 0.12898
0.19725 0.24405 0.12750
0.19801 0.24288 0.12838
0.19877 0.16987 0.12738
0.19953 0.45084 0.12718
0.20029 0.41644 0.12783
0.20105 0.18640 0.12732
0.20181 0.22161 0.12827
0.20257 0.24460 0.12849
0.20333 0.11828 0.12669
0.20409 0.43243 0.12861
0.20485 0.28664 0.13007
0.20561 0.21197 0.12968
0.20637 0.40848 0.12726
0.20713 0.11294 0.12740
0.20789 0.45060 0.13120
0.20865 0.14665 0.12926
0.20941 0.38667 0.12743
0.21017 0.28785 0.12946
0.21093 0.36220 0.13101
0.21169 0.15331 0.12999
0.21245 0.33063 0.12835
0.21321 0.32732 0.12842
0.21397 0.30139 0.12939
0.21473 0.28553 0.13028
0.21549 0.22170 0.12916
0.21625 0.12303 0.12835
0.21701 0.31860 0.12847
0.21777 0.20250 0.12647
0.21853 0.50146 0.12967
0.21929 0.30330 0.12650
0.22005 0.25837 0.12777
0.22081 0.31242 0.12832
0.22157 0.23130 0.12827
0.22233 0.17187 0.12482
0.22309 0.10951 0.12782
0.22385 0.08710 0.12502
0.22461 0.09488 0.12436
0.22537 0.20691 0.12298
0.22613 0.14775 0.12456
0.22689 0.12834 0.12522
0.22765 0.09957 0.12175
0.22841 0.31980 0.12155
0.22917 0.21717 0.12371
0.22993 0.16770 0.12097
0.23069 0.16197 0.12054
0.23145 0.32426 0.11977
0.23221 0.06161 0.12199
0.23297 0.34647 0.11881
0.23373 0.11779 0.12070
0.23449 0.10580 0.11732
0.23525 0.34253 0.11923
0.23601 0.21666 0.11738
0.23677 0.17904 0.11837
0.23753 0.05010 0.11764
0.23829 0.15668 0.11635
0.23905 0.31408 0.11667
0.23981 0.18676 0.11485
0.24057 0.11301 0.11497
0.24133 0.09153 0.11508
0.24209 0.18387 0.11489
0.24285 0.27649 0.11607
0.24361 0.08868 0.11518
0.24437 0.14767 0.11476
0.24513 0.00352 0.11505
0.24589 0.06134 0.11399
0.24665 0.22234 0.11153
0.24741 0.24991 0.11090
0.24817 0.16438 0.11287
0.24893 0.03712 0.11131
0.24969 0.19532 0.11235
0.25045 0.02405 0.11173
0.25121 0.11432 0.11068
0.25197 0.11805 0.11100
0.25273 0.11810 0.11047
0.25349 0.13065 0.11078
0.25425 0.18766 0.10895
0.25501 0.15722 0.10852
0.25577 -0.00010 0.10902
0.25653 0.03930 0.10644
0.25729 0.08909 0.10744
0.25805 0.03964 0.10688
0.25881 0.15233 0.10950
0.25957 0.08710 0.10694
0.26033 0.13625 0.10785
0.26109 0.13345 0.10539
0.26185 0.14984 0.10769
0.26261 0.01139 0.10603
0.26337 0.10561 0.10687
0.26413 0.19734 0.10517
0.26489 0.11876 0.10573
0.26565 0.08696 0.10483
0.26641 0.12279 0.10269
0.26717 0.06247 0.10470
0.26793 0.01101 0.10434
0.26869 0.22508 0.10410
0.26945 0.16994 0.10358
0.27021 -0.02407 0.10360
0.27097 0.11584 0.10210
0.27172 0.16660 0.10196
0.27248 -0.05252 0.10357
0.27324 -0.01130 0.10271
0.27400 0.09685 0.10144
0.27476 0.16875 0.10146
0.27552 0.04498 0.10176
0.27628 0.01645 0.10111
0.27704 0.08209 0.10144
0.27780 0.01998 0.10119
0.27856 -0.02471 0.10022
0.27932 0.08008 0.10149
0.28008 -0.00220 0.10047
0.28084 0.12754 0.09917
0.28160 0.07443 0.09990
0.28236 -0.00826 0.09851
0.28312 0.01438 0.10047
0.28388 -0.03386 0.09952
0.28464 0.06830 0.09901
0.28540 0.06293 0.09954
0.28616 0.17122 0.09843
0.28692 0.12982 0.09839
0.28768 0.12055 0.09932
0.28844 -0.05385 0.09950
0.28920 0.10339 0.09974
0.28996 0.11041 0.09903
0.29072 0.04244 0.10109
0.29148 0.15988 0.09978
0.29224 0.09881 0.09996
0.29300 0.17833 0.10126
0.29376 0.02331 0.09954
0.29452 0.13345 0.10114
0.29528 0.07861 0.10049
0.29604 0.00730 0.09865
0.29680 0.03393 0.10042
0.29756 0.07101 0.09925
0.29832 -0.00534 0.09980
0.29908 0.06298 0.10024
0.29984 0.05252 0.09978
0.30060 0.11604 0.09954
0.30136 0.15706 0.09924
0.30212 0.00236 0.09732
0.30288 -0.10928 0.09951
0.30364 0.10624 0.09736
0.30440 -0.09523 0.09818
0.30516 0.04182 0.09809
0.30592 0.04665 0.09958
0.30668 0.11737 0.09970
0.30744 -0.04812 0.10049
0.30820 0.14111 0.09980
0.30896 0.18758 0.10138
0.30972 0.02833 0.10045
0.31048 -0.00603 0.09909
0.31124 -0.01927 0.10099
0.31200 0.05408 0.10109
0.31276 0.13195 0.10126
0.31352 0.05930 0.10166
0.31428 -0.04589 0.09964
0.31504 0.07269 0.10093
0.31580 0.10581 0.10222
0.31656 -0.03944 0.10274
0.31732 0.05899 0.10325
0.31808 0.11426 0.10261
0.31883 0.07325 0.10426
0.31959 0.02758 0.10576
0.32035 -0.08728 0.10489
0.32111 0.02892 0.10523
0.32187 0.01990 0.10480
0.32263 -0.02178 0.10567
0.32339 0.06551 0.10817
0.32415 0.17218 0.10670
0.32491 -0.07669 0.10700
0.32567 0.21209 0.10707
0.32643 0.14416 0.10567
0.32719 -0.02188 0.10555
0.32795 0.11399 0.10521
0.32871 0.03265 0.10557
0.32947 0.10698 0.10753
0.33023 -0.09653 0.10646
0.33099 -0.04822 0.10686
0.33175 0.01171 0.10676
0.33251 -0.06099 0.10668
0.33327 0.03665 0.10795
0.33403 -0.17537 0.10849
0.33479 0.04604 0.10843
0.33555 0.00202 0.10920
0.33631 -0.01697 0.10704
0.33707 0.02599 0.10844
0.33783 0.02769 0.11009
0.33859 0.06350 0.10878
0.33935 0.06443 0.10692
0.34011 0.12215 0.10797
0.34087 0.13417 0.10996
0.34163 0.10098 0.10878
0.34239 0.06433 0.11003
0.34315 0.22555 0.10941
0.34391 0.22020 0.11020
0.34467 -0.00875 0.11035
0.34543 -0.03389 0.10938
0.34619 -0.00144 0.10985
0.34695 0.00959 0.10999
0.34771 0.04269 0.11112
0.34847 0.09414 0.11191
0.34922 0.10748 0.11163
0.34998 -0.05999 0.11011
0.35074 0.07898 0.11055
0.35150 -0.02965 0.10848
0.35226 0.00223 0.10609
0.35302 -0.04072 0.10725
0.35378 -0.10125 0.10414
0.35454 0.06048 0.10348
0.35530 -0.00369 0.10418
0.35606 -0.02903 0.10751
0.35682 -0.00093 0.10700
0.35758 -0.04167 0.10801
0.35834 0.13861 0.10799
0.35910 0.14448 0.10561
0.35986 -0.09678 0.10785
0.36062 0.01574 0.10721
0.36138 -0.08966 0.10769
0.36214 -0.03161 0.10702
0.36290 0.10153 0.10814
0.36366 0.03625 0.10674
0.36442 -0.06808 0.10680
0.36518 0.01144 0.10759
0.36594 0.05997 0.10828
0.36670 0.17588 0.10783
0.36746 -0.00097 0.10936
0.36822 0.06367 0.11053
0.36898 0.07002 0.10941
0.36974 -0.00671 0.11175
0.37050 -0.06548 0.11116
0.37126 0.01683 0.11348
0.37202 -0.02393 0.11307
0.37277 0.05872 0.11297
0.37353 -0.09771 0.11417
0.37429 0.05258 0.11544
0.37505 0.15328 0.11487
0.37581 -0.05387 0.11520
0.37657 0.01587 0.11852
0.37733 -0.15160 0.11703
0.37809 0.12755 0.11822
0.37885 0.09534 0.11899
0.37961 -0.02167 0.11919
0.38037 0.01969 0.11961
0.38113 -0.11934 0.11912
0.38189 -0.01938 0.11803
0.38265 -0.01916 0.12217
0.38341 0.14668 0.12261
0.38417 -0.16923 0.12596
0.38493 0.13209 0.12403
0.38569 0.01895 0.12458
0.38645 -0.07600 0.12714
0.38721 -0.06949 0.12584
0.38797 0.00962 0.12663
0.38873 0.08083 0.12929
0.38949 0.02962 0.13588
0.39025 0.15486 0.12883
0.39101 0.12630 0.13198
0.39177 0.18379 0.13185
0.39252 0.07014 0.13002
0.39328 -0.03204 0.13454
0.39404 -0.01181 0.13188
0.39480 0.21281 0.13617
0.39556 0.08633 0.13610
0.39632 -0.04600 0.13845
0.39708 0.00958 0.14026
0.39784 0.14210 0.13850
0.39860 -0.18105 0.14196
0.39936 -0.12007 0.14112
0.40012 0.15112 0.13989
0.40088 -0.03948 0.14211
0.40164 -0.03150 0.14462
0.40240 0.05183 0.14381
0.40316 0.20615 0.14669
0.40392 0.01946 0.14505
0.40468 -0.05877 0.22252
0.40544 0.09487 0.14824
0.40620 -0.03775 0.14717
0.40696 0.11180 0.14945
0.40772 0.10122 0.15042
0.40848 0.11748 0.15038
0.40924 0.08816 0.15115
0.40999 0.03644 0.15116
0.41075 -0.01096 0.15522
0.41151 0.11455 0.15268
0.41227 0.03839 0.15213
0.41303 -0.05929 0.15379
0.41379 -0.01986 0.15309
0.41455 -0.01746 0.15879
0.41531 -0.00802 0.15990
0.41607 -0.04548 0.15563
0.41683 0.02800 0.15436
0.41759 -0.01609 0.15908
0.41835 0.00275 0.16056
0.41911 -0.04084 0.15756
0.41987 0.35183 0.16178
0.42063 -0.02259 0.15905
0.42139 -0.21693 0.16044
0.42215 0.17758 0.16473
0.42291 0.15933 0.16741
0.42367 0.20148 0.16584
0.42443 -0.05534 0.16760
0.42519 0.12886 0.17032
0.42594 0.23006 0.17354
0.42670 0.31207 0.17462
0.42746 -0.02316 0.17516
0.42822 0.18434 0.17662
0.42898 -0.11763 0.17518
0.42974 0.27660 0.17953
0.43050 -0.01327 0.18367
0.43126 0.04530 0.18585
0.43202 0.16115 0.18994
0.43278 0.14938 0.18719
0.43354 -0.00989 0.19162
0.43430 -0.00084 0.19272
0.43506 0.17963 0.19268
