# Supplementary material for: De novo design of proteins housing excitonically coupled chlorophyll special pairs
Source: Nat Chem Biol. 2024 Jun 3;20(7):906–15. doi: 10.1038/s41589-024-01626-0 (PMC11213709; doi:10.1038/s41589-024-01626-0)
Supplement: Supplementary file 5 — Raw SAXS data for SP1, SP2 and SP3 apo proteins. [file 41589_2024_1626_MOESM5_ESM.zip › SAXS_data_Fig2/SP1_166uM/Buffer1/SP1_166uM_snap_00045.sub.1.dat]

0.01026 39.25813 8.88905
0.01102 29.97024 4.59677
0.01178 30.06845 3.63938
0.01254 30.15399 2.65785
0.01330 33.13556 1.95113
0.01406 32.60674 1.67244
0.01482 31.01139 1.39867
0.01558 33.45782 1.27154
0.01634 31.03033 1.20967
0.01710 31.60794 1.12607
0.01786 30.62940 1.06574
0.01862 31.57314 1.01938
0.01938 29.87025 0.98244
0.02014 30.19195 0.90084
0.02090 30.30512 0.84673
0.02166 29.78247 0.80640
0.02242 30.10213 0.78262
0.02318 29.42341 0.72720
0.02395 28.42531 0.69122
0.02471 28.55012 0.65790
0.02547 28.47583 0.62802
0.02623 27.51280 0.60724
0.02699 27.72563 0.60900
0.02775 27.24350 0.59019
0.02851 26.84042 0.57397
0.02927 26.78735 0.54495
0.03003 26.21451 0.53305
0.03079 25.75286 0.52689
0.03155 25.65825 0.51454
0.03231 25.43556 0.46596
0.03307 24.72523 0.47404
0.03383 24.43536 0.46516
0.03459 24.30287 0.46968
0.03535 23.81266 0.45921
0.03611 23.84001 0.44454
0.03687 23.07916 0.41996
0.03763 22.90555 0.43593
0.03839 22.18703 0.41458
0.03915 21.70040 0.40558
0.03991 21.74653 0.40269
0.04067 21.43952 0.40652
0.04143 21.32140 0.40372
0.04219 20.51017 0.37532
0.04295 20.53721 0.37271
0.04371 19.80803 0.36670
0.04447 19.48153 0.36669
0.04523 18.91034 0.35827
0.04599 18.94787 0.34605
0.04675 18.52154 0.35111
0.04751 18.53656 0.33023
0.04827 18.23380 0.32912
0.04903 18.00454 0.32748
0.04979 17.57597 0.31704
0.05055 17.23615 0.32293
0.05131 16.72963 0.31135
0.05207 16.52280 0.30146
0.05283 16.54274 0.30635
0.05359 15.97318 0.30130
0.05435 15.38407 0.29958
0.05511 14.76908 0.30092
0.05587 14.68195 0.29325
0.05663 14.17415 0.28724
0.05739 13.89276 0.28084
0.05815 13.77571 0.28819
0.05891 13.67860 0.27225
0.05967 13.50387 0.27483
0.06043 12.57785 0.26659
0.06119 12.33314 0.26766
0.06195 12.29168 0.27400
0.06271 11.93062 0.25866
0.06347 11.48477 0.26071
0.06423 11.46546 0.25585
0.06499 11.24655 0.25272
0.06575 11.00869 0.24759
0.06651 10.53742 0.24720
0.06727 10.54344 0.24448
0.06803 10.14614 0.23822
0.06879 9.64475 0.24139
0.06955 9.70247 0.23424
0.07031 9.55310 0.23268
0.07107 9.30331 0.23092
0.07183 9.15482 0.23601
0.07259 8.85844 0.22463
0.07335 8.54904 0.22602
0.07412 8.49102 0.22163
0.07488 8.27749 0.21925
0.07564 7.85320 0.21965
0.07640 7.58727 0.21492
0.07716 7.38740 0.21673
0.07792 7.43605 0.21081
0.07868 6.82739 0.20873
0.07944 7.03534 0.21027
0.08020 6.70447 0.20823
0.08096 6.30835 0.20265
0.08172 6.11092 0.20275
0.08248 6.43599 0.19858
0.08324 6.09182 0.20107
0.08400 5.82897 0.20175
0.08476 5.64572 0.19771
0.08552 5.39032 0.19943
0.08628 5.13376 0.20150
0.08704 4.70092 0.19977
0.08780 4.82079 0.19538
0.08856 4.64687 0.20114
0.08932 4.50985 0.20151
0.09008 4.49819 0.20667
0.09084 4.24433 0.20209
0.09160 4.09524 0.20863
0.09236 3.79558 0.20845
0.09312 3.83941 0.20178
0.09388 3.88257 0.20676
0.09464 3.58149 0.20699
0.09540 3.69887 0.20117
0.09616 3.26967 0.19758
0.09692 3.35095 0.19314
0.09768 3.24809 0.19517
0.09844 3.05575 0.19462
0.09920 2.96170 0.19181
0.09996 2.78831 0.18423
0.10072 2.68321 0.18724
0.10148 2.70567 0.18316
0.10224 2.71813 0.18295
0.10300 2.59743 0.18030
0.10376 2.29585 0.17617
0.10452 2.46405 0.17854
0.10528 2.18715 0.17212
0.10604 2.12714 0.16904
0.10680 2.15315 0.16764
0.10756 1.96108 0.16440
0.10832 1.80942 0.16581
0.10908 1.80600 0.16822
0.10984 1.86569 0.16665
0.11060 1.67179 0.16574
0.11136 1.74119 0.16752
0.11212 1.59882 0.16144
0.11288 1.62860 0.16245
0.11364 1.38150 0.15906
0.11440 1.12082 0.15732
0.11516 1.36199 0.15587
0.11592 1.24895 0.15559
0.11668 1.06010 0.15334
0.11744 1.06482 0.15560
0.11820 1.07197 0.15448
0.11896 0.93407 0.15320
0.11972 0.75859 0.15134
0.12048 0.90894 0.15106
0.12124 0.83220 0.15140
0.12200 0.88746 0.14968
0.12276 0.85106 0.14632
0.12352 0.91652 0.14739
0.12428 0.59761 0.14690
0.12504 0.52189 0.14553
0.12580 0.63346 0.14469
0.12656 0.56850 0.14155
0.12732 0.61690 0.14208
0.12808 0.63554 0.14139
0.12884 0.59295 0.14390
0.12960 0.49724 0.14054
0.13036 0.37753 0.14123
0.13112 0.43710 0.13992
0.13188 0.51215 0.13649
0.13264 0.45763 0.13705
0.13340 0.35544 0.13574
0.13416 0.42684 0.13478
0.13492 0.30953 0.13457
0.13568 0.39143 0.13513
0.13644 0.35096 0.13086
0.13720 0.24277 0.13305
0.13796 0.33238 0.13157
0.13873 0.22086 0.13239
0.13949 0.31082 0.13029
0.14025 0.14639 0.13069
0.14101 0.28314 0.12827
0.14177 0.48440 0.12861
0.14253 0.17881 0.12936
0.14329 0.26523 0.12918
0.14405 0.36503 0.12707
0.14481 0.14005 0.12734
0.14557 0.19616 0.12680
0.14633 0.22061 0.12767
0.14709 0.13392 0.12680
0.14785 0.19330 0.12407
0.14861 0.19595 0.12446
0.14937 0.06368 0.12833
0.15013 0.10870 0.12424
0.15089 0.25231 0.12404
0.15165 0.02119 0.12349
0.15241 -0.00159 0.12389
0.15317 0.29252 0.12224
0.15393 0.02810 0.12301
0.15469 0.12308 0.12070
0.15545 0.32831 0.12148
0.15621 0.26775 0.11904
0.15697 0.17551 0.12045
0.15773 0.18914 0.12321
0.15849 0.08955 0.12035
0.15925 0.16570 0.11990
0.16001 0.19077 0.11665
0.16077 0.15698 0.12001
0.16153 0.20598 0.11703
0.16229 0.22254 0.11724
0.16305 0.25801 0.11752
0.16381 0.03741 0.11746
0.16457 0.15258 0.11685
0.16533 0.23295 0.11720
0.16609 0.06829 0.11629
0.16685 0.14349 0.11617
0.16761 0.21575 0.11572
0.16837 0.18857 0.11607
0.16913 0.14714 0.11538
0.16989 0.13866 0.11434
0.17065 0.20138 0.11542
0.17141 0.02639 0.11389
0.17217 0.10760 0.11407
0.17293 0.06650 0.11542
0.17369 0.30580 0.11508
0.17445 0.31258 0.11631
0.17521 0.30624 0.11637
0.17597 0.22715 0.11740
0.17673 0.29287 0.11772
0.17749 0.18725 0.11635
0.17825 0.26829 0.11914
0.17901 0.20299 0.11930
0.17977 0.37369 0.12297
0.18053 0.20955 0.12138
0.18129 0.40515 0.12335
0.18205 0.27965 0.12307
0.18281 0.19418 0.12176
0.18357 0.26106 0.12158
0.18433 0.23401 0.12692
0.18509 0.22532 0.12382
0.18585 0.10276 0.12502
0.18661 0.17164 0.12422
0.18737 0.22039 0.12270
0.18813 0.03359 0.12329
0.18889 0.31770 0.12678
0.18965 0.29052 0.12557
0.19041 0.21288 0.12496
0.19117 0.37367 0.12689
0.19193 0.26876 0.12619
0.19269 0.12520 0.12769
0.19345 0.33816 0.12716
0.19421 0.31802 0.12850
0.19497 0.30044 0.12557
0.19573 0.37071 0.12637
0.19649 0.28714 0.12846
0.19725 0.26689 0.12995
0.19801 0.34072 0.12834
0.19877 0.27758 0.12836
0.19953 0.27957 0.12965
0.20029 0.31379 0.12997
0.20105 0.27441 0.12676
0.20181 0.56880 0.13129
0.20257 0.34263 0.12920
0.20333 0.33541 0.12909
0.20409 0.35355 0.12963
0.20485 0.32051 0.12825
0.20561 0.42077 0.12707
0.20637 0.16887 0.12666
0.20713 0.46051 0.12949
0.20789 0.27148 0.12949
0.20865 0.30775 0.13011
0.20941 0.23495 0.12926
0.21017 0.33270 0.12908
0.21093 0.16601 0.12944
0.21169 0.22117 0.12838
0.21245 0.32660 0.12668
0.21321 0.22438 0.12931
0.21397 0.40706 0.12947
0.21473 0.27930 0.13108
0.21549 0.17738 0.13233
0.21625 0.09009 0.12769
0.21701 0.19833 0.12946
0.21777 0.30494 0.12935
0.21853 0.31323 0.12620
0.21929 0.29266 0.12646
0.22005 0.30581 0.12749
0.22081 0.22965 0.12943
0.22157 0.20908 0.12559
0.22233 0.20462 0.12856
0.22309 0.24637 0.12687
0.22385 0.24350 0.12408
0.22461 0.34172 0.12531
0.22537 0.19556 0.12299
0.22613 0.13954 0.12488
0.22689 0.36696 0.12202
0.22765 0.11661 0.12164
0.22841 0.18969 0.12285
0.22917 0.16914 0.12055
0.22993 0.25377 0.12252
0.23069 0.21948 0.12200
0.23145 0.22430 0.11968
0.23221 0.18539 0.12059
0.23297 0.22030 0.11980
0.23373 0.17283 0.11845
0.23449 0.14212 0.11732
0.23525 0.11410 0.11911
0.23601 0.20138 0.11845
0.23677 0.18686 0.11928
0.23753 0.12666 0.11903
0.23829 0.23827 0.11666
0.23905 0.20225 0.11702
0.23981 0.19913 0.11633
0.24057 0.26741 0.11605
0.24133 0.07919 0.11522
0.24209 0.26038 0.11312
0.24285 0.28819 0.11631
0.24361 0.22691 0.11538
0.24437 0.14677 0.11439
0.24513 0.21174 0.11534
0.24589 0.05242 0.11332
0.24665 0.23367 0.11180
0.24741 0.17805 0.11369
0.24817 0.00153 0.11241
0.24893 0.06648 0.11111
0.24969 0.16834 0.11312
0.25045 0.12562 0.11032
0.25121 0.15444 0.10994
0.25197 0.06868 0.10965
0.25273 0.12721 0.11007
0.25349 0.05974 0.10848
0.25425 -0.02206 0.10856
0.25501 0.15828 0.10898
0.25577 0.08379 0.10721
0.25653 0.18331 0.10784
0.25729 0.08047 0.10806
0.25805 0.23019 0.10917
0.25881 0.29401 0.10937
0.25957 0.08665 0.10622
0.26033 -0.00429 0.10699
0.26109 0.24853 0.10808
0.26185 0.06897 0.10727
0.26261 0.11248 0.10747
0.26337 0.06894 0.10560
0.26413 -0.02847 0.10458
0.26489 0.23778 0.10487
0.26565 -0.01095 0.10507
0.26641 0.14558 0.10461
0.26717 0.03760 0.10566
0.26793 0.09201 0.10326
0.26869 0.10870 0.10445
0.26945 0.06455 0.10322
0.27021 0.14891 0.10245
0.27097 0.24219 0.10372
0.27172 0.15239 0.10319
0.27248 0.12543 0.10269
0.27324 0.02603 0.10323
0.27400 0.12968 0.10215
0.27476 0.14806 0.10253
0.27552 0.01198 0.10188
0.27628 0.11224 0.10102
0.27704 0.15013 0.09961
0.27780 0.15226 0.10025
0.27856 0.01697 0.10160
0.27932 0.16087 0.10227
0.28008 0.04189 0.09991
0.28084 0.07160 0.09997
0.28160 -0.03160 0.09979
0.28236 0.12899 0.10025
0.28312 -0.02168 0.09886
0.28388 0.02432 0.10015
0.28464 0.13909 0.09959
0.28540 -0.00689 0.09892
0.28616 0.09167 0.09823
0.28692 0.17657 0.09928
0.28768 0.04289 0.10063
0.28844 -0.04526 0.09934
0.28920 0.04939 0.09902
0.28996 0.05571 0.10079
0.29072 0.02030 0.10021
0.29148 0.08383 0.10076
0.29224 0.01925 0.10001
0.29300 0.13229 0.10150
0.29376 0.07052 0.10003
0.29452 0.08515 0.10078
0.29528 0.04729 0.09924
0.29604 0.00872 0.10120
0.29680 0.10844 0.09970
0.29756 -0.01387 0.10146
0.29832 0.12423 0.09874
0.29908 0.15613 0.09989
0.29984 -0.01946 0.09861
0.30060 -0.00930 0.09942
0.30136 0.11889 0.09823
0.30212 -0.05260 0.09837
0.30288 0.08656 0.09807
0.30364 0.03653 0.09823
0.30440 0.01515 0.09710
0.30516 -0.02758 0.09728
0.30592 0.08819 0.09795
0.30668 0.14723 0.09787
0.30744 0.01330 0.09892
0.30820 0.14415 0.09975
0.30896 -0.05131 0.10071
0.30972 0.20597 0.10104
0.31048 0.15747 0.10064
0.31124 -0.06483 0.10039
0.31200 0.13668 0.10221
0.31276 0.00185 0.10059
0.31352 -0.03298 0.10124
0.31428 0.01000 0.10023
0.31504 0.00067 0.10207
0.31580 0.16484 0.10342
0.31656 0.11700 0.10158
0.31732 0.02159 0.10346
0.31808 0.03824 0.10405
0.31883 0.02860 0.10223
0.31959 -0.01962 0.10469
0.32035 0.02061 0.10513
0.32111 0.05460 0.10602
0.32187 0.10531 0.10420
0.32263 0.05290 0.10560
0.32339 -0.04919 0.10632
0.32415 -0.23374 0.10467
0.32491 -0.02485 0.10687
0.32567 -0.02046 0.10709
0.32643 0.06845 0.10846
0.32719 0.10782 0.10556
0.32795 0.06624 0.10542
0.32871 0.07943 0.10713
0.32947 0.05252 0.10669
0.33023 0.00218 0.10562
0.33099 0.12916 0.10648
0.33175 0.02185 0.10646
0.33251 -0.01574 0.10801
0.33327 -0.00407 0.10939
0.33403 -0.03033 0.10626
0.33479 0.01997 0.10858
0.33555 0.05746 0.10860
0.33631 0.13336 0.10824
0.33707 -0.00446 0.10759
0.33783 -0.05634 0.10741
0.33859 0.06825 0.10826
0.33935 -0.01126 0.10949
0.34011 0.06179 0.10961
0.34087 0.08318 0.10933
0.34163 -0.07947 0.10997
0.34239 0.12500 0.11006
0.34315 -0.01389 0.10904
0.34391 0.02343 0.11151
0.34467 0.03541 0.10871
0.34543 -0.00371 0.10775
0.34619 0.12457 0.10808
0.34695 0.02276 0.10992
0.34771 -0.00014 0.10997
0.34847 0.12953 0.11084
0.34922 0.07192 0.11128
0.34998 -0.14811 0.11028
0.35074 0.11082 0.11076
0.35150 0.22846 0.10891
0.35226 0.08038 0.10658
0.35302 0.05815 0.10774
0.35378 -0.02138 0.10396
0.35454 0.00381 0.10475
0.35530 -0.08603 0.10701
0.35606 -0.04538 0.10711
0.35682 0.05189 0.10741
0.35758 0.17087 0.10620
0.35834 0.04743 0.10647
0.35910 -0.02182 0.10660
0.35986 0.00988 0.10635
0.36062 -0.05651 0.10519
0.36138 0.06924 0.10681
0.36214 0.05657 0.10699
0.36290 0.07088 0.10721
0.36366 0.03472 0.10844
0.36442 -0.05241 0.10664
0.36518 -0.03386 0.10661
0.36594 0.16619 0.10725
0.36670 0.08423 0.10820
0.36746 -0.03313 0.10946
0.36822 0.08537 0.11080
0.36898 0.03547 0.11082
0.36974 0.05590 0.11101
0.37050 0.00609 0.11255
0.37126 -0.07089 0.11127
0.37202 0.01811 0.11159
0.37277 0.07225 0.11377
0.37353 -0.00494 0.11508
0.37429 0.10779 0.11480
0.37505 -0.02985 0.11443
0.37581 0.11632 0.11643
0.37657 0.10996 0.11736
0.37733 0.06649 0.11667
0.37809 0.06020 0.11750
0.37885 0.18776 0.11752
0.37961 0.02236 0.12117
0.38037 -0.07603 0.12158
0.38113 0.02030 0.12102
0.38189 -0.17211 0.12133
0.38265 -0.05144 0.12117
0.38341 0.08270 0.12299
0.38417 -0.02867 0.12113
0.38493 -0.04914 0.12529
0.38569 0.05601 0.12968
0.38645 0.05928 0.12698
0.38721 -0.14781 0.12824
0.38797 -0.02079 0.12819
0.38873 0.04631 0.13010
0.38949 -0.05342 0.15257
0.39025 0.15052 0.13025
0.39101 0.10427 0.13263
0.39177 -0.00610 0.13574
0.39252 0.10000 0.13153
0.39328 0.11085 0.13235
0.39404 -0.01228 0.13620
0.39480 0.08315 0.13569
0.39556 -0.00749 0.13610
0.39632 -0.04106 0.13654
0.39708 0.15055 0.14000
0.39784 0.03442 0.13893
0.39860 -0.01689 0.14066
0.39936 0.08869 0.14183
0.40012 0.07917 0.14330
0.40088 0.03989 0.14532
0.40164 0.03510 0.14516
0.40240 0.07640 0.14538
0.40316 -0.02857 0.14776
0.40392 -0.10276 0.14500
0.40468 0.03156 0.29698
0.40544 0.17722 0.14834
0.40620 0.08760 0.15179
0.40696 -0.07005 0.14859
0.40772 0.08841 0.14954
0.40848 0.07459 0.15164
0.40924 0.22957 0.15246
0.40999 0.04984 0.15295
0.41075 0.09967 0.15390
0.41151 0.08680 0.15255
0.41227 0.07033 0.15133
0.41303 -0.11388 0.15165
0.41379 0.23425 0.15469
0.41455 0.02063 0.15331
0.41531 0.23522 0.15380
0.41607 0.16203 0.15781
0.41683 0.00988 0.15885
0.41759 0.04960 0.15816
0.41835 0.11336 0.15793
0.41911 -0.17126 0.15832
0.41987 -0.00009 0.15647
0.42063 -0.00783 0.16601
0.42139 0.16418 0.16433
0.42215 0.02521 0.16427
0.42291 -0.04019 0.16618
0.42367 0.19946 0.16767
0.42443 -0.02556 0.16842
0.42519 0.20578 0.16683
0.42594 0.09799 0.17231
0.42670 -0.15755 0.17487
0.42746 -0.17409 0.17509
0.42822 -0.19166 0.17910
0.42898 -0.03421 0.17372
0.42974 0.24784 0.17804
0.43050 0.17866 0.18205
0.43126 -0.03417 0.18625
0.43202 -0.05366 0.18867
0.43278 -0.06055 0.18660
0.43354 0.11884 0.18774
0.43430 0.03896 0.18643
0.43506 0.32555 0.19195
