# Supplementary material for: De novo design of proteins housing excitonically coupled chlorophyll special pairs
Source: Nat Chem Biol. 2024 Jun 3;20(7):906–15. doi: 10.1038/s41589-024-01626-0 (PMC11213709; doi:10.1038/s41589-024-01626-0)
Supplement: Supplementary file 5 — Raw SAXS data for SP1, SP2 and SP3 apo proteins. [file 41589_2024_1626_MOESM5_ESM.zip › SAXS_data_Fig2/SP1_166uM/Buffer1/SP1_166uM_snap_00030.sub.1.dat]

0.01026 29.39958 7.50980
0.01102 31.76812 4.41809
0.01178 32.39901 3.26233
0.01254 31.09738 2.47617
0.01330 33.77267 2.13761
0.01406 32.02236 1.81310
0.01482 31.66781 1.50578
0.01558 31.31610 1.44212
0.01634 30.87793 1.17678
0.01710 31.19494 1.15749
0.01786 31.20576 1.06228
0.01862 30.83348 0.94856
0.01938 30.59665 0.96775
0.02014 29.85273 0.93393
0.02090 29.22559 0.80396
0.02166 30.56100 0.79683
0.02242 29.54146 0.77729
0.02318 28.78939 0.71773
0.02395 29.35479 0.71734
0.02471 28.86565 0.64018
0.02547 28.28756 0.63800
0.02623 27.42611 0.59965
0.02699 27.07842 0.59355
0.02775 26.87679 0.57587
0.02851 26.51646 0.57648
0.02927 26.14583 0.55560
0.03003 26.88228 0.54647
0.03079 25.84562 0.52390
0.03155 25.53460 0.50454
0.03231 25.29729 0.48907
0.03307 25.01419 0.49355
0.03383 24.09775 0.47376
0.03459 24.04926 0.46079
0.03535 24.12468 0.44999
0.03611 23.87656 0.45143
0.03687 23.05721 0.44411
0.03763 23.32075 0.43586
0.03839 21.86279 0.41665
0.03915 21.88438 0.39276
0.03991 21.61623 0.40147
0.04067 21.32472 0.39852
0.04143 21.38983 0.40625
0.04219 20.73298 0.37890
0.04295 19.96708 0.36380
0.04371 20.35504 0.37473
0.04447 19.92022 0.37051
0.04523 19.51223 0.35474
0.04599 19.08605 0.35585
0.04675 18.87958 0.35187
0.04751 18.24129 0.33970
0.04827 18.28049 0.33675
0.04903 17.53288 0.33022
0.04979 17.20176 0.32939
0.05055 16.95338 0.31151
0.05131 16.56794 0.31663
0.05207 16.32110 0.31371
0.05283 16.09993 0.30891
0.05359 15.94365 0.30856
0.05435 15.25696 0.29628
0.05511 14.91676 0.30171
0.05587 14.67818 0.29718
0.05663 14.59396 0.28435
0.05739 14.25316 0.27860
0.05815 13.89555 0.28561
0.05891 13.81683 0.27508
0.05967 13.26769 0.27437
0.06043 13.09542 0.28018
0.06119 12.86365 0.27198
0.06195 12.21989 0.26522
0.06271 12.06300 0.26113
0.06347 11.91894 0.25641
0.06423 11.34599 0.25541
0.06499 11.46939 0.25299
0.06575 11.15703 0.24733
0.06651 10.62560 0.24945
0.06727 10.28304 0.24674
0.06803 10.26243 0.24554
0.06879 9.88404 0.23748
0.06955 9.73638 0.24020
0.07031 9.30470 0.23425
0.07107 9.11855 0.23012
0.07183 9.28149 0.22737
0.07259 8.80913 0.23106
0.07335 8.64350 0.22398
0.07412 8.46658 0.22276
0.07488 8.32443 0.22112
0.07564 7.87436 0.22060
0.07640 7.86305 0.21569
0.07716 7.62871 0.22138
0.07792 7.53924 0.21257
0.07868 7.24119 0.21482
0.07944 7.03479 0.20783
0.08020 6.66716 0.20849
0.08096 6.71617 0.20125
0.08172 6.38282 0.20491
0.08248 6.21174 0.19722
0.08324 6.14448 0.19688
0.08400 5.70907 0.19890
0.08476 5.81365 0.20255
0.08552 5.50283 0.20123
0.08628 5.40874 0.20276
0.08704 5.27408 0.19996
0.08780 4.79205 0.19810
0.08856 4.76098 0.20065
0.08932 4.68441 0.20389
0.09008 4.56419 0.20786
0.09084 4.66881 0.21282
0.09160 4.39936 0.20238
0.09236 3.98863 0.20723
0.09312 4.03460 0.21129
0.09388 3.93389 0.20898
0.09464 3.66826 0.20418
0.09540 3.69646 0.19838
0.09616 3.24022 0.20029
0.09692 3.24928 0.19477
0.09768 2.94214 0.19957
0.09844 3.04227 0.19303
0.09920 3.16316 0.18950
0.09996 2.68606 0.19100
0.10072 2.97128 0.19016
0.10148 2.75035 0.18737
0.10224 2.64799 0.18150
0.10300 2.64939 0.17857
0.10376 2.41959 0.17301
0.10452 2.14013 0.17535
0.10528 2.14455 0.16906
0.10604 2.16631 0.17231
0.10680 2.21832 0.17103
0.10756 1.98514 0.16764
0.10832 2.03720 0.16919
0.10908 1.88397 0.16779
0.10984 1.60712 0.16723
0.11060 1.69356 0.17094
0.11136 1.67704 0.16627
0.11212 1.69676 0.16111
0.11288 1.38841 0.16437
0.11364 1.29871 0.15925
0.11440 1.36467 0.15742
0.11516 1.47426 0.15966
0.11592 0.90326 0.15606
0.11668 1.23861 0.15537
0.11744 0.95358 0.15726
0.11820 0.95824 0.15673
0.11896 1.12793 0.15134
0.11972 0.71467 0.15113
0.12048 0.80704 0.14880
0.12124 0.67492 0.15142
0.12200 0.66813 0.14936
0.12276 0.54864 0.14954
0.12352 0.54750 0.14778
0.12428 0.62180 0.14538
0.12504 0.50513 0.15002
0.12580 0.60836 0.14419
0.12656 0.58677 0.14382
0.12732 0.65772 0.14210
0.12808 0.24068 0.14331
0.12884 0.51468 0.14192
0.12960 0.32277 0.14009
0.13036 0.41457 0.13882
0.13112 0.41829 0.13649
0.13188 0.33161 0.13688
0.13264 0.22405 0.13787
0.13340 0.40163 0.13664
0.13416 0.24536 0.13618
0.13492 0.26554 0.13611
0.13568 0.19962 0.13472
0.13644 0.23444 0.13445
0.13720 0.26229 0.13358
0.13796 0.15189 0.13398
0.13873 0.18863 0.12993
0.13949 0.17093 0.13005
0.14025 0.10447 0.13091
0.14101 0.31483 0.12987
0.14177 0.20700 0.13027
0.14253 0.07538 0.12911
0.14329 0.01947 0.12770
0.14405 0.11565 0.12836
0.14481 -0.02000 0.12852
0.14557 0.18453 0.13022
0.14633 -0.04041 0.12730
0.14709 0.01537 0.12616
0.14785 -0.03227 0.12751
0.14861 0.17974 0.12754
0.14937 0.06364 0.12546
0.15013 0.03742 0.12546
0.15089 0.11379 0.12609
0.15165 0.07823 0.12286
0.15241 0.02897 0.12545
0.15317 -0.02228 0.12439
0.15393 0.15746 0.12396
0.15469 -0.06079 0.12379
0.15545 0.09101 0.12130
0.15621 0.05928 0.12107
0.15697 0.18313 0.12197
0.15773 0.03342 0.12261
0.15849 0.04168 0.11994
0.15925 -0.07775 0.12053
0.16001 -0.09063 0.11964
0.16077 0.14160 0.12066
0.16153 0.12209 0.11852
0.16229 0.09221 0.11822
0.16305 -0.02710 0.11839
0.16381 0.06118 0.11906
0.16457 -0.12499 0.11760
0.16533 -0.04514 0.11812
0.16609 0.17225 0.11754
0.16685 -0.05625 0.11673
0.16761 -0.09184 0.11586
0.16837 0.09133 0.11706
0.16913 0.03132 0.11522
0.16989 0.03214 0.11619
0.17065 0.12291 0.11537
0.17141 0.03333 0.11394
0.17217 0.09401 0.11522
0.17293 0.05986 0.11501
0.17369 0.12352 0.11787
0.17445 0.22306 0.11797
0.17521 0.00776 0.11597
0.17597 0.10430 0.11576
0.17673 0.14966 0.11752
0.17749 0.11294 0.11789
0.17825 0.05087 0.12064
0.17901 0.06970 0.12066
0.17977 0.19499 0.12075
0.18053 0.05821 0.12288
0.18129 0.10087 0.12235
0.18205 0.26216 0.12379
0.18281 0.04966 0.12346
0.18357 0.11532 0.12404
0.18433 0.19864 0.12427
0.18509 0.24309 0.12413
0.18585 0.00919 0.12328
0.18661 0.12249 0.12296
0.18737 0.11242 0.12495
0.18813 0.19321 0.12521
0.18889 0.24164 0.12618
0.18965 0.18190 0.12633
0.19041 0.27120 0.12544
0.19117 0.09243 0.12687
0.19193 0.19859 0.12711
0.19269 0.25992 0.12761
0.19345 0.13460 0.12681
0.19421 0.32144 0.12699
0.19497 0.08443 0.12882
0.19573 0.26022 0.12890
0.19649 0.04174 0.12727
0.19725 0.29012 0.12858
0.19801 0.07088 0.12975
0.19877 0.21309 0.12973
0.19953 0.14152 0.12916
0.20029 0.22250 0.12913
0.20105 0.24734 0.12786
0.20181 0.37035 0.12768
0.20257 0.21472 0.12723
0.20333 0.09724 0.12811
0.20409 0.22119 0.12660
0.20485 0.10315 0.12953
0.20561 0.26739 0.12862
0.20637 0.13736 0.12935
0.20713 0.32855 0.12915
0.20789 0.26387 0.12902
0.20865 0.26728 0.13064
0.20941 0.38066 0.12934
0.21017 0.24260 0.12952
0.21093 0.27970 0.12917
0.21169 0.30121 0.12982
0.21245 0.16476 0.12848
0.21321 0.24892 0.12818
0.21397 0.03355 0.13153
0.21473 0.19261 0.12894
0.21549 0.15180 0.13031
0.21625 0.29794 0.12707
0.21701 0.10460 0.12978
0.21777 0.14524 0.12820
0.21853 0.04719 0.12947
0.21929 0.22600 0.12711
0.22005 0.36292 0.13011
0.22081 0.18896 0.12659
0.22157 0.08760 0.12771
0.22233 0.26229 0.12786
0.22309 0.35922 0.12651
0.22385 0.22521 0.12691
0.22461 0.21926 0.12577
0.22537 0.13788 0.12444
0.22613 0.13034 0.12604
0.22689 0.06821 0.12197
0.22765 0.10253 0.12177
0.22841 0.20346 0.12101
0.22917 0.09661 0.11974
0.22993 0.09320 0.12193
0.23069 0.34813 0.11980
0.23145 0.03649 0.12229
0.23221 0.14760 0.12189
0.23297 0.08472 0.11984
0.23373 0.22726 0.12161
0.23449 0.03024 0.11773
0.23525 0.13726 0.11907
0.23601 0.20829 0.11857
0.23677 0.14773 0.11877
0.23753 0.19074 0.11598
0.23829 0.09380 0.11837
0.23905 0.40286 0.11686
0.23981 0.17658 0.11613
0.24057 0.15176 0.11569
0.24133 -0.04201 0.11534
0.24209 0.09441 0.11535
0.24285 0.13750 0.11304
0.24361 -0.00356 0.11433
0.24437 0.06476 0.11492
0.24513 0.07751 0.11329
0.24589 0.24463 0.11462
0.24665 0.15931 0.11355
0.24741 -0.08473 0.11467
0.24817 0.00415 0.11144
0.24893 0.07553 0.11365
0.24969 -0.06309 0.11012
0.25045 0.09318 0.11228
0.25121 0.11445 0.11140
0.25197 0.02530 0.11039
0.25273 0.10975 0.11049
0.25349 0.09741 0.11014
0.25425 0.02873 0.11151
0.25501 0.05222 0.10888
0.25577 0.23815 0.10883
0.25653 0.14902 0.11009
0.25729 0.22949 0.10999
0.25805 0.09661 0.10717
0.25881 0.03310 0.10901
0.25957 0.10287 0.10674
0.26033 0.02855 0.10753
0.26109 0.02335 0.10706
0.26185 0.03934 0.10677
0.26261 0.11145 0.10678
0.26337 -0.01550 0.10664
0.26413 -0.03184 0.10482
0.26489 0.11281 0.10478
0.26565 0.08999 0.10624
0.26641 -0.00877 0.10344
0.26717 0.09465 0.10495
0.26793 -0.08880 0.10440
0.26869 0.11140 0.10407
0.26945 0.05684 0.10386
0.27021 -0.01452 0.10513
0.27097 0.08635 0.10420
0.27172 0.05674 0.10346
0.27248 0.06582 0.10398
0.27324 0.06075 0.10295
0.27400 0.03766 0.10352
0.27476 0.00697 0.10356
0.27552 -0.01955 0.10344
0.27628 0.04231 0.10169
0.27704 -0.02980 0.10199
0.27780 -0.02130 0.10056
0.27856 0.16512 0.10211
0.27932 -0.03760 0.10096
0.28008 -0.01138 0.09993
0.28084 0.04952 0.10028
0.28160 0.13689 0.10001
0.28236 0.07865 0.10118
0.28312 -0.10845 0.09977
0.28388 0.05327 0.09852
0.28464 0.07700 0.09973
0.28540 0.03008 0.10023
0.28616 0.06112 0.10132
0.28692 0.07379 0.10008
0.28768 -0.04619 0.10006
0.28844 0.05470 0.09984
0.28920 0.05484 0.09865
0.28996 -0.06630 0.09816
0.29072 0.13370 0.09933
0.29148 0.15118 0.10096
0.29224 0.11431 0.10093
0.29300 0.00777 0.10227
0.29376 0.13190 0.09961
0.29452 0.00164 0.10078
0.29528 0.07807 0.10132
0.29604 -0.03567 0.10038
0.29680 0.12439 0.10079
0.29756 0.05307 0.10068
0.29832 -0.01225 0.10045
0.29908 0.06637 0.10104
0.29984 -0.00630 0.10005
0.30060 -0.09365 0.10024
0.30136 0.06638 0.10015
0.30212 0.17307 0.09932
0.30288 -0.07911 0.10050
0.30364 0.02120 0.09872
0.30440 0.10939 0.09776
0.30516 0.02145 0.09788
0.30592 0.09967 0.09751
0.30668 -0.06732 0.10030
0.30744 -0.01477 0.09911
0.30820 -0.08234 0.10040
0.30896 0.08199 0.09935
0.30972 -0.00699 0.10082
0.31048 -0.06592 0.10036
0.31124 0.03644 0.10217
0.31200 0.10208 0.10118
0.31276 -0.06773 0.10033
0.31352 0.08131 0.10098
0.31428 -0.08679 0.10018
0.31504 0.02342 0.10429
0.31580 -0.00913 0.10342
0.31656 0.08024 0.10383
0.31732 -0.00579 0.10539
0.31808 -0.05342 0.10447
0.31883 0.03173 0.10370
0.31959 0.05202 0.10428
0.32035 -0.00974 0.10426
0.32111 0.08068 0.10622
0.32187 -0.04620 0.10737
0.32263 0.05478 0.10531
0.32339 0.02544 0.10735
0.32415 0.02786 0.10606
0.32491 0.01742 0.10675
0.32567 -0.06961 0.10754
0.32643 0.03507 0.10648
0.32719 0.09955 0.10815
0.32795 0.09229 0.10634
0.32871 0.02642 0.10702
0.32947 -0.03677 0.10718
0.33023 0.02080 0.10539
0.33099 -0.12139 0.10616
0.33175 -0.03254 0.10755
0.33251 -0.05675 0.10844
0.33327 0.02483 0.10801
0.33403 -0.05220 0.10979
0.33479 -0.00338 0.10747
0.33555 -0.08767 0.10835
0.33631 -0.06833 0.10981
0.33707 -0.09712 0.10803
0.33783 -0.04681 0.10791
0.33859 0.08084 0.10941
0.33935 0.03848 0.10805
0.34011 -0.06178 0.10861
0.34087 0.06714 0.10950
0.34163 -0.04814 0.11050
0.34239 -0.06307 0.10828
0.34315 -0.14740 0.10962
0.34391 -0.01277 0.10952
0.34467 -0.01256 0.10972
0.34543 0.05760 0.11153
0.34619 -0.15506 0.11061
0.34695 -0.01291 0.11039
0.34771 0.01238 0.11104
0.34847 -0.09802 0.11064
0.34922 -0.01080 0.10849
0.34998 0.00039 0.11041
0.35074 0.09708 0.11224
0.35150 -0.13735 0.10938
0.35226 -0.05715 0.10768
0.35302 -0.05175 0.10636
0.35378 0.03188 0.10523
0.35454 0.00082 0.10567
0.35530 0.03640 0.10716
0.35606 0.01372 0.10620
0.35682 0.00079 0.10705
0.35758 -0.11379 0.10916
0.35834 -0.13026 0.10759
0.35910 -0.01905 0.10717
0.35986 0.03174 0.10755
0.36062 -0.15164 0.10592
0.36138 -0.04449 0.10624
0.36214 -0.03422 0.10770
0.36290 -0.09461 0.10773
0.36366 -0.02475 0.10676
0.36442 0.14516 0.10669
0.36518 -0.04613 0.10840
0.36594 0.10062 0.10735
0.36670 -0.04766 0.10815
0.36746 -0.05510 0.11067
0.36822 -0.00090 0.11186
0.36898 0.10189 0.11222
0.36974 -0.12143 0.11214
0.37050 -0.06637 0.11194
0.37126 -0.13017 0.11089
0.37202 -0.05191 0.11351
0.37277 0.02553 0.11339
0.37353 -0.03498 0.11551
0.37429 -0.18170 0.11488
0.37505 0.00244 0.11473
0.37581 0.04413 0.11607
0.37657 0.06662 0.11891
0.37733 -0.20844 0.11697
0.37809 0.01828 0.11607
0.37885 -0.07442 0.12024
0.37961 -0.00129 0.12036
0.38037 -0.01424 0.12137
0.38113 0.00349 0.12113
0.38189 0.10035 0.12264
0.38265 0.05620 0.12271
0.38341 0.02585 0.12407
0.38417 -0.10740 0.12511
0.38493 -0.10409 0.12592
0.38569 -0.05100 0.12679
0.38645 -0.08103 0.12684
0.38721 0.04408 0.12708
0.38797 -0.10277 0.12693
0.38873 0.01491 0.13026
0.38949 -0.14443 0.14092
0.39025 -0.14502 0.13285
0.39101 0.24375 0.13148
0.39177 0.03826 0.13296
0.39252 -0.07411 0.13438
0.39328 -0.35527 0.13417
0.39404 0.06172 0.13744
0.39480 0.03359 0.13814
0.39556 0.01513 0.13832
0.39632 0.11043 0.13962
0.39708 -0.10590 0.14083
0.39784 0.09714 0.14041
0.39860 -0.13426 0.13941
0.39936 0.19516 0.14122
0.40012 -0.22360 0.14493
0.40088 0.11373 0.14472
0.40164 0.01001 0.14307
0.40240 0.02837 0.14381
0.40316 0.08143 0.14800
0.40392 -0.11530 0.14680
0.40468 0.00571 0.24510
0.40544 -0.07720 0.14789
0.40620 -0.12495 0.14796
0.40696 0.05719 0.15269
0.40772 0.02808 0.15395
0.40848 -0.08539 0.15480
0.40924 0.13762 0.15053
0.40999 0.15773 0.15457
0.41075 -0.32119 0.15631
0.41151 -0.18099 0.15637
0.41227 0.26462 0.15405
0.41303 0.07414 0.15539
0.41379 -0.10438 0.15428
0.41455 -0.17582 0.15719
0.41531 -0.08537 0.15647
0.41607 -0.04252 0.15890
0.41683 0.08684 0.15793
0.41759 0.01123 0.16152
0.41835 0.18851 0.16165
0.41911 0.10430 0.16119
0.41987 0.02251 0.15921
0.42063 -0.19441 0.16194
0.42139 -0.05772 0.15803
0.42215 -0.02255 0.16013
0.42291 0.14669 0.16345
0.42367 -0.08586 0.16948
0.42443 -0.06120 0.16739
0.42519 0.22173 0.17113
0.42594 -0.09947 0.17126
0.42670 -0.08110 0.17502
0.42746 0.14717 0.17300
0.42822 -0.04041 0.17459
0.42898 0.13518 0.17862
0.42974 0.24895 0.18199
0.43050 -0.19187 0.18064
0.43126 0.09128 0.18718
0.43202 -0.05159 0.19226
0.43278 -0.05342 0.18589
0.43354 0.23345 0.19086
0.43430 -0.27894 0.19050
0.43506 0.20243 0.19642
