# Supplementary material for: De novo design of proteins housing excitonically coupled chlorophyll special pairs
Source: Nat Chem Biol. 2024 Jun 3;20(7):906–15. doi: 10.1038/s41589-024-01626-0 (PMC11213709; doi:10.1038/s41589-024-01626-0)
Supplement: Supplementary file 5 — Raw SAXS data for SP1, SP2 and SP3 apo proteins. [file 41589_2024_1626_MOESM5_ESM.zip › SAXS_data_Fig2/SP1_166uM/Buffer1/SP1_166uM_snap_00018.sub.1.dat]

0.01026 36.00394 7.88541
0.01102 36.68095 4.63094
0.01178 31.33951 3.45632
0.01254 30.84852 2.68358
0.01330 32.24170 2.07415
0.01406 31.02661 1.59499
0.01482 33.90754 1.53514
0.01558 30.75604 1.33686
0.01634 30.70567 1.20739
0.01710 31.86624 1.14582
0.01786 29.93804 1.06757
0.01862 29.80723 1.01524
0.01938 29.11033 0.92479
0.02014 29.31384 0.88052
0.02090 29.15617 0.84651
0.02166 28.84144 0.80361
0.02242 27.88674 0.74528
0.02318 28.32762 0.70592
0.02395 28.09120 0.69543
0.02471 27.76281 0.65799
0.02547 27.49142 0.63205
0.02623 27.94619 0.61900
0.02699 27.31126 0.58551
0.02775 27.39898 0.58561
0.02851 26.49114 0.55725
0.02927 25.32974 0.53254
0.03003 25.71061 0.54382
0.03079 25.28104 0.52208
0.03155 25.51548 0.50239
0.03231 24.90464 0.50290
0.03307 24.20193 0.46422
0.03383 24.11085 0.46270
0.03459 23.94478 0.45876
0.03535 23.02366 0.45675
0.03611 23.35838 0.44957
0.03687 23.11194 0.43012
0.03763 22.91509 0.42698
0.03839 22.58788 0.42026
0.03915 21.62388 0.40312
0.03991 21.66138 0.40467
0.04067 20.70623 0.39725
0.04143 20.80829 0.38102
0.04219 20.36318 0.37337
0.04295 20.58661 0.36829
0.04371 20.03464 0.36828
0.04447 20.06599 0.36473
0.04523 19.03554 0.35503
0.04599 18.57919 0.34883
0.04675 18.71451 0.34604
0.04751 17.84693 0.33720
0.04827 17.78713 0.33505
0.04903 17.61111 0.32749
0.04979 17.25551 0.32332
0.05055 16.74806 0.32045
0.05131 16.83728 0.32191
0.05207 16.81084 0.31972
0.05283 15.94666 0.30758
0.05359 15.46485 0.30346
0.05435 15.17169 0.29990
0.05511 14.78722 0.29551
0.05587 14.64217 0.30122
0.05663 14.28836 0.28921
0.05739 14.45977 0.28656
0.05815 14.12600 0.28017
0.05891 13.73870 0.27676
0.05967 13.34945 0.27410
0.06043 12.88773 0.26599
0.06119 12.44906 0.26651
0.06195 12.27481 0.26465
0.06271 11.99958 0.26388
0.06347 11.61400 0.26294
0.06423 11.64146 0.25701
0.06499 11.38569 0.25946
0.06575 11.01517 0.25254
0.06651 10.68374 0.24634
0.06727 10.68283 0.24307
0.06803 10.05238 0.23943
0.06879 9.84697 0.24149
0.06955 9.72689 0.23887
0.07031 9.72331 0.23563
0.07107 9.61201 0.22911
0.07183 8.98887 0.22977
0.07259 8.67088 0.22911
0.07335 8.50340 0.22639
0.07412 8.39582 0.21794
0.07488 8.46489 0.21658
0.07564 8.17792 0.21661
0.07640 7.92718 0.21687
0.07716 7.61873 0.21411
0.07792 7.38520 0.21084
0.07868 7.01383 0.20923
0.07944 7.11566 0.20603
0.08020 6.59926 0.20303
0.08096 6.35071 0.20691
0.08172 6.27236 0.20258
0.08248 6.10326 0.19991
0.08324 6.00293 0.19447
0.08400 5.92081 0.19652
0.08476 5.67751 0.20007
0.08552 5.78192 0.19849
0.08628 5.37344 0.20157
0.08704 5.29458 0.20281
0.08780 5.02797 0.20003
0.08856 4.90693 0.19934
0.08932 4.73630 0.19928
0.09008 4.65159 0.20412
0.09084 4.45893 0.20336
0.09160 4.50595 0.20971
0.09236 4.33788 0.20658
0.09312 3.93538 0.20519
0.09388 4.02644 0.20275
0.09464 3.87426 0.20323
0.09540 3.65104 0.20445
0.09616 3.36578 0.19863
0.09692 3.39653 0.19716
0.09768 3.20953 0.19485
0.09844 3.03753 0.18978
0.09920 2.93855 0.18677
0.09996 2.78451 0.19066
0.10072 2.77856 0.18652
0.10148 2.81967 0.18682
0.10224 2.64788 0.18190
0.10300 2.41767 0.17816
0.10376 2.54079 0.17800
0.10452 2.23982 0.17299
0.10528 2.38794 0.17546
0.10604 2.07048 0.17432
0.10680 2.04402 0.16743
0.10756 2.00638 0.16782
0.10832 1.93573 0.16780
0.10908 1.90511 0.16701
0.10984 1.63002 0.16674
0.11060 1.69889 0.16984
0.11136 1.52995 0.16324
0.11212 1.63674 0.16196
0.11288 1.52751 0.16134
0.11364 1.21368 0.16218
0.11440 1.24369 0.15917
0.11516 1.37753 0.15451
0.11592 1.24305 0.15463
0.11668 1.15278 0.15544
0.11744 1.16595 0.15271
0.11820 0.97313 0.15331
0.11896 1.18306 0.15188
0.11972 0.98272 0.15392
0.12048 0.71756 0.14972
0.12124 0.97174 0.14950
0.12200 0.96791 0.14762
0.12276 0.81514 0.14784
0.12352 0.65552 0.14917
0.12428 0.71860 0.14576
0.12504 0.70124 0.14683
0.12580 0.76136 0.14443
0.12656 0.58706 0.14299
0.12732 0.64612 0.14057
0.12808 0.58640 0.14057
0.12884 0.44180 0.13986
0.12960 0.55204 0.13918
0.13036 0.38228 0.13667
0.13112 0.34451 0.14025
0.13188 0.52849 0.13932
0.13264 0.41775 0.13552
0.13340 0.36136 0.13683
0.13416 0.21963 0.13490
0.13492 0.34497 0.13425
0.13568 0.19809 0.13136
0.13644 0.31513 0.13603
0.13720 0.32751 0.13009
0.13796 0.46565 0.13301
0.13873 0.37344 0.13190
0.13949 0.41050 0.13267
0.14025 0.13300 0.13047
0.14101 0.35068 0.13076
0.14177 0.27614 0.12922
0.14253 0.24475 0.13013
0.14329 0.05639 0.12938
0.14405 0.27220 0.12797
0.14481 0.15303 0.12861
0.14557 0.13503 0.12883
0.14633 0.17379 0.12631
0.14709 0.20869 0.12643
0.14785 0.05638 0.12557
0.14861 0.22508 0.12655
0.14937 0.09072 0.12254
0.15013 0.14991 0.12413
0.15089 0.15744 0.12353
0.15165 0.16893 0.12362
0.15241 0.12132 0.12393
0.15317 0.10288 0.12322
0.15393 0.21285 0.11955
0.15469 0.16214 0.12160
0.15545 0.29377 0.12284
0.15621 0.37219 0.12198
0.15697 0.08912 0.12176
0.15773 0.12681 0.12070
0.15849 0.11979 0.12054
0.15925 0.09461 0.11975
0.16001 0.06781 0.11765
0.16077 0.22252 0.11969
0.16153 0.14060 0.11858
0.16229 0.22178 0.11937
0.16305 0.12263 0.11473
0.16381 0.23134 0.11737
0.16457 0.25899 0.11517
0.16533 0.27286 0.11727
0.16609 0.12212 0.11826
0.16685 0.22759 0.11650
0.16761 0.21746 0.11410
0.16837 0.03356 0.11569
0.16913 0.26660 0.11559
0.16989 0.15963 0.11577
0.17065 0.30191 0.11408
0.17141 0.25292 0.11270
0.17217 0.16867 0.11373
0.17293 0.25324 0.11586
0.17369 0.00761 0.11480
0.17445 0.22663 0.11553
0.17521 0.24428 0.11638
0.17597 0.18838 0.11689
0.17673 0.09285 0.11638
0.17749 0.23768 0.11668
0.17825 0.23886 0.11773
0.17901 0.15964 0.11933
0.17977 0.25080 0.11874
0.18053 0.18320 0.11894
0.18129 0.28013 0.12058
0.18205 0.12313 0.12135
0.18281 0.10270 0.12338
0.18357 0.26430 0.12325
0.18433 0.24419 0.12361
0.18509 0.17983 0.12377
0.18585 0.20705 0.12597
0.18661 0.25784 0.12491
0.18737 0.27483 0.12437
0.18813 0.17334 0.12492
0.18889 0.29951 0.12549
0.18965 0.28331 0.12407
0.19041 0.31073 0.12411
0.19117 0.29470 0.12795
0.19193 0.43143 0.12612
0.19269 0.29167 0.12781
0.19345 0.30610 0.12494
0.19421 0.42255 0.12593
0.19497 0.21978 0.12692
0.19573 0.27445 0.12823
0.19649 0.34468 0.12668
0.19725 0.28305 0.12848
0.19801 0.40847 0.12728
0.19877 0.36877 0.12839
0.19953 0.31057 0.12849
0.20029 0.32686 0.12845
0.20105 0.41513 0.12769
0.20181 0.32732 0.12976
0.20257 0.40474 0.12985
0.20333 0.29035 0.12908
0.20409 0.40117 0.13134
0.20485 0.23129 0.12704
0.20561 0.48673 0.12997
0.20637 0.19766 0.12836
0.20713 0.18550 0.12635
0.20789 0.25762 0.12819
0.20865 0.33275 0.13043
0.20941 0.25636 0.12872
0.21017 0.26354 0.12843
0.21093 0.01138 0.12908
0.21169 0.25876 0.13217
0.21245 0.13837 0.12801
0.21321 0.40206 0.12763
0.21397 0.29910 0.12892
0.21473 0.11820 0.12863
0.21549 0.20248 0.12813
0.21625 0.21146 0.13003
0.21701 0.22302 0.12826
0.21777 0.21869 0.12728
0.21853 0.19428 0.13012
0.21929 0.24511 0.12819
0.22005 0.35256 0.12644
0.22081 0.38349 0.12478
0.22157 0.31165 0.12708
0.22233 0.31127 0.12646
0.22309 0.35863 0.12270
0.22385 0.23861 0.12631
0.22461 0.24638 0.12365
0.22537 0.40285 0.12652
0.22613 0.28937 0.12482
0.22689 0.25022 0.12215
0.22765 0.01676 0.12316
0.22841 0.17639 0.12197
0.22917 0.30862 0.12191
0.22993 0.25807 0.12080
0.23069 0.27978 0.11981
0.23145 0.14671 0.12121
0.23221 0.19830 0.11965
0.23297 0.22523 0.11682
0.23373 0.21912 0.11996
0.23449 0.19379 0.11787
0.23525 0.24278 0.11862
0.23601 0.17209 0.11908
0.23677 0.21996 0.11811
0.23753 0.24119 0.11660
0.23829 0.10422 0.11650
0.23905 0.26532 0.11543
0.23981 0.16468 0.11644
0.24057 0.22865 0.11545
0.24133 0.35075 0.11416
0.24209 0.07007 0.11559
0.24285 0.13531 0.11301
0.24361 0.08810 0.11608
0.24437 0.06130 0.11315
0.24513 0.12345 0.11514
0.24589 0.09946 0.11242
0.24665 0.14178 0.11121
0.24741 0.08094 0.11159
0.24817 0.17732 0.11371
0.24893 0.20123 0.11222
0.24969 0.07955 0.10986
0.25045 0.05619 0.11186
0.25121 0.13484 0.11085
0.25197 0.10404 0.11012
0.25273 0.17187 0.11121
0.25349 0.11983 0.10992
0.25425 0.14180 0.11022
0.25501 0.03997 0.10770
0.25577 0.23395 0.10766
0.25653 -0.10853 0.10622
0.25729 0.08567 0.10824
0.25805 0.11499 0.10774
0.25881 0.05285 0.10913
0.25957 0.18280 0.10735
0.26033 0.09326 0.10634
0.26109 0.14784 0.10598
0.26185 0.07712 0.10570
0.26261 0.14440 0.10640
0.26337 0.02423 0.10604
0.26413 0.17435 0.10469
0.26489 0.02240 0.10380
0.26565 0.11071 0.10426
0.26641 0.11930 0.10398
0.26717 0.08938 0.10469
0.26793 0.04802 0.10331
0.26869 0.02971 0.10273
0.26945 0.05486 0.10471
0.27021 0.19004 0.10301
0.27097 0.05850 0.10303
0.27172 0.13071 0.10315
0.27248 0.03883 0.10343
0.27324 -0.05063 0.10222
0.27400 0.00925 0.10319
0.27476 0.11143 0.10247
0.27552 0.13413 0.10176
0.27628 0.16842 0.10152
0.27704 0.05493 0.10172
0.27780 0.07546 0.10133
0.27856 -0.03699 0.10063
0.27932 0.08587 0.10014
0.28008 -0.00751 0.09938
0.28084 0.09451 0.09988
0.28160 0.15500 0.10031
0.28236 0.17536 0.10035
0.28312 0.02764 0.09823
0.28388 0.14180 0.09984
0.28464 0.03904 0.09811
0.28540 0.02839 0.10097
0.28616 0.09589 0.09988
0.28692 0.00974 0.09899
0.28768 0.04737 0.09934
0.28844 0.13252 0.09916
0.28920 0.06230 0.09833
0.28996 0.07736 0.09984
0.29072 -0.08399 0.09822
0.29148 -0.01413 0.09974
0.29224 -0.07824 0.09990
0.29300 0.02211 0.09946
0.29376 0.15705 0.10065
0.29452 0.14202 0.09984
0.29528 0.14804 0.09936
0.29604 0.07561 0.10097
0.29680 -0.03526 0.09980
0.29756 0.12551 0.10049
0.29832 0.14753 0.09906
0.29908 -0.02251 0.09954
0.29984 0.02030 0.09950
0.30060 -0.03425 0.09855
0.30136 0.04034 0.09825
0.30212 0.15998 0.09784
0.30288 -0.09773 0.09750
0.30364 0.03580 0.09903
0.30440 -0.03543 0.09785
0.30516 -0.00073 0.09667
0.30592 -0.05300 0.09836
0.30668 0.12317 0.10015
0.30744 0.01916 0.10017
0.30820 0.02186 0.09932
0.30896 -0.06352 0.10031
0.30972 0.08455 0.10114
0.31048 0.03728 0.10093
0.31124 0.01658 0.10174
0.31200 0.06205 0.09925
0.31276 0.10324 0.10055
0.31352 0.11158 0.10110
0.31428 -0.07652 0.09932
0.31504 0.04322 0.10150
0.31580 0.07945 0.10209
0.31656 0.16940 0.10259
0.31732 0.00176 0.10285
0.31808 0.14054 0.10449
0.31883 0.06741 0.10376
0.31959 0.02074 0.10253
0.32035 -0.05981 0.10495
0.32111 0.03410 0.10463
0.32187 0.11532 0.10648
0.32263 0.11610 0.10422
0.32339 0.23546 0.10635
0.32415 0.06485 0.10602
0.32491 0.13018 0.10664
0.32567 0.02152 0.10527
0.32643 0.01181 0.10774
0.32719 0.00781 0.10661
0.32795 0.06040 0.10584
0.32871 0.01540 0.10600
0.32947 0.17326 0.10751
0.33023 0.03491 0.10721
0.33099 0.15586 0.10648
0.33175 0.10824 0.10804
0.33251 0.07282 0.10771
0.33327 0.04007 0.10739
0.33403 0.06419 0.10715
0.33479 0.12873 0.10925
0.33555 0.13546 0.10723
0.33631 -0.00609 0.10693
0.33707 0.04887 0.10897
0.33783 0.00308 0.10888
0.33859 0.07994 0.10766
0.33935 0.15337 0.10844
0.34011 0.06101 0.10852
0.34087 0.09477 0.10913
0.34163 0.10830 0.10873
0.34239 0.19361 0.10936
0.34315 0.11419 0.11169
0.34391 0.15278 0.10949
0.34467 0.07003 0.10974
0.34543 0.07295 0.11032
0.34619 0.10715 0.10991
0.34695 -0.06328 0.11002
0.34771 0.11637 0.10868
0.34847 0.17120 0.11022
0.34922 0.11322 0.10996
0.34998 0.11074 0.11271
0.35074 -0.06720 0.10966
0.35150 0.14386 0.10742
0.35226 0.13934 0.10806
0.35302 -0.03215 0.10642
0.35378 0.09143 0.10517
0.35454 -0.15459 0.10412
0.35530 -0.10906 0.10690
0.35606 0.00145 0.10489
0.35682 -0.00489 0.10691
0.35758 0.20926 0.10491
0.35834 -0.01548 0.10687
0.35910 0.09323 0.10737
0.35986 0.02452 0.10541
0.36062 0.05101 0.10543
0.36138 0.00494 0.10564
0.36214 -0.05000 0.10675
0.36290 0.05602 0.10687
0.36366 0.18216 0.10550
0.36442 0.12000 0.10673
0.36518 0.06572 0.10852
0.36594 -0.03960 0.10772
0.36670 0.07650 0.10860
0.36746 0.08022 0.10945
0.36822 0.08165 0.10943
0.36898 -0.08143 0.10972
0.36974 0.19458 0.11111
0.37050 0.01608 0.11115
0.37126 0.04143 0.11153
0.37202 0.13871 0.11265
0.37277 -0.06586 0.11066
0.37353 0.01505 0.11607
0.37429 -0.06278 0.11316
0.37505 -0.03763 0.11507
0.37581 0.01849 0.11614
0.37657 0.14336 0.11648
0.37733 -0.06543 0.11720
0.37809 -0.10436 0.11848
0.37885 0.00112 0.11860
0.37961 0.14808 0.11791
0.38037 -0.00055 0.12035
0.38113 0.07858 0.12040
0.38189 0.07446 0.12203
0.38265 0.09881 0.12129
0.38341 0.19667 0.12346
0.38417 0.03941 0.12617
0.38493 0.17110 0.12543
0.38569 0.11606 0.12453
0.38645 0.08669 0.12746
0.38721 0.13708 0.12930
0.38797 0.21014 0.12845
0.38873 0.12356 0.12952
0.38949 0.14005 0.14209
0.39025 0.00045 0.13121
0.39101 0.24757 0.12958
0.39177 0.04810 0.12956
0.39252 0.06502 0.13485
0.39328 0.09549 0.13346
0.39404 0.08598 0.13609
0.39480 0.02724 0.13740
0.39556 0.00347 0.14016
0.39632 -0.03289 0.13436
0.39708 0.01411 0.13875
0.39784 -0.09671 0.14026
0.39860 0.04355 0.13986
0.39936 0.08175 0.13972
0.40012 0.15088 0.14360
0.40088 0.11412 0.14555
0.40164 -0.04589 0.14773
0.40240 0.00215 0.14466
0.40316 0.06130 0.14808
0.40392 0.06775 0.14682
0.40468 0.02571 0.26843
0.40544 -0.06663 0.14765
0.40620 0.13928 0.14657
0.40696 0.11649 0.15189
0.40772 -0.18050 0.14621
0.40848 0.38219 0.15117
0.40924 0.05730 0.15206
0.40999 0.29309 0.15056
0.41075 -0.12509 0.15177
0.41151 -0.02353 0.15221
0.41227 0.09969 0.15073
0.41303 -0.11857 0.15391
0.41379 -0.16728 0.15373
0.41455 0.27053 0.15155
0.41531 0.16668 0.15775
0.41607 0.21919 0.15340
0.41683 -0.03540 0.15553
0.41759 -0.11915 0.15652
0.41835 -0.26115 0.15853
0.41911 -0.03163 0.16016
0.41987 0.08180 0.15640
0.42063 0.01501 0.16292
0.42139 -0.05707 0.16368
0.42215 0.06069 0.16530
0.42291 0.03725 0.16416
0.42367 0.13112 0.16633
0.42443 -0.04146 0.16594
0.42519 0.25303 0.16668
0.42594 0.04666 0.16985
0.42670 0.10405 0.17465
0.42746 -0.01756 0.17577
0.42822 0.09580 0.17476
0.42898 -0.07688 0.17578
0.42974 0.19193 0.17427
0.43050 0.01971 0.18170
0.43126 -0.12735 0.18293
0.43202 0.31728 0.18722
0.43278 0.05789 0.18547
0.43354 0.37435 0.18740
0.43430 0.20568 0.19236
0.43506 0.34057 0.19959
