# Supplementary material for: De novo design of proteins housing excitonically coupled chlorophyll special pairs
Source: Nat Chem Biol. 2024 Jun 3;20(7):906–15. doi: 10.1038/s41589-024-01626-0 (PMC11213709; doi:10.1038/s41589-024-01626-0)
Supplement: Supplementary file 5 — Raw SAXS data for SP1, SP2 and SP3 apo proteins. [file 41589_2024_1626_MOESM5_ESM.zip › SAXS_data_Fig2/SP1_166uM/Buffer1/SP1_166uM_snap_00046.sub.1.dat]

0.01026 34.83778 7.20738
0.01102 31.75894 4.39664
0.01178 28.94982 3.59390
0.01254 33.57210 2.54927
0.01330 35.86091 2.03727
0.01406 31.84778 1.63553
0.01482 32.68957 1.56924
0.01558 30.50958 1.30555
0.01634 31.98029 1.26162
0.01710 31.89038 1.16200
0.01786 30.69924 0.99506
0.01862 31.07198 0.99985
0.01938 30.78589 0.97692
0.02014 30.48678 0.90214
0.02090 29.95601 0.81357
0.02166 29.79504 0.80768
0.02242 30.46195 0.75009
0.02318 28.76282 0.71222
0.02395 27.66702 0.68742
0.02471 28.79488 0.65375
0.02547 28.15208 0.61653
0.02623 28.21520 0.62216
0.02699 27.59641 0.61493
0.02775 27.03535 0.56633
0.02851 27.73090 0.57839
0.02927 27.26318 0.55700
0.03003 25.59285 0.53344
0.03079 26.36581 0.52150
0.03155 24.83113 0.50194
0.03231 25.05538 0.48468
0.03307 25.04226 0.48627
0.03383 24.41943 0.46229
0.03459 23.92684 0.45450
0.03535 24.07681 0.44387
0.03611 23.89375 0.45582
0.03687 23.50453 0.43190
0.03763 22.60967 0.41543
0.03839 22.58794 0.41241
0.03915 22.16973 0.41343
0.03991 22.25965 0.40102
0.04067 21.27984 0.40007
0.04143 21.00595 0.38761
0.04219 20.57116 0.38574
0.04295 19.93449 0.38255
0.04371 19.85789 0.37379
0.04447 19.70523 0.35732
0.04523 19.22861 0.35124
0.04599 18.83770 0.35513
0.04675 18.69390 0.34314
0.04751 18.20954 0.32808
0.04827 18.30737 0.33523
0.04903 17.65577 0.33059
0.04979 17.55058 0.32184
0.05055 16.92380 0.31740
0.05131 17.37025 0.31796
0.05207 16.53477 0.30874
0.05283 16.19965 0.30720
0.05359 15.79116 0.30427
0.05435 15.48547 0.30327
0.05511 15.42890 0.30408
0.05587 14.87793 0.30223
0.05663 14.33346 0.29223
0.05739 14.12421 0.28590
0.05815 13.74090 0.28516
0.05891 13.77290 0.28026
0.05967 13.10585 0.26890
0.06043 12.88624 0.27599
0.06119 12.35328 0.26805
0.06195 12.10517 0.26897
0.06271 12.39739 0.26038
0.06347 11.37552 0.25445
0.06423 11.31669 0.25934
0.06499 11.57200 0.25232
0.06575 11.09115 0.25393
0.06651 10.56630 0.24680
0.06727 10.49717 0.25070
0.06803 10.04586 0.23804
0.06879 10.19615 0.24357
0.06955 9.54311 0.22950
0.07031 9.59960 0.23489
0.07107 9.30108 0.23503
0.07183 8.95186 0.23561
0.07259 8.92966 0.22716
0.07335 8.55273 0.22159
0.07412 8.03710 0.22074
0.07488 8.30295 0.22117
0.07564 7.97113 0.21778
0.07640 7.88171 0.21711
0.07716 7.67034 0.21580
0.07792 7.16642 0.21170
0.07868 7.36598 0.20968
0.07944 6.99928 0.20814
0.08020 6.69081 0.20785
0.08096 6.42302 0.20141
0.08172 6.35036 0.20182
0.08248 6.05320 0.19932
0.08324 5.99716 0.20149
0.08400 5.86091 0.20606
0.08476 5.69865 0.20032
0.08552 5.37440 0.20107
0.08628 5.32777 0.20080
0.08704 5.20347 0.20080
0.08780 4.88039 0.20147
0.08856 4.87747 0.20042
0.08932 4.76419 0.19967
0.09008 4.53122 0.20850
0.09084 4.37669 0.20513
0.09160 4.37246 0.20381
0.09236 4.16433 0.20878
0.09312 4.06420 0.20245
0.09388 3.82083 0.20522
0.09464 3.77201 0.20229
0.09540 3.63350 0.20191
0.09616 3.57749 0.19967
0.09692 3.29021 0.19656
0.09768 3.24381 0.19087
0.09844 3.09459 0.19201
0.09920 2.95022 0.18787
0.09996 3.09374 0.18693
0.10072 2.91811 0.18385
0.10148 2.82148 0.18272
0.10224 2.95344 0.17782
0.10300 2.34652 0.18053
0.10376 2.44875 0.17540
0.10452 2.39773 0.17735
0.10528 2.41644 0.17173
0.10604 2.34864 0.17116
0.10680 2.19459 0.16806
0.10756 1.90786 0.16993
0.10832 1.97055 0.16667
0.10908 1.82493 0.17071
0.10984 1.49262 0.16722
0.11060 1.60815 0.16566
0.11136 1.67974 0.16272
0.11212 1.53092 0.16276
0.11288 1.41548 0.16057
0.11364 1.43993 0.16177
0.11440 1.40035 0.15799
0.11516 1.24484 0.15993
0.11592 1.21228 0.15586
0.11668 1.20682 0.15598
0.11744 1.15880 0.15812
0.11820 0.97795 0.15410
0.11896 1.12175 0.15296
0.11972 0.74212 0.15109
0.12048 0.91116 0.15210
0.12124 0.68623 0.15155
0.12200 0.86618 0.15106
0.12276 0.82565 0.14674
0.12352 0.83298 0.14738
0.12428 0.69357 0.14676
0.12504 0.76040 0.14565
0.12580 0.82441 0.14532
0.12656 0.47498 0.14574
0.12732 0.46656 0.14105
0.12808 0.59422 0.14257
0.12884 0.49315 0.14137
0.12960 0.57242 0.14270
0.13036 0.47651 0.14091
0.13112 0.41176 0.13552
0.13188 0.43707 0.13809
0.13264 0.23517 0.13476
0.13340 0.36651 0.13797
0.13416 0.39616 0.13563
0.13492 0.13955 0.13626
0.13568 0.32946 0.13686
0.13644 0.16450 0.13264
0.13720 0.38357 0.13363
0.13796 0.20389 0.13214
0.13873 0.30581 0.13143
0.13949 0.21237 0.12941
0.14025 0.19401 0.13154
0.14101 0.23322 0.13266
0.14177 -0.01904 0.13129
0.14253 0.16873 0.12967
0.14329 0.13933 0.12825
0.14405 0.13466 0.12846
0.14481 0.18372 0.12776
0.14557 0.14896 0.12864
0.14633 0.18193 0.12786
0.14709 0.27984 0.12800
0.14785 0.15214 0.12566
0.14861 0.01398 0.12562
0.14937 0.21012 0.12731
0.15013 -0.01672 0.12473
0.15089 0.10615 0.12423
0.15165 0.11640 0.12498
0.15241 0.33573 0.12113
0.15317 0.23707 0.12361
0.15393 0.11455 0.12205
0.15469 0.02438 0.12358
0.15545 0.15821 0.12151
0.15621 0.12319 0.12125
0.15697 0.14329 0.11934
0.15773 0.21367 0.12119
0.15849 0.10345 0.12010
0.15925 0.07830 0.12076
0.16001 0.13489 0.12163
0.16077 -0.11128 0.11921
0.16153 0.16167 0.11904
0.16229 0.07574 0.11834
0.16305 0.16246 0.11629
0.16381 0.14605 0.11653
0.16457 0.20169 0.11647
0.16533 0.15373 0.11725
0.16609 0.10080 0.11756
0.16685 0.01631 0.11645
0.16761 0.13350 0.11658
0.16837 0.19464 0.11552
0.16913 0.18105 0.11630
0.16989 0.04828 0.11639
0.17065 0.01578 0.11712
0.17141 0.25712 0.11477
0.17217 0.21369 0.11477
0.17293 0.27080 0.11530
0.17369 0.21999 0.11582
0.17445 0.08607 0.11601
0.17521 0.13188 0.11647
0.17597 0.14544 0.11713
0.17673 0.27831 0.11715
0.17749 0.27544 0.11796
0.17825 0.12314 0.11858
0.17901 0.20589 0.12159
0.17977 0.33449 0.12125
0.18053 0.25661 0.12277
0.18129 0.12007 0.12403
0.18205 0.31676 0.12024
0.18281 0.29237 0.12095
0.18357 0.20314 0.12223
0.18433 0.17164 0.12397
0.18509 0.30682 0.12424
0.18585 0.36606 0.12547
0.18661 0.29785 0.12395
0.18737 0.09288 0.12625
0.18813 0.10910 0.12731
0.18889 0.28259 0.12449
0.18965 0.08332 0.12534
0.19041 0.35256 0.12409
0.19117 0.38966 0.12816
0.19193 0.27125 0.12619
0.19269 0.18777 0.12893
0.19345 0.22926 0.12808
0.19421 0.28139 0.12812
0.19497 0.25801 0.12857
0.19573 0.35044 0.12811
0.19649 0.22141 0.12758
0.19725 0.34834 0.12635
0.19801 0.12925 0.12693
0.19877 0.27181 0.12972
0.19953 0.26515 0.12990
0.20029 0.16846 0.12772
0.20105 0.11542 0.12730
0.20181 0.13178 0.13032
0.20257 0.35086 0.12723
0.20333 0.35935 0.12977
0.20409 0.27957 0.12749
0.20485 0.35782 0.12996
0.20561 0.25254 0.12959
0.20637 0.18250 0.12673
0.20713 0.14063 0.12744
0.20789 0.20079 0.13235
0.20865 0.17155 0.12941
0.20941 0.34218 0.12919
0.21017 0.34407 0.12929
0.21093 0.24148 0.12974
0.21169 0.31252 0.12793
0.21245 0.18848 0.12784
0.21321 0.29794 0.12870
0.21397 0.20620 0.13014
0.21473 0.35352 0.12946
0.21549 0.31341 0.13057
0.21625 0.24690 0.13084
0.21701 0.16338 0.13028
0.21777 0.45191 0.12957
0.21853 0.25428 0.13081
0.21929 0.18931 0.12763
0.22005 0.19839 0.13011
0.22081 0.28808 0.12691
0.22157 0.49199 0.12724
0.22233 0.09629 0.12575
0.22309 0.19193 0.12479
0.22385 0.23174 0.12496
0.22461 0.04051 0.12586
0.22537 0.12953 0.12584
0.22613 0.18425 0.12363
0.22689 0.26760 0.12363
0.22765 0.06935 0.12165
0.22841 0.19333 0.12117
0.22917 0.19724 0.12173
0.22993 0.37725 0.12133
0.23069 0.18076 0.12110
0.23145 0.06582 0.11903
0.23221 0.10754 0.12175
0.23297 0.22043 0.11977
0.23373 0.24366 0.12169
0.23449 0.17442 0.11780
0.23525 0.06798 0.11721
0.23601 0.21508 0.11901
0.23677 0.12675 0.11971
0.23753 0.20191 0.11553
0.23829 0.20242 0.11484
0.23905 0.07238 0.11548
0.23981 0.22366 0.11596
0.24057 0.15242 0.11496
0.24133 0.17640 0.11641
0.24209 0.14038 0.11619
0.24285 0.18454 0.11373
0.24361 0.15495 0.11383
0.24437 0.12357 0.11413
0.24513 0.08151 0.11580
0.24589 0.13837 0.11362
0.24665 0.21100 0.11260
0.24741 0.18470 0.11314
0.24817 0.06041 0.11321
0.24893 0.13362 0.11195
0.24969 0.13020 0.11169
0.25045 0.09225 0.11173
0.25121 0.15271 0.11062
0.25197 -0.00329 0.11124
0.25273 0.15013 0.11044
0.25349 0.26023 0.11078
0.25425 -0.00568 0.10873
0.25501 0.14154 0.10992
0.25577 0.06810 0.11036
0.25653 0.25385 0.10871
0.25729 0.17965 0.10820
0.25805 -0.00885 0.10945
0.25881 0.07897 0.10885
0.25957 -0.04081 0.10813
0.26033 0.11514 0.10772
0.26109 0.06617 0.10665
0.26185 0.11486 0.10627
0.26261 0.02550 0.10697
0.26337 0.08434 0.10496
0.26413 0.04302 0.10415
0.26489 0.04700 0.10701
0.26565 0.08697 0.10463
0.26641 0.15143 0.10344
0.26717 0.14849 0.10360
0.26793 -0.03678 0.10443
0.26869 0.20447 0.10454
0.26945 0.10293 0.10457
0.27021 0.11550 0.10314
0.27097 0.06161 0.10371
0.27172 0.05184 0.10338
0.27248 0.08476 0.10294
0.27324 -0.00723 0.10133
0.27400 0.05592 0.10304
0.27476 0.08358 0.10102
0.27552 0.05653 0.10183
0.27628 -0.00354 0.10175
0.27704 0.08921 0.10110
0.27780 0.01564 0.10217
0.27856 0.03703 0.10272
0.27932 0.06303 0.09959
0.28008 0.16567 0.09887
0.28084 0.01960 0.09933
0.28160 0.06946 0.09772
0.28236 0.16479 0.10006
0.28312 0.06429 0.09901
0.28388 0.11301 0.09953
0.28464 -0.07616 0.09971
0.28540 0.13834 0.09828
0.28616 -0.00051 0.09801
0.28692 -0.02570 0.09919
0.28768 -0.11464 0.09991
0.28844 0.00005 0.09903
0.28920 0.07670 0.09871
0.28996 0.13083 0.09977
0.29072 -0.00418 0.10022
0.29148 -0.07258 0.10096
0.29224 0.07994 0.09959
0.29300 0.05961 0.10028
0.29376 0.09399 0.10227
0.29452 -0.05458 0.10012
0.29528 0.12445 0.10125
0.29604 0.14716 0.10079
0.29680 0.10250 0.10002
0.29756 0.11231 0.09937
0.29832 -0.03246 0.10034
0.29908 0.03809 0.10023
0.29984 0.08958 0.09887
0.30060 0.06347 0.09866
0.30136 0.13926 0.09798
0.30212 0.05170 0.09852
0.30288 0.08055 0.09989
0.30364 -0.03512 0.09737
0.30440 0.01010 0.09852
0.30516 0.10109 0.09723
0.30592 -0.01043 0.09856
0.30668 0.02579 0.09988
0.30744 -0.03812 0.10003
0.30820 0.15388 0.09979
0.30896 0.09788 0.10056
0.30972 0.09110 0.10101
0.31048 0.00366 0.10108
0.31124 0.03118 0.09992
0.31200 0.11040 0.10031
0.31276 0.08949 0.09957
0.31352 0.01626 0.09997
0.31428 0.18028 0.10014
0.31504 -0.04354 0.10314
0.31580 -0.11162 0.10318
0.31656 0.15846 0.10347
0.31732 0.08026 0.10469
0.31808 -0.10438 0.10387
0.31883 -0.06852 0.10352
0.31959 0.03145 0.10451
0.32035 -0.05000 0.10280
0.32111 -0.03022 0.10525
0.32187 0.04640 0.10584
0.32263 -0.08297 0.10461
0.32339 -0.05139 0.10531
0.32415 0.08045 0.10580
0.32491 0.09525 0.10570
0.32567 0.03703 0.10691
0.32643 -0.04909 0.10638
0.32719 0.08646 0.10684
0.32795 0.04615 0.10753
0.32871 0.12513 0.10651
0.32947 -0.05285 0.10788
0.33023 0.08294 0.10685
0.33099 -0.00133 0.10665
0.33175 0.05207 0.10762
0.33251 0.08632 0.10728
0.33327 -0.08140 0.10751
0.33403 0.12598 0.10676
0.33479 0.02268 0.10889
0.33555 -0.07056 0.10792
0.33631 0.00923 0.10738
0.33707 0.05851 0.10737
0.33783 -0.05722 0.10867
0.33859 -0.04028 0.10717
0.33935 0.14899 0.10878
0.34011 -0.02146 0.10988
0.34087 -0.01778 0.11007
0.34163 -0.22878 0.11058
0.34239 -0.00512 0.11040
0.34315 0.11493 0.10958
0.34391 -0.02789 0.10881
0.34467 -0.07808 0.10911
0.34543 0.06583 0.11046
0.34619 0.01278 0.11060
0.34695 -0.03508 0.11070
0.34771 0.04325 0.11065
0.34847 -0.03616 0.10987
0.34922 -0.13255 0.10945
0.34998 0.17191 0.11082
0.35074 0.01409 0.11024
0.35150 0.07666 0.10896
0.35226 -0.07287 0.10800
0.35302 0.07883 0.10463
0.35378 -0.03991 0.10568
0.35454 -0.06037 0.10586
0.35530 -0.12432 0.10449
0.35606 -0.00947 0.10719
0.35682 0.18380 0.10675
0.35758 -0.06847 0.10720
0.35834 0.08840 0.10633
0.35910 -0.04957 0.10768
0.35986 -0.06484 0.10666
0.36062 -0.04095 0.10578
0.36138 -0.03995 0.10507
0.36214 -0.00550 0.10757
0.36290 0.19840 0.10791
0.36366 -0.04730 0.10707
0.36442 0.10057 0.10818
0.36518 0.02063 0.10836
0.36594 -0.03274 0.10780
0.36670 -0.11346 0.10744
0.36746 -0.06039 0.10943
0.36822 0.20311 0.11113
0.36898 0.04001 0.10980
0.36974 -0.11561 0.11146
0.37050 -0.05819 0.11076
0.37126 -0.12450 0.11056
0.37202 -0.14110 0.11356
0.37277 0.02948 0.11322
0.37353 -0.07152 0.11473
0.37429 -0.04067 0.11473
0.37505 0.01263 0.11437
0.37581 -0.05734 0.11634
0.37657 -0.01348 0.11624
0.37733 0.02408 0.11721
0.37809 0.11426 0.11905
0.37885 0.02302 0.12076
0.37961 -0.03220 0.11990
0.38037 0.00503 0.12236
0.38113 -0.00479 0.12036
0.38189 0.10802 0.12309
0.38265 -0.01559 0.12394
0.38341 -0.02846 0.12272
0.38417 0.02603 0.12340
0.38493 -0.08505 0.12630
0.38569 0.07340 0.12641
0.38645 -0.12016 0.12634
0.38721 0.06035 0.12939
0.38797 0.02868 0.13015
0.38873 -0.12936 0.13126
0.38949 -0.05257 0.14910
0.39025 -0.08027 0.13207
0.39101 -0.05507 0.13071
0.39177 0.00686 0.13300
0.39252 0.02531 0.13469
0.39328 -0.08912 0.13464
0.39404 0.02671 0.13558
0.39480 0.24440 0.13710
0.39556 -0.24182 0.13531
0.39632 -0.04575 0.13740
0.39708 0.00303 0.13657
0.39784 0.02158 0.14034
0.39860 0.27196 0.14288
0.39936 0.09591 0.14192
0.40012 -0.05657 0.14332
0.40088 0.11086 0.14716
0.40164 0.04004 0.14615
0.40240 -0.01294 0.14631
0.40316 0.13411 0.14925
0.40392 0.16306 0.14861
0.40468 0.09963 0.25148
0.40544 -0.07865 0.14841
0.40620 0.12397 0.14912
0.40696 -0.10895 0.14896
0.40772 0.08823 0.14915
0.40848 -0.05856 0.15290
0.40924 0.11319 0.15251
0.40999 0.10042 0.15126
0.41075 0.05866 0.14903
0.41151 -0.02219 0.15218
0.41227 0.06958 0.15203
0.41303 0.02558 0.15397
0.41379 0.08334 0.15528
0.41455 0.15529 0.15390
0.41531 0.08437 0.15781
0.41607 0.01338 0.15410
0.41683 -0.03562 0.15684
0.41759 0.20785 0.16015
0.41835 -0.04523 0.15874
0.41911 0.09539 0.15832
0.41987 0.13172 0.15845
0.42063 0.09183 0.16501
0.42139 -0.09942 0.16118
0.42215 0.10627 0.16339
0.42291 0.07313 0.16650
0.42367 0.11439 0.16576
0.42443 -0.11881 0.16543
0.42519 -0.04403 0.16952
0.42594 -0.05477 0.17229
0.42670 0.09184 0.17223
0.42746 -0.04215 0.17368
0.42822 0.18516 0.17513
0.42898 0.06807 0.18308
0.42974 -0.14514 0.18165
0.43050 0.19233 0.17704
0.43126 -0.06686 0.18582
0.43202 0.24285 0.18583
0.43278 -0.04138 0.18195
0.43354 0.12117 0.19353
0.43430 0.25362 0.19650
0.43506 -0.33403 0.19272
