# Supplementary material for: De novo design of proteins housing excitonically coupled chlorophyll special pairs
Source: Nat Chem Biol. 2024 Jun 3;20(7):906–15. doi: 10.1038/s41589-024-01626-0 (PMC11213709; doi:10.1038/s41589-024-01626-0)
Supplement: Supplementary file 5 — Raw SAXS data for SP1, SP2 and SP3 apo proteins. [file 41589_2024_1626_MOESM5_ESM.zip › SAXS_data_Fig2/SP1_166uM/Buffer1/SP1_166uM_snap_00031.sub.1.dat]

0.01026 28.27839 8.73849
0.01102 35.18746 4.09811
0.01178 35.27687 3.50996
0.01254 32.12708 2.66179
0.01330 33.56830 1.88845
0.01406 32.86100 1.68119
0.01482 32.31326 1.50859
0.01558 33.00146 1.39312
0.01634 30.39958 1.19550
0.01710 32.14677 1.11595
0.01786 30.81661 1.07014
0.01862 31.75196 0.99474
0.01938 31.30345 0.95185
0.02014 29.69185 0.89187
0.02090 29.56929 0.84157
0.02166 28.64844 0.77117
0.02242 28.62162 0.75989
0.02318 29.29005 0.72529
0.02395 28.45171 0.71791
0.02471 29.26301 0.66843
0.02547 28.72548 0.64359
0.02623 27.65964 0.62183
0.02699 27.28349 0.59062
0.02775 26.74830 0.57799
0.02851 26.52283 0.55877
0.02927 26.06290 0.54861
0.03003 27.06462 0.53467
0.03079 25.91684 0.50210
0.03155 25.43705 0.50360
0.03231 25.59801 0.48557
0.03307 24.80045 0.47780
0.03383 24.73670 0.47526
0.03459 24.23564 0.46182
0.03535 23.95244 0.45661
0.03611 23.13095 0.45452
0.03687 23.20794 0.43791
0.03763 22.38569 0.42498
0.03839 22.03326 0.42622
0.03915 21.95166 0.41917
0.03991 21.98012 0.40587
0.04067 21.76602 0.40512
0.04143 20.83883 0.39231
0.04219 20.60855 0.38396
0.04295 20.02946 0.37115
0.04371 19.91124 0.36824
0.04447 19.55526 0.35966
0.04523 19.47039 0.36582
0.04599 18.59165 0.35150
0.04675 19.28694 0.35841
0.04751 18.25208 0.33285
0.04827 18.22668 0.33482
0.04903 17.72870 0.32243
0.04979 17.44194 0.32416
0.05055 16.96607 0.32403
0.05131 16.44692 0.32445
0.05207 16.24754 0.31775
0.05283 16.05060 0.31159
0.05359 15.68252 0.30163
0.05435 14.97884 0.29969
0.05511 14.97191 0.28806
0.05587 14.79268 0.28831
0.05663 14.35529 0.28741
0.05739 14.09202 0.27865
0.05815 13.54426 0.27999
0.05891 13.49480 0.27047
0.05967 13.58863 0.28064
0.06043 13.30163 0.26983
0.06119 12.49180 0.26676
0.06195 11.90924 0.26484
0.06271 12.17025 0.25641
0.06347 11.95534 0.25721
0.06423 11.42735 0.25853
0.06499 11.19264 0.25270
0.06575 10.76461 0.25461
0.06651 10.48405 0.24706
0.06727 10.49330 0.25294
0.06803 10.07831 0.25075
0.06879 9.74544 0.24397
0.06955 9.38466 0.23369
0.07031 9.51483 0.23581
0.07107 9.42733 0.23006
0.07183 9.09142 0.23715
0.07259 8.81695 0.22819
0.07335 8.72815 0.22751
0.07412 8.16754 0.22191
0.07488 8.32816 0.21748
0.07564 7.94594 0.21721
0.07640 7.53612 0.22015
0.07716 7.56659 0.21273
0.07792 7.32285 0.21199
0.07868 6.89067 0.21005
0.07944 6.94615 0.20785
0.08020 6.84811 0.20799
0.08096 6.30327 0.21009
0.08172 6.08070 0.20268
0.08248 6.28034 0.19744
0.08324 5.96753 0.19827
0.08400 5.48827 0.20042
0.08476 5.68643 0.20323
0.08552 5.35932 0.20497
0.08628 5.26431 0.19887
0.08704 5.23656 0.19971
0.08780 4.93273 0.20302
0.08856 4.79270 0.19892
0.08932 4.37919 0.20462
0.09008 4.52597 0.19958
0.09084 4.34547 0.21090
0.09160 4.23984 0.20479
0.09236 4.16267 0.20797
0.09312 4.10396 0.20825
0.09388 3.63496 0.20678
0.09464 3.58734 0.20909
0.09540 3.65090 0.20018
0.09616 3.20120 0.19996
0.09692 3.24808 0.19822
0.09768 3.02079 0.19385
0.09844 3.23146 0.19418
0.09920 3.24980 0.19483
0.09996 2.91888 0.18945
0.10072 2.48393 0.18915
0.10148 2.60871 0.18555
0.10224 2.54289 0.17996
0.10300 2.42043 0.17767
0.10376 2.38316 0.17310
0.10452 2.40078 0.17733
0.10528 2.29102 0.17201
0.10604 2.18972 0.16967
0.10680 2.00284 0.16682
0.10756 2.11463 0.17184
0.10832 1.81349 0.16703
0.10908 1.62275 0.16930
0.10984 1.79406 0.16796
0.11060 1.76655 0.16780
0.11136 1.67082 0.16616
0.11212 1.38490 0.15989
0.11288 1.37222 0.16313
0.11364 1.30353 0.16247
0.11440 1.34828 0.16117
0.11516 1.26124 0.15625
0.11592 1.13279 0.15758
0.11668 1.14531 0.15513
0.11744 1.02232 0.15564
0.11820 1.20117 0.15406
0.11896 0.88736 0.15402
0.11972 1.07640 0.15127
0.12048 0.92339 0.15094
0.12124 0.91955 0.15008
0.12200 0.69582 0.14820
0.12276 0.76790 0.14902
0.12352 0.74110 0.14669
0.12428 0.60591 0.14742
0.12504 0.60898 0.14700
0.12580 0.66202 0.14566
0.12656 0.56369 0.14388
0.12732 0.50565 0.14127
0.12808 0.42937 0.14142
0.12884 0.61517 0.13959
0.12960 0.39804 0.14242
0.13036 0.24527 0.13889
0.13112 0.47383 0.13855
0.13188 0.35899 0.13808
0.13264 0.42116 0.13702
0.13340 0.32317 0.13832
0.13416 0.16766 0.13699
0.13492 0.14853 0.13656
0.13568 0.18570 0.13461
0.13644 0.23656 0.13290
0.13720 0.29594 0.13463
0.13796 0.23707 0.13078
0.13873 0.17681 0.13214
0.13949 0.17314 0.13118
0.14025 -0.09421 0.13198
0.14101 0.14077 0.13036
0.14177 0.02881 0.13069
0.14253 0.22374 0.12980
0.14329 0.18003 0.13015
0.14405 0.05289 0.12854
0.14481 0.11142 0.12794
0.14557 0.24518 0.12677
0.14633 0.05684 0.12551
0.14709 -0.07721 0.12640
0.14785 -0.00039 0.12848
0.14861 0.10346 0.12522
0.14937 0.01646 0.12585
0.15013 0.03634 0.12385
0.15089 0.18039 0.12688
0.15165 0.05700 0.12399
0.15241 0.13002 0.12436
0.15317 0.04144 0.12387
0.15393 -0.13986 0.12174
0.15469 -0.00860 0.12328
0.15545 0.05974 0.12063
0.15621 0.05231 0.12009
0.15697 -0.10567 0.12157
0.15773 0.17159 0.12114
0.15849 -0.00753 0.12103
0.15925 -0.09405 0.11969
0.16001 -0.07869 0.12101
0.16077 0.07548 0.11785
0.16153 0.14782 0.11766
0.16229 -0.05758 0.11821
0.16305 0.12033 0.11823
0.16381 0.21631 0.11904
0.16457 0.08156 0.11737
0.16533 -0.14675 0.11873
0.16609 -0.04209 0.11605
0.16685 0.17303 0.11841
0.16761 0.04088 0.11718
0.16837 0.05072 0.11635
0.16913 0.05525 0.11712
0.16989 0.19117 0.11669
0.17065 -0.08894 0.11551
0.17141 -0.04037 0.11363
0.17217 0.19164 0.11444
0.17293 0.18303 0.11682
0.17369 0.14812 0.11684
0.17445 0.09184 0.11651
0.17521 0.06196 0.11743
0.17597 0.09881 0.11661
0.17673 0.13420 0.11624
0.17749 0.12067 0.11873
0.17825 0.14411 0.11920
0.17901 0.03124 0.12103
0.17977 0.15050 0.12194
0.18053 -0.06990 0.12137
0.18129 0.12746 0.12172
0.18205 0.07003 0.12434
0.18281 0.16200 0.12246
0.18357 0.18039 0.12379
0.18433 0.26821 0.12307
0.18509 0.20171 0.12386
0.18585 0.15632 0.12679
0.18661 0.18223 0.12615
0.18737 0.21006 0.12309
0.18813 0.11984 0.12566
0.18889 0.20177 0.12655
0.18965 0.14522 0.12494
0.19041 0.18553 0.12605
0.19117 0.12857 0.12751
0.19193 0.34332 0.12700
0.19269 0.21435 0.12661
0.19345 0.29320 0.12848
0.19421 0.30260 0.12637
0.19497 0.21065 0.12766
0.19573 0.28331 0.12877
0.19649 0.04151 0.12671
0.19725 0.18788 0.12804
0.19801 0.08644 0.12869
0.19877 0.24222 0.12909
0.19953 0.15898 0.12794
0.20029 0.03263 0.12758
0.20105 0.17758 0.12999
0.20181 0.31808 0.13008
0.20257 0.24318 0.12907
0.20333 0.25790 0.12724
0.20409 0.27801 0.12725
0.20485 0.24817 0.12982
0.20561 0.20304 0.12991
0.20637 0.35208 0.12974
0.20713 0.27428 0.12975
0.20789 0.19221 0.12874
0.20865 0.31124 0.12949
0.20941 0.30495 0.12882
0.21017 0.25706 0.13185
0.21093 0.13504 0.12902
0.21169 0.23944 0.12861
0.21245 0.11105 0.13008
0.21321 0.12904 0.13068
0.21397 0.30054 0.12785
0.21473 0.25731 0.13196
0.21549 0.28337 0.12891
0.21625 0.22542 0.12848
0.21701 0.17100 0.13117
0.21777 0.07902 0.12988
0.21853 0.17453 0.12750
0.21929 0.26938 0.12603
0.22005 0.20446 0.13099
0.22081 0.25207 0.12595
0.22157 0.12194 0.12693
0.22233 -0.00147 0.12993
0.22309 0.19578 0.12615
0.22385 0.21601 0.12691
0.22461 0.21987 0.12688
0.22537 0.09144 0.12550
0.22613 0.22760 0.12618
0.22689 0.22097 0.12399
0.22765 0.24147 0.12299
0.22841 -0.00424 0.12341
0.22917 0.20802 0.12210
0.22993 0.13052 0.12138
0.23069 0.18773 0.12317
0.23145 0.18960 0.12078
0.23221 0.18580 0.12172
0.23297 0.20122 0.11910
0.23373 0.24569 0.12013
0.23449 0.26190 0.11908
0.23525 0.07491 0.11907
0.23601 0.06474 0.11825
0.23677 0.03053 0.11752
0.23753 0.09199 0.11728
0.23829 0.07373 0.11583
0.23905 0.20181 0.11582
0.23981 -0.04958 0.11666
0.24057 0.17617 0.11461
0.24133 0.12024 0.11546
0.24209 0.03281 0.11490
0.24285 0.15847 0.11474
0.24361 -0.01141 0.11236
0.24437 0.10548 0.11404
0.24513 -0.02001 0.11562
0.24589 0.06218 0.11428
0.24665 0.18428 0.11539
0.24741 -0.02621 0.11271
0.24817 -0.01802 0.11215
0.24893 0.00134 0.11152
0.24969 0.15628 0.11076
0.25045 0.20520 0.11031
0.25121 -0.09326 0.11079
0.25197 -0.01627 0.11263
0.25273 0.05068 0.11010
0.25349 0.17013 0.11003
0.25425 0.18174 0.10995
0.25501 0.13646 0.10713
0.25577 -0.01302 0.10811
0.25653 0.00584 0.10900
0.25729 0.23077 0.10852
0.25805 -0.00749 0.10884
0.25881 0.11955 0.10741
0.25957 0.14774 0.10691
0.26033 0.11225 0.10709
0.26109 -0.04812 0.10650
0.26185 -0.00380 0.10522
0.26261 0.22894 0.10592
0.26337 0.19305 0.10570
0.26413 0.02997 0.10576
0.26489 0.00721 0.10403
0.26565 -0.00477 0.10509
0.26641 0.10932 0.10384
0.26717 0.00503 0.10294
0.26793 0.04143 0.10433
0.26869 0.06563 0.10477
0.26945 0.09256 0.10334
0.27021 0.14899 0.10507
0.27097 0.21400 0.10314
0.27172 0.20561 0.10302
0.27248 -0.02217 0.10344
0.27324 -0.11972 0.10197
0.27400 0.08878 0.10250
0.27476 -0.05122 0.10168
0.27552 -0.05165 0.10272
0.27628 0.04075 0.10193
0.27704 0.11438 0.10084
0.27780 0.10272 0.10261
0.27856 0.01619 0.10163
0.27932 0.00890 0.10193
0.28008 -0.02392 0.10058
0.28084 0.10239 0.09941
0.28160 -0.04432 0.09995
0.28236 -0.06197 0.09866
0.28312 0.00126 0.10040
0.28388 -0.02524 0.10016
0.28464 0.02027 0.10092
0.28540 0.06455 0.10026
0.28616 -0.04960 0.09979
0.28692 0.10129 0.09891
0.28768 -0.03520 0.09933
0.28844 0.04504 0.09941
0.28920 0.01618 0.09794
0.28996 0.10113 0.10072
0.29072 -0.01943 0.10062
0.29148 -0.03516 0.10002
0.29224 -0.04700 0.10017
0.29300 0.05182 0.10098
0.29376 -0.02754 0.10185
0.29452 -0.08159 0.10078
0.29528 0.01590 0.09909
0.29604 -0.07556 0.10112
0.29680 0.13864 0.10012
0.29756 0.01681 0.10191
0.29832 -0.04594 0.09983
0.29908 0.00892 0.10092
0.29984 -0.01981 0.10093
0.30060 0.08607 0.10050
0.30136 0.05855 0.09989
0.30212 0.01714 0.10002
0.30288 0.12618 0.09841
0.30364 -0.01669 0.09953
0.30440 0.15906 0.09822
0.30516 0.05698 0.09806
0.30592 0.03514 0.09921
0.30668 -0.01277 0.09959
0.30744 -0.03665 0.10002
0.30820 -0.11928 0.09937
0.30896 -0.00886 0.10010
0.30972 -0.08675 0.10046
0.31048 -0.00752 0.10160
0.31124 0.00415 0.10115
0.31200 -0.10107 0.10116
0.31276 0.12701 0.10245
0.31352 -0.07441 0.10027
0.31428 -0.04136 0.10054
0.31504 -0.08306 0.10191
0.31580 0.09672 0.10267
0.31656 -0.00427 0.10382
0.31732 -0.09688 0.10718
0.31808 -0.02584 0.10330
0.31883 -0.03770 0.10390
0.31959 -0.03137 0.10572
0.32035 -0.07122 0.10477
0.32111 -0.07245 0.10552
0.32187 -0.02628 0.10453
0.32263 0.04553 0.10540
0.32339 0.10724 0.10763
0.32415 -0.06893 0.10590
0.32491 0.00836 0.10757
0.32567 -0.00235 0.10660
0.32643 -0.06337 0.10759
0.32719 0.04044 0.10834
0.32795 0.00389 0.10640
0.32871 -0.02387 0.10622
0.32947 0.01000 0.10826
0.33023 -0.02796 0.10625
0.33099 -0.09985 0.10648
0.33175 0.00042 0.10743
0.33251 -0.08745 0.10859
0.33327 0.00894 0.10717
0.33403 -0.04038 0.10904
0.33479 -0.17641 0.10769
0.33555 -0.10706 0.10746
0.33631 -0.04672 0.10984
0.33707 0.08119 0.10826
0.33783 -0.03187 0.10908
0.33859 0.00076 0.11062
0.33935 -0.05667 0.11005
0.34011 -0.00425 0.10900
0.34087 0.11383 0.10795
0.34163 -0.01328 0.10881
0.34239 -0.11963 0.10920
0.34315 -0.16540 0.10950
0.34391 -0.07468 0.10847
0.34467 0.10140 0.10739
0.34543 0.01056 0.11066
0.34619 0.03810 0.10864
0.34695 -0.16362 0.11159
0.34771 0.02926 0.11088
0.34847 0.03252 0.10860
0.34922 -0.02928 0.11000
0.34998 -0.20731 0.11057
0.35074 0.00948 0.11123
0.35150 -0.15122 0.10962
0.35226 -0.09817 0.10612
0.35302 -0.10914 0.10675
0.35378 -0.12135 0.10439
0.35454 -0.06236 0.10600
0.35530 -0.01146 0.10582
0.35606 0.01357 0.10729
0.35682 -0.12446 0.10815
0.35758 0.01009 0.10795
0.35834 -0.10466 0.10785
0.35910 -0.07396 0.10862
0.35986 -0.09373 0.10745
0.36062 -0.06915 0.10739
0.36138 -0.00616 0.10682
0.36214 0.06495 0.10770
0.36290 0.09035 0.10755
0.36366 0.10355 0.10798
0.36442 -0.08722 0.10910
0.36518 -0.11262 0.10912
0.36594 -0.14879 0.10661
0.36670 -0.07176 0.10805
0.36746 -0.17834 0.11019
0.36822 0.01104 0.10981
0.36898 -0.00972 0.11080
0.36974 0.00701 0.11099
0.37050 0.08112 0.11166
0.37126 -0.00444 0.11267
0.37202 -0.08362 0.11234
0.37277 -0.05271 0.11404
0.37353 -0.12540 0.11436
0.37429 0.01682 0.11469
0.37505 0.00494 0.11491
0.37581 0.05478 0.11509
0.37657 -0.11793 0.11637
0.37733 -0.18117 0.11611
0.37809 0.01345 0.11851
0.37885 0.01370 0.12099
0.37961 -0.05131 0.11930
0.38037 -0.15771 0.12210
0.38113 -0.09195 0.12309
0.38189 0.09574 0.12401
0.38265 -0.15079 0.12183
0.38341 -0.25781 0.12298
0.38417 0.07265 0.12464
0.38493 0.01899 0.12565
0.38569 -0.19523 0.12462
0.38645 -0.06930 0.12476
0.38721 0.08721 0.12778
0.38797 0.08172 0.12933
0.38873 -0.04296 0.12748
0.38949 -0.04729 0.14492
0.39025 0.07532 0.13143
0.39101 -0.01845 0.13139
0.39177 -0.18135 0.13284
0.39252 0.08359 0.13441
0.39328 -0.00478 0.13585
0.39404 -0.09502 0.13625
0.39480 -0.05311 0.13674
0.39556 0.04388 0.13719
0.39632 0.05297 0.14047
0.39708 -0.07921 0.13808
0.39784 -0.12614 0.13832
0.39860 -0.13046 0.13941
0.39936 0.00949 0.14197
0.40012 0.26208 0.14481
0.40088 -0.04044 0.14216
0.40164 -0.19831 0.14385
0.40240 -0.06292 0.14677
0.40316 -0.01069 0.14606
0.40392 0.08484 0.14899
0.40468 -0.02948 0.25170
0.40544 -0.03728 0.14682
0.40620 -0.03683 0.15012
0.40696 0.05063 0.15439
0.40772 0.21871 0.15206
0.40848 -0.09605 0.15133
0.40924 0.03690 0.15306
0.40999 0.00160 0.15025
0.41075 0.13436 0.15255
0.41151 0.05560 0.15255
0.41227 0.02440 0.15475
0.41303 0.08860 0.15281
0.41379 0.01025 0.15315
0.41455 -0.06795 0.15617
0.41531 -0.08636 0.15258
0.41607 -0.09781 0.15845
0.41683 -0.10792 0.15688
0.41759 0.03715 0.15691
0.41835 -0.03998 0.15935
0.41911 -0.15647 0.15578
0.41987 -0.09498 0.16447
0.42063 0.15883 0.16230
0.42139 0.11101 0.16319
0.42215 0.13079 0.16243
0.42291 -0.20905 0.16701
0.42367 -0.02861 0.16604
0.42443 -0.12030 0.16772
0.42519 0.10380 0.17045
0.42594 -0.05985 0.17723
0.42670 -0.24682 0.17310
0.42746 -0.08230 0.17755
0.42822 0.02738 0.17538
0.42898 0.04924 0.17887
0.42974 -0.02162 0.18201
0.43050 -0.00178 0.18190
0.43126 0.08474 0.18567
0.43202 -0.03135 0.18649
0.43278 -0.05997 0.18687
0.43354 -0.08926 0.19246
0.43430 -0.08630 0.19137
0.43506 -0.02932 0.20064
