# Supplementary material for: De novo design of proteins housing excitonically coupled chlorophyll special pairs
Source: Nat Chem Biol. 2024 Jun 3;20(7):906–15. doi: 10.1038/s41589-024-01626-0 (PMC11213709; doi:10.1038/s41589-024-01626-0)
Supplement: Supplementary file 5 — Raw SAXS data for SP1, SP2 and SP3 apo proteins. [file 41589_2024_1626_MOESM5_ESM.zip › SAXS_data_Fig2/SP1_166uM/Buffer1/SP1_166uM_snap_00047.sub.1.dat]

0.01026 38.13712 7.61162
0.01102 37.56739 4.56419
0.01178 34.39265 2.95854
0.01254 30.78046 2.54794
0.01330 30.52763 2.08125
0.01406 33.38010 1.66248
0.01482 32.99287 1.49376
0.01558 33.15804 1.39539
0.01634 32.04465 1.18900
0.01710 32.20804 1.11725
0.01786 31.03053 1.08464
0.01862 30.06666 1.03219
0.01938 31.23907 0.94194
0.02014 30.91336 0.92621
0.02090 30.30819 0.80175
0.02166 29.53133 0.81808
0.02242 29.30145 0.72553
0.02318 28.60419 0.72853
0.02395 28.83131 0.70263
0.02471 29.29430 0.68155
0.02547 28.00072 0.62916
0.02623 27.96689 0.62040
0.02699 27.56027 0.60043
0.02775 27.45054 0.58294
0.02851 27.18177 0.55459
0.02927 26.77453 0.55179
0.03003 26.38678 0.53938
0.03079 25.80295 0.51679
0.03155 25.73437 0.50582
0.03231 25.22234 0.48880
0.03307 25.03589 0.46972
0.03383 23.93117 0.46670
0.03459 24.14954 0.47003
0.03535 24.18393 0.45375
0.03611 23.06412 0.46895
0.03687 23.41428 0.44082
0.03763 22.35572 0.41978
0.03839 22.31804 0.41734
0.03915 21.71102 0.41888
0.03991 21.83696 0.40460
0.04067 21.55200 0.39045
0.04143 20.96535 0.39229
0.04219 20.80424 0.38541
0.04295 20.58447 0.37580
0.04371 20.37736 0.36430
0.04447 19.75314 0.37082
0.04523 19.52099 0.35717
0.04599 19.35955 0.36811
0.04675 19.25149 0.35626
0.04751 18.71676 0.33587
0.04827 18.04816 0.32486
0.04903 17.53417 0.32741
0.04979 17.46095 0.33627
0.05055 16.96830 0.32041
0.05131 16.45684 0.31726
0.05207 16.29842 0.31210
0.05283 16.06827 0.31376
0.05359 15.62383 0.30109
0.05435 15.48898 0.30534
0.05511 14.79039 0.30540
0.05587 14.77500 0.29385
0.05663 14.44215 0.28776
0.05739 13.97184 0.28395
0.05815 13.67657 0.27902
0.05891 13.40705 0.27118
0.05967 13.32688 0.28109
0.06043 12.83895 0.27625
0.06119 12.24369 0.27078
0.06195 12.25191 0.26553
0.06271 11.93438 0.26726
0.06347 11.73464 0.26030
0.06423 11.64572 0.25898
0.06499 11.33201 0.25598
0.06575 10.87825 0.25303
0.06651 10.59286 0.24903
0.06727 10.38986 0.24692
0.06803 10.33676 0.24758
0.06879 9.87136 0.24123
0.06955 9.72729 0.23459
0.07031 9.63635 0.22927
0.07107 9.29525 0.22960
0.07183 8.66814 0.23377
0.07259 9.00623 0.23263
0.07335 8.57086 0.22704
0.07412 8.17314 0.22183
0.07488 7.83077 0.22155
0.07564 7.86874 0.21893
0.07640 7.80284 0.21526
0.07716 7.59255 0.21556
0.07792 7.17639 0.21291
0.07868 7.24630 0.21154
0.07944 7.05707 0.20800
0.08020 6.66017 0.20523
0.08096 6.56621 0.20513
0.08172 6.51958 0.20698
0.08248 5.82807 0.19953
0.08324 5.90108 0.19909
0.08400 5.78233 0.20042
0.08476 5.72150 0.19767
0.08552 5.34420 0.20187
0.08628 5.30736 0.20063
0.08704 4.95931 0.20152
0.08780 4.78697 0.20000
0.08856 4.68720 0.20380
0.08932 4.66282 0.20235
0.09008 4.60435 0.20586
0.09084 4.40152 0.20399
0.09160 3.94542 0.20494
0.09236 4.07134 0.20583
0.09312 4.15646 0.20765
0.09388 3.69153 0.20723
0.09464 3.75862 0.20497
0.09540 3.59343 0.19907
0.09616 3.35246 0.19416
0.09692 3.40955 0.19889
0.09768 3.21578 0.19532
0.09844 3.31557 0.19061
0.09920 3.06454 0.19228
0.09996 2.94545 0.18883
0.10072 2.65304 0.18716
0.10148 2.59178 0.18375
0.10224 2.81575 0.18524
0.10300 2.53103 0.18083
0.10376 2.14256 0.17700
0.10452 2.22765 0.17552
0.10528 2.32796 0.17469
0.10604 2.21029 0.16953
0.10680 2.32232 0.17042
0.10756 1.88964 0.16758
0.10832 1.79078 0.17141
0.10908 1.75421 0.17391
0.10984 1.82724 0.16919
0.11060 1.48925 0.16558
0.11136 1.76862 0.16411
0.11212 1.30671 0.16405
0.11288 1.46165 0.16601
0.11364 1.45486 0.15925
0.11440 1.36764 0.15963
0.11516 1.18394 0.15806
0.11592 1.24020 0.15561
0.11668 1.06505 0.15197
0.11744 1.13866 0.15396
0.11820 1.22962 0.15417
0.11896 0.90574 0.15400
0.11972 1.00474 0.14767
0.12048 0.92956 0.15098
0.12124 1.01022 0.15102
0.12200 0.61173 0.14887
0.12276 0.73157 0.14758
0.12352 0.67086 0.15003
0.12428 0.59180 0.14675
0.12504 0.54971 0.14608
0.12580 0.63500 0.14187
0.12656 0.59985 0.14202
0.12732 0.51474 0.14202
0.12808 0.62060 0.14459
0.12884 0.26825 0.14150
0.12960 0.45094 0.14167
0.13036 0.38311 0.14104
0.13112 0.41439 0.13874
0.13188 0.38292 0.13371
0.13264 0.05122 0.13917
0.13340 0.41136 0.13548
0.13416 0.38538 0.13453
0.13492 0.13895 0.13573
0.13568 0.24036 0.13393
0.13644 0.25776 0.13306
0.13720 0.18819 0.13144
0.13796 0.09481 0.13322
0.13873 0.14595 0.13198
0.13949 0.26130 0.13088
0.14025 0.23688 0.13109
0.14101 0.09224 0.12951
0.14177 0.13827 0.13048
0.14253 0.07816 0.12977
0.14329 0.13901 0.13002
0.14405 -0.14920 0.12991
0.14481 0.12959 0.12676
0.14557 0.09180 0.12664
0.14633 0.20662 0.12883
0.14709 0.01325 0.12794
0.14785 0.11000 0.12617
0.14861 -0.02807 0.12600
0.14937 0.08439 0.12524
0.15013 0.03063 0.12630
0.15089 0.09643 0.12554
0.15165 0.07194 0.12472
0.15241 0.10195 0.12590
0.15317 0.16644 0.12450
0.15393 0.13882 0.12250
0.15469 0.14951 0.12153
0.15545 0.09349 0.12087
0.15621 0.11081 0.12083
0.15697 0.07847 0.12093
0.15773 0.02177 0.12268
0.15849 0.07709 0.11927
0.15925 0.15739 0.12127
0.16001 0.15233 0.11958
0.16077 0.01805 0.11928
0.16153 0.21948 0.11653
0.16229 -0.14270 0.11915
0.16305 0.22306 0.11823
0.16381 -0.00068 0.11859
0.16457 0.00811 0.11913
0.16533 0.05647 0.11825
0.16609 0.13147 0.11569
0.16685 0.07828 0.11658
0.16761 -0.05231 0.11485
0.16837 0.07105 0.11627
0.16913 -0.01335 0.11606
0.16989 0.08166 0.11736
0.17065 0.19973 0.11410
0.17141 0.04566 0.11343
0.17217 -0.00617 0.11602
0.17293 0.08682 0.11559
0.17369 0.22011 0.11797
0.17445 0.05296 0.11762
0.17521 0.17143 0.11640
0.17597 0.07928 0.11788
0.17673 0.05559 0.11907
0.17749 0.09212 0.11877
0.17825 0.06971 0.12302
0.17901 0.15348 0.11912
0.17977 0.08916 0.12242
0.18053 0.10552 0.12208
0.18129 0.28966 0.12079
0.18205 0.18721 0.12135
0.18281 0.17975 0.12198
0.18357 0.18853 0.12496
0.18433 0.17700 0.12498
0.18509 0.12064 0.12495
0.18585 0.15186 0.12600
0.18661 0.27080 0.12586
0.18737 0.17489 0.12463
0.18813 0.21768 0.12686
0.18889 -0.08021 0.12326
0.18965 0.27677 0.12708
0.19041 0.22548 0.12535
0.19117 0.26222 0.12506
0.19193 -0.10284 0.12704
0.19269 0.27909 0.12701
0.19345 0.19218 0.12764
0.19421 0.15251 0.13036
0.19497 0.27064 0.12618
0.19573 0.12551 0.12953
0.19649 0.39288 0.12954
0.19725 0.26169 0.12705
0.19801 0.25194 0.13099
0.19877 0.20184 0.12959
0.19953 0.28713 0.12927
0.20029 0.13739 0.13084
0.20105 0.27791 0.12839
0.20181 0.42020 0.12883
0.20257 0.20914 0.12901
0.20333 0.16111 0.12972
0.20409 0.15653 0.12813
0.20485 0.23281 0.13220
0.20561 0.21607 0.13072
0.20637 0.27986 0.12949
0.20713 0.17724 0.13037
0.20789 0.36291 0.13120
0.20865 0.32064 0.13072
0.20941 0.35081 0.12945
0.21017 0.15523 0.12844
0.21093 0.36356 0.12975
0.21169 0.15227 0.12869
0.21245 0.19989 0.12935
0.21321 0.24696 0.12999
0.21397 0.19598 0.12818
0.21473 0.28806 0.13055
0.21549 0.19102 0.12951
0.21625 0.21471 0.12863
0.21701 0.13587 0.12845
0.21777 0.33534 0.12970
0.21853 0.25640 0.12740
0.21929 0.20963 0.12834
0.22005 0.16479 0.12971
0.22081 0.10359 0.12886
0.22157 0.10339 0.12669
0.22233 0.17954 0.12593
0.22309 0.29429 0.12647
0.22385 0.18224 0.12544
0.22461 0.23986 0.12450
0.22537 0.15833 0.12305
0.22613 0.07969 0.12486
0.22689 0.11072 0.12395
0.22765 0.27714 0.12565
0.22841 0.21005 0.12428
0.22917 0.25551 0.12077
0.22993 0.15119 0.12239
0.23069 0.14970 0.12226
0.23145 0.00883 0.12025
0.23221 0.19725 0.12148
0.23297 0.04334 0.11742
0.23373 0.09356 0.11859
0.23449 0.23103 0.11928
0.23525 0.16110 0.11982
0.23601 -0.10785 0.11768
0.23677 -0.00065 0.11746
0.23753 0.04307 0.11725
0.23829 0.17715 0.11610
0.23905 0.32188 0.11605
0.23981 0.04012 0.11623
0.24057 0.14312 0.11665
0.24133 0.09247 0.11605
0.24209 0.06988 0.11485
0.24285 0.33110 0.11396
0.24361 0.32194 0.11497
0.24437 0.10570 0.11355
0.24513 0.16090 0.11428
0.24589 -0.01130 0.11279
0.24665 -0.01428 0.11202
0.24741 0.02896 0.11252
0.24817 0.10311 0.11353
0.24893 0.14570 0.11294
0.24969 0.19387 0.10999
0.25045 0.19721 0.11191
0.25121 0.14397 0.11124
0.25197 0.10572 0.11232
0.25273 0.11546 0.11178
0.25349 0.06105 0.10911
0.25425 0.20124 0.11251
0.25501 -0.01211 0.10917
0.25577 0.02636 0.10995
0.25653 0.18674 0.10795
0.25729 0.17130 0.10937
0.25805 -0.03469 0.10981
0.25881 -0.09244 0.10846
0.25957 -0.05818 0.10744
0.26033 0.13173 0.10753
0.26109 0.12013 0.10804
0.26185 -0.11425 0.10632
0.26261 0.07236 0.10749
0.26337 0.02769 0.10491
0.26413 -0.03126 0.10479
0.26489 0.04465 0.10441
0.26565 -0.00490 0.10511
0.26641 -0.02557 0.10460
0.26717 0.00605 0.10626
0.26793 0.07477 0.10523
0.26869 0.09505 0.10332
0.26945 0.04002 0.10497
0.27021 0.09845 0.10432
0.27097 0.06508 0.10392
0.27172 0.16237 0.10425
0.27248 0.09425 0.10290
0.27324 0.08212 0.10281
0.27400 -0.02018 0.10205
0.27476 0.08662 0.10266
0.27552 0.12516 0.10308
0.27628 0.08607 0.10155
0.27704 0.01559 0.10116
0.27780 0.09095 0.10137
0.27856 0.03187 0.10173
0.27932 0.08211 0.10042
0.28008 0.00117 0.09907
0.28084 0.01445 0.09964
0.28160 -0.06020 0.09846
0.28236 0.06248 0.09961
0.28312 -0.12569 0.10001
0.28388 0.14297 0.09942
0.28464 0.03749 0.09925
0.28540 0.01245 0.09992
0.28616 -0.02080 0.09929
0.28692 0.05711 0.09990
0.28768 0.07980 0.10138
0.28844 0.07476 0.09989
0.28920 0.05239 0.10046
0.28996 0.08363 0.09953
0.29072 -0.00093 0.09865
0.29148 -0.02882 0.09855
0.29224 0.13435 0.09962
0.29300 0.05360 0.10064
0.29376 -0.03441 0.10050
0.29452 0.11851 0.09935
0.29528 -0.07552 0.10091
0.29604 -0.06151 0.10076
0.29680 -0.20598 0.10022
0.29756 0.00502 0.10044
0.29832 0.10263 0.09884
0.29908 -0.11866 0.10092
0.29984 -0.06384 0.10021
0.30060 -0.02317 0.09953
0.30136 -0.16448 0.10003
0.30212 0.00551 0.09925
0.30288 0.03704 0.09919
0.30364 -0.15359 0.09709
0.30440 0.02568 0.09876
0.30516 -0.08920 0.09804
0.30592 -0.00788 0.09891
0.30668 -0.11489 0.09983
0.30744 0.07534 0.09980
0.30820 0.05544 0.10088
0.30896 0.05827 0.10040
0.30972 0.01456 0.10027
0.31048 -0.04397 0.10225
0.31124 -0.08175 0.10153
0.31200 -0.10893 0.10050
0.31276 -0.00564 0.10173
0.31352 -0.02578 0.10159
0.31428 -0.09694 0.10037
0.31504 0.03519 0.10123
0.31580 0.04514 0.10457
0.31656 -0.06559 0.10412
0.31732 -0.01142 0.10338
0.31808 0.05910 0.10387
0.31883 0.06205 0.10501
0.31959 -0.00450 0.10473
0.32035 -0.10049 0.10437
0.32111 0.01559 0.10474
0.32187 0.00626 0.10689
0.32263 -0.01703 0.10701
0.32339 0.00086 0.10721
0.32415 -0.08308 0.10729
0.32491 0.02568 0.10685
0.32567 -0.01585 0.10636
0.32643 0.00513 0.10542
0.32719 0.04347 0.10770
0.32795 0.02220 0.10487
0.32871 0.04059 0.10512
0.32947 -0.04997 0.10697
0.33023 -0.01585 0.10697
0.33099 -0.08753 0.10720
0.33175 -0.13564 0.10807
0.33251 0.01408 0.10765
0.33327 -0.04011 0.10725
0.33403 -0.16212 0.10764
0.33479 -0.00351 0.10834
0.33555 -0.06661 0.10839
0.33631 0.09744 0.10683
0.33707 -0.07527 0.10940
0.33783 -0.04010 0.11001
0.33859 0.09476 0.10967
0.33935 0.03684 0.10850
0.34011 0.09749 0.10823
0.34087 -0.06766 0.11055
0.34163 -0.02945 0.10977
0.34239 0.05969 0.10868
0.34315 -0.04336 0.10831
0.34391 -0.15831 0.10980
0.34467 -0.01921 0.11119
0.34543 -0.27204 0.11081
0.34619 -0.10056 0.10982
0.34695 -0.08525 0.11068
0.34771 -0.17929 0.11017
0.34847 -0.06401 0.11061
0.34922 0.05855 0.11019
0.34998 0.07773 0.10886
0.35074 0.03984 0.11077
0.35150 0.04179 0.11066
0.35226 0.11035 0.10850
0.35302 -0.12426 0.10672
0.35378 -0.07431 0.10542
0.35454 0.04487 0.10530
0.35530 -0.05484 0.10699
0.35606 -0.24888 0.10787
0.35682 -0.08852 0.10701
0.35758 0.01308 0.10775
0.35834 -0.03965 0.10765
0.35910 -0.08814 0.10717
0.35986 -0.06227 0.10962
0.36062 0.04467 0.10679
0.36138 -0.07666 0.10833
0.36214 -0.02033 0.10562
0.36290 -0.05017 0.10793
0.36366 0.00002 0.10739
0.36442 0.06346 0.10739
0.36518 -0.04480 0.10946
0.36594 0.02231 0.10882
0.36670 -0.03458 0.11013
0.36746 0.03197 0.10819
0.36822 -0.11719 0.11151
0.36898 -0.03072 0.11100
0.36974 -0.04638 0.11182
0.37050 -0.11246 0.11066
0.37126 0.06058 0.11176
0.37202 0.04948 0.11137
0.37277 -0.06974 0.11294
0.37353 -0.03401 0.11298
0.37429 -0.00078 0.11619
0.37505 0.05358 0.11650
0.37581 -0.04217 0.11659
0.37657 0.01836 0.11710
0.37733 -0.13929 0.11625
0.37809 0.02084 0.11887
0.37885 0.05402 0.11978
0.37961 -0.11256 0.12038
0.38037 -0.06840 0.12020
0.38113 -0.15585 0.12109
0.38189 -0.04233 0.12122
0.38265 -0.12301 0.12160
0.38341 -0.11472 0.12486
0.38417 0.06816 0.12480
0.38493 -0.09067 0.12588
0.38569 0.01475 0.12505
0.38645 0.02025 0.12709
0.38721 -0.02666 0.12901
0.38797 0.05852 0.12715
0.38873 -0.23123 0.12906
0.38949 0.00515 0.14354
0.39025 -0.12812 0.13107
0.39101 0.04360 0.13042
0.39177 -0.13936 0.13247
0.39252 -0.14794 0.13422
0.39328 0.07908 0.13402
0.39404 0.09196 0.13569
0.39480 -0.04767 0.13660
0.39556 -0.15367 0.13586
0.39632 0.01891 0.13698
0.39708 0.11502 0.13789
0.39784 0.05381 0.14187
0.39860 -0.00335 0.14352
0.39936 -0.06571 0.14435
0.40012 -0.04315 0.14362
0.40088 0.10464 0.14556
0.40164 0.05891 0.14431
0.40240 -0.03783 0.14948
0.40316 -0.09074 0.14792
0.40392 0.01263 0.14879
0.40468 0.10623 0.23486
0.40544 0.15116 0.14879
0.40620 -0.00627 0.14926
0.40696 -0.03322 0.15219
0.40772 -0.09590 0.15294
0.40848 0.18807 0.15050
0.40924 -0.12599 0.15167
0.40999 -0.06823 0.15113
0.41075 0.07462 0.15371
0.41151 -0.05647 0.15445
0.41227 -0.05154 0.15618
0.41303 -0.17869 0.15374
0.41379 0.11983 0.15485
0.41455 0.03657 0.15814
0.41531 0.09391 0.15598
0.41607 -0.03763 0.15942
0.41683 0.10984 0.15921
0.41759 -0.04478 0.15884
0.41835 0.14546 0.15741
0.41911 0.07895 0.15919
0.41987 -0.13719 0.15982
0.42063 0.05080 0.15695
0.42139 0.10096 0.16502
0.42215 0.03334 0.16492
0.42291 0.00304 0.16333
0.42367 0.16009 0.17176
0.42443 0.02199 0.17075
0.42519 0.06945 0.16827
0.42594 -0.11513 0.17034
0.42670 -0.13819 0.17203
0.42746 0.05803 0.17292
0.42822 -0.04135 0.18072
0.42898 -0.14046 0.17588
0.42974 0.09711 0.17994
0.43050 0.06552 0.18195
0.43126 -0.02176 0.18615
0.43202 -0.00956 0.18842
0.43278 0.21780 0.18904
0.43354 0.01009 0.19173
0.43430 0.23590 0.19220
0.43506 0.21315 0.19869
