# Supplementary material for: De novo design of proteins housing excitonically coupled chlorophyll special pairs
Source: Nat Chem Biol. 2024 Jun 3;20(7):906–15. doi: 10.1038/s41589-024-01626-0 (PMC11213709; doi:10.1038/s41589-024-01626-0)
Supplement: Supplementary file 5 — Raw SAXS data for SP1, SP2 and SP3 apo proteins. [file 41589_2024_1626_MOESM5_ESM.zip › SAXS_data_Fig2/SP1_166uM/Buffer1/SP1_166uM_snap_00019.sub.1.dat]

0.01026 28.94293 8.61351
0.01102 32.87284 4.32240
0.01178 29.32750 3.75899
0.01254 34.70259 2.36816
0.01330 32.72127 2.02999
0.01406 29.66531 1.67169
0.01482 31.39498 1.48317
0.01558 30.30583 1.39101
0.01634 31.62000 1.26955
0.01710 30.74492 1.08554
0.01786 30.40873 1.05660
0.01862 29.51291 0.92840
0.01938 29.43617 0.97854
0.02014 29.05855 0.89674
0.02090 29.52826 0.81196
0.02166 29.67343 0.77244
0.02242 29.62433 0.75875
0.02318 28.53781 0.70141
0.02395 28.04567 0.67386
0.02471 27.84915 0.68660
0.02547 27.56750 0.64819
0.02623 27.69684 0.61913
0.02699 26.51835 0.60128
0.02775 26.48256 0.58316
0.02851 26.02562 0.52649
0.02927 25.88745 0.54067
0.03003 25.99504 0.52690
0.03079 25.84850 0.52966
0.03155 25.00674 0.50330
0.03231 25.22433 0.49303
0.03307 24.63781 0.48523
0.03383 24.28173 0.46913
0.03459 23.99848 0.45908
0.03535 23.39694 0.45754
0.03611 23.21340 0.45860
0.03687 23.40151 0.43411
0.03763 22.58983 0.44736
0.03839 22.32937 0.41002
0.03915 21.93755 0.40310
0.03991 21.67874 0.39633
0.04067 21.31528 0.39284
0.04143 21.26890 0.38079
0.04219 20.66483 0.38287
0.04295 19.72753 0.38107
0.04371 20.36765 0.35978
0.04447 19.91704 0.36901
0.04523 19.49954 0.36032
0.04599 18.99409 0.35650
0.04675 18.74748 0.34266
0.04751 18.06032 0.32448
0.04827 17.43144 0.33825
0.04903 17.67271 0.33257
0.04979 16.98589 0.32538
0.05055 16.95665 0.31682
0.05131 16.79367 0.31211
0.05207 16.15636 0.31329
0.05283 16.07264 0.31135
0.05359 15.56767 0.30031
0.05435 15.25281 0.29565
0.05511 15.18358 0.29383
0.05587 14.72603 0.29041
0.05663 14.43428 0.29537
0.05739 14.53043 0.28595
0.05815 13.89979 0.28934
0.05891 13.79013 0.28055
0.05967 13.32103 0.28151
0.06043 12.90540 0.27716
0.06119 12.94070 0.27307
0.06195 12.70157 0.26739
0.06271 12.23014 0.26272
0.06347 12.09557 0.25991
0.06423 11.72325 0.25623
0.06499 11.51294 0.25433
0.06575 11.12036 0.25213
0.06651 10.86749 0.25057
0.06727 10.67316 0.24346
0.06803 10.39205 0.24340
0.06879 9.96265 0.23915
0.06955 9.66656 0.23837
0.07031 9.50595 0.23778
0.07107 9.06828 0.23458
0.07183 9.02644 0.22978
0.07259 8.65708 0.22147
0.07335 8.47011 0.22254
0.07412 8.78053 0.21960
0.07488 8.25709 0.22345
0.07564 7.99589 0.21690
0.07640 8.05322 0.21609
0.07716 7.69674 0.21481
0.07792 7.49747 0.21275
0.07868 6.85845 0.21300
0.07944 6.85022 0.20590
0.08020 6.44674 0.20872
0.08096 6.59130 0.20194
0.08172 6.40526 0.20540
0.08248 6.17595 0.19756
0.08324 6.10783 0.19885
0.08400 5.72816 0.20030
0.08476 5.50480 0.19927
0.08552 5.62860 0.20205
0.08628 5.39422 0.19908
0.08704 5.10186 0.19711
0.08780 5.00128 0.19752
0.08856 4.85754 0.19767
0.08932 4.50038 0.20103
0.09008 4.75503 0.20389
0.09084 4.38129 0.20847
0.09160 4.35872 0.20885
0.09236 4.39535 0.20694
0.09312 3.87343 0.20771
0.09388 3.93676 0.20559
0.09464 3.81237 0.20699
0.09540 3.61956 0.20045
0.09616 3.30089 0.19768
0.09692 3.49033 0.19540
0.09768 3.24146 0.19488
0.09844 3.08677 0.19176
0.09920 3.12797 0.19146
0.09996 2.80556 0.18970
0.10072 2.97290 0.18567
0.10148 2.60316 0.18700
0.10224 2.48957 0.17894
0.10300 2.14866 0.17750
0.10376 2.38347 0.17845
0.10452 2.30283 0.17894
0.10528 2.37528 0.16901
0.10604 2.17901 0.17003
0.10680 1.98457 0.16789
0.10756 2.01850 0.16703
0.10832 2.09667 0.17253
0.10908 1.60325 0.17109
0.10984 1.73616 0.17131
0.11060 1.79996 0.16553
0.11136 1.40836 0.16390
0.11212 1.55100 0.16108
0.11288 1.53898 0.16015
0.11364 1.48947 0.15888
0.11440 1.45853 0.15956
0.11516 1.27219 0.15540
0.11592 1.30639 0.15544
0.11668 1.01707 0.15649
0.11744 1.07129 0.15388
0.11820 0.99606 0.15284
0.11896 1.16066 0.15155
0.11972 1.07322 0.15080
0.12048 0.88696 0.14939
0.12124 0.81049 0.14974
0.12200 0.89232 0.14880
0.12276 0.84415 0.14432
0.12352 0.77305 0.14643
0.12428 0.56938 0.14610
0.12504 0.63904 0.14260
0.12580 0.83154 0.14522
0.12656 0.71142 0.14396
0.12732 0.66485 0.14055
0.12808 0.59136 0.14415
0.12884 0.51009 0.14343
0.12960 0.63026 0.13936
0.13036 0.51091 0.14081
0.13112 0.39085 0.13578
0.13188 0.40973 0.13761
0.13264 0.30657 0.13877
0.13340 0.21727 0.13638
0.13416 0.36795 0.13617
0.13492 0.19745 0.13435
0.13568 0.50560 0.13463
0.13644 0.12492 0.13118
0.13720 0.45542 0.13071
0.13796 0.29734 0.13156
0.13873 0.23359 0.13015
0.13949 0.04524 0.12937
0.14025 0.24256 0.12970
0.14101 0.20713 0.13007
0.14177 0.19819 0.13069
0.14253 0.25405 0.12977
0.14329 0.31103 0.12739
0.14405 0.33418 0.12708
0.14481 0.24113 0.12779
0.14557 0.14832 0.12750
0.14633 0.21615 0.12748
0.14709 0.17602 0.12625
0.14785 0.10297 0.12690
0.14861 0.11849 0.12506
0.14937 0.15547 0.12795
0.15013 0.12202 0.12365
0.15089 0.25096 0.12414
0.15165 0.16000 0.12432
0.15241 0.06250 0.12468
0.15317 0.13161 0.12290
0.15393 0.08389 0.12133
0.15469 0.07245 0.12216
0.15545 0.23798 0.12222
0.15621 0.11867 0.12105
0.15697 0.17694 0.12193
0.15773 -0.01164 0.11951
0.15849 0.11394 0.12079
0.15925 0.19012 0.11988
0.16001 0.16734 0.11980
0.16077 0.15718 0.11873
0.16153 0.07243 0.11792
0.16229 -0.01263 0.11943
0.16305 0.13943 0.11735
0.16381 0.21709 0.11938
0.16457 0.28243 0.11651
0.16533 0.18100 0.11554
0.16609 0.15465 0.11851
0.16685 0.10154 0.11735
0.16761 0.12517 0.11626
0.16837 0.04092 0.11620
0.16913 0.12824 0.11509
0.16989 0.19345 0.11513
0.17065 0.24072 0.11479
0.17141 0.15381 0.11312
0.17217 0.21415 0.11177
0.17293 0.09755 0.11509
0.17369 0.06383 0.11562
0.17445 0.08993 0.11473
0.17521 0.26550 0.11626
0.17597 0.14568 0.11625
0.17673 0.18345 0.11683
0.17749 0.20812 0.11618
0.17825 0.15227 0.11861
0.17901 0.30139 0.11992
0.17977 0.25350 0.12149
0.18053 0.33985 0.12178
0.18129 0.28434 0.12125
0.18205 0.44414 0.12258
0.18281 0.32133 0.12325
0.18357 0.28868 0.12444
0.18433 0.24276 0.12387
0.18509 0.36087 0.12638
0.18585 0.04626 0.12419
0.18661 0.27010 0.12501
0.18737 0.31541 0.12341
0.18813 0.30690 0.12446
0.18889 0.25291 0.12361
0.18965 0.24262 0.12434
0.19041 0.21602 0.12728
0.19117 0.23371 0.12625
0.19193 0.21940 0.12670
0.19269 0.32805 0.12872
0.19345 0.24032 0.12662
0.19421 -0.04367 0.12809
0.19497 0.13006 0.12575
0.19573 0.20619 0.12811
0.19649 0.33844 0.12840
0.19725 0.36027 0.12882
0.19801 0.17478 0.12763
0.19877 0.39237 0.13104
0.19953 0.26715 0.12769
0.20029 0.27932 0.12990
0.20105 0.14303 0.12879
0.20181 0.19315 0.12857
0.20257 0.28064 0.12843
0.20333 0.33286 0.12618
0.20409 0.24881 0.12870
0.20485 0.43265 0.12888
0.20561 0.19618 0.12654
0.20637 0.28087 0.13067
0.20713 0.22682 0.12827
0.20789 0.16074 0.12880
0.20865 0.18157 0.12825
0.20941 0.22680 0.12860
0.21017 0.34388 0.13098
0.21093 0.45050 0.13189
0.21169 0.18511 0.12995
0.21245 0.25960 0.12835
0.21321 0.33655 0.12721
0.21397 0.15707 0.12940
0.21473 0.20521 0.12801
0.21549 0.12570 0.12754
0.21625 0.10720 0.12833
0.21701 0.16898 0.12868
0.21777 0.32238 0.12648
0.21853 0.16927 0.12882
0.21929 0.16846 0.12803
0.22005 0.38060 0.12674
0.22081 0.07926 0.12770
0.22157 0.25341 0.12652
0.22233 0.06519 0.12775
0.22309 0.29225 0.12716
0.22385 0.28872 0.12720
0.22461 0.18821 0.12460
0.22537 0.32772 0.12162
0.22613 0.35456 0.12196
0.22689 0.31538 0.12367
0.22765 0.25966 0.12264
0.22841 0.11563 0.12246
0.22917 0.22264 0.12191
0.22993 0.38069 0.12054
0.23069 0.21928 0.12073
0.23145 0.26088 0.12071
0.23221 0.04165 0.11994
0.23297 0.21272 0.11901
0.23373 0.17275 0.12030
0.23449 0.20513 0.11947
0.23525 0.18281 0.11937
0.23601 0.09586 0.11905
0.23677 0.15429 0.11959
0.23753 0.14680 0.11863
0.23829 0.15787 0.11701
0.23905 0.23731 0.11610
0.23981 0.18260 0.11550
0.24057 0.05189 0.11451
0.24133 0.05618 0.11503
0.24209 0.19245 0.11377
0.24285 0.15966 0.11395
0.24361 0.05505 0.11352
0.24437 0.13098 0.11344
0.24513 0.07063 0.11356
0.24589 0.11753 0.11344
0.24665 0.06852 0.11360
0.24741 0.13585 0.11243
0.24817 0.08831 0.11348
0.24893 0.19469 0.11281
0.24969 0.18735 0.11140
0.25045 0.15088 0.11098
0.25121 0.17426 0.11207
0.25197 0.21424 0.10993
0.25273 0.18346 0.10976
0.25349 0.08246 0.11118
0.25425 0.15547 0.10874
0.25501 0.11999 0.10851
0.25577 0.06477 0.10868
0.25653 0.07039 0.10731
0.25729 0.06224 0.10850
0.25805 0.00448 0.10712
0.25881 0.19958 0.10937
0.25957 0.16033 0.10630
0.26033 0.04044 0.10511
0.26109 0.09391 0.10603
0.26185 0.06625 0.10682
0.26261 0.15247 0.10633
0.26337 0.07779 0.10642
0.26413 0.05598 0.10622
0.26489 0.19504 0.10357
0.26565 0.11744 0.10502
0.26641 0.16542 0.10450
0.26717 -0.01789 0.10506
0.26793 0.17061 0.10385
0.26869 0.17558 0.10418
0.26945 0.05773 0.10255
0.27021 0.03194 0.10218
0.27097 0.16728 0.10377
0.27172 0.09639 0.10392
0.27248 -0.14254 0.10393
0.27324 0.10037 0.10367
0.27400 0.05889 0.10159
0.27476 0.11074 0.10105
0.27552 0.09357 0.10095
0.27628 -0.05231 0.10129
0.27704 0.07624 0.10139
0.27780 0.09369 0.10144
0.27856 0.09718 0.10107
0.27932 -0.05296 0.09942
0.28008 -0.11987 0.09941
0.28084 0.08100 0.09790
0.28160 0.21102 0.09942
0.28236 0.12342 0.10049
0.28312 0.09784 0.09988
0.28388 0.01089 0.09942
0.28464 -0.01937 0.09994
0.28540 0.13356 0.09897
0.28616 -0.03610 0.09992
0.28692 0.02535 0.09990
0.28768 0.00505 0.09750
0.28844 0.02841 0.09911
0.28920 0.04928 0.09857
0.28996 -0.00490 0.09864
0.29072 0.07823 0.09942
0.29148 0.14348 0.10034
0.29224 0.06830 0.09976
0.29300 -0.02148 0.09936
0.29376 -0.00919 0.10099
0.29452 -0.02615 0.10159
0.29528 0.13955 0.10002
0.29604 0.01277 0.10061
0.29680 0.11579 0.09934
0.29756 0.08106 0.09948
0.29832 0.07829 0.09970
0.29908 -0.02620 0.09855
0.29984 0.12377 0.10025
0.30060 -0.00763 0.09901
0.30136 0.06458 0.09925
0.30212 0.05988 0.09877
0.30288 0.12154 0.09772
0.30364 -0.01372 0.09857
0.30440 0.08119 0.09784
0.30516 0.00690 0.09667
0.30592 0.09903 0.09879
0.30668 -0.03380 0.10050
0.30744 0.00634 0.09861
0.30820 -0.01799 0.09966
0.30896 0.02974 0.10059
0.30972 -0.02598 0.10117
0.31048 0.07675 0.10079
0.31124 -0.02784 0.10117
0.31200 0.02717 0.10113
0.31276 0.06464 0.10160
0.31352 -0.08061 0.10074
0.31428 -0.01425 0.10127
0.31504 0.02020 0.10220
0.31580 -0.02557 0.10484
0.31656 -0.03116 0.10357
0.31732 0.00356 0.10410
0.31808 0.05019 0.10384
0.31883 0.07395 0.10462
0.31959 0.04464 0.10533
0.32035 0.12665 0.10406
0.32111 0.03366 0.10501
0.32187 0.04027 0.10561
0.32263 0.01579 0.10539
0.32339 0.06718 0.10583
0.32415 0.10573 0.10422
0.32491 -0.03606 0.10648
0.32567 0.02424 0.10644
0.32643 0.06369 0.10741
0.32719 -0.01574 0.10775
0.32795 -0.10198 0.10710
0.32871 0.00199 0.10595
0.32947 0.13171 0.10650
0.33023 0.09334 0.10634
0.33099 0.24451 0.10802
0.33175 0.08854 0.10714
0.33251 0.03350 0.10630
0.33327 0.01312 0.10839
0.33403 0.07145 0.10761
0.33479 -0.03124 0.10680
0.33555 -0.01841 0.10682
0.33631 -0.01147 0.10775
0.33707 -0.04137 0.10912
0.33783 0.10866 0.10855
0.33859 0.08289 0.10761
0.33935 0.01126 0.10809
0.34011 0.08099 0.11023
0.34087 -0.08465 0.10831
0.34163 -0.00098 0.11169
0.34239 0.10598 0.10811
0.34315 0.07959 0.11017
0.34391 0.08554 0.11053
0.34467 -0.02123 0.10898
0.34543 -0.05713 0.11057
0.34619 0.04494 0.10886
0.34695 -0.12051 0.11094
0.34771 -0.10175 0.11130
0.34847 -0.07190 0.11114
0.34922 -0.00375 0.10966
0.34998 0.02755 0.11003
0.35074 0.13253 0.10931
0.35150 0.14828 0.10819
0.35226 0.13537 0.10793
0.35302 0.08095 0.10632
0.35378 -0.04632 0.10470
0.35454 0.02520 0.10474
0.35530 -0.01955 0.10492
0.35606 0.00425 0.10696
0.35682 0.07549 0.10559
0.35758 0.05888 0.10712
0.35834 0.05148 0.10611
0.35910 0.06113 0.10723
0.35986 0.01013 0.10749
0.36062 0.07065 0.10678
0.36138 -0.08821 0.10763
0.36214 -0.15116 0.10716
0.36290 -0.08440 0.10716
0.36366 -0.02322 0.10859
0.36442 -0.06528 0.10793
0.36518 -0.04206 0.10971
0.36594 -0.09402 0.10888
0.36670 -0.09063 0.10809
0.36746 -0.04113 0.10912
0.36822 0.05859 0.10964
0.36898 -0.11378 0.10894
0.36974 -0.04468 0.11128
0.37050 0.04658 0.11251
0.37126 -0.02248 0.11134
0.37202 0.07872 0.11136
0.37277 0.05783 0.11352
0.37353 -0.00853 0.11372
0.37429 -0.08534 0.11364
0.37505 0.01922 0.11675
0.37581 -0.07796 0.11553
0.37657 0.03308 0.11602
0.37733 0.08261 0.11996
0.37809 0.08191 0.11762
0.37885 -0.10954 0.11956
0.37961 0.01244 0.11772
0.38037 -0.08093 0.11997
0.38113 0.09326 0.12113
0.38189 -0.00849 0.12210
0.38265 0.18209 0.12357
0.38341 0.10206 0.12411
0.38417 0.09528 0.12317
0.38493 0.03584 0.12611
0.38569 0.00135 0.12462
0.38645 -0.05888 0.12403
0.38721 -0.14039 0.12578
0.38797 -0.07744 0.12589
0.38873 0.04524 0.13122
0.38949 -0.10739 0.14931
0.39025 -0.16082 0.13077
0.39101 0.12325 0.13061
0.39177 -0.07087 0.13374
0.39252 0.02401 0.13412
0.39328 0.00671 0.13248
0.39404 -0.04014 0.13472
0.39480 0.03784 0.13644
0.39556 0.12178 0.13832
0.39632 0.06008 0.13588
0.39708 0.23384 0.13991
0.39784 0.03909 0.13991
0.39860 0.02844 0.14043
0.39936 0.10407 0.14288
0.40012 0.14288 0.14290
0.40088 -0.04530 0.14479
0.40164 0.17795 0.14348
0.40240 0.02476 0.14500
0.40316 -0.15811 0.14806
0.40392 0.12132 0.14556
0.40468 -0.06728 0.27330
0.40544 -0.09423 0.14693
0.40620 0.00986 0.15059
0.40696 0.13672 0.15019
0.40772 0.10543 0.14716
0.40848 0.07637 0.15179
0.40924 -0.01275 0.14883
0.40999 0.19673 0.15249
0.41075 -0.03309 0.15193
0.41151 -0.00705 0.15212
0.41227 -0.02836 0.15441
0.41303 0.03588 0.15148
0.41379 0.18114 0.15202
0.41455 0.09591 0.15293
0.41531 0.07826 0.15769
0.41607 0.13486 0.15480
0.41683 0.01516 0.15781
0.41759 0.10464 0.15838
0.41835 -0.06761 0.15912
0.41911 0.08321 0.15896
0.41987 0.22355 0.15827
0.42063 0.17392 0.15900
0.42139 0.07051 0.15968
0.42215 -0.05506 0.16243
0.42291 -0.01589 0.16719
0.42367 -0.01519 0.16764
0.42443 0.06288 0.17231
0.42519 0.02949 0.17249
0.42594 -0.06159 0.16895
0.42670 -0.20461 0.17343
0.42746 0.14229 0.17472
0.42822 -0.13828 0.17013
0.42898 0.05772 0.17555
0.42974 0.11323 0.18051
0.43050 0.19486 0.17908
0.43126 -0.15482 0.18260
0.43202 -0.00173 0.18372
0.43278 0.25091 0.18561
0.43354 -0.05043 0.19422
0.43430 0.37721 0.19177
0.43506 0.02456 0.19352
