# Supplementary material for: De novo design of proteins housing excitonically coupled chlorophyll special pairs
Source: Nat Chem Biol. 2024 Jun 3;20(7):906–15. doi: 10.1038/s41589-024-01626-0 (PMC11213709; doi:10.1038/s41589-024-01626-0)
Supplement: Supplementary file 5 — Raw SAXS data for SP1, SP2 and SP3 apo proteins. [file 41589_2024_1626_MOESM5_ESM.zip › SAXS_data_Fig2/SP1_166uM/Buffer1/SP1_166uM_snap_00040.sub.1.dat]

0.01026 30.36663 7.64158
0.01102 30.57251 4.55959
0.01178 31.39860 3.47897
0.01254 31.75761 2.55472
0.01330 32.09874 2.03925
0.01406 33.34832 1.63549
0.01482 31.66875 1.47941
0.01558 32.43170 1.40433
0.01634 31.67167 1.25704
0.01710 30.46134 1.15752
0.01786 30.62776 1.09763
0.01862 31.81328 0.95081
0.01938 31.93821 0.89762
0.02014 29.48900 0.87410
0.02090 30.67774 0.89402
0.02166 29.92598 0.82176
0.02242 28.93626 0.75205
0.02318 28.53530 0.74628
0.02395 28.99262 0.69456
0.02471 29.70572 0.71099
0.02547 28.64547 0.62512
0.02623 27.80068 0.63003
0.02699 27.40042 0.58260
0.02775 27.06593 0.57090
0.02851 27.21483 0.60677
0.02927 26.38638 0.55324
0.03003 26.24750 0.54038
0.03079 25.98777 0.50927
0.03155 25.49200 0.52155
0.03231 25.41401 0.49723
0.03307 24.96974 0.49349
0.03383 24.09668 0.47367
0.03459 24.12765 0.45911
0.03535 23.46319 0.47273
0.03611 23.62169 0.43526
0.03687 22.51867 0.41765
0.03763 22.50922 0.42111
0.03839 22.17196 0.41866
0.03915 21.89837 0.41707
0.03991 21.91506 0.40166
0.04067 21.93429 0.38566
0.04143 21.41317 0.39461
0.04219 20.43425 0.37582
0.04295 20.23793 0.37364
0.04371 19.99328 0.36499
0.04447 19.26241 0.35320
0.04523 19.43653 0.36066
0.04599 19.09354 0.34800
0.04675 18.24626 0.34006
0.04751 18.19464 0.33135
0.04827 17.58809 0.32605
0.04903 17.22927 0.32599
0.04979 17.15265 0.33196
0.05055 16.90570 0.32400
0.05131 16.83254 0.32009
0.05207 16.37671 0.31472
0.05283 16.04790 0.30670
0.05359 15.73181 0.30625
0.05435 15.12100 0.29926
0.05511 15.25737 0.29791
0.05587 15.05309 0.29370
0.05663 14.25620 0.29002
0.05739 14.23768 0.28315
0.05815 13.79135 0.28937
0.05891 13.55000 0.27847
0.05967 12.83523 0.27785
0.06043 13.05181 0.27614
0.06119 12.44514 0.27520
0.06195 12.32499 0.26245
0.06271 12.12487 0.25909
0.06347 11.57467 0.25604
0.06423 11.51023 0.25963
0.06499 11.33696 0.25483
0.06575 10.99670 0.25188
0.06651 10.61594 0.24755
0.06727 10.05575 0.24683
0.06803 9.96990 0.24504
0.06879 9.98842 0.24409
0.06955 9.74839 0.23578
0.07031 9.22388 0.23570
0.07107 8.95275 0.23029
0.07183 9.07236 0.22843
0.07259 8.59096 0.22796
0.07335 8.58505 0.22520
0.07412 8.22516 0.22064
0.07488 8.12329 0.22082
0.07564 7.95021 0.21627
0.07640 7.39928 0.21497
0.07716 7.41680 0.21077
0.07792 7.44722 0.21582
0.07868 6.88312 0.20952
0.07944 6.65883 0.20929
0.08020 6.49331 0.20848
0.08096 6.26099 0.20553
0.08172 6.07947 0.20522
0.08248 6.12953 0.19753
0.08324 5.85543 0.19730
0.08400 5.75642 0.19765
0.08476 5.70276 0.20128
0.08552 5.41898 0.19964
0.08628 5.66869 0.20254
0.08704 5.19596 0.20430
0.08780 4.93498 0.19802
0.08856 4.67402 0.19917
0.08932 4.48330 0.20133
0.09008 4.56048 0.20436
0.09084 4.29069 0.20275
0.09160 4.18528 0.20041
0.09236 4.08732 0.20882
0.09312 4.15958 0.20297
0.09388 3.78810 0.20967
0.09464 3.46954 0.20710
0.09540 3.71773 0.19817
0.09616 3.36940 0.20019
0.09692 3.50387 0.19941
0.09768 3.17051 0.19173
0.09844 3.18998 0.19648
0.09920 3.09455 0.19220
0.09996 2.84772 0.18838
0.10072 2.49092 0.18818
0.10148 2.63960 0.18194
0.10224 2.43627 0.18002
0.10300 2.51340 0.17937
0.10376 2.47659 0.18030
0.10452 2.17608 0.17688
0.10528 2.20538 0.17592
0.10604 2.07728 0.16878
0.10680 1.98283 0.17082
0.10756 2.05356 0.17115
0.10832 1.78261 0.16925
0.10908 1.57151 0.16555
0.10984 1.74514 0.16934
0.11060 1.62014 0.16779
0.11136 1.44517 0.16989
0.11212 1.55058 0.16113
0.11288 1.59662 0.16506
0.11364 1.19287 0.15918
0.11440 1.25708 0.15834
0.11516 1.21667 0.15980
0.11592 1.23361 0.15705
0.11668 1.01249 0.15538
0.11744 1.15005 0.15444
0.11820 0.91716 0.15209
0.11896 0.85540 0.15090
0.11972 0.95483 0.15266
0.12048 0.88306 0.15374
0.12124 0.79034 0.15063
0.12200 0.58834 0.14895
0.12276 0.74550 0.14680
0.12352 0.80626 0.14760
0.12428 0.48128 0.14425
0.12504 0.58158 0.14504
0.12580 0.46439 0.14660
0.12656 0.73545 0.14402
0.12732 0.60518 0.14453
0.12808 0.51941 0.14105
0.12884 0.22517 0.14272
0.12960 0.43951 0.13834
0.13036 0.49529 0.13965
0.13112 0.40595 0.13717
0.13188 0.37027 0.13834
0.13264 0.38736 0.13856
0.13340 0.20873 0.13986
0.13416 0.21823 0.13637
0.13492 0.19482 0.13386
0.13568 0.31616 0.13641
0.13644 0.24129 0.13383
0.13720 0.03485 0.13043
0.13796 0.17688 0.13188
0.13873 0.19248 0.13375
0.13949 0.06961 0.13271
0.14025 0.08909 0.13027
0.14101 0.15552 0.13138
0.14177 0.26127 0.12958
0.14253 0.06093 0.12966
0.14329 0.11192 0.12945
0.14405 0.18201 0.12921
0.14481 0.12152 0.12913
0.14557 -0.04498 0.12627
0.14633 0.00819 0.12595
0.14709 0.16494 0.12889
0.14785 0.08786 0.12525
0.14861 -0.03390 0.12485
0.14937 -0.01191 0.12779
0.15013 0.14346 0.12421
0.15089 0.01612 0.12446
0.15165 -0.01481 0.12348
0.15241 0.12580 0.12294
0.15317 0.09744 0.12179
0.15393 -0.05772 0.12393
0.15469 0.02491 0.12216
0.15545 0.11969 0.12445
0.15621 -0.10933 0.12163
0.15697 0.07369 0.12053
0.15773 -0.00236 0.12396
0.15849 0.15046 0.12186
0.15925 -0.10374 0.12101
0.16001 -0.05227 0.12019
0.16077 0.15458 0.11961
0.16153 -0.04131 0.11704
0.16229 0.11875 0.11884
0.16305 0.02189 0.11771
0.16381 -0.09439 0.11866
0.16457 -0.08493 0.11809
0.16533 -0.01451 0.11802
0.16609 0.02236 0.11658
0.16685 -0.08557 0.11657
0.16761 0.02891 0.11674
0.16837 -0.00744 0.11632
0.16913 0.05232 0.11590
0.16989 0.09724 0.11439
0.17065 -0.00725 0.11537
0.17141 0.05357 0.11648
0.17217 0.07891 0.11324
0.17293 0.01485 0.11674
0.17369 0.12352 0.11575
0.17445 0.04619 0.11728
0.17521 -0.02556 0.11699
0.17597 0.05861 0.11788
0.17673 0.19558 0.11711
0.17749 -0.12366 0.11771
0.17825 0.20714 0.11879
0.17901 0.12953 0.11967
0.17977 0.20504 0.12100
0.18053 0.07732 0.12222
0.18129 0.03855 0.12168
0.18205 0.30495 0.12449
0.18281 0.03241 0.12288
0.18357 0.23726 0.12261
0.18433 0.12382 0.12563
0.18509 -0.01621 0.12512
0.18585 0.25290 0.12543
0.18661 0.05420 0.12624
0.18737 0.16872 0.12372
0.18813 0.24715 0.12523
0.18889 0.22647 0.12735
0.18965 0.09547 0.12580
0.19041 0.38143 0.12541
0.19117 0.19196 0.12755
0.19193 0.18206 0.12717
0.19269 0.29466 0.12765
0.19345 0.22759 0.12557
0.19421 0.16756 0.12595
0.19497 0.32450 0.12707
0.19573 0.30691 0.12899
0.19649 0.09941 0.12832
0.19725 0.25710 0.12721
0.19801 0.10656 0.12817
0.19877 0.13011 0.12900
0.19953 0.27618 0.12936
0.20029 0.22793 0.13107
0.20105 0.14504 0.12920
0.20181 0.33414 0.12886
0.20257 0.17115 0.12966
0.20333 0.26801 0.12980
0.20409 0.11156 0.12865
0.20485 0.11335 0.12852
0.20561 0.16778 0.12858
0.20637 0.01780 0.12859
0.20713 0.12652 0.12895
0.20789 0.22749 0.12922
0.20865 0.17434 0.12866
0.20941 0.20869 0.12984
0.21017 0.25029 0.12991
0.21093 0.17785 0.12697
0.21169 0.04865 0.12997
0.21245 0.09115 0.12735
0.21321 0.19165 0.12927
0.21397 0.14876 0.12783
0.21473 0.15657 0.12795
0.21549 0.20368 0.12733
0.21625 0.28487 0.12947
0.21701 0.21849 0.12692
0.21777 0.25770 0.13032
0.21853 0.20046 0.12756
0.21929 0.23246 0.12684
0.22005 0.18802 0.12933
0.22081 0.25420 0.12914
0.22157 0.35708 0.12604
0.22233 0.31639 0.12972
0.22309 0.32523 0.12602
0.22385 0.17742 0.12398
0.22461 0.23073 0.12579
0.22537 0.34937 0.12529
0.22613 0.36464 0.12448
0.22689 0.17343 0.12390
0.22765 0.11485 0.12341
0.22841 0.13130 0.12279
0.22917 0.23645 0.12206
0.22993 0.14914 0.12126
0.23069 0.21588 0.12068
0.23145 0.08486 0.12021
0.23221 0.08879 0.12069
0.23297 0.25245 0.12026
0.23373 0.07573 0.12001
0.23449 0.12096 0.11864
0.23525 0.11833 0.11961
0.23601 0.12394 0.11688
0.23677 0.21564 0.11806
0.23753 0.16462 0.11629
0.23829 0.14666 0.11546
0.23905 0.07321 0.11751
0.23981 0.12746 0.11612
0.24057 0.17083 0.11530
0.24133 0.12935 0.11667
0.24209 0.18860 0.11550
0.24285 0.23395 0.11565
0.24361 0.01845 0.11673
0.24437 0.12035 0.11461
0.24513 0.29530 0.11322
0.24589 0.17446 0.11523
0.24665 0.09889 0.11270
0.24741 0.26134 0.11405
0.24817 0.16200 0.11290
0.24893 0.16819 0.11213
0.24969 0.04308 0.11118
0.25045 0.12259 0.11144
0.25121 0.09848 0.10935
0.25197 0.05478 0.11016
0.25273 0.03149 0.11179
0.25349 0.07474 0.11068
0.25425 0.17624 0.11006
0.25501 0.20515 0.10967
0.25577 0.00024 0.10882
0.25653 0.12157 0.10915
0.25729 0.16763 0.10881
0.25805 -0.04839 0.10656
0.25881 0.05308 0.10850
0.25957 0.04878 0.10586
0.26033 0.09306 0.10782
0.26109 0.06662 0.10576
0.26185 0.04352 0.10742
0.26261 0.05022 0.10652
0.26337 0.10201 0.10542
0.26413 0.02415 0.10577
0.26489 -0.03463 0.10576
0.26565 0.00324 0.10351
0.26641 -0.04633 0.10417
0.26717 -0.03589 0.10546
0.26793 0.12029 0.10309
0.26869 0.00772 0.10514
0.26945 0.10260 0.10488
0.27021 0.12608 0.10498
0.27097 -0.05617 0.10250
0.27172 -0.00284 0.10262
0.27248 0.17816 0.10264
0.27324 -0.00666 0.10219
0.27400 -0.01193 0.10196
0.27476 0.09043 0.10222
0.27552 0.19057 0.10113
0.27628 0.09271 0.10246
0.27704 -0.02867 0.10276
0.27780 -0.11377 0.10112
0.27856 0.06260 0.10220
0.27932 -0.01587 0.10111
0.28008 0.03747 0.10036
0.28084 0.02549 0.09978
0.28160 0.02318 0.09941
0.28236 -0.05963 0.09915
0.28312 0.14665 0.09899
0.28388 0.02281 0.10016
0.28464 0.03906 0.09865
0.28540 0.08066 0.09990
0.28616 0.06566 0.09893
0.28692 -0.00640 0.09931
0.28768 -0.05211 0.09808
0.28844 0.02028 0.10072
0.28920 -0.03973 0.09940
0.28996 0.10677 0.09921
0.29072 0.04782 0.09871
0.29148 -0.03589 0.09965
0.29224 -0.00899 0.09970
0.29300 0.02700 0.10075
0.29376 0.05638 0.10101
0.29452 -0.10963 0.10026
0.29528 -0.07615 0.10036
0.29604 0.00192 0.10045
0.29680 0.06768 0.09948
0.29756 0.10021 0.09984
0.29832 0.02694 0.10074
0.29908 -0.08650 0.10135
0.29984 0.06348 0.10035
0.30060 -0.00345 0.09968
0.30136 -0.02890 0.09963
0.30212 0.06046 0.09958
0.30288 -0.11301 0.09923
0.30364 -0.16966 0.09882
0.30440 0.02498 0.09770
0.30516 0.02300 0.09825
0.30592 -0.00520 0.09969
0.30668 -0.05435 0.09861
0.30744 -0.03031 0.09829
0.30820 0.09697 0.10050
0.30896 0.00007 0.09944
0.30972 0.11558 0.10135
0.31048 -0.00452 0.10034
0.31124 0.04774 0.10113
0.31200 0.05382 0.10232
0.31276 0.04789 0.10072
0.31352 -0.03805 0.09951
0.31428 0.06509 0.10130
0.31504 0.07733 0.10240
0.31580 -0.03227 0.10217
0.31656 0.11092 0.10292
0.31732 -0.06407 0.10479
0.31808 0.03620 0.10512
0.31883 0.03366 0.10474
0.31959 -0.10410 0.10439
0.32035 0.00247 0.10477
0.32111 0.02171 0.10625
0.32187 0.03616 0.10637
0.32263 -0.08748 0.10558
0.32339 -0.00177 0.10481
0.32415 -0.01416 0.10669
0.32491 -0.15514 0.10713
0.32567 0.06077 0.10685
0.32643 -0.10617 0.10635
0.32719 -0.05579 0.10736
0.32795 -0.11728 0.10572
0.32871 -0.04875 0.10497
0.32947 -0.01458 0.10751
0.33023 0.01826 0.10756
0.33099 -0.10091 0.10765
0.33175 -0.07462 0.10931
0.33251 0.02244 0.10688
0.33327 -0.04825 0.10671
0.33403 0.11201 0.10851
0.33479 -0.11156 0.10899
0.33555 0.07225 0.10794
0.33631 -0.14768 0.10900
0.33707 -0.01213 0.10804
0.33783 -0.06821 0.10995
0.33859 0.04756 0.10869
0.33935 -0.00987 0.10913
0.34011 -0.06577 0.10886
0.34087 -0.12761 0.11070
0.34163 0.24415 0.11060
0.34239 -0.11280 0.11089
0.34315 -0.01146 0.11084
0.34391 -0.04513 0.11014
0.34467 -0.07407 0.10963
0.34543 -0.05556 0.10995
0.34619 -0.08839 0.11104
0.34695 -0.15796 0.11092
0.34771 -0.25816 0.10995
0.34847 -0.12644 0.11049
0.34922 0.04849 0.11030
0.34998 -0.12053 0.11184
0.35074 -0.04421 0.10999
0.35150 -0.09438 0.10870
0.35226 -0.09587 0.10784
0.35302 -0.09821 0.10818
0.35378 -0.07437 0.10675
0.35454 -0.03778 0.10417
0.35530 -0.06389 0.10769
0.35606 -0.07759 0.10830
0.35682 -0.09615 0.10814
0.35758 -0.04330 0.10764
0.35834 0.09645 0.10639
0.35910 -0.06070 0.10658
0.35986 0.01804 0.10602
0.36062 -0.00082 0.10619
0.36138 0.01564 0.10850
0.36214 -0.12299 0.10687
0.36290 -0.10631 0.10549
0.36366 -0.01160 0.10838
0.36442 -0.12952 0.10816
0.36518 -0.03912 0.10672
0.36594 -0.00279 0.10754
0.36670 -0.05474 0.10983
0.36746 0.03007 0.10965
0.36822 -0.06297 0.11046
0.36898 -0.19731 0.11050
0.36974 -0.04261 0.11157
0.37050 -0.16497 0.11032
0.37126 0.07217 0.11139
0.37202 -0.02017 0.11261
0.37277 -0.07486 0.11324
0.37353 -0.08142 0.11213
0.37429 -0.00673 0.11491
0.37505 -0.02763 0.11382
0.37581 0.06310 0.11598
0.37657 -0.10563 0.11849
0.37733 -0.02817 0.11662
0.37809 -0.00200 0.11646
0.37885 0.03249 0.12122
0.37961 -0.01022 0.12080
0.38037 -0.16179 0.11963
0.38113 0.01913 0.12194
0.38189 0.00389 0.12259
0.38265 -0.15984 0.12160
0.38341 -0.02117 0.12547
0.38417 0.04318 0.12370
0.38493 -0.12888 0.12421
0.38569 0.11923 0.12686
0.38645 -0.01667 0.12484
0.38721 0.16701 0.12709
0.38797 0.29164 0.12817
0.38873 0.05886 0.12894
0.38949 0.07210 0.15068
0.39025 -0.06495 0.12910
0.39101 0.03141 0.13189
0.39177 -0.05297 0.13549
0.39252 -0.12628 0.13107
0.39328 0.01766 0.13600
0.39404 0.06028 0.13645
0.39480 0.00584 0.13693
0.39556 -0.01151 0.14043
0.39632 -0.07759 0.13511
0.39708 0.19618 0.14008
0.39784 -0.00253 0.14006
0.39860 -0.06199 0.14080
0.39936 0.01490 0.14297
0.40012 -0.01667 0.14156
0.40088 -0.07119 0.14249
0.40164 -0.09127 0.14624
0.40240 -0.01934 0.14371
0.40316 0.10700 0.14642
0.40392 -0.00802 0.14815
0.40468 0.04049 0.30702
0.40544 0.06398 0.14636
0.40620 0.04025 0.14744
0.40696 -0.08333 0.14752
0.40772 -0.08387 0.14769
0.40848 0.03026 0.15510
0.40924 -0.05587 0.15009
0.40999 0.08885 0.15023
0.41075 -0.04672 0.15297
0.41151 0.11000 0.15376
0.41227 -0.06874 0.15452
0.41303 0.29304 0.15417
0.41379 0.18189 0.15446
0.41455 0.08249 0.15657
0.41531 -0.23286 0.15737
0.41607 0.16302 0.15696
0.41683 0.12349 0.15785
0.41759 -0.01725 0.15879
0.41835 0.11648 0.15559
0.41911 -0.00235 0.15963
0.41987 0.06900 0.16249
0.42063 -0.07152 0.16171
0.42139 -0.13495 0.16112
0.42215 -0.15987 0.16011
0.42291 0.03280 0.16142
0.42367 0.37820 0.16568
0.42443 0.02020 0.17219
0.42519 0.16140 0.16893
0.42594 -0.03571 0.17173
0.42670 0.11863 0.16932
0.42746 -0.01242 0.17820
0.42822 -0.07291 0.18169
0.42898 -0.01190 0.17983
0.42974 0.31719 0.17853
0.43050 -0.01958 0.18289
0.43126 -0.08819 0.18136
0.43202 -0.02391 0.18732
0.43278 0.09285 0.19126
0.43354 0.15241 0.19183
0.43430 0.04159 0.19448
0.43506 0.06224 0.19258
