# Supplementary material for: De novo design of proteins housing excitonically coupled chlorophyll special pairs
Source: Nat Chem Biol. 2024 Jun 3;20(7):906–15. doi: 10.1038/s41589-024-01626-0 (PMC11213709; doi:10.1038/s41589-024-01626-0)
Supplement: Supplementary file 5 — Raw SAXS data for SP1, SP2 and SP3 apo proteins. [file 41589_2024_1626_MOESM5_ESM.zip › SAXS_data_Fig2/SP1_166uM/Buffer1/SP1_166uM_snap_00036.sub.1.dat]

0.01026 35.30275 7.77827
0.01102 32.76165 4.26257
0.01178 31.46195 3.57132
0.01254 34.72260 2.42988
0.01330 31.15085 1.94396
0.01406 33.89084 1.81058
0.01482 29.73905 1.41556
0.01558 33.30744 1.36179
0.01634 30.90810 1.25144
0.01710 33.02835 1.19335
0.01786 30.88695 1.10232
0.01862 30.62496 0.99133
0.01938 30.35852 0.90693
0.02014 30.12638 0.89646
0.02090 30.17734 0.84338
0.02166 28.96110 0.82506
0.02242 29.83165 0.76761
0.02318 29.46712 0.75400
0.02395 28.58746 0.69526
0.02471 27.94928 0.67197
0.02547 27.75713 0.63763
0.02623 28.03005 0.60617
0.02699 26.98370 0.59141
0.02775 26.63267 0.57887
0.02851 27.29388 0.57041
0.02927 26.35007 0.56306
0.03003 25.43944 0.52648
0.03079 24.93111 0.50167
0.03155 26.17766 0.51721
0.03231 25.95125 0.49422
0.03307 24.54274 0.47233
0.03383 24.88883 0.46274
0.03459 24.30065 0.46013
0.03535 23.80781 0.42635
0.03611 23.37829 0.46393
0.03687 23.81837 0.43025
0.03763 22.83659 0.43108
0.03839 22.31448 0.41241
0.03915 21.53758 0.41208
0.03991 21.78593 0.39512
0.04067 20.64548 0.40316
0.04143 20.90070 0.39233
0.04219 20.93868 0.37314
0.04295 20.48498 0.37232
0.04371 19.36510 0.36665
0.04447 19.45353 0.36087
0.04523 19.17107 0.36136
0.04599 19.24542 0.35608
0.04675 18.39555 0.34548
0.04751 18.17524 0.33237
0.04827 17.78657 0.33125
0.04903 17.92037 0.32889
0.04979 16.84334 0.32032
0.05055 16.76093 0.31849
0.05131 16.94505 0.31536
0.05207 15.91372 0.32061
0.05283 15.99868 0.30815
0.05359 15.63948 0.30439
0.05435 15.37773 0.29885
0.05511 15.12588 0.29788
0.05587 14.81671 0.29923
0.05663 14.50457 0.29623
0.05739 14.28176 0.28182
0.05815 13.74703 0.28397
0.05891 13.90533 0.27639
0.05967 13.33995 0.27595
0.06043 12.57677 0.28057
0.06119 12.27343 0.26451
0.06195 12.30518 0.26832
0.06271 12.03975 0.25938
0.06347 11.82222 0.25906
0.06423 11.49793 0.25818
0.06499 11.17095 0.25151
0.06575 10.86375 0.24856
0.06651 10.19220 0.24366
0.06727 10.31444 0.23840
0.06803 10.11317 0.23809
0.06879 9.63274 0.24845
0.06955 9.59393 0.23584
0.07031 9.32091 0.23343
0.07107 9.40596 0.22895
0.07183 8.97022 0.23180
0.07259 8.58210 0.22617
0.07335 8.69759 0.22670
0.07412 8.45654 0.22302
0.07488 7.81495 0.22124
0.07564 7.65891 0.21659
0.07640 7.58770 0.22100
0.07716 7.43012 0.21564
0.07792 7.48844 0.21673
0.07868 7.30541 0.20820
0.07944 6.91430 0.20867
0.08020 6.73138 0.21189
0.08096 6.37116 0.20756
0.08172 6.28011 0.20097
0.08248 5.74131 0.19852
0.08324 6.14743 0.19648
0.08400 6.04172 0.20237
0.08476 5.71018 0.20210
0.08552 5.74041 0.19999
0.08628 5.25862 0.19843
0.08704 5.23761 0.20137
0.08780 4.97559 0.19799
0.08856 5.01026 0.19779
0.08932 4.38301 0.20445
0.09008 4.75531 0.20166
0.09084 4.41436 0.20193
0.09160 3.98456 0.20587
0.09236 4.20478 0.20409
0.09312 3.95297 0.20591
0.09388 3.89044 0.20100
0.09464 3.90904 0.20498
0.09540 3.48071 0.20112
0.09616 3.46971 0.19693
0.09692 3.37993 0.20021
0.09768 3.38178 0.19721
0.09844 3.13127 0.19190
0.09920 3.10896 0.19043
0.09996 2.91994 0.18830
0.10072 2.95080 0.19327
0.10148 2.75778 0.18331
0.10224 2.59590 0.17801
0.10300 2.57616 0.17719
0.10376 2.38873 0.17538
0.10452 2.40304 0.17505
0.10528 2.27136 0.17020
0.10604 2.01013 0.16846
0.10680 1.86475 0.16830
0.10756 2.03542 0.16714
0.10832 1.74018 0.16422
0.10908 2.06671 0.17087
0.10984 1.68686 0.16945
0.11060 1.77168 0.16507
0.11136 1.74431 0.16497
0.11212 1.66913 0.16438
0.11288 1.59625 0.16099
0.11364 1.47326 0.16225
0.11440 1.06502 0.15891
0.11516 1.42553 0.15940
0.11592 1.26190 0.15377
0.11668 1.17013 0.15384
0.11744 0.99071 0.15637
0.11820 1.15078 0.15233
0.11896 1.02847 0.15101
0.11972 1.06182 0.15253
0.12048 0.78023 0.15265
0.12124 0.86364 0.15175
0.12200 1.05306 0.15127
0.12276 0.97831 0.14782
0.12352 0.68035 0.14667
0.12428 0.80068 0.14532
0.12504 0.69372 0.14537
0.12580 0.58558 0.14463
0.12656 0.64698 0.14045
0.12732 0.50847 0.14327
0.12808 0.48531 0.14269
0.12884 0.49536 0.14174
0.12960 0.63202 0.14174
0.13036 0.49691 0.14018
0.13112 0.52282 0.13569
0.13188 0.61065 0.14077
0.13264 0.45076 0.13601
0.13340 0.27849 0.13690
0.13416 0.29565 0.13514
0.13492 0.40695 0.13613
0.13568 0.34868 0.13546
0.13644 0.23199 0.13294
0.13720 0.27173 0.13500
0.13796 0.32762 0.13058
0.13873 0.22015 0.12947
0.13949 0.27067 0.13114
0.14025 0.27687 0.13191
0.14101 0.31430 0.13024
0.14177 0.00594 0.12846
0.14253 0.18805 0.12897
0.14329 0.38595 0.12760
0.14405 0.23876 0.12913
0.14481 0.22932 0.12925
0.14557 0.15325 0.12830
0.14633 0.34624 0.12619
0.14709 0.02162 0.12360
0.14785 0.03914 0.12620
0.14861 0.13487 0.12650
0.14937 0.10726 0.12471
0.15013 0.12719 0.12548
0.15089 0.20654 0.12384
0.15165 0.19606 0.12455
0.15241 0.11478 0.12366
0.15317 0.20390 0.12243
0.15393 0.04508 0.12222
0.15469 0.08120 0.12021
0.15545 0.12174 0.12110
0.15621 0.27613 0.12130
0.15697 0.13875 0.12164
0.15773 0.17532 0.11967
0.15849 0.21803 0.12011
0.15925 0.22011 0.12116
0.16001 0.21781 0.12011
0.16077 -0.01306 0.11850
0.16153 0.30893 0.11879
0.16229 0.21870 0.11878
0.16305 0.19135 0.11828
0.16381 0.21422 0.11474
0.16457 0.26267 0.11942
0.16533 0.23281 0.11563
0.16609 0.19017 0.11545
0.16685 0.08750 0.11627
0.16761 0.21242 0.11440
0.16837 0.18804 0.11438
0.16913 0.21628 0.11557
0.16989 0.03906 0.11347
0.17065 0.22636 0.11539
0.17141 0.21474 0.11323
0.17217 0.31401 0.11386
0.17293 0.29091 0.11587
0.17369 0.16110 0.11785
0.17445 0.16037 0.11723
0.17521 0.09971 0.11793
0.17597 0.26611 0.11950
0.17673 0.28118 0.11579
0.17749 0.19508 0.11635
0.17825 0.01456 0.11888
0.17901 0.30124 0.11906
0.17977 0.18947 0.12162
0.18053 0.13134 0.12253
0.18129 0.18142 0.12259
0.18205 0.11557 0.12360
0.18281 0.19246 0.12514
0.18357 0.41638 0.12266
0.18433 0.32811 0.12408
0.18509 0.25620 0.12511
0.18585 0.39575 0.12423
0.18661 0.25973 0.12697
0.18737 0.41585 0.12274
0.18813 0.35365 0.12412
0.18889 0.27835 0.12382
0.18965 0.08711 0.12553
0.19041 0.37264 0.12766
0.19117 0.39515 0.12731
0.19193 0.29411 0.12884
0.19269 0.28795 0.12542
0.19345 0.22922 0.12632
0.19421 0.37419 0.12818
0.19497 0.18529 0.12755
0.19573 0.19987 0.12969
0.19649 0.24656 0.12778
0.19725 0.29724 0.12842
0.19801 0.47400 0.12743
0.19877 0.39922 0.12768
0.19953 0.35103 0.13014
0.20029 0.11471 0.12858
0.20105 0.29393 0.12786
0.20181 0.30687 0.12834
0.20257 0.57547 0.12641
0.20333 0.21102 0.12729
0.20409 0.34723 0.12879
0.20485 0.18635 0.12732
0.20561 0.15938 0.12904
0.20637 0.23023 0.12658
0.20713 0.30118 0.12790
0.20789 0.17933 0.13074
0.20865 0.20109 0.13108
0.20941 0.32406 0.12986
0.21017 0.48119 0.13029
0.21093 0.31566 0.12847
0.21169 0.33537 0.12927
0.21245 0.15988 0.12802
0.21321 0.22536 0.12856
0.21397 -0.03810 0.13145
0.21473 0.29079 0.12817
0.21549 0.18664 0.12933
0.21625 0.18626 0.13035
0.21701 0.17554 0.12902
0.21777 0.03985 0.12622
0.21853 0.05734 0.12802
0.21929 0.34584 0.12508
0.22005 0.19810 0.12785
0.22081 0.08189 0.12888
0.22157 0.40220 0.12881
0.22233 0.36323 0.12838
0.22309 0.06702 0.12566
0.22385 0.27489 0.12701
0.22461 0.22811 0.12336
0.22537 0.16417 0.12408
0.22613 0.14297 0.12453
0.22689 0.33013 0.12355
0.22765 0.29586 0.12392
0.22841 0.14964 0.12180
0.22917 0.15786 0.12263
0.22993 0.25938 0.12013
0.23069 0.11304 0.12064
0.23145 0.21256 0.12072
0.23221 0.28890 0.11937
0.23297 0.11642 0.12189
0.23373 0.18845 0.12063
0.23449 0.19077 0.11908
0.23525 0.10859 0.11946
0.23601 0.26681 0.11664
0.23677 0.16869 0.11928
0.23753 0.15594 0.11872
0.23829 0.17083 0.11585
0.23905 0.13571 0.11666
0.23981 0.20461 0.11702
0.24057 0.20495 0.11616
0.24133 0.15964 0.11759
0.24209 0.17952 0.11364
0.24285 0.26121 0.11509
0.24361 0.34966 0.11456
0.24437 0.09378 0.11450
0.24513 0.15691 0.11458
0.24589 0.11003 0.11365
0.24665 0.21967 0.11370
0.24741 0.12799 0.11129
0.24817 0.00642 0.11311
0.24893 0.13986 0.11317
0.24969 0.08191 0.11071
0.25045 0.17229 0.11156
0.25121 0.18469 0.11087
0.25197 0.20221 0.11121
0.25273 0.17566 0.10948
0.25349 0.24721 0.11089
0.25425 0.01324 0.10841
0.25501 0.04233 0.10810
0.25577 0.08489 0.10714
0.25653 0.13059 0.10827
0.25729 0.12078 0.10948
0.25805 0.06656 0.10668
0.25881 -0.01835 0.10776
0.25957 0.07290 0.10676
0.26033 0.16951 0.10811
0.26109 0.11071 0.10793
0.26185 0.10701 0.10573
0.26261 0.00733 0.10719
0.26337 0.15396 0.10480
0.26413 0.05794 0.10500
0.26489 0.20441 0.10688
0.26565 0.05744 0.10476
0.26641 0.11432 0.10270
0.26717 0.10696 0.10543
0.26793 0.13887 0.10538
0.26869 0.13693 0.10351
0.26945 -0.00615 0.10442
0.27021 0.03627 0.10266
0.27097 0.11279 0.10409
0.27172 0.07942 0.10268
0.27248 0.12836 0.10155
0.27324 -0.02241 0.10284
0.27400 0.14163 0.10218
0.27476 -0.02144 0.10179
0.27552 -0.08674 0.10109
0.27628 0.10945 0.10204
0.27704 0.12828 0.10197
0.27780 0.09111 0.10093
0.27856 0.05520 0.10054
0.27932 -0.00410 0.09985
0.28008 0.08848 0.10036
0.28084 0.07035 0.09947
0.28160 -0.06141 0.09947
0.28236 0.07007 0.10026
0.28312 0.04488 0.09897
0.28388 0.19723 0.09913
0.28464 0.22802 0.09942
0.28540 0.09170 0.09715
0.28616 0.04333 0.09858
0.28692 0.09132 0.10044
0.28768 0.01650 0.10030
0.28844 0.11342 0.09925
0.28920 0.14091 0.09899
0.28996 0.12191 0.09846
0.29072 -0.02763 0.09963
0.29148 0.10542 0.10014
0.29224 -0.02988 0.09927
0.29300 0.18139 0.10020
0.29376 0.10232 0.10097
0.29452 0.00710 0.10038
0.29528 0.00663 0.10076
0.29604 -0.01188 0.10074
0.29680 0.19422 0.09975
0.29756 0.01952 0.09995
0.29832 -0.00172 0.10032
0.29908 0.11806 0.10014
0.29984 0.07465 0.10060
0.30060 0.05288 0.09875
0.30136 0.04883 0.09935
0.30212 -0.02874 0.09935
0.30288 0.03731 0.09925
0.30364 -0.02823 0.09921
0.30440 -0.09133 0.09864
0.30516 0.09086 0.09804
0.30592 0.02914 0.09899
0.30668 -0.08104 0.10040
0.30744 -0.02496 0.10022
0.30820 0.04390 0.09977
0.30896 -0.00771 0.10107
0.30972 0.07509 0.10107
0.31048 -0.09194 0.10056
0.31124 -0.03679 0.10145
0.31200 -0.00192 0.10090
0.31276 0.08762 0.10165
0.31352 -0.05127 0.09989
0.31428 0.09408 0.10169
0.31504 0.13529 0.10119
0.31580 0.05402 0.10304
0.31656 0.01828 0.10484
0.31732 -0.05693 0.10482
0.31808 0.00867 0.10544
0.31883 0.01984 0.10476
0.31959 -0.02366 0.10361
0.32035 0.08974 0.10429
0.32111 0.12561 0.10544
0.32187 0.05411 0.10433
0.32263 0.11819 0.10421
0.32339 0.09645 0.10587
0.32415 0.11738 0.10534
0.32491 0.04758 0.10641
0.32567 0.04663 0.10576
0.32643 0.02879 0.10619
0.32719 0.00099 0.10607
0.32795 -0.11788 0.10562
0.32871 0.01829 0.10706
0.32947 0.10019 0.10768
0.33023 -0.05363 0.10552
0.33099 0.10448 0.10700
0.33175 0.10666 0.10766
0.33251 -0.07967 0.10599
0.33327 0.19234 0.10665
0.33403 -0.07387 0.10738
0.33479 0.04750 0.10841
0.33555 -0.07983 0.10748
0.33631 -0.02280 0.10808
0.33707 -0.03741 0.10772
0.33783 0.15230 0.10855
0.33859 0.13899 0.10994
0.33935 0.09148 0.10831
0.34011 0.10959 0.11065
0.34087 -0.01064 0.10924
0.34163 -0.01169 0.10996
0.34239 0.07014 0.10802
0.34315 -0.02333 0.10994
0.34391 0.13166 0.10980
0.34467 0.24120 0.10866
0.34543 0.09724 0.11053
0.34619 0.07039 0.10905
0.34695 0.07290 0.11077
0.34771 0.06691 0.11137
0.34847 0.01643 0.11037
0.34922 0.12251 0.11006
0.34998 -0.02097 0.11073
0.35074 0.15224 0.10928
0.35150 0.05267 0.10710
0.35226 0.08264 0.10670
0.35302 0.04292 0.10498
0.35378 -0.00453 0.10468
0.35454 -0.07919 0.10348
0.35530 0.05780 0.10609
0.35606 0.24252 0.10591
0.35682 -0.03721 0.10589
0.35758 0.01311 0.10700
0.35834 0.02432 0.10776
0.35910 0.03270 0.10583
0.35986 0.05186 0.10746
0.36062 0.00961 0.10562
0.36138 0.06962 0.10754
0.36214 0.09762 0.10730
0.36290 -0.06466 0.10677
0.36366 0.00673 0.10649
0.36442 0.05728 0.10778
0.36518 0.07653 0.10712
0.36594 -0.00358 0.10577
0.36670 0.08899 0.10702
0.36746 0.10840 0.10925
0.36822 -0.08985 0.11083
0.36898 -0.09871 0.11067
0.36974 0.04399 0.10992
0.37050 0.00402 0.11141
0.37126 0.05244 0.11131
0.37202 -0.00044 0.11087
0.37277 0.01025 0.11333
0.37353 0.05856 0.11214
0.37429 0.06705 0.11345
0.37505 -0.15313 0.11692
0.37581 0.03659 0.11595
0.37657 0.00686 0.11591
0.37733 0.15978 0.11809
0.37809 0.02458 0.11886
0.37885 0.25780 0.11848
0.37961 0.09964 0.12009
0.38037 -0.08110 0.11894
0.38113 0.13065 0.12013
0.38189 0.02610 0.12021
0.38265 0.00891 0.12416
0.38341 0.17229 0.12328
0.38417 -0.04160 0.12370
0.38493 -0.11837 0.12372
0.38569 0.16015 0.12451
0.38645 0.22950 0.12774
0.38721 -0.00953 0.12765
0.38797 0.18707 0.12775
0.38873 0.02495 0.12796
0.38949 0.12435 0.14011
0.39025 -0.16791 0.13235
0.39101 0.05758 0.13034
0.39177 0.04972 0.13454
0.39252 0.18143 0.13360
0.39328 0.00095 0.13455
0.39404 -0.04887 0.13386
0.39480 0.15049 0.13743
0.39556 0.11320 0.13451
0.39632 0.07464 0.13604
0.39708 -0.01811 0.13828
0.39784 0.05044 0.13942
0.39860 0.04736 0.14095
0.39936 0.10696 0.14359
0.40012 0.10424 0.14514
0.40088 0.01003 0.14377
0.40164 -0.10709 0.14654
0.40240 0.16066 0.14286
0.40316 0.09167 0.14605
0.40392 0.11060 0.14388
0.40468 0.22054 0.25869
0.40544 -0.16907 0.14680
0.40620 0.05335 0.14542
0.40696 0.04882 0.14896
0.40772 -0.18865 0.15034
0.40848 -0.00261 0.15011
0.40924 0.02529 0.15013
0.40999 0.02080 0.15610
0.41075 0.22926 0.14990
0.41151 0.04227 0.15325
0.41227 0.16973 0.14960
0.41303 0.07139 0.15342
0.41379 0.20063 0.15439
0.41455 0.20495 0.15278
0.41531 0.19490 0.15335
0.41607 0.08613 0.15856
0.41683 0.07294 0.15535
0.41759 0.17121 0.16002
0.41835 0.08196 0.15424
0.41911 0.08937 0.15830
0.41987 0.02969 0.15541
0.42063 0.07731 0.16019
0.42139 0.03718 0.16081
0.42215 -0.08043 0.16292
0.42291 0.07770 0.16173
0.42367 0.04417 0.16158
0.42443 -0.01076 0.16783
0.42519 0.06922 0.17169
0.42594 -0.00848 0.17059
0.42670 0.00609 0.17092
0.42746 0.14621 0.17420
0.42822 0.03564 0.17701
0.42898 0.24449 0.18011
0.42974 -0.08997 0.17901
0.43050 -0.03077 0.18341
0.43126 -0.01652 0.18018
0.43202 -0.02924 0.18443
0.43278 -0.07497 0.18566
0.43354 -0.01232 0.19388
0.43430 -0.13901 0.18969
0.43506 0.16900 0.18845
