# Supplementary material for: De novo design of proteins housing excitonically coupled chlorophyll special pairs
Source: Nat Chem Biol. 2024 Jun 3;20(7):906–15. doi: 10.1038/s41589-024-01626-0 (PMC11213709; doi:10.1038/s41589-024-01626-0)
Supplement: Supplementary file 5 — Raw SAXS data for SP1, SP2 and SP3 apo proteins. [file 41589_2024_1626_MOESM5_ESM.zip › SAXS_data_Fig2/SP1_166uM/Buffer1/SP1_166uM_snap_00041.sub.1.dat]

0.01026 31.98356 8.74380
0.01102 35.83299 4.64546
0.01178 31.63818 3.43804
0.01254 31.44267 2.36707
0.01330 32.80532 1.97324
0.01406 32.80060 1.68406
0.01482 33.82641 1.55565
0.01558 31.91185 1.38754
0.01634 30.76829 1.18967
0.01710 31.96612 1.16055
0.01786 30.86718 1.12904
0.01862 31.04783 0.99785
0.01938 29.87780 0.98243
0.02014 30.99607 0.93570
0.02090 28.87568 0.82011
0.02166 29.24591 0.77033
0.02242 29.35575 0.78227
0.02318 29.03764 0.71195
0.02395 28.46601 0.69462
0.02471 28.40389 0.67725
0.02547 28.50136 0.66119
0.02623 26.58039 0.62955
0.02699 27.32261 0.60289
0.02775 26.82726 0.57905
0.02851 27.08349 0.54923
0.02927 26.34127 0.54937
0.03003 25.82232 0.53075
0.03079 25.03846 0.50786
0.03155 25.39500 0.50918
0.03231 24.60758 0.48383
0.03307 24.36758 0.48543
0.03383 24.17663 0.47294
0.03459 24.04991 0.46174
0.03535 23.97770 0.44227
0.03611 23.47612 0.45493
0.03687 22.52909 0.43809
0.03763 22.52351 0.42159
0.03839 22.18938 0.42437
0.03915 21.55093 0.41042
0.03991 21.09671 0.41197
0.04067 21.13399 0.39109
0.04143 20.97881 0.38656
0.04219 20.49400 0.37623
0.04295 20.25841 0.37569
0.04371 19.57430 0.36832
0.04447 19.08686 0.36465
0.04523 18.57900 0.35759
0.04599 18.44861 0.34891
0.04675 18.05523 0.35749
0.04751 18.01087 0.32887
0.04827 17.59323 0.34045
0.04903 17.33640 0.32620
0.04979 17.23805 0.32729
0.05055 16.70525 0.32140
0.05131 16.63730 0.32408
0.05207 16.08618 0.30471
0.05283 16.21171 0.31081
0.05359 15.13647 0.30441
0.05435 15.16011 0.30610
0.05511 14.84346 0.28807
0.05587 14.65690 0.29275
0.05663 14.21713 0.28551
0.05739 14.00531 0.28275
0.05815 13.52664 0.27596
0.05891 13.10844 0.28303
0.05967 13.10629 0.27875
0.06043 12.94082 0.27327
0.06119 12.48815 0.26298
0.06195 12.28470 0.26231
0.06271 11.45941 0.25860
0.06347 11.60826 0.25772
0.06423 11.21734 0.26264
0.06499 11.16899 0.25266
0.06575 10.63845 0.25302
0.06651 10.67243 0.24877
0.06727 10.32364 0.24919
0.06803 10.20746 0.24241
0.06879 9.87833 0.24049
0.06955 9.90323 0.24149
0.07031 9.69769 0.23436
0.07107 9.15040 0.23509
0.07183 9.05476 0.23768
0.07259 8.76147 0.22514
0.07335 8.50699 0.22258
0.07412 8.31543 0.22125
0.07488 7.93143 0.22085
0.07564 7.67443 0.21606
0.07640 7.56635 0.21503
0.07716 7.42562 0.21697
0.07792 6.94550 0.21313
0.07868 7.03456 0.21126
0.07944 6.46461 0.20764
0.08020 6.75889 0.20690
0.08096 5.88770 0.20531
0.08172 6.05205 0.20012
0.08248 6.15503 0.20066
0.08324 5.85002 0.19717
0.08400 5.88252 0.20457
0.08476 5.52611 0.19974
0.08552 5.81135 0.20179
0.08628 5.18882 0.20235
0.08704 5.26646 0.20054
0.08780 4.87722 0.19915
0.08856 4.89793 0.19873
0.08932 4.51424 0.19905
0.09008 4.45543 0.20427
0.09084 4.43496 0.20140
0.09160 4.06948 0.20695
0.09236 3.98277 0.20659
0.09312 4.08471 0.20902
0.09388 3.82825 0.20606
0.09464 3.69806 0.20241
0.09540 3.53385 0.19829
0.09616 3.30247 0.19923
0.09692 3.20332 0.20363
0.09768 3.11555 0.19189
0.09844 3.07169 0.19231
0.09920 2.82709 0.18916
0.09996 2.88642 0.18888
0.10072 2.44120 0.19072
0.10148 2.74041 0.18668
0.10224 2.56723 0.17991
0.10300 2.58272 0.17623
0.10376 2.33761 0.17693
0.10452 2.09352 0.17387
0.10528 2.29177 0.17375
0.10604 2.11062 0.17185
0.10680 2.11477 0.16551
0.10756 2.04351 0.16970
0.10832 1.51034 0.16796
0.10908 1.77138 0.16945
0.10984 1.81976 0.16468
0.11060 1.66548 0.16462
0.11136 1.56382 0.16271
0.11212 1.43612 0.16012
0.11288 1.40986 0.16067
0.11364 1.39836 0.15987
0.11440 1.55187 0.15692
0.11516 1.18528 0.15948
0.11592 1.19705 0.15781
0.11668 1.01077 0.15439
0.11744 1.00947 0.15865
0.11820 1.00051 0.15407
0.11896 0.84546 0.15181
0.11972 0.93161 0.15319
0.12048 0.79665 0.15208
0.12124 0.82576 0.14965
0.12200 0.93651 0.14996
0.12276 0.88441 0.14655
0.12352 0.66174 0.14836
0.12428 0.69127 0.14361
0.12504 0.72518 0.14841
0.12580 0.59715 0.14508
0.12656 0.53711 0.14235
0.12732 0.60405 0.13989
0.12808 0.45004 0.14009
0.12884 0.42355 0.14120
0.12960 0.53394 0.14017
0.13036 0.42978 0.14006
0.13112 0.41435 0.13914
0.13188 0.34745 0.13598
0.13264 0.19284 0.13708
0.13340 0.30736 0.13548
0.13416 0.28999 0.13533
0.13492 0.29505 0.13559
0.13568 0.07498 0.13188
0.13644 0.29602 0.13146
0.13720 0.38642 0.12968
0.13796 0.32644 0.13176
0.13873 0.26111 0.13134
0.13949 0.13346 0.13202
0.14025 0.19223 0.13270
0.14101 0.28373 0.13103
0.14177 0.10535 0.12793
0.14253 0.14648 0.12773
0.14329 0.20999 0.12598
0.14405 0.23814 0.12744
0.14481 0.16929 0.12804
0.14557 0.04233 0.12659
0.14633 0.16208 0.12928
0.14709 0.16818 0.12753
0.14785 0.09209 0.12760
0.14861 -0.04367 0.12724
0.14937 0.09576 0.12785
0.15013 0.11879 0.12722
0.15089 0.17180 0.12347
0.15165 0.07860 0.12402
0.15241 0.09599 0.12270
0.15317 0.12967 0.12118
0.15393 0.08095 0.12232
0.15469 0.14657 0.12122
0.15545 0.04264 0.12132
0.15621 0.09198 0.12234
0.15697 0.16661 0.12158
0.15773 0.13224 0.12047
0.15849 0.07752 0.11979
0.15925 0.08920 0.12035
0.16001 0.06111 0.11981
0.16077 0.03498 0.11946
0.16153 0.13676 0.11888
0.16229 -0.01782 0.11697
0.16305 0.23488 0.11702
0.16381 0.08557 0.11833
0.16457 0.07765 0.11641
0.16533 0.13872 0.11856
0.16609 0.17818 0.11635
0.16685 0.15627 0.11666
0.16761 0.21098 0.11478
0.16837 0.05227 0.11451
0.16913 0.17109 0.11291
0.16989 0.14136 0.11627
0.17065 -0.06997 0.11452
0.17141 0.10328 0.11416
0.17217 0.07246 0.11496
0.17293 0.01484 0.11637
0.17369 0.08305 0.11817
0.17445 0.23573 0.11615
0.17521 0.16993 0.11651
0.17597 0.27224 0.11727
0.17673 0.10990 0.11591
0.17749 0.16561 0.12006
0.17825 0.06472 0.11874
0.17901 0.12512 0.12066
0.17977 0.09877 0.11962
0.18053 0.24573 0.12093
0.18129 0.14532 0.12248
0.18205 0.12559 0.12301
0.18281 0.20698 0.12249
0.18357 0.07944 0.12294
0.18433 0.15562 0.12242
0.18509 0.22337 0.12368
0.18585 0.15708 0.12319
0.18661 0.11974 0.12545
0.18737 0.13224 0.12480
0.18813 0.32133 0.12543
0.18889 0.23788 0.12730
0.18965 0.24241 0.12529
0.19041 0.31470 0.12608
0.19117 0.34099 0.12527
0.19193 0.33664 0.12743
0.19269 0.25507 0.12809
0.19345 0.19636 0.12791
0.19421 0.20481 0.12591
0.19497 0.30814 0.12807
0.19573 0.24135 0.12877
0.19649 0.23549 0.13053
0.19725 0.33808 0.13047
0.19801 -0.01149 0.12829
0.19877 0.24508 0.13045
0.19953 0.18044 0.12711
0.20029 0.28641 0.12684
0.20105 0.26302 0.12965
0.20181 0.29760 0.12842
0.20257 0.47955 0.12767
0.20333 0.22919 0.12868
0.20409 0.36600 0.12731
0.20485 0.26091 0.12803
0.20561 0.28346 0.13021
0.20637 0.29092 0.12763
0.20713 0.18387 0.12926
0.20789 0.21802 0.13128
0.20865 0.22037 0.13077
0.20941 0.30159 0.12807
0.21017 0.33771 0.12721
0.21093 0.15378 0.12968
0.21169 0.15201 0.12671
0.21245 0.27650 0.12840
0.21321 0.34419 0.12918
0.21397 0.25331 0.13021
0.21473 0.10061 0.12775
0.21549 0.22415 0.12803
0.21625 0.33285 0.12985
0.21701 0.17221 0.12845
0.21777 0.32291 0.12751
0.21853 0.16614 0.12813
0.21929 0.20516 0.12906
0.22005 0.18138 0.12936
0.22081 0.09914 0.12498
0.22157 0.30138 0.12799
0.22233 0.10459 0.12700
0.22309 0.25598 0.12982
0.22385 0.20188 0.12775
0.22461 0.27954 0.12509
0.22537 0.33731 0.12449
0.22613 0.16054 0.12439
0.22689 0.27003 0.12368
0.22765 0.16021 0.12306
0.22841 0.19020 0.12239
0.22917 0.10723 0.12113
0.22993 0.11438 0.12109
0.23069 0.09170 0.12221
0.23145 0.20208 0.11997
0.23221 0.19104 0.12093
0.23297 0.15915 0.11906
0.23373 0.13466 0.11932
0.23449 0.25956 0.11872
0.23525 0.13703 0.11903
0.23601 0.20011 0.11793
0.23677 0.21850 0.11805
0.23753 0.04689 0.11817
0.23829 0.28185 0.11751
0.23905 0.11724 0.11581
0.23981 0.11352 0.11812
0.24057 0.04784 0.11585
0.24133 0.21669 0.11517
0.24209 0.03906 0.11678
0.24285 0.05133 0.11613
0.24361 0.08483 0.11302
0.24437 0.09554 0.11417
0.24513 0.11713 0.11387
0.24589 0.02060 0.11224
0.24665 -0.01499 0.11378
0.24741 0.08671 0.11200
0.24817 0.29432 0.11246
0.24893 0.23752 0.11160
0.24969 0.09558 0.11170
0.25045 0.21131 0.11156
0.25121 0.10649 0.11141
0.25197 -0.07980 0.11330
0.25273 0.06996 0.11162
0.25349 0.01960 0.10919
0.25425 0.13177 0.10982
0.25501 0.17642 0.10819
0.25577 0.07451 0.10761
0.25653 -0.04213 0.10884
0.25729 0.08841 0.10859
0.25805 0.19225 0.10806
0.25881 0.12448 0.10587
0.25957 0.11900 0.10619
0.26033 0.10481 0.10730
0.26109 0.26497 0.10696
0.26185 0.04072 0.10837
0.26261 0.10863 0.10563
0.26337 0.07603 0.10518
0.26413 -0.07331 0.10527
0.26489 0.07779 0.10550
0.26565 0.07868 0.10414
0.26641 0.07976 0.10422
0.26717 -0.05745 0.10432
0.26793 0.07915 0.10428
0.26869 0.06650 0.10319
0.26945 0.01800 0.10262
0.27021 0.15344 0.10379
0.27097 0.14994 0.10281
0.27172 0.08032 0.10387
0.27248 0.16394 0.10307
0.27324 -0.07655 0.10305
0.27400 0.08520 0.10309
0.27476 0.00743 0.10048
0.27552 0.09371 0.10114
0.27628 0.03640 0.10234
0.27704 -0.02256 0.10073
0.27780 0.02749 0.10154
0.27856 0.09568 0.10077
0.27932 0.18602 0.10160
0.28008 -0.02406 0.09932
0.28084 -0.08205 0.10025
0.28160 0.01377 0.10008
0.28236 0.15676 0.09948
0.28312 0.10386 0.09978
0.28388 0.02585 0.10044
0.28464 0.08406 0.09980
0.28540 0.07001 0.09888
0.28616 0.08874 0.10023
0.28692 -0.05001 0.10016
0.28768 0.09138 0.09956
0.28844 0.07645 0.09811
0.28920 0.07728 0.09811
0.28996 0.14546 0.10087
0.29072 0.08468 0.09905
0.29148 0.22378 0.09906
0.29224 0.13318 0.09982
0.29300 0.07028 0.09982
0.29376 0.07143 0.10091
0.29452 0.07182 0.10124
0.29528 -0.01314 0.09920
0.29604 -0.03272 0.09978
0.29680 0.09828 0.10055
0.29756 -0.00092 0.10000
0.29832 -0.01142 0.10047
0.29908 0.03561 0.09970
0.29984 0.15982 0.09879
0.30060 -0.01729 0.09876
0.30136 -0.04158 0.09857
0.30212 0.02745 0.09893
0.30288 0.18202 0.09886
0.30364 -0.01354 0.09835
0.30440 0.02236 0.09752
0.30516 0.05844 0.09752
0.30592 -0.07837 0.09905
0.30668 0.08683 0.09922
0.30744 0.05401 0.09948
0.30820 0.08018 0.09946
0.30896 0.23236 0.10029
0.30972 0.03990 0.10075
0.31048 0.05575 0.10119
0.31124 -0.02595 0.09961
0.31200 0.08937 0.09950
0.31276 -0.03487 0.10055
0.31352 -0.00472 0.10173
0.31428 -0.05418 0.10089
0.31504 0.06333 0.10170
0.31580 -0.06249 0.10393
0.31656 0.00211 0.10190
0.31732 -0.04580 0.10536
0.31808 -0.05031 0.10239
0.31883 0.09611 0.10420
0.31959 -0.09810 0.10459
0.32035 0.00601 0.10520
0.32111 0.01102 0.10529
0.32187 -0.00567 0.10577
0.32263 -0.01345 0.10449
0.32339 0.14576 0.10634
0.32415 -0.01561 0.10629
0.32491 0.06323 0.10567
0.32567 -0.04145 0.10684
0.32643 0.10375 0.10654
0.32719 0.21358 0.10649
0.32795 -0.02824 0.10758
0.32871 0.03945 0.10676
0.32947 -0.00956 0.10736
0.33023 -0.06600 0.10768
0.33099 0.07003 0.10625
0.33175 0.09529 0.10718
0.33251 -0.03130 0.10836
0.33327 -0.07860 0.10904
0.33403 -0.05064 0.10736
0.33479 0.01174 0.10809
0.33555 -0.07671 0.10883
0.33631 -0.14421 0.11000
0.33707 0.10936 0.10741
0.33783 -0.06032 0.10728
0.33859 0.10816 0.10861
0.33935 -0.06918 0.10944
0.34011 -0.00673 0.11010
0.34087 0.04934 0.10718
0.34163 -0.06687 0.11055
0.34239 -0.05930 0.10954
0.34315 0.19133 0.10936
0.34391 0.03318 0.10930
0.34467 -0.08735 0.10980
0.34543 0.01713 0.10877
0.34619 -0.13194 0.11018
0.34695 -0.01678 0.10930
0.34771 0.22191 0.11047
0.34847 -0.16686 0.11151
0.34922 -0.08313 0.10907
0.34998 0.01277 0.11178
0.35074 -0.04331 0.11111
0.35150 -0.03512 0.10894
0.35226 0.00623 0.10801
0.35302 0.02151 0.10646
0.35378 -0.10582 0.10494
0.35454 0.02934 0.10579
0.35530 -0.03390 0.10523
0.35606 -0.03341 0.10713
0.35682 -0.13250 0.10658
0.35758 0.09826 0.10656
0.35834 0.08192 0.10718
0.35910 0.10110 0.10710
0.35986 -0.06337 0.10727
0.36062 -0.10480 0.10659
0.36138 0.03798 0.10730
0.36214 0.04233 0.10924
0.36290 -0.02888 0.10648
0.36366 -0.06125 0.10704
0.36442 -0.01522 0.10887
0.36518 -0.06215 0.10670
0.36594 0.03643 0.10722
0.36670 -0.04885 0.10811
0.36746 -0.11054 0.10960
0.36822 0.17025 0.10962
0.36898 0.07145 0.10980
0.36974 0.06478 0.11182
0.37050 -0.11544 0.11101
0.37126 -0.03016 0.11019
0.37202 0.08043 0.11265
0.37277 -0.01834 0.11411
0.37353 0.02103 0.11404
0.37429 -0.14022 0.11351
0.37505 0.06952 0.11505
0.37581 -0.09169 0.11478
0.37657 0.04291 0.11652
0.37733 -0.05024 0.11780
0.37809 -0.04998 0.11771
0.37885 0.19184 0.11866
0.37961 0.02568 0.11960
0.38037 0.21791 0.12097
0.38113 -0.05526 0.12145
0.38189 0.01536 0.12134
0.38265 0.00088 0.12238
0.38341 -0.03952 0.12292
0.38417 0.04689 0.12520
0.38493 0.00910 0.12444
0.38569 -0.16021 0.12478
0.38645 -0.03338 0.12666
0.38721 -0.09099 0.12755
0.38797 -0.04321 0.12906
0.38873 -0.00498 0.13027
0.38949 0.00803 0.14408
0.39025 -0.05325 0.13028
0.39101 -0.11640 0.13172
0.39177 -0.05875 0.13385
0.39252 0.04553 0.13261
0.39328 -0.17606 0.13412
0.39404 -0.00725 0.13469
0.39480 -0.02810 0.13791
0.39556 0.09296 0.13738
0.39632 0.00181 0.13880
0.39708 0.09788 0.14118
0.39784 0.03748 0.13859
0.39860 -0.11653 0.14163
0.39936 0.00522 0.14173
0.40012 0.00495 0.14222
0.40088 0.00956 0.14681
0.40164 0.08115 0.14335
0.40240 0.13135 0.14563
0.40316 0.05991 0.14667
0.40392 0.00312 0.14954
0.40468 0.00930 0.31347
0.40544 -0.10192 0.14748
0.40620 -0.00238 0.14826
0.40696 0.20464 0.15029
0.40772 0.00386 0.15176
0.40848 0.03894 0.15382
0.40924 -0.05257 0.15448
0.40999 -0.10863 0.15041
0.41075 0.07378 0.15113
0.41151 0.06232 0.15531
0.41227 0.02152 0.15512
0.41303 0.07231 0.15719
0.41379 -0.09978 0.15276
0.41455 0.08725 0.15426
0.41531 0.00658 0.16030
0.41607 0.08067 0.15509
0.41683 -0.01027 0.15497
0.41759 -0.03210 0.15598
0.41835 0.03477 0.15644
0.41911 0.02950 0.16429
0.41987 0.11224 0.16053
0.42063 -0.00985 0.16067
0.42139 -0.07214 0.15632
0.42215 0.12503 0.16301
0.42291 -0.09429 0.16478
0.42367 0.10773 0.16402
0.42443 0.07634 0.16952
0.42519 0.10950 0.17049
0.42594 0.14090 0.17655
0.42670 0.22738 0.17067
0.42746 0.13700 0.17455
0.42822 0.27945 0.17413
0.42898 0.09549 0.17489
0.42974 -0.14825 0.17642
0.43050 -0.07187 0.18276
0.43126 0.19280 0.18404
0.43202 0.24451 0.18676
0.43278 0.17159 0.18467
0.43354 0.33277 0.18986
0.43430 0.07008 0.18723
0.43506 0.03381 0.19055
