# Supplementary material for: De novo design of proteins housing excitonically coupled chlorophyll special pairs
Source: Nat Chem Biol. 2024 Jun 3;20(7):906–15. doi: 10.1038/s41589-024-01626-0 (PMC11213709; doi:10.1038/s41589-024-01626-0)
Supplement: Supplementary file 5 — Raw SAXS data for SP1, SP2 and SP3 apo proteins. [file 41589_2024_1626_MOESM5_ESM.zip › SAXS_data_Fig2/SP1_166uM/Buffer1/SP1_166uM_snap_00037.sub.1.dat]

0.01026 34.19318 6.76832
0.01102 36.18830 4.56166
0.01178 37.84914 3.11154
0.01254 33.16092 2.55906
0.01330 33.42546 2.12872
0.01406 32.16538 1.66363
0.01482 32.52905 1.42804
0.01558 33.34222 1.33311
0.01634 31.20319 1.24696
0.01710 30.78075 1.17184
0.01786 32.08585 1.08238
0.01862 30.40696 1.00029
0.01938 30.02989 0.93264
0.02014 29.66853 0.88603
0.02090 30.56691 0.84115
0.02166 29.33559 0.79354
0.02242 29.51727 0.76729
0.02318 28.12636 0.69514
0.02395 28.70844 0.70887
0.02471 28.71280 0.66279
0.02547 28.06521 0.63189
0.02623 28.46969 0.64110
0.02699 27.23481 0.59938
0.02775 27.01727 0.57031
0.02851 26.66886 0.57442
0.02927 26.11740 0.56671
0.03003 26.13763 0.53070
0.03079 25.87319 0.52855
0.03155 25.52289 0.51994
0.03231 25.96439 0.50352
0.03307 24.87880 0.47779
0.03383 25.36799 0.47137
0.03459 24.23884 0.48166
0.03535 23.86359 0.44715
0.03611 23.64572 0.43967
0.03687 23.60409 0.43931
0.03763 23.20856 0.43240
0.03839 22.48075 0.41015
0.03915 22.14686 0.41284
0.03991 22.01303 0.39491
0.04067 21.27180 0.40636
0.04143 21.22693 0.38921
0.04219 21.01246 0.37418
0.04295 21.11696 0.36925
0.04371 19.85903 0.37136
0.04447 19.94965 0.35616
0.04523 19.16104 0.35239
0.04599 19.23857 0.34807
0.04675 18.96384 0.33142
0.04751 18.19328 0.33676
0.04827 17.88914 0.34144
0.04903 17.42186 0.32741
0.04979 17.20362 0.32302
0.05055 17.00944 0.32350
0.05131 16.85590 0.31801
0.05207 16.77214 0.32414
0.05283 16.29672 0.30923
0.05359 15.53028 0.31151
0.05435 15.45000 0.29909
0.05511 15.20652 0.29845
0.05587 14.61298 0.29037
0.05663 14.91038 0.28745
0.05739 14.38488 0.28358
0.05815 14.20558 0.28467
0.05891 13.57403 0.27992
0.05967 13.17493 0.27507
0.06043 12.96251 0.27229
0.06119 12.98427 0.26881
0.06195 12.33738 0.27260
0.06271 12.42815 0.26285
0.06347 12.11552 0.25717
0.06423 11.62418 0.25969
0.06499 11.37951 0.25076
0.06575 10.96041 0.25103
0.06651 10.83100 0.24507
0.06727 10.43843 0.25360
0.06803 10.13247 0.24207
0.06879 9.97941 0.23927
0.06955 9.59981 0.23737
0.07031 9.97901 0.23427
0.07107 9.25728 0.23060
0.07183 9.08462 0.23140
0.07259 8.81720 0.23167
0.07335 8.43528 0.22560
0.07412 8.36572 0.22060
0.07488 8.00587 0.22000
0.07564 7.87731 0.21724
0.07640 7.84911 0.22053
0.07716 7.77512 0.21457
0.07792 7.47185 0.21659
0.07868 6.99600 0.21326
0.07944 6.89829 0.20610
0.08020 6.78392 0.20741
0.08096 6.48377 0.20466
0.08172 6.65015 0.20117
0.08248 6.20562 0.20099
0.08324 6.08341 0.20158
0.08400 5.83372 0.19800
0.08476 5.64510 0.19898
0.08552 5.54807 0.20320
0.08628 5.24527 0.19860
0.08704 5.40497 0.19802
0.08780 5.29370 0.19857
0.08856 4.79484 0.19952
0.08932 4.89430 0.20299
0.09008 4.73170 0.20304
0.09084 4.27520 0.20872
0.09160 3.92858 0.20604
0.09236 3.76116 0.20475
0.09312 4.08181 0.20367
0.09388 3.98442 0.20739
0.09464 3.82038 0.20431
0.09540 3.60530 0.20298
0.09616 3.28595 0.19665
0.09692 3.38495 0.19504
0.09768 3.05433 0.19346
0.09844 3.08532 0.19405
0.09920 2.90897 0.18647
0.09996 2.86178 0.18842
0.10072 2.91705 0.19087
0.10148 2.68465 0.18223
0.10224 2.44933 0.17870
0.10300 2.55880 0.18228
0.10376 2.22665 0.17570
0.10452 2.44541 0.17577
0.10528 2.41718 0.17419
0.10604 2.16227 0.17378
0.10680 1.96730 0.16996
0.10756 2.02682 0.17176
0.10832 1.86005 0.17097
0.10908 1.63721 0.16699
0.10984 1.63394 0.16665
0.11060 1.74702 0.16658
0.11136 1.66931 0.16123
0.11212 1.60945 0.16459
0.11288 1.43029 0.16251
0.11364 1.43600 0.16019
0.11440 1.16018 0.15964
0.11516 1.32665 0.15753
0.11592 1.19990 0.15625
0.11668 1.22363 0.15797
0.11744 1.24226 0.15710
0.11820 0.93627 0.15363
0.11896 1.10555 0.15291
0.11972 1.06174 0.14997
0.12048 1.09559 0.14958
0.12124 0.83885 0.15004
0.12200 0.87221 0.14787
0.12276 0.85431 0.14895
0.12352 0.61616 0.14633
0.12428 0.43332 0.14653
0.12504 0.81359 0.14763
0.12580 0.60969 0.14387
0.12656 0.77636 0.14437
0.12732 0.60486 0.14360
0.12808 0.56820 0.14246
0.12884 0.59806 0.14185
0.12960 0.49560 0.13951
0.13036 0.54985 0.13757
0.13112 0.49707 0.13672
0.13188 0.37740 0.13662
0.13264 0.39705 0.13808
0.13340 0.29284 0.13503
0.13416 0.18463 0.13618
0.13492 0.22193 0.13604
0.13568 0.17393 0.13412
0.13644 0.35849 0.13110
0.13720 0.36101 0.13340
0.13796 0.27286 0.12993
0.13873 0.32564 0.13222
0.13949 0.17683 0.12986
0.14025 0.19419 0.12985
0.14101 0.24009 0.13178
0.14177 0.23909 0.12824
0.14253 0.07304 0.13061
0.14329 0.05846 0.12521
0.14405 0.22629 0.12851
0.14481 0.25432 0.12890
0.14557 0.16551 0.12839
0.14633 0.11682 0.12809
0.14709 0.33993 0.12636
0.14785 0.24972 0.12402
0.14861 0.12930 0.12403
0.14937 0.02679 0.12710
0.15013 -0.02290 0.12631
0.15089 0.18924 0.12499
0.15165 0.16949 0.12251
0.15241 0.14799 0.12428
0.15317 -0.04099 0.12216
0.15393 0.07351 0.12286
0.15469 0.01966 0.12192
0.15545 0.07493 0.12139
0.15621 0.03260 0.12249
0.15697 0.03877 0.12180
0.15773 0.00645 0.12194
0.15849 0.09098 0.11878
0.15925 0.10205 0.11873
0.16001 0.02021 0.11862
0.16077 -0.06130 0.12032
0.16153 0.13584 0.11956
0.16229 0.08015 0.11769
0.16305 0.21051 0.11783
0.16381 0.30593 0.11725
0.16457 0.00529 0.11641
0.16533 0.11128 0.11714
0.16609 0.26305 0.11639
0.16685 0.03843 0.11543
0.16761 0.11942 0.11607
0.16837 0.10005 0.11617
0.16913 0.07873 0.11549
0.16989 0.06726 0.11428
0.17065 0.22008 0.11411
0.17141 0.23059 0.11422
0.17217 0.07919 0.11482
0.17293 0.07136 0.11628
0.17369 0.19945 0.11712
0.17445 0.31811 0.11732
0.17521 0.22471 0.11585
0.17597 0.28715 0.11764
0.17673 0.27258 0.11837
0.17749 0.21626 0.11889
0.17825 0.08602 0.11865
0.17901 0.12633 0.11813
0.17977 0.11309 0.11907
0.18053 0.21623 0.12204
0.18129 0.20162 0.12051
0.18205 0.05788 0.12202
0.18281 0.23995 0.12340
0.18357 0.27407 0.12478
0.18433 0.14431 0.12293
0.18509 0.19579 0.12527
0.18585 0.37589 0.12461
0.18661 0.26685 0.12533
0.18737 0.20039 0.12367
0.18813 0.18683 0.12479
0.18889 0.41465 0.12448
0.18965 0.42156 0.12510
0.19041 0.09437 0.12680
0.19117 0.09780 0.12865
0.19193 0.34248 0.12870
0.19269 0.16766 0.12820
0.19345 0.17265 0.12739
0.19421 0.16361 0.12817
0.19497 0.24770 0.12681
0.19573 0.19877 0.12880
0.19649 0.28737 0.12918
0.19725 0.30324 0.12754
0.19801 0.23593 0.12706
0.19877 0.28426 0.12909
0.19953 0.29117 0.13019
0.20029 0.30093 0.12993
0.20105 0.09822 0.12900
0.20181 0.17543 0.12829
0.20257 0.20140 0.13128
0.20333 0.31233 0.12716
0.20409 0.22270 0.12865
0.20485 0.28209 0.12827
0.20561 0.29530 0.13005
0.20637 0.15055 0.12894
0.20713 0.25268 0.13112
0.20789 0.30523 0.12957
0.20865 0.27617 0.12646
0.20941 0.14331 0.13025
0.21017 0.22343 0.12987
0.21093 0.26490 0.12880
0.21169 0.37393 0.12902
0.21245 0.15819 0.12835
0.21321 0.26062 0.12835
0.21397 0.27402 0.12715
0.21473 0.15585 0.12950
0.21549 0.18582 0.12855
0.21625 0.29388 0.12668
0.21701 0.29974 0.12808
0.21777 0.30498 0.12739
0.21853 0.34411 0.12902
0.21929 0.19565 0.12684
0.22005 0.24504 0.13031
0.22081 0.29939 0.12594
0.22157 0.16688 0.12710
0.22233 0.26203 0.12832
0.22309 0.27476 0.12619
0.22385 0.13611 0.12473
0.22461 0.26338 0.12397
0.22537 0.34329 0.12699
0.22613 0.14055 0.12690
0.22689 0.16287 0.12343
0.22765 0.19711 0.12250
0.22841 0.12451 0.12416
0.22917 0.29394 0.12145
0.22993 0.13493 0.12142
0.23069 0.33086 0.11954
0.23145 0.10036 0.12000
0.23221 0.27459 0.12011
0.23297 0.07689 0.11972
0.23373 0.18516 0.12140
0.23449 0.12476 0.11842
0.23525 0.43710 0.11888
0.23601 0.11250 0.12023
0.23677 0.18194 0.11837
0.23753 0.15202 0.11726
0.23829 0.14240 0.11819
0.23905 0.16102 0.11726
0.23981 0.22272 0.11519
0.24057 0.33370 0.11605
0.24133 0.14528 0.11414
0.24209 0.08959 0.11635
0.24285 0.26358 0.11283
0.24361 -0.07589 0.11419
0.24437 0.19613 0.11436
0.24513 0.18294 0.11480
0.24589 0.11387 0.11446
0.24665 0.13639 0.11232
0.24741 0.13572 0.11198
0.24817 0.03610 0.11248
0.24893 0.08796 0.11406
0.24969 0.08555 0.11200
0.25045 0.22784 0.11138
0.25121 0.14761 0.11178
0.25197 0.06164 0.10946
0.25273 0.19583 0.10923
0.25349 0.15545 0.10932
0.25425 0.21272 0.10958
0.25501 0.04622 0.10788
0.25577 0.15319 0.10804
0.25653 0.06784 0.10795
0.25729 0.23643 0.10920
0.25805 0.13477 0.10988
0.25881 0.22090 0.10787
0.25957 0.10636 0.10734
0.26033 0.00742 0.10635
0.26109 0.17014 0.10628
0.26185 0.10665 0.10667
0.26261 0.16771 0.10619
0.26337 -0.00100 0.10544
0.26413 0.07755 0.10510
0.26489 0.14921 0.10555
0.26565 -0.02424 0.10526
0.26641 0.12664 0.10514
0.26717 0.13073 0.10425
0.26793 0.22403 0.10454
0.26869 -0.01329 0.10322
0.26945 0.04119 0.10317
0.27021 0.05819 0.10399
0.27097 0.02924 0.10478
0.27172 0.09381 0.10379
0.27248 0.10650 0.10192
0.27324 0.05922 0.10244
0.27400 0.13409 0.10278
0.27476 0.06904 0.10458
0.27552 -0.02846 0.10278
0.27628 -0.02115 0.10089
0.27704 0.12605 0.10172
0.27780 0.01755 0.10151
0.27856 0.09655 0.09908
0.27932 0.31199 0.10101
0.28008 0.15830 0.09770
0.28084 0.10880 0.10074
0.28160 0.11066 0.09911
0.28236 -0.09355 0.09925
0.28312 0.05966 0.09974
0.28388 0.13944 0.09921
0.28464 -0.00516 0.09867
0.28540 0.02474 0.10145
0.28616 -0.09219 0.09913
0.28692 0.04083 0.09815
0.28768 0.01781 0.09982
0.28844 -0.03325 0.09984
0.28920 0.02267 0.09935
0.28996 0.04511 0.09861
0.29072 -0.00280 0.09869
0.29148 0.04885 0.09982
0.29224 0.15909 0.09986
0.29300 -0.01032 0.10022
0.29376 0.00291 0.10071
0.29452 -0.02846 0.09974
0.29528 0.13345 0.10055
0.29604 0.01664 0.10107
0.29680 -0.06830 0.09988
0.29756 0.07876 0.10053
0.29832 0.06789 0.10037
0.29908 0.06019 0.09913
0.29984 -0.02882 0.09861
0.30060 0.08648 0.09974
0.30136 0.04604 0.09927
0.30212 0.04598 0.10036
0.30288 -0.04292 0.09823
0.30364 -0.04571 0.09682
0.30440 0.06364 0.09911
0.30516 0.09036 0.09910
0.30592 -0.07994 0.10089
0.30668 0.06640 0.09837
0.30744 0.03493 0.10071
0.30820 0.18685 0.10034
0.30896 0.04877 0.10034
0.30972 0.04390 0.10097
0.31048 0.01276 0.09952
0.31124 0.13347 0.10048
0.31200 0.23855 0.10113
0.31276 0.01036 0.09954
0.31352 -0.02473 0.09982
0.31428 0.03253 0.10067
0.31504 0.08038 0.10267
0.31580 0.00659 0.10274
0.31656 -0.05684 0.10250
0.31732 0.12538 0.10206
0.31808 0.04645 0.10369
0.31883 -0.05017 0.10369
0.31959 0.10518 0.10472
0.32035 -0.02791 0.10623
0.32111 0.05330 0.10384
0.32187 0.09731 0.10357
0.32263 0.08401 0.10514
0.32339 0.05961 0.10855
0.32415 0.09736 0.10710
0.32491 0.13889 0.10629
0.32567 0.00481 0.10816
0.32643 0.04695 0.10625
0.32719 0.10266 0.10722
0.32795 0.00569 0.10649
0.32871 0.04624 0.10621
0.32947 0.03929 0.10722
0.33023 0.01081 0.10674
0.33099 0.13695 0.10637
0.33175 0.06262 0.10689
0.33251 0.05629 0.10770
0.33327 -0.12425 0.10744
0.33403 0.00192 0.10754
0.33479 0.07391 0.10690
0.33555 0.07965 0.10710
0.33631 0.02713 0.10895
0.33707 0.09045 0.10857
0.33783 0.01244 0.10829
0.33859 0.00157 0.11008
0.33935 0.07041 0.10799
0.34011 0.00482 0.10885
0.34087 -0.01415 0.10897
0.34163 0.02328 0.10936
0.34239 -0.04293 0.10976
0.34315 0.14145 0.10962
0.34391 0.06458 0.10815
0.34467 0.00913 0.10833
0.34543 0.09574 0.10998
0.34619 0.09242 0.11043
0.34695 0.03835 0.11208
0.34771 0.14503 0.11074
0.34847 0.04503 0.11109
0.34922 0.06588 0.11055
0.34998 -0.13357 0.11058
0.35074 -0.10129 0.11091
0.35150 -0.12120 0.10903
0.35226 -0.05316 0.10736
0.35302 -0.00790 0.10675
0.35378 0.02222 0.10472
0.35454 -0.04330 0.10468
0.35530 -0.04912 0.10468
0.35606 -0.00776 0.10746
0.35682 -0.01419 0.10772
0.35758 0.13500 0.10666
0.35834 0.01370 0.10752
0.35910 -0.02656 0.10678
0.35986 0.00922 0.10690
0.36062 -0.00428 0.10589
0.36138 -0.00990 0.10540
0.36214 -0.03115 0.10665
0.36290 -0.07290 0.10512
0.36366 -0.06355 0.10625
0.36442 0.01255 0.10738
0.36518 -0.12038 0.10784
0.36594 0.09546 0.10877
0.36670 -0.03736 0.10776
0.36746 0.07575 0.10954
0.36822 -0.07657 0.10915
0.36898 0.01592 0.11069
0.36974 0.01286 0.11099
0.37050 0.05259 0.11177
0.37126 0.11492 0.11154
0.37202 0.07888 0.11133
0.37277 0.01744 0.11228
0.37353 -0.06620 0.11415
0.37429 0.06682 0.11353
0.37505 0.00040 0.11637
0.37581 0.05119 0.11650
0.37657 0.10076 0.11876
0.37733 0.09322 0.11778
0.37809 0.13873 0.11958
0.37885 -0.15593 0.12002
0.37961 -0.06670 0.12048
0.38037 -0.05712 0.12103
0.38113 0.08374 0.11906
0.38189 0.10568 0.12180
0.38265 -0.07538 0.12426
0.38341 0.12737 0.12535
0.38417 0.09713 0.12406
0.38493 -0.07185 0.12345
0.38569 0.07589 0.12690
0.38645 0.02485 0.12575
0.38721 -0.06452 0.12799
0.38797 0.11344 0.13035
0.38873 -0.02032 0.12909
0.38949 0.09760 0.14465
0.39025 0.02771 0.13132
0.39101 0.21782 0.13096
0.39177 -0.05253 0.13002
0.39252 -0.07448 0.13147
0.39328 -0.11735 0.13605
0.39404 -0.02573 0.13455
0.39480 0.06348 0.13643
0.39556 -0.03901 0.13488
0.39632 -0.02838 0.13915
0.39708 0.10793 0.13953
0.39784 0.07724 0.14269
0.39860 0.06011 0.14367
0.39936 -0.20482 0.14224
0.40012 -0.01541 0.14303
0.40088 0.03302 0.14518
0.40164 -0.07948 0.14416
0.40240 0.18709 0.14250
0.40316 0.01051 0.15115
0.40392 0.03521 0.14573
0.40468 0.14232 0.25927
0.40544 0.01401 0.14798
0.40620 -0.14247 0.14725
0.40696 0.00637 0.14811
0.40772 -0.08711 0.14988
0.40848 0.01772 0.15261
0.40924 -0.08734 0.14949
0.40999 -0.24170 0.15150
0.41075 0.13264 0.15314
0.41151 0.07463 0.15346
0.41227 0.25467 0.15516
0.41303 0.07627 0.15296
0.41379 0.05946 0.15510
0.41455 0.01919 0.15291
0.41531 0.22459 0.15757
0.41607 0.19393 0.15410
0.41683 0.01934 0.15719
0.41759 0.14867 0.15802
0.41835 -0.04185 0.16071
0.41911 0.07859 0.16177
0.41987 0.05612 0.15910
0.42063 0.06179 0.15762
0.42139 0.24271 0.16384
0.42215 -0.08011 0.16622
0.42291 0.06300 0.16871
0.42367 -0.03191 0.16648
0.42443 -0.09585 0.16696
0.42519 0.15453 0.17401
0.42594 0.00098 0.17141
0.42670 -0.15320 0.17767
0.42746 0.14764 0.17153
0.42822 -0.12637 0.17592
0.42898 0.00517 0.17750
0.42974 0.12753 0.17777
0.43050 -0.06437 0.18364
0.43126 0.08131 0.18360
0.43202 0.15261 0.18305
0.43278 0.02628 0.18677
0.43354 0.08659 0.19204
0.43430 0.06425 0.19004
0.43506 0.18185 0.19436
