# Supplementary material for: De novo design of proteins housing excitonically coupled chlorophyll special pairs
Source: Nat Chem Biol. 2024 Jun 3;20(7):906–15. doi: 10.1038/s41589-024-01626-0 (PMC11213709; doi:10.1038/s41589-024-01626-0)
Supplement: Supplementary file 5 — Raw SAXS data for SP1, SP2 and SP3 apo proteins. [file 41589_2024_1626_MOESM5_ESM.zip › SAXS_data_Fig2/SP1_166uM/Buffer1/SP1_166uM_snap_00042.sub.1.dat]

0.01026 31.16075 7.71514
0.01102 33.97638 4.83912
0.01178 32.28237 3.35097
0.01254 33.59018 2.47258
0.01330 31.69617 2.00027
0.01406 31.78136 1.71421
0.01482 31.53988 1.45546
0.01558 31.60757 1.42766
0.01634 30.90826 1.23373
0.01710 31.17575 1.16110
0.01786 29.88881 1.06934
0.01862 31.09886 1.04858
0.01938 29.38003 0.95486
0.02014 30.35267 0.90627
0.02090 30.20787 0.89036
0.02166 28.92546 0.81099
0.02242 28.61369 0.72553
0.02318 29.24908 0.72193
0.02395 26.80725 0.71008
0.02471 27.12012 0.67151
0.02547 27.81572 0.62499
0.02623 26.93845 0.61711
0.02699 26.96291 0.61067
0.02775 27.00184 0.59294
0.02851 26.98220 0.57084
0.02927 26.99605 0.54973
0.03003 26.27244 0.52920
0.03079 25.67037 0.50961
0.03155 25.18169 0.51513
0.03231 24.37877 0.49458
0.03307 24.56938 0.48050
0.03383 24.00706 0.46020
0.03459 23.38429 0.48617
0.03535 23.96056 0.44087
0.03611 23.29694 0.44043
0.03687 22.27487 0.44116
0.03763 22.53599 0.41758
0.03839 21.67491 0.41566
0.03915 22.19636 0.41938
0.03991 21.40005 0.40716
0.04067 21.38494 0.40188
0.04143 20.83592 0.38366
0.04219 20.18654 0.38483
0.04295 19.84236 0.36636
0.04371 19.77699 0.38230
0.04447 19.61332 0.36393
0.04523 19.00350 0.35625
0.04599 18.73825 0.35838
0.04675 18.74489 0.33610
0.04751 17.83407 0.32870
0.04827 17.66423 0.33409
0.04903 17.21544 0.32399
0.04979 17.04695 0.32067
0.05055 16.87056 0.32030
0.05131 16.13772 0.31169
0.05207 16.40657 0.31693
0.05283 15.84172 0.30452
0.05359 15.29891 0.29874
0.05435 14.73392 0.30010
0.05511 14.97745 0.29305
0.05587 14.59648 0.29408
0.05663 14.44991 0.28772
0.05739 13.93546 0.28427
0.05815 13.58869 0.28137
0.05891 13.18228 0.28023
0.05967 13.28824 0.27506
0.06043 12.78875 0.26683
0.06119 12.13550 0.26771
0.06195 12.43531 0.26365
0.06271 12.07812 0.26341
0.06347 11.91294 0.25787
0.06423 11.31322 0.25742
0.06499 10.85656 0.25303
0.06575 10.89864 0.24853
0.06651 10.56722 0.24391
0.06727 10.53860 0.25040
0.06803 10.05841 0.23912
0.06879 9.56500 0.24620
0.06955 10.00943 0.23581
0.07031 9.11899 0.23225
0.07107 8.94230 0.22955
0.07183 8.65594 0.23141
0.07259 8.46276 0.22311
0.07335 8.62404 0.21707
0.07412 8.01093 0.22057
0.07488 8.15142 0.22040
0.07564 7.69004 0.21594
0.07640 7.71054 0.21714
0.07716 7.18138 0.21397
0.07792 7.13589 0.20843
0.07868 6.74450 0.20975
0.07944 6.67220 0.20807
0.08020 6.62944 0.20591
0.08096 6.29195 0.20075
0.08172 6.18505 0.20467
0.08248 6.08198 0.19771
0.08324 6.02412 0.19518
0.08400 5.81096 0.19805
0.08476 5.64037 0.20060
0.08552 5.11408 0.19949
0.08628 5.18720 0.20139
0.08704 5.18046 0.20374
0.08780 5.01775 0.19983
0.08856 4.67477 0.20176
0.08932 4.83540 0.20053
0.09008 4.49357 0.20493
0.09084 4.36961 0.20363
0.09160 4.12697 0.20525
0.09236 4.03127 0.20238
0.09312 3.83160 0.20259
0.09388 3.82039 0.20554
0.09464 3.73708 0.20615
0.09540 3.22634 0.19624
0.09616 3.26334 0.19413
0.09692 3.61544 0.19594
0.09768 3.06282 0.19768
0.09844 3.12246 0.19458
0.09920 3.05345 0.19183
0.09996 3.03653 0.18746
0.10072 2.83404 0.18944
0.10148 3.12941 0.18545
0.10224 2.61265 0.18437
0.10300 2.50142 0.17367
0.10376 2.43955 0.17703
0.10452 2.39133 0.17432
0.10528 2.06439 0.17340
0.10604 2.21017 0.16915
0.10680 1.97410 0.16991
0.10756 1.92563 0.16577
0.10832 1.94980 0.16838
0.10908 1.74310 0.16884
0.10984 1.66714 0.17066
0.11060 1.65323 0.16807
0.11136 1.57111 0.16544
0.11212 1.53004 0.16236
0.11288 1.42569 0.16271
0.11364 1.39543 0.15743
0.11440 1.32269 0.16082
0.11516 1.29067 0.15916
0.11592 1.21955 0.15644
0.11668 1.17600 0.15321
0.11744 1.19390 0.15490
0.11820 1.21707 0.15420
0.11896 0.94462 0.15438
0.11972 0.97163 0.15064
0.12048 0.96088 0.14776
0.12124 0.86015 0.15094
0.12200 0.79750 0.14879
0.12276 0.80143 0.14736
0.12352 0.85113 0.14793
0.12428 0.71200 0.14609
0.12504 0.53828 0.14399
0.12580 0.71809 0.14347
0.12656 0.74223 0.14242
0.12732 0.65422 0.14278
0.12808 0.62723 0.13899
0.12884 0.44141 0.13993
0.12960 0.48834 0.14061
0.13036 0.62476 0.13919
0.13112 0.50144 0.14021
0.13188 0.52465 0.13817
0.13264 0.35774 0.13761
0.13340 0.34164 0.13747
0.13416 0.36826 0.13462
0.13492 0.28641 0.13374
0.13568 0.15675 0.13484
0.13644 0.19553 0.13085
0.13720 0.40288 0.13164
0.13796 0.24364 0.13122
0.13873 0.29738 0.13051
0.13949 0.32040 0.13145
0.14025 0.37090 0.13087
0.14101 0.34589 0.12974
0.14177 0.17885 0.12690
0.14253 0.39655 0.12736
0.14329 0.30192 0.12763
0.14405 0.09790 0.12746
0.14481 0.02766 0.12518
0.14557 0.32191 0.12669
0.14633 0.19988 0.12698
0.14709 0.12708 0.12558
0.14785 0.30834 0.12617
0.14861 0.12947 0.12524
0.14937 0.16913 0.12441
0.15013 0.17618 0.12405
0.15089 0.17613 0.12490
0.15165 0.21351 0.12527
0.15241 0.13724 0.12048
0.15317 0.27218 0.12230
0.15393 0.18870 0.12153
0.15469 0.17475 0.12185
0.15545 0.04678 0.12232
0.15621 0.01781 0.12076
0.15697 0.02845 0.11941
0.15773 0.23335 0.12181
0.15849 0.25409 0.11919
0.15925 0.24922 0.12060
0.16001 0.00581 0.12131
0.16077 0.00713 0.12058
0.16153 0.03404 0.11887
0.16229 0.14842 0.11788
0.16305 0.13702 0.11695
0.16381 0.18394 0.11842
0.16457 0.18315 0.11660
0.16533 0.15003 0.11748
0.16609 0.30355 0.11633
0.16685 0.17911 0.11588
0.16761 0.08393 0.11572
0.16837 0.30662 0.11485
0.16913 0.31368 0.11659
0.16989 0.18636 0.11607
0.17065 0.22940 0.11643
0.17141 0.23767 0.11358
0.17217 0.19586 0.11400
0.17293 0.14835 0.11626
0.17369 0.19699 0.11798
0.17445 0.18211 0.11735
0.17521 0.20113 0.11839
0.17597 0.22718 0.11550
0.17673 0.20466 0.11715
0.17749 0.24108 0.11679
0.17825 0.14208 0.11807
0.17901 0.14225 0.12149
0.17977 0.26120 0.11977
0.18053 0.15988 0.11967
0.18129 0.18882 0.12243
0.18205 0.11248 0.12135
0.18281 0.19666 0.12286
0.18357 0.16573 0.12286
0.18433 0.20419 0.12613
0.18509 0.26039 0.12377
0.18585 0.29941 0.12525
0.18661 0.27938 0.12599
0.18737 0.22670 0.12563
0.18813 0.23757 0.12434
0.18889 0.14963 0.12542
0.18965 0.24142 0.12714
0.19041 0.39762 0.12490
0.19117 0.41163 0.12783
0.19193 0.14819 0.12634
0.19269 0.26920 0.12808
0.19345 0.24745 0.12546
0.19421 0.26710 0.12710
0.19497 0.24885 0.12849
0.19573 0.21331 0.12689
0.19649 0.05944 0.13032
0.19725 0.23854 0.12736
0.19801 0.10516 0.12746
0.19877 0.25945 0.13015
0.19953 0.27085 0.12776
0.20029 0.24481 0.12763
0.20105 0.18735 0.12960
0.20181 0.07922 0.13005
0.20257 0.17788 0.12773
0.20333 0.41697 0.13033
0.20409 0.29712 0.12736
0.20485 0.17271 0.12975
0.20561 0.26571 0.13010
0.20637 0.37136 0.13030
0.20713 0.13890 0.12882
0.20789 0.21176 0.13087
0.20865 0.18778 0.13029
0.20941 0.37228 0.12902
0.21017 0.13328 0.12774
0.21093 0.06116 0.12845
0.21169 0.22641 0.12900
0.21245 0.12664 0.12972
0.21321 0.37909 0.13051
0.21397 0.34658 0.12804
0.21473 0.24602 0.12829
0.21549 0.32569 0.13198
0.21625 0.25529 0.12955
0.21701 0.17520 0.12847
0.21777 0.40782 0.12876
0.21853 0.21198 0.12918
0.21929 0.27186 0.12883
0.22005 0.32618 0.12809
0.22081 0.15741 0.12950
0.22157 0.11343 0.12605
0.22233 0.26223 0.12635
0.22309 0.10732 0.12573
0.22385 0.30514 0.12448
0.22461 0.22356 0.12621
0.22537 0.23624 0.12451
0.22613 0.23292 0.12323
0.22689 0.11516 0.12355
0.22765 0.08409 0.12403
0.22841 0.12636 0.12225
0.22917 0.29922 0.11953
0.22993 0.22058 0.12044
0.23069 0.29975 0.12076
0.23145 0.14151 0.11855
0.23221 0.17606 0.12256
0.23297 0.23194 0.12077
0.23373 0.14042 0.12008
0.23449 0.24439 0.11874
0.23525 0.09118 0.11864
0.23601 0.04415 0.11657
0.23677 0.20460 0.11642
0.23753 0.24167 0.11523
0.23829 0.16612 0.11751
0.23905 0.25670 0.11576
0.23981 0.16964 0.11517
0.24057 0.14660 0.11459
0.24133 0.04449 0.11477
0.24209 0.24162 0.11447
0.24285 0.21596 0.11625
0.24361 0.11695 0.11485
0.24437 0.13571 0.11616
0.24513 0.09948 0.11507
0.24589 0.13716 0.11524
0.24665 0.03056 0.11319
0.24741 0.12910 0.11241
0.24817 0.32132 0.11201
0.24893 0.11693 0.11144
0.24969 0.12644 0.11200
0.25045 0.17860 0.10989
0.25121 0.15056 0.11159
0.25197 0.14374 0.10962
0.25273 0.22014 0.11250
0.25349 0.04502 0.10960
0.25425 0.11936 0.10936
0.25501 0.09288 0.10971
0.25577 -0.04427 0.10973
0.25653 0.18012 0.10797
0.25729 0.17155 0.10953
0.25805 0.25666 0.10965
0.25881 0.07998 0.10838
0.25957 0.01888 0.10771
0.26033 0.22440 0.10596
0.26109 0.04670 0.10710
0.26185 0.08327 0.10636
0.26261 0.19503 0.10704
0.26337 -0.00383 0.10626
0.26413 0.14533 0.10357
0.26489 0.06230 0.10434
0.26565 0.06764 0.10529
0.26641 -0.03214 0.10295
0.26717 -0.00617 0.10501
0.26793 0.10668 0.10367
0.26869 0.01658 0.10331
0.26945 0.05619 0.10376
0.27021 0.07204 0.10279
0.27097 0.17160 0.10263
0.27172 -0.00639 0.10254
0.27248 0.08868 0.10323
0.27324 0.11433 0.10175
0.27400 0.06613 0.10218
0.27476 0.02564 0.10079
0.27552 0.00326 0.10263
0.27628 0.09949 0.10085
0.27704 0.07330 0.10097
0.27780 0.15764 0.10041
0.27856 0.07171 0.10087
0.27932 -0.06437 0.10000
0.28008 0.12521 0.09928
0.28084 -0.00899 0.09914
0.28160 0.00697 0.10005
0.28236 0.21941 0.10101
0.28312 0.05819 0.09907
0.28388 0.03109 0.09911
0.28464 -0.01673 0.09778
0.28540 0.12843 0.09954
0.28616 -0.08878 0.09945
0.28692 -0.00662 0.09918
0.28768 0.04337 0.09974
0.28844 0.06959 0.10063
0.28920 0.04310 0.09892
0.28996 0.06291 0.09964
0.29072 0.12823 0.09821
0.29148 0.04993 0.10041
0.29224 -0.00350 0.10089
0.29300 -0.00111 0.09934
0.29376 0.06682 0.09932
0.29452 0.01378 0.10008
0.29528 0.00931 0.10000
0.29604 0.12531 0.09964
0.29680 0.06134 0.09992
0.29756 0.16957 0.09950
0.29832 0.08297 0.10073
0.29908 0.07237 0.10123
0.29984 0.12757 0.09811
0.30060 0.08782 0.09934
0.30136 0.11475 0.09813
0.30212 -0.03793 0.09933
0.30288 0.01962 0.09864
0.30364 0.00903 0.09879
0.30440 -0.03855 0.09776
0.30516 0.09140 0.09740
0.30592 0.12066 0.09813
0.30668 0.08629 0.09966
0.30744 -0.08162 0.09996
0.30820 0.06536 0.09924
0.30896 0.18514 0.09966
0.30972 -0.10299 0.10156
0.31048 -0.00254 0.10127
0.31124 0.02814 0.09986
0.31200 0.02588 0.10054
0.31276 0.05851 0.10019
0.31352 0.21424 0.09944
0.31428 0.04332 0.10012
0.31504 0.05879 0.10158
0.31580 0.10033 0.10378
0.31656 -0.04474 0.10482
0.31732 -0.04469 0.10392
0.31808 0.07962 0.10418
0.31883 0.12497 0.10301
0.31959 -0.07811 0.10561
0.32035 0.06401 0.10313
0.32111 0.15084 0.10406
0.32187 0.02409 0.10470
0.32263 0.10042 0.10670
0.32339 0.03284 0.10533
0.32415 0.04309 0.10531
0.32491 0.01163 0.10646
0.32567 0.03374 0.10628
0.32643 0.00592 0.10753
0.32719 -0.02846 0.10611
0.32795 0.07237 0.10539
0.32871 -0.08279 0.10565
0.32947 0.11809 0.10694
0.33023 0.00340 0.10694
0.33099 -0.07828 0.10618
0.33175 -0.02440 0.10877
0.33251 -0.11609 0.10965
0.33327 0.10061 0.10787
0.33403 -0.01824 0.10880
0.33479 -0.00232 0.10787
0.33555 -0.05789 0.10876
0.33631 -0.04010 0.10876
0.33707 -0.07503 0.10851
0.33783 -0.00781 0.10844
0.33859 0.08842 0.10773
0.33935 0.06874 0.10898
0.34011 0.03301 0.10837
0.34087 0.03136 0.10860
0.34163 0.07243 0.10965
0.34239 0.09006 0.11033
0.34315 0.17402 0.10983
0.34391 0.18621 0.11116
0.34467 -0.02675 0.10912
0.34543 0.04682 0.10870
0.34619 -0.02276 0.10961
0.34695 0.07961 0.10977
0.34771 -0.01366 0.11011
0.34847 0.03933 0.11005
0.34922 0.08710 0.10952
0.34998 0.07287 0.11005
0.35074 0.13974 0.11253
0.35150 0.15206 0.10775
0.35226 0.02777 0.10781
0.35302 0.00974 0.10632
0.35378 0.01391 0.10539
0.35454 -0.04175 0.10553
0.35530 0.16682 0.10495
0.35606 0.01615 0.10616
0.35682 0.04453 0.10761
0.35758 -0.12027 0.10648
0.35834 0.02275 0.10718
0.35910 -0.00829 0.10704
0.35986 0.04227 0.10777
0.36062 0.11857 0.10650
0.36138 -0.01735 0.10702
0.36214 0.01009 0.10716
0.36290 0.17905 0.10679
0.36366 0.00167 0.10646
0.36442 0.01528 0.10832
0.36518 0.12091 0.10753
0.36594 -0.02227 0.10688
0.36670 0.02784 0.10948
0.36746 0.01569 0.10906
0.36822 0.10849 0.10995
0.36898 0.14053 0.10872
0.36974 -0.00941 0.11223
0.37050 -0.02369 0.11074
0.37126 -0.13181 0.11191
0.37202 -0.01832 0.11149
0.37277 -0.03701 0.11124
0.37353 0.07336 0.11499
0.37429 0.06525 0.11562
0.37505 0.08447 0.11318
0.37581 0.09979 0.11392
0.37657 -0.03915 0.11614
0.37733 0.00934 0.11979
0.37809 -0.15732 0.11866
0.37885 -0.06959 0.11846
0.37961 0.10534 0.12107
0.38037 0.04718 0.12106
0.38113 0.03768 0.12091
0.38189 0.19486 0.12418
0.38265 -0.06564 0.12292
0.38341 -0.02954 0.12320
0.38417 -0.00721 0.12386
0.38493 0.08232 0.12613
0.38569 -0.07054 0.12312
0.38645 0.10480 0.12668
0.38721 -0.08419 0.12730
0.38797 -0.05717 0.12644
0.38873 0.02195 0.13133
0.38949 -0.01870 0.14925
0.39025 -0.01721 0.13119
0.39101 0.07829 0.13129
0.39177 -0.13199 0.13363
0.39252 -0.01629 0.13345
0.39328 -0.01431 0.13690
0.39404 0.01507 0.13490
0.39480 -0.01363 0.13688
0.39556 0.04410 0.13830
0.39632 -0.09108 0.13843
0.39708 0.03084 0.13747
0.39784 -0.02208 0.14060
0.39860 0.05774 0.14247
0.39936 0.04438 0.14154
0.40012 0.06608 0.14327
0.40088 0.23635 0.14397
0.40164 0.13643 0.14414
0.40240 0.06889 0.14563
0.40316 0.01379 0.15026
0.40392 0.14309 0.14474
0.40468 0.16671 0.27542
0.40544 0.28882 0.14941
0.40620 0.11242 0.14828
0.40696 0.01891 0.14832
0.40772 -0.07354 0.15179
0.40848 0.10746 0.15219
0.40924 0.07408 0.15218
0.40999 0.02499 0.15455
0.41075 0.02653 0.15350
0.41151 0.05967 0.15300
0.41227 -0.10942 0.15273
0.41303 -0.01610 0.15326
0.41379 0.12141 0.15378
0.41455 -0.06239 0.15516
0.41531 -0.02056 0.15834
0.41607 0.03699 0.15689
0.41683 0.00146 0.16081
0.41759 0.14814 0.16085
0.41835 0.08868 0.15430
0.41911 0.09034 0.16011
0.41987 0.14136 0.16115
0.42063 0.21274 0.16117
0.42139 0.00615 0.16151
0.42215 0.12326 0.16482
0.42291 0.30672 0.16401
0.42367 -0.02822 0.16472
0.42443 0.07350 0.16212
0.42519 0.13908 0.16732
0.42594 -0.05493 0.17612
0.42670 0.10496 0.17231
0.42746 0.05338 0.17524
0.42822 -0.03540 0.17173
0.42898 0.01448 0.17517
0.42974 -0.12706 0.17829
0.43050 0.04985 0.18243
0.43126 -0.04071 0.18125
0.43202 -0.13373 0.18708
0.43278 -0.10354 0.19101
0.43354 0.04887 0.19299
0.43430 0.45202 0.18922
0.43506 0.35196 0.18982
