# Supplementary material for: De novo design of proteins housing excitonically coupled chlorophyll special pairs
Source: Nat Chem Biol. 2024 Jun 3;20(7):906–15. doi: 10.1038/s41589-024-01626-0 (PMC11213709; doi:10.1038/s41589-024-01626-0)
Supplement: Supplementary file 5 — Raw SAXS data for SP1, SP2 and SP3 apo proteins. [file 41589_2024_1626_MOESM5_ESM.zip › SAXS_data_Fig2/SP1_166uM/Buffer1/SP1_166uM_snap_00034.sub.1.dat]

0.01026 40.00368 7.53726
0.01102 35.83395 4.34727
0.01178 31.25434 3.57042
0.01254 29.41247 2.50418
0.01330 32.33918 1.91637
0.01406 30.90819 1.77832
0.01482 31.42858 1.52502
0.01558 31.70580 1.26347
0.01634 29.84729 1.24292
0.01710 29.39775 1.13907
0.01786 31.46391 1.02823
0.01862 31.01295 1.01727
0.01938 29.72590 0.92633
0.02014 31.11250 0.92472
0.02090 28.96455 0.84894
0.02166 29.24333 0.79640
0.02242 28.42846 0.74236
0.02318 28.44686 0.71926
0.02395 28.01361 0.69957
0.02471 28.48552 0.65432
0.02547 26.66305 0.62141
0.02623 27.69928 0.62236
0.02699 26.64208 0.62784
0.02775 26.58115 0.59548
0.02851 25.60289 0.54222
0.02927 25.63036 0.55177
0.03003 25.76058 0.52585
0.03079 25.62828 0.53467
0.03155 24.79568 0.50584
0.03231 25.14880 0.49850
0.03307 24.90281 0.49090
0.03383 24.02046 0.46503
0.03459 23.97500 0.46569
0.03535 23.84436 0.46700
0.03611 22.95528 0.45125
0.03687 22.86480 0.43364
0.03763 22.20796 0.43072
0.03839 22.07915 0.41358
0.03915 21.89344 0.40882
0.03991 21.14049 0.40400
0.04067 21.71035 0.40629
0.04143 20.52443 0.38830
0.04219 20.38185 0.37620
0.04295 19.97988 0.36931
0.04371 20.01332 0.37570
0.04447 19.12512 0.35524
0.04523 18.99163 0.36259
0.04599 18.91561 0.35044
0.04675 17.99966 0.33842
0.04751 18.35853 0.34029
0.04827 17.63320 0.32631
0.04903 17.31722 0.31982
0.04979 17.09375 0.31756
0.05055 16.86966 0.31058
0.05131 16.10255 0.31515
0.05207 15.79418 0.29948
0.05283 15.90512 0.30017
0.05359 15.10836 0.30207
0.05435 15.00763 0.30384
0.05511 15.08102 0.28714
0.05587 14.85425 0.29161
0.05663 14.07606 0.29253
0.05739 14.21723 0.28380
0.05815 13.53071 0.28903
0.05891 13.36696 0.27918
0.05967 12.98808 0.27131
0.06043 13.04783 0.27081
0.06119 12.32190 0.26965
0.06195 12.17113 0.25671
0.06271 12.08880 0.25890
0.06347 11.47334 0.26050
0.06423 11.22930 0.25726
0.06499 10.99291 0.25055
0.06575 11.03636 0.24726
0.06651 10.64624 0.25230
0.06727 10.28077 0.24988
0.06803 10.22319 0.24214
0.06879 9.74488 0.23560
0.06955 9.61043 0.23511
0.07031 9.40403 0.23077
0.07107 8.98758 0.23118
0.07183 9.11968 0.22833
0.07259 8.91426 0.22762
0.07335 8.45746 0.22327
0.07412 8.39266 0.21851
0.07488 7.96505 0.21726
0.07564 7.69648 0.22286
0.07640 7.73603 0.21910
0.07716 7.33269 0.21314
0.07792 7.06712 0.21480
0.07868 6.97580 0.21019
0.07944 7.08831 0.20074
0.08020 6.65457 0.20498
0.08096 6.40427 0.20248
0.08172 6.18359 0.20783
0.08248 6.27795 0.19933
0.08324 5.78781 0.19733
0.08400 5.67562 0.19810
0.08476 5.73007 0.20277
0.08552 5.59098 0.20286
0.08628 5.20226 0.19953
0.08704 5.13752 0.19874
0.08780 4.99628 0.19457
0.08856 4.68851 0.20500
0.08932 4.31785 0.20746
0.09008 4.42766 0.20467
0.09084 4.47781 0.20134
0.09160 4.08415 0.20658
0.09236 4.16251 0.20907
0.09312 3.82434 0.20828
0.09388 3.86507 0.20707
0.09464 3.69056 0.20347
0.09540 3.73986 0.20081
0.09616 3.60457 0.19693
0.09692 3.21481 0.19222
0.09768 3.20879 0.19083
0.09844 3.04304 0.18865
0.09920 2.92193 0.19248
0.09996 2.87358 0.19042
0.10072 2.69490 0.18727
0.10148 2.71552 0.18850
0.10224 2.54327 0.18021
0.10300 2.28311 0.17733
0.10376 2.55391 0.17381
0.10452 2.49201 0.17670
0.10528 2.23680 0.17295
0.10604 2.16314 0.16877
0.10680 2.21065 0.16702
0.10756 1.88195 0.16852
0.10832 1.82733 0.16941
0.10908 1.87385 0.16783
0.10984 1.82830 0.16633
0.11060 1.84711 0.16895
0.11136 1.73165 0.16123
0.11212 1.59154 0.16254
0.11288 1.61862 0.16097
0.11364 1.44950 0.15919
0.11440 1.32045 0.15848
0.11516 1.21317 0.15756
0.11592 1.36242 0.15550
0.11668 1.08907 0.15755
0.11744 0.99669 0.15706
0.11820 1.08645 0.15170
0.11896 0.92946 0.15271
0.11972 0.78721 0.15143
0.12048 0.83334 0.14961
0.12124 0.69556 0.15180
0.12200 0.81745 0.14858
0.12276 0.72694 0.14892
0.12352 0.94798 0.14556
0.12428 0.59406 0.14682
0.12504 0.68747 0.14479
0.12580 0.64260 0.14222
0.12656 0.60549 0.14069
0.12732 0.74121 0.14000
0.12808 0.46445 0.14075
0.12884 0.44716 0.14171
0.12960 0.42984 0.14079
0.13036 0.36765 0.13871
0.13112 0.61173 0.13865
0.13188 0.44392 0.13803
0.13264 0.49974 0.13696
0.13340 0.33501 0.13596
0.13416 0.30826 0.13540
0.13492 0.32233 0.13501
0.13568 0.45002 0.13398
0.13644 0.35981 0.13337
0.13720 0.27904 0.13142
0.13796 0.30158 0.13156
0.13873 0.20498 0.12904
0.13949 0.21606 0.13075
0.14025 0.27988 0.12972
0.14101 0.25428 0.12952
0.14177 0.31363 0.12823
0.14253 0.16618 0.12902
0.14329 0.38106 0.12940
0.14405 0.25502 0.12944
0.14481 0.23381 0.12821
0.14557 0.24114 0.12754
0.14633 0.22003 0.12641
0.14709 0.19691 0.12466
0.14785 0.09234 0.12342
0.14861 0.19545 0.12455
0.14937 0.10706 0.12445
0.15013 0.20075 0.12583
0.15089 0.12217 0.12465
0.15165 0.24200 0.12338
0.15241 0.11522 0.12394
0.15317 0.13993 0.12320
0.15393 0.20492 0.12176
0.15469 0.15303 0.12085
0.15545 0.27055 0.12102
0.15621 0.29228 0.12108
0.15697 0.16334 0.11843
0.15773 0.04601 0.12019
0.15849 0.22523 0.11805
0.15925 0.09979 0.11886
0.16001 0.14912 0.11942
0.16077 0.14032 0.11896
0.16153 0.14919 0.11920
0.16229 0.18266 0.11983
0.16305 0.18999 0.11722
0.16381 0.21403 0.11605
0.16457 0.09911 0.11696
0.16533 0.17879 0.11795
0.16609 0.20938 0.11501
0.16685 0.24626 0.11618
0.16761 0.34097 0.11673
0.16837 0.10392 0.11779
0.16913 0.20449 0.11563
0.16989 0.07264 0.11760
0.17065 0.17188 0.11492
0.17141 0.23571 0.11361
0.17217 0.34257 0.11363
0.17293 0.21310 0.11543
0.17369 0.15626 0.11583
0.17445 0.04422 0.11476
0.17521 0.10593 0.11603
0.17597 0.16659 0.11838
0.17673 0.23368 0.11714
0.17749 0.08748 0.11676
0.17825 -0.00060 0.11746
0.17901 0.17230 0.11837
0.17977 0.32196 0.12102
0.18053 0.17305 0.12082
0.18129 0.33792 0.12113
0.18205 0.18846 0.12108
0.18281 0.35398 0.12127
0.18357 0.36672 0.12369
0.18433 0.25320 0.12342
0.18509 0.10612 0.12284
0.18585 0.33641 0.12235
0.18661 0.17928 0.12622
0.18737 0.10561 0.12550
0.18813 0.34267 0.12458
0.18889 0.19182 0.12627
0.18965 0.15343 0.12373
0.19041 0.14419 0.12456
0.19117 0.32536 0.12584
0.19193 0.39750 0.12750
0.19269 0.09010 0.12368
0.19345 0.21841 0.12645
0.19421 0.25844 0.12845
0.19497 0.15971 0.12758
0.19573 0.22133 0.12750
0.19649 0.26360 0.12629
0.19725 0.19819 0.12928
0.19801 0.17285 0.12740
0.19877 0.25630 0.12706
0.19953 0.29392 0.12791
0.20029 0.40009 0.12898
0.20105 0.22727 0.12769
0.20181 0.32966 0.12904
0.20257 0.09135 0.12964
0.20333 0.17409 0.12774
0.20409 0.29846 0.12709
0.20485 0.31436 0.12751
0.20561 0.38997 0.13156
0.20637 0.11836 0.12925
0.20713 0.02119 0.12920
0.20789 0.22268 0.12872
0.20865 0.37158 0.13005
0.20941 0.05990 0.12807
0.21017 0.23929 0.12694
0.21093 0.31328 0.12817
0.21169 0.28059 0.13053
0.21245 0.16896 0.12916
0.21321 0.11136 0.12674
0.21397 0.32005 0.12857
0.21473 0.19418 0.12877
0.21549 0.22878 0.12811
0.21625 0.28759 0.12786
0.21701 0.26749 0.12948
0.21777 0.20782 0.12875
0.21853 0.22067 0.12863
0.21929 0.28925 0.12658
0.22005 0.22227 0.12570
0.22081 0.36674 0.12690
0.22157 0.13895 0.12603
0.22233 0.25747 0.12631
0.22309 0.23417 0.12525
0.22385 0.26708 0.12883
0.22461 0.18084 0.12570
0.22537 0.21354 0.12526
0.22613 0.24299 0.12437
0.22689 0.15185 0.12341
0.22765 0.25887 0.12241
0.22841 0.18579 0.12283
0.22917 0.16558 0.12021
0.22993 0.12410 0.12189
0.23069 0.27451 0.12156
0.23145 0.28795 0.11922
0.23221 0.23265 0.12321
0.23297 0.05563 0.12058
0.23373 0.11962 0.11993
0.23449 0.05698 0.11791
0.23525 0.15848 0.11876
0.23601 0.19665 0.11819
0.23677 0.12120 0.11706
0.23753 0.15684 0.11595
0.23829 0.01888 0.11634
0.23905 0.12298 0.11544
0.23981 0.29203 0.11535
0.24057 0.23541 0.11541
0.24133 0.07746 0.11587
0.24209 0.01959 0.11411
0.24285 0.32535 0.11454
0.24361 0.14748 0.11353
0.24437 0.17956 0.11302
0.24513 0.09760 0.11411
0.24589 0.07234 0.11305
0.24665 0.15831 0.11339
0.24741 0.26660 0.11224
0.24817 0.12132 0.11238
0.24893 0.13762 0.11349
0.24969 0.04971 0.11147
0.25045 0.09614 0.11011
0.25121 0.06483 0.11151
0.25197 0.14754 0.11185
0.25273 0.02763 0.11052
0.25349 0.08711 0.11001
0.25425 0.32751 0.11067
0.25501 0.10913 0.10945
0.25577 0.15529 0.10842
0.25653 0.14243 0.10671
0.25729 0.02581 0.10868
0.25805 0.01660 0.10765
0.25881 0.20061 0.10622
0.25957 0.19367 0.10751
0.26033 0.07780 0.10663
0.26109 0.23016 0.10655
0.26185 0.16877 0.10689
0.26261 -0.03868 0.10683
0.26337 -0.01414 0.10517
0.26413 0.04608 0.10584
0.26489 0.09375 0.10566
0.26565 -0.04880 0.10594
0.26641 0.17616 0.10483
0.26717 0.08838 0.10523
0.26793 0.24863 0.10521
0.26869 0.06978 0.10281
0.26945 0.16554 0.10277
0.27021 0.08774 0.10277
0.27097 0.06915 0.10416
0.27172 0.05035 0.10124
0.27248 0.16813 0.10327
0.27324 0.10879 0.10126
0.27400 0.03937 0.10084
0.27476 0.09953 0.10295
0.27552 0.10371 0.10176
0.27628 0.15099 0.10071
0.27704 0.02327 0.10130
0.27780 0.22508 0.10078
0.27856 -0.02101 0.10063
0.27932 0.00078 0.09980
0.28008 0.06800 0.09996
0.28084 0.05502 0.09974
0.28160 0.00933 0.09974
0.28236 0.13808 0.09857
0.28312 0.19732 0.09851
0.28388 0.04270 0.09857
0.28464 -0.13308 0.09835
0.28540 0.11906 0.09819
0.28616 -0.00553 0.09849
0.28692 0.08660 0.10093
0.28768 0.15615 0.09845
0.28844 0.09696 0.09916
0.28920 -0.08822 0.10018
0.28996 0.07373 0.09928
0.29072 0.00100 0.09946
0.29148 0.01877 0.09992
0.29224 0.16496 0.10027
0.29300 0.05123 0.10089
0.29376 0.06335 0.10083
0.29452 0.07127 0.10025
0.29528 0.05362 0.09979
0.29604 -0.01284 0.10117
0.29680 0.03424 0.10051
0.29756 0.24359 0.10035
0.29832 0.17223 0.10065
0.29908 -0.00569 0.09928
0.29984 0.02883 0.09853
0.30060 0.17112 0.09918
0.30136 0.11074 0.09863
0.30212 0.14442 0.10003
0.30288 0.12445 0.09885
0.30364 0.07925 0.09979
0.30440 0.12022 0.09867
0.30516 0.02222 0.09740
0.30592 0.17620 0.09978
0.30668 0.06253 0.09956
0.30744 0.02089 0.10018
0.30820 0.11367 0.09976
0.30896 -0.01957 0.10039
0.30972 0.06583 0.10017
0.31048 0.11410 0.10132
0.31124 0.15031 0.10029
0.31200 0.13362 0.10089
0.31276 -0.01861 0.10015
0.31352 0.02213 0.10027
0.31428 -0.05455 0.10130
0.31504 -0.00054 0.10311
0.31580 0.02223 0.10265
0.31656 0.14968 0.10237
0.31732 0.08254 0.10273
0.31808 0.08569 0.10366
0.31883 0.15385 0.10473
0.31959 0.02146 0.10475
0.32035 -0.03296 0.10471
0.32111 0.00784 0.10525
0.32187 0.09569 0.10612
0.32263 0.03461 0.10630
0.32339 0.01170 0.10539
0.32415 0.11076 0.10602
0.32491 -0.02785 0.10614
0.32567 0.08250 0.10519
0.32643 0.01580 0.10578
0.32719 0.16539 0.10556
0.32795 0.11148 0.10630
0.32871 -0.02169 0.10604
0.32947 0.11299 0.10618
0.33023 0.11688 0.10620
0.33099 0.12079 0.10763
0.33175 0.02453 0.10743
0.33251 0.08965 0.10711
0.33327 0.04646 0.10788
0.33403 -0.03142 0.10880
0.33479 0.15904 0.10754
0.33555 0.04018 0.10887
0.33631 -0.02919 0.10788
0.33707 0.03901 0.10729
0.33783 -0.01734 0.10846
0.33859 -0.00412 0.10789
0.33935 0.09679 0.10810
0.34011 -0.04132 0.10913
0.34087 0.06519 0.10923
0.34163 -0.00832 0.11046
0.34239 -0.03980 0.10955
0.34315 0.09678 0.10960
0.34391 0.01851 0.10886
0.34467 0.08336 0.10881
0.34543 -0.00422 0.10907
0.34619 0.05828 0.11022
0.34695 -0.07246 0.11012
0.34771 -0.00557 0.11094
0.34847 -0.03186 0.11169
0.34922 -0.07233 0.11002
0.34998 0.03029 0.10929
0.35074 0.03121 0.10999
0.35150 0.03441 0.10822
0.35226 0.01702 0.10658
0.35302 0.07081 0.10777
0.35378 0.04115 0.10534
0.35454 0.01635 0.10606
0.35530 -0.17535 0.10649
0.35606 -0.05762 0.10561
0.35682 0.01993 0.10606
0.35758 -0.00910 0.10774
0.35834 0.02559 0.10697
0.35910 -0.06022 0.10640
0.35986 -0.00998 0.10622
0.36062 -0.07652 0.10681
0.36138 -0.09979 0.10658
0.36214 0.06852 0.10689
0.36290 0.07836 0.10671
0.36366 -0.06997 0.10765
0.36442 0.10483 0.10590
0.36518 0.19214 0.10673
0.36594 -0.01733 0.10761
0.36670 0.12674 0.10792
0.36746 0.04227 0.11194
0.36822 -0.01092 0.10920
0.36898 0.01989 0.10923
0.36974 -0.13040 0.10979
0.37050 -0.03847 0.11022
0.37126 0.00029 0.11123
0.37202 0.12866 0.11161
0.37277 -0.04269 0.11190
0.37353 0.00030 0.11406
0.37429 0.08373 0.11335
0.37505 0.05014 0.11696
0.37581 0.20386 0.11634
0.37657 -0.04478 0.11587
0.37733 0.05415 0.11771
0.37809 -0.03423 0.11712
0.37885 0.00211 0.11922
0.37961 0.13750 0.11761
0.38037 -0.10550 0.12118
0.38113 0.10417 0.12156
0.38189 -0.07189 0.12033
0.38265 -0.00671 0.12392
0.38341 -0.06404 0.12328
0.38417 -0.04349 0.12417
0.38493 -0.01789 0.12280
0.38569 0.21391 0.12554
0.38645 0.20087 0.12914
0.38721 0.02740 0.12641
0.38797 0.09792 0.12899
0.38873 0.02591 0.12881
0.38949 0.11314 0.13946
0.39025 0.04303 0.13283
0.39101 -0.00547 0.13176
0.39177 -0.12523 0.13299
0.39252 -0.00972 0.13427
0.39328 0.00902 0.13117
0.39404 0.10511 0.13884
0.39480 0.04247 0.13682
0.39556 0.02578 0.13743
0.39632 0.19318 0.13793
0.39708 0.03809 0.14079
0.39784 0.03477 0.14020
0.39860 0.12245 0.14204
0.39936 -0.07676 0.14290
0.40012 0.10332 0.14337
0.40088 0.19846 0.14238
0.40164 0.19306 0.14534
0.40240 0.00361 0.14361
0.40316 -0.01578 0.15025
0.40392 0.03035 0.14989
0.40468 0.05631 0.22900
0.40544 0.04457 0.14708
0.40620 -0.11994 0.14833
0.40696 -0.09394 0.15255
0.40772 0.08302 0.15183
0.40848 0.18011 0.15433
0.40924 0.06030 0.15373
0.40999 0.08658 0.14766
0.41075 0.19863 0.15234
0.41151 0.09784 0.14745
0.41227 0.14884 0.15147
0.41303 -0.02299 0.15184
0.41379 -0.02946 0.15306
0.41455 0.02396 0.15190
0.41531 -0.00442 0.15468
0.41607 0.01488 0.15643
0.41683 0.08225 0.15378
0.41759 -0.01230 0.15697
0.41835 0.00315 0.16358
0.41911 -0.01594 0.15955
0.41987 0.09251 0.15786
0.42063 0.25226 0.16525
0.42139 0.21319 0.16098
0.42215 -0.03377 0.16360
0.42291 0.10423 0.16922
0.42367 0.04818 0.16525
0.42443 0.24968 0.16954
0.42519 -0.14505 0.16569
0.42594 0.33974 0.16793
0.42670 0.13389 0.16933
0.42746 -0.01229 0.17106
0.42822 0.17710 0.17826
0.42898 -0.03544 0.17924
0.42974 0.04466 0.17978
0.43050 -0.00015 0.18560
0.43126 -0.06228 0.18328
0.43202 0.24775 0.18934
0.43278 -0.05277 0.18483
0.43354 -0.06386 0.19430
0.43430 0.35654 0.19219
0.43506 0.09644 0.19278
