# Supplementary material for: De novo design of proteins housing excitonically coupled chlorophyll special pairs
Source: Nat Chem Biol. 2024 Jun 3;20(7):906–15. doi: 10.1038/s41589-024-01626-0 (PMC11213709; doi:10.1038/s41589-024-01626-0)
Supplement: Supplementary file 5 — Raw SAXS data for SP1, SP2 and SP3 apo proteins. [file 41589_2024_1626_MOESM5_ESM.zip › SAXS_data_Fig2/SP1_166uM/Buffer1/SP1_166uM_snap_00043.sub.1.dat]

0.01026 32.58986 8.38386
0.01102 34.85827 4.99125
0.01178 32.14170 3.37615
0.01254 34.99766 2.33763
0.01330 31.29876 1.91141
0.01406 30.69904 1.78916
0.01482 31.80365 1.51750
0.01558 31.22312 1.34799
0.01634 31.53413 1.19340
0.01710 30.82093 1.12515
0.01786 31.47568 1.06466
0.01862 30.12472 1.00650
0.01938 29.91602 0.92567
0.02014 29.30353 0.91114
0.02090 28.89040 0.89308
0.02166 29.52309 0.79295
0.02242 29.03009 0.76845
0.02318 28.71274 0.72250
0.02395 28.38360 0.67024
0.02471 28.04755 0.65829
0.02547 27.41982 0.61367
0.02623 27.19172 0.61965
0.02699 26.96700 0.58590
0.02775 27.73122 0.57574
0.02851 26.95120 0.57124
0.02927 25.39828 0.54721
0.03003 26.30073 0.52913
0.03079 25.23175 0.52776
0.03155 25.69341 0.52593
0.03231 25.45781 0.50411
0.03307 24.41664 0.47625
0.03383 24.59218 0.47594
0.03459 23.71494 0.45700
0.03535 23.04758 0.45202
0.03611 23.32339 0.45482
0.03687 22.94257 0.43255
0.03763 22.08078 0.42696
0.03839 21.84706 0.41741
0.03915 21.73911 0.39444
0.03991 21.30385 0.40276
0.04067 20.70926 0.39175
0.04143 20.45573 0.38497
0.04219 20.68364 0.37545
0.04295 20.00132 0.37073
0.04371 19.84316 0.37592
0.04447 19.45171 0.36831
0.04523 19.12481 0.34834
0.04599 18.55141 0.35401
0.04675 18.19633 0.34740
0.04751 17.89894 0.33102
0.04827 17.88796 0.31810
0.04903 17.31464 0.32356
0.04979 17.32541 0.31576
0.05055 16.83742 0.31642
0.05131 16.73203 0.31925
0.05207 16.36935 0.31339
0.05283 15.68597 0.30217
0.05359 15.27290 0.30648
0.05435 15.22021 0.29877
0.05511 14.96755 0.30061
0.05587 14.61218 0.28702
0.05663 14.25547 0.29145
0.05739 13.90533 0.28281
0.05815 13.58242 0.28141
0.05891 13.35987 0.28256
0.05967 12.88456 0.26951
0.06043 12.64254 0.27114
0.06119 12.19465 0.26435
0.06195 11.82742 0.26595
0.06271 11.53771 0.26406
0.06347 11.84169 0.26026
0.06423 10.97707 0.25510
0.06499 11.09419 0.25132
0.06575 10.71958 0.25121
0.06651 10.63257 0.25046
0.06727 10.41162 0.24299
0.06803 10.31622 0.24262
0.06879 9.85486 0.24211
0.06955 9.61413 0.23800
0.07031 9.29759 0.23680
0.07107 9.12858 0.23392
0.07183 8.69978 0.23691
0.07259 8.66021 0.23319
0.07335 8.44967 0.22351
0.07412 8.14401 0.21719
0.07488 7.88160 0.22238
0.07564 7.46121 0.21824
0.07640 7.36190 0.21915
0.07716 7.22618 0.21299
0.07792 7.31187 0.21754
0.07868 6.86519 0.20770
0.07944 6.74141 0.20454
0.08020 6.70105 0.20617
0.08096 6.40793 0.20536
0.08172 6.50516 0.20277
0.08248 6.14014 0.20033
0.08324 5.52969 0.19709
0.08400 5.71866 0.20258
0.08476 5.49980 0.20414
0.08552 5.29138 0.20132
0.08628 5.25554 0.20204
0.08704 5.00281 0.20023
0.08780 4.95542 0.19834
0.08856 4.75120 0.20192
0.08932 4.57741 0.20110
0.09008 4.52146 0.20506
0.09084 4.26955 0.20464
0.09160 4.30193 0.20351
0.09236 3.99826 0.20373
0.09312 3.84921 0.20742
0.09388 3.55634 0.21027
0.09464 3.72538 0.20559
0.09540 3.62011 0.19904
0.09616 3.52299 0.19433
0.09692 3.37157 0.19727
0.09768 3.04508 0.19738
0.09844 3.04591 0.19624
0.09920 2.95784 0.18613
0.09996 2.78826 0.18935
0.10072 2.76270 0.18902
0.10148 2.67702 0.18658
0.10224 2.81943 0.18612
0.10300 2.54906 0.17882
0.10376 2.44969 0.17369
0.10452 2.39042 0.17315
0.10528 2.29428 0.17228
0.10604 1.89398 0.17048
0.10680 2.04552 0.16708
0.10756 1.89516 0.16799
0.10832 1.94749 0.16810
0.10908 1.87902 0.16946
0.10984 1.86708 0.16823
0.11060 1.56172 0.16633
0.11136 1.61672 0.16394
0.11212 1.58201 0.16402
0.11288 1.45833 0.16232
0.11364 1.43222 0.16191
0.11440 1.53274 0.15965
0.11516 1.33505 0.15914
0.11592 1.13085 0.15563
0.11668 1.24998 0.15662
0.11744 0.93091 0.15259
0.11820 1.12680 0.15020
0.11896 1.19707 0.15180
0.11972 0.74648 0.15233
0.12048 0.82812 0.15248
0.12124 1.01031 0.14975
0.12200 0.81032 0.14804
0.12276 0.88355 0.15019
0.12352 0.85455 0.14558
0.12428 0.68212 0.14481
0.12504 0.61077 0.14477
0.12580 0.77835 0.14466
0.12656 0.63338 0.14215
0.12732 0.52607 0.14130
0.12808 0.55782 0.14012
0.12884 0.75358 0.14247
0.12960 0.76344 0.13928
0.13036 0.42430 0.13928
0.13112 0.59181 0.13680
0.13188 0.53965 0.13658
0.13264 0.37167 0.13605
0.13340 0.23129 0.13984
0.13416 0.25982 0.13777
0.13492 0.45413 0.13316
0.13568 0.25186 0.13221
0.13644 0.21209 0.13150
0.13720 0.46464 0.13132
0.13796 0.36283 0.13324
0.13873 0.29814 0.13055
0.13949 0.38195 0.13090
0.14025 0.30122 0.13019
0.14101 0.34415 0.12779
0.14177 0.21777 0.12767
0.14253 0.30899 0.12849
0.14329 0.29076 0.12799
0.14405 0.25201 0.12932
0.14481 0.29127 0.12971
0.14557 0.14156 0.12775
0.14633 0.18211 0.12507
0.14709 0.20498 0.12506
0.14785 0.29593 0.12672
0.14861 0.20084 0.12397
0.14937 0.19213 0.12543
0.15013 0.30518 0.12616
0.15089 0.13251 0.12325
0.15165 0.16990 0.12407
0.15241 0.12022 0.12448
0.15317 0.17726 0.12097
0.15393 0.17657 0.12122
0.15469 -0.09874 0.12048
0.15545 0.23120 0.12111
0.15621 0.16237 0.12107
0.15697 0.28380 0.12022
0.15773 0.11694 0.12028
0.15849 0.11730 0.11836
0.15925 0.24799 0.11867
0.16001 -0.02954 0.11880
0.16077 0.14435 0.11862
0.16153 0.17843 0.11701
0.16229 0.24070 0.11770
0.16305 -0.01812 0.11679
0.16381 0.20290 0.11705
0.16457 0.38495 0.11781
0.16533 0.19921 0.11864
0.16609 0.20245 0.11656
0.16685 0.16807 0.11691
0.16761 0.19131 0.11639
0.16837 0.15545 0.11576
0.16913 0.22993 0.11504
0.16989 0.07130 0.11243
0.17065 0.20629 0.11344
0.17141 0.12257 0.11439
0.17217 0.23622 0.11528
0.17293 0.21587 0.11598
0.17369 0.30353 0.11505
0.17445 0.24981 0.11621
0.17521 0.01582 0.11770
0.17597 0.24453 0.11691
0.17673 0.26664 0.11748
0.17749 0.21232 0.11782
0.17825 0.26617 0.11923
0.17901 0.02343 0.11920
0.17977 0.14580 0.12030
0.18053 0.18026 0.12105
0.18129 0.20246 0.12119
0.18205 0.37213 0.12354
0.18281 0.16852 0.12123
0.18357 0.38554 0.12525
0.18433 0.15063 0.12426
0.18509 0.28231 0.12609
0.18585 0.21128 0.12509
0.18661 0.26179 0.12487
0.18737 0.19564 0.12486
0.18813 0.16144 0.12692
0.18889 0.09591 0.12551
0.18965 0.29163 0.12612
0.19041 0.18301 0.12547
0.19117 0.39026 0.12850
0.19193 0.34411 0.12641
0.19269 0.34620 0.12672
0.19345 0.19499 0.12789
0.19421 0.34276 0.12874
0.19497 0.43706 0.12557
0.19573 0.43922 0.12753
0.19649 0.25947 0.12821
0.19725 0.32052 0.12872
0.19801 0.27808 0.12995
0.19877 0.34049 0.12759
0.19953 0.23238 0.12890
0.20029 0.28353 0.12660
0.20105 0.33265 0.12818
0.20181 0.43263 0.12812
0.20257 0.28084 0.13007
0.20333 0.18994 0.12718
0.20409 0.18172 0.12748
0.20485 0.40458 0.12846
0.20561 0.33568 0.12747
0.20637 0.18295 0.12991
0.20713 0.33586 0.12802
0.20789 0.30517 0.12991
0.20865 0.19598 0.12894
0.20941 0.01331 0.12898
0.21017 0.24621 0.12825
0.21093 0.30457 0.12908
0.21169 0.34507 0.12987
0.21245 0.34472 0.12868
0.21321 0.45474 0.12790
0.21397 0.24586 0.12974
0.21473 0.37039 0.12963
0.21549 0.12231 0.13021
0.21625 0.28214 0.12892
0.21701 0.23444 0.12692
0.21777 0.40514 0.12900
0.21853 0.23207 0.12793
0.21929 0.18196 0.12946
0.22005 0.26978 0.12781
0.22081 0.31552 0.12805
0.22157 0.06670 0.12475
0.22233 0.19883 0.12577
0.22309 0.17840 0.12533
0.22385 0.19520 0.12680
0.22461 0.15967 0.12537
0.22537 0.15314 0.12497
0.22613 0.28845 0.12545
0.22689 0.18927 0.12357
0.22765 0.26679 0.12393
0.22841 0.20125 0.12298
0.22917 0.18480 0.12150
0.22993 0.38514 0.11920
0.23069 0.17679 0.12133
0.23145 0.13395 0.12066
0.23221 0.09109 0.11818
0.23297 0.23109 0.11988
0.23373 0.19499 0.12123
0.23449 0.11682 0.11984
0.23525 0.08511 0.11764
0.23601 0.14374 0.11792
0.23677 0.17773 0.11687
0.23753 0.09734 0.11792
0.23829 0.23106 0.11757
0.23905 0.13828 0.11612
0.23981 0.28576 0.11664
0.24057 0.17144 0.11389
0.24133 0.20190 0.11677
0.24209 0.19825 0.11415
0.24285 0.27679 0.11439
0.24361 0.24328 0.11350
0.24437 0.16920 0.11390
0.24513 0.16029 0.11350
0.24589 0.15270 0.11517
0.24665 0.16128 0.11269
0.24741 -0.02030 0.11146
0.24817 0.17563 0.11255
0.24893 0.15879 0.11385
0.24969 0.24655 0.11118
0.25045 0.21328 0.11053
0.25121 0.13282 0.11144
0.25197 0.13730 0.11035
0.25273 0.21717 0.10967
0.25349 0.07835 0.10884
0.25425 0.12050 0.10957
0.25501 -0.01707 0.10834
0.25577 0.12591 0.10867
0.25653 -0.04521 0.10880
0.25729 0.11053 0.10856
0.25805 0.18136 0.10628
0.25881 0.12427 0.10848
0.25957 -0.04867 0.10791
0.26033 0.01614 0.10577
0.26109 0.17091 0.10541
0.26185 0.06843 0.10597
0.26261 0.14907 0.10837
0.26337 0.07559 0.10434
0.26413 0.08477 0.10381
0.26489 0.10766 0.10400
0.26565 0.16685 0.10492
0.26641 0.10112 0.10567
0.26717 0.16907 0.10531
0.26793 0.11638 0.10438
0.26869 0.12906 0.10395
0.26945 0.10405 0.10498
0.27021 0.19358 0.10391
0.27097 0.19391 0.10402
0.27172 0.14876 0.10313
0.27248 -0.05460 0.10357
0.27324 0.09724 0.10192
0.27400 0.05655 0.10177
0.27476 0.06209 0.10083
0.27552 -0.03029 0.10198
0.27628 -0.00019 0.10192
0.27704 0.10773 0.10109
0.27780 0.14258 0.10109
0.27856 0.06283 0.10006
0.27932 0.00256 0.10083
0.28008 0.15825 0.09911
0.28084 0.11406 0.09964
0.28160 0.00538 0.09969
0.28236 0.10740 0.09921
0.28312 0.10151 0.09907
0.28388 -0.00578 0.10199
0.28464 0.08876 0.09889
0.28540 0.07491 0.09996
0.28616 0.17412 0.09925
0.28692 -0.08143 0.10026
0.28768 0.13571 0.09968
0.28844 0.08809 0.10006
0.28920 -0.01708 0.09875
0.28996 0.07560 0.09939
0.29072 -0.09376 0.10020
0.29148 0.05875 0.09909
0.29224 -0.02096 0.10099
0.29300 -0.03177 0.09834
0.29376 0.15310 0.10172
0.29452 0.03793 0.09970
0.29528 0.06145 0.10123
0.29604 -0.02096 0.10020
0.29680 0.01678 0.09933
0.29756 0.05539 0.09871
0.29832 0.18186 0.09980
0.29908 0.27190 0.10103
0.29984 0.14552 0.09945
0.30060 0.07574 0.09849
0.30136 -0.05973 0.09844
0.30212 0.03872 0.09905
0.30288 0.08161 0.09794
0.30364 0.09104 0.09800
0.30440 0.00933 0.09895
0.30516 -0.01432 0.09826
0.30592 0.05232 0.09957
0.30668 0.04883 0.09942
0.30744 0.05764 0.09899
0.30820 0.09312 0.10034
0.30896 0.02455 0.09990
0.30972 0.05153 0.09887
0.31048 -0.00632 0.10032
0.31124 0.04830 0.09982
0.31200 0.02841 0.09891
0.31276 0.09404 0.10002
0.31352 0.07271 0.10034
0.31428 0.06223 0.10048
0.31504 0.20729 0.10297
0.31580 0.06582 0.10248
0.31656 0.11956 0.10143
0.31732 0.17447 0.10277
0.31808 0.01010 0.10492
0.31883 0.10339 0.10374
0.31959 0.08170 0.10390
0.32035 0.08229 0.10434
0.32111 -0.10747 0.10458
0.32187 0.08424 0.10442
0.32263 0.02226 0.10468
0.32339 0.14241 0.10747
0.32415 0.00651 0.10537
0.32491 0.09118 0.10611
0.32567 0.07393 0.10587
0.32643 -0.01916 0.10633
0.32719 0.05689 0.10797
0.32795 0.19173 0.10539
0.32871 -0.06414 0.10601
0.32947 -0.05141 0.10682
0.33023 0.10648 0.10605
0.33099 0.07829 0.10660
0.33175 0.08630 0.10684
0.33251 -0.03059 0.10799
0.33327 -0.05540 0.10726
0.33403 -0.00992 0.10668
0.33479 -0.03781 0.10779
0.33555 -0.00515 0.10692
0.33631 -0.05965 0.10777
0.33707 0.06943 0.10797
0.33783 -0.16066 0.10924
0.33859 0.01133 0.10898
0.33935 -0.05746 0.10910
0.34011 -0.00022 0.11023
0.34087 0.15076 0.11060
0.34163 0.12506 0.10763
0.34239 0.07049 0.10964
0.34315 0.05963 0.11001
0.34391 -0.03920 0.10968
0.34467 -0.16904 0.10852
0.34543 0.01985 0.10894
0.34619 -0.04157 0.11007
0.34695 0.00022 0.10971
0.34771 0.13738 0.11055
0.34847 -0.01753 0.10860
0.34922 0.09655 0.10940
0.34998 0.08034 0.11118
0.35074 0.11464 0.10981
0.35150 0.03963 0.10730
0.35226 0.01670 0.10555
0.35302 0.03143 0.10635
0.35378 -0.03119 0.10496
0.35454 0.15286 0.10353
0.35530 -0.06008 0.10551
0.35606 -0.03758 0.10779
0.35682 0.02225 0.10767
0.35758 -0.07272 0.10660
0.35834 0.02520 0.10692
0.35910 0.02626 0.10845
0.35986 -0.06626 0.10694
0.36062 -0.02241 0.10686
0.36138 -0.04009 0.10847
0.36214 0.09962 0.10628
0.36290 0.05746 0.10662
0.36366 -0.04084 0.10627
0.36442 0.00425 0.10718
0.36518 0.05187 0.10690
0.36594 0.01196 0.10961
0.36670 0.05699 0.10841
0.36746 0.03792 0.10866
0.36822 -0.00101 0.10914
0.36898 0.03238 0.10898
0.36974 -0.08892 0.10989
0.37050 0.03594 0.11132
0.37126 -0.11385 0.11180
0.37202 0.07440 0.11249
0.37277 -0.07111 0.11279
0.37353 0.02054 0.11474
0.37429 0.06516 0.11487
0.37505 -0.01829 0.11663
0.37581 0.10670 0.11583
0.37657 -0.02115 0.11768
0.37733 0.04885 0.11615
0.37809 0.10082 0.11802
0.37885 0.04013 0.11941
0.37961 0.09701 0.11782
0.38037 -0.10679 0.12062
0.38113 0.07451 0.12087
0.38189 0.12863 0.12215
0.38265 -0.04849 0.12175
0.38341 0.07765 0.12541
0.38417 0.09681 0.12268
0.38493 0.07349 0.12468
0.38569 0.06179 0.12770
0.38645 0.04867 0.12579
0.38721 0.01181 0.12736
0.38797 0.04672 0.12862
0.38873 0.04028 0.12918
0.38949 0.10674 0.14906
0.39025 -0.04953 0.13019
0.39101 0.14702 0.13417
0.39177 -0.03828 0.13306
0.39252 -0.13495 0.13390
0.39328 0.14272 0.13679
0.39404 0.17122 0.13489
0.39480 0.02760 0.13627
0.39556 0.11789 0.13891
0.39632 0.09944 0.14004
0.39708 0.05289 0.13902
0.39784 0.18578 0.14305
0.39860 0.07288 0.14287
0.39936 0.11433 0.14178
0.40012 0.09543 0.14266
0.40088 0.10346 0.14317
0.40164 -0.05263 0.14605
0.40240 0.04537 0.14355
0.40316 0.15692 0.14745
0.40392 0.06805 0.14841
0.40468 0.33378 0.33660
0.40544 -0.00952 0.14739
0.40620 -0.11173 0.14514
0.40696 0.20229 0.14985
0.40772 0.09383 0.14844
0.40848 0.26000 0.15268
0.40924 -0.19718 0.15136
0.40999 0.07703 0.15260
0.41075 0.07863 0.15313
0.41151 -0.07631 0.15166
0.41227 0.18511 0.15427
0.41303 0.10418 0.15326
0.41379 0.00079 0.15170
0.41455 0.08121 0.14982
0.41531 0.18837 0.15539
0.41607 -0.06452 0.15546
0.41683 0.14230 0.15990
0.41759 0.03133 0.16139
0.41835 0.05946 0.15840
0.41911 -0.18437 0.16225
0.41987 -0.09061 0.15810
0.42063 0.10901 0.15834
0.42139 0.24232 0.16514
0.42215 -0.00791 0.16165
0.42291 0.21198 0.16433
0.42367 0.04037 0.16776
0.42443 0.01789 0.16690
0.42519 -0.01408 0.16801
0.42594 0.12159 0.16945
0.42670 0.01993 0.17746
0.42746 -0.09395 0.17196
0.42822 0.24485 0.17497
0.42898 0.06958 0.17543
0.42974 0.07661 0.18018
0.43050 0.13095 0.18313
0.43126 0.20337 0.18626
0.43202 0.06657 0.18883
0.43278 -0.08225 0.19344
0.43354 -0.03791 0.18618
0.43430 0.34209 0.19198
0.43506 0.01058 0.18891
