# Supplementary material for: De novo design of proteins housing excitonically coupled chlorophyll special pairs
Source: Nat Chem Biol. 2024 Jun 3;20(7):906–15. doi: 10.1038/s41589-024-01626-0 (PMC11213709; doi:10.1038/s41589-024-01626-0)
Supplement: Supplementary file 5 — Raw SAXS data for SP1, SP2 and SP3 apo proteins. [file 41589_2024_1626_MOESM5_ESM.zip › SAXS_data_Fig2/SP1_166uM/Buffer1/SP1_166uM_snap_00035.sub.1.dat]

0.01026 37.43183 7.98869
0.01102 33.59735 5.09206
0.01178 32.36489 3.29841
0.01254 31.84792 2.31926
0.01330 33.38084 1.98936
0.01406 32.13649 1.67726
0.01482 31.45042 1.46141
0.01558 30.55836 1.33651
0.01634 31.18662 1.22862
0.01710 30.92019 1.17091
0.01786 30.94087 1.05717
0.01862 29.97401 1.00817
0.01938 30.60847 0.93331
0.02014 29.14961 0.90450
0.02090 29.59428 0.85154
0.02166 29.54418 0.82425
0.02242 29.31324 0.77104
0.02318 28.99214 0.69579
0.02395 29.12487 0.68972
0.02471 27.99497 0.65625
0.02547 27.07502 0.64309
0.02623 28.17072 0.60400
0.02699 27.78282 0.60724
0.02775 26.15814 0.58163
0.02851 26.50130 0.55002
0.02927 25.45562 0.54743
0.03003 26.28547 0.53998
0.03079 25.50328 0.52828
0.03155 25.40955 0.51794
0.03231 25.37508 0.49588
0.03307 24.57513 0.47090
0.03383 24.03237 0.47290
0.03459 24.04162 0.47753
0.03535 23.58505 0.47452
0.03611 23.45988 0.44367
0.03687 22.88609 0.43204
0.03763 22.22179 0.42130
0.03839 22.47902 0.40899
0.03915 21.76807 0.40881
0.03991 21.76791 0.40218
0.04067 21.06155 0.39702
0.04143 20.82369 0.39249
0.04219 20.42231 0.37095
0.04295 20.03345 0.36940
0.04371 19.91328 0.36959
0.04447 19.18875 0.35124
0.04523 18.85293 0.34796
0.04599 19.00977 0.34740
0.04675 18.24622 0.33779
0.04751 18.00211 0.33931
0.04827 17.86237 0.33944
0.04903 17.62046 0.32750
0.04979 17.04343 0.32905
0.05055 17.36864 0.32421
0.05131 16.78046 0.31633
0.05207 16.67225 0.31334
0.05283 15.79767 0.31475
0.05359 15.69576 0.31188
0.05435 15.20357 0.30146
0.05511 14.91175 0.30877
0.05587 14.34472 0.29578
0.05663 14.27440 0.28866
0.05739 13.85869 0.28641
0.05815 13.63577 0.28513
0.05891 13.28153 0.28242
0.05967 13.26373 0.27197
0.06043 12.81691 0.27045
0.06119 12.29312 0.26254
0.06195 12.50904 0.26158
0.06271 11.74946 0.26090
0.06347 11.56981 0.25785
0.06423 11.52843 0.25564
0.06499 11.17443 0.25440
0.06575 10.47557 0.24727
0.06651 10.80151 0.25006
0.06727 10.13587 0.24953
0.06803 10.11883 0.24769
0.06879 10.04077 0.24268
0.06955 9.50924 0.23826
0.07031 9.40154 0.23576
0.07107 9.45740 0.23485
0.07183 9.01238 0.22853
0.07259 8.86057 0.22805
0.07335 8.35639 0.22186
0.07412 8.08598 0.22082
0.07488 7.92207 0.21912
0.07564 7.75997 0.22162
0.07640 7.68524 0.21660
0.07716 7.27779 0.21680
0.07792 7.10769 0.20921
0.07868 6.93272 0.21378
0.07944 6.67447 0.21139
0.08020 6.66729 0.20742
0.08096 6.40371 0.20277
0.08172 6.22154 0.20413
0.08248 6.32048 0.20177
0.08324 5.90064 0.19590
0.08400 5.75904 0.19724
0.08476 5.67268 0.20140
0.08552 5.23575 0.20492
0.08628 5.49419 0.20133
0.08704 5.33487 0.20029
0.08780 4.75580 0.19999
0.08856 4.60242 0.20035
0.08932 4.52614 0.20387
0.09008 4.38051 0.20619
0.09084 4.50938 0.20673
0.09160 4.16605 0.20102
0.09236 4.09984 0.20693
0.09312 4.02951 0.20526
0.09388 3.84432 0.20152
0.09464 3.52087 0.20776
0.09540 3.93768 0.19065
0.09616 3.42094 0.19900
0.09692 3.52141 0.19643
0.09768 3.08519 0.19174
0.09844 3.12849 0.19260
0.09920 2.95745 0.18976
0.09996 2.85221 0.18792
0.10072 2.63799 0.18842
0.10148 2.88648 0.18685
0.10224 2.64413 0.18195
0.10300 2.60033 0.17807
0.10376 2.42099 0.17665
0.10452 2.38928 0.17593
0.10528 2.08718 0.17479
0.10604 2.13993 0.17412
0.10680 2.12889 0.16954
0.10756 1.97749 0.16859
0.10832 1.94753 0.17101
0.10908 1.70554 0.16768
0.10984 1.74545 0.16817
0.11060 1.72219 0.16772
0.11136 1.74203 0.16379
0.11212 1.38813 0.16445
0.11288 1.37830 0.16279
0.11364 1.56730 0.15785
0.11440 1.49260 0.15989
0.11516 1.28002 0.15737
0.11592 1.15283 0.15314
0.11668 1.13196 0.15694
0.11744 0.98650 0.15483
0.11820 0.90186 0.15534
0.11896 0.90381 0.15008
0.11972 1.17422 0.15257
0.12048 0.95298 0.15249
0.12124 0.88371 0.14918
0.12200 0.73622 0.14943
0.12276 0.76618 0.14524
0.12352 0.91594 0.14553
0.12428 0.76198 0.14612
0.12504 0.49219 0.14764
0.12580 0.45636 0.14396
0.12656 0.63353 0.14354
0.12732 0.72659 0.14027
0.12808 0.57515 0.14209
0.12884 0.59326 0.14070
0.12960 0.59087 0.13833
0.13036 0.43141 0.13964
0.13112 0.55421 0.13761
0.13188 0.34173 0.13439
0.13264 0.48492 0.13774
0.13340 0.29685 0.13630
0.13416 0.32832 0.13641
0.13492 0.41384 0.13649
0.13568 0.33090 0.13343
0.13644 0.39129 0.13064
0.13720 0.07975 0.13227
0.13796 0.48209 0.13121
0.13873 0.28580 0.13294
0.13949 0.28979 0.13207
0.14025 0.33210 0.13305
0.14101 0.23547 0.12995
0.14177 0.17890 0.13068
0.14253 0.22176 0.12959
0.14329 0.37882 0.12808
0.14405 0.17427 0.12801
0.14481 0.02831 0.12799
0.14557 0.15397 0.12761
0.14633 0.25919 0.12720
0.14709 0.10980 0.12611
0.14785 0.13971 0.12506
0.14861 0.37611 0.12575
0.14937 0.14841 0.12367
0.15013 0.16719 0.12479
0.15089 0.18324 0.12339
0.15165 0.24188 0.12522
0.15241 0.09833 0.12190
0.15317 0.31391 0.12311
0.15393 0.17222 0.12333
0.15469 0.23660 0.12210
0.15545 0.26568 0.12194
0.15621 0.13942 0.12125
0.15697 -0.00987 0.12086
0.15773 0.15700 0.12067
0.15849 0.16419 0.11974
0.15925 0.09305 0.12034
0.16001 0.03586 0.11867
0.16077 0.16744 0.11883
0.16153 0.17645 0.11859
0.16229 0.13512 0.11859
0.16305 0.14109 0.11684
0.16381 0.03236 0.11856
0.16457 0.12248 0.11685
0.16533 0.20228 0.11673
0.16609 0.18944 0.11516
0.16685 0.23942 0.11493
0.16761 0.21965 0.11437
0.16837 0.26864 0.11727
0.16913 0.20628 0.11415
0.16989 0.16535 0.11602
0.17065 0.24452 0.11372
0.17141 0.20183 0.11580
0.17217 0.15635 0.11477
0.17293 0.16654 0.11542
0.17369 0.14183 0.11681
0.17445 0.28190 0.11469
0.17521 0.28180 0.11655
0.17597 0.18275 0.11782
0.17673 0.14291 0.11766
0.17749 0.18118 0.11832
0.17825 0.20016 0.11954
0.17901 0.05943 0.11883
0.17977 0.22072 0.11970
0.18053 0.09604 0.12050
0.18129 0.33145 0.12299
0.18205 0.15837 0.12376
0.18281 0.18795 0.12268
0.18357 0.27860 0.12440
0.18433 0.38764 0.12368
0.18509 0.20861 0.12452
0.18585 0.22998 0.12517
0.18661 0.30549 0.12514
0.18737 0.40837 0.12509
0.18813 0.45094 0.12618
0.18889 0.20299 0.12611
0.18965 0.29590 0.12604
0.19041 0.40065 0.12426
0.19117 0.39089 0.12551
0.19193 0.28798 0.12551
0.19269 0.22714 0.12844
0.19345 0.20173 0.12572
0.19421 0.47989 0.12713
0.19497 0.30727 0.12670
0.19573 0.32453 0.12951
0.19649 0.03624 0.12761
0.19725 0.30021 0.12838
0.19801 0.33656 0.12603
0.19877 0.27724 0.12908
0.19953 0.33402 0.12846
0.20029 0.32315 0.12842
0.20105 0.15122 0.12767
0.20181 0.25648 0.12773
0.20257 0.12472 0.12884
0.20333 0.35292 0.12697
0.20409 0.23468 0.12848
0.20485 0.30906 0.12600
0.20561 0.29791 0.12753
0.20637 0.26622 0.12866
0.20713 0.24083 0.13016
0.20789 0.21002 0.12722
0.20865 0.20697 0.12943
0.20941 0.19154 0.13024
0.21017 0.24158 0.12866
0.21093 0.18340 0.12987
0.21169 0.29213 0.12977
0.21245 0.20722 0.12902
0.21321 0.47032 0.12802
0.21397 0.28544 0.12883
0.21473 0.28391 0.12940
0.21549 0.14932 0.12755
0.21625 0.17142 0.12765
0.21701 0.43046 0.12832
0.21777 0.26940 0.12890
0.21853 0.11912 0.12785
0.21929 0.26605 0.12961
0.22005 0.25950 0.12959
0.22081 0.26955 0.12678
0.22157 0.09368 0.12813
0.22233 0.19928 0.12555
0.22309 0.37912 0.12797
0.22385 0.26072 0.12630
0.22461 0.19043 0.12345
0.22537 0.33068 0.12424
0.22613 0.31204 0.12589
0.22689 0.34001 0.12446
0.22765 0.24504 0.12313
0.22841 0.14648 0.12317
0.22917 0.36320 0.12037
0.22993 0.08756 0.12395
0.23069 0.14215 0.11986
0.23145 0.17364 0.11915
0.23221 0.30688 0.11855
0.23297 0.13248 0.11947
0.23373 0.30193 0.11887
0.23449 0.09920 0.11604
0.23525 0.19650 0.11786
0.23601 0.14846 0.11857
0.23677 0.15823 0.11864
0.23753 0.15237 0.11679
0.23829 0.08320 0.11525
0.23905 0.17234 0.11433
0.23981 0.18059 0.11606
0.24057 0.15925 0.11645
0.24133 0.21075 0.11420
0.24209 0.20740 0.11592
0.24285 0.09736 0.11628
0.24361 0.13444 0.11394
0.24437 0.10903 0.11327
0.24513 0.14120 0.11440
0.24589 0.07172 0.11359
0.24665 0.11041 0.11305
0.24741 0.11671 0.11167
0.24817 0.20408 0.11130
0.24893 0.24601 0.11092
0.24969 0.11123 0.11136
0.25045 0.22277 0.11055
0.25121 0.09065 0.11122
0.25197 0.06801 0.11140
0.25273 0.11814 0.10991
0.25349 0.17363 0.10942
0.25425 0.16438 0.10885
0.25501 0.14394 0.10843
0.25577 0.15059 0.10946
0.25653 0.01237 0.10706
0.25729 0.00526 0.10855
0.25805 -0.01298 0.10706
0.25881 0.13533 0.10736
0.25957 0.08236 0.10734
0.26033 0.20998 0.10625
0.26109 0.16442 0.10530
0.26185 0.15291 0.10607
0.26261 0.08612 0.10750
0.26337 0.06136 0.10391
0.26413 0.23849 0.10401
0.26489 0.09090 0.10445
0.26565 0.22217 0.10413
0.26641 0.08249 0.10419
0.26717 0.12588 0.10328
0.26793 0.20416 0.10417
0.26869 0.13083 0.10350
0.26945 0.18215 0.10229
0.27021 -0.00384 0.10279
0.27097 0.11968 0.10310
0.27172 0.14361 0.10274
0.27248 -0.00933 0.10213
0.27324 0.12326 0.10136
0.27400 0.14251 0.10187
0.27476 -0.10813 0.10140
0.27552 0.09066 0.10112
0.27628 0.06053 0.10098
0.27704 0.04962 0.10068
0.27780 0.07816 0.10079
0.27856 0.10902 0.10169
0.27932 0.10835 0.10025
0.28008 0.11976 0.10157
0.28084 0.07086 0.09965
0.28160 0.01805 0.09858
0.28236 -0.02343 0.10035
0.28312 0.12742 0.09922
0.28388 0.09264 0.09987
0.28464 0.09220 0.09930
0.28540 0.09581 0.09888
0.28616 0.10107 0.09952
0.28692 0.03969 0.09886
0.28768 -0.05007 0.09922
0.28844 -0.01704 0.09955
0.28920 0.08776 0.09945
0.28996 0.01279 0.09878
0.29072 0.12153 0.09900
0.29148 0.07762 0.09882
0.29224 -0.00046 0.09908
0.29300 0.10322 0.10056
0.29376 0.09395 0.09914
0.29452 0.13249 0.10013
0.29528 -0.03330 0.09977
0.29604 0.12096 0.10043
0.29680 0.02712 0.09960
0.29756 0.09293 0.10027
0.29832 0.15732 0.10046
0.29908 0.02715 0.09928
0.29984 0.00389 0.10003
0.30060 -0.05650 0.09958
0.30136 -0.02124 0.09710
0.30212 -0.05086 0.09918
0.30288 0.04123 0.09866
0.30364 0.01956 0.09837
0.30440 0.09479 0.09868
0.30516 0.02081 0.09755
0.30592 -0.01864 0.09840
0.30668 0.03031 0.09962
0.30744 0.07414 0.10059
0.30820 0.02302 0.10185
0.30896 0.16510 0.09946
0.30972 0.10016 0.10189
0.31048 0.08287 0.10029
0.31124 0.04774 0.10073
0.31200 0.00932 0.10001
0.31276 -0.08139 0.10019
0.31352 -0.00823 0.10165
0.31428 0.11005 0.10189
0.31504 -0.06212 0.10259
0.31580 0.08702 0.10352
0.31656 0.05794 0.10239
0.31732 0.14499 0.10473
0.31808 0.00538 0.10544
0.31883 -0.04278 0.10522
0.31959 0.04256 0.10421
0.32035 0.01229 0.10534
0.32111 0.09844 0.10518
0.32187 0.19787 0.10441
0.32263 0.15698 0.10774
0.32339 -0.08773 0.10413
0.32415 -0.07950 0.10530
0.32491 0.08501 0.10423
0.32567 0.01012 0.10556
0.32643 0.14801 0.10692
0.32719 0.18246 0.10623
0.32795 0.09561 0.10482
0.32871 -0.07076 0.10599
0.32947 -0.11691 0.10611
0.33023 0.01003 0.10619
0.33099 0.09362 0.10730
0.33175 0.07765 0.10843
0.33251 0.14003 0.10835
0.33327 0.04862 0.10728
0.33403 -0.09055 0.10816
0.33479 -0.00777 0.10841
0.33555 0.07647 0.10785
0.33631 0.09030 0.10750
0.33707 0.18565 0.10740
0.33783 0.14341 0.10808
0.33859 0.01875 0.10960
0.33935 -0.03198 0.10893
0.34011 0.05478 0.11087
0.34087 0.11073 0.10728
0.34163 0.03940 0.10833
0.34239 0.06110 0.10869
0.34315 0.18592 0.11075
0.34391 -0.02365 0.10974
0.34467 -0.07002 0.10988
0.34543 0.13740 0.10878
0.34619 0.06825 0.11136
0.34695 0.06240 0.11043
0.34771 -0.04310 0.10905
0.34847 -0.06677 0.10924
0.34922 0.00454 0.11039
0.34998 -0.01353 0.10921
0.35074 -0.03886 0.11095
0.35150 -0.05837 0.10792
0.35226 -0.06117 0.10621
0.35302 0.11560 0.10651
0.35378 0.03425 0.10548
0.35454 -0.04285 0.10591
0.35530 0.06092 0.10572
0.35606 -0.13041 0.10682
0.35682 0.03048 0.10611
0.35758 0.14116 0.10568
0.35834 0.02703 0.10772
0.35910 0.12260 0.10653
0.35986 0.08826 0.10722
0.36062 0.05441 0.10643
0.36138 -0.01856 0.10554
0.36214 -0.11020 0.10762
0.36290 0.03777 0.10855
0.36366 0.06474 0.10712
0.36442 0.09546 0.10641
0.36518 -0.03489 0.10683
0.36594 0.00756 0.10805
0.36670 0.01964 0.10867
0.36746 0.00449 0.10891
0.36822 -0.04621 0.10960
0.36898 0.14546 0.11061
0.36974 -0.10454 0.11166
0.37050 -0.00330 0.11049
0.37126 0.07575 0.11301
0.37202 0.10027 0.11132
0.37277 0.13015 0.11289
0.37353 -0.02248 0.11281
0.37429 0.10938 0.11384
0.37505 -0.02391 0.11400
0.37581 -0.00443 0.11644
0.37657 -0.07271 0.11549
0.37733 0.00817 0.11755
0.37809 0.03098 0.11880
0.37885 -0.03986 0.11842
0.37961 0.04639 0.12036
0.38037 0.07608 0.12157
0.38113 0.09438 0.12048
0.38189 0.13863 0.12073
0.38265 0.03470 0.12246
0.38341 0.02343 0.12282
0.38417 0.02543 0.12381
0.38493 0.03742 0.12405
0.38569 -0.11807 0.12555
0.38645 0.03412 0.12767
0.38721 0.17266 0.12761
0.38797 -0.08451 0.12668
0.38873 -0.10059 0.12975
0.38949 0.03184 0.14167
0.39025 0.12902 0.12884
0.39101 0.29379 0.13199
0.39177 0.16722 0.13391
0.39252 0.04173 0.13451
0.39328 0.20971 0.13488
0.39404 0.13158 0.13591
0.39480 -0.08060 0.13945
0.39556 -0.03263 0.13560
0.39632 0.09755 0.13897
0.39708 0.17455 0.13793
0.39784 -0.13760 0.13996
0.39860 0.20414 0.13951
0.39936 0.07001 0.14125
0.40012 0.17805 0.14566
0.40088 0.20034 0.14215
0.40164 -0.00978 0.14450
0.40240 -0.02204 0.14513
0.40316 -0.01972 0.14636
0.40392 -0.00883 0.14411
0.40468 0.08587 0.24085
0.40544 -0.02579 0.14834
0.40620 0.12627 0.14791
0.40696 0.14401 0.15079
0.40772 0.20016 0.14961
0.40848 0.15265 0.15175
0.40924 0.01509 0.14959
0.40999 0.07588 0.15310
0.41075 -0.15402 0.15316
0.41151 0.16681 0.15066
0.41227 -0.07828 0.15595
0.41303 0.09627 0.15697
0.41379 -0.06162 0.15373
0.41455 0.28679 0.15373
0.41531 -0.06607 0.15191
0.41607 0.05986 0.15673
0.41683 0.14761 0.15633
0.41759 0.15225 0.15949
0.41835 0.24655 0.15909
0.41911 -0.14841 0.16052
0.41987 0.10442 0.15785
0.42063 0.16215 0.15924
0.42139 -0.08303 0.16508
0.42215 0.18968 0.16253
0.42291 0.12884 0.16855
0.42367 -0.12128 0.16711
0.42443 0.13384 0.17281
0.42519 -0.04453 0.17146
0.42594 0.29233 0.17090
0.42670 0.14928 0.17243
0.42746 -0.06858 0.17512
0.42822 0.16831 0.17584
0.42898 -0.00912 0.17239
0.42974 -0.04522 0.17883
0.43050 0.16001 0.18508
0.43126 0.08972 0.18919
0.43202 0.04607 0.18836
0.43278 0.01814 0.18057
0.43354 -0.12902 0.18800
0.43430 -0.11430 0.19170
0.43506 0.06579 0.18769
