# Supplementary material for: De novo design of proteins housing excitonically coupled chlorophyll special pairs
Source: Nat Chem Biol. 2024 Jun 3;20(7):906–15. doi: 10.1038/s41589-024-01626-0 (PMC11213709; doi:10.1038/s41589-024-01626-0)
Supplement: Supplementary file 5 — Raw SAXS data for SP1, SP2 and SP3 apo proteins. [file 41589_2024_1626_MOESM5_ESM.zip › SAXS_data_Fig2/SP1_166uM/Buffer1/SP1_166uM_snap_00013.sub.1.dat]

0.01026 36.30062 8.18876
0.01102 32.45270 4.47494
0.01178 32.33269 3.81946
0.01254 33.82966 2.57264
0.01330 32.22600 2.10071
0.01406 32.51931 1.63325
0.01482 32.20714 1.44534
0.01558 31.14338 1.40032
0.01634 30.23461 1.22007
0.01710 31.21073 1.10093
0.01786 30.60848 1.08357
0.01862 31.42201 0.98594
0.01938 29.17386 0.92711
0.02014 29.28714 0.91167
0.02090 30.13522 0.82602
0.02166 28.70222 0.75774
0.02242 28.76271 0.73568
0.02318 29.25257 0.71363
0.02395 27.43268 0.70349
0.02471 26.71138 0.69219
0.02547 27.01402 0.64181
0.02623 27.61736 0.63993
0.02699 26.28952 0.59676
0.02775 26.79109 0.59192
0.02851 26.30316 0.57648
0.02927 26.17975 0.53853
0.03003 24.98048 0.52229
0.03079 24.98055 0.51954
0.03155 25.00339 0.50498
0.03231 24.50602 0.48221
0.03307 23.98660 0.48289
0.03383 23.72122 0.46005
0.03459 23.11701 0.46393
0.03535 23.13172 0.44056
0.03611 23.26343 0.45199
0.03687 22.93044 0.43151
0.03763 21.62347 0.41844
0.03839 22.00268 0.42400
0.03915 21.83140 0.41692
0.03991 21.10780 0.39897
0.04067 20.89903 0.39159
0.04143 21.06094 0.39961
0.04219 20.38248 0.36572
0.04295 20.09167 0.37527
0.04371 19.91058 0.37267
0.04447 19.13535 0.35417
0.04523 19.17618 0.35599
0.04599 19.18365 0.35323
0.04675 19.07423 0.35551
0.04751 17.97526 0.33294
0.04827 17.76342 0.33144
0.04903 17.22147 0.33498
0.04979 17.53664 0.32867
0.05055 17.29906 0.32691
0.05131 16.86004 0.32100
0.05207 16.45031 0.30889
0.05283 15.76999 0.30916
0.05359 15.80954 0.31110
0.05435 15.32351 0.29131
0.05511 15.21086 0.29473
0.05587 15.19963 0.29915
0.05663 14.26637 0.29229
0.05739 14.35311 0.28320
0.05815 14.00645 0.28508
0.05891 13.77405 0.27730
0.05967 13.36684 0.27256
0.06043 13.30250 0.27990
0.06119 12.56038 0.26892
0.06195 12.56076 0.26446
0.06271 12.29275 0.26221
0.06347 11.86487 0.26271
0.06423 11.53511 0.25390
0.06499 11.21209 0.25500
0.06575 10.74018 0.25306
0.06651 10.83331 0.25034
0.06727 10.49986 0.24546
0.06803 10.31250 0.24764
0.06879 10.21770 0.24216
0.06955 9.74022 0.23962
0.07031 9.38108 0.23756
0.07107 9.41435 0.23240
0.07183 8.82320 0.23625
0.07259 8.98926 0.23105
0.07335 8.36452 0.22373
0.07412 8.10472 0.22269
0.07488 8.10443 0.22562
0.07564 7.75582 0.22126
0.07640 7.67313 0.21746
0.07716 7.51120 0.21715
0.07792 7.32773 0.20826
0.07868 7.26465 0.20787
0.07944 7.09811 0.20796
0.08020 6.48957 0.20299
0.08096 6.87471 0.20843
0.08172 6.20051 0.20451
0.08248 6.05670 0.19770
0.08324 6.05494 0.20294
0.08400 5.96539 0.19865
0.08476 5.53751 0.20004
0.08552 5.58231 0.20768
0.08628 5.39351 0.20036
0.08704 4.95696 0.20017
0.08780 4.99654 0.19803
0.08856 4.95102 0.20257
0.08932 4.63016 0.19990
0.09008 4.45972 0.20663
0.09084 4.09704 0.20358
0.09160 4.26381 0.21043
0.09236 3.95084 0.20647
0.09312 4.29879 0.20813
0.09388 3.64264 0.20784
0.09464 3.91219 0.20547
0.09540 3.82633 0.20086
0.09616 3.39721 0.19688
0.09692 3.24571 0.19808
0.09768 3.39299 0.19738
0.09844 3.14255 0.19707
0.09920 2.73567 0.19302
0.09996 3.14432 0.18993
0.10072 3.00931 0.18983
0.10148 2.63318 0.18474
0.10224 2.54012 0.18197
0.10300 2.56606 0.18088
0.10376 2.46225 0.17642
0.10452 2.14421 0.17681
0.10528 2.20795 0.17248
0.10604 2.19571 0.17326
0.10680 2.13808 0.16756
0.10756 2.15892 0.16860
0.10832 1.74232 0.16940
0.10908 1.76494 0.17005
0.10984 1.73471 0.16707
0.11060 1.44328 0.16634
0.11136 1.56756 0.16382
0.11212 1.36532 0.16247
0.11288 1.33620 0.16306
0.11364 1.45077 0.15949
0.11440 1.25039 0.16241
0.11516 1.11905 0.15929
0.11592 1.07434 0.16086
0.11668 1.04691 0.15703
0.11744 0.99106 0.15463
0.11820 1.11727 0.15224
0.11896 0.89568 0.15174
0.11972 0.91336 0.14888
0.12048 0.93108 0.14932
0.12124 0.89511 0.14943
0.12200 0.90889 0.15105
0.12276 0.62320 0.14905
0.12352 0.79862 0.14774
0.12428 0.81618 0.14596
0.12504 0.65055 0.14462
0.12580 0.61724 0.14381
0.12656 0.62342 0.14593
0.12732 0.66759 0.14414
0.12808 0.33877 0.14066
0.12884 0.59600 0.13943
0.12960 0.36435 0.14161
0.13036 0.35509 0.13910
0.13112 0.22670 0.13973
0.13188 0.26817 0.13737
0.13264 0.14347 0.13719
0.13340 0.50857 0.13830
0.13416 0.24876 0.13580
0.13492 0.37916 0.13679
0.13568 0.23140 0.13433
0.13644 0.30831 0.13271
0.13720 0.42002 0.13143
0.13796 0.17616 0.13151
0.13873 0.25950 0.13163
0.13949 0.08124 0.12984
0.14025 -0.07424 0.13065
0.14101 0.05829 0.13076
0.14177 -0.00665 0.12953
0.14253 0.18985 0.12774
0.14329 0.18399 0.12794
0.14405 0.27302 0.12710
0.14481 0.09922 0.12814
0.14557 0.07479 0.12929
0.14633 0.19785 0.12743
0.14709 0.04339 0.12797
0.14785 0.07215 0.12449
0.14861 0.16390 0.12558
0.14937 -0.00223 0.12636
0.15013 0.26562 0.12439
0.15089 0.06251 0.12508
0.15165 0.08498 0.12197
0.15241 0.05696 0.12375
0.15317 0.16611 0.12432
0.15393 0.03259 0.12426
0.15469 0.05464 0.12238
0.15545 -0.00748 0.12230
0.15621 0.04417 0.12108
0.15697 0.06039 0.12106
0.15773 0.18849 0.12192
0.15849 0.07840 0.12097
0.15925 -0.02319 0.11969
0.16001 0.00417 0.12098
0.16077 0.04541 0.12022
0.16153 -0.03373 0.11901
0.16229 0.01403 0.11805
0.16305 -0.04156 0.12016
0.16381 0.00187 0.11673
0.16457 0.05283 0.11711
0.16533 -0.04880 0.12001
0.16609 0.05923 0.11661
0.16685 -0.01936 0.11693
0.16761 0.10046 0.11578
0.16837 0.17417 0.11818
0.16913 0.03538 0.11617
0.16989 -0.10137 0.11552
0.17065 0.11461 0.11597
0.17141 -0.03675 0.11441
0.17217 0.07958 0.11588
0.17293 0.18179 0.11621
0.17369 0.06543 0.11772
0.17445 0.13562 0.11825
0.17521 0.15223 0.11720
0.17597 0.12307 0.11824
0.17673 0.05214 0.12010
0.17749 0.14138 0.11835
0.17825 -0.00573 0.11941
0.17901 0.00113 0.11970
0.17977 0.18643 0.12303
0.18053 0.12524 0.12161
0.18129 0.02207 0.12262
0.18205 0.18194 0.12324
0.18281 0.17330 0.12188
0.18357 0.23469 0.12291
0.18433 0.13744 0.12413
0.18509 0.26981 0.12310
0.18585 0.23451 0.12506
0.18661 0.20544 0.12518
0.18737 0.29742 0.12579
0.18813 0.31497 0.12649
0.18889 0.18676 0.12726
0.18965 0.16934 0.12641
0.19041 0.08164 0.12423
0.19117 0.16462 0.12892
0.19193 0.15187 0.12812
0.19269 0.15175 0.12612
0.19345 0.16380 0.12605
0.19421 0.19386 0.12689
0.19497 0.33410 0.12662
0.19573 0.12835 0.12806
0.19649 0.14261 0.12645
0.19725 0.10975 0.12683
0.19801 0.23972 0.12732
0.19877 0.15403 0.12840
0.19953 0.19071 0.13087
0.20029 0.33029 0.12888
0.20105 0.22714 0.12947
0.20181 0.28608 0.13042
0.20257 0.10216 0.12879
0.20333 0.14302 0.12875
0.20409 0.24098 0.12935
0.20485 0.34880 0.12808
0.20561 0.14984 0.12879
0.20637 0.23285 0.12958
0.20713 0.11336 0.12999
0.20789 0.12226 0.12910
0.20865 0.19905 0.12813
0.20941 0.20061 0.12872
0.21017 0.29303 0.12899
0.21093 0.26391 0.12965
0.21169 0.21883 0.13028
0.21245 0.22479 0.12941
0.21321 0.16844 0.12861
0.21397 0.20544 0.12837
0.21473 0.31091 0.13151
0.21549 0.25382 0.12999
0.21625 0.20586 0.13092
0.21701 0.14710 0.12818
0.21777 0.13234 0.12881
0.21853 0.49484 0.12944
0.21929 0.20938 0.12729
0.22005 0.19921 0.12915
0.22081 0.11925 0.12953
0.22157 0.33450 0.12794
0.22233 0.16726 0.12759
0.22309 0.11827 0.12715
0.22385 0.08832 0.12611
0.22461 0.26342 0.12716
0.22537 0.26719 0.12196
0.22613 0.15887 0.12475
0.22689 0.20284 0.12520
0.22765 0.14931 0.12388
0.22841 0.29376 0.12391
0.22917 0.03535 0.12320
0.22993 0.14506 0.11993
0.23069 0.23433 0.12111
0.23145 0.19145 0.11961
0.23221 0.03729 0.12173
0.23297 0.05562 0.11885
0.23373 0.04073 0.12032
0.23449 0.16510 0.11988
0.23525 0.09692 0.11879
0.23601 0.08473 0.11753
0.23677 0.19671 0.11917
0.23753 -0.01786 0.11729
0.23829 -0.02877 0.11709
0.23905 0.07946 0.11720
0.23981 0.16930 0.11637
0.24057 0.03337 0.11582
0.24133 0.09463 0.11810
0.24209 0.18522 0.11432
0.24285 0.10381 0.11413
0.24361 0.22956 0.11440
0.24437 -0.01306 0.11425
0.24513 0.07330 0.11415
0.24589 0.12484 0.11318
0.24665 0.14577 0.11456
0.24741 0.01939 0.11226
0.24817 0.14083 0.11275
0.24893 -0.02596 0.11163
0.24969 0.00251 0.11157
0.25045 0.07632 0.11119
0.25121 0.13448 0.11293
0.25197 0.05049 0.11115
0.25273 0.21600 0.11092
0.25349 0.15403 0.10894
0.25425 0.09165 0.11069
0.25501 0.11050 0.10859
0.25577 0.15067 0.10785
0.25653 0.05248 0.10784
0.25729 0.15542 0.10553
0.25805 0.02940 0.10823
0.25881 0.14326 0.10680
0.25957 -0.04292 0.10661
0.26033 0.00413 0.10647
0.26109 -0.02423 0.10659
0.26185 -0.02123 0.10689
0.26261 -0.04851 0.10545
0.26337 -0.00154 0.10510
0.26413 0.07135 0.10504
0.26489 0.18821 0.10452
0.26565 0.02449 0.10547
0.26641 0.18641 0.10395
0.26717 0.11491 0.10418
0.26793 0.06407 0.10259
0.26869 -0.08813 0.10254
0.26945 0.14125 0.10399
0.27021 0.21382 0.10468
0.27097 -0.11290 0.10359
0.27172 0.00278 0.10327
0.27248 -0.05409 0.10268
0.27324 0.00948 0.10363
0.27400 0.10822 0.10244
0.27476 0.11367 0.10210
0.27552 0.07907 0.10212
0.27628 0.10290 0.10220
0.27704 -0.00091 0.10187
0.27780 -0.00574 0.10069
0.27856 0.08257 0.10106
0.27932 0.05617 0.10052
0.28008 0.08380 0.10033
0.28084 0.04691 0.09912
0.28160 -0.01775 0.09947
0.28236 -0.01334 0.09995
0.28312 -0.05891 0.09976
0.28388 0.12242 0.10043
0.28464 0.09797 0.09829
0.28540 -0.07979 0.09897
0.28616 -0.03165 0.09958
0.28692 0.04732 0.09972
0.28768 -0.11736 0.09857
0.28844 0.06995 0.10022
0.28920 0.16455 0.09902
0.28996 -0.03353 0.09842
0.29072 0.04878 0.09809
0.29148 0.15160 0.10031
0.29224 0.05843 0.10029
0.29300 -0.00173 0.10050
0.29376 -0.09301 0.09909
0.29452 0.00916 0.10139
0.29528 0.00995 0.09947
0.29604 -0.02930 0.10118
0.29680 -0.19948 0.10039
0.29756 -0.00791 0.10105
0.29832 -0.07774 0.09840
0.29908 0.13211 0.10067
0.29984 0.00823 0.09980
0.30060 0.00447 0.10043
0.30136 -0.02601 0.10030
0.30212 -0.03506 0.09821
0.30288 0.14898 0.09727
0.30364 0.08289 0.09827
0.30440 0.13841 0.09867
0.30516 0.05202 0.09751
0.30592 0.04371 0.09944
0.30668 0.07088 0.09988
0.30744 -0.08709 0.09960
0.30820 -0.01005 0.10018
0.30896 0.03012 0.10110
0.30972 -0.06114 0.10162
0.31048 -0.09734 0.10081
0.31124 -0.09292 0.10064
0.31200 -0.01535 0.10019
0.31276 0.09213 0.10079
0.31352 -0.06340 0.09946
0.31428 -0.05134 0.10083
0.31504 -0.11252 0.10168
0.31580 0.02110 0.10452
0.31656 0.06324 0.10280
0.31732 0.11549 0.10336
0.31808 0.01441 0.10309
0.31883 -0.00138 0.10408
0.31959 -0.09445 0.10449
0.32035 0.08404 0.10573
0.32111 -0.02264 0.10547
0.32187 -0.04869 0.10556
0.32263 -0.05666 0.10479
0.32339 0.00405 0.10691
0.32415 -0.06167 0.10708
0.32491 -0.04035 0.10655
0.32567 -0.08900 0.10673
0.32643 -0.04460 0.10679
0.32719 -0.01114 0.10628
0.32795 -0.01193 0.10526
0.32871 -0.01131 0.10883
0.32947 -0.09981 0.10728
0.33023 0.08173 0.10608
0.33099 -0.07647 0.10526
0.33175 0.02640 0.10745
0.33251 -0.04171 0.10950
0.33327 0.07659 0.10847
0.33403 0.09682 0.10795
0.33479 -0.18438 0.10865
0.33555 -0.04735 0.10980
0.33631 -0.05108 0.11058
0.33707 -0.01049 0.10851
0.33783 -0.03977 0.10839
0.33859 0.00380 0.11066
0.33935 -0.06043 0.10829
0.34011 0.03988 0.10946
0.34087 -0.10456 0.10859
0.34163 -0.06007 0.10929
0.34239 0.06339 0.11044
0.34315 -0.11781 0.10844
0.34391 -0.05605 0.10885
0.34467 -0.09177 0.11052
0.34543 0.04788 0.10982
0.34619 -0.06948 0.11090
0.34695 -0.03835 0.10987
0.34771 -0.04938 0.11049
0.34847 -0.09090 0.11202
0.34922 -0.01622 0.10944
0.34998 -0.06629 0.10974
0.35074 -0.12489 0.11066
0.35150 0.10350 0.10926
0.35226 0.02608 0.10658
0.35302 -0.01957 0.10512
0.35378 -0.05411 0.10601
0.35454 -0.08123 0.10480
0.35530 0.04767 0.10535
0.35606 0.08472 0.10712
0.35682 -0.17552 0.10695
0.35758 -0.13734 0.10750
0.35834 -0.10738 0.10633
0.35910 -0.06270 0.10672
0.35986 -0.10251 0.10712
0.36062 0.04204 0.10702
0.36138 -0.17042 0.10688
0.36214 0.01923 0.10657
0.36290 0.03837 0.10698
0.36366 -0.20243 0.10713
0.36442 -0.02909 0.10669
0.36518 -0.11508 0.10784
0.36594 -0.18202 0.10985
0.36670 -0.10560 0.10840
0.36746 -0.08008 0.10926
0.36822 -0.09150 0.11006
0.36898 0.10604 0.11028
0.36974 -0.03724 0.11048
0.37050 -0.01800 0.11262
0.37126 -0.01688 0.11256
0.37202 0.08369 0.11387
0.37277 0.02402 0.11229
0.37353 -0.02199 0.11530
0.37429 0.04724 0.11719
0.37505 -0.15081 0.11425
0.37581 0.00108 0.11659
0.37657 0.06384 0.11593
0.37733 -0.04532 0.11945
0.37809 -0.06224 0.11873
0.37885 -0.01436 0.11939
0.37961 0.04745 0.12177
0.38037 -0.01837 0.12225
0.38113 0.07085 0.12159
0.38189 0.22542 0.12306
0.38265 0.09384 0.12123
0.38341 -0.15319 0.12215
0.38417 -0.05793 0.12397
0.38493 -0.04480 0.12449
0.38569 -0.05727 0.12564
0.38645 -0.06939 0.12698
0.38721 -0.16185 0.12763
0.38797 -0.11771 0.12602
0.38873 -0.04551 0.13043
0.38949 0.02393 0.14619
0.39025 0.02053 0.13070
0.39101 -0.01363 0.13291
0.39177 0.01785 0.13316
0.39252 0.00446 0.13631
0.39328 -0.16149 0.13464
0.39404 -0.05725 0.13562
0.39480 0.00053 0.13556
0.39556 -0.09724 0.13760
0.39632 -0.10556 0.13816
0.39708 0.05159 0.13860
0.39784 -0.20988 0.13980
0.39860 -0.06397 0.13879
0.39936 -0.11398 0.14275
0.40012 -0.15843 0.14410
0.40088 -0.07644 0.14395
0.40164 -0.11012 0.14292
0.40240 -0.17400 0.14615
0.40316 -0.02223 0.14714
0.40392 0.14385 0.14723
0.40468 -0.10057 0.27929
0.40544 0.00069 0.15248
0.40620 -0.10345 0.14923
0.40696 0.01339 0.14988
0.40772 -0.13978 0.15050
0.40848 0.13482 0.15096
0.40924 -0.15331 0.15338
0.40999 0.30363 0.15307
0.41075 0.13403 0.15261
0.41151 -0.05423 0.15106
0.41227 -0.07324 0.15543
0.41303 0.08949 0.15432
0.41379 -0.03494 0.15466
0.41455 -0.06359 0.15589
0.41531 -0.03897 0.15525
0.41607 -0.17880 0.15734
0.41683 -0.03919 0.15896
0.41759 -0.08121 0.16295
0.41835 0.12150 0.16239
0.41911 -0.13357 0.16196
0.41987 0.07828 0.15934
0.42063 0.00843 0.16222
0.42139 -0.00407 0.16315
0.42215 -0.14424 0.16652
0.42291 -0.01059 0.16308
0.42367 -0.02196 0.16698
0.42443 0.09607 0.16877
0.42519 0.01219 0.17354
0.42594 -0.05836 0.17310
0.42670 0.04723 0.17517
0.42746 0.26566 0.17539
0.42822 -0.24539 0.17563
0.42898 0.19390 0.17763
0.42974 0.21683 0.17676
0.43050 0.05351 0.18884
0.43126 0.25558 0.18312
0.43202 0.07489 0.18218
0.43278 -0.00043 0.18438
0.43354 0.11635 0.19260
0.43430 0.00102 0.18614
0.43506 0.35202 0.19344
