# Supplementary material for: De novo design of proteins housing excitonically coupled chlorophyll special pairs
Source: Nat Chem Biol. 2024 Jun 3;20(7):906–15. doi: 10.1038/s41589-024-01626-0 (PMC11213709; doi:10.1038/s41589-024-01626-0)
Supplement: Supplementary file 5 — Raw SAXS data for SP1, SP2 and SP3 apo proteins. [file 41589_2024_1626_MOESM5_ESM.zip › SAXS_data_Fig2/SP1_166uM/Buffer1/SP1_166uM_snap_00012.sub.1.dat]

0.01026 31.33924 9.23164
0.01102 33.83361 5.28724
0.01178 33.40347 3.56818
0.01254 32.12809 2.52966
0.01330 32.65657 2.02902
0.01406 27.69876 1.68333
0.01482 32.25784 1.48094
0.01558 31.74972 1.30190
0.01634 30.23950 1.21751
0.01710 29.65510 1.12298
0.01786 29.77980 1.06198
0.01862 30.62179 1.02680
0.01938 29.99111 0.95709
0.02014 29.70824 0.90109
0.02090 30.00220 0.86971
0.02166 28.57993 0.77581
0.02242 27.95206 0.73364
0.02318 27.42776 0.72912
0.02395 28.30350 0.65067
0.02471 27.62303 0.68309
0.02547 26.15014 0.61612
0.02623 26.47001 0.62192
0.02699 27.16220 0.58443
0.02775 26.59283 0.57424
0.02851 26.33122 0.56796
0.02927 25.29540 0.54901
0.03003 25.48075 0.51698
0.03079 25.38709 0.53501
0.03155 25.29386 0.50242
0.03231 24.97211 0.49086
0.03307 24.91972 0.48200
0.03383 23.85782 0.46239
0.03459 24.16347 0.46013
0.03535 23.51833 0.44680
0.03611 23.58481 0.46135
0.03687 22.94602 0.42967
0.03763 22.37620 0.42329
0.03839 22.19646 0.42002
0.03915 21.95513 0.41603
0.03991 21.41431 0.39936
0.04067 21.56627 0.40259
0.04143 20.78168 0.37763
0.04219 20.14769 0.37754
0.04295 20.00801 0.37568
0.04371 19.74232 0.36881
0.04447 19.50853 0.37177
0.04523 19.04485 0.35699
0.04599 18.75432 0.34473
0.04675 19.01862 0.35548
0.04751 18.13353 0.33741
0.04827 17.53806 0.33285
0.04903 17.84859 0.33742
0.04979 17.04609 0.32957
0.05055 16.59009 0.31631
0.05131 16.76748 0.31374
0.05207 16.01988 0.31074
0.05283 16.08117 0.31026
0.05359 15.79548 0.30140
0.05435 15.03947 0.30212
0.05511 14.53954 0.29435
0.05587 15.01658 0.29247
0.05663 14.68758 0.28552
0.05739 14.28231 0.28304
0.05815 13.83212 0.28149
0.05891 13.58214 0.27906
0.05967 13.31145 0.26614
0.06043 13.08629 0.27216
0.06119 12.83502 0.26910
0.06195 12.35540 0.26343
0.06271 12.19462 0.26883
0.06347 11.73203 0.26264
0.06423 11.49450 0.25571
0.06499 11.58944 0.25217
0.06575 10.95209 0.25029
0.06651 10.70328 0.24297
0.06727 10.74860 0.24381
0.06803 10.36157 0.23926
0.06879 10.11778 0.23666
0.06955 9.65322 0.23991
0.07031 9.36601 0.23135
0.07107 9.23190 0.22842
0.07183 8.99658 0.22807
0.07259 8.65724 0.23012
0.07335 8.76417 0.22997
0.07412 8.49206 0.22173
0.07488 7.99645 0.22221
0.07564 7.79042 0.21982
0.07640 7.82020 0.22204
0.07716 7.61414 0.20982
0.07792 7.61759 0.21308
0.07868 7.15945 0.21203
0.07944 6.96999 0.20696
0.08020 6.79865 0.20717
0.08096 6.79837 0.20570
0.08172 6.42347 0.20245
0.08248 6.12427 0.20090
0.08324 6.00705 0.20206
0.08400 5.72717 0.19868
0.08476 5.69969 0.19754
0.08552 5.78031 0.19866
0.08628 5.17760 0.20156
0.08704 5.33619 0.19925
0.08780 4.95937 0.19922
0.08856 4.61129 0.19823
0.08932 4.95901 0.20223
0.09008 4.43759 0.20882
0.09084 4.63166 0.20539
0.09160 4.27519 0.20764
0.09236 3.84711 0.20529
0.09312 3.81674 0.21126
0.09388 3.75459 0.20508
0.09464 3.56840 0.20266
0.09540 3.52691 0.20444
0.09616 3.39777 0.20177
0.09692 3.25994 0.19917
0.09768 3.16076 0.19502
0.09844 3.05491 0.19417
0.09920 3.01936 0.19032
0.09996 2.99155 0.18781
0.10072 2.59436 0.18698
0.10148 2.99740 0.18640
0.10224 2.45941 0.18510
0.10300 2.52196 0.17572
0.10376 2.19990 0.17717
0.10452 2.55135 0.17356
0.10528 2.34537 0.16858
0.10604 1.94777 0.17395
0.10680 2.10599 0.17331
0.10756 1.95683 0.16916
0.10832 2.04912 0.16888
0.10908 1.63481 0.16786
0.10984 1.68771 0.16947
0.11060 1.90287 0.16926
0.11136 1.68990 0.16450
0.11212 1.39791 0.16170
0.11288 1.32844 0.16094
0.11364 1.22563 0.15762
0.11440 1.30315 0.15902
0.11516 1.07523 0.15797
0.11592 1.20732 0.15713
0.11668 1.18234 0.15709
0.11744 0.96275 0.15575
0.11820 0.94908 0.15160
0.11896 0.81968 0.15548
0.11972 0.98381 0.15310
0.12048 0.91555 0.14932
0.12124 0.79161 0.15056
0.12200 0.82845 0.14845
0.12276 0.86233 0.14807
0.12352 0.76492 0.14658
0.12428 0.47831 0.14795
0.12504 0.45390 0.14611
0.12580 0.75282 0.14366
0.12656 0.42274 0.14232
0.12732 0.41070 0.14167
0.12808 0.44469 0.13960
0.12884 0.27671 0.14184
0.12960 0.42020 0.13999
0.13036 0.58246 0.14121
0.13112 0.54990 0.13861
0.13188 0.27161 0.13733
0.13264 0.26589 0.13684
0.13340 0.22802 0.13549
0.13416 0.22914 0.13745
0.13492 0.31911 0.13609
0.13568 0.22546 0.13664
0.13644 0.20187 0.13486
0.13720 0.07411 0.13538
0.13796 0.25477 0.13117
0.13873 0.13320 0.13348
0.13949 0.06494 0.13364
0.14025 0.09198 0.12985
0.14101 -0.03462 0.13207
0.14177 0.09942 0.12869
0.14253 0.06298 0.12790
0.14329 0.14748 0.12863
0.14405 0.07573 0.12770
0.14481 0.13673 0.12870
0.14557 0.06312 0.13082
0.14633 -0.04584 0.12660
0.14709 0.26966 0.12379
0.14785 -0.02259 0.12673
0.14861 0.08368 0.12517
0.14937 0.00285 0.12749
0.15013 0.18278 0.12464
0.15089 -0.18484 0.12568
0.15165 0.15185 0.12450
0.15241 0.06932 0.12425
0.15317 0.19233 0.12400
0.15393 0.05273 0.12290
0.15469 0.16900 0.12326
0.15545 -0.00232 0.12290
0.15621 0.04941 0.12195
0.15697 0.18830 0.11955
0.15773 -0.03395 0.12117
0.15849 0.04783 0.12030
0.15925 0.04846 0.12010
0.16001 0.05165 0.12024
0.16077 0.11316 0.11808
0.16153 0.08368 0.11754
0.16229 0.02435 0.11853
0.16305 0.13955 0.11881
0.16381 0.05134 0.11956
0.16457 -0.03976 0.11722
0.16533 0.14931 0.11750
0.16609 0.00128 0.11679
0.16685 -0.00289 0.11778
0.16761 0.20959 0.11706
0.16837 0.06154 0.11536
0.16913 0.04367 0.11667
0.16989 -0.01275 0.11722
0.17065 0.18638 0.11442
0.17141 0.08281 0.11426
0.17217 0.16091 0.11442
0.17293 0.05611 0.11371
0.17369 0.11368 0.11693
0.17445 -0.08104 0.11741
0.17521 0.02920 0.11574
0.17597 0.06116 0.11923
0.17673 -0.01283 0.11820
0.17749 0.22444 0.11922
0.17825 0.00583 0.11856
0.17901 0.09842 0.12181
0.17977 0.08578 0.12156
0.18053 0.03771 0.12264
0.18129 -0.02331 0.12254
0.18205 0.14995 0.12306
0.18281 0.22516 0.12398
0.18357 -0.00382 0.12413
0.18433 0.14464 0.12228
0.18509 0.13104 0.12417
0.18585 0.10390 0.12575
0.18661 0.16834 0.12540
0.18737 0.12345 0.12599
0.18813 0.19474 0.12629
0.18889 0.23745 0.12647
0.18965 0.33219 0.12625
0.19041 0.12974 0.12796
0.19117 0.13611 0.12696
0.19193 0.12887 0.12619
0.19269 0.24410 0.12680
0.19345 0.29675 0.12740
0.19421 0.07134 0.12623
0.19497 0.23039 0.12746
0.19573 0.36219 0.12832
0.19649 0.28133 0.13000
0.19725 0.40180 0.12841
0.19801 0.28358 0.12732
0.19877 0.23431 0.12748
0.19953 0.13365 0.12901
0.20029 0.35070 0.13011
0.20105 0.22729 0.12948
0.20181 0.17563 0.12867
0.20257 0.05338 0.12863
0.20333 0.06837 0.13045
0.20409 0.23152 0.12936
0.20485 0.28772 0.12732
0.20561 0.22103 0.12928
0.20637 0.16967 0.12992
0.20713 0.19897 0.12953
0.20789 0.24046 0.12831
0.20865 0.14377 0.12905
0.20941 0.10493 0.12850
0.21017 0.23134 0.12963
0.21093 0.06266 0.13044
0.21169 0.21606 0.12950
0.21245 0.29276 0.12883
0.21321 0.22450 0.12854
0.21397 0.12300 0.13017
0.21473 0.24096 0.13129
0.21549 0.10526 0.12899
0.21625 0.29708 0.13008
0.21701 0.15013 0.12848
0.21777 0.19905 0.12911
0.21853 0.21749 0.12964
0.21929 0.26829 0.12867
0.22005 0.08714 0.12481
0.22081 0.33263 0.12972
0.22157 0.21227 0.12490
0.22233 0.06125 0.12554
0.22309 0.06257 0.12689
0.22385 0.19636 0.12443
0.22461 0.26355 0.12391
0.22537 0.32556 0.12528
0.22613 0.06744 0.12465
0.22689 0.14353 0.12389
0.22765 0.20877 0.12266
0.22841 0.26247 0.12111
0.22917 0.09219 0.12092
0.22993 0.16016 0.12187
0.23069 0.18780 0.12096
0.23145 -0.00912 0.11927
0.23221 0.27358 0.12212
0.23297 0.18018 0.11841
0.23373 0.02398 0.12020
0.23449 -0.06380 0.12014
0.23525 0.19034 0.11912
0.23601 0.19482 0.11883
0.23677 0.20432 0.11702
0.23753 0.03280 0.11671
0.23829 0.23665 0.11643
0.23905 0.29127 0.11530
0.23981 0.09161 0.11738
0.24057 0.06241 0.11842
0.24133 0.19836 0.11438
0.24209 0.22951 0.11669
0.24285 0.04265 0.11442
0.24361 0.06408 0.11415
0.24437 0.04104 0.11481
0.24513 0.03791 0.11430
0.24589 0.20987 0.11413
0.24665 0.13719 0.11279
0.24741 0.14591 0.11280
0.24817 0.25697 0.11282
0.24893 0.03232 0.11181
0.24969 0.18833 0.11345
0.25045 0.06952 0.11185
0.25121 0.10059 0.11063
0.25197 0.15154 0.11097
0.25273 0.02263 0.10950
0.25349 0.09998 0.11028
0.25425 0.07103 0.10804
0.25501 0.13852 0.11033
0.25577 0.14164 0.10603
0.25653 0.18806 0.10649
0.25729 0.03847 0.10836
0.25805 0.03971 0.10790
0.25881 0.22356 0.10914
0.25957 0.05906 0.10722
0.26033 0.08086 0.10661
0.26109 0.09469 0.10818
0.26185 0.07965 0.10726
0.26261 0.12024 0.10705
0.26337 0.03077 0.10625
0.26413 -0.06838 0.10554
0.26489 0.11018 0.10663
0.26565 0.03259 0.10534
0.26641 -0.05953 0.10377
0.26717 0.16244 0.10616
0.26793 0.01704 0.10488
0.26869 0.20342 0.10521
0.26945 -0.01440 0.10426
0.27021 0.00104 0.10452
0.27097 -0.00865 0.10373
0.27172 0.10223 0.10229
0.27248 -0.16612 0.10295
0.27324 0.00129 0.10502
0.27400 -0.05034 0.10278
0.27476 0.00486 0.10238
0.27552 0.01620 0.10139
0.27628 -0.00690 0.10107
0.27704 0.12409 0.10073
0.27780 -0.00547 0.10025
0.27856 -0.04510 0.10091
0.27932 0.03004 0.09936
0.28008 0.03785 0.09962
0.28084 -0.09222 0.09952
0.28160 0.01255 0.09920
0.28236 0.01272 0.10115
0.28312 0.05701 0.09987
0.28388 0.14749 0.10114
0.28464 -0.04219 0.10051
0.28540 -0.05611 0.09887
0.28616 0.00842 0.09916
0.28692 0.06553 0.09864
0.28768 0.03314 0.09980
0.28844 0.05364 0.10016
0.28920 0.00179 0.09901
0.28996 0.08815 0.09946
0.29072 0.05221 0.09915
0.29148 -0.16017 0.09978
0.29224 -0.00661 0.09952
0.29300 0.01821 0.10000
0.29376 0.02906 0.10044
0.29452 -0.11623 0.10026
0.29528 -0.04371 0.09991
0.29604 -0.03971 0.09996
0.29680 -0.01612 0.09978
0.29756 -0.00767 0.09998
0.29832 0.12560 0.10002
0.29908 0.04975 0.10066
0.29984 0.13217 0.09890
0.30060 0.03561 0.09867
0.30136 0.03866 0.09795
0.30212 0.04049 0.09974
0.30288 -0.04951 0.09724
0.30364 -0.01982 0.09804
0.30440 -0.01211 0.09988
0.30516 0.11245 0.09805
0.30592 -0.04391 0.09823
0.30668 0.05808 0.09986
0.30744 -0.03959 0.09881
0.30820 0.09593 0.10071
0.30896 -0.11797 0.10133
0.30972 -0.02434 0.10216
0.31048 0.05586 0.10206
0.31124 -0.01398 0.10073
0.31200 -0.04635 0.10044
0.31276 0.03330 0.10280
0.31352 0.01434 0.10024
0.31428 0.14168 0.10051
0.31504 0.04543 0.10123
0.31580 0.01159 0.10399
0.31656 -0.08175 0.10254
0.31732 0.07333 0.10331
0.31808 0.14453 0.10411
0.31883 0.18463 0.10561
0.31959 0.05630 0.10462
0.32035 -0.05301 0.10572
0.32111 -0.02197 0.10541
0.32187 -0.06017 0.10594
0.32263 -0.12231 0.10655
0.32339 -0.04717 0.10692
0.32415 -0.11068 0.10657
0.32491 -0.03190 0.10631
0.32567 0.14845 0.10631
0.32643 0.00878 0.10587
0.32719 0.08402 0.10567
0.32795 -0.07257 0.10736
0.32871 -0.03392 0.10522
0.32947 0.02263 0.10540
0.33023 0.00793 0.10696
0.33099 0.06099 0.10867
0.33175 -0.00608 0.10651
0.33251 -0.18163 0.10810
0.33327 -0.04943 0.10778
0.33403 0.00293 0.10687
0.33479 0.00310 0.10766
0.33555 -0.02835 0.10737
0.33631 -0.03589 0.11095
0.33707 -0.01538 0.10756
0.33783 -0.07603 0.10890
0.33859 0.11820 0.10742
0.33935 -0.03712 0.10905
0.34011 -0.00963 0.10954
0.34087 -0.00957 0.10895
0.34163 0.01721 0.10912
0.34239 -0.04405 0.10889
0.34315 -0.04300 0.11096
0.34391 -0.04984 0.10925
0.34467 -0.02505 0.11028
0.34543 -0.04785 0.11039
0.34619 -0.03217 0.11030
0.34695 0.04809 0.11091
0.34771 -0.01071 0.11182
0.34847 -0.11604 0.11129
0.34922 -0.14749 0.11027
0.34998 -0.03758 0.11119
0.35074 -0.06280 0.11047
0.35150 -0.04281 0.10909
0.35226 -0.19362 0.10671
0.35302 0.05733 0.10736
0.35378 0.12399 0.10605
0.35454 -0.05791 0.10470
0.35530 -0.01094 0.10641
0.35606 -0.05964 0.10786
0.35682 -0.00446 0.10676
0.35758 -0.07557 0.10841
0.35834 0.06276 0.10704
0.35910 -0.11049 0.10764
0.35986 -0.03438 0.10546
0.36062 -0.07950 0.10660
0.36138 -0.23877 0.10810
0.36214 0.03572 0.10615
0.36290 -0.14683 0.10651
0.36366 -0.05726 0.10738
0.36442 0.06131 0.10728
0.36518 -0.04819 0.10863
0.36594 -0.08742 0.10848
0.36670 -0.16711 0.10837
0.36746 -0.02774 0.10959
0.36822 -0.07859 0.10963
0.36898 -0.12769 0.10980
0.36974 0.01427 0.11161
0.37050 0.06897 0.11143
0.37126 0.01248 0.11316
0.37202 -0.22510 0.11361
0.37277 -0.01660 0.11546
0.37353 -0.17156 0.11407
0.37429 -0.10557 0.11522
0.37505 -0.09599 0.11522
0.37581 -0.10987 0.11684
0.37657 -0.16226 0.11673
0.37733 -0.00553 0.11877
0.37809 -0.05965 0.11836
0.37885 0.08146 0.11976
0.37961 0.01964 0.12123
0.38037 -0.05125 0.12159
0.38113 -0.11865 0.12235
0.38189 -0.03898 0.11954
0.38265 -0.12827 0.12143
0.38341 -0.10414 0.12475
0.38417 0.03818 0.12559
0.38493 -0.19162 0.12497
0.38569 0.15319 0.12624
0.38645 0.17688 0.12466
0.38721 0.21208 0.12966
0.38797 -0.03674 0.12944
0.38873 -0.11591 0.13009
0.38949 0.08898 0.15325
0.39025 0.01649 0.13277
0.39101 -0.06573 0.13112
0.39177 0.08559 0.13282
0.39252 -0.00755 0.13457
0.39328 0.12597 0.13461
0.39404 -0.17740 0.13515
0.39480 0.04900 0.13696
0.39556 -0.01406 0.13777
0.39632 -0.07006 0.13951
0.39708 0.01888 0.13922
0.39784 0.03110 0.14272
0.39860 -0.03718 0.14089
0.39936 0.03944 0.14343
0.40012 0.07969 0.14045
0.40088 0.02178 0.14126
0.40164 0.14423 0.14523
0.40240 0.03393 0.14542
0.40316 0.11513 0.14720
0.40392 0.06858 0.14959
0.40468 0.09563 0.28193
0.40544 0.00360 0.14803
0.40620 -0.02345 0.14749
0.40696 0.07105 0.15005
0.40772 -0.07787 0.14987
0.40848 -0.07411 0.15323
0.40924 -0.10053 0.15076
0.40999 -0.05595 0.15300
0.41075 0.07834 0.15324
0.41151 0.12280 0.15225
0.41227 -0.09901 0.15317
0.41303 0.08636 0.15504
0.41379 0.02316 0.15358
0.41455 0.15789 0.16224
0.41531 0.00254 0.15744
0.41607 -0.12449 0.16033
0.41683 0.02070 0.15647
0.41759 0.20577 0.15791
0.41835 0.06152 0.15822
0.41911 0.03767 0.15617
0.41987 -0.05584 0.16364
0.42063 -0.01936 0.15953
0.42139 0.01968 0.16341
0.42215 -0.16196 0.16388
0.42291 0.11536 0.16605
0.42367 0.08669 0.16705
0.42443 0.01457 0.17127
0.42519 -0.01393 0.16871
0.42594 -0.27308 0.17400
0.42670 0.15404 0.17277
0.42746 0.12906 0.17384
0.42822 0.10425 0.18166
0.42898 0.01284 0.17837
0.42974 0.15982 0.17871
0.43050 -0.14500 0.18308
0.43126 -0.21748 0.18542
0.43202 0.08874 0.18628
0.43278 0.08219 0.18513
0.43354 -0.37368 0.19221
0.43430 0.09061 0.18884
0.43506 0.10344 0.19437
