# Supplementary material for: De novo design of proteins housing excitonically coupled chlorophyll special pairs
Source: Nat Chem Biol. 2024 Jun 3;20(7):906–15. doi: 10.1038/s41589-024-01626-0 (PMC11213709; doi:10.1038/s41589-024-01626-0)
Supplement: Supplementary file 5 — Raw SAXS data for SP1, SP2 and SP3 apo proteins. [file 41589_2024_1626_MOESM5_ESM.zip › SAXS_data_Fig2/SP1_166uM/Buffer1/SP1_166uM_snap_00011.sub.1.dat]

0.01026 30.42067 8.66581
0.01102 34.83697 4.52236
0.01178 31.05512 3.49565
0.01254 29.96131 2.43854
0.01330 33.52874 1.99926
0.01406 30.00716 1.61241
0.01482 31.94879 1.53435
0.01558 30.32616 1.33106
0.01634 29.99618 1.27133
0.01710 30.45491 1.13425
0.01786 31.44393 1.11710
0.01862 30.48562 1.01951
0.01938 29.01426 0.93474
0.02014 29.65545 0.88421
0.02090 29.40016 0.81196
0.02166 28.32123 0.81739
0.02242 28.77064 0.74234
0.02318 27.22641 0.70721
0.02395 27.95873 0.70277
0.02471 27.35664 0.69261
0.02547 26.59302 0.62176
0.02623 26.01344 0.61351
0.02699 26.65638 0.63381
0.02775 26.36072 0.57845
0.02851 26.38143 0.55423
0.02927 24.94910 0.53301
0.03003 25.26505 0.53484
0.03079 25.43316 0.52374
0.03155 25.45321 0.50602
0.03231 25.20441 0.49787
0.03307 24.38202 0.48527
0.03383 24.49180 0.48380
0.03459 24.54546 0.45894
0.03535 23.43245 0.46628
0.03611 23.39330 0.45158
0.03687 22.75720 0.42602
0.03763 22.65274 0.43603
0.03839 22.10011 0.41207
0.03915 22.06582 0.41078
0.03991 21.54001 0.40921
0.04067 21.47317 0.41031
0.04143 20.24982 0.39121
0.04219 20.30869 0.38805
0.04295 20.01732 0.36777
0.04371 20.35043 0.37163
0.04447 19.30808 0.37423
0.04523 19.62842 0.35702
0.04599 18.68759 0.35116
0.04675 18.51107 0.35173
0.04751 18.19570 0.32699
0.04827 17.53907 0.33145
0.04903 17.26829 0.32357
0.04979 17.49961 0.32955
0.05055 17.00712 0.32535
0.05131 16.59041 0.32280
0.05207 16.71040 0.31083
0.05283 15.78129 0.30843
0.05359 15.56145 0.30680
0.05435 15.54772 0.30491
0.05511 14.91080 0.29448
0.05587 14.72129 0.29853
0.05663 14.34120 0.28894
0.05739 14.39535 0.28272
0.05815 13.52912 0.28040
0.05891 13.73051 0.27160
0.05967 13.32024 0.27810
0.06043 12.96977 0.27092
0.06119 12.64575 0.27183
0.06195 12.22748 0.26847
0.06271 12.23937 0.25752
0.06347 12.09185 0.25856
0.06423 11.45284 0.25236
0.06499 11.03478 0.25833
0.06575 10.77050 0.24326
0.06651 10.66634 0.25028
0.06727 10.81846 0.24182
0.06803 10.50734 0.24541
0.06879 9.97613 0.24212
0.06955 9.88929 0.23494
0.07031 9.82739 0.23125
0.07107 9.07271 0.24031
0.07183 9.06132 0.22953
0.07259 9.00117 0.22891
0.07335 8.57077 0.22327
0.07412 8.34402 0.22235
0.07488 8.16269 0.22046
0.07564 8.08241 0.22281
0.07640 7.70103 0.21518
0.07716 7.52374 0.21473
0.07792 7.39171 0.20905
0.07868 7.17169 0.21202
0.07944 6.92454 0.20721
0.08020 7.02136 0.20987
0.08096 6.87753 0.20269
0.08172 6.57180 0.20072
0.08248 6.27126 0.20042
0.08324 6.08215 0.19874
0.08400 5.97025 0.19866
0.08476 5.83511 0.20332
0.08552 5.81648 0.20699
0.08628 5.11474 0.19833
0.08704 5.06977 0.19871
0.08780 5.05693 0.19930
0.08856 4.92545 0.20226
0.08932 4.94638 0.20418
0.09008 4.35469 0.20494
0.09084 4.69193 0.20757
0.09160 4.19901 0.20801
0.09236 4.21359 0.20958
0.09312 4.11881 0.20683
0.09388 3.89841 0.20464
0.09464 3.72302 0.20310
0.09540 3.64716 0.19913
0.09616 3.60064 0.19867
0.09692 3.24311 0.19680
0.09768 3.09775 0.19759
0.09844 3.06891 0.19110
0.09920 3.18015 0.19551
0.09996 2.79110 0.19127
0.10072 3.03194 0.18980
0.10148 2.89772 0.18512
0.10224 2.70454 0.18379
0.10300 2.60887 0.18014
0.10376 2.34297 0.17845
0.10452 2.45634 0.17952
0.10528 2.44569 0.17655
0.10604 2.22327 0.16976
0.10680 2.09424 0.16907
0.10756 2.05221 0.16979
0.10832 1.99332 0.16838
0.10908 1.73259 0.16996
0.10984 1.76077 0.16739
0.11060 1.58972 0.16725
0.11136 1.62055 0.16531
0.11212 1.72700 0.16084
0.11288 1.34706 0.16362
0.11364 1.47822 0.15827
0.11440 1.08481 0.15837
0.11516 1.24180 0.15580
0.11592 0.94276 0.15454
0.11668 1.23358 0.15583
0.11744 1.13047 0.15422
0.11820 0.98472 0.15376
0.11896 1.07901 0.15273
0.11972 0.98258 0.15080
0.12048 1.01243 0.15083
0.12124 1.02745 0.15285
0.12200 0.96528 0.14892
0.12276 0.76008 0.15166
0.12352 0.57597 0.14754
0.12428 0.77978 0.14656
0.12504 0.62282 0.14642
0.12580 0.58854 0.14563
0.12656 0.60303 0.14420
0.12732 0.79880 0.14142
0.12808 0.63367 0.14049
0.12884 0.40103 0.14320
0.12960 0.41731 0.14079
0.13036 0.38421 0.13946
0.13112 0.29375 0.13770
0.13188 0.51607 0.13512
0.13264 0.30724 0.13509
0.13340 0.37748 0.13736
0.13416 0.24757 0.13397
0.13492 0.28571 0.13440
0.13568 0.33680 0.13500
0.13644 0.24459 0.13535
0.13720 0.36915 0.13251
0.13796 0.09444 0.12922
0.13873 0.22835 0.13059
0.13949 -0.04013 0.13072
0.14025 0.15577 0.13150
0.14101 0.19024 0.13158
0.14177 0.13724 0.12972
0.14253 0.18742 0.13034
0.14329 0.31034 0.12972
0.14405 0.16633 0.12625
0.14481 -0.02617 0.12939
0.14557 0.02092 0.12760
0.14633 0.14040 0.12829
0.14709 0.19812 0.12592
0.14785 0.07295 0.12668
0.14861 0.23324 0.12587
0.14937 0.08438 0.12476
0.15013 0.24321 0.12738
0.15089 0.20904 0.12524
0.15165 0.13270 0.12521
0.15241 0.10820 0.12156
0.15317 0.14946 0.12268
0.15393 -0.05933 0.12407
0.15469 0.06150 0.12008
0.15545 0.00484 0.12214
0.15621 0.02104 0.12136
0.15697 0.05891 0.12125
0.15773 0.23908 0.12028
0.15849 0.22716 0.12059
0.15925 0.17017 0.12051
0.16001 0.09888 0.11968
0.16077 0.06012 0.11902
0.16153 -0.03064 0.11919
0.16229 0.02997 0.11823
0.16305 0.08078 0.11946
0.16381 0.00806 0.11787
0.16457 0.12086 0.11777
0.16533 -0.02218 0.11970
0.16609 0.18429 0.11648
0.16685 0.06385 0.11635
0.16761 0.12382 0.11420
0.16837 0.28544 0.11485
0.16913 0.02733 0.11531
0.16989 0.04018 0.11543
0.17065 0.15572 0.11531
0.17141 0.25734 0.11448
0.17217 0.16798 0.11370
0.17293 0.03913 0.11763
0.17369 0.18119 0.11732
0.17445 0.03573 0.11668
0.17521 0.04372 0.11690
0.17597 0.02516 0.11718
0.17673 0.05235 0.11535
0.17749 0.24658 0.11680
0.17825 0.10889 0.11956
0.17901 0.11425 0.11952
0.17977 0.10343 0.12093
0.18053 0.08215 0.12061
0.18129 0.37467 0.12335
0.18205 0.17531 0.12305
0.18281 0.13579 0.12337
0.18357 0.04460 0.12377
0.18433 0.16615 0.12551
0.18509 0.14084 0.12460
0.18585 0.25362 0.12557
0.18661 0.23037 0.12361
0.18737 0.19480 0.12293
0.18813 0.33660 0.12418
0.18889 0.24314 0.12458
0.18965 0.18099 0.12532
0.19041 0.25775 0.12635
0.19117 0.19565 0.12774
0.19193 0.06462 0.12692
0.19269 0.23466 0.12851
0.19345 0.26982 0.12660
0.19421 0.27752 0.12877
0.19497 0.23847 0.12815
0.19573 0.16687 0.12716
0.19649 0.20143 0.12710
0.19725 0.08408 0.12855
0.19801 0.25008 0.12811
0.19877 0.27549 0.12515
0.19953 0.18917 0.12972
0.20029 0.15902 0.12806
0.20105 0.22963 0.12865
0.20181 0.45236 0.13041
0.20257 0.16443 0.12893
0.20333 0.18985 0.13022
0.20409 0.33673 0.12609
0.20485 0.42721 0.12948
0.20561 0.14989 0.12781
0.20637 0.13717 0.12861
0.20713 0.29735 0.12823
0.20789 0.17852 0.12825
0.20865 0.20370 0.12743
0.20941 0.43080 0.13129
0.21017 0.04808 0.13022
0.21093 0.38722 0.12904
0.21169 0.19821 0.12983
0.21245 0.11682 0.12829
0.21321 0.18293 0.13061
0.21397 0.12291 0.12864
0.21473 0.07715 0.12781
0.21549 0.11879 0.13030
0.21625 0.25728 0.12720
0.21701 0.11482 0.12712
0.21777 0.33477 0.12821
0.21853 0.25165 0.12887
0.21929 0.22970 0.12640
0.22005 0.23307 0.12869
0.22081 0.16446 0.12936
0.22157 0.23225 0.12748
0.22233 0.19978 0.12831
0.22309 0.30063 0.12533
0.22385 0.27051 0.12656
0.22461 0.14728 0.12343
0.22537 0.42794 0.12392
0.22613 0.28157 0.12474
0.22689 0.12846 0.12184
0.22765 0.02222 0.12405
0.22841 0.34426 0.12291
0.22917 0.21193 0.12119
0.22993 0.26508 0.11938
0.23069 0.12675 0.12375
0.23145 0.26694 0.11868
0.23221 0.29879 0.12079
0.23297 0.16507 0.11910
0.23373 0.07770 0.12029
0.23449 0.11908 0.11833
0.23525 -0.09016 0.11946
0.23601 0.16859 0.11831
0.23677 0.25770 0.11894
0.23753 0.11761 0.11547
0.23829 0.15803 0.11589
0.23905 0.08377 0.11698
0.23981 0.28469 0.11484
0.24057 0.06918 0.11504
0.24133 0.24312 0.11438
0.24209 0.04089 0.11444
0.24285 0.21902 0.11585
0.24361 0.18617 0.11396
0.24437 0.17501 0.11394
0.24513 0.23710 0.11313
0.24589 0.12545 0.11309
0.24665 0.04566 0.11263
0.24741 0.08845 0.11242
0.24817 0.00467 0.11268
0.24893 0.26628 0.11097
0.24969 0.13559 0.11188
0.25045 0.23563 0.11227
0.25121 0.08835 0.11053
0.25197 0.07187 0.11015
0.25273 0.10775 0.11087
0.25349 0.01484 0.11008
0.25425 0.09658 0.11116
0.25501 -0.00780 0.10867
0.25577 0.07208 0.10839
0.25653 0.10981 0.10787
0.25729 0.08537 0.10888
0.25805 0.02087 0.10815
0.25881 0.09713 0.10960
0.25957 0.03030 0.10843
0.26033 0.21138 0.10680
0.26109 0.11604 0.10738
0.26185 0.09948 0.10692
0.26261 0.06123 0.10779
0.26337 0.09783 0.10587
0.26413 0.02881 0.10577
0.26489 0.11261 0.10398
0.26565 0.05553 0.10555
0.26641 0.02936 0.10492
0.26717 0.12929 0.10470
0.26793 0.12826 0.10227
0.26869 0.13335 0.10398
0.26945 0.03476 0.10357
0.27021 -0.03083 0.10283
0.27097 0.14657 0.10301
0.27172 -0.04882 0.10430
0.27248 0.14036 0.10355
0.27324 0.06346 0.10309
0.27400 0.04208 0.10329
0.27476 0.05183 0.10188
0.27552 0.03074 0.10134
0.27628 0.04067 0.10176
0.27704 0.07278 0.10121
0.27780 0.04261 0.10118
0.27856 0.11990 0.10174
0.27932 -0.11452 0.10023
0.28008 0.08471 0.09984
0.28084 0.21177 0.09922
0.28160 0.10803 0.09966
0.28236 0.05455 0.09964
0.28312 0.04710 0.10007
0.28388 0.11660 0.09938
0.28464 0.13515 0.09882
0.28540 0.07882 0.09888
0.28616 0.07138 0.09978
0.28692 0.11774 0.09906
0.28768 0.07169 0.09839
0.28844 -0.01087 0.09984
0.28920 0.00772 0.09851
0.28996 0.11362 0.09936
0.29072 0.05377 0.09888
0.29148 0.03055 0.09938
0.29224 0.04892 0.10017
0.29300 -0.07273 0.09928
0.29376 0.06203 0.10023
0.29452 -0.00895 0.10027
0.29528 0.10497 0.09979
0.29604 -0.08410 0.10206
0.29680 0.00992 0.09977
0.29756 -0.04912 0.10065
0.29832 -0.05324 0.09966
0.29908 0.03239 0.09962
0.29984 -0.00987 0.09982
0.30060 0.01082 0.09960
0.30136 0.16835 0.09809
0.30212 0.03543 0.09815
0.30288 -0.02608 0.10035
0.30364 0.03244 0.09852
0.30440 0.06979 0.09719
0.30516 0.02718 0.09746
0.30592 0.00307 0.10010
0.30668 0.02318 0.09803
0.30744 0.02875 0.10021
0.30820 -0.03169 0.10023
0.30896 0.00042 0.09888
0.30972 0.04431 0.10025
0.31048 0.02786 0.10019
0.31124 0.02832 0.10083
0.31200 -0.10213 0.10031
0.31276 0.15892 0.10015
0.31352 0.00434 0.10212
0.31428 0.13978 0.10164
0.31504 0.06062 0.10100
0.31580 0.09857 0.10293
0.31656 -0.01414 0.10458
0.31732 -0.05323 0.10303
0.31808 -0.13993 0.10377
0.31883 0.08972 0.10567
0.31959 0.04480 0.10523
0.32035 0.01546 0.10625
0.32111 0.08868 0.10416
0.32187 0.00148 0.10585
0.32263 0.02534 0.10611
0.32339 0.03207 0.10547
0.32415 -0.10854 0.10561
0.32491 -0.12444 0.10688
0.32567 -0.03177 0.10615
0.32643 0.10649 0.10638
0.32719 0.10268 0.10785
0.32795 -0.01497 0.10653
0.32871 -0.07478 0.10561
0.32947 -0.01852 0.10841
0.33023 0.03651 0.10823
0.33099 -0.01645 0.10698
0.33175 0.05903 0.10775
0.33251 -0.00785 0.10636
0.33327 0.12826 0.10674
0.33403 -0.09473 0.10839
0.33479 0.11783 0.10843
0.33555 -0.00331 0.10855
0.33631 0.12754 0.10934
0.33707 -0.11867 0.11004
0.33783 0.00606 0.10861
0.33859 -0.02829 0.10922
0.33935 -0.04261 0.11083
0.34011 0.00410 0.10970
0.34087 0.04793 0.10928
0.34163 -0.13911 0.10910
0.34239 0.02589 0.11075
0.34315 0.01335 0.10990
0.34391 0.08172 0.11093
0.34467 -0.00155 0.10956
0.34543 -0.06095 0.10978
0.34619 -0.07571 0.10946
0.34695 -0.07695 0.10918
0.34771 0.00268 0.11033
0.34847 -0.00487 0.11019
0.34922 -0.00606 0.11123
0.34998 0.05174 0.11095
0.35074 -0.06317 0.10950
0.35150 -0.04596 0.10855
0.35226 -0.00987 0.10827
0.35302 -0.05731 0.10841
0.35378 -0.00741 0.10565
0.35454 -0.01390 0.10460
0.35530 -0.05321 0.10680
0.35606 -0.05467 0.10863
0.35682 -0.22335 0.10772
0.35758 -0.07169 0.10779
0.35834 -0.08027 0.10831
0.35910 -0.00597 0.10735
0.35986 -0.16991 0.10702
0.36062 0.02267 0.10722
0.36138 0.01502 0.10803
0.36214 -0.02243 0.10712
0.36290 -0.03362 0.10583
0.36366 -0.08646 0.10660
0.36442 0.02195 0.10755
0.36518 -0.07222 0.10660
0.36594 -0.06446 0.10829
0.36670 -0.00204 0.10736
0.36746 -0.12427 0.11077
0.36822 -0.06470 0.11137
0.36898 0.02842 0.11085
0.36974 0.01493 0.11043
0.37050 -0.01249 0.11141
0.37126 -0.00546 0.11085
0.37202 0.06385 0.11257
0.37277 -0.10337 0.11313
0.37353 0.15795 0.11690
0.37429 -0.01006 0.11341
0.37505 -0.02818 0.11530
0.37581 0.01123 0.11742
0.37657 -0.01025 0.11678
0.37733 0.07022 0.11773
0.37809 0.05750 0.11716
0.37885 0.08117 0.11956
0.37961 -0.09429 0.12081
0.38037 -0.07169 0.12113
0.38113 0.07260 0.12254
0.38189 0.15810 0.12204
0.38265 -0.05862 0.12407
0.38341 -0.00486 0.12609
0.38417 0.10191 0.12367
0.38493 0.17420 0.12793
0.38569 -0.05165 0.12591
0.38645 0.22435 0.12656
0.38721 -0.05215 0.12769
0.38797 -0.04615 0.12853
0.38873 0.06312 0.13034
0.38949 -0.01215 0.13233
0.39025 -0.08555 0.13143
0.39101 -0.02645 0.13430
0.39177 0.02262 0.13353
0.39252 0.07966 0.13333
0.39328 -0.00429 0.13405
0.39404 0.04763 0.13590
0.39480 0.04425 0.13173
0.39556 -0.09789 0.13671
0.39632 -0.09366 0.13772
0.39708 0.21165 0.13893
0.39784 -0.08043 0.13938
0.39860 0.04750 0.14054
0.39936 -0.09314 0.14252
0.40012 -0.06255 0.14121
0.40088 0.05320 0.14770
0.40164 -0.18305 0.14427
0.40240 -0.05142 0.14246
0.40316 -0.18121 0.14834
0.40392 0.02539 0.15036
0.40468 0.14695 0.26987
0.40544 -0.07841 0.15132
0.40620 -0.08827 0.15090
0.40696 0.10798 0.15174
0.40772 0.13632 0.14767
0.40848 0.23232 0.15121
0.40924 0.10237 0.14842
0.40999 -0.14335 0.15286
0.41075 0.00984 0.15306
0.41151 -0.05033 0.15369
0.41227 0.00350 0.15061
0.41303 0.16225 0.15426
0.41379 0.05799 0.15520
0.41455 -0.12496 0.15207
0.41531 -0.01354 0.15520
0.41607 -0.05334 0.15390
0.41683 -0.04434 0.15882
0.41759 0.07142 0.16008
0.41835 -0.15143 0.15732
0.41911 -0.06329 0.15937
0.41987 0.05134 0.15934
0.42063 0.10753 0.16276
0.42139 0.08254 0.16395
0.42215 -0.06118 0.16348
0.42291 0.22010 0.16429
0.42367 0.00587 0.16387
0.42443 -0.11728 0.16578
0.42519 0.02016 0.17121
0.42594 -0.14232 0.16642
0.42670 0.04249 0.17409
0.42746 0.00878 0.17395
0.42822 0.31311 0.17272
0.42898 -0.00087 0.17610
0.42974 0.20123 0.17934
0.43050 0.16977 0.18215
0.43126 0.05073 0.18959
0.43202 -0.22513 0.18760
0.43278 -0.00451 0.18421
0.43354 0.01246 0.19366
0.43430 0.14822 0.19657
0.43506 -0.13292 0.18852
