# Supplementary material for: De novo design of proteins housing excitonically coupled chlorophyll special pairs
Source: Nat Chem Biol. 2024 Jun 3;20(7):906–15. doi: 10.1038/s41589-024-01626-0 (PMC11213709; doi:10.1038/s41589-024-01626-0)
Supplement: Supplementary file 5 — Raw SAXS data for SP1, SP2 and SP3 apo proteins. [file 41589_2024_1626_MOESM5_ESM.zip › SAXS_data_Fig2/SP1_166uM/Buffer1/SP1_166uM_snap_00039.sub.1.dat]

0.01026 34.58584 9.70571
0.01102 30.96397 4.49697
0.01178 34.56928 3.57768
0.01254 33.44176 2.70914
0.01330 33.03533 2.02800
0.01406 32.88981 1.80056
0.01482 32.48717 1.53333
0.01558 32.11039 1.34940
0.01634 32.90182 1.23544
0.01710 32.46955 1.13838
0.01786 30.88819 1.06461
0.01862 31.08606 0.98643
0.01938 30.43812 0.95261
0.02014 29.85450 0.90400
0.02090 30.14397 0.83802
0.02166 30.17864 0.75602
0.02242 29.73362 0.76297
0.02318 29.76241 0.72348
0.02395 29.13757 0.71262
0.02471 28.71413 0.69711
0.02547 28.37707 0.62548
0.02623 28.71361 0.64010
0.02699 27.60762 0.61039
0.02775 27.74226 0.55716
0.02851 27.15454 0.57652
0.02927 26.76241 0.54841
0.03003 26.85666 0.53080
0.03079 25.88599 0.51117
0.03155 26.21555 0.50826
0.03231 25.53089 0.49378
0.03307 24.88650 0.48224
0.03383 24.12161 0.46962
0.03459 24.49265 0.45756
0.03535 23.76973 0.44422
0.03611 23.91696 0.44462
0.03687 23.23219 0.42968
0.03763 23.02745 0.43003
0.03839 22.14578 0.42382
0.03915 22.19887 0.41225
0.03991 21.63242 0.40336
0.04067 21.47535 0.39488
0.04143 21.19242 0.38893
0.04219 20.79031 0.37487
0.04295 20.25374 0.37280
0.04371 20.13797 0.37972
0.04447 19.75283 0.36223
0.04523 19.68905 0.36420
0.04599 19.19666 0.35719
0.04675 18.68020 0.33946
0.04751 18.36546 0.33314
0.04827 17.80127 0.33010
0.04903 17.74034 0.32616
0.04979 17.52667 0.32502
0.05055 16.66972 0.31656
0.05131 16.73558 0.31965
0.05207 16.44500 0.31250
0.05283 15.90485 0.31330
0.05359 15.84164 0.30472
0.05435 15.32321 0.30404
0.05511 14.95514 0.30346
0.05587 14.74840 0.29497
0.05663 14.48418 0.29445
0.05739 14.30682 0.28226
0.05815 13.43788 0.28215
0.05891 13.57016 0.27307
0.05967 13.09260 0.27918
0.06043 12.76249 0.27257
0.06119 12.65155 0.26795
0.06195 12.66897 0.26934
0.06271 12.36093 0.26240
0.06347 12.02496 0.26755
0.06423 11.77842 0.25499
0.06499 11.24968 0.24749
0.06575 11.11245 0.25342
0.06651 11.10678 0.24695
0.06727 10.16940 0.24588
0.06803 10.09142 0.24118
0.06879 10.06115 0.23709
0.06955 9.76100 0.23394
0.07031 9.51471 0.24214
0.07107 9.23723 0.23434
0.07183 8.93008 0.23356
0.07259 9.23171 0.22740
0.07335 8.41239 0.22205
0.07412 8.07462 0.22161
0.07488 8.12362 0.22587
0.07564 7.93443 0.22427
0.07640 8.01712 0.21558
0.07716 7.62110 0.21148
0.07792 7.30091 0.21383
0.07868 7.24909 0.20873
0.07944 6.83590 0.20651
0.08020 6.52284 0.20934
0.08096 6.45861 0.20463
0.08172 6.31242 0.19657
0.08248 6.05647 0.20260
0.08324 5.87521 0.20031
0.08400 6.19272 0.20047
0.08476 5.54823 0.20032
0.08552 5.37138 0.19944
0.08628 5.13681 0.19864
0.08704 5.21137 0.19835
0.08780 5.13566 0.19891
0.08856 4.63329 0.20105
0.08932 4.51484 0.20493
0.09008 4.17489 0.20987
0.09084 4.35128 0.20997
0.09160 4.34500 0.20385
0.09236 3.99403 0.20250
0.09312 4.35226 0.20889
0.09388 3.59017 0.20816
0.09464 3.58456 0.20542
0.09540 3.58180 0.19714
0.09616 3.16209 0.19676
0.09692 3.25633 0.19802
0.09768 3.39100 0.19449
0.09844 3.20096 0.19413
0.09920 3.11353 0.18714
0.09996 2.89802 0.18718
0.10072 2.99526 0.19195
0.10148 2.91659 0.18394
0.10224 2.59547 0.17544
0.10300 2.41779 0.17617
0.10376 2.41928 0.17636
0.10452 2.06007 0.17472
0.10528 2.24979 0.17145
0.10604 1.98939 0.17043
0.10680 1.97360 0.16797
0.10756 1.75026 0.17172
0.10832 1.92356 0.16689
0.10908 1.64655 0.16838
0.10984 1.87444 0.16972
0.11060 1.50669 0.16671
0.11136 1.78723 0.16595
0.11212 1.42662 0.16341
0.11288 1.44907 0.16220
0.11364 1.54305 0.16114
0.11440 1.19292 0.16124
0.11516 1.03789 0.15956
0.11592 1.32901 0.15839
0.11668 0.89950 0.15715
0.11744 1.05843 0.15697
0.11820 1.07357 0.15336
0.11896 0.85223 0.15348
0.11972 1.06099 0.15058
0.12048 0.75494 0.15078
0.12124 0.84685 0.15292
0.12200 0.76620 0.14884
0.12276 0.84243 0.14676
0.12352 0.76296 0.14784
0.12428 0.48345 0.14570
0.12504 0.39754 0.14760
0.12580 0.64804 0.14723
0.12656 0.46274 0.14469
0.12732 0.63056 0.14146
0.12808 0.54961 0.14356
0.12884 0.52973 0.14172
0.12960 0.36149 0.14308
0.13036 0.31098 0.14019
0.13112 0.46953 0.13892
0.13188 0.29181 0.13781
0.13264 0.24449 0.13990
0.13340 0.50076 0.13801
0.13416 0.48037 0.13500
0.13492 0.19479 0.13558
0.13568 0.20281 0.13537
0.13644 0.27039 0.13341
0.13720 0.21735 0.13310
0.13796 0.12829 0.13105
0.13873 0.13574 0.13192
0.13949 0.06249 0.13246
0.14025 0.20391 0.13277
0.14101 0.20094 0.13270
0.14177 0.13033 0.13093
0.14253 0.01776 0.12770
0.14329 0.02416 0.13004
0.14405 0.24449 0.12821
0.14481 0.22928 0.12781
0.14557 0.08014 0.12831
0.14633 -0.06357 0.12892
0.14709 -0.04155 0.12972
0.14785 0.05530 0.12509
0.14861 -0.03440 0.12632
0.14937 0.04034 0.12730
0.15013 0.23224 0.12568
0.15089 -0.01759 0.12552
0.15165 0.13493 0.12625
0.15241 0.05983 0.12289
0.15317 0.02659 0.12250
0.15393 0.04476 0.12273
0.15469 0.05520 0.12334
0.15545 -0.12963 0.12171
0.15621 0.03872 0.12245
0.15697 -0.01202 0.12180
0.15773 0.14474 0.12444
0.15849 0.05956 0.12176
0.15925 0.01515 0.12215
0.16001 -0.05615 0.12113
0.16077 0.17301 0.12032
0.16153 0.09066 0.11830
0.16229 0.02671 0.11930
0.16305 0.20559 0.11749
0.16381 0.01111 0.12015
0.16457 -0.01770 0.11892
0.16533 0.11276 0.11765
0.16609 0.13733 0.11645
0.16685 0.08662 0.11586
0.16761 0.03000 0.11522
0.16837 -0.01227 0.11673
0.16913 0.14257 0.11398
0.16989 0.04649 0.11624
0.17065 -0.04028 0.11430
0.17141 0.06745 0.11445
0.17217 0.12085 0.11467
0.17293 0.08612 0.11447
0.17369 0.03362 0.11610
0.17445 0.05700 0.11759
0.17521 0.08504 0.11664
0.17597 0.05965 0.11773
0.17673 0.05019 0.11552
0.17749 0.22849 0.11687
0.17825 0.11078 0.11850
0.17901 0.14352 0.11967
0.17977 0.15829 0.12173
0.18053 0.16654 0.12287
0.18129 0.07403 0.12067
0.18205 0.27424 0.12193
0.18281 0.29669 0.12375
0.18357 0.21278 0.12257
0.18433 0.15398 0.12299
0.18509 0.17922 0.12459
0.18585 0.23923 0.12726
0.18661 0.16518 0.12488
0.18737 0.25767 0.12400
0.18813 0.20640 0.12684
0.18889 0.11243 0.12599
0.18965 0.13846 0.12649
0.19041 0.16249 0.12444
0.19117 0.03426 0.12676
0.19193 0.23188 0.12991
0.19269 0.33606 0.12703
0.19345 0.38959 0.12807
0.19421 0.11540 0.12662
0.19497 0.21883 0.12627
0.19573 0.35809 0.12926
0.19649 0.15272 0.12835
0.19725 0.32642 0.12792
0.19801 0.25523 0.12838
0.19877 0.17737 0.12791
0.19953 0.29511 0.12765
0.20029 0.13344 0.12953
0.20105 0.29698 0.12691
0.20181 0.16308 0.12913
0.20257 0.25895 0.13076
0.20333 0.33354 0.12906
0.20409 0.19851 0.12722
0.20485 0.20374 0.12911
0.20561 0.23571 0.12940
0.20637 0.20386 0.13089
0.20713 0.35004 0.12889
0.20789 0.24238 0.12789
0.20865 0.17676 0.12843
0.20941 0.16830 0.13080
0.21017 0.17119 0.13081
0.21093 0.15395 0.12895
0.21169 0.32219 0.12766
0.21245 0.30520 0.13058
0.21321 0.11608 0.13188
0.21397 0.39941 0.12848
0.21473 0.31238 0.12802
0.21549 0.12511 0.13130
0.21625 0.23550 0.12877
0.21701 0.31716 0.12924
0.21777 0.19404 0.12855
0.21853 0.16094 0.12903
0.21929 0.22654 0.12932
0.22005 0.16114 0.12780
0.22081 0.30835 0.12683
0.22157 0.20697 0.12583
0.22233 0.37483 0.12441
0.22309 0.25851 0.12565
0.22385 0.34415 0.12395
0.22461 0.11339 0.12587
0.22537 0.25182 0.12359
0.22613 0.12822 0.12295
0.22689 0.13017 0.12611
0.22765 0.03381 0.12454
0.22841 0.24859 0.12086
0.22917 0.30205 0.12100
0.22993 0.06677 0.12180
0.23069 0.17633 0.12179
0.23145 0.03412 0.11970
0.23221 0.19228 0.11924
0.23297 -0.03302 0.12051
0.23373 0.05951 0.12047
0.23449 0.05215 0.11945
0.23525 0.10902 0.11786
0.23601 0.17679 0.11885
0.23677 0.17300 0.11702
0.23753 0.05649 0.11673
0.23829 0.10068 0.11618
0.23905 0.07619 0.11606
0.23981 0.13802 0.11494
0.24057 0.19702 0.11364
0.24133 0.01688 0.11631
0.24209 0.23183 0.11316
0.24285 0.12845 0.11414
0.24361 0.24108 0.11509
0.24437 0.13144 0.11495
0.24513 0.06103 0.11439
0.24589 0.11402 0.11578
0.24665 0.16189 0.11449
0.24741 0.02902 0.11362
0.24817 0.07577 0.11227
0.24893 0.23802 0.11183
0.24969 0.12371 0.11344
0.25045 0.10134 0.11185
0.25121 0.01484 0.11034
0.25197 0.18407 0.11062
0.25273 0.09065 0.11050
0.25349 0.07242 0.10908
0.25425 -0.09838 0.10806
0.25501 -0.03419 0.10874
0.25577 0.26101 0.10908
0.25653 0.27605 0.10851
0.25729 0.02878 0.10745
0.25805 0.08487 0.10871
0.25881 0.06767 0.10804
0.25957 0.16610 0.10633
0.26033 0.06645 0.10763
0.26109 -0.04223 0.10768
0.26185 0.10643 0.10613
0.26261 0.19097 0.10628
0.26337 0.01235 0.10560
0.26413 0.06437 0.10458
0.26489 -0.05374 0.10526
0.26565 0.02403 0.10468
0.26641 0.05141 0.10426
0.26717 0.13673 0.10547
0.26793 0.14692 0.10470
0.26869 0.04024 0.10379
0.26945 0.13783 0.10260
0.27021 0.18146 0.10506
0.27097 -0.07700 0.10478
0.27172 -0.00187 0.10349
0.27248 -0.00061 0.10268
0.27324 -0.00684 0.10234
0.27400 -0.09241 0.10365
0.27476 -0.01081 0.10274
0.27552 0.13353 0.10079
0.27628 0.00437 0.10197
0.27704 -0.13377 0.10210
0.27780 0.07744 0.10226
0.27856 -0.09584 0.10183
0.27932 -0.03119 0.10129
0.28008 0.09237 0.09940
0.28084 -0.00545 0.10036
0.28160 0.01093 0.09867
0.28236 -0.04174 0.09990
0.28312 -0.02254 0.10058
0.28388 -0.02659 0.09954
0.28464 0.10675 0.09926
0.28540 -0.00775 0.09966
0.28616 0.03391 0.09944
0.28692 0.04498 0.10063
0.28768 -0.02385 0.09966
0.28844 -0.09940 0.09946
0.28920 -0.02893 0.09865
0.28996 -0.06188 0.09925
0.29072 -0.07647 0.10022
0.29148 -0.02542 0.09946
0.29224 0.01521 0.09871
0.29300 0.04268 0.10054
0.29376 0.05964 0.09995
0.29452 0.04021 0.10134
0.29528 0.01866 0.10021
0.29604 0.00063 0.10075
0.29680 0.01047 0.10153
0.29756 0.01651 0.10025
0.29832 0.01662 0.10007
0.29908 -0.04680 0.09911
0.29984 0.09785 0.09831
0.30060 0.00976 0.09954
0.30136 0.05230 0.09950
0.30212 0.08905 0.09848
0.30288 -0.02266 0.09908
0.30364 0.03260 0.09823
0.30440 0.01224 0.09837
0.30516 0.13613 0.09803
0.30592 -0.04976 0.10133
0.30668 0.01382 0.09989
0.30744 0.12919 0.09993
0.30820 0.10970 0.10121
0.30896 0.01179 0.10182
0.30972 -0.00742 0.09999
0.31048 0.03158 0.10014
0.31124 -0.03262 0.10119
0.31200 -0.03106 0.10129
0.31276 0.11160 0.10075
0.31352 -0.05231 0.10085
0.31428 0.09556 0.10115
0.31504 0.01131 0.10314
0.31580 -0.08014 0.10307
0.31656 -0.00675 0.10355
0.31732 -0.00898 0.10349
0.31808 -0.01389 0.10433
0.31883 0.07540 0.10365
0.31959 -0.00885 0.10428
0.32035 -0.10484 0.10464
0.32111 -0.11010 0.10498
0.32187 -0.04584 0.10567
0.32263 0.06082 0.10552
0.32339 0.00880 0.10639
0.32415 -0.08503 0.10683
0.32491 0.02214 0.10720
0.32567 -0.12081 0.10467
0.32643 -0.15010 0.10859
0.32719 0.02464 0.10675
0.32795 -0.11074 0.10609
0.32871 -0.11594 0.10665
0.32947 0.05669 0.10793
0.33023 -0.08944 0.10621
0.33099 -0.03645 0.10634
0.33175 -0.05603 0.10959
0.33251 0.02655 0.10780
0.33327 -0.02046 0.10808
0.33403 0.14155 0.10690
0.33479 -0.08869 0.10842
0.33555 -0.00792 0.11013
0.33631 0.04964 0.10950
0.33707 -0.17899 0.10965
0.33783 -0.14430 0.10834
0.33859 -0.05055 0.10880
0.33935 -0.17075 0.10967
0.34011 0.04695 0.11108
0.34087 -0.17407 0.10942
0.34163 -0.03708 0.10958
0.34239 -0.03206 0.11237
0.34315 -0.15961 0.10949
0.34391 0.01668 0.11062
0.34467 -0.01928 0.11097
0.34543 -0.03947 0.11151
0.34619 0.00271 0.11162
0.34695 0.03774 0.10949
0.34771 -0.01289 0.11247
0.34847 -0.06817 0.11063
0.34922 0.02620 0.11022
0.34998 0.03889 0.11179
0.35074 -0.07484 0.11046
0.35150 -0.11327 0.10674
0.35226 -0.03245 0.10891
0.35302 0.02811 0.10629
0.35378 -0.18924 0.10465
0.35454 -0.23288 0.10394
0.35530 -0.16672 0.10745
0.35606 -0.01847 0.10695
0.35682 -0.10942 0.10677
0.35758 -0.05855 0.10774
0.35834 0.02836 0.10773
0.35910 -0.01733 0.10799
0.35986 0.01568 0.10756
0.36062 -0.25417 0.10749
0.36138 -0.04592 0.10760
0.36214 -0.06905 0.10790
0.36290 0.03573 0.10506
0.36366 -0.13001 0.10667
0.36442 -0.15346 0.10615
0.36518 0.00555 0.10905
0.36594 -0.07378 0.10893
0.36670 -0.16877 0.10903
0.36746 -0.06262 0.11046
0.36822 -0.07743 0.11082
0.36898 0.05412 0.10933
0.36974 -0.07444 0.11285
0.37050 -0.03882 0.11253
0.37126 -0.08488 0.11152
0.37202 0.06981 0.11308
0.37277 -0.18277 0.11398
0.37353 -0.07427 0.11304
0.37429 0.07465 0.11553
0.37505 -0.03136 0.11497
0.37581 0.02222 0.11739
0.37657 0.10984 0.11693
0.37733 0.00539 0.11600
0.37809 -0.05078 0.11677
0.37885 -0.19818 0.12088
0.37961 -0.12067 0.11969
0.38037 0.13960 0.12208
0.38113 -0.06176 0.12305
0.38189 -0.00429 0.12268
0.38265 0.11451 0.12107
0.38341 -0.05285 0.12263
0.38417 -0.09984 0.12589
0.38493 -0.02648 0.12490
0.38569 0.02931 0.12743
0.38645 -0.03693 0.12716
0.38721 0.03650 0.12833
0.38797 -0.08896 0.12914
0.38873 -0.09711 0.12773
0.38949 0.09565 0.15967
0.39025 -0.00440 0.13175
0.39101 0.07046 0.13296
0.39177 -0.06372 0.13397
0.39252 0.10468 0.13056
0.39328 -0.02314 0.13337
0.39404 0.00287 0.13519
0.39480 0.08566 0.13603
0.39556 -0.25900 0.13692
0.39632 -0.08039 0.13741
0.39708 0.01484 0.14080
0.39784 -0.11699 0.14100
0.39860 0.02958 0.14212
0.39936 0.11382 0.14085
0.40012 0.04009 0.14507
0.40088 -0.10155 0.14698
0.40164 0.19655 0.14681
0.40240 -0.12258 0.14648
0.40316 0.04623 0.14908
0.40392 -0.00008 0.14718
0.40468 -0.01427 0.31978
0.40544 -0.11781 0.14750
0.40620 0.16354 0.14939
0.40696 0.14443 0.15337
0.40772 -0.02116 0.15270
0.40848 0.09735 0.15321
0.40924 0.05433 0.15057
0.40999 0.01386 0.15486
0.41075 -0.01601 0.15623
0.41151 0.07850 0.15634
0.41227 -0.01532 0.15528
0.41303 -0.00083 0.15094
0.41379 -0.16490 0.15983
0.41455 0.10926 0.15723
0.41531 -0.13386 0.15401
0.41607 0.08027 0.15529
0.41683 -0.01667 0.15639
0.41759 -0.15590 0.16206
0.41835 0.04401 0.15877
0.41911 0.19192 0.16040
0.41987 0.11946 0.16028
0.42063 -0.00316 0.16335
0.42139 0.07014 0.16163
0.42215 0.04667 0.16600
0.42291 -0.12574 0.16797
0.42367 0.13301 0.16673
0.42443 0.16889 0.17084
0.42519 0.04974 0.17050
0.42594 0.03137 0.17248
0.42670 0.12429 0.17306
0.42746 0.00507 0.17779
0.42822 0.11539 0.17912
0.42898 -0.06086 0.17923
0.42974 0.01308 0.17777
0.43050 -0.02348 0.17970
0.43126 -0.00251 0.18577
0.43202 -0.10762 0.18880
0.43278 -0.18742 0.18386
0.43354 -0.07616 0.19043
0.43430 0.04167 0.19870
0.43506 -0.07403 0.19493
