# Supplementary material for: De novo design of proteins housing excitonically coupled chlorophyll special pairs
Source: Nat Chem Biol. 2024 Jun 3;20(7):906–15. doi: 10.1038/s41589-024-01626-0 (PMC11213709; doi:10.1038/s41589-024-01626-0)
Supplement: Supplementary file 5 — Raw SAXS data for SP1, SP2 and SP3 apo proteins. [file 41589_2024_1626_MOESM5_ESM.zip › SAXS_data_Fig2/SP1_166uM/Buffer1/SP1_166uM_snap_00010.sub.1.dat]

0.01026 37.48713 6.66947
0.01102 28.08770 4.19202
0.01178 34.41782 3.24619
0.01254 32.95740 2.56088
0.01330 33.21477 2.00398
0.01406 32.00793 1.66311
0.01482 30.52986 1.44400
0.01558 31.55574 1.45810
0.01634 30.69849 1.27980
0.01710 29.61472 1.07913
0.01786 29.21530 1.11386
0.01862 30.73001 1.00300
0.01938 29.52089 0.92659
0.02014 28.41145 0.92237
0.02090 29.51062 0.79386
0.02166 28.28125 0.73835
0.02242 29.08906 0.74268
0.02318 28.43369 0.70899
0.02395 27.68072 0.69749
0.02471 26.82362 0.66819
0.02547 28.05622 0.62600
0.02623 26.47161 0.62180
0.02699 26.58743 0.57773
0.02775 26.56830 0.58297
0.02851 26.36138 0.55524
0.02927 26.15527 0.55062
0.03003 25.51020 0.53541
0.03079 25.02814 0.51097
0.03155 24.65642 0.51256
0.03231 24.77961 0.50594
0.03307 24.58810 0.47489
0.03383 23.59515 0.45478
0.03459 23.48522 0.46963
0.03535 23.30256 0.44135
0.03611 23.87307 0.42944
0.03687 23.24513 0.44531
0.03763 22.56553 0.42679
0.03839 22.25692 0.41661
0.03915 21.53039 0.40169
0.03991 21.31202 0.40155
0.04067 20.95053 0.40207
0.04143 20.46309 0.39435
0.04219 20.82313 0.36664
0.04295 20.28788 0.37152
0.04371 19.78148 0.37429
0.04447 19.66565 0.37309
0.04523 19.09159 0.35937
0.04599 18.33587 0.34553
0.04675 18.65428 0.34733
0.04751 18.33172 0.34509
0.04827 17.93168 0.33118
0.04903 17.36255 0.32772
0.04979 17.44656 0.33347
0.05055 16.92615 0.31939
0.05131 16.98118 0.32083
0.05207 16.60019 0.31623
0.05283 16.14313 0.30167
0.05359 15.99043 0.30326
0.05435 15.48423 0.29508
0.05511 15.35243 0.29524
0.05587 14.94089 0.29504
0.05663 14.62739 0.29532
0.05739 14.11325 0.28205
0.05815 14.26703 0.28483
0.05891 14.16722 0.28136
0.05967 13.10093 0.27445
0.06043 13.01327 0.27208
0.06119 12.82580 0.26432
0.06195 12.23764 0.26817
0.06271 12.09269 0.26456
0.06347 11.86682 0.26268
0.06423 11.43509 0.25974
0.06499 11.04890 0.25247
0.06575 11.02256 0.24943
0.06651 10.69643 0.24901
0.06727 10.52111 0.24433
0.06803 10.34561 0.24894
0.06879 9.86795 0.24284
0.06955 9.69431 0.23527
0.07031 9.53106 0.23574
0.07107 9.38254 0.23400
0.07183 9.28789 0.23087
0.07259 8.84086 0.22336
0.07335 8.68247 0.22528
0.07412 8.52661 0.22372
0.07488 8.38663 0.21991
0.07564 8.21386 0.22076
0.07640 7.91458 0.22020
0.07716 7.47074 0.21706
0.07792 7.32163 0.20956
0.07868 7.12765 0.20932
0.07944 6.95722 0.20514
0.08020 6.58413 0.20827
0.08096 6.57851 0.20897
0.08172 6.46588 0.20089
0.08248 6.27542 0.19559
0.08324 6.16356 0.19965
0.08400 5.71630 0.20175
0.08476 5.44938 0.20365
0.08552 5.54551 0.20225
0.08628 5.53496 0.19884
0.08704 5.29498 0.20061
0.08780 4.97851 0.19884
0.08856 4.75840 0.19569
0.08932 4.73631 0.20296
0.09008 4.40412 0.20208
0.09084 4.69776 0.20198
0.09160 4.27264 0.20793
0.09236 4.01368 0.20577
0.09312 4.17637 0.20927
0.09388 4.10396 0.20449
0.09464 3.79055 0.20718
0.09540 3.42994 0.20195
0.09616 3.81306 0.20013
0.09692 3.55079 0.19873
0.09768 3.31418 0.19464
0.09844 3.12838 0.19222
0.09920 2.99686 0.19283
0.09996 3.07085 0.18714
0.10072 3.00832 0.18948
0.10148 2.77758 0.18445
0.10224 2.56301 0.18507
0.10300 2.62089 0.17993
0.10376 2.49737 0.17662
0.10452 2.50422 0.17600
0.10528 2.36124 0.17287
0.10604 2.12349 0.17278
0.10680 1.99025 0.16898
0.10756 1.80968 0.16828
0.10832 1.93477 0.16967
0.10908 2.13504 0.16239
0.10984 1.85860 0.16878
0.11060 1.91096 0.16854
0.11136 1.49519 0.16767
0.11212 1.62765 0.16674
0.11288 1.60136 0.16152
0.11364 1.53099 0.16052
0.11440 1.49379 0.15592
0.11516 1.25289 0.16196
0.11592 1.26918 0.15832
0.11668 1.14004 0.15770
0.11744 1.17760 0.15348
0.11820 1.07937 0.15223
0.11896 1.03634 0.15067
0.11972 1.05778 0.15364
0.12048 0.61465 0.15063
0.12124 0.99808 0.14803
0.12200 1.02003 0.14936
0.12276 0.75235 0.14948
0.12352 0.92834 0.14912
0.12428 0.64401 0.14778
0.12504 0.67651 0.14458
0.12580 0.77654 0.14371
0.12656 0.70009 0.14545
0.12732 0.33707 0.14134
0.12808 0.52672 0.14217
0.12884 0.48446 0.13914
0.12960 0.45464 0.13955
0.13036 0.50910 0.13992
0.13112 0.28490 0.13616
0.13188 0.61519 0.13705
0.13264 0.17234 0.13487
0.13340 0.21216 0.13757
0.13416 0.38620 0.13533
0.13492 0.33086 0.13465
0.13568 0.30600 0.13618
0.13644 0.36589 0.13189
0.13720 0.10961 0.13410
0.13796 0.28439 0.13217
0.13873 0.29848 0.13215
0.13949 0.12770 0.12946
0.14025 0.10501 0.13188
0.14101 0.28200 0.12904
0.14177 0.07045 0.12693
0.14253 0.27001 0.12739
0.14329 0.30050 0.12979
0.14405 0.34314 0.12860
0.14481 0.23049 0.12726
0.14557 0.08753 0.12890
0.14633 0.21375 0.12391
0.14709 0.09737 0.12558
0.14785 0.16151 0.12585
0.14861 -0.00339 0.12451
0.14937 0.00445 0.12663
0.15013 0.04744 0.12554
0.15089 0.16624 0.12480
0.15165 0.08023 0.12292
0.15241 0.15868 0.12377
0.15317 0.12231 0.12445
0.15393 0.11542 0.12169
0.15469 0.12301 0.12254
0.15545 0.16332 0.12048
0.15621 0.01650 0.12195
0.15697 0.04796 0.12082
0.15773 0.14938 0.11955
0.15849 0.14671 0.11939
0.15925 0.02767 0.12048
0.16001 0.04696 0.11905
0.16077 0.15659 0.11872
0.16153 -0.07077 0.11755
0.16229 0.11556 0.11725
0.16305 0.07084 0.11632
0.16381 0.17099 0.11757
0.16457 0.08572 0.11588
0.16533 0.06321 0.11711
0.16609 0.18026 0.11586
0.16685 0.20308 0.11842
0.16761 0.16092 0.11572
0.16837 0.23683 0.11673
0.16913 0.15937 0.11667
0.16989 0.09210 0.11634
0.17065 0.02790 0.11771
0.17141 0.18045 0.11398
0.17217 0.14131 0.11481
0.17293 0.05876 0.11493
0.17369 0.36711 0.11584
0.17445 0.14667 0.11802
0.17521 0.18914 0.11671
0.17597 0.07259 0.11596
0.17673 0.21732 0.11685
0.17749 0.10303 0.11845
0.17825 0.23097 0.11957
0.17901 0.23368 0.12151
0.17977 0.11148 0.12101
0.18053 0.27839 0.12113
0.18129 0.19881 0.12167
0.18205 0.21341 0.12167
0.18281 0.25401 0.12181
0.18357 0.10859 0.12526
0.18433 0.20208 0.12430
0.18509 0.28051 0.12765
0.18585 0.13548 0.12638
0.18661 0.18636 0.12444
0.18737 0.27750 0.12480
0.18813 0.15662 0.12627
0.18889 0.19382 0.12528
0.18965 0.24332 0.12506
0.19041 0.39374 0.12635
0.19117 0.42316 0.12629
0.19193 0.25467 0.12442
0.19269 -0.00121 0.12675
0.19345 0.12175 0.12695
0.19421 0.33161 0.12954
0.19497 0.26890 0.12912
0.19573 0.17182 0.12740
0.19649 0.28036 0.12997
0.19725 0.07223 0.12817
0.19801 0.48866 0.12922
0.19877 0.26975 0.12906
0.19953 0.15499 0.12934
0.20029 0.23349 0.12896
0.20105 0.39674 0.12662
0.20181 0.34696 0.12954
0.20257 0.28522 0.12993
0.20333 0.33815 0.12745
0.20409 0.11218 0.12997
0.20485 0.21019 0.12857
0.20561 0.25513 0.13089
0.20637 0.27931 0.12770
0.20713 0.20684 0.12841
0.20789 0.35270 0.13041
0.20865 0.38884 0.12827
0.20941 0.24928 0.12944
0.21017 0.32481 0.12779
0.21093 0.40996 0.12914
0.21169 0.21779 0.12926
0.21245 0.40793 0.12938
0.21321 0.43105 0.12827
0.21397 0.33542 0.12902
0.21473 0.10302 0.12769
0.21549 0.27628 0.13233
0.21625 0.23306 0.12885
0.21701 0.34854 0.12926
0.21777 0.19777 0.12688
0.21853 0.26369 0.12690
0.21929 0.03498 0.12861
0.22005 0.31948 0.12829
0.22081 0.21424 0.12785
0.22157 0.41989 0.12732
0.22233 0.25090 0.13004
0.22309 0.32752 0.12504
0.22385 0.18581 0.12615
0.22461 0.17496 0.12589
0.22537 0.29587 0.12236
0.22613 0.13253 0.12399
0.22689 0.10638 0.12419
0.22765 0.08385 0.12361
0.22841 0.18033 0.12054
0.22917 0.32619 0.12061
0.22993 0.18681 0.12054
0.23069 0.13156 0.12087
0.23145 0.24014 0.12145
0.23221 0.24283 0.11978
0.23297 0.20248 0.11953
0.23373 0.23180 0.12046
0.23449 0.09772 0.11920
0.23525 0.10725 0.11864
0.23601 0.10716 0.11818
0.23677 0.10392 0.11985
0.23753 0.14847 0.11830
0.23829 0.13264 0.11723
0.23905 0.04468 0.11641
0.23981 0.11872 0.11536
0.24057 0.28265 0.11512
0.24133 0.24572 0.11300
0.24209 0.23443 0.11594
0.24285 0.20410 0.11530
0.24361 0.19012 0.11501
0.24437 0.02342 0.11505
0.24513 0.17778 0.11431
0.24589 0.20282 0.11362
0.24665 -0.00608 0.11411
0.24741 -0.02304 0.11255
0.24817 0.10323 0.11118
0.24893 0.02127 0.11229
0.24969 0.15323 0.11186
0.25045 0.06691 0.11007
0.25121 0.18224 0.10979
0.25197 0.16161 0.10890
0.25273 0.21758 0.11009
0.25349 -0.02338 0.10954
0.25425 0.18638 0.10975
0.25501 0.15054 0.10832
0.25577 0.04936 0.10847
0.25653 0.11482 0.10866
0.25729 0.00147 0.10813
0.25805 0.08668 0.10803
0.25881 0.14762 0.10637
0.25957 0.13609 0.10777
0.26033 0.13062 0.10765
0.26109 0.10428 0.10678
0.26185 0.06623 0.10864
0.26261 0.09725 0.10686
0.26337 0.01504 0.10636
0.26413 0.16048 0.10468
0.26489 0.01725 0.10376
0.26565 -0.08880 0.10527
0.26641 0.12305 0.10436
0.26717 0.12201 0.10220
0.26793 0.16035 0.10478
0.26869 0.11209 0.10438
0.26945 0.18135 0.10283
0.27021 0.01449 0.10484
0.27097 0.11117 0.10234
0.27172 0.19594 0.10341
0.27248 0.07498 0.10351
0.27324 -0.01592 0.10276
0.27400 -0.08297 0.10224
0.27476 0.05620 0.10304
0.27552 -0.03629 0.10125
0.27628 -0.07701 0.10060
0.27704 0.08072 0.10129
0.27780 0.10015 0.10244
0.27856 0.26609 0.10192
0.27932 0.22468 0.09875
0.28008 0.00077 0.10004
0.28084 0.12920 0.09970
0.28160 0.09398 0.09921
0.28236 0.18828 0.09925
0.28312 0.00998 0.09994
0.28388 -0.07409 0.09954
0.28464 0.06564 0.10073
0.28540 -0.13375 0.09990
0.28616 0.03014 0.09966
0.28692 0.11838 0.09897
0.28768 -0.10186 0.09881
0.28844 0.06034 0.10045
0.28920 0.18004 0.09919
0.28996 0.13354 0.09831
0.29072 0.06892 0.09802
0.29148 0.10451 0.09946
0.29224 0.02985 0.10127
0.29300 0.06045 0.10030
0.29376 0.08897 0.10067
0.29452 0.03540 0.09986
0.29528 0.07273 0.10095
0.29604 0.08205 0.10014
0.29680 0.06790 0.10034
0.29756 0.01462 0.09992
0.29832 0.05123 0.09897
0.29908 -0.05791 0.09923
0.29984 0.18353 0.09988
0.30060 0.08948 0.09959
0.30136 0.17614 0.10006
0.30212 0.02322 0.09905
0.30288 -0.01141 0.09893
0.30364 0.02564 0.09853
0.30440 0.02437 0.09822
0.30516 0.09138 0.09843
0.30592 0.03486 0.09921
0.30668 -0.04771 0.09897
0.30744 -0.01507 0.09915
0.30820 0.05079 0.10089
0.30896 0.08659 0.10012
0.30972 0.08902 0.10050
0.31048 0.00511 0.10073
0.31124 -0.03850 0.10004
0.31200 0.11958 0.09948
0.31276 0.00029 0.09986
0.31352 -0.00578 0.10044
0.31428 0.07407 0.10038
0.31504 0.11129 0.10230
0.31580 -0.05169 0.10286
0.31656 0.01011 0.10424
0.31732 0.06398 0.10262
0.31808 0.08669 0.10329
0.31883 0.01183 0.10553
0.31959 -0.08203 0.10543
0.32035 -0.00955 0.10379
0.32111 -0.08781 0.10658
0.32187 -0.02602 0.10448
0.32263 0.03565 0.10607
0.32339 0.14479 0.10567
0.32415 0.16408 0.10567
0.32491 -0.03322 0.10658
0.32567 -0.01087 0.10541
0.32643 0.01138 0.10803
0.32719 0.05106 0.10648
0.32795 0.00080 0.10661
0.32871 0.09218 0.10618
0.32947 0.14691 0.10698
0.33023 0.06307 0.10496
0.33099 0.11111 0.10727
0.33175 0.07686 0.10565
0.33251 0.07206 0.10872
0.33327 0.15159 0.10616
0.33403 -0.04237 0.10706
0.33479 -0.02526 0.10783
0.33555 0.03511 0.10904
0.33631 0.02492 0.10902
0.33707 -0.07684 0.10775
0.33783 0.08270 0.10948
0.33859 0.00330 0.10844
0.33935 -0.00397 0.10823
0.34011 -0.06878 0.10968
0.34087 -0.00526 0.10946
0.34163 0.15802 0.10918
0.34239 0.01369 0.10938
0.34315 0.06898 0.11075
0.34391 0.14417 0.10869
0.34467 0.03283 0.10872
0.34543 0.00161 0.11041
0.34619 0.01691 0.10894
0.34695 -0.04877 0.11086
0.34771 0.02047 0.11152
0.34847 -0.07694 0.10807
0.34922 0.12250 0.11055
0.34998 -0.05638 0.10884
0.35074 0.05664 0.11225
0.35150 -0.01768 0.10874
0.35226 -0.03157 0.10611
0.35302 0.11824 0.10603
0.35378 0.03150 0.10523
0.35454 -0.03666 0.10377
0.35530 0.11088 0.10531
0.35606 0.02723 0.10690
0.35682 -0.05639 0.10525
0.35758 -0.16396 0.10624
0.35834 -0.09354 0.10631
0.35910 0.12703 0.10693
0.35986 0.12683 0.10503
0.36062 -0.01816 0.10775
0.36138 -0.02872 0.10595
0.36214 0.02594 0.10856
0.36290 0.14892 0.10696
0.36366 -0.12912 0.10827
0.36442 0.09542 0.10709
0.36518 -0.03213 0.10648
0.36594 -0.08474 0.10769
0.36670 0.02236 0.10896
0.36746 0.18501 0.11015
0.36822 0.16585 0.11045
0.36898 0.01492 0.10950
0.36974 0.07663 0.11118
0.37050 0.00949 0.11126
0.37126 0.09529 0.11202
0.37202 0.19793 0.11332
0.37277 0.05617 0.11350
0.37353 0.02706 0.11592
0.37429 0.02658 0.11398
0.37505 -0.06163 0.11489
0.37581 0.01889 0.11739
0.37657 -0.03563 0.11574
0.37733 -0.02527 0.12030
0.37809 0.05807 0.11630
0.37885 0.04026 0.11941
0.37961 0.10413 0.11911
0.38037 -0.12293 0.12177
0.38113 0.05791 0.11864
0.38189 -0.10443 0.12222
0.38265 0.04512 0.12241
0.38341 -0.02054 0.12326
0.38417 0.11077 0.12361
0.38493 -0.09725 0.12290
0.38569 -0.01355 0.12490
0.38645 0.12016 0.12474
0.38721 0.12661 0.12724
0.38797 -0.03056 0.12364
0.38873 -0.11914 0.12849
0.38949 0.02839 0.12972
0.39025 0.02789 0.13087
0.39101 0.06699 0.12928
0.39177 0.07475 0.13263
0.39252 0.03832 0.13196
0.39328 0.09407 0.13277
0.39404 0.10647 0.13806
0.39480 -0.00809 0.13195
0.39556 0.11208 0.13688
0.39632 0.02963 0.13703
0.39708 0.03722 0.13977
0.39784 0.09168 0.14297
0.39860 0.10042 0.13985
0.39936 0.12054 0.14365
0.40012 0.00170 0.14426
0.40088 0.14244 0.14353
0.40164 0.12930 0.14639
0.40240 0.02573 0.14590
0.40316 0.00932 0.14711
0.40392 -0.10836 0.14528
0.40468 -0.06699 0.22140
0.40544 -0.12785 0.14726
0.40620 0.13894 0.14891
0.40696 0.01967 0.15147
0.40772 0.10174 0.15081
0.40848 -0.04253 0.14969
0.40924 0.21057 0.14998
0.40999 0.12020 0.14855
0.41075 0.05737 0.15159
0.41151 0.13950 0.15186
0.41227 0.10497 0.15371
0.41303 0.04528 0.14869
0.41379 0.09196 0.15143
0.41455 -0.03936 0.15498
0.41531 -0.08741 0.15539
0.41607 0.07518 0.15609
0.41683 0.00126 0.15872
0.41759 0.23530 0.15600
0.41835 -0.03477 0.15868
0.41911 0.15439 0.16027
0.41987 0.09428 0.15969
0.42063 0.16485 0.16197
0.42139 0.17520 0.16195
0.42215 -0.07988 0.16507
0.42291 0.19358 0.16540
0.42367 0.03890 0.16936
0.42443 0.16933 0.16638
0.42519 0.04391 0.16676
0.42594 0.00780 0.17284
0.42670 0.07491 0.17197
0.42746 0.24911 0.17668
0.42822 -0.13630 0.17191
0.42898 0.01572 0.17659
0.42974 -0.01735 0.17679
0.43050 0.04170 0.18350
0.43126 -0.11542 0.18436
0.43202 0.21693 0.18796
0.43278 0.02048 0.18357
0.43354 -0.12661 0.19038
0.43430 -0.01569 0.19292
0.43506 -0.05424 0.18974
