# Supplementary material for: De novo design of proteins housing excitonically coupled chlorophyll special pairs
Source: Nat Chem Biol. 2024 Jun 3;20(7):906–15. doi: 10.1038/s41589-024-01626-0 (PMC11213709; doi:10.1038/s41589-024-01626-0)
Supplement: Supplementary file 5 — Raw SAXS data for SP1, SP2 and SP3 apo proteins. [file 41589_2024_1626_MOESM5_ESM.zip › SAXS_data_Fig2/SP1_166uM/Buffer1/SP1_166uM_snap_00038.sub.1.dat]

0.01026 34.67278 8.34102
0.01102 32.93866 4.78095
0.01178 34.24961 3.16769
0.01254 36.01578 2.54195
0.01330 35.76048 2.02717
0.01406 32.94227 1.76130
0.01482 31.83318 1.55609
0.01558 32.28234 1.34395
0.01634 31.84256 1.27438
0.01710 32.24465 1.16204
0.01786 30.62613 1.11525
0.01862 31.93223 0.97787
0.01938 30.08950 0.89585
0.02014 30.86655 0.88814
0.02090 29.90172 0.86479
0.02166 30.09598 0.77150
0.02242 29.77910 0.75085
0.02318 29.00715 0.71072
0.02395 28.56294 0.71127
0.02471 29.73136 0.69505
0.02547 27.96223 0.61903
0.02623 27.89028 0.61364
0.02699 27.70122 0.59101
0.02775 27.14805 0.56606
0.02851 27.19402 0.58208
0.02927 26.54134 0.54402
0.03003 25.93815 0.52533
0.03079 25.72824 0.51419
0.03155 25.93239 0.48978
0.03231 25.55018 0.48766
0.03307 24.80749 0.48695
0.03383 24.63454 0.48103
0.03459 23.78098 0.46808
0.03535 24.01170 0.44718
0.03611 23.93099 0.44831
0.03687 22.99913 0.43822
0.03763 22.31072 0.41557
0.03839 22.69940 0.42105
0.03915 22.36525 0.42026
0.03991 22.14576 0.39565
0.04067 22.00650 0.39338
0.04143 20.75766 0.37697
0.04219 20.21804 0.37593
0.04295 20.40870 0.37941
0.04371 20.41262 0.36610
0.04447 19.52384 0.36484
0.04523 19.29593 0.35261
0.04599 18.99816 0.34898
0.04675 18.96590 0.34581
0.04751 18.21300 0.34038
0.04827 17.85522 0.33056
0.04903 17.54276 0.33326
0.04979 17.24991 0.33156
0.05055 17.13842 0.32390
0.05131 16.52755 0.31952
0.05207 16.75547 0.31482
0.05283 16.30325 0.30950
0.05359 15.52628 0.30685
0.05435 15.57875 0.29749
0.05511 15.63948 0.30423
0.05587 14.88553 0.28868
0.05663 14.43879 0.29170
0.05739 14.19199 0.27986
0.05815 14.06993 0.27774
0.05891 13.33542 0.27916
0.05967 12.98052 0.27493
0.06043 13.18258 0.27486
0.06119 13.00778 0.26429
0.06195 12.63010 0.26497
0.06271 12.01641 0.26833
0.06347 12.11122 0.26091
0.06423 12.10277 0.25942
0.06499 11.25192 0.25168
0.06575 10.98041 0.25380
0.06651 10.71801 0.24940
0.06727 10.90302 0.24466
0.06803 10.22685 0.23938
0.06879 9.90839 0.24032
0.06955 9.70259 0.23881
0.07031 9.34065 0.23232
0.07107 9.35412 0.23244
0.07183 8.88640 0.23745
0.07259 8.85176 0.23211
0.07335 8.44851 0.22460
0.07412 8.66690 0.22681
0.07488 7.80056 0.21760
0.07564 8.13812 0.21964
0.07640 7.74312 0.21681
0.07716 7.54451 0.21384
0.07792 7.37305 0.21288
0.07868 7.24161 0.21034
0.07944 6.86889 0.20541
0.08020 7.07417 0.20565
0.08096 6.52727 0.20670
0.08172 6.51499 0.19922
0.08248 5.94566 0.19885
0.08324 5.97054 0.20100
0.08400 5.84236 0.20275
0.08476 5.44157 0.20126
0.08552 5.40803 0.20323
0.08628 5.20336 0.20029
0.08704 5.11509 0.19653
0.08780 5.02758 0.19870
0.08856 4.98577 0.19875
0.08932 4.63210 0.20779
0.09008 4.83353 0.20491
0.09084 4.56814 0.20859
0.09160 4.29635 0.20721
0.09236 4.24166 0.20814
0.09312 3.82220 0.21057
0.09388 3.89149 0.20858
0.09464 3.50869 0.20585
0.09540 3.47244 0.20310
0.09616 3.37375 0.19941
0.09692 3.16113 0.19489
0.09768 3.22490 0.19331
0.09844 2.93399 0.19516
0.09920 2.87178 0.19384
0.09996 3.06989 0.19171
0.10072 2.94032 0.18896
0.10148 2.64991 0.18130
0.10224 2.58659 0.18020
0.10300 2.24415 0.17973
0.10376 2.48583 0.17876
0.10452 2.16686 0.17547
0.10528 2.27956 0.17393
0.10604 2.10585 0.16952
0.10680 1.96540 0.17025
0.10756 1.96395 0.16846
0.10832 1.82359 0.16943
0.10908 1.53053 0.16878
0.10984 1.52884 0.16724
0.11060 1.69110 0.16711
0.11136 1.53063 0.16393
0.11212 1.38790 0.16170
0.11288 1.55417 0.16369
0.11364 1.30958 0.16042
0.11440 1.40798 0.16184
0.11516 1.22979 0.15839
0.11592 1.30843 0.15679
0.11668 1.18257 0.15802
0.11744 0.93293 0.15557
0.11820 0.97253 0.15549
0.11896 0.93622 0.15148
0.11972 1.01435 0.14959
0.12048 0.82787 0.15369
0.12124 0.84696 0.15172
0.12200 0.83472 0.14820
0.12276 0.86663 0.14792
0.12352 0.66954 0.14890
0.12428 0.73665 0.14634
0.12504 0.38386 0.14658
0.12580 0.54228 0.14507
0.12656 0.73135 0.14200
0.12732 0.43703 0.14202
0.12808 0.64153 0.14217
0.12884 0.53870 0.14227
0.12960 0.45144 0.14258
0.13036 0.32837 0.14063
0.13112 0.44927 0.13923
0.13188 0.38775 0.13881
0.13264 0.35665 0.13631
0.13340 0.51395 0.13535
0.13416 0.48628 0.13434
0.13492 0.06089 0.13496
0.13568 0.03687 0.13460
0.13644 0.30760 0.13155
0.13720 0.19069 0.13191
0.13796 0.18737 0.13397
0.13873 0.08295 0.12998
0.13949 0.23366 0.13174
0.14025 0.11732 0.13123
0.14101 0.18732 0.12906
0.14177 0.20344 0.12924
0.14253 0.21742 0.12942
0.14329 0.05575 0.12899
0.14405 0.18465 0.13006
0.14481 0.07335 0.12953
0.14557 0.03114 0.12622
0.14633 0.05311 0.12833
0.14709 0.19204 0.12615
0.14785 -0.04415 0.12640
0.14861 0.17802 0.12717
0.14937 0.12647 0.12670
0.15013 -0.00173 0.12535
0.15089 0.01091 0.12436
0.15165 0.00406 0.12462
0.15241 0.02626 0.12426
0.15317 0.09329 0.12442
0.15393 0.24733 0.12424
0.15469 0.10902 0.12342
0.15545 0.12936 0.12265
0.15621 -0.10580 0.12284
0.15697 0.10819 0.11980
0.15773 -0.03140 0.12142
0.15849 0.03226 0.12131
0.15925 0.07232 0.11973
0.16001 0.16515 0.12005
0.16077 0.01582 0.11848
0.16153 -0.04777 0.11988
0.16229 0.04780 0.11997
0.16305 -0.01012 0.11957
0.16381 0.08120 0.11751
0.16457 -0.05742 0.11804
0.16533 0.16001 0.11695
0.16609 -0.02521 0.11618
0.16685 0.04930 0.11621
0.16761 0.09461 0.11594
0.16837 0.01763 0.11534
0.16913 0.06410 0.11482
0.16989 0.12780 0.11522
0.17065 0.06101 0.11417
0.17141 0.17663 0.11550
0.17217 0.07515 0.11510
0.17293 0.06913 0.11600
0.17369 0.09416 0.11508
0.17445 0.10799 0.11705
0.17521 0.13373 0.11723
0.17597 0.15928 0.11753
0.17673 0.01539 0.11672
0.17749 0.02748 0.11814
0.17825 0.30774 0.11927
0.17901 0.24844 0.11967
0.17977 0.12498 0.12194
0.18053 -0.01831 0.12097
0.18129 0.05317 0.12146
0.18205 0.20973 0.12264
0.18281 0.21028 0.12408
0.18357 0.05509 0.12404
0.18433 0.23817 0.12362
0.18509 0.30264 0.12710
0.18585 0.35583 0.12535
0.18661 0.07129 0.12495
0.18737 -0.00731 0.12451
0.18813 0.05193 0.12606
0.18889 0.25086 0.12540
0.18965 0.12257 0.12791
0.19041 0.15058 0.12629
0.19117 0.12705 0.12706
0.19193 0.20000 0.12485
0.19269 0.24035 0.12696
0.19345 0.06325 0.12546
0.19421 0.46898 0.12761
0.19497 0.28856 0.12749
0.19573 0.09738 0.12750
0.19649 0.34819 0.13041
0.19725 0.32896 0.12850
0.19801 0.22523 0.12765
0.19877 0.09648 0.12688
0.19953 0.39611 0.12998
0.20029 0.26953 0.12847
0.20105 0.19329 0.12805
0.20181 0.27159 0.13048
0.20257 0.13739 0.12884
0.20333 0.18436 0.12869
0.20409 0.17229 0.12835
0.20485 0.23121 0.12985
0.20561 0.05265 0.12929
0.20637 0.23564 0.12813
0.20713 0.23104 0.12983
0.20789 0.10427 0.13013
0.20865 0.10274 0.12826
0.20941 0.41250 0.12874
0.21017 0.22480 0.12758
0.21093 0.27532 0.12965
0.21169 0.27210 0.12867
0.21245 0.15302 0.12994
0.21321 0.35933 0.12633
0.21397 0.18919 0.12852
0.21473 0.27225 0.12964
0.21549 0.26267 0.13234
0.21625 0.05062 0.13104
0.21701 0.20731 0.13058
0.21777 0.26648 0.12818
0.21853 0.13465 0.12835
0.21929 0.21170 0.12843
0.22005 0.17239 0.12786
0.22081 0.17775 0.12753
0.22157 0.21536 0.12808
0.22233 0.37289 0.12804
0.22309 0.16635 0.12535
0.22385 0.23304 0.12568
0.22461 0.24668 0.12543
0.22537 0.11791 0.12478
0.22613 0.15660 0.12315
0.22689 0.13303 0.12218
0.22765 0.22057 0.12395
0.22841 0.21767 0.12400
0.22917 0.18056 0.11987
0.22993 0.13080 0.12134
0.23069 0.01995 0.12232
0.23145 0.23177 0.11991
0.23221 0.19845 0.12028
0.23297 0.18070 0.11965
0.23373 0.17907 0.11965
0.23449 0.18474 0.12102
0.23525 0.05808 0.11866
0.23601 0.29446 0.11807
0.23677 0.22357 0.11973
0.23753 0.03797 0.11757
0.23829 0.17039 0.11725
0.23905 0.18166 0.11611
0.23981 0.18540 0.11711
0.24057 0.27546 0.11769
0.24133 0.12562 0.11665
0.24209 -0.04766 0.11346
0.24285 0.05114 0.11467
0.24361 0.15009 0.11403
0.24437 0.14253 0.11401
0.24513 0.01638 0.11370
0.24589 0.19995 0.11536
0.24665 -0.01847 0.11238
0.24741 0.09992 0.11224
0.24817 0.08641 0.11235
0.24893 0.12076 0.11254
0.24969 0.08365 0.11251
0.25045 0.07758 0.11291
0.25121 0.12936 0.11220
0.25197 0.03822 0.10939
0.25273 0.07842 0.11236
0.25349 0.18054 0.11061
0.25425 0.14310 0.10954
0.25501 0.05005 0.10877
0.25577 -0.02697 0.11024
0.25653 0.16247 0.10927
0.25729 0.05296 0.11014
0.25805 0.12006 0.10695
0.25881 0.05515 0.10830
0.25957 0.06899 0.10865
0.26033 0.02925 0.10550
0.26109 0.15368 0.10690
0.26185 -0.00569 0.10697
0.26261 0.00051 0.10719
0.26337 0.05654 0.10627
0.26413 -0.02000 0.10542
0.26489 0.05411 0.10466
0.26565 -0.01143 0.10533
0.26641 0.01847 0.10319
0.26717 0.05594 0.10355
0.26793 0.08927 0.10599
0.26869 0.07289 0.10420
0.26945 0.09583 0.10400
0.27021 -0.02697 0.10443
0.27097 0.09025 0.10329
0.27172 0.05926 0.10398
0.27248 -0.09974 0.10295
0.27324 0.04612 0.10305
0.27400 -0.11371 0.10329
0.27476 0.08878 0.10146
0.27552 -0.00651 0.10141
0.27628 -0.01783 0.10144
0.27704 -0.13308 0.10176
0.27780 0.04177 0.10047
0.27856 -0.03353 0.10156
0.27932 -0.04178 0.10174
0.28008 0.04137 0.09980
0.28084 0.06858 0.09976
0.28160 -0.03105 0.09991
0.28236 -0.13268 0.09934
0.28312 0.07646 0.10037
0.28388 0.03922 0.09911
0.28464 0.14716 0.09900
0.28540 0.09120 0.09900
0.28616 0.10564 0.10001
0.28692 0.10240 0.09932
0.28768 -0.13267 0.09920
0.28844 -0.02685 0.09970
0.28920 -0.09510 0.09853
0.28996 -0.06475 0.10056
0.29072 -0.07148 0.09992
0.29148 -0.00733 0.10037
0.29224 0.04047 0.10105
0.29300 -0.04804 0.09793
0.29376 -0.06658 0.09983
0.29452 0.06857 0.10179
0.29528 -0.05204 0.10079
0.29604 -0.02973 0.10006
0.29680 -0.11075 0.09924
0.29756 0.01816 0.10130
0.29832 -0.00935 0.09948
0.29908 0.11362 0.09996
0.29984 0.06927 0.10010
0.30060 -0.05516 0.09968
0.30136 -0.04680 0.09751
0.30212 0.08970 0.09864
0.30288 0.05982 0.09761
0.30364 -0.00010 0.09819
0.30440 0.00459 0.09918
0.30516 0.02136 0.09796
0.30592 0.05497 0.09836
0.30668 -0.02575 0.10079
0.30744 0.05880 0.10049
0.30820 -0.10455 0.09968
0.30896 0.05486 0.09960
0.30972 -0.02273 0.09968
0.31048 -0.03658 0.09902
0.31124 0.05493 0.10111
0.31200 -0.04751 0.10046
0.31276 -0.04953 0.10089
0.31352 0.08199 0.10091
0.31428 -0.15733 0.10015
0.31504 0.17931 0.10214
0.31580 -0.00699 0.10368
0.31656 -0.06467 0.10262
0.31732 0.03794 0.10351
0.31808 -0.03800 0.10502
0.31883 -0.05265 0.10313
0.31959 -0.02364 0.10494
0.32035 -0.03832 0.10339
0.32111 -0.09841 0.10610
0.32187 -0.07000 0.10544
0.32263 -0.17414 0.10526
0.32339 -0.05425 0.10693
0.32415 -0.03406 0.10574
0.32491 0.02491 0.10769
0.32567 0.01649 0.10708
0.32643 0.00528 0.10732
0.32719 -0.01782 0.10673
0.32795 -0.05890 0.10689
0.32871 0.11377 0.10708
0.32947 0.03034 0.10813
0.33023 -0.20117 0.10806
0.33099 -0.01669 0.10589
0.33175 -0.01799 0.10696
0.33251 0.08965 0.10617
0.33327 -0.11142 0.10915
0.33403 0.03969 0.10861
0.33479 -0.03444 0.10740
0.33555 -0.10317 0.10850
0.33631 -0.13499 0.10950
0.33707 0.06226 0.11014
0.33783 -0.12081 0.10897
0.33859 0.00175 0.10830
0.33935 0.09732 0.10935
0.34011 -0.09036 0.10913
0.34087 0.01056 0.10877
0.34163 -0.11072 0.11127
0.34239 -0.00090 0.11066
0.34315 -0.05800 0.10845
0.34391 -0.03738 0.11014
0.34467 0.13446 0.11044
0.34543 -0.00552 0.11103
0.34619 -0.03757 0.11026
0.34695 -0.00207 0.10976
0.34771 -0.01968 0.11125
0.34847 -0.04175 0.10992
0.34922 -0.02076 0.10927
0.34998 -0.06741 0.11067
0.35074 0.10692 0.10959
0.35150 0.09149 0.10859
0.35226 -0.12496 0.10752
0.35302 -0.04793 0.10604
0.35378 0.00294 0.10757
0.35454 -0.04730 0.10564
0.35530 -0.14920 0.10691
0.35606 -0.07920 0.10580
0.35682 0.08275 0.10825
0.35758 0.01152 0.10515
0.35834 -0.11121 0.10835
0.35910 0.07539 0.10693
0.35986 0.08103 0.10702
0.36062 -0.20346 0.10794
0.36138 -0.07324 0.10704
0.36214 0.11164 0.10821
0.36290 0.02092 0.10619
0.36366 -0.09461 0.10668
0.36442 0.05167 0.10716
0.36518 0.09113 0.10827
0.36594 -0.09682 0.11056
0.36670 -0.02412 0.10825
0.36746 0.15188 0.10990
0.36822 0.04194 0.11101
0.36898 0.03663 0.10962
0.36974 -0.00730 0.11062
0.37050 -0.12699 0.11133
0.37126 -0.08398 0.11019
0.37202 -0.12022 0.11248
0.37277 0.02485 0.11236
0.37353 -0.05247 0.11400
0.37429 -0.13866 0.11419
0.37505 -0.06196 0.11574
0.37581 -0.15592 0.11673
0.37657 0.08473 0.11768
0.37733 -0.01635 0.11836
0.37809 0.08950 0.11752
0.37885 0.01394 0.11920
0.37961 -0.07173 0.11939
0.38037 -0.06563 0.12152
0.38113 -0.13401 0.12206
0.38189 -0.06902 0.12255
0.38265 -0.13855 0.12378
0.38341 -0.10389 0.12241
0.38417 0.10221 0.12532
0.38493 -0.10893 0.12728
0.38569 -0.00212 0.12401
0.38645 -0.08163 0.12748
0.38721 -0.00961 0.12682
0.38797 -0.02783 0.12895
0.38873 -0.03866 0.12972
0.38949 -0.09146 0.15591
0.39025 -0.01121 0.13119
0.39101 0.12317 0.13161
0.39177 0.04763 0.13437
0.39252 -0.00600 0.13377
0.39328 -0.05444 0.13928
0.39404 -0.10513 0.13646
0.39480 -0.14131 0.13764
0.39556 0.00825 0.13619
0.39632 0.06662 0.13911
0.39708 -0.01817 0.13718
0.39784 0.00573 0.14002
0.39860 0.11997 0.14176
0.39936 -0.06677 0.14049
0.40012 0.20998 0.14258
0.40088 0.16694 0.14546
0.40164 0.07723 0.14482
0.40240 0.11482 0.14494
0.40316 0.12239 0.14612
0.40392 -0.04872 0.14825
0.40468 -0.10043 0.29752
0.40544 -0.05597 0.14732
0.40620 -0.01324 0.14884
0.40696 0.04357 0.15101
0.40772 -0.10491 0.15148
0.40848 0.05959 0.15321
0.40924 0.19124 0.14571
0.40999 0.06369 0.15251
0.41075 -0.00396 0.15249
0.41151 -0.14631 0.15313
0.41227 0.06557 0.15410
0.41303 0.09378 0.15872
0.41379 0.08780 0.15302
0.41455 -0.07936 0.15503
0.41531 0.11503 0.15626
0.41607 -0.09693 0.15609
0.41683 -0.04679 0.15631
0.41759 0.03699 0.15634
0.41835 0.07079 0.15732
0.41911 -0.14278 0.15969
0.41987 -0.08289 0.15860
0.42063 0.12181 0.15805
0.42139 -0.15267 0.16070
0.42215 0.02580 0.16454
0.42291 0.05334 0.16837
0.42367 0.10955 0.16743
0.42443 0.00642 0.16736
0.42519 -0.05444 0.16911
0.42594 -0.00557 0.17610
0.42670 -0.17825 0.17212
0.42746 -0.11750 0.16947
0.42822 0.19418 0.17660
0.42898 0.30862 0.17701
0.42974 0.10949 0.18241
0.43050 -0.14672 0.17911
0.43126 -0.09804 0.18226
0.43202 -0.18476 0.18610
0.43278 0.17138 0.18560
0.43354 -0.00863 0.18687
0.43430 -0.31013 0.19484
0.43506 0.00411 0.19560
