# Supplementary material for: De novo design of proteins housing excitonically coupled chlorophyll special pairs
Source: Nat Chem Biol. 2024 Jun 3;20(7):906–15. doi: 10.1038/s41589-024-01626-0 (PMC11213709; doi:10.1038/s41589-024-01626-0)
Supplement: Supplementary file 5 — Raw SAXS data for SP1, SP2 and SP3 apo proteins. [file 41589_2024_1626_MOESM5_ESM.zip › SAXS_data_Fig2/SP1_166uM/Buffer1/SP1_166uM_snap_00049.sub.1.dat]

0.01026 31.64827 7.13636
0.01102 35.79931 4.53266
0.01178 33.47964 3.80120
0.01254 29.18455 2.41557
0.01330 30.50851 2.03849
0.01406 32.72119 1.69206
0.01482 32.91227 1.61194
0.01558 31.88826 1.35319
0.01634 31.60939 1.22388
0.01710 32.24663 1.15425
0.01786 31.13580 1.04598
0.01862 31.17747 0.97270
0.01938 30.19664 0.93133
0.02014 30.60328 0.89965
0.02090 30.33022 0.82594
0.02166 29.97106 0.79867
0.02242 30.80428 0.76604
0.02318 30.06939 0.73166
0.02395 28.92304 0.69412
0.02471 29.71103 0.66562
0.02547 27.29791 0.62650
0.02623 27.28570 0.61076
0.02699 27.74310 0.59988
0.02775 27.34423 0.56907
0.02851 27.17383 0.57493
0.02927 26.58578 0.55055
0.03003 26.11918 0.54299
0.03079 25.84677 0.51833
0.03155 25.15365 0.50392
0.03231 25.56607 0.48071
0.03307 24.29819 0.49660
0.03383 24.98015 0.46452
0.03459 24.26660 0.46562
0.03535 23.68956 0.45831
0.03611 23.96638 0.44318
0.03687 23.74428 0.43965
0.03763 21.91678 0.42320
0.03839 22.64511 0.41034
0.03915 22.55614 0.41599
0.03991 21.61935 0.40359
0.04067 21.20522 0.39740
0.04143 20.86633 0.40002
0.04219 20.32623 0.37616
0.04295 20.07981 0.35814
0.04371 20.00748 0.36666
0.04447 19.45750 0.36342
0.04523 19.36741 0.36035
0.04599 18.63068 0.34871
0.04675 18.70254 0.34751
0.04751 18.18241 0.33284
0.04827 17.86319 0.33579
0.04903 17.49313 0.33086
0.04979 17.12052 0.32290
0.05055 17.16649 0.31860
0.05131 16.62141 0.32344
0.05207 16.09684 0.32501
0.05283 16.12494 0.30597
0.05359 15.47487 0.30597
0.05435 15.36310 0.30719
0.05511 14.80144 0.29127
0.05587 14.47571 0.28562
0.05663 14.22277 0.28566
0.05739 14.24923 0.28723
0.05815 13.85134 0.27884
0.05891 13.48116 0.27931
0.05967 13.51928 0.26938
0.06043 12.53529 0.26589
0.06119 12.43572 0.27253
0.06195 12.42180 0.26498
0.06271 11.82297 0.25912
0.06347 11.66918 0.26043
0.06423 11.47302 0.25345
0.06499 11.15923 0.25207
0.06575 10.62649 0.25508
0.06651 10.78621 0.25133
0.06727 10.48965 0.24171
0.06803 10.19852 0.24548
0.06879 9.94736 0.24431
0.06955 9.65461 0.23661
0.07031 9.13256 0.23446
0.07107 9.44113 0.23053
0.07183 9.17423 0.22766
0.07259 8.66976 0.22518
0.07335 8.39680 0.22815
0.07412 8.23487 0.22444
0.07488 8.01640 0.22195
0.07564 7.85021 0.21875
0.07640 7.61950 0.21611
0.07716 7.40188 0.21463
0.07792 7.11602 0.21092
0.07868 6.97202 0.20961
0.07944 6.62203 0.20807
0.08020 6.50550 0.20626
0.08096 6.34080 0.20310
0.08172 6.12537 0.20465
0.08248 6.03970 0.20067
0.08324 6.05163 0.20160
0.08400 5.79440 0.19803
0.08476 5.63225 0.19813
0.08552 5.31742 0.20301
0.08628 5.38752 0.20002
0.08704 5.22655 0.19441
0.08780 4.96285 0.19943
0.08856 4.66881 0.19890
0.08932 4.56146 0.20114
0.09008 4.49504 0.20260
0.09084 4.34055 0.20015
0.09160 3.97714 0.20507
0.09236 4.07573 0.20727
0.09312 3.81571 0.20445
0.09388 3.95871 0.20511
0.09464 3.68902 0.20673
0.09540 3.56331 0.20143
0.09616 3.21179 0.19635
0.09692 3.12090 0.19998
0.09768 3.06289 0.19760
0.09844 3.07427 0.19152
0.09920 3.01229 0.19058
0.09996 2.97855 0.18758
0.10072 2.65154 0.19029
0.10148 2.65709 0.18350
0.10224 2.49208 0.18156
0.10300 2.51301 0.17702
0.10376 2.28431 0.17477
0.10452 2.19074 0.17966
0.10528 2.07648 0.17370
0.10604 1.87416 0.16928
0.10680 1.98167 0.16867
0.10756 1.96613 0.16992
0.10832 1.84922 0.16802
0.10908 1.59549 0.17014
0.10984 1.48931 0.16987
0.11060 1.86156 0.17010
0.11136 1.54343 0.16379
0.11212 1.49796 0.16383
0.11288 1.59324 0.16341
0.11364 1.15894 0.16124
0.11440 1.38360 0.15898
0.11516 1.19151 0.16004
0.11592 1.15876 0.15627
0.11668 0.86985 0.15538
0.11744 1.19357 0.15470
0.11820 0.94929 0.15405
0.11896 1.06423 0.15199
0.11972 0.83554 0.15253
0.12048 0.87188 0.15552
0.12124 0.71883 0.14660
0.12200 0.89236 0.14846
0.12276 0.62114 0.14991
0.12352 0.37290 0.14779
0.12428 0.60006 0.14759
0.12504 0.65447 0.14550
0.12580 0.50717 0.14530
0.12656 0.74994 0.14190
0.12732 0.54922 0.14060
0.12808 0.33875 0.14211
0.12884 0.45737 0.13997
0.12960 0.42880 0.14058
0.13036 0.30249 0.14029
0.13112 0.22309 0.13933
0.13188 0.35989 0.13766
0.13264 0.31006 0.13490
0.13340 0.33198 0.13824
0.13416 0.40399 0.13516
0.13492 0.30957 0.13548
0.13568 0.04863 0.13197
0.13644 0.31288 0.13247
0.13720 0.38786 0.13064
0.13796 0.22233 0.13125
0.13873 0.15867 0.13151
0.13949 0.06838 0.13207
0.14025 0.04784 0.12905
0.14101 0.29274 0.13022
0.14177 0.25703 0.13115
0.14253 0.01322 0.13021
0.14329 0.10299 0.12867
0.14405 0.07779 0.12806
0.14481 0.08655 0.13076
0.14557 0.09300 0.12886
0.14633 0.10654 0.12660
0.14709 0.16071 0.12582
0.14785 0.03709 0.12721
0.14861 0.00613 0.12685
0.14937 0.11983 0.12568
0.15013 0.13497 0.12415
0.15089 -0.04960 0.12419
0.15165 0.25010 0.12384
0.15241 0.03899 0.12381
0.15317 0.08656 0.12275
0.15393 -0.01884 0.12334
0.15469 0.10656 0.12340
0.15545 0.05365 0.12337
0.15621 0.01727 0.12221
0.15697 0.07104 0.11895
0.15773 0.09852 0.12223
0.15849 0.11903 0.12075
0.15925 0.10089 0.11935
0.16001 0.14366 0.12046
0.16077 0.12260 0.11923
0.16153 0.16062 0.11933
0.16229 0.04321 0.11812
0.16305 0.18000 0.11909
0.16381 0.17605 0.11911
0.16457 -0.05290 0.11568
0.16533 0.20561 0.11847
0.16609 0.00741 0.11578
0.16685 0.16742 0.11629
0.16761 0.05624 0.11648
0.16837 -0.10715 0.11594
0.16913 0.09698 0.11685
0.16989 0.19614 0.11593
0.17065 0.09103 0.11508
0.17141 0.13673 0.11528
0.17217 0.12635 0.11625
0.17293 0.09552 0.11443
0.17369 0.13517 0.11567
0.17445 0.15493 0.11798
0.17521 0.07056 0.11713
0.17597 0.16614 0.11768
0.17673 0.11564 0.11716
0.17749 0.10580 0.11765
0.17825 0.25600 0.11787
0.17901 0.15437 0.11974
0.17977 0.20131 0.12184
0.18053 0.19505 0.12218
0.18129 0.31431 0.12207
0.18205 0.08588 0.12221
0.18281 0.21440 0.12241
0.18357 0.13218 0.12384
0.18433 0.15592 0.12298
0.18509 0.06465 0.12503
0.18585 0.23082 0.12377
0.18661 0.19237 0.12536
0.18737 0.35321 0.12581
0.18813 0.27924 0.12614
0.18889 0.15146 0.12507
0.18965 0.14521 0.12663
0.19041 0.05438 0.12412
0.19117 0.20134 0.12917
0.19193 0.31309 0.12664
0.19269 0.19720 0.12777
0.19345 0.20543 0.12633
0.19421 0.16293 0.12630
0.19497 0.24347 0.12517
0.19573 0.43947 0.12825
0.19649 0.03230 0.12774
0.19725 0.24018 0.13120
0.19801 0.27340 0.12803
0.19877 0.21173 0.12836
0.19953 0.15479 0.12823
0.20029 0.31890 0.12776
0.20105 0.24969 0.12808
0.20181 0.28202 0.12809
0.20257 0.25223 0.12770
0.20333 0.30369 0.12643
0.20409 0.17102 0.12754
0.20485 0.24209 0.12796
0.20561 0.12958 0.12826
0.20637 0.22567 0.12760
0.20713 0.04636 0.13114
0.20789 0.28389 0.12881
0.20865 0.26070 0.12911
0.20941 0.15578 0.13284
0.21017 0.03725 0.12816
0.21093 0.07191 0.13047
0.21169 0.24187 0.12957
0.21245 0.11257 0.12994
0.21321 0.34915 0.12702
0.21397 0.21131 0.13072
0.21473 0.12658 0.13020
0.21549 0.27861 0.12933
0.21625 0.32677 0.12781
0.21701 0.24434 0.12965
0.21777 0.31419 0.12876
0.21853 0.15688 0.12818
0.21929 0.29543 0.12738
0.22005 0.18921 0.12691
0.22081 0.19948 0.12830
0.22157 0.13823 0.12714
0.22233 0.24039 0.12775
0.22309 0.14137 0.12619
0.22385 0.29285 0.12470
0.22461 0.19373 0.12473
0.22537 0.29688 0.12234
0.22613 0.29136 0.12160
0.22689 0.15872 0.12427
0.22765 0.12128 0.12308
0.22841 0.16305 0.12149
0.22917 0.14342 0.12253
0.22993 0.21329 0.12177
0.23069 0.15609 0.12062
0.23145 0.14280 0.12248
0.23221 0.25705 0.12050
0.23297 0.17075 0.11940
0.23373 0.25029 0.12058
0.23449 0.14966 0.11973
0.23525 0.11417 0.11795
0.23601 0.00744 0.11988
0.23677 0.13619 0.11846
0.23753 0.12639 0.11651
0.23829 0.04566 0.11577
0.23905 0.17733 0.11742
0.23981 0.02353 0.11600
0.24057 -0.03326 0.11656
0.24133 -0.05736 0.11645
0.24209 0.09473 0.11504
0.24285 0.10630 0.11330
0.24361 0.12460 0.11601
0.24437 0.25022 0.11560
0.24513 0.12599 0.11395
0.24589 -0.04163 0.11509
0.24665 0.00412 0.11236
0.24741 0.11366 0.11337
0.24817 0.03100 0.11425
0.24893 0.10209 0.11264
0.24969 0.06525 0.11167
0.25045 0.06043 0.11012
0.25121 0.06435 0.11137
0.25197 -0.02837 0.11089
0.25273 0.12085 0.10931
0.25349 0.10964 0.11002
0.25425 0.12712 0.10984
0.25501 -0.08965 0.10846
0.25577 0.01477 0.10965
0.25653 0.08122 0.10699
0.25729 0.13838 0.10763
0.25805 0.05253 0.10671
0.25881 0.07391 0.10813
0.25957 0.02083 0.10800
0.26033 0.02807 0.10881
0.26109 0.04332 0.10559
0.26185 0.09033 0.10637
0.26261 0.02042 0.10645
0.26337 0.11587 0.10607
0.26413 0.03636 0.10631
0.26489 -0.05280 0.10422
0.26565 0.04227 0.10432
0.26641 0.06077 0.10522
0.26717 0.12692 0.10332
0.26793 -0.00851 0.10364
0.26869 0.02524 0.10468
0.26945 -0.00515 0.10391
0.27021 0.19140 0.10341
0.27097 0.01739 0.10458
0.27172 -0.07428 0.10246
0.27248 -0.00161 0.10418
0.27324 0.12402 0.10266
0.27400 -0.00358 0.10048
0.27476 -0.02779 0.10139
0.27552 -0.03722 0.10224
0.27628 0.04950 0.10154
0.27704 0.07032 0.10202
0.27780 0.13197 0.10120
0.27856 0.00128 0.10087
0.27932 0.02843 0.09968
0.28008 0.08926 0.09976
0.28084 -0.03552 0.10141
0.28160 0.08668 0.09770
0.28236 0.02189 0.09903
0.28312 0.07907 0.09902
0.28388 0.10223 0.09940
0.28464 0.01451 0.09945
0.28540 0.08990 0.09917
0.28616 -0.01890 0.10108
0.28692 0.09040 0.09931
0.28768 0.07128 0.09939
0.28844 -0.03845 0.09932
0.28920 0.02483 0.10014
0.28996 0.08474 0.09761
0.29072 0.04715 0.10050
0.29148 0.00922 0.09823
0.29224 0.11132 0.10089
0.29300 0.02768 0.10037
0.29376 -0.07873 0.10045
0.29452 0.06176 0.10134
0.29528 0.06590 0.10010
0.29604 0.06792 0.10049
0.29680 -0.02864 0.10119
0.29756 0.08011 0.09962
0.29832 -0.18312 0.09966
0.29908 0.09260 0.09983
0.29984 -0.01748 0.10020
0.30060 0.00412 0.09946
0.30136 0.03899 0.09950
0.30212 0.05883 0.09837
0.30288 -0.03400 0.09865
0.30364 -0.00520 0.09839
0.30440 -0.01608 0.09792
0.30516 -0.03478 0.09835
0.30592 -0.03039 0.09750
0.30668 0.08274 0.09841
0.30744 -0.03750 0.09910
0.30820 0.01637 0.09944
0.30896 0.12365 0.09980
0.30972 0.04807 0.10010
0.31048 0.04594 0.10158
0.31124 -0.04701 0.10208
0.31200 0.08517 0.10094
0.31276 0.07085 0.10142
0.31352 0.00506 0.10020
0.31428 0.04583 0.10103
0.31504 -0.02864 0.10155
0.31580 -0.16319 0.10278
0.31656 -0.12692 0.10322
0.31732 -0.06527 0.10475
0.31808 -0.04527 0.10556
0.31883 -0.08388 0.10414
0.31959 0.01762 0.10451
0.32035 0.02186 0.10460
0.32111 -0.01404 0.10547
0.32187 0.00582 0.10465
0.32263 -0.04338 0.10552
0.32339 0.08919 0.10762
0.32415 0.01878 0.10589
0.32491 -0.02126 0.10603
0.32567 -0.03579 0.10505
0.32643 -0.07233 0.10596
0.32719 0.11599 0.10676
0.32795 0.00006 0.10651
0.32871 -0.07498 0.10780
0.32947 -0.09795 0.10677
0.33023 -0.05253 0.10656
0.33099 -0.13388 0.10786
0.33175 -0.04465 0.10715
0.33251 0.11584 0.10825
0.33327 -0.08970 0.10764
0.33403 -0.08377 0.10657
0.33479 -0.02310 0.10587
0.33555 -0.03794 0.10869
0.33631 -0.06110 0.11017
0.33707 0.15226 0.10787
0.33783 0.11549 0.10797
0.33859 -0.14739 0.10913
0.33935 0.04666 0.10742
0.34011 0.00063 0.10859
0.34087 -0.17259 0.11146
0.34163 -0.05485 0.11002
0.34239 -0.02057 0.10867
0.34315 -0.08730 0.11046
0.34391 -0.13717 0.10971
0.34467 0.14547 0.10865
0.34543 -0.09436 0.11071
0.34619 -0.05491 0.10963
0.34695 0.02562 0.11159
0.34771 -0.12577 0.10978
0.34847 0.01442 0.11217
0.34922 0.12018 0.11151
0.34998 0.00600 0.11014
0.35074 -0.11973 0.11036
0.35150 -0.02818 0.10772
0.35226 0.01483 0.10839
0.35302 -0.04788 0.10667
0.35378 -0.06583 0.10287
0.35454 -0.14176 0.10401
0.35530 -0.13182 0.10540
0.35606 -0.07768 0.10715
0.35682 -0.08830 0.10736
0.35758 0.04779 0.10679
0.35834 0.02233 0.10597
0.35910 0.03160 0.10629
0.35986 0.00104 0.10786
0.36062 0.09195 0.10617
0.36138 0.01833 0.10627
0.36214 -0.02735 0.10695
0.36290 -0.05483 0.10748
0.36366 -0.10596 0.10611
0.36442 -0.17825 0.10919
0.36518 0.06321 0.10637
0.36594 0.03979 0.10818
0.36670 -0.07344 0.10794
0.36746 -0.05645 0.10908
0.36822 -0.01243 0.11065
0.36898 -0.05382 0.11040
0.36974 -0.02773 0.11006
0.37050 -0.08115 0.11097
0.37126 -0.11425 0.11104
0.37202 0.03917 0.11205
0.37277 0.15366 0.11539
0.37353 0.05015 0.11431
0.37429 -0.06468 0.11478
0.37505 -0.12379 0.11461
0.37581 -0.02946 0.11651
0.37657 -0.04171 0.11567
0.37733 -0.04078 0.11931
0.37809 0.11261 0.11876
0.37885 0.05177 0.11852
0.37961 0.00433 0.11955
0.38037 -0.18331 0.12295
0.38113 -0.01545 0.12041
0.38189 0.05649 0.12137
0.38265 0.03220 0.12470
0.38341 -0.03241 0.12068
0.38417 0.04836 0.12440
0.38493 -0.04385 0.12480
0.38569 -0.06763 0.12757
0.38645 0.03231 0.12554
0.38721 0.03960 0.12477
0.38797 -0.23874 0.12855
0.38873 -0.01554 0.12899
0.38949 0.12479 0.13392
0.39025 0.02861 0.13223
0.39101 0.03101 0.13251
0.39177 -0.02844 0.13278
0.39252 -0.26337 0.13529
0.39328 0.08579 0.13553
0.39404 -0.05881 0.13513
0.39480 -0.10621 0.13633
0.39556 0.07155 0.13700
0.39632 0.05743 0.13842
0.39708 -0.08364 0.13781
0.39784 -0.04375 0.13867
0.39860 0.11463 0.14039
0.39936 -0.09054 0.14265
0.40012 -0.01456 0.14413
0.40088 0.30260 0.14359
0.40164 -0.08243 0.14559
0.40240 0.12729 0.14296
0.40316 0.00684 0.14411
0.40392 0.03935 0.14526
0.40468 0.11118 0.27307
0.40544 0.01401 0.14768
0.40620 -0.10646 0.14877
0.40696 -0.16202 0.14903
0.40772 0.02142 0.15148
0.40848 0.11303 0.15431
0.40924 0.03409 0.14897
0.40999 0.06461 0.15271
0.41075 0.07752 0.15282
0.41151 0.01815 0.15198
0.41227 0.07071 0.15410
0.41303 -0.04300 0.15736
0.41379 -0.03183 0.15348
0.41455 -0.07840 0.15584
0.41531 -0.13048 0.15706
0.41607 0.13256 0.15704
0.41683 -0.11171 0.15762
0.41759 0.09570 0.15700
0.41835 0.03099 0.16355
0.41911 0.30215 0.16207
0.41987 -0.06081 0.15969
0.42063 0.04358 0.16219
0.42139 0.13422 0.16319
0.42215 0.01307 0.16340
0.42291 -0.07441 0.17294
0.42367 0.05104 0.16538
0.42443 -0.06533 0.17230
0.42519 0.00841 0.17216
0.42594 -0.04247 0.17411
0.42670 0.06141 0.17504
0.42746 -0.07545 0.17269
0.42822 0.07023 0.17671
0.42898 0.02868 0.17972
0.42974 0.05238 0.17619
0.43050 0.22275 0.17867
0.43126 0.20137 0.18554
0.43202 0.21416 0.18722
0.43278 0.00903 0.19237
0.43354 0.06809 0.19061
0.43430 0.17127 0.19320
0.43506 -0.10178 0.19504
