# Supplementary material for: De novo design of proteins housing excitonically coupled chlorophyll special pairs
Source: Nat Chem Biol. 2024 Jun 3;20(7):906–15. doi: 10.1038/s41589-024-01626-0 (PMC11213709; doi:10.1038/s41589-024-01626-0)
Supplement: Supplementary file 5 — Raw SAXS data for SP1, SP2 and SP3 apo proteins. [file 41589_2024_1626_MOESM5_ESM.zip › SAXS_data_Fig2/SP1_166uM/Buffer1/SP1_166uM_snap_00017.sub.1.dat]

0.01026 27.99440 8.02907
0.01102 31.96207 4.96276
0.01178 29.00906 3.26538
0.01254 30.59063 2.40183
0.01330 31.01194 2.01028
0.01406 33.02014 1.68039
0.01482 30.89204 1.53838
0.01558 29.50584 1.33363
0.01634 30.66240 1.29282
0.01710 29.88545 1.04197
0.01786 29.34963 1.09489
0.01862 29.12864 0.96604
0.01938 30.02979 0.95109
0.02014 29.80131 0.85080
0.02090 29.76992 0.83947
0.02166 28.90177 0.80351
0.02242 28.29604 0.74683
0.02318 28.26109 0.72234
0.02395 27.13696 0.71944
0.02471 27.73484 0.69269
0.02547 26.96002 0.64103
0.02623 27.85292 0.63192
0.02699 26.69999 0.60974
0.02775 26.36563 0.57096
0.02851 25.76672 0.55221
0.02927 25.14805 0.56072
0.03003 25.64900 0.51572
0.03079 25.21301 0.54216
0.03155 25.04235 0.52193
0.03231 24.17702 0.49685
0.03307 24.45798 0.47222
0.03383 24.15949 0.47102
0.03459 24.42084 0.47502
0.03535 23.04238 0.44415
0.03611 22.65407 0.43510
0.03687 22.85971 0.44337
0.03763 22.60378 0.42316
0.03839 21.66380 0.41784
0.03915 21.77862 0.42371
0.03991 21.19455 0.40982
0.04067 19.91022 0.39629
0.04143 20.43955 0.38178
0.04219 20.55714 0.37272
0.04295 19.97719 0.37389
0.04371 19.39616 0.37023
0.04447 19.29571 0.36406
0.04523 19.12759 0.36133
0.04599 18.20928 0.34959
0.04675 18.87625 0.34928
0.04751 17.67308 0.33370
0.04827 17.70887 0.33248
0.04903 17.41996 0.31874
0.04979 17.19167 0.32730
0.05055 16.55989 0.31740
0.05131 16.52963 0.31502
0.05207 16.02742 0.30898
0.05283 15.73211 0.30732
0.05359 15.71445 0.30206
0.05435 15.36053 0.29407
0.05511 14.97510 0.29561
0.05587 14.43857 0.28806
0.05663 14.25574 0.29221
0.05739 13.92860 0.27592
0.05815 13.77781 0.28154
0.05891 13.30456 0.27784
0.05967 13.08604 0.26800
0.06043 12.84015 0.27528
0.06119 12.54815 0.26828
0.06195 12.38131 0.27099
0.06271 11.97573 0.25539
0.06347 11.95719 0.25924
0.06423 11.41351 0.26088
0.06499 11.11473 0.25153
0.06575 10.31777 0.25420
0.06651 10.58005 0.24738
0.06727 10.13037 0.24845
0.06803 10.11342 0.24380
0.06879 9.62179 0.23380
0.06955 9.71670 0.23596
0.07031 9.34025 0.23173
0.07107 9.30269 0.22764
0.07183 8.83533 0.23706
0.07259 8.99200 0.22800
0.07335 8.46848 0.22611
0.07412 7.81808 0.22605
0.07488 8.19140 0.21986
0.07564 8.00222 0.21954
0.07640 7.61342 0.22016
0.07716 7.26347 0.21229
0.07792 7.07525 0.21019
0.07868 7.04609 0.21437
0.07944 6.99019 0.20822
0.08020 6.73464 0.21106
0.08096 6.48929 0.20813
0.08172 6.42211 0.20218
0.08248 6.25504 0.19642
0.08324 6.14607 0.20235
0.08400 5.73665 0.20114
0.08476 5.82078 0.20099
0.08552 5.57844 0.20170
0.08628 5.21819 0.19600
0.08704 5.06090 0.20053
0.08780 4.83552 0.20226
0.08856 4.93053 0.20324
0.08932 4.81230 0.20181
0.09008 4.34122 0.20720
0.09084 4.31841 0.20443
0.09160 4.30000 0.20849
0.09236 4.09523 0.20312
0.09312 3.82070 0.20525
0.09388 3.87520 0.20422
0.09464 3.73425 0.20489
0.09540 3.68343 0.19503
0.09616 3.59797 0.19982
0.09692 3.37145 0.19843
0.09768 3.38982 0.18999
0.09844 3.03909 0.18644
0.09920 2.88011 0.19041
0.09996 2.83039 0.18652
0.10072 2.69562 0.19426
0.10148 2.78551 0.18439
0.10224 2.47327 0.18399
0.10300 2.36107 0.18118
0.10376 2.56299 0.17537
0.10452 2.35036 0.17488
0.10528 2.36713 0.17363
0.10604 2.11356 0.17395
0.10680 2.05455 0.16822
0.10756 1.98042 0.16972
0.10832 1.99548 0.16717
0.10908 1.88771 0.17219
0.10984 1.74218 0.16290
0.11060 1.53244 0.16817
0.11136 1.76196 0.16450
0.11212 1.47354 0.16252
0.11288 1.42691 0.16080
0.11364 1.27089 0.15768
0.11440 1.33114 0.15684
0.11516 1.10073 0.15608
0.11592 1.17554 0.15825
0.11668 1.09761 0.15496
0.11744 1.14805 0.15507
0.11820 1.07074 0.15396
0.11896 1.12889 0.15083
0.11972 0.84212 0.14948
0.12048 0.90867 0.15124
0.12124 1.04288 0.14875
0.12200 0.81242 0.14676
0.12276 0.86397 0.14769
0.12352 0.86124 0.14673
0.12428 0.78378 0.14493
0.12504 0.78707 0.14556
0.12580 0.62150 0.14506
0.12656 0.63652 0.14198
0.12732 0.76679 0.14375
0.12808 0.53866 0.14067
0.12884 0.56784 0.14080
0.12960 0.56772 0.14136
0.13036 0.51385 0.13813
0.13112 0.39314 0.13706
0.13188 0.42961 0.13471
0.13264 0.33986 0.13877
0.13340 0.45558 0.13606
0.13416 0.41591 0.13431
0.13492 0.18183 0.13495
0.13568 0.29824 0.13320
0.13644 0.36710 0.13485
0.13720 0.26868 0.13305
0.13796 0.40858 0.13085
0.13873 0.26647 0.13257
0.13949 0.24730 0.13079
0.14025 0.30867 0.13197
0.14101 0.41318 0.12877
0.14177 0.24469 0.12887
0.14253 0.18357 0.12663
0.14329 0.19104 0.12904
0.14405 0.28071 0.12605
0.14481 0.14030 0.12738
0.14557 0.15722 0.12710
0.14633 0.22610 0.12892
0.14709 0.07331 0.12623
0.14785 0.11664 0.12613
0.14861 0.22686 0.12581
0.14937 0.12719 0.12754
0.15013 0.05592 0.12520
0.15089 0.15983 0.12345
0.15165 0.25039 0.12437
0.15241 0.03971 0.12166
0.15317 0.31472 0.12043
0.15393 0.09442 0.12215
0.15469 0.05633 0.11960
0.15545 0.09938 0.12007
0.15621 0.03568 0.11951
0.15697 0.25354 0.11991
0.15773 0.11376 0.12172
0.15849 0.18818 0.12025
0.15925 0.11472 0.11969
0.16001 0.28865 0.11850
0.16077 0.18060 0.11868
0.16153 0.15394 0.11765
0.16229 0.12572 0.11849
0.16305 0.16261 0.11834
0.16381 0.10085 0.11726
0.16457 0.04281 0.11872
0.16533 0.21663 0.11898
0.16609 0.18351 0.11682
0.16685 0.35864 0.11646
0.16761 0.16997 0.11597
0.16837 0.19182 0.11416
0.16913 0.07165 0.11732
0.16989 0.09398 0.11500
0.17065 0.17080 0.11644
0.17141 0.29613 0.11375
0.17217 0.23678 0.11434
0.17293 0.14963 0.11474
0.17369 0.26312 0.11640
0.17445 0.10439 0.11601
0.17521 0.31961 0.11603
0.17597 0.31166 0.11638
0.17673 0.14334 0.11654
0.17749 0.16807 0.11517
0.17825 0.14956 0.11839
0.17901 0.27705 0.12009
0.17977 0.27836 0.12167
0.18053 0.27977 0.12154
0.18129 0.26194 0.12391
0.18205 0.22883 0.12231
0.18281 0.08618 0.12260
0.18357 0.16042 0.12380
0.18433 0.24695 0.12526
0.18509 0.28356 0.12402
0.18585 0.06674 0.12439
0.18661 0.25395 0.12574
0.18737 0.16583 0.12350
0.18813 0.32062 0.12676
0.18889 0.17571 0.12409
0.18965 0.27366 0.12611
0.19041 0.29202 0.12439
0.19117 0.17214 0.12552
0.19193 0.24666 0.12728
0.19269 0.30134 0.12753
0.19345 0.30256 0.12732
0.19421 0.25611 0.12788
0.19497 0.15358 0.12629
0.19573 0.31295 0.12738
0.19649 0.43472 0.12857
0.19725 0.15335 0.13112
0.19801 0.23345 0.12673
0.19877 0.31864 0.12924
0.19953 0.22131 0.12881
0.20029 0.30907 0.12863
0.20105 0.41205 0.12817
0.20181 0.32153 0.12914
0.20257 0.39880 0.12922
0.20333 0.36033 0.12884
0.20409 0.21146 0.12698
0.20485 0.38580 0.12906
0.20561 0.31224 0.12866
0.20637 0.44054 0.12874
0.20713 0.25066 0.12859
0.20789 0.22160 0.12942
0.20865 0.24507 0.12986
0.20941 0.40929 0.13005
0.21017 0.19525 0.13203
0.21093 0.12254 0.12855
0.21169 0.39356 0.13029
0.21245 0.18276 0.12859
0.21321 0.15562 0.12864
0.21397 0.20647 0.12791
0.21473 0.25944 0.13007
0.21549 0.34881 0.12597
0.21625 0.31319 0.13043
0.21701 -0.05288 0.12690
0.21777 0.14745 0.12785
0.21853 0.30200 0.12664
0.21929 0.35977 0.12805
0.22005 0.21122 0.12976
0.22081 0.28830 0.12641
0.22157 0.17119 0.12718
0.22233 0.13560 0.12538
0.22309 0.23318 0.12597
0.22385 0.21640 0.12680
0.22461 0.33771 0.12470
0.22537 0.16390 0.12425
0.22613 0.09692 0.12345
0.22689 0.28814 0.12502
0.22765 0.27396 0.12266
0.22841 0.24414 0.12183
0.22917 0.30044 0.12126
0.22993 0.11190 0.12011
0.23069 0.34218 0.12171
0.23145 -0.01640 0.12096
0.23221 0.37823 0.11926
0.23297 0.18159 0.11904
0.23373 0.17822 0.11914
0.23449 0.15981 0.11821
0.23525 0.38067 0.11715
0.23601 0.30499 0.11695
0.23677 0.09766 0.11769
0.23753 0.14891 0.11727
0.23829 0.16735 0.11704
0.23905 0.15786 0.11579
0.23981 0.16932 0.11807
0.24057 0.03128 0.11504
0.24133 0.15945 0.11700
0.24209 0.17658 0.11297
0.24285 0.19927 0.11304
0.24361 0.29226 0.11492
0.24437 0.08547 0.11488
0.24513 0.30352 0.11482
0.24589 0.21863 0.11276
0.24665 0.12929 0.11179
0.24741 0.24409 0.11292
0.24817 0.19773 0.11177
0.24893 0.21766 0.11157
0.24969 -0.00744 0.11230
0.25045 0.18805 0.11113
0.25121 0.13171 0.10852
0.25197 0.13008 0.11194
0.25273 0.20954 0.10949
0.25349 0.04851 0.11036
0.25425 0.04274 0.10955
0.25501 0.06843 0.10723
0.25577 0.12572 0.10969
0.25653 0.24134 0.10792
0.25729 0.21640 0.10782
0.25805 0.11390 0.10820
0.25881 0.03103 0.10848
0.25957 0.09614 0.10666
0.26033 0.11261 0.10646
0.26109 0.13529 0.10678
0.26185 0.13179 0.10697
0.26261 0.18925 0.10626
0.26337 0.08615 0.10539
0.26413 0.07660 0.10468
0.26489 0.08148 0.10527
0.26565 0.07562 0.10581
0.26641 0.16188 0.10371
0.26717 0.01796 0.10391
0.26793 0.11892 0.10331
0.26869 0.07295 0.10321
0.26945 0.16376 0.10493
0.27021 -0.00147 0.10307
0.27097 0.16489 0.10321
0.27172 0.04221 0.10159
0.27248 0.04692 0.10297
0.27324 0.17929 0.10184
0.27400 0.02484 0.10333
0.27476 0.10663 0.10254
0.27552 0.02842 0.10154
0.27628 0.05433 0.10155
0.27704 0.05654 0.10224
0.27780 0.02500 0.10101
0.27856 0.03822 0.10212
0.27932 0.16782 0.09939
0.28008 0.03919 0.09982
0.28084 0.03214 0.09822
0.28160 0.09549 0.09929
0.28236 0.05975 0.09937
0.28312 0.08416 0.10036
0.28388 0.06146 0.10044
0.28464 0.14112 0.10000
0.28540 0.21693 0.09951
0.28616 0.09248 0.09903
0.28692 0.11596 0.10006
0.28768 0.12997 0.09844
0.28844 0.04741 0.09969
0.28920 0.06400 0.09796
0.28996 0.11517 0.09842
0.29072 0.04779 0.09975
0.29148 0.09016 0.09974
0.29224 0.02043 0.10012
0.29300 0.10221 0.09921
0.29376 0.17772 0.09956
0.29452 0.15721 0.10135
0.29528 -0.02937 0.10026
0.29604 0.07157 0.09917
0.29680 0.05160 0.09968
0.29756 0.00940 0.10034
0.29832 -0.05542 0.09927
0.29908 0.06637 0.10000
0.29984 0.06395 0.09846
0.30060 0.07061 0.09931
0.30136 0.15401 0.09774
0.30212 0.16756 0.09856
0.30288 0.05147 0.09830
0.30364 0.12209 0.09832
0.30440 0.09928 0.09660
0.30516 0.09285 0.09810
0.30592 0.11500 0.09939
0.30668 0.04571 0.09921
0.30744 0.05659 0.10028
0.30820 0.05169 0.10000
0.30896 0.02881 0.09925
0.30972 0.06584 0.10034
0.31048 0.06533 0.10153
0.31124 0.09591 0.09978
0.31200 0.16180 0.10018
0.31276 0.05487 0.10095
0.31352 -0.00719 0.10137
0.31428 0.05373 0.10024
0.31504 0.02120 0.10147
0.31580 0.01306 0.10164
0.31656 0.05129 0.10361
0.31732 0.07641 0.10416
0.31808 -0.00297 0.10373
0.31883 0.18463 0.10541
0.31959 -0.03320 0.10365
0.32035 -0.01825 0.10593
0.32111 0.18676 0.10567
0.32187 -0.10928 0.10309
0.32263 -0.00635 0.10537
0.32339 0.01992 0.10547
0.32415 -0.02882 0.10745
0.32491 0.01374 0.10434
0.32567 0.00508 0.10624
0.32643 -0.08578 0.10589
0.32719 0.14746 0.10828
0.32795 0.03570 0.10704
0.32871 0.06026 0.10615
0.32947 -0.03205 0.10597
0.33023 0.06869 0.10844
0.33099 -0.18125 0.10824
0.33175 -0.01158 0.10630
0.33251 0.07032 0.10650
0.33327 0.04715 0.10801
0.33403 0.05909 0.10943
0.33479 0.18969 0.10626
0.33555 -0.08687 0.10795
0.33631 0.20096 0.10949
0.33707 0.00011 0.10879
0.33783 0.10882 0.10780
0.33859 0.11411 0.10903
0.33935 0.07831 0.10753
0.34011 0.05260 0.10998
0.34087 -0.07400 0.10894
0.34163 0.01388 0.10921
0.34239 -0.01561 0.10846
0.34315 -0.05345 0.10957
0.34391 -0.07034 0.11082
0.34467 0.05947 0.10971
0.34543 -0.10992 0.10902
0.34619 0.01940 0.11153
0.34695 0.13068 0.10900
0.34771 -0.12327 0.10844
0.34847 -0.04240 0.11213
0.34922 -0.09835 0.10955
0.34998 -0.00763 0.11080
0.35074 0.09341 0.10961
0.35150 0.00512 0.10802
0.35226 -0.06147 0.10674
0.35302 -0.07972 0.10682
0.35378 -0.00571 0.10551
0.35454 -0.07132 0.10375
0.35530 0.02726 0.10525
0.35606 -0.08649 0.10551
0.35682 -0.08060 0.10605
0.35758 0.02062 0.10890
0.35834 0.19461 0.10689
0.35910 0.06877 0.10683
0.35986 -0.05169 0.10600
0.36062 0.10840 0.10555
0.36138 0.01649 0.10644
0.36214 0.00977 0.10660
0.36290 0.00666 0.10692
0.36366 -0.01353 0.10732
0.36442 0.12255 0.10687
0.36518 0.03129 0.10854
0.36594 0.07709 0.10763
0.36670 -0.04673 0.10809
0.36746 -0.04419 0.10911
0.36822 -0.00153 0.10947
0.36898 0.03901 0.11000
0.36974 -0.04801 0.11001
0.37050 0.02589 0.11072
0.37126 -0.11391 0.11132
0.37202 0.05378 0.11153
0.37277 -0.07776 0.11197
0.37353 -0.10432 0.11286
0.37429 -0.08222 0.11300
0.37505 0.05119 0.11474
0.37581 0.02728 0.11714
0.37657 0.08290 0.11771
0.37733 0.01618 0.11957
0.37809 0.07365 0.11690
0.37885 0.03977 0.11745
0.37961 -0.05006 0.11882
0.38037 0.00493 0.12201
0.38113 -0.12679 0.11944
0.38189 -0.05686 0.12199
0.38265 0.03110 0.12130
0.38341 0.09439 0.12140
0.38417 0.00684 0.12284
0.38493 -0.02977 0.12437
0.38569 0.13555 0.12388
0.38645 -0.03068 0.12516
0.38721 -0.19648 0.12885
0.38797 -0.06568 0.12935
0.38873 0.11134 0.13077
0.38949 -0.03337 0.14004
0.39025 0.00373 0.12868
0.39101 0.17102 0.12974
0.39177 -0.10036 0.13399
0.39252 0.03536 0.13582
0.39328 0.09471 0.13417
0.39404 -0.08025 0.13681
0.39480 0.01367 0.13617
0.39556 0.07247 0.13591
0.39632 0.01523 0.13902
0.39708 0.07420 0.14097
0.39784 -0.03050 0.13937
0.39860 -0.10221 0.13992
0.39936 0.21616 0.14212
0.40012 -0.00204 0.14325
0.40088 0.12222 0.14906
0.40164 0.03850 0.14586
0.40240 0.02338 0.14382
0.40316 -0.08119 0.14436
0.40392 0.09861 0.14921
0.40468 0.26990 0.22948
0.40544 0.15865 0.14858
0.40620 -0.03264 0.14891
0.40696 -0.06601 0.14593
0.40772 0.14124 0.14893
0.40848 0.03000 0.15187
0.40924 0.21737 0.15096
0.40999 0.02251 0.15367
0.41075 0.16165 0.15281
0.41151 -0.02399 0.15553
0.41227 0.16358 0.15196
0.41303 -0.04397 0.15269
0.41379 -0.08028 0.15636
0.41455 0.14392 0.15630
0.41531 0.13139 0.15364
0.41607 0.02118 0.15329
0.41683 0.19254 0.15470
0.41759 0.12105 0.15999
0.41835 0.01937 0.15872
0.41911 0.03944 0.16090
0.41987 0.05392 0.16090
0.42063 0.09658 0.16191
0.42139 0.06552 0.15803
0.42215 0.27860 0.16129
0.42291 -0.12044 0.16287
0.42367 0.14349 0.16691
0.42443 0.07864 0.16557
0.42519 0.08861 0.17006
0.42594 0.11891 0.16801
0.42670 0.16416 0.17314
0.42746 0.09572 0.17328
0.42822 0.03055 0.17641
0.42898 -0.15492 0.17553
0.42974 0.07525 0.17957
0.43050 0.01523 0.18081
0.43126 0.37624 0.17861
0.43202 -0.02006 0.18448
0.43278 0.21078 0.18667
0.43354 0.03117 0.19321
0.43430 0.02985 0.18972
0.43506 0.27801 0.19341
