# Supplementary material for: De novo design of proteins housing excitonically coupled chlorophyll special pairs
Source: Nat Chem Biol. 2024 Jun 3;20(7):906–15. doi: 10.1038/s41589-024-01626-0 (PMC11213709; doi:10.1038/s41589-024-01626-0)
Supplement: Supplementary file 5 — Raw SAXS data for SP1, SP2 and SP3 apo proteins. [file 41589_2024_1626_MOESM5_ESM.zip › SAXS_data_Fig2/SP1_166uM/Buffer1/SP1_166uM_snap_00016.sub.1.dat]

0.01026 31.45847 7.52015
0.01102 32.46494 4.91565
0.01178 34.58262 3.21776
0.01254 32.11777 2.46263
0.01330 32.40134 1.93125
0.01406 28.40123 1.72054
0.01482 30.89723 1.54037
0.01558 31.37991 1.45328
0.01634 30.85794 1.24088
0.01710 29.18675 1.12214
0.01786 29.40196 1.08804
0.01862 29.72628 0.98548
0.01938 28.91739 0.94308
0.02014 29.10170 0.88043
0.02090 27.84909 0.82867
0.02166 28.86722 0.79963
0.02242 27.76325 0.73066
0.02318 27.32762 0.70812
0.02395 27.63849 0.67823
0.02471 26.99574 0.64785
0.02547 26.80618 0.64124
0.02623 25.98965 0.62526
0.02699 26.47692 0.59047
0.02775 26.30716 0.57057
0.02851 26.63155 0.58220
0.02927 25.40325 0.55203
0.03003 25.40350 0.52509
0.03079 24.82360 0.52598
0.03155 24.55581 0.50970
0.03231 24.13405 0.48230
0.03307 24.27764 0.47609
0.03383 23.01473 0.46838
0.03459 23.19356 0.45892
0.03535 23.41648 0.44654
0.03611 23.56007 0.46635
0.03687 22.80436 0.43430
0.03763 21.87216 0.43442
0.03839 21.55178 0.41883
0.03915 21.42604 0.42332
0.03991 21.46074 0.39528
0.04067 20.76829 0.39280
0.04143 20.32653 0.39207
0.04219 20.25786 0.38341
0.04295 19.14253 0.37470
0.04371 19.53650 0.36326
0.04447 18.95860 0.35948
0.04523 18.81919 0.35248
0.04599 18.53781 0.35607
0.04675 18.48337 0.33892
0.04751 18.00688 0.33224
0.04827 17.75640 0.33297
0.04903 17.10882 0.32737
0.04979 16.88573 0.33060
0.05055 17.00277 0.32075
0.05131 16.03425 0.31390
0.05207 16.01801 0.30666
0.05283 15.55448 0.30279
0.05359 15.43474 0.29924
0.05435 15.16364 0.30110
0.05511 14.89168 0.29646
0.05587 14.43128 0.29648
0.05663 14.48462 0.29176
0.05739 13.91385 0.28246
0.05815 13.82862 0.28379
0.05891 13.28240 0.27898
0.05967 13.11393 0.27895
0.06043 12.40385 0.27310
0.06119 12.37097 0.27049
0.06195 12.32424 0.26848
0.06271 12.22069 0.26214
0.06347 11.74213 0.25635
0.06423 11.56052 0.26160
0.06499 11.29560 0.25567
0.06575 10.70451 0.25118
0.06651 10.64311 0.24989
0.06727 10.27790 0.24060
0.06803 10.22525 0.24241
0.06879 10.22340 0.23702
0.06955 9.62451 0.23841
0.07031 9.53716 0.22996
0.07107 9.46867 0.23022
0.07183 8.96453 0.22920
0.07259 8.79016 0.22619
0.07335 8.31652 0.22746
0.07412 8.38690 0.21840
0.07488 8.03867 0.22203
0.07564 7.95249 0.21558
0.07640 7.74459 0.21498
0.07716 7.46298 0.21024
0.07792 7.20705 0.21274
0.07868 7.07110 0.20821
0.07944 6.79739 0.20992
0.08020 6.82697 0.20409
0.08096 6.34230 0.20544
0.08172 6.61506 0.19938
0.08248 6.21494 0.19870
0.08324 5.97608 0.19534
0.08400 5.59002 0.19807
0.08476 5.60025 0.20202
0.08552 5.30203 0.20330
0.08628 5.25614 0.20240
0.08704 5.07650 0.19416
0.08780 5.05075 0.19597
0.08856 4.91702 0.19819
0.08932 4.77627 0.20349
0.09008 4.26011 0.20210
0.09084 4.82010 0.20667
0.09160 4.08466 0.20457
0.09236 4.24021 0.20348
0.09312 4.16420 0.20830
0.09388 3.71510 0.20496
0.09464 3.60861 0.20355
0.09540 3.87814 0.20093
0.09616 3.51839 0.19949
0.09692 3.37245 0.19655
0.09768 3.41043 0.19324
0.09844 2.93275 0.19138
0.09920 3.05301 0.19094
0.09996 3.05348 0.18918
0.10072 2.88213 0.18666
0.10148 2.85681 0.18606
0.10224 2.85659 0.17958
0.10300 2.76087 0.17793
0.10376 2.63439 0.17630
0.10452 2.20772 0.17414
0.10528 2.27697 0.17267
0.10604 2.40402 0.17129
0.10680 2.23373 0.16960
0.10756 1.85409 0.16808
0.10832 1.96322 0.16648
0.10908 1.94438 0.16917
0.10984 1.76134 0.16553
0.11060 1.57658 0.17046
0.11136 1.62502 0.16733
0.11212 1.38105 0.16145
0.11288 1.51774 0.15996
0.11364 1.22804 0.16089
0.11440 1.18038 0.15965
0.11516 1.30736 0.15844
0.11592 1.36846 0.15545
0.11668 1.17526 0.15260
0.11744 1.18751 0.15531
0.11820 1.14058 0.15111
0.11896 1.00862 0.15119
0.11972 0.93445 0.15010
0.12048 0.92646 0.15117
0.12124 0.96205 0.14917
0.12200 0.84786 0.14879
0.12276 0.82202 0.14661
0.12352 0.79664 0.14875
0.12428 0.96716 0.14499
0.12504 0.76220 0.14536
0.12580 0.69016 0.14289
0.12656 0.61554 0.14275
0.12732 0.42713 0.13653
0.12808 0.71488 0.13946
0.12884 0.62559 0.14146
0.12960 0.42349 0.13770
0.13036 0.44937 0.14055
0.13112 0.44473 0.13740
0.13188 0.46645 0.13711
0.13264 0.46205 0.13587
0.13340 0.43259 0.13602
0.13416 0.39945 0.13459
0.13492 0.29858 0.13570
0.13568 0.49154 0.13451
0.13644 0.22818 0.13175
0.13720 0.35660 0.13120
0.13796 0.17053 0.13069
0.13873 0.17593 0.13102
0.13949 0.13896 0.13215
0.14025 0.24045 0.13027
0.14101 0.17483 0.12840
0.14177 0.22106 0.12912
0.14253 0.25162 0.12766
0.14329 0.34639 0.13001
0.14405 0.05935 0.12660
0.14481 0.38576 0.12607
0.14557 0.20955 0.12632
0.14633 0.29356 0.12785
0.14709 0.23577 0.12458
0.14785 0.02482 0.12548
0.14861 0.16526 0.12296
0.14937 0.14399 0.12716
0.15013 0.04133 0.12565
0.15089 0.18269 0.12460
0.15165 0.16567 0.12363
0.15241 0.28130 0.12238
0.15317 0.17681 0.12435
0.15393 0.21055 0.12227
0.15469 0.04680 0.12343
0.15545 0.23392 0.12316
0.15621 0.35526 0.12058
0.15697 0.21155 0.12195
0.15773 0.14348 0.12098
0.15849 0.25077 0.11975
0.15925 -0.02682 0.11983
0.16001 0.12047 0.11874
0.16077 0.15695 0.11993
0.16153 0.18127 0.11793
0.16229 0.28895 0.11747
0.16305 0.08440 0.11682
0.16381 0.26656 0.11796
0.16457 0.07105 0.11587
0.16533 0.22623 0.11590
0.16609 0.23000 0.11668
0.16685 0.12627 0.11503
0.16761 0.12225 0.11650
0.16837 0.18157 0.11456
0.16913 0.23889 0.11668
0.16989 0.11389 0.11539
0.17065 0.12531 0.11478
0.17141 0.20607 0.11477
0.17217 0.14411 0.11367
0.17293 0.13977 0.11345
0.17369 0.03240 0.11640
0.17445 0.25637 0.11727
0.17521 0.12307 0.11527
0.17597 0.27998 0.11640
0.17673 0.10290 0.11838
0.17749 0.31081 0.11745
0.17825 0.19992 0.11770
0.17901 0.12784 0.12019
0.17977 0.04683 0.12062
0.18053 0.10543 0.12177
0.18129 0.10047 0.12260
0.18205 0.18629 0.12011
0.18281 0.14363 0.12443
0.18357 0.26253 0.12254
0.18433 0.09530 0.12459
0.18509 0.39318 0.12597
0.18585 0.31060 0.12534
0.18661 0.18926 0.12520
0.18737 0.16053 0.12573
0.18813 0.22963 0.12436
0.18889 0.30214 0.12643
0.18965 0.28349 0.12486
0.19041 0.31228 0.12605
0.19117 0.15734 0.12690
0.19193 0.38817 0.12599
0.19269 0.20122 0.12823
0.19345 0.17511 0.12680
0.19421 0.28728 0.12918
0.19497 0.30182 0.12652
0.19573 0.17540 0.12821
0.19649 0.25748 0.12756
0.19725 0.27395 0.12690
0.19801 0.23565 0.12880
0.19877 0.21177 0.12914
0.19953 0.11777 0.12767
0.20029 0.18712 0.12829
0.20105 0.06534 0.12841
0.20181 0.26315 0.13009
0.20257 0.38472 0.12981
0.20333 0.31163 0.12698
0.20409 0.15173 0.13051
0.20485 0.41529 0.12825
0.20561 0.33047 0.12815
0.20637 0.34637 0.12823
0.20713 0.29734 0.12858
0.20789 0.35645 0.12799
0.20865 0.33797 0.12803
0.20941 0.20686 0.12918
0.21017 0.23287 0.13096
0.21093 0.30402 0.13063
0.21169 0.25519 0.13031
0.21245 0.20934 0.12972
0.21321 0.31912 0.12940
0.21397 0.37497 0.13025
0.21473 0.26158 0.12924
0.21549 0.31187 0.12894
0.21625 0.35620 0.12813
0.21701 0.07897 0.13003
0.21777 0.21807 0.12921
0.21853 0.20692 0.12934
0.21929 0.20239 0.12755
0.22005 0.28328 0.12617
0.22081 0.15687 0.12628
0.22157 0.22320 0.12801
0.22233 0.27026 0.12773
0.22309 0.28569 0.12829
0.22385 0.26106 0.12521
0.22461 0.35895 0.12488
0.22537 0.20486 0.12260
0.22613 0.19755 0.12543
0.22689 0.20637 0.12172
0.22765 0.22761 0.12282
0.22841 0.05915 0.12264
0.22917 0.19545 0.12278
0.22993 0.25825 0.12044
0.23069 0.14743 0.12000
0.23145 0.34430 0.12183
0.23221 0.24585 0.11984
0.23297 0.14496 0.11891
0.23373 0.27756 0.12024
0.23449 0.21643 0.11880
0.23525 0.16147 0.11771
0.23601 0.05030 0.11866
0.23677 0.09153 0.11981
0.23753 0.24815 0.11489
0.23829 0.10888 0.11670
0.23905 0.23724 0.11674
0.23981 -0.02465 0.11555
0.24057 0.12224 0.11715
0.24133 0.19376 0.11382
0.24209 0.21444 0.11418
0.24285 0.28565 0.11279
0.24361 0.24358 0.11608
0.24437 0.16622 0.11481
0.24513 0.25833 0.11334
0.24589 0.18011 0.11248
0.24665 0.09174 0.11398
0.24741 0.12953 0.11192
0.24817 0.07102 0.11172
0.24893 0.10554 0.11107
0.24969 0.12726 0.11178
0.25045 0.18885 0.11287
0.25121 0.09314 0.11051
0.25197 0.17237 0.10934
0.25273 0.06122 0.10935
0.25349 0.15613 0.10901
0.25425 0.00526 0.10915
0.25501 0.01620 0.10895
0.25577 0.03594 0.10766
0.25653 0.05617 0.10756
0.25729 0.12911 0.10877
0.25805 0.06149 0.10796
0.25881 0.09742 0.10738
0.25957 0.12714 0.10752
0.26033 0.17529 0.10716
0.26109 0.00930 0.10721
0.26185 0.09543 0.10635
0.26261 0.08288 0.10582
0.26337 0.07507 0.10453
0.26413 -0.04228 0.10566
0.26489 0.11098 0.10570
0.26565 0.23175 0.10350
0.26641 0.08447 0.10425
0.26717 0.14395 0.10465
0.26793 0.01898 0.10562
0.26869 -0.00722 0.10401
0.26945 0.13119 0.10439
0.27021 0.10122 0.10314
0.27097 0.07146 0.10344
0.27172 0.15821 0.10273
0.27248 0.18676 0.10229
0.27324 0.04385 0.10177
0.27400 0.02012 0.10280
0.27476 0.05232 0.10146
0.27552 0.15420 0.10052
0.27628 0.16374 0.10116
0.27704 0.10811 0.09975
0.27780 0.08507 0.10092
0.27856 0.08656 0.10084
0.27932 0.02835 0.09991
0.28008 -0.00866 0.09859
0.28084 -0.02661 0.10065
0.28160 -0.05770 0.09910
0.28236 0.03285 0.09896
0.28312 0.04673 0.09950
0.28388 0.09641 0.09813
0.28464 -0.00622 0.09934
0.28540 0.02097 0.09898
0.28616 0.13769 0.09912
0.28692 0.04930 0.10005
0.28768 0.04664 0.09819
0.28844 0.03643 0.10017
0.28920 0.19803 0.09837
0.28996 0.08709 0.10001
0.29072 0.10735 0.09936
0.29148 0.05434 0.10065
0.29224 0.04365 0.09966
0.29300 0.19587 0.10023
0.29376 -0.03786 0.09902
0.29452 0.17672 0.10041
0.29528 0.10095 0.10074
0.29604 0.21884 0.09999
0.29680 0.08784 0.10007
0.29756 0.04236 0.10148
0.29832 0.09430 0.10019
0.29908 0.15297 0.10007
0.29984 0.08713 0.10035
0.30060 0.01702 0.09932
0.30136 0.04038 0.09829
0.30212 0.13643 0.09983
0.30288 0.06459 0.09928
0.30364 -0.04467 0.09839
0.30440 0.04499 0.09754
0.30516 0.11104 0.09843
0.30592 0.01771 0.09964
0.30668 0.05514 0.09924
0.30744 -0.00510 0.09914
0.30820 -0.07362 0.09966
0.30896 0.05135 0.10039
0.30972 0.00740 0.10104
0.31048 0.06161 0.10031
0.31124 0.11852 0.10047
0.31200 0.10071 0.09928
0.31276 0.06885 0.10070
0.31352 0.05770 0.10158
0.31428 0.08241 0.09963
0.31504 0.01706 0.10019
0.31580 0.04187 0.10273
0.31656 0.00815 0.10225
0.31732 0.14772 0.10475
0.31808 -0.07294 0.10267
0.31883 0.02530 0.10457
0.31959 0.04249 0.10408
0.32035 0.07598 0.10435
0.32111 0.10525 0.10562
0.32187 0.05399 0.10606
0.32263 0.03964 0.10364
0.32339 -0.00859 0.10615
0.32415 0.06998 0.10629
0.32491 -0.12091 0.10493
0.32567 0.02932 0.10706
0.32643 0.07848 0.10526
0.32719 0.11547 0.10726
0.32795 0.12978 0.10631
0.32871 0.04349 0.10764
0.32947 0.21096 0.10588
0.33023 0.06879 0.10711
0.33099 0.09554 0.10726
0.33175 0.09888 0.10897
0.33251 0.05622 0.10748
0.33327 -0.06612 0.10792
0.33403 0.04720 0.10683
0.33479 -0.01222 0.10730
0.33555 0.03419 0.10713
0.33631 -0.10656 0.11030
0.33707 0.01922 0.10911
0.33783 -0.00300 0.10827
0.33859 0.16378 0.10950
0.33935 -0.00356 0.10808
0.34011 0.15570 0.10834
0.34087 0.14966 0.10832
0.34163 0.09915 0.10687
0.34239 0.02719 0.10919
0.34315 -0.06824 0.11040
0.34391 0.10388 0.11091
0.34467 0.00624 0.10988
0.34543 0.04868 0.10897
0.34619 0.10611 0.10944
0.34695 -0.11165 0.10982
0.34771 -0.05196 0.11234
0.34847 0.13377 0.10949
0.34922 0.06806 0.11145
0.34998 -0.01335 0.10994
0.35074 0.08493 0.11046
0.35150 0.07183 0.10645
0.35226 -0.13777 0.10576
0.35302 0.02785 0.10654
0.35378 0.07126 0.10546
0.35454 -0.05413 0.10491
0.35530 -0.03660 0.10661
0.35606 -0.07800 0.10689
0.35682 -0.03654 0.10717
0.35758 0.04027 0.10516
0.35834 0.10838 0.10778
0.35910 0.00720 0.10768
0.35986 -0.04040 0.10695
0.36062 -0.05019 0.10604
0.36138 0.01518 0.10584
0.36214 0.13778 0.10679
0.36290 -0.05430 0.10746
0.36366 -0.05104 0.10614
0.36442 -0.06607 0.10503
0.36518 -0.05452 0.10790
0.36594 0.07772 0.10746
0.36670 0.00587 0.10831
0.36746 0.06489 0.11083
0.36822 0.07726 0.11168
0.36898 0.00505 0.10960
0.36974 0.04558 0.11061
0.37050 0.10969 0.11111
0.37126 -0.04886 0.11194
0.37202 0.05881 0.11087
0.37277 -0.00065 0.11414
0.37353 0.05155 0.11402
0.37429 0.06058 0.11618
0.37505 -0.02953 0.11597
0.37581 0.11230 0.11566
0.37657 0.06111 0.11668
0.37733 -0.11314 0.11773
0.37809 0.12577 0.11604
0.37885 -0.07525 0.11896
0.37961 0.05421 0.12003
0.38037 0.24698 0.11961
0.38113 0.09545 0.11870
0.38189 0.06128 0.12353
0.38265 0.09778 0.12276
0.38341 0.06054 0.12266
0.38417 0.16078 0.12179
0.38493 0.05307 0.12553
0.38569 0.07562 0.12454
0.38645 0.02695 0.12500
0.38721 0.00170 0.12653
0.38797 0.02196 0.12688
0.38873 -0.01268 0.13095
0.38949 0.15343 0.14275
0.39025 0.04225 0.13013
0.39101 0.09638 0.13235
0.39177 0.06268 0.13202
0.39252 -0.07956 0.13432
0.39328 0.19223 0.13276
0.39404 -0.04390 0.13446
0.39480 -0.02994 0.13681
0.39556 0.06130 0.13517
0.39632 -0.36465 0.13961
0.39708 -0.07863 0.13868
0.39784 0.22012 0.14307
0.39860 0.01838 0.13963
0.39936 0.02673 0.14222
0.40012 0.09888 0.14159
0.40088 0.07155 0.14296
0.40164 0.07577 0.14367
0.40240 -0.00132 0.14379
0.40316 0.05281 0.14480
0.40392 0.06239 0.14822
0.40468 -0.15418 0.25653
0.40544 0.09410 0.14798
0.40620 0.10081 0.14668
0.40696 0.12881 0.14814
0.40772 0.05891 0.14971
0.40848 0.28855 0.15046
0.40924 -0.01089 0.15147
0.40999 -0.01581 0.14991
0.41075 -0.00890 0.15197
0.41151 0.11742 0.15300
0.41227 0.06231 0.15405
0.41303 0.11712 0.15241
0.41379 0.02252 0.15614
0.41455 0.10936 0.15298
0.41531 -0.00525 0.15433
0.41607 0.02961 0.15707
0.41683 0.06683 0.15455
0.41759 0.07318 0.16074
0.41835 0.14349 0.15888
0.41911 0.26989 0.15970
0.41987 0.08030 0.15752
0.42063 0.06000 0.15863
0.42139 0.30435 0.15865
0.42215 -0.08772 0.16442
0.42291 0.06709 0.16683
0.42367 0.05571 0.16853
0.42443 0.29720 0.17232
0.42519 -0.03673 0.17509
0.42594 0.07524 0.17165
0.42670 -0.03572 0.17107
0.42746 0.04068 0.17413
0.42822 0.01337 0.17620
0.42898 -0.07674 0.17884
0.42974 0.19832 0.17694
0.43050 0.12229 0.18065
0.43126 0.34582 0.18319
0.43202 0.34324 0.18396
0.43278 -0.04405 0.18438
0.43354 -0.14741 0.18470
0.43430 -0.16411 0.19590
0.43506 0.02567 0.19355
