# Supplementary material for: De novo design of proteins housing excitonically coupled chlorophyll special pairs
Source: Nat Chem Biol. 2024 Jun 3;20(7):906–15. doi: 10.1038/s41589-024-01626-0 (PMC11213709; doi:10.1038/s41589-024-01626-0)
Supplement: Supplementary file 5 — Raw SAXS data for SP1, SP2 and SP3 apo proteins. [file 41589_2024_1626_MOESM5_ESM.zip › SAXS_data_Fig2/SP1_166uM/Buffer1/SP1_166uM_snap_00048.sub.1.dat]

0.01026 36.16440 7.41895
0.01102 33.23529 4.78353
0.01178 35.91581 3.62999
0.01254 34.95064 2.39464
0.01330 31.70786 1.81330
0.01406 33.16445 1.80979
0.01482 32.00373 1.50788
0.01558 32.03354 1.40099
0.01634 33.57935 1.26448
0.01710 32.43619 1.05440
0.01786 31.44192 1.09284
0.01862 30.17002 1.02768
0.01938 32.91155 0.92249
0.02014 30.85311 0.90141
0.02090 31.05287 0.81760
0.02166 29.11167 0.73964
0.02242 28.75180 0.75315
0.02318 29.61946 0.72620
0.02395 29.56056 0.67888
0.02471 28.84449 0.67700
0.02547 28.77818 0.62967
0.02623 28.61081 0.61177
0.02699 28.18789 0.60827
0.02775 26.89678 0.59967
0.02851 27.05172 0.57015
0.02927 26.99943 0.54328
0.03003 26.31868 0.52441
0.03079 25.90231 0.52381
0.03155 26.49104 0.51007
0.03231 25.02554 0.48422
0.03307 24.33140 0.49252
0.03383 25.18129 0.47043
0.03459 24.53825 0.45489
0.03535 24.33425 0.46821
0.03611 23.91319 0.44650
0.03687 23.16160 0.42629
0.03763 23.28297 0.41523
0.03839 22.64853 0.41494
0.03915 21.54315 0.41927
0.03991 21.87288 0.40680
0.04067 21.03190 0.39038
0.04143 20.86352 0.38917
0.04219 20.81491 0.37924
0.04295 20.46608 0.38147
0.04371 20.63664 0.36844
0.04447 20.04378 0.35997
0.04523 19.55886 0.35376
0.04599 19.38226 0.36270
0.04675 18.85155 0.34450
0.04751 18.16737 0.33285
0.04827 17.77835 0.34129
0.04903 18.34885 0.32021
0.04979 17.51077 0.32390
0.05055 16.84263 0.32737
0.05131 17.11051 0.32001
0.05207 16.11377 0.31370
0.05283 15.37775 0.30456
0.05359 15.60206 0.30504
0.05435 15.24451 0.30091
0.05511 14.51795 0.29434
0.05587 14.62163 0.29136
0.05663 14.07977 0.29273
0.05739 13.91568 0.28078
0.05815 13.62498 0.28045
0.05891 13.51873 0.27789
0.05967 13.03178 0.27865
0.06043 12.92357 0.27841
0.06119 12.57053 0.26974
0.06195 12.31210 0.26958
0.06271 12.20799 0.26830
0.06347 11.77237 0.26260
0.06423 11.65073 0.25378
0.06499 11.25532 0.25292
0.06575 11.02567 0.24856
0.06651 10.70653 0.25107
0.06727 10.24923 0.24267
0.06803 10.04245 0.24040
0.06879 9.77868 0.24039
0.06955 9.57031 0.23944
0.07031 9.32737 0.23138
0.07107 9.08771 0.22995
0.07183 8.76906 0.23048
0.07259 8.48020 0.22908
0.07335 8.70452 0.22478
0.07412 8.46773 0.22611
0.07488 8.06186 0.22333
0.07564 7.83418 0.21807
0.07640 7.82664 0.21579
0.07716 7.36672 0.21298
0.07792 6.96441 0.20927
0.07868 7.13461 0.21365
0.07944 6.72908 0.21326
0.08020 6.63453 0.20578
0.08096 6.44815 0.20682
0.08172 6.23202 0.20072
0.08248 6.19356 0.19998
0.08324 5.89081 0.19737
0.08400 5.76181 0.20330
0.08476 5.72286 0.20025
0.08552 5.50961 0.20286
0.08628 5.36900 0.20204
0.08704 5.14416 0.20116
0.08780 4.79658 0.20082
0.08856 4.75668 0.20012
0.08932 4.83866 0.20527
0.09008 4.37288 0.20619
0.09084 4.47767 0.20972
0.09160 3.97005 0.20459
0.09236 3.86900 0.20606
0.09312 4.13476 0.20622
0.09388 4.18041 0.20585
0.09464 3.58627 0.20565
0.09540 3.46939 0.20219
0.09616 3.52810 0.20160
0.09692 3.53080 0.19374
0.09768 3.35076 0.19370
0.09844 3.19282 0.19233
0.09920 3.00183 0.19145
0.09996 2.68451 0.18851
0.10072 2.92418 0.18899
0.10148 2.93391 0.18674
0.10224 2.57747 0.18612
0.10300 2.54764 0.18020
0.10376 2.32985 0.17711
0.10452 2.27732 0.17393
0.10528 2.03441 0.17606
0.10604 1.84740 0.16915
0.10680 1.94029 0.16926
0.10756 1.68310 0.16717
0.10832 1.69064 0.16729
0.10908 1.94791 0.17208
0.10984 1.66329 0.16905
0.11060 1.78230 0.16904
0.11136 1.58384 0.16294
0.11212 1.39370 0.16357
0.11288 1.37991 0.16447
0.11364 1.38747 0.16172
0.11440 1.29058 0.16090
0.11516 1.13209 0.15636
0.11592 0.97231 0.15590
0.11668 1.08421 0.15850
0.11744 0.83957 0.15460
0.11820 0.86017 0.15381
0.11896 1.02810 0.15386
0.11972 0.88354 0.15312
0.12048 0.79951 0.14997
0.12124 0.84042 0.15139
0.12200 0.84829 0.14908
0.12276 0.90817 0.15033
0.12352 0.57544 0.14737
0.12428 0.64352 0.14594
0.12504 0.72172 0.14534
0.12580 0.60833 0.14447
0.12656 0.57493 0.14434
0.12732 0.49999 0.14120
0.12808 0.40278 0.14094
0.12884 0.49370 0.14192
0.12960 0.56606 0.14183
0.13036 0.32250 0.13984
0.13112 0.31705 0.13958
0.13188 0.44523 0.13917
0.13264 0.42210 0.13945
0.13340 0.24640 0.13439
0.13416 0.22318 0.13558
0.13492 0.14250 0.13639
0.13568 0.30210 0.13229
0.13644 0.25753 0.13431
0.13720 0.25391 0.13216
0.13796 0.19456 0.13451
0.13873 0.24195 0.13092
0.13949 0.14707 0.13332
0.14025 0.14316 0.12986
0.14101 0.21711 0.13246
0.14177 -0.03559 0.12806
0.14253 0.07042 0.13022
0.14329 0.01109 0.13062
0.14405 -0.04705 0.12867
0.14481 -0.04617 0.12866
0.14557 0.17067 0.12805
0.14633 0.12564 0.12987
0.14709 0.04598 0.12779
0.14785 0.10364 0.12454
0.14861 0.10582 0.12716
0.14937 0.17829 0.12861
0.15013 0.16963 0.12512
0.15089 0.05645 0.12375
0.15165 0.06124 0.12394
0.15241 -0.03418 0.12393
0.15317 -0.02130 0.12331
0.15393 0.10505 0.12356
0.15469 -0.04614 0.12342
0.15545 -0.02159 0.12210
0.15621 0.18962 0.12155
0.15697 0.08020 0.12097
0.15773 0.12516 0.12349
0.15849 0.04289 0.11920
0.15925 -0.03845 0.12077
0.16001 -0.01827 0.12046
0.16077 -0.07925 0.12065
0.16153 0.09197 0.11853
0.16229 -0.01073 0.11839
0.16305 0.04629 0.11870
0.16381 0.00446 0.11809
0.16457 0.25164 0.11854
0.16533 -0.15281 0.11819
0.16609 0.10326 0.11538
0.16685 0.09928 0.11610
0.16761 -0.04586 0.11583
0.16837 -0.02757 0.11799
0.16913 0.06205 0.11485
0.16989 0.01998 0.11611
0.17065 -0.00583 0.11577
0.17141 0.11174 0.11513
0.17217 0.02848 0.11471
0.17293 -0.01695 0.11635
0.17369 0.01890 0.11539
0.17445 0.14288 0.11678
0.17521 -0.01747 0.11811
0.17597 0.14087 0.11702
0.17673 0.06257 0.11887
0.17749 0.05881 0.11805
0.17825 0.19206 0.11789
0.17901 0.00959 0.11958
0.17977 0.31975 0.12134
0.18053 0.21500 0.12043
0.18129 0.09418 0.12226
0.18205 -0.00327 0.12214
0.18281 0.33632 0.12245
0.18357 0.23622 0.12639
0.18433 0.07042 0.12436
0.18509 0.19090 0.12426
0.18585 0.10009 0.12312
0.18661 0.17932 0.12625
0.18737 0.07824 0.12444
0.18813 0.17367 0.12642
0.18889 0.25845 0.12540
0.18965 0.23527 0.12647
0.19041 0.19780 0.12463
0.19117 0.16981 0.12809
0.19193 -0.00993 0.12818
0.19269 0.05692 0.12938
0.19345 0.42140 0.12605
0.19421 0.29978 0.12812
0.19497 0.25737 0.12828
0.19573 0.27521 0.12837
0.19649 0.20382 0.12696
0.19725 0.33112 0.12843
0.19801 0.01454 0.12755
0.19877 0.29755 0.12789
0.19953 0.14206 0.13035
0.20029 0.25906 0.12861
0.20105 0.34097 0.13008
0.20181 0.28572 0.12913
0.20257 0.25818 0.12956
0.20333 0.26088 0.12923
0.20409 0.42618 0.12734
0.20485 0.18913 0.12967
0.20561 0.20372 0.12873
0.20637 0.03103 0.12855
0.20713 0.11135 0.13091
0.20789 0.31934 0.12992
0.20865 0.36495 0.12926
0.20941 0.21417 0.12832
0.21017 0.14395 0.13008
0.21093 0.17182 0.13102
0.21169 0.31225 0.13057
0.21245 0.12862 0.12876
0.21321 0.28552 0.13008
0.21397 0.08952 0.12790
0.21473 0.32438 0.12956
0.21549 0.24213 0.12857
0.21625 0.29443 0.12947
0.21701 0.12333 0.12927
0.21777 0.22885 0.13008
0.21853 0.13597 0.12803
0.21929 0.02215 0.12812
0.22005 0.18533 0.12935
0.22081 0.05080 0.12846
0.22157 0.37211 0.12704
0.22233 0.18440 0.12842
0.22309 0.04971 0.12585
0.22385 0.22051 0.12811
0.22461 0.11237 0.12506
0.22537 0.18817 0.12644
0.22613 0.02940 0.12499
0.22689 0.12945 0.12472
0.22765 0.12470 0.12198
0.22841 0.15132 0.12149
0.22917 0.17211 0.12146
0.22993 0.08618 0.12051
0.23069 0.20843 0.12112
0.23145 0.26413 0.11987
0.23221 0.00360 0.12146
0.23297 0.12214 0.12037
0.23373 0.22018 0.12137
0.23449 0.18566 0.11832
0.23525 0.30784 0.11948
0.23601 0.08359 0.11966
0.23677 0.22036 0.11787
0.23753 0.05559 0.11720
0.23829 0.11284 0.11688
0.23905 0.11976 0.11587
0.23981 0.16106 0.11647
0.24057 0.11560 0.11562
0.24133 0.16793 0.11584
0.24209 0.19719 0.11499
0.24285 0.18264 0.11624
0.24361 0.22469 0.11649
0.24437 0.13881 0.11469
0.24513 0.13722 0.11399
0.24589 0.13135 0.11436
0.24665 0.08505 0.11239
0.24741 0.04722 0.11265
0.24817 0.08837 0.11362
0.24893 0.20169 0.11327
0.24969 0.13129 0.11328
0.25045 0.21310 0.11328
0.25121 0.15198 0.11227
0.25197 0.18083 0.11346
0.25273 -0.03625 0.11133
0.25349 0.16000 0.11227
0.25425 -0.00700 0.10795
0.25501 -0.01493 0.10898
0.25577 0.07762 0.10778
0.25653 0.14196 0.10828
0.25729 0.05222 0.10705
0.25805 0.15808 0.10945
0.25881 0.05159 0.10872
0.25957 0.05371 0.10842
0.26033 0.00931 0.10565
0.26109 -0.00598 0.10598
0.26185 0.08705 0.10775
0.26261 0.00418 0.10602
0.26337 -0.06135 0.10499
0.26413 -0.03684 0.10715
0.26489 0.03110 0.10431
0.26565 0.08816 0.10492
0.26641 0.22374 0.10439
0.26717 0.07943 0.10487
0.26793 0.03488 0.10574
0.26869 0.16244 0.10430
0.26945 0.04330 0.10351
0.27021 0.07881 0.10538
0.27097 0.13779 0.10244
0.27172 0.14023 0.10211
0.27248 0.00488 0.10293
0.27324 0.06313 0.10288
0.27400 -0.02071 0.10347
0.27476 0.18897 0.10308
0.27552 -0.05401 0.10182
0.27628 -0.05307 0.10082
0.27704 -0.03453 0.10149
0.27780 0.02422 0.10063
0.27856 0.07749 0.10123
0.27932 0.05905 0.10028
0.28008 0.07239 0.09950
0.28084 -0.05384 0.10030
0.28160 0.07957 0.10006
0.28236 -0.01155 0.10286
0.28312 0.08053 0.09930
0.28388 -0.02843 0.10012
0.28464 -0.01914 0.09940
0.28540 -0.04734 0.09976
0.28616 0.05776 0.09986
0.28692 0.04442 0.10036
0.28768 0.04523 0.10030
0.28844 0.03355 0.09940
0.28920 -0.01208 0.10092
0.28996 -0.04949 0.10028
0.29072 0.04586 0.10125
0.29148 -0.01808 0.09890
0.29224 0.00061 0.09943
0.29300 0.03570 0.10022
0.29376 0.06761 0.09984
0.29452 0.09694 0.10127
0.29528 -0.08017 0.10089
0.29604 0.03363 0.10131
0.29680 -0.00839 0.10018
0.29756 0.00373 0.10199
0.29832 0.08638 0.09961
0.29908 -0.06517 0.10117
0.29984 0.19788 0.10081
0.30060 0.09132 0.09907
0.30136 -0.02737 0.09887
0.30212 -0.01398 0.09953
0.30288 0.01470 0.09820
0.30364 -0.05255 0.09813
0.30440 0.01294 0.09809
0.30516 0.04570 0.09831
0.30592 -0.12487 0.10028
0.30668 0.01559 0.10065
0.30744 0.08863 0.10051
0.30820 0.12411 0.10150
0.30896 0.05346 0.10054
0.30972 -0.08742 0.10106
0.31048 0.10505 0.10034
0.31124 -0.01322 0.10133
0.31200 0.08800 0.10051
0.31276 -0.03500 0.10139
0.31352 0.01178 0.09960
0.31428 0.03797 0.10121
0.31504 0.08861 0.10365
0.31580 -0.12389 0.10260
0.31656 -0.06004 0.10419
0.31732 0.04326 0.10427
0.31808 -0.02793 0.10329
0.31883 -0.04633 0.10371
0.31959 0.11714 0.10490
0.32035 -0.12835 0.10451
0.32111 -0.19612 0.10553
0.32187 -0.10303 0.10635
0.32263 -0.08914 0.10700
0.32339 -0.02255 0.10709
0.32415 0.06888 0.10730
0.32491 0.02004 0.10695
0.32567 -0.06375 0.10636
0.32643 -0.04784 0.10788
0.32719 -0.03873 0.10654
0.32795 -0.07748 0.10689
0.32871 -0.08859 0.10627
0.32947 -0.17138 0.10890
0.33023 -0.06345 0.10687
0.33099 0.08236 0.10608
0.33175 -0.10903 0.10864
0.33251 0.04471 0.10765
0.33327 0.03573 0.10757
0.33403 0.05796 0.10782
0.33479 -0.05399 0.10760
0.33555 -0.07048 0.10753
0.33631 -0.11734 0.10779
0.33707 0.04051 0.10894
0.33783 -0.04240 0.10816
0.33859 0.02571 0.10877
0.33935 0.02860 0.10928
0.34011 -0.04790 0.10814
0.34087 0.00391 0.10858
0.34163 -0.03394 0.11017
0.34239 -0.09309 0.11021
0.34315 -0.20536 0.11063
0.34391 0.00612 0.11010
0.34467 -0.09357 0.10997
0.34543 0.13001 0.10872
0.34619 -0.17363 0.11098
0.34695 -0.02821 0.10997
0.34771 -0.00433 0.11147
0.34847 -0.03557 0.11166
0.34922 -0.06275 0.10915
0.34998 -0.02415 0.11044
0.35074 -0.03971 0.11251
0.35150 -0.05163 0.10727
0.35226 -0.07828 0.10814
0.35302 -0.05384 0.10521
0.35378 -0.11847 0.10383
0.35454 -0.15410 0.10494
0.35530 -0.05857 0.10468
0.35606 -0.07817 0.10654
0.35682 0.02414 0.10713
0.35758 -0.09191 0.10707
0.35834 0.07767 0.10679
0.35910 -0.08221 0.10658
0.35986 0.07811 0.10463
0.36062 -0.09608 0.10756
0.36138 -0.05197 0.10675
0.36214 0.10947 0.10838
0.36290 0.06736 0.10875
0.36366 0.08355 0.10743
0.36442 -0.02713 0.10852
0.36518 0.00537 0.10854
0.36594 -0.04109 0.10878
0.36670 -0.16819 0.10957
0.36746 0.06661 0.10941
0.36822 -0.03932 0.11063
0.36898 -0.05279 0.11101
0.36974 -0.04235 0.10997
0.37050 -0.17423 0.11224
0.37126 -0.07854 0.11373
0.37202 0.07194 0.11336
0.37277 -0.00095 0.11411
0.37353 0.10295 0.11437
0.37429 0.18746 0.11298
0.37505 0.07731 0.11531
0.37581 -0.11013 0.11523
0.37657 0.01755 0.11773
0.37733 0.05605 0.11819
0.37809 -0.12152 0.11900
0.37885 -0.10492 0.11926
0.37961 0.00454 0.12121
0.38037 -0.26465 0.12135
0.38113 0.06689 0.12011
0.38189 0.03884 0.12222
0.38265 -0.06566 0.12155
0.38341 -0.15474 0.12645
0.38417 0.03591 0.12284
0.38493 -0.16260 0.12561
0.38569 -0.09924 0.12514
0.38645 -0.01801 0.12757
0.38721 0.08841 0.12806
0.38797 -0.08989 0.13086
0.38873 0.04615 0.12971
0.38949 -0.07520 0.12897
0.39025 0.00537 0.13225
0.39101 0.03058 0.13256
0.39177 -0.13931 0.13458
0.39252 0.09423 0.13351
0.39328 0.10554 0.13341
0.39404 -0.06137 0.13574
0.39480 -0.00710 0.13639
0.39556 -0.07287 0.13975
0.39632 -0.08265 0.13842
0.39708 -0.02570 0.14271
0.39784 -0.05400 0.14069
0.39860 -0.07002 0.14432
0.39936 0.06734 0.14243
0.40012 -0.12369 0.14209
0.40088 -0.08924 0.14562
0.40164 0.03259 0.14376
0.40240 -0.20818 0.14751
0.40316 0.06854 0.14571
0.40392 0.11218 0.14742
0.40468 -0.06546 0.27527
0.40544 -0.05391 0.15003
0.40620 -0.29051 0.14863
0.40696 -0.03346 0.15196
0.40772 -0.14224 0.14998
0.40848 0.02231 0.15190
0.40924 -0.19176 0.15321
0.40999 -0.01565 0.15194
0.41075 -0.00884 0.15122
0.41151 0.13657 0.15005
0.41227 0.05724 0.15498
0.41303 -0.13000 0.15388
0.41379 0.10239 0.15524
0.41455 0.12226 0.15384
0.41531 -0.04976 0.15355
0.41607 -0.18521 0.15672
0.41683 0.08410 0.16023
0.41759 -0.04381 0.15799
0.41835 0.05028 0.15911
0.41911 -0.02520 0.16106
0.41987 -0.04143 0.15990
0.42063 0.02245 0.16168
0.42139 -0.09424 0.16230
0.42215 -0.11946 0.16332
0.42291 -0.12526 0.16676
0.42367 0.03970 0.16532
0.42443 0.02815 0.16929
0.42519 -0.04340 0.16958
0.42594 0.09028 0.16906
0.42670 -0.00895 0.17663
0.42746 0.12404 0.17518
0.42822 -0.05837 0.17574
0.42898 -0.01506 0.17862
0.42974 0.00946 0.17679
0.43050 -0.20264 0.18033
0.43126 -0.04037 0.18402
0.43202 0.00800 0.18644
0.43278 -0.07605 0.18472
0.43354 -0.20883 0.19507
0.43430 -0.14496 0.19415
0.43506 -0.21224 0.19774
