# Supplementary material for: De novo design of proteins housing excitonically coupled chlorophyll special pairs
Source: Nat Chem Biol. 2024 Jun 3;20(7):906–15. doi: 10.1038/s41589-024-01626-0 (PMC11213709; doi:10.1038/s41589-024-01626-0)
Supplement: Supplementary file 5 — Raw SAXS data for SP1, SP2 and SP3 apo proteins. [file 41589_2024_1626_MOESM5_ESM.zip › SAXS_data_Fig2/SP1_166uM/Buffer1/SP1_166uM_snap_00015.sub.1.dat]

0.01026 41.52620 7.96321
0.01102 36.36101 5.25290
0.01178 31.98948 3.41921
0.01254 31.69741 2.52086
0.01330 30.70951 1.87061
0.01406 33.49719 1.65427
0.01482 31.15886 1.50808
0.01558 30.61330 1.29260
0.01634 30.62928 1.31502
0.01710 31.48038 1.13339
0.01786 29.16634 1.11487
0.01862 30.85439 1.00980
0.01938 28.40732 0.95466
0.02014 27.77899 0.88889
0.02090 27.97329 0.84180
0.02166 28.02275 0.76836
0.02242 27.64552 0.70650
0.02318 26.91605 0.68932
0.02395 27.63131 0.69723
0.02471 27.19758 0.65558
0.02547 27.48147 0.63720
0.02623 27.02383 0.65082
0.02699 26.37429 0.60951
0.02775 25.54331 0.56841
0.02851 26.29667 0.57281
0.02927 26.18437 0.54779
0.03003 24.89166 0.53439
0.03079 24.70546 0.52106
0.03155 24.90071 0.50975
0.03231 24.12228 0.48794
0.03307 24.48711 0.47713
0.03383 23.89003 0.47526
0.03459 23.64764 0.47610
0.03535 23.41359 0.46257
0.03611 22.68791 0.44345
0.03687 22.71872 0.42842
0.03763 21.70001 0.41480
0.03839 21.86072 0.42437
0.03915 21.79258 0.40029
0.03991 21.02386 0.40144
0.04067 20.21967 0.39582
0.04143 20.89440 0.38912
0.04219 20.00243 0.37684
0.04295 20.42521 0.37184
0.04371 19.47966 0.37154
0.04447 19.19353 0.36463
0.04523 18.97289 0.35924
0.04599 18.39445 0.35025
0.04675 18.38973 0.33265
0.04751 17.92101 0.32669
0.04827 18.21036 0.33107
0.04903 17.35818 0.32984
0.04979 17.00400 0.33043
0.05055 16.99864 0.31752
0.05131 16.86944 0.31219
0.05207 16.46722 0.30915
0.05283 15.99840 0.31152
0.05359 15.78183 0.30368
0.05435 15.36913 0.31090
0.05511 15.30055 0.29635
0.05587 14.99153 0.29584
0.05663 14.14472 0.29139
0.05739 13.64007 0.28385
0.05815 13.88820 0.27657
0.05891 13.59757 0.27744
0.05967 13.30292 0.27295
0.06043 12.81292 0.27547
0.06119 12.50622 0.26399
0.06195 12.49934 0.26938
0.06271 11.99854 0.26339
0.06347 11.48251 0.26039
0.06423 11.29432 0.25931
0.06499 11.35591 0.26024
0.06575 11.15382 0.25191
0.06651 11.16700 0.24359
0.06727 10.50970 0.24915
0.06803 10.24689 0.23918
0.06879 9.84788 0.24147
0.06955 9.66987 0.24036
0.07031 9.22050 0.23692
0.07107 9.35223 0.23328
0.07183 8.98249 0.22666
0.07259 8.55302 0.22550
0.07335 8.62987 0.22184
0.07412 8.00833 0.22381
0.07488 8.27709 0.22054
0.07564 7.85422 0.21846
0.07640 7.90221 0.21739
0.07716 7.56565 0.21402
0.07792 7.56377 0.21232
0.07868 6.80312 0.20640
0.07944 6.81803 0.21060
0.08020 6.63713 0.21120
0.08096 6.40903 0.20183
0.08172 6.26752 0.19992
0.08248 5.78792 0.19946
0.08324 6.02985 0.19733
0.08400 5.83510 0.20094
0.08476 5.50401 0.20241
0.08552 5.52451 0.20199
0.08628 5.16287 0.20118
0.08704 5.13524 0.20009
0.08780 4.92016 0.19763
0.08856 4.74574 0.19909
0.08932 4.74666 0.19620
0.09008 4.26526 0.20231
0.09084 4.27897 0.20670
0.09160 4.26976 0.20459
0.09236 3.99200 0.20465
0.09312 3.81221 0.20946
0.09388 3.74382 0.20192
0.09464 3.61959 0.20508
0.09540 3.76995 0.20540
0.09616 3.47149 0.19756
0.09692 3.25311 0.19249
0.09768 3.32898 0.19175
0.09844 3.02707 0.19464
0.09920 3.15426 0.18972
0.09996 2.89467 0.18969
0.10072 2.71869 0.19289
0.10148 2.50538 0.18644
0.10224 2.81134 0.18400
0.10300 2.45813 0.17889
0.10376 2.29995 0.17780
0.10452 2.34427 0.17476
0.10528 2.25911 0.17255
0.10604 1.86872 0.16800
0.10680 2.12380 0.16624
0.10756 1.92343 0.16590
0.10832 1.80263 0.17035
0.10908 1.95529 0.16753
0.10984 1.83662 0.16747
0.11060 1.54201 0.16602
0.11136 1.43817 0.16541
0.11212 1.67970 0.16532
0.11288 1.41936 0.16251
0.11364 1.28117 0.15815
0.11440 1.20162 0.15720
0.11516 1.34435 0.15485
0.11592 1.16619 0.15298
0.11668 1.08899 0.15661
0.11744 0.99242 0.15423
0.11820 1.18089 0.15407
0.11896 0.99780 0.15158
0.11972 0.84823 0.15065
0.12048 0.90014 0.14918
0.12124 0.87787 0.15177
0.12200 0.92517 0.14840
0.12276 0.86050 0.14675
0.12352 0.57733 0.14815
0.12428 0.70783 0.14692
0.12504 0.78993 0.14433
0.12580 0.77604 0.14490
0.12656 0.55673 0.14365
0.12732 0.45213 0.14268
0.12808 0.33337 0.14207
0.12884 0.37132 0.14067
0.12960 0.47713 0.13993
0.13036 0.61145 0.13957
0.13112 0.41900 0.13715
0.13188 0.42952 0.13905
0.13264 0.46509 0.13606
0.13340 0.47865 0.13811
0.13416 0.29399 0.13620
0.13492 0.36671 0.13497
0.13568 0.45886 0.13207
0.13644 0.23044 0.13148
0.13720 0.03919 0.13386
0.13796 0.27369 0.13304
0.13873 0.45488 0.13161
0.13949 0.37275 0.13196
0.14025 0.21109 0.12786
0.14101 0.26999 0.13067
0.14177 0.23242 0.13077
0.14253 0.44282 0.12710
0.14329 0.21940 0.12900
0.14405 0.24018 0.12672
0.14481 0.14390 0.12589
0.14557 0.11599 0.12756
0.14633 0.17406 0.12621
0.14709 0.06834 0.12607
0.14785 0.04528 0.12643
0.14861 0.08908 0.12528
0.14937 0.18564 0.12768
0.15013 0.10822 0.12513
0.15089 0.04309 0.12381
0.15165 0.01141 0.12690
0.15241 0.16359 0.12272
0.15317 0.28914 0.12280
0.15393 0.15897 0.12244
0.15469 0.12992 0.12111
0.15545 0.07152 0.12248
0.15621 0.09823 0.12283
0.15697 0.18261 0.12106
0.15773 -0.05167 0.12012
0.15849 0.12542 0.11970
0.15925 0.18483 0.11960
0.16001 -0.04340 0.11913
0.16077 0.06967 0.11919
0.16153 0.23711 0.11782
0.16229 0.14774 0.11723
0.16305 0.00020 0.11782
0.16381 0.05828 0.11929
0.16457 0.24754 0.11794
0.16533 0.22039 0.11760
0.16609 0.16935 0.11535
0.16685 0.04774 0.11606
0.16761 0.24963 0.11566
0.16837 -0.07145 0.11628
0.16913 0.09288 0.11436
0.16989 0.20100 0.11616
0.17065 0.21377 0.11455
0.17141 0.17177 0.11394
0.17217 0.07608 0.11475
0.17293 0.22648 0.11419
0.17369 0.18095 0.11501
0.17445 0.10603 0.11667
0.17521 0.22067 0.11596
0.17597 0.14647 0.11721
0.17673 0.25249 0.11709
0.17749 0.18197 0.11786
0.17825 0.01283 0.11987
0.17901 0.13102 0.12073
0.17977 0.06606 0.12091
0.18053 0.27910 0.12034
0.18129 0.28766 0.12341
0.18205 0.12337 0.12341
0.18281 0.04148 0.12470
0.18357 0.26720 0.12481
0.18433 0.19794 0.12315
0.18509 0.14101 0.12600
0.18585 0.06952 0.12407
0.18661 0.19406 0.12431
0.18737 0.25586 0.12478
0.18813 0.20248 0.12678
0.18889 0.20282 0.12615
0.18965 0.24943 0.12569
0.19041 0.22191 0.12668
0.19117 0.17004 0.12762
0.19193 0.27773 0.12612
0.19269 0.18697 0.12851
0.19345 0.28961 0.12601
0.19421 0.24921 0.12722
0.19497 0.35730 0.12763
0.19573 0.26688 0.12677
0.19649 0.30082 0.12906
0.19725 0.17874 0.12850
0.19801 0.24561 0.12831
0.19877 0.31954 0.12918
0.19953 0.38578 0.13184
0.20029 0.30355 0.12863
0.20105 0.30386 0.12902
0.20181 0.30464 0.13007
0.20257 0.28368 0.12945
0.20333 0.29003 0.13013
0.20409 0.23521 0.12652
0.20485 0.32735 0.12563
0.20561 0.23530 0.12968
0.20637 0.41024 0.12902
0.20713 0.14857 0.12950
0.20789 0.37464 0.13032
0.20865 0.18079 0.12876
0.20941 0.21075 0.12855
0.21017 0.16781 0.12865
0.21093 0.31323 0.12738
0.21169 0.27539 0.12864
0.21245 0.29756 0.12841
0.21321 0.29898 0.12950
0.21397 0.29490 0.12936
0.21473 0.22818 0.12903
0.21549 0.42008 0.12965
0.21625 0.15451 0.12895
0.21701 0.13926 0.12759
0.21777 0.16080 0.12787
0.21853 0.18474 0.12580
0.21929 0.20069 0.12857
0.22005 0.21474 0.12706
0.22081 0.15214 0.12615
0.22157 0.24218 0.12652
0.22233 0.27222 0.12965
0.22309 0.22920 0.12944
0.22385 0.22081 0.12565
0.22461 0.41001 0.12537
0.22537 0.39434 0.12398
0.22613 0.11875 0.12397
0.22689 0.11259 0.12563
0.22765 0.12518 0.12197
0.22841 0.24379 0.12379
0.22917 0.15297 0.12210
0.22993 0.31434 0.12109
0.23069 0.07599 0.12046
0.23145 0.27299 0.12090
0.23221 0.10190 0.12182
0.23297 0.07807 0.11959
0.23373 0.03686 0.12032
0.23449 0.06787 0.12016
0.23525 0.18819 0.11852
0.23601 0.14563 0.11851
0.23677 0.16151 0.11794
0.23753 0.11555 0.11772
0.23829 0.29655 0.11590
0.23905 0.09300 0.11560
0.23981 0.03220 0.11576
0.24057 0.17626 0.11611
0.24133 0.15575 0.11784
0.24209 0.22009 0.11483
0.24285 0.12255 0.11382
0.24361 0.19529 0.11483
0.24437 0.21884 0.11253
0.24513 0.16253 0.11469
0.24589 0.29857 0.11348
0.24665 0.11645 0.11372
0.24741 0.25956 0.11017
0.24817 0.11956 0.11207
0.24893 0.09666 0.11039
0.24969 0.24399 0.11005
0.25045 0.07360 0.11144
0.25121 0.24449 0.11201
0.25197 0.05410 0.11124
0.25273 0.12519 0.11120
0.25349 0.16826 0.11064
0.25425 0.03994 0.10858
0.25501 0.27096 0.10876
0.25577 0.15833 0.10725
0.25653 -0.00230 0.10779
0.25729 0.12138 0.10954
0.25805 0.14499 0.10616
0.25881 0.05566 0.10914
0.25957 0.23129 0.10733
0.26033 0.04168 0.10606
0.26109 0.09518 0.10601
0.26185 0.07484 0.10724
0.26261 -0.04177 0.10755
0.26337 -0.00623 0.10439
0.26413 0.05397 0.10529
0.26489 -0.01920 0.10563
0.26565 0.06444 0.10442
0.26641 -0.03123 0.10391
0.26717 0.03660 0.10470
0.26793 0.11451 0.10375
0.26869 0.08974 0.10216
0.26945 0.14995 0.10419
0.27021 0.09380 0.10408
0.27097 0.08540 0.10468
0.27172 0.01715 0.10283
0.27248 -0.04012 0.10256
0.27324 -0.09724 0.10361
0.27400 0.12181 0.10244
0.27476 0.08964 0.10331
0.27552 0.13527 0.10034
0.27628 0.18861 0.10093
0.27704 0.05420 0.10075
0.27780 0.14055 0.10014
0.27856 0.02456 0.10057
0.27932 0.04923 0.09899
0.28008 -0.04132 0.10048
0.28084 -0.07283 0.09945
0.28160 0.04152 0.09901
0.28236 0.04498 0.09841
0.28312 0.15502 0.09976
0.28388 0.01418 0.09782
0.28464 0.03674 0.09869
0.28540 0.04495 0.10002
0.28616 0.04030 0.09899
0.28692 0.12318 0.09927
0.28768 -0.01144 0.09996
0.28844 0.10601 0.09950
0.28920 0.07692 0.09957
0.28996 -0.05649 0.09990
0.29072 -0.05237 0.09953
0.29148 0.04916 0.09913
0.29224 0.03651 0.09897
0.29300 0.16958 0.09824
0.29376 -0.04198 0.09998
0.29452 0.08190 0.10101
0.29528 0.00355 0.09893
0.29604 0.03972 0.09973
0.29680 0.04130 0.09994
0.29756 -0.01021 0.10071
0.29832 -0.04340 0.09921
0.29908 0.03015 0.09994
0.29984 -0.03051 0.09851
0.30060 0.18034 0.09885
0.30136 0.13159 0.09855
0.30212 0.04488 0.09875
0.30288 0.01735 0.09916
0.30364 -0.06476 0.09750
0.30440 0.09266 0.09786
0.30516 -0.01164 0.09625
0.30592 0.10842 0.09824
0.30668 0.04543 0.10010
0.30744 0.01083 0.09974
0.30820 0.05239 0.10039
0.30896 0.00666 0.10093
0.30972 0.09707 0.10214
0.31048 0.09820 0.10089
0.31124 0.01570 0.10073
0.31200 -0.01990 0.09921
0.31276 -0.03090 0.10155
0.31352 0.08871 0.10143
0.31428 -0.04515 0.09915
0.31504 -0.03982 0.10163
0.31580 0.00993 0.10291
0.31656 0.05655 0.10174
0.31732 -0.17615 0.10502
0.31808 0.13361 0.10515
0.31883 0.16868 0.10416
0.31959 -0.00362 0.10412
0.32035 -0.06452 0.10502
0.32111 0.01832 0.10680
0.32187 -0.03625 0.10519
0.32263 0.01790 0.10563
0.32339 -0.00622 0.10546
0.32415 0.03204 0.10704
0.32491 0.04486 0.10577
0.32567 0.02031 0.10652
0.32643 0.04392 0.10704
0.32719 -0.08944 0.10762
0.32795 -0.02442 0.10741
0.32871 0.04519 0.10678
0.32947 -0.02595 0.10549
0.33023 0.02141 0.10666
0.33099 -0.01321 0.10676
0.33175 -0.06890 0.10732
0.33251 -0.00909 0.10514
0.33327 0.04557 0.10553
0.33403 0.09580 0.10737
0.33479 0.07709 0.10553
0.33555 0.05779 0.10811
0.33631 0.02762 0.10841
0.33707 -0.07238 0.10823
0.33783 0.02743 0.10904
0.33859 0.15563 0.10914
0.33935 -0.05269 0.10952
0.34011 -0.06951 0.10858
0.34087 -0.01673 0.10951
0.34163 0.04427 0.10964
0.34239 -0.02637 0.11073
0.34315 0.14756 0.10848
0.34391 0.01864 0.11053
0.34467 -0.04842 0.10928
0.34543 0.00889 0.11217
0.34619 -0.00519 0.10876
0.34695 -0.08164 0.11013
0.34771 -0.00267 0.10942
0.34847 -0.06017 0.10997
0.34922 -0.04639 0.10965
0.34998 0.03993 0.11132
0.35074 0.05453 0.10866
0.35150 0.01612 0.10875
0.35226 0.07395 0.10733
0.35302 -0.08257 0.10583
0.35378 -0.09682 0.10406
0.35454 0.00681 0.10535
0.35530 -0.11069 0.10414
0.35606 -0.00457 0.10672
0.35682 -0.08078 0.10605
0.35758 0.12965 0.10683
0.35834 0.10445 0.10745
0.35910 -0.00417 0.10672
0.35986 0.11097 0.10600
0.36062 0.07272 0.10664
0.36138 -0.01155 0.10726
0.36214 0.00965 0.10662
0.36290 -0.04898 0.10629
0.36366 -0.06184 0.10573
0.36442 0.02214 0.10795
0.36518 -0.06503 0.10654
0.36594 -0.12996 0.10988
0.36670 0.06414 0.11029
0.36746 -0.13078 0.11132
0.36822 0.02184 0.10859
0.36898 0.06560 0.10974
0.36974 0.05212 0.10997
0.37050 0.00297 0.11132
0.37126 0.09751 0.11227
0.37202 -0.05202 0.11217
0.37277 -0.06356 0.11227
0.37353 0.10285 0.11457
0.37429 0.06209 0.11304
0.37505 -0.09044 0.11467
0.37581 0.11153 0.11610
0.37657 0.09091 0.11626
0.37733 0.01252 0.11693
0.37809 0.20466 0.11697
0.37885 0.19235 0.11792
0.37961 -0.09952 0.12108
0.38037 0.18347 0.12028
0.38113 0.09752 0.12238
0.38189 -0.02110 0.12209
0.38265 -0.01123 0.12246
0.38341 0.18005 0.12444
0.38417 -0.03695 0.12397
0.38493 -0.06965 0.12470
0.38569 0.04668 0.12674
0.38645 -0.01770 0.12657
0.38721 -0.12043 0.12653
0.38797 0.21120 0.12819
0.38873 0.15710 0.13079
0.38949 0.08888 0.15242
0.39025 0.08565 0.13029
0.39101 -0.01549 0.13232
0.39177 -0.01841 0.13242
0.39252 0.13677 0.13526
0.39328 0.07011 0.13625
0.39404 0.00357 0.13693
0.39480 -0.13408 0.13591
0.39556 0.03077 0.13621
0.39632 0.19601 0.13679
0.39708 0.27411 0.13923
0.39784 -0.12654 0.14273
0.39860 0.02469 0.13955
0.39936 -0.08770 0.14457
0.40012 -0.06557 0.14251
0.40088 -0.06709 0.14250
0.40164 0.11935 0.14278
0.40240 0.05576 0.14468
0.40316 0.16758 0.14563
0.40392 0.07226 0.14877
0.40468 -0.02997 0.25587
0.40544 0.00123 0.14667
0.40620 0.03672 0.14825
0.40696 0.32398 0.14785
0.40772 -0.07388 0.15011
0.40848 -0.06258 0.15092
0.40924 -0.10312 0.14956
0.40999 0.11441 0.15084
0.41075 0.02729 0.15518
0.41151 0.12566 0.15370
0.41227 -0.01806 0.15265
0.41303 0.01618 0.15304
0.41379 0.10025 0.15288
0.41455 -0.11335 0.15677
0.41531 0.08680 0.15305
0.41607 0.02019 0.15758
0.41683 0.08313 0.15612
0.41759 -0.10518 0.15964
0.41835 0.21007 0.16001
0.41911 0.01399 0.15788
0.41987 -0.02397 0.16031
0.42063 -0.13685 0.15904
0.42139 0.12341 0.16445
0.42215 -0.03847 0.16691
0.42291 0.10345 0.16602
0.42367 0.05207 0.16759
0.42443 -0.02531 0.17146
0.42519 -0.02085 0.16808
0.42594 -0.37791 0.17526
0.42670 0.04517 0.17391
0.42746 0.06502 0.17511
0.42822 -0.01729 0.17996
0.42898 0.12828 0.17921
0.42974 -0.18283 0.17283
0.43050 -0.05163 0.18553
0.43126 0.11354 0.18228
0.43202 -0.08728 0.18029
0.43278 0.15319 0.18607
0.43354 -0.09204 0.19201
0.43430 -0.03286 0.19610
0.43506 0.31048 0.19691
