# Supplementary material for: De novo design of proteins housing excitonically coupled chlorophyll special pairs
Source: Nat Chem Biol. 2024 Jun 3;20(7):906–15. doi: 10.1038/s41589-024-01626-0 (PMC11213709; doi:10.1038/s41589-024-01626-0)
Supplement: Supplementary file 5 — Raw SAXS data for SP1, SP2 and SP3 apo proteins. [file 41589_2024_1626_MOESM5_ESM.zip › SAXS_data_Fig2/SP1_166uM/Buffer1/SP1_166uM_snap_00014.sub.1.dat]

0.01026 30.97759 8.65298
0.01102 32.80940 5.11139
0.01178 35.05395 2.95907
0.01254 31.39281 2.62934
0.01330 31.52092 1.92958
0.01406 29.96784 1.73741
0.01482 31.52057 1.53250
0.01558 31.28210 1.37153
0.01634 30.27428 1.26961
0.01710 29.40775 1.17147
0.01786 30.34802 1.10081
0.01862 30.04203 1.02206
0.01938 30.30320 0.91352
0.02014 29.84971 0.87767
0.02090 28.90597 0.86414
0.02166 28.98731 0.78736
0.02242 29.17339 0.72862
0.02318 28.67833 0.70040
0.02395 28.75785 0.66564
0.02471 27.53909 0.66093
0.02547 27.20436 0.61659
0.02623 27.32593 0.63950
0.02699 26.02928 0.60605
0.02775 26.69758 0.59675
0.02851 26.29538 0.55401
0.02927 26.03215 0.56068
0.03003 25.57786 0.52588
0.03079 25.11954 0.53977
0.03155 25.22281 0.49990
0.03231 25.02580 0.48862
0.03307 23.98399 0.47862
0.03383 24.08225 0.47108
0.03459 23.98030 0.46098
0.03535 23.48094 0.45387
0.03611 22.72560 0.43558
0.03687 23.02671 0.43794
0.03763 22.29520 0.42237
0.03839 22.08362 0.42276
0.03915 21.76390 0.41582
0.03991 21.06329 0.40158
0.04067 20.99605 0.39453
0.04143 20.95689 0.39247
0.04219 20.74536 0.37610
0.04295 19.97135 0.37827
0.04371 19.95526 0.36788
0.04447 19.40316 0.36796
0.04523 19.10591 0.35099
0.04599 19.51986 0.35592
0.04675 18.40856 0.34407
0.04751 18.38353 0.33242
0.04827 18.27639 0.33294
0.04903 17.93841 0.33906
0.04979 17.17498 0.32592
0.05055 16.72443 0.33530
0.05131 16.67908 0.30766
0.05207 16.26092 0.31189
0.05283 16.10799 0.30579
0.05359 15.47796 0.30541
0.05435 15.18724 0.30757
0.05511 15.15439 0.29946
0.05587 14.90553 0.28758
0.05663 14.69050 0.29426
0.05739 14.08447 0.28038
0.05815 13.79249 0.28412
0.05891 13.69546 0.28005
0.05967 13.23545 0.27945
0.06043 12.99844 0.27498
0.06119 12.30175 0.26547
0.06195 12.54998 0.26915
0.06271 12.06712 0.26009
0.06347 11.89861 0.26400
0.06423 11.86854 0.25975
0.06499 11.53270 0.25157
0.06575 10.95069 0.25559
0.06651 10.93164 0.24643
0.06727 10.55546 0.24988
0.06803 10.14217 0.24576
0.06879 9.95159 0.24231
0.06955 9.65863 0.23605
0.07031 9.45968 0.24168
0.07107 9.45954 0.22784
0.07183 9.09216 0.22715
0.07259 8.81973 0.22914
0.07335 8.67393 0.22402
0.07412 8.25160 0.22123
0.07488 7.93258 0.22258
0.07564 8.22843 0.21700
0.07640 7.57129 0.21903
0.07716 7.73048 0.21642
0.07792 7.34581 0.20767
0.07868 7.15924 0.20945
0.07944 6.98850 0.21286
0.08020 6.92962 0.20753
0.08096 6.58802 0.20310
0.08172 6.53568 0.20110
0.08248 6.13589 0.19612
0.08324 6.10844 0.20080
0.08400 5.69332 0.20084
0.08476 5.77770 0.19781
0.08552 5.58010 0.19958
0.08628 5.52240 0.19828
0.08704 5.24496 0.20127
0.08780 5.30022 0.20151
0.08856 4.76629 0.20141
0.08932 4.80405 0.20572
0.09008 4.49347 0.20328
0.09084 4.23590 0.20372
0.09160 4.23402 0.20746
0.09236 3.90547 0.20867
0.09312 3.90163 0.20758
0.09388 3.93341 0.20968
0.09464 4.12288 0.20430
0.09540 3.52731 0.19916
0.09616 3.43361 0.20007
0.09692 3.25760 0.20171
0.09768 3.27259 0.20088
0.09844 3.05571 0.18779
0.09920 2.94319 0.18986
0.09996 2.59962 0.18917
0.10072 2.71510 0.18981
0.10148 2.78316 0.18172
0.10224 2.38558 0.18300
0.10300 2.40989 0.18411
0.10376 2.42664 0.17555
0.10452 2.24928 0.17521
0.10528 2.37541 0.17589
0.10604 1.97482 0.17037
0.10680 2.14201 0.16631
0.10756 2.16288 0.17094
0.10832 2.10687 0.17045
0.10908 1.57531 0.17136
0.10984 1.84256 0.16603
0.11060 1.58019 0.16389
0.11136 1.37040 0.16513
0.11212 1.63463 0.16288
0.11288 1.47606 0.15772
0.11364 1.64642 0.15932
0.11440 1.29037 0.15521
0.11516 1.07553 0.15811
0.11592 1.12535 0.15642
0.11668 1.25158 0.15601
0.11744 1.07786 0.15571
0.11820 1.16716 0.15166
0.11896 0.93031 0.15476
0.11972 0.93069 0.15245
0.12048 1.07112 0.14958
0.12124 0.64914 0.15182
0.12200 0.84037 0.15100
0.12276 0.67679 0.14818
0.12352 0.83469 0.14684
0.12428 0.57257 0.14617
0.12504 0.74199 0.14409
0.12580 0.69100 0.14589
0.12656 0.56421 0.14131
0.12732 0.47396 0.14326
0.12808 0.37907 0.14219
0.12884 0.43821 0.14163
0.12960 0.48123 0.14072
0.13036 0.24060 0.13828
0.13112 0.29386 0.13836
0.13188 0.32499 0.13605
0.13264 0.51355 0.13556
0.13340 0.16256 0.13726
0.13416 0.20541 0.13519
0.13492 0.18084 0.13838
0.13568 0.15197 0.13236
0.13644 0.17484 0.13168
0.13720 0.17161 0.13387
0.13796 0.17486 0.12983
0.13873 0.16754 0.12961
0.13949 0.12140 0.13138
0.14025 0.15240 0.13037
0.14101 0.34316 0.13093
0.14177 0.15751 0.13051
0.14253 -0.00599 0.12874
0.14329 0.00147 0.12918
0.14405 0.26710 0.12816
0.14481 0.11204 0.12833
0.14557 0.07479 0.13157
0.14633 0.17853 0.12584
0.14709 -0.04142 0.12754
0.14785 0.11041 0.12494
0.14861 0.20853 0.12649
0.14937 -0.03897 0.12652
0.15013 0.10153 0.12499
0.15089 0.09195 0.12446
0.15165 -0.02072 0.12486
0.15241 0.12296 0.12440
0.15317 0.17781 0.12236
0.15393 0.11415 0.12220
0.15469 0.13973 0.12497
0.15545 -0.00489 0.12124
0.15621 0.10297 0.12371
0.15697 0.28491 0.12120
0.15773 0.09987 0.12151
0.15849 -0.07520 0.12085
0.15925 0.06399 0.11844
0.16001 0.10600 0.12061
0.16077 0.09149 0.11879
0.16153 -0.06168 0.11964
0.16229 -0.03277 0.11809
0.16305 -0.01790 0.12071
0.16381 0.14641 0.11837
0.16457 0.24339 0.11799
0.16533 0.18814 0.11807
0.16609 0.19254 0.11527
0.16685 0.06076 0.11823
0.16761 0.21024 0.11555
0.16837 -0.06352 0.11556
0.16913 0.06534 0.11425
0.16989 0.16478 0.11573
0.17065 0.15400 0.11565
0.17141 0.09484 0.11381
0.17217 0.02688 0.11413
0.17293 0.03423 0.11656
0.17369 0.27088 0.11583
0.17445 0.16716 0.11738
0.17521 0.07059 0.11801
0.17597 -0.07757 0.11795
0.17673 0.16213 0.11750
0.17749 0.15294 0.11803
0.17825 0.21836 0.11954
0.17901 0.07590 0.11980
0.17977 0.16895 0.12135
0.18053 0.28977 0.12289
0.18129 0.19631 0.12160
0.18205 0.33196 0.12255
0.18281 0.14430 0.12203
0.18357 0.17376 0.12468
0.18433 0.07616 0.12432
0.18509 0.29603 0.12547
0.18585 0.22601 0.12555
0.18661 0.17166 0.12434
0.18737 0.28283 0.12622
0.18813 0.19906 0.12567
0.18889 0.37471 0.12592
0.18965 0.33476 0.12418
0.19041 0.22027 0.12416
0.19117 0.19765 0.12477
0.19193 0.29528 0.12604
0.19269 0.17417 0.12724
0.19345 0.27468 0.12638
0.19421 0.34172 0.12744
0.19497 0.23573 0.12847
0.19573 0.36565 0.12623
0.19649 0.19819 0.12714
0.19725 0.18131 0.12938
0.19801 0.36021 0.12874
0.19877 0.23929 0.12916
0.19953 0.06459 0.12909
0.20029 0.19812 0.12928
0.20105 0.21414 0.12826
0.20181 0.19809 0.13059
0.20257 0.16656 0.13019
0.20333 0.24708 0.13013
0.20409 0.40359 0.12940
0.20485 0.30087 0.12888
0.20561 0.28522 0.12834
0.20637 0.28698 0.12917
0.20713 0.14377 0.13063
0.20789 0.09043 0.12787
0.20865 0.19788 0.13118
0.20941 0.33722 0.12809
0.21017 0.39342 0.12942
0.21093 0.19748 0.12801
0.21169 0.22321 0.12945
0.21245 0.20378 0.12711
0.21321 0.09586 0.12718
0.21397 0.22956 0.12791
0.21473 0.17681 0.12866
0.21549 0.16107 0.12899
0.21625 0.22348 0.12769
0.21701 0.22274 0.13071
0.21777 0.16916 0.12722
0.21853 0.32450 0.12944
0.21929 0.16355 0.12730
0.22005 0.17523 0.12801
0.22081 0.21854 0.12690
0.22157 0.23586 0.12769
0.22233 0.11627 0.12466
0.22309 0.21541 0.12674
0.22385 0.23703 0.12453
0.22461 0.13783 0.12335
0.22537 0.17000 0.12507
0.22613 0.09552 0.12456
0.22689 0.16720 0.12205
0.22765 0.13292 0.12252
0.22841 0.12414 0.12099
0.22917 0.05449 0.12244
0.22993 0.25923 0.11993
0.23069 0.25903 0.12089
0.23145 0.20067 0.11968
0.23221 0.15501 0.11799
0.23297 0.01188 0.12014
0.23373 0.13520 0.12053
0.23449 0.07401 0.11958
0.23525 0.19621 0.11849
0.23601 0.13507 0.11787
0.23677 0.08243 0.11795
0.23753 0.27598 0.11920
0.23829 0.22064 0.11638
0.23905 0.24280 0.11571
0.23981 0.13652 0.11730
0.24057 0.31718 0.11571
0.24133 0.21335 0.11434
0.24209 0.27643 0.11773
0.24285 0.14989 0.11478
0.24361 0.23713 0.11365
0.24437 -0.02788 0.11480
0.24513 0.11465 0.11303
0.24589 0.14837 0.11444
0.24665 0.14672 0.11451
0.24741 0.03610 0.11306
0.24817 0.12714 0.11345
0.24893 0.04443 0.11163
0.24969 0.17190 0.11186
0.25045 0.05066 0.11093
0.25121 0.04296 0.11022
0.25197 0.10269 0.11122
0.25273 -0.05689 0.10976
0.25349 0.07488 0.11089
0.25425 0.07513 0.10887
0.25501 0.05312 0.10839
0.25577 0.04501 0.10683
0.25653 0.15461 0.10862
0.25729 0.06221 0.10875
0.25805 0.06832 0.10839
0.25881 0.03098 0.10663
0.25957 0.01815 0.10837
0.26033 -0.02995 0.10905
0.26109 0.10890 0.10706
0.26185 0.10893 0.10547
0.26261 0.03836 0.10641
0.26337 0.17343 0.10520
0.26413 0.09635 0.10341
0.26489 -0.00635 0.10532
0.26565 0.04305 0.10504
0.26641 0.03781 0.10416
0.26717 -0.16529 0.10532
0.26793 0.12851 0.10361
0.26869 0.18029 0.10284
0.26945 0.00323 0.10410
0.27021 0.20697 0.10375
0.27097 0.13133 0.10339
0.27172 0.00421 0.10386
0.27248 0.10716 0.10190
0.27324 -0.04367 0.10254
0.27400 0.07178 0.10222
0.27476 0.05159 0.10113
0.27552 0.09394 0.10357
0.27628 0.08290 0.10111
0.27704 0.10391 0.10186
0.27780 0.06153 0.09940
0.27856 -0.01450 0.10122
0.27932 0.09814 0.10041
0.28008 0.02461 0.10004
0.28084 -0.06929 0.10073
0.28160 -0.02275 0.09853
0.28236 -0.07612 0.09919
0.28312 0.02659 0.09986
0.28388 0.05905 0.10077
0.28464 0.12705 0.09891
0.28540 -0.04713 0.10113
0.28616 0.06569 0.09857
0.28692 -0.02927 0.09941
0.28768 0.09292 0.09909
0.28844 -0.04925 0.10077
0.28920 -0.01295 0.09905
0.28996 0.04200 0.09835
0.29072 -0.05706 0.09998
0.29148 0.03622 0.09964
0.29224 -0.05587 0.09937
0.29300 -0.06222 0.10032
0.29376 0.01428 0.10060
0.29452 0.05404 0.10160
0.29528 -0.03173 0.10173
0.29604 -0.03587 0.09988
0.29680 0.01875 0.10012
0.29756 -0.11275 0.09994
0.29832 0.06800 0.09984
0.29908 0.07709 0.10026
0.29984 -0.06480 0.10030
0.30060 0.09405 0.09948
0.30136 0.13626 0.09917
0.30212 0.17305 0.09794
0.30288 -0.07910 0.09925
0.30364 0.05996 0.09770
0.30440 -0.04388 0.09784
0.30516 0.11798 0.09844
0.30592 0.05456 0.10012
0.30668 -0.08172 0.10115
0.30744 0.02193 0.09954
0.30820 0.06897 0.10002
0.30896 -0.06784 0.09917
0.30972 0.06176 0.09984
0.31048 -0.00526 0.10064
0.31124 0.01589 0.10220
0.31200 -0.06244 0.10103
0.31276 0.01940 0.10141
0.31352 0.11063 0.10101
0.31428 0.10608 0.10075
0.31504 -0.05580 0.10179
0.31580 0.01336 0.10266
0.31656 -0.04437 0.10105
0.31732 -0.05278 0.10419
0.31808 0.05537 0.10351
0.31883 0.02367 0.10417
0.31959 0.04826 0.10337
0.32035 0.04761 0.10550
0.32111 -0.08666 0.10383
0.32187 -0.02415 0.10454
0.32263 -0.08322 0.10601
0.32339 -0.04139 0.10635
0.32415 -0.14717 0.10601
0.32491 -0.00168 0.10709
0.32567 -0.01356 0.10736
0.32643 0.11445 0.10659
0.32719 -0.02335 0.10909
0.32795 -0.19873 0.10510
0.32871 -0.05516 0.10655
0.32947 -0.03379 0.10734
0.33023 -0.01639 0.10861
0.33099 -0.05945 0.10830
0.33175 0.09431 0.10647
0.33251 0.15166 0.10505
0.33327 -0.13276 0.10832
0.33403 -0.01677 0.10770
0.33479 -0.20865 0.10744
0.33555 0.13221 0.10889
0.33631 -0.04522 0.10718
0.33707 -0.06828 0.10860
0.33783 -0.07564 0.10879
0.33859 0.02725 0.10871
0.33935 -0.12093 0.11071
0.34011 0.09000 0.10877
0.34087 0.05991 0.10863
0.34163 -0.12908 0.10796
0.34239 0.00657 0.11049
0.34315 -0.06441 0.11038
0.34391 0.01847 0.10911
0.34467 0.06176 0.11078
0.34543 -0.04407 0.11162
0.34619 -0.08945 0.11073
0.34695 -0.08629 0.11030
0.34771 0.00277 0.11160
0.34847 -0.03293 0.10921
0.34922 -0.19921 0.10958
0.34998 -0.12286 0.10966
0.35074 -0.01249 0.11177
0.35150 -0.00336 0.10859
0.35226 -0.18912 0.10714
0.35302 -0.06244 0.10683
0.35378 -0.04891 0.10528
0.35454 -0.08090 0.10476
0.35530 0.07839 0.10736
0.35606 -0.08747 0.10673
0.35682 -0.02632 0.10703
0.35758 -0.08958 0.10796
0.35834 -0.00693 0.10728
0.35910 -0.06937 0.10702
0.35986 0.02937 0.10585
0.36062 -0.01873 0.10724
0.36138 -0.05172 0.10955
0.36214 -0.06991 0.10705
0.36290 -0.12129 0.10703
0.36366 -0.09268 0.10756
0.36442 0.05777 0.10734
0.36518 -0.23929 0.10974
0.36594 0.06873 0.10833
0.36670 -0.03925 0.10794
0.36746 -0.11717 0.10941
0.36822 0.02268 0.11101
0.36898 -0.01795 0.11119
0.36974 -0.01492 0.11012
0.37050 -0.00588 0.11246
0.37126 0.02030 0.11149
0.37202 -0.12634 0.11373
0.37277 0.04456 0.11303
0.37353 -0.13337 0.11405
0.37429 -0.23679 0.11399
0.37505 -0.04627 0.11298
0.37581 0.07714 0.11753
0.37657 -0.02318 0.11617
0.37733 -0.04181 0.11736
0.37809 0.01967 0.11853
0.37885 -0.12113 0.12021
0.37961 0.02726 0.12094
0.38037 0.01437 0.12236
0.38113 0.01458 0.12449
0.38189 0.11735 0.12208
0.38265 0.09687 0.12277
0.38341 0.06268 0.12251
0.38417 -0.18092 0.12372
0.38493 -0.03672 0.12587
0.38569 -0.05346 0.12503
0.38645 -0.04377 0.12523
0.38721 0.01094 0.12794
0.38797 0.06049 0.12798
0.38873 0.03053 0.12977
0.38949 0.08109 0.14135
0.39025 0.00117 0.13049
0.39101 0.15519 0.13215
0.39177 -0.00023 0.13331
0.39252 0.04520 0.13430
0.39328 0.16092 0.13782
0.39404 -0.08756 0.13620
0.39480 -0.05220 0.13448
0.39556 0.10744 0.13951
0.39632 0.06927 0.14209
0.39708 -0.04868 0.13900
0.39784 0.09254 0.13967
0.39860 -0.04358 0.14329
0.39936 -0.04883 0.13887
0.40012 -0.12536 0.14066
0.40088 0.08799 0.14192
0.40164 -0.02498 0.14241
0.40240 -0.17563 0.14611
0.40316 -0.06632 0.14549
0.40392 -0.02026 0.14938
0.40468 -0.13464 0.30041
0.40544 0.12660 0.14814
0.40620 0.10238 0.14639
0.40696 -0.00535 0.15417
0.40772 -0.07129 0.14882
0.40848 -0.11225 0.15020
0.40924 0.12194 0.14905
0.40999 -0.02827 0.15218
0.41075 0.12719 0.15259
0.41151 0.00426 0.15350
0.41227 -0.07881 0.15607
0.41303 0.01885 0.15563
0.41379 -0.02354 0.15464
0.41455 -0.08948 0.15412
0.41531 0.06043 0.15840
0.41607 -0.01078 0.15615
0.41683 -0.09129 0.15687
0.41759 0.03854 0.15946
0.41835 0.06435 0.16167
0.41911 0.24415 0.16024
0.41987 0.02729 0.15912
0.42063 -0.05601 0.16098
0.42139 -0.00389 0.16341
0.42215 -0.15460 0.16116
0.42291 0.07950 0.16562
0.42367 -0.18225 0.16545
0.42443 -0.00806 0.17023
0.42519 0.30830 0.16987
0.42594 0.00827 0.17335
0.42670 -0.13441 0.17587
0.42746 0.27542 0.16478
0.42822 -0.05755 0.17770
0.42898 0.03783 0.17970
0.42974 -0.10475 0.18091
0.43050 -0.12937 0.18225
0.43126 0.23459 0.18469
0.43202 0.22759 0.18968
0.43278 0.13775 0.18579
0.43354 -0.01129 0.19213
0.43430 -0.23321 0.19109
0.43506 -0.01850 0.18882
