# Supplementary material for: De novo design of proteins housing excitonically coupled chlorophyll special pairs
Source: Nat Chem Biol. 2024 Jun 3;20(7):906–15. doi: 10.1038/s41589-024-01626-0 (PMC11213709; doi:10.1038/s41589-024-01626-0)
Supplement: Supplementary file 5 — Raw SAXS data for SP1, SP2 and SP3 apo proteins. [file 41589_2024_1626_MOESM5_ESM.zip › SAXS_data_Fig2/SP1_166uM/Buffer1/SP1_166uM_snap_00006.sub.1.dat]

0.01026 34.62921 8.35446
0.01102 27.64478 5.09045
0.01178 32.75594 3.64269
0.01254 31.37000 2.45988
0.01330 29.59952 1.87899
0.01406 32.46646 1.81970
0.01482 30.21827 1.49701
0.01558 30.82123 1.40810
0.01634 29.64806 1.22493
0.01710 28.69128 1.19400
0.01786 30.76777 1.03916
0.01862 30.45143 0.98180
0.01938 28.03584 0.93051
0.02014 29.97306 0.89453
0.02090 28.16900 0.86820
0.02166 27.29592 0.81492
0.02242 27.89719 0.76314
0.02318 27.45452 0.69656
0.02395 27.74329 0.69433
0.02471 26.80294 0.63848
0.02547 26.65075 0.61982
0.02623 26.40936 0.62862
0.02699 26.52325 0.60012
0.02775 26.26166 0.55373
0.02851 25.58866 0.56420
0.02927 25.80937 0.54109
0.03003 25.06359 0.53276
0.03079 24.97717 0.51150
0.03155 24.46139 0.50964
0.03231 24.64726 0.50277
0.03307 24.30659 0.49099
0.03383 23.73528 0.46419
0.03459 23.99804 0.45618
0.03535 23.26800 0.45109
0.03611 22.95046 0.43511
0.03687 22.66239 0.43703
0.03763 22.51133 0.43375
0.03839 21.64975 0.41822
0.03915 20.75869 0.41123
0.03991 21.25407 0.39832
0.04067 20.99198 0.39631
0.04143 20.88546 0.38472
0.04219 19.84441 0.38877
0.04295 19.91377 0.37725
0.04371 19.81129 0.36852
0.04447 19.15375 0.35676
0.04523 18.66133 0.35570
0.04599 18.82143 0.35421
0.04675 18.30123 0.33950
0.04751 18.26282 0.32743
0.04827 17.63778 0.33023
0.04903 17.71701 0.33518
0.04979 17.37644 0.31970
0.05055 17.09298 0.32769
0.05131 16.38438 0.31073
0.05207 16.68908 0.30977
0.05283 16.22275 0.30805
0.05359 15.65693 0.30317
0.05435 15.18566 0.30009
0.05511 15.22767 0.29557
0.05587 14.74602 0.29520
0.05663 14.28586 0.29690
0.05739 13.78446 0.28387
0.05815 13.85632 0.27571
0.05891 14.05143 0.27862
0.05967 13.17079 0.27767
0.06043 12.66457 0.27673
0.06119 12.52911 0.26556
0.06195 12.40880 0.26277
0.06271 11.82385 0.26535
0.06347 11.83904 0.25578
0.06423 11.49491 0.25560
0.06499 11.34596 0.25699
0.06575 10.91947 0.25018
0.06651 10.64012 0.24946
0.06727 10.68297 0.24324
0.06803 10.43953 0.24754
0.06879 10.16239 0.23948
0.06955 9.68612 0.23971
0.07031 9.68112 0.23574
0.07107 9.34374 0.23044
0.07183 9.00321 0.23040
0.07259 8.89561 0.23014
0.07335 8.44764 0.22148
0.07412 8.64874 0.21731
0.07488 8.28862 0.21827
0.07564 7.94976 0.21609
0.07640 7.63323 0.21735
0.07716 7.43963 0.21360
0.07792 7.35784 0.21050
0.07868 7.04459 0.20686
0.07944 6.90465 0.20538
0.08020 6.68144 0.20464
0.08096 6.54532 0.20215
0.08172 6.30579 0.19981
0.08248 6.43893 0.20047
0.08324 6.14332 0.20112
0.08400 6.14170 0.20288
0.08476 5.81307 0.19984
0.08552 5.74225 0.19977
0.08628 5.50021 0.20038
0.08704 4.86805 0.19860
0.08780 5.07976 0.19696
0.08856 4.84442 0.19838
0.08932 4.71497 0.20315
0.09008 4.47201 0.20621
0.09084 4.43498 0.20736
0.09160 4.28911 0.20891
0.09236 4.16380 0.20546
0.09312 3.98225 0.20784
0.09388 3.53951 0.20636
0.09464 3.48900 0.20592
0.09540 3.59111 0.20119
0.09616 3.63413 0.20248
0.09692 3.48740 0.19759
0.09768 3.42603 0.19515
0.09844 3.00128 0.19119
0.09920 2.88608 0.19038
0.09996 2.87758 0.18933
0.10072 2.82633 0.18586
0.10148 2.81123 0.18915
0.10224 2.67593 0.18012
0.10300 2.46833 0.17606
0.10376 2.44242 0.17397
0.10452 2.36301 0.17705
0.10528 2.24703 0.17256
0.10604 2.48862 0.16921
0.10680 2.06330 0.16929
0.10756 2.03376 0.16761
0.10832 1.56434 0.16900
0.10908 1.87319 0.17012
0.10984 1.78282 0.16916
0.11060 1.74067 0.16803
0.11136 1.52362 0.16524
0.11212 1.42527 0.16586
0.11288 1.38164 0.16121
0.11364 1.18027 0.16060
0.11440 1.57848 0.15968
0.11516 1.26523 0.15779
0.11592 1.38138 0.15578
0.11668 1.31890 0.15749
0.11744 1.29292 0.15466
0.11820 1.11398 0.15378
0.11896 1.05305 0.15141
0.11972 0.85145 0.15245
0.12048 0.97686 0.15196
0.12124 0.90921 0.15015
0.12200 0.80406 0.14880
0.12276 0.88074 0.14529
0.12352 0.82927 0.14762
0.12428 0.81925 0.14513
0.12504 0.65650 0.14523
0.12580 0.72403 0.14725
0.12656 0.59948 0.14444
0.12732 0.65075 0.14120
0.12808 0.47896 0.14101
0.12884 0.59727 0.13998
0.12960 0.36112 0.14091
0.13036 0.35647 0.14000
0.13112 0.41261 0.13889
0.13188 0.55390 0.13713
0.13264 0.41587 0.13669
0.13340 0.26880 0.13817
0.13416 0.40914 0.13548
0.13492 0.46258 0.13493
0.13568 0.29884 0.13479
0.13644 0.17770 0.13350
0.13720 0.27803 0.13175
0.13796 0.25940 0.13122
0.13873 0.16099 0.13066
0.13949 0.24235 0.13058
0.14025 0.04814 0.13055
0.14101 0.24304 0.12981
0.14177 0.19178 0.13060
0.14253 0.18290 0.12804
0.14329 0.24423 0.12774
0.14405 0.17754 0.12741
0.14481 -0.00560 0.12539
0.14557 0.19601 0.12620
0.14633 0.27415 0.12554
0.14709 0.13066 0.12588
0.14785 0.16323 0.12605
0.14861 0.32776 0.12552
0.14937 0.14017 0.12475
0.15013 0.17896 0.12558
0.15089 0.14544 0.12507
0.15165 0.04690 0.12354
0.15241 0.10198 0.12312
0.15317 -0.01970 0.12277
0.15393 0.05458 0.12142
0.15469 0.04939 0.12213
0.15545 0.13081 0.12033
0.15621 0.02865 0.12134
0.15697 0.16727 0.11985
0.15773 0.09651 0.12370
0.15849 0.25564 0.12212
0.15925 0.17120 0.11815
0.16001 0.08256 0.11892
0.16077 0.02446 0.11934
0.16153 0.13599 0.11754
0.16229 0.26655 0.11839
0.16305 0.03047 0.11666
0.16381 0.10693 0.11851
0.16457 0.10694 0.11728
0.16533 0.08251 0.11787
0.16609 0.14789 0.11763
0.16685 0.11663 0.11605
0.16761 0.29494 0.11501
0.16837 0.28012 0.11656
0.16913 0.29199 0.11485
0.16989 0.12930 0.11450
0.17065 -0.03771 0.11450
0.17141 0.09164 0.11498
0.17217 0.04613 0.11423
0.17293 0.29147 0.11613
0.17369 0.03777 0.11684
0.17445 0.05689 0.11754
0.17521 0.10815 0.11678
0.17597 0.10669 0.11726
0.17673 0.09302 0.11722
0.17749 0.16958 0.11684
0.17825 0.08830 0.11873
0.17901 0.25759 0.12021
0.17977 0.14499 0.12144
0.18053 0.11700 0.12017
0.18129 0.04518 0.12128
0.18205 0.16700 0.12440
0.18281 0.14110 0.12251
0.18357 0.23041 0.12543
0.18433 0.13767 0.12477
0.18509 0.31825 0.12342
0.18585 0.29530 0.12491
0.18661 0.12946 0.12638
0.18737 0.32692 0.12649
0.18813 0.09811 0.12642
0.18889 0.20097 0.12489
0.18965 0.28190 0.12535
0.19041 0.31751 0.12513
0.19117 0.33492 0.12551
0.19193 0.36752 0.12653
0.19269 0.26182 0.12731
0.19345 0.12980 0.12749
0.19421 0.13997 0.13050
0.19497 0.31545 0.12722
0.19573 0.21647 0.12985
0.19649 0.33513 0.12826
0.19725 0.43326 0.12899
0.19801 0.25327 0.12773
0.19877 0.37459 0.12745
0.19953 0.25139 0.12682
0.20029 0.41089 0.12758
0.20105 0.18767 0.12860
0.20181 0.40235 0.12854
0.20257 0.31183 0.12739
0.20333 0.14736 0.12757
0.20409 0.36948 0.12818
0.20485 0.22162 0.12831
0.20561 0.26537 0.12943
0.20637 0.08636 0.12906
0.20713 0.40176 0.13058
0.20789 0.30686 0.13108
0.20865 0.25333 0.12854
0.20941 0.04977 0.13023
0.21017 0.21573 0.13191
0.21093 0.21230 0.12911
0.21169 0.12824 0.12852
0.21245 0.28205 0.13050
0.21321 0.35234 0.12786
0.21397 0.29796 0.12883
0.21473 0.10936 0.12903
0.21549 0.41401 0.13139
0.21625 0.28820 0.12773
0.21701 0.11032 0.12713
0.21777 0.23592 0.12705
0.21853 0.25103 0.12915
0.21929 0.24523 0.12587
0.22005 0.14948 0.12743
0.22081 0.38534 0.12461
0.22157 0.18142 0.12817
0.22233 0.14985 0.12725
0.22309 0.18991 0.12541
0.22385 0.09322 0.12339
0.22461 0.08573 0.12654
0.22537 0.22156 0.12561
0.22613 0.10586 0.12551
0.22689 0.15860 0.12212
0.22765 0.40109 0.12271
0.22841 0.25668 0.12382
0.22917 0.29813 0.12033
0.22993 0.23038 0.12078
0.23069 0.24893 0.11926
0.23145 0.10533 0.12045
0.23221 0.23302 0.12154
0.23297 0.18266 0.11859
0.23373 0.05887 0.11825
0.23449 0.10859 0.11892
0.23525 0.10243 0.11924
0.23601 0.10609 0.11807
0.23677 0.06693 0.11658
0.23753 0.22734 0.11684
0.23829 0.08599 0.11662
0.23905 0.17879 0.11682
0.23981 0.33933 0.11483
0.24057 0.16415 0.11401
0.24133 0.13440 0.11515
0.24209 0.20367 0.11464
0.24285 0.23341 0.11466
0.24361 0.28519 0.11359
0.24437 0.14026 0.11500
0.24513 0.18071 0.11369
0.24589 0.12141 0.11335
0.24665 -0.04732 0.11282
0.24741 0.13993 0.11355
0.24817 -0.01791 0.11109
0.24893 0.00022 0.11279
0.24969 0.16531 0.11167
0.25045 0.03542 0.11080
0.25121 0.19625 0.11297
0.25197 0.17001 0.10974
0.25273 0.16021 0.10918
0.25349 0.11834 0.11167
0.25425 0.08199 0.10957
0.25501 0.23587 0.10986
0.25577 0.14102 0.10853
0.25653 0.15525 0.10643
0.25729 0.08936 0.10798
0.25805 0.07291 0.10637
0.25881 0.20663 0.10968
0.25957 0.12309 0.10845
0.26033 0.09202 0.10891
0.26109 0.11570 0.10540
0.26185 0.21091 0.10554
0.26261 0.19996 0.10538
0.26337 0.09080 0.10605
0.26413 0.18060 0.10373
0.26489 0.03249 0.10467
0.26565 0.01610 0.10510
0.26641 0.19033 0.10425
0.26717 0.19874 0.10409
0.26793 0.23921 0.10419
0.26869 0.10878 0.10417
0.26945 0.00804 0.10389
0.27021 0.07488 0.10244
0.27097 0.00127 0.10469
0.27172 0.20883 0.10286
0.27248 0.08902 0.10322
0.27324 -0.01046 0.10199
0.27400 -0.03893 0.10342
0.27476 0.09897 0.10255
0.27552 0.10265 0.10197
0.27628 0.02617 0.10153
0.27704 0.13246 0.10046
0.27780 0.05634 0.10147
0.27856 -0.11549 0.10047
0.27932 0.02789 0.10110
0.28008 0.06028 0.10026
0.28084 0.19760 0.10046
0.28160 -0.01685 0.09957
0.28236 0.05946 0.10056
0.28312 -0.04632 0.09991
0.28388 0.00030 0.09858
0.28464 0.03333 0.09953
0.28540 -0.02673 0.10060
0.28616 0.10778 0.09798
0.28692 0.05311 0.09870
0.28768 -0.01180 0.09866
0.28844 0.02569 0.10008
0.28920 0.01779 0.09866
0.28996 0.05351 0.09874
0.29072 0.05367 0.09903
0.29148 0.08029 0.10050
0.29224 -0.00517 0.10001
0.29300 -0.17391 0.09967
0.29376 0.01064 0.10001
0.29452 0.18277 0.09989
0.29528 0.14501 0.09955
0.29604 0.10208 0.10002
0.29680 0.05894 0.09959
0.29756 0.08007 0.10040
0.29832 0.06920 0.09864
0.29908 -0.12874 0.10001
0.29984 0.10020 0.10030
0.30060 0.02160 0.09991
0.30136 0.07394 0.09838
0.30212 -0.05050 0.09854
0.30288 -0.02055 0.09854
0.30364 0.02527 0.09874
0.30440 -0.01233 0.09725
0.30516 0.06838 0.09846
0.30592 -0.01093 0.09812
0.30668 0.08057 0.09965
0.30744 0.03581 0.09979
0.30820 -0.06960 0.09949
0.30896 0.08913 0.10052
0.30972 0.07763 0.10082
0.31048 0.05970 0.10155
0.31124 0.01501 0.10096
0.31200 -0.03646 0.10110
0.31276 -0.01029 0.10086
0.31352 0.09825 0.10060
0.31428 0.07400 0.10058
0.31504 0.07183 0.10209
0.31580 -0.07852 0.10260
0.31656 0.13614 0.10332
0.31732 0.03589 0.10393
0.31808 0.08028 0.10375
0.31883 0.05361 0.10490
0.31959 0.06755 0.10498
0.32035 0.06340 0.10472
0.32111 0.00962 0.10455
0.32187 0.04189 0.10619
0.32263 0.04663 0.10597
0.32339 0.10095 0.10583
0.32415 -0.07784 0.10554
0.32491 0.06382 0.10580
0.32567 0.11617 0.10520
0.32643 -0.00875 0.10566
0.32719 -0.01828 0.10647
0.32795 -0.04627 0.10711
0.32871 -0.01848 0.10574
0.32947 0.01338 0.10800
0.33023 0.09556 0.10661
0.33099 0.08759 0.10536
0.33175 0.09404 0.10736
0.33251 -0.13203 0.10772
0.33327 0.09789 0.10677
0.33403 -0.07817 0.10839
0.33479 0.06081 0.10768
0.33555 0.02287 0.10623
0.33631 -0.01247 0.10920
0.33707 0.08368 0.10879
0.33783 -0.00492 0.10901
0.33859 0.01616 0.10905
0.33935 -0.08241 0.10961
0.34011 0.02920 0.10877
0.34087 -0.08563 0.11040
0.34163 0.04840 0.10893
0.34239 0.03812 0.10960
0.34315 -0.13872 0.10983
0.34391 0.05460 0.11008
0.34467 -0.02968 0.10955
0.34543 -0.09337 0.10976
0.34619 0.07852 0.10933
0.34695 -0.03789 0.11007
0.34771 -0.07933 0.10976
0.34847 -0.10523 0.11058
0.34922 -0.07495 0.11123
0.34998 0.02341 0.11045
0.35074 -0.00976 0.11115
0.35150 0.04579 0.10841
0.35226 -0.02727 0.10817
0.35302 0.01157 0.10718
0.35378 -0.06896 0.10546
0.35454 -0.03916 0.10467
0.35530 -0.05387 0.10585
0.35606 -0.13156 0.10717
0.35682 -0.03419 0.10639
0.35758 0.08699 0.10752
0.35834 0.10493 0.10869
0.35910 -0.14473 0.10669
0.35986 0.01827 0.10568
0.36062 -0.03316 0.10770
0.36138 0.07631 0.10629
0.36214 0.00451 0.10665
0.36290 -0.13043 0.10722
0.36366 -0.14634 0.10649
0.36442 0.04059 0.10679
0.36518 0.00654 0.11000
0.36594 0.01002 0.10837
0.36670 -0.00203 0.11054
0.36746 0.13251 0.11036
0.36822 0.00624 0.11083
0.36898 0.10859 0.10942
0.36974 0.02862 0.10972
0.37050 -0.14802 0.11153
0.37126 -0.00308 0.11284
0.37202 -0.02711 0.11339
0.37277 -0.00180 0.11341
0.37353 -0.03401 0.11359
0.37429 0.07764 0.11198
0.37505 0.02982 0.11544
0.37581 0.00079 0.11764
0.37657 -0.02290 0.11505
0.37733 0.07592 0.11712
0.37809 -0.01635 0.11807
0.37885 -0.12927 0.11980
0.37961 0.07532 0.11983
0.38037 0.05268 0.12158
0.38113 -0.13178 0.12188
0.38189 -0.01818 0.12132
0.38265 0.15108 0.12295
0.38341 0.25530 0.12396
0.38417 0.00486 0.12443
0.38493 0.01172 0.12713
0.38569 -0.07271 0.12547
0.38645 0.19928 0.12741
0.38721 0.21757 0.12778
0.38797 0.15055 0.12913
0.38873 0.16599 0.13005
0.38949 0.10746 0.14273
0.39025 0.05893 0.13098
0.39101 0.02279 0.13072
0.39177 -0.22307 0.13322
0.39252 0.06331 0.13232
0.39328 0.02815 0.13217
0.39404 0.00975 0.13311
0.39480 -0.00257 0.13602
0.39556 -0.01983 0.13834
0.39632 -0.00810 0.13770
0.39708 0.01436 0.13956
0.39784 -0.02281 0.13846
0.39860 -0.06845 0.14100
0.39936 0.08106 0.14229
0.40012 0.03947 0.14363
0.40088 -0.09282 0.14487
0.40164 0.19139 0.14749
0.40240 0.05870 0.14703
0.40316 0.05187 0.14952
0.40392 -0.10611 0.14815
0.40468 -0.06585 0.26691
0.40544 -0.03208 0.14873
0.40620 -0.01394 0.14763
0.40696 0.02488 0.14881
0.40772 -0.04259 0.14865
0.40848 0.09086 0.15190
0.40924 0.09800 0.14962
0.40999 0.09039 0.15293
0.41075 -0.12964 0.15177
0.41151 0.07058 0.15143
0.41227 0.15966 0.15055
0.41303 0.00078 0.15463
0.41379 0.10471 0.15356
0.41455 0.06685 0.15425
0.41531 0.00747 0.15637
0.41607 0.10114 0.15330
0.41683 -0.03136 0.15691
0.41759 -0.13813 0.16083
0.41835 -0.24461 0.15646
0.41911 0.16467 0.15989
0.41987 -0.07898 0.16009
0.42063 0.18556 0.16068
0.42139 0.05013 0.16137
0.42215 0.20096 0.16253
0.42291 0.10789 0.16903
0.42367 -0.11411 0.16941
0.42443 0.09844 0.16623
0.42519 -0.11251 0.17322
0.42594 -0.05206 0.17390
0.42670 -0.01092 0.17363
0.42746 -0.02935 0.17412
0.42822 0.05680 0.17564
0.42898 0.24406 0.17864
0.42974 -0.07832 0.18072
0.43050 0.09725 0.18312
0.43126 -0.01374 0.18219
0.43202 0.19055 0.18644
0.43278 -0.15112 0.18847
0.43354 0.10485 0.19226
0.43430 -0.04959 0.19138
0.43506 0.27123 0.19359
