# Supplementary material for: De novo design of proteins housing excitonically coupled chlorophyll special pairs
Source: Nat Chem Biol. 2024 Jun 3;20(7):906–15. doi: 10.1038/s41589-024-01626-0 (PMC11213709; doi:10.1038/s41589-024-01626-0)
Supplement: Supplementary file 5 — Raw SAXS data for SP1, SP2 and SP3 apo proteins. [file 41589_2024_1626_MOESM5_ESM.zip › SAXS_data_Fig2/SP1_166uM/Buffer1/SP1_166uM_snap_00007.sub.1.dat]

0.01026 31.86978 8.32979
0.01102 32.31090 4.89636
0.01178 31.43318 3.37614
0.01254 27.05986 2.31240
0.01330 32.25177 2.11088
0.01406 29.27313 1.83461
0.01482 30.71590 1.53495
0.01558 30.84549 1.28383
0.01634 30.49768 1.29783
0.01710 29.65284 1.11912
0.01786 30.07985 1.12986
0.01862 29.15402 1.02111
0.01938 28.89893 0.92111
0.02014 27.30552 0.87199
0.02090 27.73196 0.87557
0.02166 27.35163 0.81986
0.02242 26.71779 0.71735
0.02318 27.18742 0.70729
0.02395 27.66632 0.72162
0.02471 26.24475 0.64581
0.02547 27.71365 0.64788
0.02623 25.94538 0.60203
0.02699 25.84193 0.58462
0.02775 25.60893 0.58583
0.02851 26.41320 0.57226
0.02927 25.42872 0.54854
0.03003 25.24007 0.55289
0.03079 24.22813 0.50052
0.03155 24.48468 0.50337
0.03231 23.94741 0.49267
0.03307 23.75686 0.47656
0.03383 23.21446 0.45814
0.03459 23.29587 0.44903
0.03535 22.11375 0.44470
0.03611 22.61045 0.44328
0.03687 22.01300 0.42483
0.03763 22.26022 0.40877
0.03839 21.59968 0.42747
0.03915 21.35031 0.41063
0.03991 21.23651 0.40806
0.04067 21.02321 0.39105
0.04143 20.01420 0.37755
0.04219 20.16105 0.36786
0.04295 19.78806 0.37801
0.04371 19.64476 0.36688
0.04447 18.90732 0.36178
0.04523 18.88165 0.36758
0.04599 18.06053 0.34985
0.04675 18.25794 0.34397
0.04751 17.93365 0.33542
0.04827 17.71353 0.32894
0.04903 17.65927 0.32408
0.04979 16.68832 0.32126
0.05055 16.54382 0.31412
0.05131 16.06894 0.31331
0.05207 16.22559 0.31651
0.05283 16.17978 0.30911
0.05359 15.87277 0.30527
0.05435 15.23588 0.29940
0.05511 15.05053 0.29998
0.05587 14.39202 0.29174
0.05663 14.04198 0.29572
0.05739 14.02284 0.28551
0.05815 13.77226 0.27745
0.05891 13.53696 0.27056
0.05967 13.20065 0.27563
0.06043 12.57961 0.27028
0.06119 12.24137 0.26215
0.06195 11.97903 0.26487
0.06271 12.05186 0.25980
0.06347 11.68543 0.25947
0.06423 11.47849 0.25737
0.06499 11.47977 0.26028
0.06575 11.13170 0.25454
0.06651 10.65911 0.24896
0.06727 10.53767 0.24254
0.06803 10.41011 0.24303
0.06879 10.12294 0.24800
0.06955 9.67926 0.23532
0.07031 9.48301 0.23423
0.07107 9.34906 0.23994
0.07183 8.86813 0.23707
0.07259 8.82345 0.23048
0.07335 8.67311 0.22429
0.07412 8.21778 0.21898
0.07488 7.96610 0.22073
0.07564 7.72910 0.21576
0.07640 7.78261 0.22215
0.07716 7.74465 0.21653
0.07792 7.67217 0.21251
0.07868 7.06135 0.20997
0.07944 6.89748 0.20788
0.08020 6.83560 0.20368
0.08096 6.82625 0.21114
0.08172 6.25415 0.20389
0.08248 6.17092 0.19686
0.08324 5.74339 0.20022
0.08400 5.79256 0.19997
0.08476 5.89815 0.20149
0.08552 5.56870 0.19730
0.08628 5.49025 0.19796
0.08704 5.22501 0.19748
0.08780 4.91648 0.20053
0.08856 4.96244 0.19833
0.08932 4.44916 0.20712
0.09008 4.43159 0.20704
0.09084 4.26988 0.20867
0.09160 3.99853 0.20212
0.09236 4.19561 0.20446
0.09312 3.89196 0.20542
0.09388 3.88737 0.20177
0.09464 3.70037 0.20471
0.09540 3.82372 0.20117
0.09616 3.69250 0.19959
0.09692 3.66240 0.19735
0.09768 3.19356 0.19337
0.09844 3.13000 0.19438
0.09920 3.04662 0.19050
0.09996 3.03482 0.18964
0.10072 2.83351 0.19066
0.10148 2.81460 0.17908
0.10224 2.70341 0.18428
0.10300 2.52109 0.17548
0.10376 2.40794 0.17657
0.10452 2.33179 0.17655
0.10528 2.12271 0.17548
0.10604 2.09352 0.17098
0.10680 1.97827 0.16414
0.10756 1.94925 0.16704
0.10832 2.06314 0.16700
0.10908 1.99074 0.16914
0.10984 1.88351 0.16422
0.11060 1.63853 0.16786
0.11136 1.59309 0.16359
0.11212 1.49319 0.16052
0.11288 1.54748 0.15963
0.11364 1.34906 0.16395
0.11440 1.47595 0.16094
0.11516 1.52762 0.15420
0.11592 1.16294 0.15666
0.11668 1.23121 0.15470
0.11744 1.27356 0.15271
0.11820 0.89385 0.15110
0.11896 1.05032 0.15400
0.11972 0.92765 0.15240
0.12048 0.98812 0.15003
0.12124 1.02746 0.14921
0.12200 0.78889 0.15008
0.12276 0.85625 0.14608
0.12352 0.89846 0.14759
0.12428 0.55171 0.14451
0.12504 0.55700 0.14311
0.12580 0.57816 0.14515
0.12656 0.57147 0.14204
0.12732 0.44189 0.14299
0.12808 0.63306 0.14364
0.12884 0.49000 0.14196
0.12960 0.54865 0.14017
0.13036 0.51462 0.13952
0.13112 0.46232 0.13543
0.13188 0.45781 0.13557
0.13264 0.41535 0.13659
0.13340 0.43086 0.13597
0.13416 0.56047 0.13324
0.13492 0.40688 0.13508
0.13568 0.02919 0.13267
0.13644 0.28705 0.13286
0.13720 0.46585 0.13058
0.13796 0.44716 0.13110
0.13873 0.26363 0.12979
0.13949 0.24920 0.12929
0.14025 0.29482 0.13158
0.14101 0.15509 0.12985
0.14177 0.17699 0.12916
0.14253 0.20968 0.12913
0.14329 0.21921 0.12933
0.14405 0.35604 0.12412
0.14481 0.21450 0.12908
0.14557 0.19490 0.12632
0.14633 0.14076 0.12656
0.14709 0.27631 0.12364
0.14785 0.30368 0.12448
0.14861 0.24371 0.12580
0.14937 0.12749 0.12549
0.15013 0.28697 0.12840
0.15089 0.01362 0.12409
0.15165 0.12124 0.12226
0.15241 0.09855 0.12196
0.15317 0.15876 0.12440
0.15393 0.14608 0.12032
0.15469 0.13829 0.12125
0.15545 0.23166 0.12057
0.15621 0.06995 0.12081
0.15697 0.07865 0.12075
0.15773 0.09195 0.11978
0.15849 0.29356 0.12065
0.15925 0.25146 0.12033
0.16001 0.04275 0.11963
0.16077 0.13888 0.11879
0.16153 0.06872 0.11847
0.16229 0.21442 0.11663
0.16305 0.07714 0.11778
0.16381 0.18857 0.11708
0.16457 0.18431 0.11576
0.16533 0.06753 0.11635
0.16609 0.20198 0.11798
0.16685 0.10163 0.11388
0.16761 0.25322 0.11588
0.16837 0.24355 0.11324
0.16913 0.31176 0.11609
0.16989 0.06018 0.11427
0.17065 0.25443 0.11316
0.17141 0.09822 0.11282
0.17217 0.03194 0.11497
0.17293 0.10234 0.11505
0.17369 0.10410 0.11627
0.17445 0.15227 0.11647
0.17521 0.03734 0.11804
0.17597 0.21861 0.11603
0.17673 0.20412 0.11667
0.17749 0.23109 0.11536
0.17825 0.12328 0.11911
0.17901 0.24851 0.11952
0.17977 0.18622 0.12069
0.18053 0.19514 0.12260
0.18129 0.08205 0.12030
0.18205 0.33658 0.12273
0.18281 0.10830 0.12038
0.18357 0.31311 0.12299
0.18433 0.18207 0.12315
0.18509 0.26157 0.12410
0.18585 0.35832 0.12553
0.18661 0.49290 0.12469
0.18737 0.22269 0.12380
0.18813 0.19999 0.12584
0.18889 0.24011 0.12498
0.18965 0.24382 0.12587
0.19041 0.38138 0.12739
0.19117 0.28350 0.12769
0.19193 0.23538 0.12620
0.19269 0.21862 0.12400
0.19345 0.21283 0.12674
0.19421 0.17026 0.12777
0.19497 0.34374 0.12834
0.19573 0.20323 0.12707
0.19649 0.23971 0.12834
0.19725 0.32113 0.12749
0.19801 0.35053 0.12733
0.19877 0.14425 0.12814
0.19953 0.20633 0.12824
0.20029 0.24434 0.12942
0.20105 0.28912 0.12926
0.20181 0.17831 0.12918
0.20257 0.16542 0.12854
0.20333 0.40827 0.12701
0.20409 0.27847 0.12834
0.20485 0.37326 0.12836
0.20561 0.43623 0.12802
0.20637 0.11606 0.12699
0.20713 0.33260 0.12745
0.20789 0.22794 0.12893
0.20865 0.16027 0.12981
0.20941 0.27353 0.12755
0.21017 0.20574 0.12963
0.21093 0.12927 0.12720
0.21169 0.18211 0.12932
0.21245 0.39924 0.12723
0.21321 0.10893 0.12892
0.21397 0.21829 0.13132
0.21473 0.20227 0.12674
0.21549 0.19316 0.12953
0.21625 0.30764 0.12935
0.21701 0.05486 0.12741
0.21777 0.09404 0.12974
0.21853 0.51615 0.12741
0.21929 0.12775 0.12680
0.22005 0.30652 0.12572
0.22081 0.31268 0.12582
0.22157 0.26075 0.12699
0.22233 0.27663 0.12783
0.22309 0.30375 0.12548
0.22385 0.17615 0.12454
0.22461 0.17843 0.12521
0.22537 0.38547 0.12432
0.22613 0.36872 0.12523
0.22689 0.31237 0.12172
0.22765 0.40526 0.12402
0.22841 0.06440 0.12295
0.22917 0.22777 0.12166
0.22993 0.10909 0.12157
0.23069 0.25818 0.12146
0.23145 0.20707 0.12019
0.23221 0.16974 0.12313
0.23297 0.10467 0.11879
0.23373 0.25535 0.12010
0.23449 -0.04889 0.12048
0.23525 0.19838 0.11778
0.23601 0.12903 0.11816
0.23677 0.22601 0.11669
0.23753 0.20804 0.11810
0.23829 0.15261 0.11736
0.23905 0.13032 0.11647
0.23981 0.16586 0.11723
0.24057 0.10282 0.11369
0.24133 0.17677 0.11425
0.24209 0.07107 0.11451
0.24285 0.12032 0.11397
0.24361 0.24327 0.11463
0.24437 0.22492 0.11381
0.24513 0.23559 0.11595
0.24589 0.16247 0.11358
0.24665 0.22192 0.11473
0.24741 0.11990 0.11270
0.24817 0.26817 0.11272
0.24893 0.07718 0.11371
0.24969 0.15852 0.11142
0.25045 0.16275 0.11326
0.25121 0.02425 0.11038
0.25197 0.11901 0.10973
0.25273 0.16659 0.10973
0.25349 0.01520 0.11011
0.25425 0.02559 0.11065
0.25501 0.11689 0.10864
0.25577 0.07291 0.10908
0.25653 0.14022 0.10789
0.25729 0.16562 0.10832
0.25805 0.27382 0.10789
0.25881 0.16473 0.10721
0.25957 0.01845 0.10777
0.26033 0.14711 0.10811
0.26109 0.02616 0.10690
0.26185 0.10474 0.10618
0.26261 0.16969 0.10688
0.26337 -0.01578 0.10458
0.26413 0.13626 0.10515
0.26489 0.23966 0.10616
0.26565 -0.08342 0.10514
0.26641 -0.01523 0.10388
0.26717 0.03500 0.10527
0.26793 0.06660 0.10406
0.26869 -0.03224 0.10236
0.26945 0.05072 0.10483
0.27021 0.07487 0.10285
0.27097 -0.03589 0.10260
0.27172 0.00451 0.10307
0.27248 0.05106 0.10254
0.27324 0.07862 0.10311
0.27400 0.05476 0.10073
0.27476 0.09668 0.10117
0.27552 0.09299 0.10071
0.27628 0.13359 0.10234
0.27704 0.05663 0.10170
0.27780 0.23515 0.10176
0.27856 0.19525 0.10141
0.27932 -0.06048 0.10212
0.28008 0.00918 0.09939
0.28084 0.01843 0.09958
0.28160 0.07607 0.09873
0.28236 -0.00220 0.09987
0.28312 0.18424 0.09841
0.28388 0.11088 0.09883
0.28464 0.02895 0.09935
0.28540 0.09081 0.10020
0.28616 0.12701 0.09826
0.28692 0.08329 0.09990
0.28768 0.00516 0.09972
0.28844 -0.00729 0.09956
0.28920 0.08651 0.09830
0.28996 0.07320 0.09818
0.29072 0.10354 0.10002
0.29148 0.07733 0.10101
0.29224 -0.05417 0.09954
0.29300 0.05086 0.09877
0.29376 -0.06808 0.09927
0.29452 0.06694 0.10053
0.29528 0.07131 0.10085
0.29604 0.17823 0.10012
0.29680 0.07728 0.09974
0.29756 0.07252 0.10071
0.29832 0.01037 0.09945
0.29908 0.00522 0.09970
0.29984 0.07560 0.09966
0.30060 0.07211 0.09905
0.30136 0.01801 0.09954
0.30212 0.11976 0.09853
0.30288 0.09091 0.10046
0.30364 0.03843 0.09833
0.30440 0.11363 0.09861
0.30516 0.01924 0.09834
0.30592 0.00192 0.09895
0.30668 0.10364 0.09865
0.30744 0.08259 0.09863
0.30820 0.09270 0.09968
0.30896 -0.05705 0.09855
0.30972 0.07300 0.09996
0.31048 0.06578 0.10127
0.31124 0.11963 0.10123
0.31200 0.11369 0.10018
0.31276 0.11175 0.10051
0.31352 0.06342 0.10141
0.31428 0.15167 0.10190
0.31504 -0.06963 0.10192
0.31580 -0.00561 0.10345
0.31656 -0.02974 0.10434
0.31732 -0.02071 0.10420
0.31808 -0.00908 0.10339
0.31883 0.18662 0.10319
0.31959 0.07054 0.10269
0.32035 0.11970 0.10369
0.32111 -0.00853 0.10602
0.32187 0.12680 0.10571
0.32263 0.02891 0.10508
0.32339 0.03859 0.10618
0.32415 0.05874 0.10737
0.32491 0.04023 0.10474
0.32567 -0.04261 0.10674
0.32643 0.07562 0.10599
0.32719 -0.00529 0.10662
0.32795 0.06114 0.10660
0.32871 0.01817 0.10662
0.32947 0.01543 0.10644
0.33023 0.22002 0.10604
0.33099 0.09438 0.10777
0.33175 0.03357 0.10686
0.33251 -0.08282 0.10882
0.33327 0.12184 0.10680
0.33403 0.11613 0.10821
0.33479 0.10662 0.10791
0.33555 0.05245 0.10656
0.33631 0.03735 0.10779
0.33707 -0.04691 0.10795
0.33783 0.00258 0.10850
0.33859 0.05837 0.10773
0.33935 0.06229 0.10799
0.34011 -0.04997 0.10975
0.34087 0.03234 0.10981
0.34163 -0.05521 0.10803
0.34239 0.06046 0.10920
0.34315 -0.07399 0.10854
0.34391 0.06762 0.11017
0.34467 0.11148 0.11116
0.34543 -0.08169 0.10971
0.34619 0.09518 0.11015
0.34695 -0.05138 0.11019
0.34771 -0.11747 0.10954
0.34847 0.10788 0.10999
0.34922 -0.08055 0.11003
0.34998 0.15337 0.11082
0.35074 -0.00411 0.11092
0.35150 -0.05775 0.10906
0.35226 0.11610 0.10561
0.35302 0.00146 0.10593
0.35378 0.05667 0.10410
0.35454 0.05281 0.10491
0.35530 -0.10013 0.10638
0.35606 -0.03292 0.10686
0.35682 -0.15451 0.10719
0.35758 0.07196 0.10805
0.35834 0.04416 0.10644
0.35910 0.03207 0.10619
0.35986 0.06838 0.10658
0.36062 0.14775 0.10577
0.36138 -0.07168 0.10700
0.36214 -0.02292 0.10587
0.36290 0.04883 0.10581
0.36366 0.05709 0.10682
0.36442 -0.05335 0.10825
0.36518 0.05257 0.10654
0.36594 0.15129 0.10813
0.36670 0.08277 0.10767
0.36746 -0.08406 0.11122
0.36822 0.01429 0.10934
0.36898 -0.14295 0.10963
0.36974 -0.07608 0.11104
0.37050 0.06894 0.11233
0.37126 0.01984 0.11183
0.37202 -0.01796 0.11142
0.37277 0.13170 0.11181
0.37353 0.11732 0.11179
0.37429 -0.08045 0.11443
0.37505 0.01149 0.11600
0.37581 -0.06119 0.11540
0.37657 0.03004 0.11748
0.37733 0.12224 0.11691
0.37809 0.11778 0.11796
0.37885 0.05329 0.11988
0.37961 0.11289 0.12006
0.38037 0.04079 0.12091
0.38113 0.07998 0.12109
0.38189 0.23323 0.12210
0.38265 -0.03306 0.12193
0.38341 0.03222 0.12559
0.38417 0.09421 0.12309
0.38493 -0.08778 0.12422
0.38569 0.00901 0.12563
0.38645 0.12917 0.12808
0.38721 -0.01728 0.12440
0.38797 -0.08912 0.12861
0.38873 0.10221 0.12914
0.38949 -0.11415 0.14258
0.39025 0.29230 0.13175
0.39101 0.02320 0.13057
0.39177 -0.01702 0.12981
0.39252 0.04179 0.13235
0.39328 0.01513 0.13267
0.39404 0.17714 0.13637
0.39480 0.01285 0.13754
0.39556 -0.06431 0.13611
0.39632 -0.00559 0.13719
0.39708 0.18210 0.13754
0.39784 -0.07441 0.13925
0.39860 -0.13080 0.14178
0.39936 0.16116 0.14359
0.40012 0.21998 0.13996
0.40088 -0.05332 0.14367
0.40164 0.03688 0.14331
0.40240 -0.05847 0.14509
0.40316 0.01244 0.14773
0.40392 0.08091 0.14503
0.40468 0.20175 0.31495
0.40544 -0.02516 0.14626
0.40620 0.00341 0.14694
0.40696 0.09536 0.14953
0.40772 0.08097 0.14995
0.40848 0.12945 0.15029
0.40924 0.19151 0.15034
0.40999 -0.11660 0.15183
0.41075 -0.23207 0.14874
0.41151 0.11804 0.15253
0.41227 -0.04977 0.15493
0.41303 -0.08531 0.15411
0.41379 -0.02846 0.15231
0.41455 -0.03446 0.15502
0.41531 0.12883 0.15567
0.41607 0.09470 0.15664
0.41683 -0.03380 0.16204
0.41759 0.31626 0.15932
0.41835 -0.10436 0.15927
0.41911 0.03799 0.15932
0.41987 0.11984 0.16000
0.42063 0.11891 0.16268
0.42139 -0.05337 0.16115
0.42215 0.38674 0.16553
0.42291 -0.05124 0.16884
0.42367 -0.07502 0.16296
0.42443 -0.03972 0.16676
0.42519 0.07985 0.17206
0.42594 0.30527 0.17224
0.42670 0.07614 0.17468
0.42746 0.00796 0.17413
0.42822 0.02318 0.17527
0.42898 0.07380 0.17927
0.42974 0.16997 0.17490
0.43050 0.09243 0.18099
0.43126 -0.02573 0.17935
0.43202 -0.06720 0.18615
0.43278 0.02221 0.18790
0.43354 0.24083 0.18635
0.43430 -0.08958 0.19525
0.43506 -0.01222 0.19441
