# Supplementary material for: De novo design of proteins housing excitonically coupled chlorophyll special pairs
Source: Nat Chem Biol. 2024 Jun 3;20(7):906–15. doi: 10.1038/s41589-024-01626-0 (PMC11213709; doi:10.1038/s41589-024-01626-0)
Supplement: Supplementary file 5 — Raw SAXS data for SP1, SP2 and SP3 apo proteins. [file 41589_2024_1626_MOESM5_ESM.zip › SAXS_data_Fig2/SP1_166uM/Buffer1/SP1_166uM_snap_00004.sub.1.dat]

0.01026 34.93929 8.25359
0.01102 31.92328 5.28291
0.01178 29.85615 3.36520
0.01254 31.24254 2.42591
0.01330 30.26020 2.02844
0.01406 29.45349 1.61562
0.01482 28.91311 1.52896
0.01558 30.64173 1.34066
0.01634 28.41673 1.25743
0.01710 29.67135 1.20603
0.01786 29.87400 1.09742
0.01862 30.12239 1.02004
0.01938 28.83679 0.91645
0.02014 28.76161 0.91780
0.02090 28.85206 0.82473
0.02166 28.46432 0.76911
0.02242 28.43309 0.77225
0.02318 27.77045 0.72857
0.02395 27.84076 0.68975
0.02471 27.30120 0.63168
0.02547 26.75800 0.61087
0.02623 27.15784 0.61421
0.02699 25.82919 0.57317
0.02775 26.32584 0.59099
0.02851 25.59272 0.56916
0.02927 25.36562 0.55320
0.03003 25.42685 0.54350
0.03079 25.21540 0.51832
0.03155 24.99088 0.50551
0.03231 24.06625 0.50383
0.03307 23.98128 0.49606
0.03383 23.80228 0.47716
0.03459 23.51314 0.46504
0.03535 22.54326 0.45439
0.03611 22.78782 0.45308
0.03687 22.75990 0.44377
0.03763 22.14516 0.42010
0.03839 21.38250 0.41410
0.03915 21.49159 0.40622
0.03991 20.89009 0.40045
0.04067 21.11663 0.39001
0.04143 20.43075 0.38066
0.04219 20.02780 0.36919
0.04295 20.13044 0.36758
0.04371 19.75831 0.36537
0.04447 19.35872 0.36756
0.04523 19.15139 0.35439
0.04599 18.90217 0.35587
0.04675 18.11669 0.34616
0.04751 18.39882 0.34331
0.04827 17.77936 0.32183
0.04903 17.41116 0.32247
0.04979 17.42201 0.33018
0.05055 16.87475 0.31915
0.05131 16.25657 0.31441
0.05207 16.17030 0.31047
0.05283 15.86153 0.30185
0.05359 15.71740 0.30125
0.05435 15.63108 0.29793
0.05511 15.26699 0.30112
0.05587 14.53053 0.28228
0.05663 14.61602 0.29427
0.05739 14.24395 0.28948
0.05815 13.99190 0.28893
0.05891 13.62098 0.27769
0.05967 13.29910 0.27094
0.06043 12.97264 0.27678
0.06119 12.34618 0.26796
0.06195 12.43249 0.26480
0.06271 12.28798 0.26560
0.06347 11.72937 0.25895
0.06423 11.61545 0.26122
0.06499 11.80064 0.24897
0.06575 11.24928 0.25100
0.06651 10.98681 0.24701
0.06727 10.41794 0.24533
0.06803 9.96641 0.24390
0.06879 10.36702 0.24159
0.06955 9.88297 0.23969
0.07031 9.79598 0.22988
0.07107 9.14226 0.23408
0.07183 9.08764 0.23489
0.07259 8.74249 0.22888
0.07335 8.69977 0.22392
0.07412 8.26987 0.21759
0.07488 7.96481 0.22205
0.07564 8.12896 0.21811
0.07640 7.50816 0.21117
0.07716 7.47197 0.21432
0.07792 7.39382 0.21730
0.07868 7.26470 0.20660
0.07944 6.74468 0.20951
0.08020 6.68443 0.20888
0.08096 6.48663 0.20163
0.08172 6.27348 0.20235
0.08248 6.48136 0.20273
0.08324 6.12314 0.19870
0.08400 5.78003 0.20160
0.08476 5.84636 0.20152
0.08552 5.59097 0.19934
0.08628 5.46557 0.19727
0.08704 5.04248 0.19863
0.08780 5.15291 0.19397
0.08856 4.80289 0.20330
0.08932 4.52848 0.20198
0.09008 4.44936 0.20478
0.09084 4.40937 0.20642
0.09160 4.46255 0.21131
0.09236 3.95355 0.20519
0.09312 4.08288 0.20595
0.09388 4.24899 0.20526
0.09464 3.64038 0.20867
0.09540 3.60827 0.19898
0.09616 3.48015 0.20089
0.09692 3.39077 0.19772
0.09768 3.46812 0.19588
0.09844 3.13986 0.19310
0.09920 3.11128 0.18936
0.09996 2.84577 0.19211
0.10072 2.63683 0.18825
0.10148 2.68366 0.18630
0.10224 2.38256 0.18305
0.10300 2.50595 0.18070
0.10376 2.43652 0.17469
0.10452 2.42264 0.17770
0.10528 1.90312 0.17317
0.10604 2.09510 0.17421
0.10680 2.26209 0.16755
0.10756 1.89986 0.16934
0.10832 2.02247 0.17187
0.10908 1.79097 0.16698
0.10984 1.60736 0.17273
0.11060 1.68872 0.16850
0.11136 1.71434 0.16175
0.11212 1.58092 0.16384
0.11288 1.34116 0.16430
0.11364 1.43968 0.15913
0.11440 1.46995 0.15932
0.11516 1.17150 0.15833
0.11592 1.23099 0.15729
0.11668 1.07394 0.15936
0.11744 1.05601 0.15586
0.11820 0.88298 0.15546
0.11896 1.09978 0.15279
0.11972 1.00585 0.15448
0.12048 0.91341 0.15135
0.12124 0.73683 0.15279
0.12200 0.69047 0.14766
0.12276 0.69173 0.14864
0.12352 0.83808 0.14856
0.12428 0.66349 0.14872
0.12504 0.65210 0.14676
0.12580 0.58516 0.14462
0.12656 0.51504 0.14302
0.12732 0.39280 0.14178
0.12808 0.37735 0.14175
0.12884 0.55528 0.14131
0.12960 0.57010 0.14137
0.13036 0.38976 0.14185
0.13112 0.43761 0.13933
0.13188 0.39908 0.13950
0.13264 0.23001 0.13365
0.13340 0.17729 0.13585
0.13416 0.26431 0.13756
0.13492 0.40395 0.13768
0.13568 0.31818 0.13408
0.13644 0.14947 0.13279
0.13720 -0.03985 0.13341
0.13796 0.18763 0.13038
0.13873 0.24269 0.13505
0.13949 0.30797 0.13206
0.14025 0.20517 0.12895
0.14101 0.28481 0.13152
0.14177 0.07660 0.13092
0.14253 0.13019 0.12913
0.14329 0.08000 0.13292
0.14405 0.13418 0.12996
0.14481 0.27222 0.12520
0.14557 0.06521 0.12873
0.14633 0.22237 0.12620
0.14709 -0.01893 0.12674
0.14785 0.01754 0.12760
0.14861 0.07663 0.12269
0.14937 0.03271 0.12532
0.15013 -0.02680 0.12568
0.15089 -0.06170 0.12345
0.15165 -0.02648 0.12512
0.15241 -0.05473 0.12412
0.15317 0.03232 0.12307
0.15393 0.04012 0.12194
0.15469 -0.00609 0.12180
0.15545 -0.04974 0.12299
0.15621 -0.12157 0.12369
0.15697 0.18635 0.12057
0.15773 0.09131 0.12126
0.15849 0.02412 0.12021
0.15925 -0.08696 0.11964
0.16001 -0.07717 0.11908
0.16077 0.19035 0.11716
0.16153 0.08691 0.11916
0.16229 0.04424 0.11799
0.16305 0.09191 0.11672
0.16381 -0.08724 0.11956
0.16457 -0.06123 0.11779
0.16533 0.11879 0.11823
0.16609 0.15753 0.11674
0.16685 -0.01333 0.11817
0.16761 0.04987 0.11723
0.16837 0.12502 0.11599
0.16913 -0.03391 0.11512
0.16989 0.08714 0.11460
0.17065 0.06426 0.11420
0.17141 0.14819 0.11553
0.17217 0.02469 0.11479
0.17293 -0.05080 0.11573
0.17369 0.00154 0.11694
0.17445 0.14892 0.11644
0.17521 0.09202 0.11698
0.17597 0.08874 0.11801
0.17673 -0.11669 0.11728
0.17749 0.15557 0.11725
0.17825 0.01341 0.11962
0.17901 0.27080 0.11987
0.17977 0.09302 0.12049
0.18053 0.07921 0.11948
0.18129 0.04990 0.12282
0.18205 0.05365 0.12234
0.18281 0.13870 0.12468
0.18357 0.11086 0.12278
0.18433 -0.00857 0.12253
0.18509 0.11084 0.12462
0.18585 0.26752 0.12455
0.18661 0.10064 0.12525
0.18737 0.11950 0.12301
0.18813 0.29874 0.12767
0.18889 0.08545 0.12486
0.18965 0.23439 0.12569
0.19041 0.02519 0.12559
0.19117 0.29457 0.12727
0.19193 0.19213 0.12755
0.19269 0.17981 0.12801
0.19345 0.24817 0.12692
0.19421 0.27507 0.12859
0.19497 0.43049 0.12874
0.19573 0.27210 0.12900
0.19649 0.10811 0.12982
0.19725 0.15039 0.12790
0.19801 0.21209 0.12950
0.19877 0.15254 0.12718
0.19953 0.16724 0.12847
0.20029 0.28199 0.13101
0.20105 0.22761 0.12889
0.20181 0.21184 0.13198
0.20257 0.35414 0.12983
0.20333 0.32008 0.12646
0.20409 0.12567 0.12718
0.20485 0.38060 0.12761
0.20561 0.17745 0.12730
0.20637 0.18576 0.12984
0.20713 0.26291 0.12971
0.20789 0.17517 0.13081
0.20865 0.21285 0.12861
0.20941 0.23865 0.13180
0.21017 0.14215 0.13040
0.21093 0.16288 0.12854
0.21169 0.20764 0.12710
0.21245 0.25043 0.12553
0.21321 0.14466 0.12992
0.21397 0.31155 0.12979
0.21473 0.10524 0.13147
0.21549 0.28685 0.12849
0.21625 0.26471 0.12769
0.21701 0.08580 0.13139
0.21777 0.24501 0.12791
0.21853 0.12236 0.12603
0.21929 0.17116 0.12740
0.22005 0.22758 0.12896
0.22081 0.07987 0.12872
0.22157 0.13650 0.12857
0.22233 0.09152 0.12718
0.22309 0.20137 0.12726
0.22385 0.17787 0.12646
0.22461 0.14788 0.12571
0.22537 0.12549 0.12335
0.22613 -0.11864 0.12316
0.22689 0.05112 0.12355
0.22765 0.08220 0.12361
0.22841 0.22142 0.12168
0.22917 0.30618 0.11984
0.22993 0.15587 0.12000
0.23069 0.09487 0.12225
0.23145 0.31950 0.12211
0.23221 0.10506 0.12072
0.23297 0.06899 0.11912
0.23373 0.32510 0.11926
0.23449 0.10086 0.11950
0.23525 0.03010 0.11996
0.23601 0.23630 0.11981
0.23677 0.11922 0.11799
0.23753 -0.04440 0.11672
0.23829 0.25819 0.11685
0.23905 0.02503 0.11571
0.23981 0.15402 0.11612
0.24057 0.05881 0.11525
0.24133 0.14011 0.11365
0.24209 0.25691 0.11415
0.24285 0.24096 0.11469
0.24361 -0.01740 0.11444
0.24437 0.24635 0.11549
0.24513 0.10747 0.11370
0.24589 0.16306 0.11540
0.24665 0.24854 0.11407
0.24741 0.21068 0.11292
0.24817 0.09478 0.11218
0.24893 0.09325 0.11344
0.24969 0.03161 0.11233
0.25045 -0.00896 0.11132
0.25121 0.26588 0.10866
0.25197 0.03425 0.10955
0.25273 0.13057 0.11088
0.25349 0.03961 0.11017
0.25425 0.14046 0.10963
0.25501 0.16314 0.10825
0.25577 0.21639 0.10935
0.25653 0.00745 0.10705
0.25729 0.20452 0.10792
0.25805 -0.00501 0.10957
0.25881 -0.07835 0.10791
0.25957 0.06029 0.10739
0.26033 0.13914 0.10699
0.26109 0.10997 0.10670
0.26185 0.14120 0.10613
0.26261 0.04494 0.10785
0.26337 -0.00606 0.10713
0.26413 -0.04812 0.10546
0.26489 -0.00728 0.10419
0.26565 0.01670 0.10545
0.26641 0.04761 0.10406
0.26717 -0.05120 0.10404
0.26793 0.03246 0.10481
0.26869 -0.02502 0.10348
0.26945 0.22364 0.10360
0.27021 0.10592 0.10336
0.27097 0.03690 0.10437
0.27172 0.00948 0.10330
0.27248 -0.08337 0.10356
0.27324 0.09604 0.10298
0.27400 0.04061 0.10167
0.27476 -0.06173 0.10301
0.27552 -0.04375 0.10283
0.27628 0.02325 0.10032
0.27704 0.04105 0.10239
0.27780 -0.06877 0.10114
0.27856 0.08903 0.10062
0.27932 -0.12270 0.10118
0.28008 -0.12532 0.09856
0.28084 0.00989 0.10064
0.28160 0.07682 0.09915
0.28236 -0.04048 0.10052
0.28312 -0.03002 0.10010
0.28388 0.00337 0.10012
0.28464 0.01237 0.10013
0.28540 0.11567 0.09994
0.28616 -0.04260 0.10015
0.28692 -0.00199 0.09903
0.28768 0.05951 0.10008
0.28844 0.02992 0.10127
0.28920 0.10879 0.09965
0.28996 -0.14130 0.09985
0.29072 0.06088 0.10011
0.29148 -0.00408 0.09957
0.29224 0.07418 0.10076
0.29300 0.02678 0.09931
0.29376 -0.01109 0.09921
0.29452 0.05771 0.10135
0.29528 -0.04417 0.09904
0.29604 -0.01575 0.10056
0.29680 0.10039 0.09961
0.29756 -0.02789 0.10023
0.29832 0.05601 0.10062
0.29908 0.03817 0.10018
0.29984 -0.01846 0.09939
0.30060 -0.11374 0.09896
0.30136 0.01906 0.09788
0.30212 0.00241 0.09979
0.30288 -0.04529 0.09953
0.30364 0.14979 0.09891
0.30440 0.03923 0.09947
0.30516 -0.04646 0.09785
0.30592 -0.00793 0.09921
0.30668 -0.06520 0.09877
0.30744 0.04735 0.09921
0.30820 -0.02710 0.10068
0.30896 0.00663 0.10021
0.30972 -0.01829 0.09923
0.31048 0.08673 0.10028
0.31124 0.00229 0.10008
0.31200 -0.08849 0.10129
0.31276 0.06976 0.10118
0.31352 -0.05400 0.10084
0.31428 0.04854 0.10189
0.31504 0.10092 0.10078
0.31580 -0.00362 0.10312
0.31656 -0.04463 0.10314
0.31732 -0.04743 0.10444
0.31808 0.00944 0.10564
0.31883 -0.01957 0.10481
0.31959 0.05757 0.10366
0.32035 -0.01126 0.10580
0.32111 0.16618 0.10477
0.32187 0.00803 0.10608
0.32263 -0.02448 0.10584
0.32339 -0.03622 0.10548
0.32415 -0.07873 0.10574
0.32491 0.03928 0.10709
0.32567 0.02494 0.10504
0.32643 0.03504 0.10890
0.32719 0.07495 0.10743
0.32795 0.00951 0.10578
0.32871 0.07082 0.10570
0.32947 0.08366 0.10627
0.33023 -0.00176 0.10679
0.33099 0.01756 0.10638
0.33175 -0.07721 0.10953
0.33251 0.01736 0.10691
0.33327 -0.04327 0.10799
0.33403 0.03357 0.10979
0.33479 -0.07544 0.10826
0.33555 0.06341 0.10686
0.33631 -0.00414 0.10820
0.33707 0.11158 0.10928
0.33783 0.01899 0.10912
0.33859 -0.06503 0.10864
0.33935 0.00142 0.10798
0.34011 -0.10422 0.11039
0.34087 -0.03643 0.10844
0.34163 0.12947 0.10937
0.34239 -0.12204 0.10981
0.34315 -0.04458 0.11114
0.34391 -0.00529 0.11011
0.34467 -0.04452 0.10971
0.34543 -0.09336 0.11107
0.34619 -0.04360 0.10846
0.34695 -0.12666 0.11045
0.34771 0.03228 0.11158
0.34847 -0.13557 0.11037
0.34922 -0.09642 0.11063
0.34998 -0.06387 0.11162
0.35074 0.05209 0.11049
0.35150 0.05311 0.10757
0.35226 -0.03248 0.10870
0.35302 -0.03643 0.10612
0.35378 0.08765 0.10485
0.35454 -0.09558 0.10469
0.35530 -0.10850 0.10558
0.35606 -0.05870 0.10638
0.35682 0.05958 0.10563
0.35758 -0.12968 0.10775
0.35834 -0.02622 0.10806
0.35910 0.03920 0.10811
0.35986 -0.02090 0.10781
0.36062 -0.12734 0.10572
0.36138 0.00018 0.10616
0.36214 -0.03707 0.10864
0.36290 -0.04468 0.10852
0.36366 0.03122 0.10630
0.36442 -0.02298 0.10809
0.36518 -0.08851 0.10717
0.36594 -0.17863 0.10987
0.36670 0.02697 0.10882
0.36746 -0.09128 0.11089
0.36822 0.04351 0.10947
0.36898 -0.02452 0.10989
0.36974 -0.02473 0.11194
0.37050 0.07537 0.11173
0.37126 -0.03221 0.11130
0.37202 0.09402 0.11255
0.37277 -0.02750 0.11537
0.37353 0.07437 0.11366
0.37429 0.09305 0.11557
0.37505 0.01938 0.11354
0.37581 0.26604 0.11739
0.37657 -0.06967 0.11575
0.37733 0.00786 0.11541
0.37809 0.03261 0.11890
0.37885 -0.11393 0.11801
0.37961 0.13119 0.11952
0.38037 -0.15422 0.12180
0.38113 0.09002 0.12374
0.38189 -0.17889 0.12270
0.38265 0.07398 0.12187
0.38341 0.10107 0.12359
0.38417 0.02953 0.12119
0.38493 -0.05849 0.12474
0.38569 0.12422 0.12666
0.38645 -0.07040 0.12680
0.38721 -0.05603 0.12405
0.38797 0.12340 0.12859
0.38873 -0.11928 0.12851
0.38949 -0.09387 0.14556
0.39025 -0.12052 0.13210
0.39101 -0.06082 0.13155
0.39177 0.06754 0.13284
0.39252 -0.10072 0.13147
0.39328 -0.03945 0.13675
0.39404 0.02345 0.13565
0.39480 0.01634 0.13433
0.39556 0.11324 0.13778
0.39632 -0.16047 0.13926
0.39708 0.02671 0.14028
0.39784 -0.02239 0.14060
0.39860 0.05909 0.14187
0.39936 -0.09460 0.14513
0.40012 0.14547 0.14161
0.40088 -0.06870 0.14507
0.40164 -0.26633 0.14675
0.40240 0.01620 0.14582
0.40316 0.04975 0.14736
0.40392 -0.11616 0.14592
0.40468 -0.06972 0.28244
0.40544 -0.04451 0.14677
0.40620 0.08456 0.14835
0.40696 0.16967 0.15033
0.40772 0.02593 0.15282
0.40848 -0.02634 0.15168
0.40924 0.01901 0.15305
0.40999 -0.00904 0.15423
0.41075 0.08666 0.15344
0.41151 -0.10301 0.15330
0.41227 0.15155 0.15301
0.41303 -0.02723 0.15096
0.41379 0.06871 0.15432
0.41455 -0.15242 0.15604
0.41531 0.08761 0.15471
0.41607 -0.08031 0.15541
0.41683 -0.15379 0.15658
0.41759 -0.03571 0.15750
0.41835 0.06650 0.15861
0.41911 -0.02838 0.16054
0.41987 -0.26827 0.16032
0.42063 -0.14213 0.15858
0.42139 0.03468 0.16119
0.42215 -0.04857 0.16422
0.42291 -0.10949 0.16703
0.42367 0.11464 0.16511
0.42443 0.21514 0.17085
0.42519 -0.10549 0.17015
0.42594 -0.02333 0.17251
0.42670 -0.23422 0.17444
0.42746 0.12200 0.17644
0.42822 0.21732 0.17577
0.42898 0.07073 0.17917
0.42974 -0.03314 0.17636
0.43050 -0.19140 0.18304
0.43126 0.01532 0.18310
0.43202 -0.09281 0.18936
0.43278 0.21082 0.18733
0.43354 0.00827 0.18950
0.43430 -0.02994 0.19368
0.43506 0.08528 0.19824
