# Supplementary material for: De novo design of proteins housing excitonically coupled chlorophyll special pairs
Source: Nat Chem Biol. 2024 Jun 3;20(7):906–15. doi: 10.1038/s41589-024-01626-0 (PMC11213709; doi:10.1038/s41589-024-01626-0)
Supplement: Supplementary file 5 — Raw SAXS data for SP1, SP2 and SP3 apo proteins. [file 41589_2024_1626_MOESM5_ESM.zip › SAXS_data_Fig2/SP1_166uM/Buffer1/SP1_166uM_snap_00005.sub.1.dat]

0.01026 35.25303 9.05489
0.01102 35.05234 4.65656
0.01178 35.12323 3.46324
0.01254 32.06676 2.55637
0.01330 31.40265 2.05522
0.01406 30.28881 1.79537
0.01482 30.97471 1.53062
0.01558 30.10007 1.33463
0.01634 29.01607 1.21163
0.01710 30.15898 1.06769
0.01786 29.24621 1.04655
0.01862 30.61376 0.97352
0.01938 29.21065 0.91712
0.02014 28.87069 0.90730
0.02090 27.77489 0.83397
0.02166 28.57975 0.80350
0.02242 27.37513 0.75133
0.02318 27.53490 0.66898
0.02395 27.78174 0.68798
0.02471 27.17823 0.66862
0.02547 26.29798 0.64814
0.02623 27.17791 0.59907
0.02699 27.20696 0.60477
0.02775 26.36940 0.56696
0.02851 25.94689 0.54677
0.02927 25.22231 0.55762
0.03003 25.78263 0.52697
0.03079 25.05396 0.51800
0.03155 24.54066 0.50211
0.03231 24.25839 0.48670
0.03307 24.07570 0.47187
0.03383 23.43824 0.45559
0.03459 23.07108 0.45779
0.03535 23.84759 0.44499
0.03611 22.90014 0.44838
0.03687 22.65566 0.44479
0.03763 21.97112 0.41813
0.03839 21.52968 0.39787
0.03915 21.69468 0.39761
0.03991 21.17664 0.39880
0.04067 21.25750 0.39634
0.04143 20.18251 0.39064
0.04219 20.63419 0.38789
0.04295 19.72924 0.36472
0.04371 19.75752 0.37347
0.04447 19.16638 0.34911
0.04523 19.11690 0.34786
0.04599 18.41490 0.34507
0.04675 18.36619 0.35189
0.04751 17.87169 0.33807
0.04827 17.87393 0.32966
0.04903 17.18179 0.32691
0.04979 17.54270 0.32496
0.05055 16.56659 0.32280
0.05131 16.33330 0.31465
0.05207 16.02204 0.30570
0.05283 15.49129 0.30786
0.05359 15.80921 0.30432
0.05435 15.37822 0.30392
0.05511 15.25953 0.30178
0.05587 15.10045 0.29211
0.05663 14.16230 0.29534
0.05739 14.13127 0.28255
0.05815 14.02884 0.28496
0.05891 13.43374 0.27335
0.05967 13.56646 0.27372
0.06043 12.89910 0.28304
0.06119 12.89559 0.26880
0.06195 12.49567 0.25981
0.06271 12.18767 0.26260
0.06347 11.75558 0.26700
0.06423 11.73990 0.26182
0.06499 11.26042 0.25216
0.06575 11.02981 0.24902
0.06651 10.84454 0.24158
0.06727 10.78999 0.24521
0.06803 10.13984 0.24846
0.06879 10.24574 0.24654
0.06955 10.08140 0.24145
0.07031 9.75732 0.22979
0.07107 9.52976 0.23517
0.07183 9.00168 0.23194
0.07259 8.89707 0.22860
0.07335 8.83879 0.22567
0.07412 8.39989 0.21799
0.07488 8.06978 0.22002
0.07564 8.17661 0.21945
0.07640 7.56105 0.21555
0.07716 7.80840 0.21788
0.07792 7.18461 0.21305
0.07868 7.50519 0.21158
0.07944 6.89192 0.20742
0.08020 6.96268 0.20398
0.08096 6.57947 0.20664
0.08172 6.51644 0.20428
0.08248 6.13555 0.19310
0.08324 5.87544 0.19665
0.08400 5.97581 0.19565
0.08476 5.59408 0.20402
0.08552 5.60063 0.19944
0.08628 5.37668 0.20345
0.08704 4.98830 0.19976
0.08780 4.95962 0.19794
0.08856 4.86148 0.19803
0.08932 4.85767 0.20044
0.09008 4.50831 0.20652
0.09084 4.55738 0.20747
0.09160 4.45997 0.20207
0.09236 4.16532 0.20676
0.09312 4.12897 0.20975
0.09388 3.69724 0.20705
0.09464 3.75101 0.20490
0.09540 3.54060 0.19955
0.09616 3.40042 0.19887
0.09692 3.51293 0.19893
0.09768 3.30373 0.19745
0.09844 3.36898 0.19069
0.09920 3.26927 0.18885
0.09996 2.92194 0.19086
0.10072 2.70997 0.18862
0.10148 2.68772 0.18537
0.10224 2.57902 0.18351
0.10300 2.82633 0.18213
0.10376 2.35462 0.17815
0.10452 2.45871 0.17604
0.10528 2.12995 0.17357
0.10604 1.96699 0.17330
0.10680 2.16012 0.16843
0.10756 1.88539 0.17102
0.10832 1.71748 0.16857
0.10908 1.71020 0.17220
0.10984 1.68206 0.16889
0.11060 1.67123 0.16312
0.11136 1.50983 0.16687
0.11212 1.24931 0.16122
0.11288 1.53529 0.16207
0.11364 1.34468 0.16031
0.11440 1.22259 0.15943
0.11516 1.24290 0.15888
0.11592 1.28122 0.15637
0.11668 1.36304 0.15667
0.11744 1.00445 0.15521
0.11820 0.96056 0.15309
0.11896 1.00502 0.15284
0.11972 1.06321 0.15139
0.12048 0.88865 0.14883
0.12124 0.90066 0.14627
0.12200 0.67038 0.14810
0.12276 0.72796 0.14898
0.12352 0.74499 0.14816
0.12428 0.55322 0.14688
0.12504 0.64558 0.14438
0.12580 0.58010 0.14538
0.12656 0.51002 0.14489
0.12732 0.42159 0.14339
0.12808 0.42688 0.14262
0.12884 0.45672 0.14412
0.12960 0.37761 0.14230
0.13036 0.45962 0.13734
0.13112 0.37595 0.13680
0.13188 0.34219 0.13761
0.13264 0.48835 0.13829
0.13340 0.28648 0.13699
0.13416 0.24951 0.13771
0.13492 0.43999 0.13753
0.13568 0.34288 0.13338
0.13644 0.36433 0.13192
0.13720 0.24757 0.13182
0.13796 0.23445 0.13333
0.13873 0.19388 0.13206
0.13949 0.12960 0.13269
0.14025 0.15335 0.13170
0.14101 -0.00505 0.13127
0.14177 0.25599 0.13053
0.14253 0.01866 0.12716
0.14329 -0.06107 0.13017
0.14405 0.24360 0.12793
0.14481 0.14469 0.12904
0.14557 0.34138 0.12680
0.14633 0.06121 0.12700
0.14709 0.10879 0.12968
0.14785 0.10402 0.12583
0.14861 0.06776 0.12404
0.14937 0.12137 0.12717
0.15013 0.06541 0.12555
0.15089 -0.06863 0.12331
0.15165 0.22174 0.12501
0.15241 0.13748 0.12437
0.15317 0.09846 0.12180
0.15393 0.18356 0.12336
0.15469 0.00355 0.12487
0.15545 0.03411 0.12184
0.15621 -0.12250 0.12183
0.15697 -0.22984 0.12071
0.15773 0.13583 0.11981
0.15849 -0.10039 0.12033
0.15925 -0.13979 0.11852
0.16001 0.17511 0.11999
0.16077 0.12995 0.11866
0.16153 0.03761 0.11962
0.16229 -0.00539 0.11974
0.16305 0.15966 0.11864
0.16381 -0.02413 0.11696
0.16457 0.16840 0.11797
0.16533 0.00463 0.11617
0.16609 0.12974 0.11578
0.16685 0.14904 0.11696
0.16761 0.17149 0.11785
0.16837 0.04386 0.11753
0.16913 0.10320 0.11709
0.16989 0.23922 0.11638
0.17065 0.11840 0.11541
0.17141 0.19092 0.11477
0.17217 0.15083 0.11211
0.17293 0.16283 0.11709
0.17369 0.21923 0.11694
0.17445 0.07360 0.11993
0.17521 0.01716 0.11674
0.17597 0.04306 0.11728
0.17673 0.11966 0.11842
0.17749 0.22210 0.11910
0.17825 0.23536 0.11926
0.17901 0.15129 0.12083
0.17977 0.14474 0.11972
0.18053 0.20607 0.12403
0.18129 0.37120 0.12259
0.18205 0.22134 0.12303
0.18281 0.07757 0.12293
0.18357 0.35237 0.12485
0.18433 0.30101 0.12440
0.18509 0.32202 0.12338
0.18585 0.10382 0.12335
0.18661 0.22402 0.12535
0.18737 0.07188 0.12391
0.18813 0.22538 0.12747
0.18889 0.06236 0.12571
0.18965 0.31138 0.12576
0.19041 0.35132 0.12714
0.19117 0.28079 0.12640
0.19193 0.15775 0.12858
0.19269 0.29119 0.12737
0.19345 0.24675 0.12729
0.19421 0.28518 0.12763
0.19497 0.41939 0.12773
0.19573 0.34379 0.12924
0.19649 0.20324 0.12732
0.19725 0.21983 0.12838
0.19801 0.35882 0.12604
0.19877 0.24595 0.12852
0.19953 0.16854 0.12874
0.20029 0.26277 0.12926
0.20105 0.22953 0.13114
0.20181 0.31203 0.13029
0.20257 0.09259 0.13097
0.20333 0.13899 0.12680
0.20409 0.27576 0.12901
0.20485 0.35219 0.12860
0.20561 0.27069 0.12945
0.20637 0.25274 0.12899
0.20713 0.23180 0.12930
0.20789 0.48369 0.13112
0.20865 0.33310 0.13121
0.20941 0.42313 0.13089
0.21017 0.32183 0.12962
0.21093 0.23845 0.12781
0.21169 0.27795 0.13027
0.21245 0.13857 0.12934
0.21321 0.07608 0.12752
0.21397 0.16631 0.12751
0.21473 0.30157 0.12697
0.21549 0.33982 0.12791
0.21625 0.19020 0.12725
0.21701 0.19487 0.12701
0.21777 0.17328 0.12892
0.21853 0.28544 0.12995
0.21929 0.21485 0.12902
0.22005 0.17213 0.12733
0.22081 0.31723 0.12824
0.22157 0.42096 0.12824
0.22233 0.18346 0.12670
0.22309 0.20616 0.12884
0.22385 0.40296 0.12489
0.22461 0.10937 0.12354
0.22537 0.26855 0.12451
0.22613 0.19894 0.12388
0.22689 0.21154 0.12198
0.22765 0.13054 0.12430
0.22841 0.19572 0.12114
0.22917 0.14134 0.12156
0.22993 0.18480 0.12229
0.23069 0.05590 0.12254
0.23145 0.10948 0.12122
0.23221 0.18806 0.11987
0.23297 0.04415 0.11969
0.23373 0.06069 0.12011
0.23449 0.18388 0.11977
0.23525 0.06954 0.11915
0.23601 0.14943 0.11785
0.23677 0.08585 0.11944
0.23753 0.21561 0.11887
0.23829 0.08719 0.11594
0.23905 0.14340 0.11735
0.23981 0.11497 0.11565
0.24057 0.25012 0.11490
0.24133 0.11838 0.11448
0.24209 -0.01862 0.11624
0.24285 0.03481 0.11600
0.24361 0.22789 0.11333
0.24437 0.03632 0.11438
0.24513 0.08083 0.11550
0.24589 0.18100 0.11479
0.24665 0.14521 0.11102
0.24741 0.08630 0.11249
0.24817 0.11958 0.11080
0.24893 0.00752 0.11426
0.24969 0.14661 0.11106
0.25045 -0.02197 0.11210
0.25121 0.14111 0.11170
0.25197 0.13889 0.11048
0.25273 0.15918 0.11090
0.25349 0.15167 0.10894
0.25425 -0.09261 0.11059
0.25501 0.15530 0.10884
0.25577 0.05414 0.10854
0.25653 -0.02851 0.10743
0.25729 0.12708 0.10787
0.25805 -0.01163 0.10795
0.25881 0.14954 0.10782
0.25957 0.19792 0.10701
0.26033 0.11866 0.10671
0.26109 0.19471 0.10769
0.26185 0.20551 0.10667
0.26261 0.07627 0.10688
0.26337 0.00487 0.10671
0.26413 0.08690 0.10455
0.26489 0.06999 0.10721
0.26565 0.03789 0.10540
0.26641 0.18089 0.10415
0.26717 0.18970 0.10467
0.26793 0.11474 0.10646
0.26869 0.05032 0.10445
0.26945 0.16398 0.10403
0.27021 0.12723 0.10256
0.27097 0.07323 0.10388
0.27172 0.03416 0.10342
0.27248 -0.10703 0.10235
0.27324 0.01703 0.10167
0.27400 -0.06021 0.10295
0.27476 0.12955 0.10162
0.27552 0.14146 0.10169
0.27628 0.07873 0.10001
0.27704 0.18207 0.10048
0.27780 -0.03413 0.10116
0.27856 0.07060 0.10153
0.27932 0.09540 0.10007
0.28008 0.01316 0.09977
0.28084 -0.02444 0.10007
0.28160 0.04109 0.09961
0.28236 0.02529 0.09875
0.28312 0.01277 0.10038
0.28388 0.05776 0.09999
0.28464 0.13789 0.10084
0.28540 -0.11335 0.10041
0.28616 0.06003 0.09915
0.28692 -0.11697 0.09995
0.28768 0.18404 0.09818
0.28844 0.05539 0.09997
0.28920 -0.06290 0.09888
0.28996 0.09661 0.09794
0.29072 0.03147 0.09971
0.29148 0.06343 0.09922
0.29224 0.03972 0.10001
0.29300 -0.08126 0.09961
0.29376 0.01343 0.10104
0.29452 0.07440 0.10098
0.29528 0.01897 0.10102
0.29604 0.01846 0.10104
0.29680 -0.00666 0.09971
0.29756 0.00569 0.10030
0.29832 0.17353 0.10034
0.29908 -0.05016 0.10054
0.29984 0.01338 0.09925
0.30060 -0.00813 0.09995
0.30136 0.08679 0.09917
0.30212 -0.07575 0.10009
0.30288 0.04459 0.09776
0.30364 0.12808 0.09947
0.30440 -0.01504 0.09862
0.30516 -0.01183 0.09705
0.30592 0.02315 0.09959
0.30668 0.00198 0.09999
0.30744 0.14750 0.09866
0.30820 0.03583 0.09977
0.30896 0.01593 0.10005
0.30972 0.01192 0.10082
0.31048 -0.04879 0.09898
0.31124 0.01101 0.10120
0.31200 0.01434 0.10066
0.31276 0.00019 0.10041
0.31352 0.11699 0.10023
0.31428 0.02384 0.09999
0.31504 0.12284 0.10362
0.31580 0.06124 0.10346
0.31656 0.06149 0.10342
0.31732 -0.02249 0.10509
0.31808 -0.02986 0.10481
0.31883 0.10575 0.10594
0.31959 -0.06778 0.10545
0.32035 0.03613 0.10570
0.32111 0.05898 0.10548
0.32187 -0.12244 0.10484
0.32263 -0.06138 0.10417
0.32339 -0.00490 0.10684
0.32415 0.10885 0.10571
0.32491 0.11901 0.10586
0.32567 -0.21222 0.10493
0.32643 -0.02133 0.10596
0.32719 0.07114 0.10543
0.32795 -0.12320 0.10497
0.32871 0.13294 0.10548
0.32947 0.04265 0.10653
0.33023 -0.07754 0.10722
0.33099 0.00484 0.10720
0.33175 0.07157 0.10830
0.33251 -0.00630 0.10733
0.33327 0.01264 0.10803
0.33403 -0.15729 0.10835
0.33479 -0.06488 0.10665
0.33555 -0.00086 0.10775
0.33631 -0.03897 0.10882
0.33707 -0.15512 0.10970
0.33783 -0.01300 0.10840
0.33859 -0.04037 0.10931
0.33935 -0.19630 0.10720
0.34011 0.05562 0.10898
0.34087 -0.03384 0.10971
0.34163 0.01197 0.11041
0.34239 0.01433 0.11001
0.34315 0.10473 0.11055
0.34391 0.01296 0.11042
0.34467 -0.05721 0.10971
0.34543 0.02820 0.11061
0.34619 0.14754 0.11058
0.34695 0.00316 0.11048
0.34771 0.03216 0.11056
0.34847 -0.11841 0.11110
0.34922 0.11421 0.10967
0.34998 -0.13216 0.11013
0.35074 -0.05865 0.11142
0.35150 -0.14796 0.10971
0.35226 -0.25778 0.10638
0.35302 -0.04116 0.10523
0.35378 -0.11318 0.10550
0.35454 -0.05166 0.10325
0.35530 -0.02870 0.10646
0.35606 0.00608 0.10646
0.35682 0.00345 0.10798
0.35758 0.00510 0.10822
0.35834 -0.02378 0.10810
0.35910 -0.13291 0.10906
0.35986 -0.00312 0.10725
0.36062 0.05432 0.10789
0.36138 0.02199 0.10696
0.36214 0.05852 0.10642
0.36290 -0.06264 0.10697
0.36366 0.03718 0.10680
0.36442 0.07206 0.10667
0.36518 -0.13601 0.10842
0.36594 -0.09820 0.10942
0.36670 -0.00979 0.10920
0.36746 -0.06648 0.10969
0.36822 0.03747 0.11021
0.36898 0.01622 0.11154
0.36974 0.05844 0.11102
0.37050 -0.10700 0.11126
0.37126 -0.04890 0.11190
0.37202 -0.08092 0.11217
0.37277 0.07392 0.11336
0.37353 -0.07661 0.11432
0.37429 -0.00965 0.11605
0.37505 -0.20795 0.11418
0.37581 -0.17862 0.11692
0.37657 -0.20252 0.11791
0.37733 0.05033 0.11735
0.37809 0.09247 0.11856
0.37885 0.03780 0.12152
0.37961 -0.09073 0.11853
0.38037 0.17557 0.12203
0.38113 0.03552 0.12007
0.38189 0.04105 0.12311
0.38265 0.08247 0.12240
0.38341 0.10761 0.12408
0.38417 -0.10003 0.12194
0.38493 -0.14400 0.12351
0.38569 -0.03953 0.12625
0.38645 0.04177 0.12704
0.38721 -0.00291 0.12827
0.38797 0.06438 0.12823
0.38873 0.26122 0.12736
0.38949 -0.02782 0.13984
0.39025 -0.00631 0.13291
0.39101 -0.07514 0.13238
0.39177 -0.16717 0.13462
0.39252 -0.03700 0.13269
0.39328 0.01100 0.13272
0.39404 -0.20918 0.13428
0.39480 -0.10107 0.13730
0.39556 0.18117 0.13603
0.39632 -0.01781 0.14027
0.39708 -0.09683 0.13793
0.39784 -0.09705 0.14190
0.39860 -0.01183 0.14123
0.39936 0.07980 0.14049
0.40012 -0.09340 0.14006
0.40088 -0.15559 0.14062
0.40164 -0.03940 0.14379
0.40240 0.03552 0.14686
0.40316 -0.18249 0.14627
0.40392 -0.03506 0.14697
0.40468 -0.01597 0.25613
0.40544 -0.10984 0.14733
0.40620 -0.07429 0.14736
0.40696 -0.14731 0.14953
0.40772 0.21634 0.15208
0.40848 0.03226 0.14959
0.40924 0.00331 0.15210
0.40999 0.08990 0.15371
0.41075 -0.14102 0.15068
0.41151 -0.01291 0.15314
0.41227 0.08938 0.15515
0.41303 0.00184 0.15476
0.41379 0.14411 0.15194
0.41455 -0.13585 0.15487
0.41531 -0.12496 0.15675
0.41607 0.11145 0.15895
0.41683 0.15925 0.15734
0.41759 -0.07260 0.15559
0.41835 0.03686 0.16033
0.41911 -0.16215 0.16211
0.41987 0.11400 0.16166
0.42063 -0.01380 0.15921
0.42139 -0.00167 0.16346
0.42215 0.03349 0.16643
0.42291 -0.03624 0.16659
0.42367 0.11167 0.16611
0.42443 0.09104 0.17237
0.42519 -0.32377 0.16940
0.42594 0.08756 0.17495
0.42670 0.31371 0.17120
0.42746 0.25771 0.17299
0.42822 -0.07821 0.17522
0.42898 0.11236 0.17325
0.42974 0.01464 0.17819
0.43050 0.25849 0.18485
0.43126 -0.11245 0.18700
0.43202 0.07949 0.18585
0.43278 0.30572 0.18518
0.43354 -0.00077 0.19290
0.43430 -0.08269 0.19197
0.43506 -0.03843 0.19244
