# Supplementary material for: De novo design of proteins housing excitonically coupled chlorophyll special pairs
Source: Nat Chem Biol. 2024 Jun 3;20(7):906–15. doi: 10.1038/s41589-024-01626-0 (PMC11213709; doi:10.1038/s41589-024-01626-0)
Supplement: Supplementary file 5 — Raw SAXS data for SP1, SP2 and SP3 apo proteins. [file 41589_2024_1626_MOESM5_ESM.zip › SAXS_data_Fig2/SP1_166uM/Buffer1/SP1_166uM_snap_00002.sub.1.dat]

0.01026 32.36011 7.65082
0.01102 35.63094 4.82255
0.01178 36.31170 3.68323
0.01254 32.53184 2.46786
0.01330 29.13299 1.85556
0.01406 30.20251 1.63876
0.01482 29.46334 1.54062
0.01558 27.95239 1.28586
0.01634 30.26179 1.20396
0.01710 29.78684 1.07275
0.01786 28.07418 1.09147
0.01862 29.48396 0.97500
0.01938 28.60520 0.96041
0.02014 28.60881 0.90598
0.02090 27.65558 0.83941
0.02166 28.09367 0.77383
0.02242 28.70010 0.74286
0.02318 28.47948 0.70993
0.02395 27.74917 0.68554
0.02471 26.72584 0.65012
0.02547 27.45647 0.63300
0.02623 26.70819 0.62820
0.02699 26.10222 0.58989
0.02775 25.72958 0.56546
0.02851 25.74292 0.54247
0.02927 25.43266 0.55886
0.03003 25.03898 0.54996
0.03079 25.23976 0.51482
0.03155 24.60603 0.50226
0.03231 24.46443 0.49637
0.03307 24.28430 0.47635
0.03383 23.69682 0.46306
0.03459 23.67423 0.44879
0.03535 23.59038 0.44201
0.03611 22.74378 0.44673
0.03687 22.30891 0.41812
0.03763 21.95119 0.42587
0.03839 21.65803 0.40681
0.03915 21.79106 0.40013
0.03991 21.32645 0.40343
0.04067 20.68573 0.40353
0.04143 21.11389 0.38367
0.04219 20.70466 0.37522
0.04295 19.97428 0.37284
0.04371 18.92272 0.37049
0.04447 19.69321 0.36569
0.04523 19.19623 0.35577
0.04599 19.00070 0.35307
0.04675 17.86028 0.33596
0.04751 18.22352 0.33542
0.04827 17.65326 0.32848
0.04903 17.30548 0.32701
0.04979 17.63735 0.31699
0.05055 16.82575 0.32297
0.05131 16.40053 0.31197
0.05207 15.94034 0.30509
0.05283 15.59153 0.31756
0.05359 15.43363 0.30794
0.05435 15.18266 0.29612
0.05511 15.33399 0.29854
0.05587 14.76265 0.29308
0.05663 14.59893 0.28910
0.05739 13.89769 0.28038
0.05815 13.86840 0.28498
0.05891 13.47568 0.27385
0.05967 13.24885 0.27309
0.06043 12.83903 0.26948
0.06119 12.91829 0.26982
0.06195 12.46354 0.26391
0.06271 12.16215 0.26050
0.06347 11.91288 0.25808
0.06423 11.67267 0.26409
0.06499 11.43133 0.25340
0.06575 10.95973 0.24358
0.06651 10.95501 0.25282
0.06727 10.63634 0.24043
0.06803 10.40113 0.24435
0.06879 9.74186 0.24287
0.06955 9.59520 0.23506
0.07031 9.44767 0.23122
0.07107 9.16523 0.23631
0.07183 9.21522 0.23223
0.07259 8.72119 0.22413
0.07335 8.68810 0.22748
0.07412 8.35061 0.21901
0.07488 8.17995 0.22114
0.07564 7.87921 0.22278
0.07640 7.57631 0.21525
0.07716 7.49008 0.20915
0.07792 7.29115 0.21749
0.07868 7.07577 0.20786
0.07944 7.01843 0.20786
0.08020 6.64117 0.20550
0.08096 6.54315 0.20348
0.08172 6.41456 0.20227
0.08248 6.15920 0.20188
0.08324 6.04239 0.19566
0.08400 5.96869 0.19689
0.08476 5.87336 0.19845
0.08552 5.80711 0.20030
0.08628 5.32780 0.19743
0.08704 5.17337 0.19687
0.08780 5.34197 0.19882
0.08856 4.86985 0.19639
0.08932 4.58884 0.20370
0.09008 4.78631 0.20138
0.09084 4.38654 0.20544
0.09160 4.47227 0.20681
0.09236 4.02663 0.20237
0.09312 4.16431 0.21058
0.09388 3.96576 0.20692
0.09464 3.95881 0.20443
0.09540 3.62230 0.20346
0.09616 3.35695 0.20035
0.09692 3.33328 0.19942
0.09768 3.19271 0.19433
0.09844 3.22191 0.19164
0.09920 3.09294 0.19147
0.09996 3.13812 0.18939
0.10072 2.86349 0.18353
0.10148 2.98227 0.18231
0.10224 2.69381 0.18160
0.10300 2.71209 0.17960
0.10376 2.68803 0.17368
0.10452 2.37030 0.17852
0.10528 2.19755 0.17515
0.10604 1.76941 0.17092
0.10680 2.15388 0.16717
0.10756 2.22334 0.17066
0.10832 1.87750 0.16662
0.10908 1.75019 0.16670
0.10984 1.89792 0.16928
0.11060 1.85068 0.16545
0.11136 1.61845 0.16775
0.11212 1.40812 0.16384
0.11288 1.45541 0.16161
0.11364 1.34862 0.16036
0.11440 1.30429 0.15949
0.11516 1.25637 0.15827
0.11592 1.22989 0.15818
0.11668 1.12319 0.15529
0.11744 1.14104 0.15317
0.11820 0.95987 0.15485
0.11896 0.98632 0.15370
0.11972 1.03933 0.15026
0.12048 0.95097 0.15277
0.12124 1.09099 0.14797
0.12200 0.93728 0.14845
0.12276 0.93701 0.14682
0.12352 0.62487 0.15043
0.12428 0.80676 0.14507
0.12504 0.87358 0.14255
0.12580 0.63944 0.14379
0.12656 0.73906 0.14567
0.12732 0.62305 0.14286
0.12808 0.69321 0.14126
0.12884 0.46854 0.14068
0.12960 0.56614 0.14283
0.13036 0.29741 0.13790
0.13112 0.50508 0.13977
0.13188 0.27835 0.13887
0.13264 0.42425 0.13919
0.13340 0.47662 0.13802
0.13416 0.27091 0.13677
0.13492 0.50237 0.13730
0.13568 0.44861 0.13429
0.13644 0.41533 0.13128
0.13720 0.20920 0.13136
0.13796 0.43622 0.13225
0.13873 0.23453 0.13175
0.13949 0.18115 0.13217
0.14025 0.22315 0.13174
0.14101 0.27058 0.13011
0.14177 0.05528 0.13120
0.14253 0.16698 0.13017
0.14329 0.32899 0.12844
0.14405 0.20909 0.12715
0.14481 0.10565 0.12685
0.14557 0.06310 0.12595
0.14633 0.22469 0.12672
0.14709 0.23551 0.12626
0.14785 -0.06697 0.12646
0.14861 0.08167 0.12442
0.14937 0.09574 0.12606
0.15013 0.19041 0.12458
0.15089 0.08626 0.12289
0.15165 0.08485 0.12359
0.15241 0.10507 0.12178
0.15317 0.18268 0.12295
0.15393 -0.00150 0.12405
0.15469 0.07467 0.12442
0.15545 0.03794 0.12267
0.15621 0.18060 0.12100
0.15697 -0.01136 0.12099
0.15773 0.05072 0.12113
0.15849 0.20926 0.12025
0.15925 0.05466 0.12097
0.16001 0.13247 0.11895
0.16077 0.14458 0.12119
0.16153 0.08147 0.11908
0.16229 0.08169 0.11986
0.16305 0.18980 0.11728
0.16381 -0.02123 0.11718
0.16457 0.04220 0.11589
0.16533 0.15886 0.11756
0.16609 -0.03432 0.11974
0.16685 0.04494 0.11514
0.16761 0.17723 0.11636
0.16837 0.12434 0.11617
0.16913 0.18954 0.11478
0.16989 0.03507 0.11534
0.17065 0.13194 0.11510
0.17141 0.19235 0.11365
0.17217 0.30958 0.11316
0.17293 0.10833 0.11543
0.17369 0.15765 0.11539
0.17445 0.02424 0.11538
0.17521 0.05071 0.11668
0.17597 0.20349 0.11692
0.17673 0.11727 0.11623
0.17749 0.07661 0.11773
0.17825 0.23086 0.12005
0.17901 0.24912 0.11924
0.17977 0.16087 0.12103
0.18053 0.28864 0.12087
0.18129 0.22487 0.12182
0.18205 0.29344 0.12178
0.18281 0.34058 0.12340
0.18357 0.31439 0.12400
0.18433 0.31597 0.12426
0.18509 -0.05242 0.12256
0.18585 0.24646 0.12521
0.18661 0.17089 0.12471
0.18737 0.23604 0.12378
0.18813 0.32942 0.12640
0.18889 0.20342 0.12892
0.18965 0.06010 0.12727
0.19041 0.19660 0.12578
0.19117 0.22322 0.12734
0.19193 0.20048 0.12529
0.19269 0.30863 0.12489
0.19345 0.27350 0.12791
0.19421 0.22223 0.12686
0.19497 0.43578 0.12583
0.19573 0.38972 0.12947
0.19649 0.30024 0.12842
0.19725 0.41012 0.12937
0.19801 0.26432 0.12892
0.19877 0.21633 0.12937
0.19953 0.27755 0.12809
0.20029 0.37614 0.12870
0.20105 0.34052 0.12755
0.20181 -0.02587 0.12912
0.20257 0.33335 0.12866
0.20333 0.21572 0.12436
0.20409 0.26984 0.12678
0.20485 0.36387 0.12838
0.20561 0.16703 0.12850
0.20637 0.19671 0.12812
0.20713 0.32573 0.12965
0.20789 0.17108 0.13106
0.20865 0.39535 0.12856
0.20941 0.40842 0.12763
0.21017 0.18097 0.13027
0.21093 0.08745 0.12719
0.21169 0.12090 0.13145
0.21245 0.44666 0.12856
0.21321 0.33195 0.12872
0.21397 0.25920 0.12882
0.21473 0.16534 0.12997
0.21549 0.24612 0.12713
0.21625 0.23989 0.12721
0.21701 0.21710 0.12985
0.21777 0.10522 0.12757
0.21853 0.25404 0.12634
0.21929 0.21646 0.12825
0.22005 0.27277 0.12844
0.22081 0.35080 0.12586
0.22157 0.22045 0.12813
0.22233 0.21260 0.12708
0.22309 0.17966 0.12699
0.22385 0.24048 0.12583
0.22461 0.18504 0.12458
0.22537 0.14114 0.12493
0.22613 0.25554 0.12416
0.22689 0.30016 0.12311
0.22765 0.15584 0.12238
0.22841 0.17852 0.12265
0.22917 0.18536 0.12145
0.22993 0.19957 0.12117
0.23069 0.08609 0.12105
0.23145 0.32829 0.12124
0.23221 0.15485 0.12198
0.23297 0.11303 0.11940
0.23373 0.02803 0.12055
0.23449 0.16828 0.11781
0.23525 0.16457 0.12023
0.23601 0.16804 0.11758
0.23677 0.24007 0.11601
0.23753 0.04050 0.11732
0.23829 0.12523 0.11587
0.23905 0.11572 0.11605
0.23981 0.18744 0.11565
0.24057 0.12149 0.11460
0.24133 0.21668 0.11506
0.24209 -0.08520 0.11689
0.24285 0.05561 0.11518
0.24361 0.17939 0.11508
0.24437 0.14805 0.11319
0.24513 0.35379 0.11436
0.24589 0.18725 0.11319
0.24665 0.04308 0.11300
0.24741 0.12920 0.11290
0.24817 0.04478 0.11359
0.24893 0.15185 0.11429
0.24969 0.15910 0.11230
0.25045 0.23373 0.11079
0.25121 0.11244 0.11096
0.25197 0.15604 0.10968
0.25273 -0.01250 0.10917
0.25349 0.21282 0.11145
0.25425 0.11067 0.11145
0.25501 0.05773 0.10957
0.25577 0.18245 0.10893
0.25653 0.21789 0.10877
0.25729 0.27613 0.11123
0.25805 0.10199 0.10810
0.25881 0.02827 0.10689
0.25957 0.08182 0.10756
0.26033 0.11750 0.10748
0.26109 -0.03411 0.10699
0.26185 0.03993 0.10640
0.26261 0.20127 0.10556
0.26337 0.09304 0.10595
0.26413 0.05747 0.10465
0.26489 0.11331 0.10566
0.26565 0.07615 0.10382
0.26641 0.09184 0.10405
0.26717 0.06455 0.10423
0.26793 -0.03811 0.10215
0.26869 0.04396 0.10318
0.26945 0.10712 0.10425
0.27021 0.11465 0.10413
0.27097 -0.12746 0.10366
0.27172 0.07420 0.10215
0.27248 0.05829 0.10271
0.27324 -0.00546 0.10146
0.27400 0.02972 0.10098
0.27476 0.09051 0.10314
0.27552 -0.00013 0.10182
0.27628 0.03486 0.10100
0.27704 -0.05627 0.10158
0.27780 0.06011 0.10062
0.27856 0.06823 0.10082
0.27932 -0.01645 0.10001
0.28008 0.09131 0.10072
0.28084 0.05183 0.09892
0.28160 0.04176 0.10003
0.28236 0.03407 0.09943
0.28312 0.09517 0.09926
0.28388 0.03552 0.09898
0.28464 0.05983 0.09890
0.28540 0.02298 0.10019
0.28616 0.00746 0.10040
0.28692 -0.00649 0.09983
0.28768 0.04634 0.09900
0.28844 -0.09374 0.09939
0.28920 0.01550 0.09911
0.28996 0.07514 0.10203
0.29072 0.09358 0.09949
0.29148 0.11603 0.09975
0.29224 0.00493 0.10132
0.29300 -0.02463 0.09951
0.29376 0.05676 0.10070
0.29452 0.12591 0.10148
0.29528 0.16050 0.09973
0.29604 0.17836 0.10025
0.29680 0.06992 0.09947
0.29756 0.12792 0.10015
0.29832 -0.01880 0.09989
0.29908 0.04511 0.10036
0.29984 0.03089 0.09834
0.30060 -0.00305 0.10056
0.30136 0.15396 0.09909
0.30212 0.03811 0.09864
0.30288 0.01584 0.09955
0.30364 -0.08527 0.09844
0.30440 -0.02417 0.09862
0.30516 0.06763 0.09786
0.30592 -0.00752 0.09894
0.30668 0.09679 0.09929
0.30744 0.13339 0.10100
0.30820 0.01331 0.10147
0.30896 0.09981 0.10084
0.30972 -0.04363 0.10054
0.31048 0.02770 0.10068
0.31124 0.08314 0.10082
0.31200 -0.09150 0.10068
0.31276 -0.05828 0.09969
0.31352 -0.01000 0.10133
0.31428 -0.08619 0.09945
0.31504 0.07997 0.10249
0.31580 0.01059 0.10253
0.31656 -0.06101 0.10298
0.31732 -0.07946 0.10320
0.31808 0.15356 0.10477
0.31883 0.13309 0.10405
0.31959 -0.03082 0.10639
0.32035 0.05603 0.10566
0.32111 -0.03493 0.10580
0.32187 0.13405 0.10502
0.32263 -0.00539 0.10743
0.32339 0.09903 0.10796
0.32415 0.04809 0.10508
0.32491 -0.02167 0.10532
0.32567 -0.01804 0.10540
0.32643 0.04329 0.10685
0.32719 0.02190 0.10725
0.32795 -0.06882 0.10754
0.32871 -0.08517 0.10752
0.32947 0.03499 0.10580
0.33023 -0.02407 0.10709
0.33099 0.04141 0.10810
0.33175 0.07935 0.10750
0.33251 -0.03799 0.10778
0.33327 -0.03182 0.10750
0.33403 0.05082 0.10639
0.33479 -0.08912 0.10630
0.33555 0.15766 0.10641
0.33631 0.11837 0.10774
0.33707 -0.12253 0.10886
0.33783 -0.09053 0.10711
0.33859 -0.02917 0.10856
0.33935 -0.01910 0.10891
0.34011 -0.08308 0.10931
0.34087 0.01756 0.10925
0.34163 -0.01371 0.11102
0.34239 0.32921 0.11041
0.34315 -0.03981 0.10885
0.34391 -0.03410 0.11212
0.34467 -0.02527 0.10955
0.34543 -0.03186 0.11139
0.34619 0.01348 0.11178
0.34695 0.08732 0.11139
0.34771 -0.07449 0.11031
0.34847 0.01378 0.10980
0.34922 0.03271 0.11084
0.34998 0.02359 0.10949
0.35074 0.06202 0.10968
0.35150 -0.05451 0.10869
0.35226 0.05199 0.10729
0.35302 -0.10737 0.10677
0.35378 0.02129 0.10506
0.35454 0.00283 0.10495
0.35530 -0.02352 0.10501
0.35606 0.01304 0.10564
0.35682 -0.12727 0.10697
0.35758 -0.09635 0.10667
0.35834 -0.03783 0.10596
0.35910 0.06390 0.10743
0.35986 0.06130 0.10514
0.36062 0.01047 0.10592
0.36138 -0.01467 0.10843
0.36214 0.10475 0.10806
0.36290 0.01940 0.10798
0.36366 -0.16355 0.10735
0.36442 -0.10838 0.10632
0.36518 -0.02625 0.10677
0.36594 -0.13698 0.10808
0.36670 0.00855 0.10913
0.36746 0.09351 0.10963
0.36822 -0.05197 0.11087
0.36898 0.06072 0.11074
0.36974 0.14937 0.11065
0.37050 0.01840 0.11181
0.37126 -0.17170 0.11050
0.37202 0.00117 0.11116
0.37277 -0.03626 0.11337
0.37353 -0.02725 0.11541
0.37429 0.02919 0.11504
0.37505 0.10178 0.11554
0.37581 0.04861 0.11639
0.37657 -0.04485 0.11591
0.37733 -0.04384 0.11592
0.37809 0.01603 0.11750
0.37885 0.12341 0.11883
0.37961 -0.15696 0.11984
0.38037 -0.02031 0.12036
0.38113 0.05964 0.11990
0.38189 -0.06599 0.12166
0.38265 0.00926 0.12285
0.38341 0.04420 0.12426
0.38417 -0.01270 0.12549
0.38493 0.00045 0.12412
0.38569 -0.05348 0.12504
0.38645 0.06532 0.12458
0.38721 -0.09324 0.12894
0.38797 0.15494 0.12603
0.38873 0.04545 0.12904
0.38949 -0.01041 0.15076
0.39025 0.08397 0.13196
0.39101 0.09096 0.13322
0.39177 -0.03217 0.13154
0.39252 0.05212 0.13202
0.39328 -0.05648 0.13542
0.39404 0.15944 0.13507
0.39480 -0.08828 0.13590
0.39556 -0.07645 0.13822
0.39632 0.02789 0.13926
0.39708 -0.02276 0.13925
0.39784 0.06631 0.14352
0.39860 0.10002 0.14167
0.39936 0.22593 0.14231
0.40012 -0.01058 0.14286
0.40088 -0.09817 0.14234
0.40164 0.04047 0.14615
0.40240 -0.16948 0.14572
0.40316 0.02987 0.14875
0.40392 -0.21936 0.14708
0.40468 -0.00992 0.34245
0.40544 0.15724 0.14855
0.40620 0.12721 0.14879
0.40696 0.12487 0.15000
0.40772 -0.06223 0.15109
0.40848 0.02610 0.15428
0.40924 0.00649 0.15343
0.40999 -0.01008 0.15109
0.41075 -0.04577 0.15415
0.41151 -0.00404 0.15018
0.41227 -0.14626 0.15292
0.41303 0.21096 0.15776
0.41379 0.18208 0.15478
0.41455 -0.09842 0.15472
0.41531 -0.19860 0.15682
0.41607 0.05709 0.15513
0.41683 0.17752 0.16073
0.41759 -0.11054 0.15903
0.41835 0.17239 0.15495
0.41911 -0.07083 0.16291
0.41987 0.07813 0.15914
0.42063 -0.03797 0.15700
0.42139 0.18469 0.16571
0.42215 -0.03878 0.16626
0.42291 0.33159 0.16247
0.42367 0.08795 0.16445
0.42443 0.08668 0.17019
0.42519 -0.06042 0.16666
0.42594 0.10906 0.17179
0.42670 0.01684 0.17522
0.42746 -0.02891 0.17729
0.42822 0.15984 0.18010
0.42898 -0.15855 0.17899
0.42974 0.13255 0.17762
0.43050 0.21299 0.17944
0.43126 0.06306 0.18284
0.43202 0.10047 0.18534
0.43278 0.03926 0.18409
0.43354 -0.00994 0.18874
0.43430 0.20302 0.19151
0.43506 0.14115 0.19351
