# Supplementary material for: De novo design of proteins housing excitonically coupled chlorophyll special pairs
Source: Nat Chem Biol. 2024 Jun 3;20(7):906–15. doi: 10.1038/s41589-024-01626-0 (PMC11213709; doi:10.1038/s41589-024-01626-0)
Supplement: Supplementary file 5 — Raw SAXS data for SP1, SP2 and SP3 apo proteins. [file 41589_2024_1626_MOESM5_ESM.zip › SAXS_data_Fig2/SP1_166uM/Buffer1/SP1_166uM_snap_00003.sub.1.dat]

0.01026 31.90953 8.47937
0.01102 31.95985 4.51795
0.01178 29.17444 3.55467
0.01254 32.24651 2.55465
0.01330 30.91823 2.03648
0.01406 31.84962 1.61470
0.01482 31.20127 1.55180
0.01558 31.33376 1.36185
0.01634 29.16733 1.15727
0.01710 29.58668 1.13765
0.01786 29.54331 1.04624
0.01862 28.86859 0.95285
0.01938 28.66721 0.93899
0.02014 29.19070 0.88624
0.02090 27.60273 0.78577
0.02166 28.16259 0.76142
0.02242 27.68651 0.74228
0.02318 27.89080 0.72635
0.02395 27.72812 0.68691
0.02471 27.48895 0.66983
0.02547 27.09376 0.62000
0.02623 26.68577 0.60948
0.02699 27.16132 0.58757
0.02775 25.96022 0.56314
0.02851 26.09004 0.58280
0.02927 25.67311 0.56602
0.03003 25.96002 0.54465
0.03079 25.03293 0.50915
0.03155 24.33228 0.49925
0.03231 24.35942 0.49995
0.03307 24.62287 0.49114
0.03383 23.87461 0.48586
0.03459 23.23469 0.44906
0.03535 22.64200 0.44502
0.03611 23.12784 0.43495
0.03687 22.71198 0.43997
0.03763 22.11626 0.42500
0.03839 21.53045 0.41361
0.03915 21.77398 0.40602
0.03991 20.92270 0.40470
0.04067 21.25233 0.40040
0.04143 20.89284 0.38794
0.04219 20.51615 0.37996
0.04295 19.78360 0.37659
0.04371 19.39689 0.36888
0.04447 19.05264 0.36440
0.04523 18.56863 0.34817
0.04599 18.55638 0.35802
0.04675 18.22009 0.34024
0.04751 17.97329 0.33898
0.04827 17.41079 0.32583
0.04903 17.77059 0.32373
0.04979 17.20935 0.32300
0.05055 16.93896 0.31930
0.05131 15.95875 0.32475
0.05207 16.13555 0.31398
0.05283 15.78040 0.31105
0.05359 15.21562 0.31143
0.05435 15.52374 0.29682
0.05511 14.97754 0.30129
0.05587 14.58733 0.29673
0.05663 14.93063 0.29231
0.05739 13.83921 0.28376
0.05815 13.89575 0.28650
0.05891 13.57774 0.27625
0.05967 13.05521 0.27403
0.06043 12.80923 0.27657
0.06119 12.92105 0.27722
0.06195 12.33249 0.27225
0.06271 11.97407 0.26192
0.06347 11.54621 0.26082
0.06423 11.49316 0.25994
0.06499 11.39038 0.25440
0.06575 11.19191 0.24999
0.06651 10.71141 0.24862
0.06727 10.14535 0.25162
0.06803 10.05270 0.23760
0.06879 10.02505 0.23515
0.06955 9.66624 0.23599
0.07031 9.45400 0.23540
0.07107 9.43245 0.23666
0.07183 9.16027 0.23334
0.07259 8.81189 0.22854
0.07335 8.57853 0.22824
0.07412 8.52692 0.21742
0.07488 8.27409 0.22376
0.07564 8.00039 0.21828
0.07640 7.87036 0.21722
0.07716 7.57371 0.21658
0.07792 7.52844 0.21273
0.07868 7.27960 0.21578
0.07944 6.93755 0.21120
0.08020 6.70761 0.20385
0.08096 6.48097 0.20326
0.08172 6.47179 0.20147
0.08248 6.17519 0.19852
0.08324 5.98246 0.20020
0.08400 5.76430 0.19881
0.08476 5.47459 0.20531
0.08552 5.53933 0.19799
0.08628 5.49897 0.20259
0.08704 4.93294 0.20261
0.08780 5.01137 0.19749
0.08856 4.88221 0.19574
0.08932 4.85880 0.20181
0.09008 4.44353 0.20184
0.09084 4.65295 0.20556
0.09160 4.25490 0.20808
0.09236 4.15115 0.20317
0.09312 4.07114 0.20950
0.09388 4.07483 0.20133
0.09464 3.57851 0.20180
0.09540 3.81025 0.20350
0.09616 3.53923 0.20349
0.09692 3.13317 0.19452
0.09768 3.10618 0.19355
0.09844 3.48315 0.19740
0.09920 3.05740 0.18814
0.09996 3.19234 0.19197
0.10072 3.07584 0.18879
0.10148 2.78335 0.18758
0.10224 2.60018 0.18488
0.10300 2.62310 0.17902
0.10376 2.46113 0.17699
0.10452 2.40888 0.17697
0.10528 2.08371 0.17503
0.10604 2.20676 0.17009
0.10680 1.97188 0.16877
0.10756 1.82319 0.17048
0.10832 1.82968 0.16738
0.10908 1.83751 0.16713
0.10984 1.72253 0.16841
0.11060 1.60252 0.16984
0.11136 1.56799 0.16565
0.11212 1.56155 0.16690
0.11288 1.36383 0.16122
0.11364 1.34405 0.16177
0.11440 1.17945 0.16292
0.11516 1.32500 0.15950
0.11592 1.14807 0.15621
0.11668 1.19957 0.15682
0.11744 1.01826 0.15713
0.11820 1.07037 0.15272
0.11896 1.04407 0.15335
0.11972 0.74098 0.15151
0.12048 0.77533 0.15119
0.12124 0.85014 0.14950
0.12200 0.80923 0.15149
0.12276 0.80743 0.14634
0.12352 0.50043 0.14797
0.12428 0.61862 0.14661
0.12504 0.63921 0.14765
0.12580 0.50528 0.14410
0.12656 0.58817 0.14453
0.12732 0.52137 0.14217
0.12808 0.48092 0.13987
0.12884 0.53309 0.14116
0.12960 0.34123 0.14423
0.13036 0.45573 0.14142
0.13112 0.37226 0.13719
0.13188 0.29885 0.13784
0.13264 0.31681 0.13894
0.13340 0.27000 0.13681
0.13416 0.20023 0.13487
0.13492 0.26489 0.13207
0.13568 0.31470 0.13639
0.13644 0.43423 0.13229
0.13720 0.18897 0.13072
0.13796 0.31520 0.13289
0.13873 0.50096 0.13204
0.13949 0.25058 0.13048
0.14025 0.10565 0.12987
0.14101 0.07854 0.13112
0.14177 0.14030 0.12968
0.14253 0.10876 0.12818
0.14329 0.00442 0.12926
0.14405 0.05326 0.12969
0.14481 0.18746 0.12789
0.14557 -0.07320 0.12867
0.14633 0.10488 0.12685
0.14709 0.16545 0.12743
0.14785 -0.03203 0.12848
0.14861 -0.02832 0.12558
0.14937 0.06298 0.12602
0.15013 0.05000 0.12367
0.15089 0.10575 0.12476
0.15165 0.19072 0.12425
0.15241 0.20761 0.12411
0.15317 0.05916 0.12532
0.15393 -0.04337 0.12495
0.15469 0.13647 0.12277
0.15545 0.07536 0.12244
0.15621 -0.10509 0.12245
0.15697 0.00894 0.12166
0.15773 0.06042 0.12233
0.15849 -0.08265 0.11979
0.15925 -0.08306 0.11913
0.16001 -0.03157 0.11953
0.16077 -0.05249 0.12042
0.16153 0.07324 0.11939
0.16229 -0.03477 0.12094
0.16305 0.06919 0.11719
0.16381 0.07061 0.11822
0.16457 0.09978 0.11869
0.16533 0.05552 0.11744
0.16609 0.15442 0.11774
0.16685 0.16353 0.11687
0.16761 0.07122 0.11623
0.16837 0.06926 0.11485
0.16913 0.14056 0.11731
0.16989 -0.03372 0.11588
0.17065 0.09068 0.11595
0.17141 0.12686 0.11461
0.17217 0.10227 0.11489
0.17293 0.02480 0.11524
0.17369 0.08053 0.11657
0.17445 0.09914 0.11617
0.17521 0.16290 0.11649
0.17597 0.03364 0.11639
0.17673 0.10422 0.11631
0.17749 0.20593 0.11989
0.17825 0.13996 0.11802
0.17901 0.17619 0.11917
0.17977 0.25512 0.12094
0.18053 0.03071 0.12025
0.18129 0.01769 0.12118
0.18205 0.22125 0.12157
0.18281 0.11113 0.12463
0.18357 0.14572 0.12411
0.18433 0.24745 0.12423
0.18509 0.21435 0.12453
0.18585 0.13243 0.12429
0.18661 0.11329 0.12426
0.18737 0.17789 0.12286
0.18813 0.16926 0.12534
0.18889 0.10214 0.12679
0.18965 0.23121 0.12554
0.19041 0.25396 0.12665
0.19117 0.13761 0.12770
0.19193 0.17976 0.12701
0.19269 0.23268 0.12737
0.19345 0.28768 0.12704
0.19421 0.28777 0.12848
0.19497 0.23394 0.12556
0.19573 0.17147 0.12927
0.19649 0.20304 0.12901
0.19725 0.28607 0.12925
0.19801 0.17559 0.13042
0.19877 0.16462 0.13001
0.19953 0.27453 0.12777
0.20029 0.17344 0.12880
0.20105 0.11234 0.12985
0.20181 0.32607 0.13003
0.20257 0.06931 0.13098
0.20333 0.13198 0.12812
0.20409 0.00310 0.12866
0.20485 0.15754 0.12985
0.20561 0.13815 0.12994
0.20637 0.24271 0.12907
0.20713 0.24511 0.12807
0.20789 0.13735 0.12922
0.20865 0.18854 0.12888
0.20941 0.15772 0.12739
0.21017 0.15871 0.12993
0.21093 0.15881 0.12689
0.21169 0.05827 0.13124
0.21245 0.17875 0.12758
0.21321 0.21993 0.12818
0.21397 0.30022 0.12965
0.21473 0.27260 0.13021
0.21549 0.23390 0.13052
0.21625 0.16708 0.12797
0.21701 0.31921 0.12899
0.21777 0.24518 0.12781
0.21853 0.30905 0.12766
0.21929 0.04436 0.12842
0.22005 0.08990 0.12846
0.22081 -0.01268 0.12722
0.22157 0.14973 0.12586
0.22233 0.25385 0.12701
0.22309 0.28294 0.12625
0.22385 0.23021 0.12659
0.22461 0.07329 0.12428
0.22537 0.19314 0.12570
0.22613 0.33025 0.12385
0.22689 0.39286 0.12451
0.22765 0.16100 0.12292
0.22841 0.22794 0.12298
0.22917 0.23603 0.12239
0.22993 0.18554 0.12119
0.23069 0.12520 0.11985
0.23145 0.22581 0.12173
0.23221 -0.01777 0.12114
0.23297 0.08193 0.12054
0.23373 0.00249 0.12117
0.23449 0.24428 0.11851
0.23525 -0.00757 0.12032
0.23601 0.27091 0.11945
0.23677 0.23415 0.11858
0.23753 0.18784 0.11709
0.23829 0.04303 0.11542
0.23905 0.01935 0.11671
0.23981 0.17839 0.11444
0.24057 0.10608 0.11484
0.24133 0.03135 0.11235
0.24209 0.09629 0.11405
0.24285 0.27654 0.11426
0.24361 0.19420 0.11591
0.24437 0.06647 0.11498
0.24513 0.16311 0.11420
0.24589 0.08762 0.11292
0.24665 0.07067 0.11177
0.24741 0.14114 0.11366
0.24817 0.09027 0.11054
0.24893 0.14975 0.11399
0.24969 0.13298 0.11094
0.25045 0.08681 0.11016
0.25121 0.04888 0.11050
0.25197 0.02990 0.11108
0.25273 0.10689 0.11099
0.25349 -0.03997 0.11131
0.25425 0.03569 0.10780
0.25501 0.21613 0.10905
0.25577 0.18006 0.10835
0.25653 -0.00191 0.10766
0.25729 0.20465 0.10923
0.25805 0.13739 0.10837
0.25881 0.03252 0.10756
0.25957 0.05904 0.10794
0.26033 -0.13144 0.10837
0.26109 0.06862 0.10758
0.26185 0.11313 0.10689
0.26261 0.11901 0.10631
0.26337 0.02082 0.10633
0.26413 -0.01518 0.10446
0.26489 0.07052 0.10448
0.26565 0.03030 0.10524
0.26641 0.07794 0.10570
0.26717 0.05284 0.10589
0.26793 0.15871 0.10446
0.26869 0.01237 0.10345
0.26945 0.19750 0.10311
0.27021 0.09400 0.10178
0.27097 -0.02557 0.10457
0.27172 0.16629 0.10428
0.27248 0.00794 0.10299
0.27324 0.07842 0.10285
0.27400 0.09763 0.10284
0.27476 0.10339 0.10198
0.27552 0.00095 0.10111
0.27628 0.09310 0.10240
0.27704 -0.01497 0.10091
0.27780 -0.04601 0.10142
0.27856 0.12519 0.10057
0.27932 -0.09641 0.09996
0.28008 0.07014 0.09891
0.28084 -0.00069 0.09901
0.28160 0.01026 0.10057
0.28236 0.00845 0.09986
0.28312 -0.01488 0.09869
0.28388 0.00850 0.09940
0.28464 0.04821 0.09998
0.28540 0.01473 0.09988
0.28616 0.03236 0.09954
0.28692 0.01300 0.09956
0.28768 0.08119 0.09859
0.28844 0.04307 0.10176
0.28920 0.05647 0.09895
0.28996 -0.01193 0.09879
0.29072 0.08933 0.10046
0.29148 0.00596 0.09958
0.29224 -0.06284 0.10063
0.29300 -0.00606 0.09872
0.29376 0.03970 0.10095
0.29452 0.15397 0.10042
0.29528 -0.01968 0.10027
0.29604 -0.00090 0.09998
0.29680 0.19941 0.09881
0.29756 -0.02550 0.09962
0.29832 -0.03503 0.09809
0.29908 0.01340 0.09953
0.29984 -0.01622 0.09950
0.30060 -0.02495 0.09893
0.30136 0.11772 0.09914
0.30212 0.02841 0.09869
0.30288 0.00017 0.09805
0.30364 0.06609 0.09817
0.30440 -0.01142 0.09855
0.30516 -0.02905 0.09732
0.30592 0.00350 0.09792
0.30668 -0.01106 0.10004
0.30744 0.02656 0.10019
0.30820 0.03133 0.10127
0.30896 -0.01492 0.10085
0.30972 0.00483 0.10123
0.31048 0.06559 0.10051
0.31124 0.03886 0.10103
0.31200 -0.03430 0.10006
0.31276 -0.02186 0.10038
0.31352 0.01367 0.10234
0.31428 -0.01988 0.10109
0.31504 0.00901 0.10331
0.31580 -0.06191 0.10421
0.31656 0.00786 0.10433
0.31732 -0.01786 0.10429
0.31808 -0.10337 0.10524
0.31883 0.03596 0.10552
0.31959 0.02917 0.10508
0.32035 -0.10970 0.10462
0.32111 0.00303 0.10417
0.32187 0.00049 0.10532
0.32263 0.07570 0.10553
0.32339 -0.14839 0.10738
0.32415 -0.01811 0.10818
0.32491 -0.10105 0.10659
0.32567 0.01638 0.10742
0.32643 0.03695 0.10707
0.32719 0.02637 0.10754
0.32795 -0.04559 0.10684
0.32871 0.01354 0.10702
0.32947 -0.18331 0.10647
0.33023 0.08035 0.10760
0.33099 -0.11678 0.10655
0.33175 0.03172 0.10611
0.33251 -0.13658 0.10790
0.33327 0.02350 0.10853
0.33403 0.02611 0.10836
0.33479 -0.12629 0.10766
0.33555 0.05278 0.10847
0.33631 0.01508 0.10826
0.33707 -0.04206 0.10881
0.33783 0.03100 0.10879
0.33859 0.02558 0.10867
0.33935 -0.01104 0.10742
0.34011 -0.02664 0.10925
0.34087 -0.06458 0.10988
0.34163 -0.01408 0.10844
0.34239 -0.02078 0.10883
0.34315 0.05422 0.10986
0.34391 -0.01011 0.10929
0.34467 -0.02737 0.10877
0.34543 0.03388 0.11246
0.34619 -0.08931 0.11010
0.34695 -0.07060 0.11010
0.34771 0.10282 0.11121
0.34847 -0.16116 0.11030
0.34922 -0.07201 0.11006
0.34998 -0.15781 0.11028
0.35074 0.00374 0.10938
0.35150 -0.06075 0.10841
0.35226 -0.00005 0.10738
0.35302 -0.15321 0.10576
0.35378 -0.03254 0.10651
0.35454 -0.12523 0.10468
0.35530 -0.05723 0.10724
0.35606 -0.06074 0.10635
0.35682 -0.04792 0.10510
0.35758 -0.02009 0.10801
0.35834 0.04423 0.10756
0.35910 -0.15367 0.10631
0.35986 0.08881 0.10748
0.36062 -0.18046 0.10772
0.36138 -0.05487 0.10814
0.36214 0.00824 0.10692
0.36290 -0.10942 0.10788
0.36366 0.12725 0.10792
0.36442 -0.07760 0.10740
0.36518 -0.06699 0.10764
0.36594 -0.09195 0.10917
0.36670 -0.03730 0.10766
0.36746 0.06028 0.10909
0.36822 -0.03210 0.11052
0.36898 -0.01080 0.11119
0.36974 -0.13695 0.11046
0.37050 0.06592 0.11100
0.37126 -0.16899 0.11222
0.37202 0.07262 0.11292
0.37277 -0.09402 0.11268
0.37353 0.02174 0.11639
0.37429 0.09049 0.11595
0.37505 -0.08282 0.11620
0.37581 -0.07968 0.11594
0.37657 0.00162 0.11582
0.37733 -0.03286 0.11653
0.37809 -0.08634 0.11663
0.37885 -0.20725 0.11788
0.37961 0.02450 0.11989
0.38037 0.00983 0.12175
0.38113 -0.01923 0.12055
0.38189 -0.12699 0.12348
0.38265 -0.10251 0.12176
0.38341 -0.08350 0.12598
0.38417 -0.20118 0.12493
0.38493 -0.00190 0.12465
0.38569 0.01200 0.12541
0.38645 -0.09935 0.12594
0.38721 -0.15357 0.12948
0.38797 0.13053 0.12729
0.38873 0.03263 0.13031
0.38949 0.09759 0.15940
0.39025 0.17211 0.13134
0.39101 -0.09764 0.13007
0.39177 -0.05689 0.13249
0.39252 -0.14429 0.13160
0.39328 -0.07116 0.13292
0.39404 -0.08638 0.13759
0.39480 0.08813 0.13933
0.39556 0.08948 0.13650
0.39632 -0.04298 0.13891
0.39708 -0.00962 0.13796
0.39784 -0.20737 0.14012
0.39860 0.02108 0.14211
0.39936 0.14259 0.14334
0.40012 -0.00243 0.14299
0.40088 0.03487 0.14392
0.40164 -0.14512 0.14626
0.40240 0.08641 0.14366
0.40316 0.06990 0.14639
0.40392 0.05784 0.14717
0.40468 0.05938 0.29417
0.40544 0.00526 0.14867
0.40620 -0.08813 0.15046
0.40696 0.00185 0.15121
0.40772 -0.04893 0.14924
0.40848 0.04080 0.15303
0.40924 0.02985 0.15257
0.40999 0.06708 0.15176
0.41075 -0.04124 0.15304
0.41151 0.12465 0.15374
0.41227 0.13524 0.15270
0.41303 0.11874 0.15645
0.41379 -0.01278 0.15294
0.41455 0.17586 0.15690
0.41531 0.22484 0.15580
0.41607 0.07516 0.15723
0.41683 -0.02864 0.15655
0.41759 -0.04262 0.16075
0.41835 -0.06609 0.16046
0.41911 0.03815 0.15780
0.41987 -0.37819 0.15824
0.42063 0.05760 0.15835
0.42139 -0.08091 0.16508
0.42215 -0.02934 0.16271
0.42291 0.07371 0.16871
0.42367 0.02043 0.16029
0.42443 -0.04126 0.16772
0.42519 0.23490 0.17009
0.42594 0.00703 0.16828
0.42670 -0.03951 0.17446
0.42746 -0.00367 0.17486
0.42822 -0.03389 0.17608
0.42898 0.01429 0.18096
0.42974 -0.39979 0.17922
0.43050 -0.14239 0.18701
0.43126 0.02224 0.18885
0.43202 0.06621 0.18659
0.43278 0.08389 0.18739
0.43354 0.03233 0.19609
0.43430 0.04489 0.19408
0.43506 0.18424 0.19438
