# Supplementary material for: De novo design of proteins housing excitonically coupled chlorophyll special pairs
Source: Nat Chem Biol. 2024 Jun 3;20(7):906–15. doi: 10.1038/s41589-024-01626-0 (PMC11213709; doi:10.1038/s41589-024-01626-0)
Supplement: Supplementary file 5 — Raw SAXS data for SP1, SP2 and SP3 apo proteins. [file 41589_2024_1626_MOESM5_ESM.zip › SAXS_data_Fig2/SP1_166uM/Buffer1/SP1_166uM_snap_00028.sub.1.dat]

0.01026 41.89523 8.04283
0.01102 36.20005 4.43065
0.01178 32.14279 3.48000
0.01254 31.02838 2.56186
0.01330 31.89425 1.93611
0.01406 32.18947 1.67657
0.01482 28.90772 1.53831
0.01558 31.77658 1.43784
0.01634 30.84942 1.18844
0.01710 30.72264 1.13721
0.01786 29.82037 1.10264
0.01862 31.01610 1.01484
0.01938 30.49693 0.92195
0.02014 30.07581 0.88907
0.02090 29.32635 0.82751
0.02166 30.21436 0.78973
0.02242 29.41625 0.75399
0.02318 29.63948 0.74472
0.02395 29.11318 0.70361
0.02471 28.27442 0.65893
0.02547 27.66315 0.62941
0.02623 28.29971 0.63180
0.02699 27.84112 0.59294
0.02775 26.01873 0.59348
0.02851 26.83108 0.57087
0.02927 25.97397 0.53866
0.03003 26.53321 0.53942
0.03079 26.26358 0.52171
0.03155 25.32064 0.51194
0.03231 25.53879 0.48275
0.03307 24.75658 0.47721
0.03383 24.14420 0.46394
0.03459 24.66450 0.46940
0.03535 23.77493 0.46916
0.03611 23.26174 0.45540
0.03687 23.36073 0.44376
0.03763 23.38952 0.42404
0.03839 22.56291 0.41251
0.03915 21.83359 0.41181
0.03991 22.06666 0.40551
0.04067 21.16992 0.38905
0.04143 20.96593 0.39012
0.04219 20.74238 0.38430
0.04295 20.29699 0.38087
0.04371 20.52848 0.37025
0.04447 19.57558 0.37505
0.04523 19.48036 0.35826
0.04599 19.05129 0.35254
0.04675 18.93385 0.32573
0.04751 18.46563 0.33577
0.04827 18.33026 0.33530
0.04903 17.48535 0.32544
0.04979 17.63653 0.31688
0.05055 17.11502 0.32405
0.05131 16.91301 0.32062
0.05207 16.14710 0.31647
0.05283 16.26355 0.31616
0.05359 16.10212 0.30898
0.05435 15.40122 0.30205
0.05511 14.72530 0.29655
0.05587 14.67206 0.29141
0.05663 14.28530 0.28591
0.05739 14.11427 0.28417
0.05815 14.00401 0.28217
0.05891 13.64030 0.27807
0.05967 13.15459 0.27539
0.06043 12.89984 0.26704
0.06119 12.30426 0.27028
0.06195 12.42356 0.26824
0.06271 12.25785 0.26342
0.06347 11.82750 0.25882
0.06423 11.49823 0.25904
0.06499 11.40880 0.25885
0.06575 10.93239 0.25050
0.06651 10.76261 0.24917
0.06727 10.67241 0.24869
0.06803 10.38179 0.24624
0.06879 10.09961 0.24182
0.06955 10.11629 0.24066
0.07031 9.48777 0.23964
0.07107 9.30942 0.23194
0.07183 9.23841 0.22692
0.07259 8.71943 0.22896
0.07335 9.09698 0.22731
0.07412 8.34696 0.22083
0.07488 8.03916 0.21729
0.07564 7.94777 0.22137
0.07640 8.00973 0.21612
0.07716 7.35271 0.21644
0.07792 7.39024 0.21115
0.07868 7.34446 0.21163
0.07944 6.82808 0.20689
0.08020 6.84058 0.20625
0.08096 6.38292 0.20454
0.08172 6.64181 0.20312
0.08248 5.97046 0.19991
0.08324 5.99732 0.19877
0.08400 5.78126 0.20339
0.08476 5.68037 0.20002
0.08552 5.38232 0.20176
0.08628 5.48933 0.20108
0.08704 5.21630 0.19880
0.08780 4.97090 0.19627
0.08856 4.88235 0.19854
0.08932 4.64673 0.20013
0.09008 4.61071 0.20625
0.09084 4.42590 0.20097
0.09160 4.15775 0.20449
0.09236 4.07007 0.20991
0.09312 4.27985 0.20932
0.09388 3.86945 0.20456
0.09464 3.94165 0.20359
0.09540 3.74736 0.19980
0.09616 3.47830 0.19490
0.09692 3.66017 0.20008
0.09768 3.18515 0.19247
0.09844 3.30128 0.18993
0.09920 3.07534 0.19152
0.09996 2.94545 0.19002
0.10072 2.93939 0.18791
0.10148 2.79449 0.18599
0.10224 2.61764 0.18200
0.10300 2.35459 0.17973
0.10376 2.45070 0.17693
0.10452 2.33000 0.17462
0.10528 2.19287 0.17452
0.10604 2.17589 0.17214
0.10680 2.21702 0.16832
0.10756 2.04906 0.16990
0.10832 1.90115 0.16752
0.10908 1.79584 0.17012
0.10984 1.70332 0.16872
0.11060 1.64600 0.16688
0.11136 1.68431 0.16573
0.11212 1.54234 0.16490
0.11288 1.54695 0.16446
0.11364 1.29887 0.15768
0.11440 1.42975 0.16078
0.11516 1.18267 0.15838
0.11592 1.08242 0.15571
0.11668 1.26120 0.15823
0.11744 1.07854 0.15555
0.11820 0.91083 0.15335
0.11896 1.03197 0.14904
0.11972 1.01252 0.15186
0.12048 1.03903 0.15584
0.12124 0.87254 0.15023
0.12200 0.85225 0.14904
0.12276 0.92937 0.14869
0.12352 0.95233 0.14514
0.12428 0.64470 0.14559
0.12504 0.50962 0.14449
0.12580 0.69401 0.14314
0.12656 0.81266 0.14209
0.12732 0.69837 0.14300
0.12808 0.62687 0.14318
0.12884 0.41905 0.14132
0.12960 0.29628 0.14029
0.13036 0.36784 0.13919
0.13112 0.42037 0.13697
0.13188 0.32067 0.13632
0.13264 0.48572 0.13624
0.13340 0.45015 0.13661
0.13416 0.53795 0.13439
0.13492 0.29289 0.13694
0.13568 0.35562 0.13291
0.13644 0.42713 0.13131
0.13720 0.41628 0.13311
0.13796 0.36972 0.13039
0.13873 0.09711 0.13170
0.13949 0.27990 0.13277
0.14025 0.36974 0.13006
0.14101 0.14786 0.13003
0.14177 0.17528 0.12675
0.14253 0.08235 0.13063
0.14329 0.07466 0.12913
0.14405 0.11692 0.12740
0.14481 0.16618 0.12621
0.14557 0.12493 0.12718
0.14633 0.13955 0.12671
0.14709 0.08684 0.12548
0.14785 0.30382 0.12728
0.14861 0.35038 0.12298
0.14937 0.21124 0.12557
0.15013 0.08850 0.12534
0.15089 0.05242 0.12482
0.15165 -0.00675 0.12594
0.15241 0.22952 0.12334
0.15317 0.26917 0.12327
0.15393 0.08144 0.12117
0.15469 0.04715 0.12326
0.15545 0.03419 0.12185
0.15621 0.14988 0.12092
0.15697 0.04506 0.12199
0.15773 0.09666 0.12050
0.15849 -0.04597 0.12011
0.15925 0.11051 0.11976
0.16001 0.19111 0.11861
0.16077 0.13195 0.11903
0.16153 0.10460 0.11848
0.16229 0.27134 0.11937
0.16305 0.15690 0.11820
0.16381 0.13818 0.11709
0.16457 0.28623 0.11780
0.16533 0.02261 0.11642
0.16609 0.06285 0.11713
0.16685 0.12722 0.11620
0.16761 0.22150 0.11711
0.16837 0.15250 0.11804
0.16913 0.18655 0.11740
0.16989 0.08849 0.11434
0.17065 0.08956 0.11556
0.17141 0.23972 0.11239
0.17217 0.16011 0.11445
0.17293 0.11249 0.11568
0.17369 0.25042 0.11669
0.17445 0.09639 0.11753
0.17521 0.12597 0.11646
0.17597 0.16580 0.11798
0.17673 0.21796 0.11594
0.17749 0.06046 0.11777
0.17825 0.34936 0.11911
0.17901 0.07905 0.11946
0.17977 0.17284 0.12177
0.18053 0.13226 0.12189
0.18129 0.21877 0.11947
0.18205 0.11930 0.12130
0.18281 0.10188 0.12183
0.18357 0.14669 0.12421
0.18433 0.16251 0.12415
0.18509 0.08474 0.12477
0.18585 0.34078 0.12632
0.18661 0.25153 0.12520
0.18737 0.23609 0.12540
0.18813 0.28965 0.12484
0.18889 0.30538 0.12452
0.18965 0.27459 0.12546
0.19041 0.41380 0.12615
0.19117 0.41614 0.12702
0.19193 0.20977 0.12645
0.19269 0.28009 0.12409
0.19345 0.19619 0.12582
0.19421 0.40593 0.12917
0.19497 0.10115 0.12756
0.19573 0.20013 0.12863
0.19649 0.32811 0.12910
0.19725 0.35183 0.12637
0.19801 0.35743 0.13066
0.19877 0.34390 0.12775
0.19953 0.34324 0.12610
0.20029 0.32561 0.12847
0.20105 0.19984 0.12782
0.20181 0.39965 0.12882
0.20257 0.33826 0.12535
0.20333 0.34938 0.12994
0.20409 0.43237 0.12783
0.20485 0.19561 0.12736
0.20561 0.30429 0.13059
0.20637 0.33536 0.12899
0.20713 0.26729 0.12750
0.20789 0.21175 0.12887
0.20865 0.35983 0.12963
0.20941 0.25437 0.12915
0.21017 0.22883 0.12745
0.21093 0.30522 0.12862
0.21169 0.19014 0.12738
0.21245 0.36037 0.12607
0.21321 0.33706 0.12859
0.21397 0.24718 0.12595
0.21473 0.23305 0.12988
0.21549 0.28801 0.12841
0.21625 0.27251 0.12908
0.21701 0.19925 0.12815
0.21777 0.10647 0.12893
0.21853 0.32188 0.12930
0.21929 0.33430 0.12724
0.22005 0.33989 0.12771
0.22081 0.11702 0.12667
0.22157 0.30367 0.12528
0.22233 0.11720 0.12660
0.22309 0.15748 0.12754
0.22385 0.22228 0.12524
0.22461 0.21781 0.12433
0.22537 0.19711 0.12411
0.22613 0.16059 0.12529
0.22689 0.21391 0.12294
0.22765 0.12392 0.12214
0.22841 0.23948 0.12220
0.22917 0.20065 0.11888
0.22993 0.24182 0.12040
0.23069 0.23771 0.11964
0.23145 0.11719 0.12288
0.23221 0.25336 0.12147
0.23297 -0.00624 0.12100
0.23373 0.08342 0.12181
0.23449 0.19239 0.11985
0.23525 0.22944 0.11949
0.23601 0.18373 0.11753
0.23677 0.20358 0.11700
0.23753 0.09570 0.11552
0.23829 0.23718 0.11644
0.23905 0.07379 0.11592
0.23981 0.23516 0.11625
0.24057 0.05774 0.11497
0.24133 0.09922 0.11481
0.24209 0.02728 0.11467
0.24285 -0.00357 0.11443
0.24361 0.01100 0.11544
0.24437 0.29287 0.11476
0.24513 0.21342 0.11386
0.24589 0.13022 0.11271
0.24665 0.14643 0.11243
0.24741 0.08562 0.11395
0.24817 0.06591 0.11154
0.24893 0.09149 0.11207
0.24969 0.04041 0.11162
0.25045 0.09734 0.10986
0.25121 0.22600 0.11225
0.25197 0.15059 0.11152
0.25273 0.10056 0.11064
0.25349 0.13118 0.11051
0.25425 0.08292 0.11092
0.25501 0.05233 0.10884
0.25577 0.13612 0.10763
0.25653 0.10743 0.10821
0.25729 0.16002 0.10775
0.25805 0.17338 0.10933
0.25881 -0.01877 0.10777
0.25957 0.10128 0.10753
0.26033 0.04467 0.10761
0.26109 0.12487 0.10708
0.26185 0.04822 0.10662
0.26261 0.32013 0.10573
0.26337 0.11442 0.10468
0.26413 0.17874 0.10478
0.26489 0.29799 0.10370
0.26565 0.05725 0.10475
0.26641 0.11167 0.10503
0.26717 0.13314 0.10508
0.26793 0.14158 0.10251
0.26869 0.04514 0.10337
0.26945 0.01873 0.10505
0.27021 0.22879 0.10557
0.27097 0.09789 0.10334
0.27172 0.12564 0.10330
0.27248 -0.03882 0.10241
0.27324 0.13275 0.10236
0.27400 0.06254 0.10222
0.27476 0.23494 0.10269
0.27552 0.16396 0.10154
0.27628 -0.10463 0.10176
0.27704 0.09770 0.10089
0.27780 -0.00886 0.10087
0.27856 0.11220 0.10149
0.27932 0.03120 0.10042
0.28008 0.15757 0.10005
0.28084 0.03850 0.10006
0.28160 -0.03812 0.09952
0.28236 -0.02688 0.10010
0.28312 0.06353 0.09934
0.28388 0.02275 0.09820
0.28464 0.07825 0.09943
0.28540 0.02902 0.09893
0.28616 -0.00491 0.09821
0.28692 -0.08218 0.09930
0.28768 -0.00648 0.09918
0.28844 0.13265 0.09954
0.28920 0.00750 0.09907
0.28996 0.14250 0.09903
0.29072 0.02633 0.09906
0.29148 0.04111 0.09865
0.29224 0.11791 0.09861
0.29300 0.04635 0.10043
0.29376 0.17184 0.10087
0.29452 0.02545 0.10075
0.29528 0.12483 0.09924
0.29604 0.09160 0.10071
0.29680 0.09382 0.09851
0.29756 0.20595 0.09980
0.29832 0.10840 0.09922
0.29908 0.09530 0.10047
0.29984 0.12404 0.10006
0.30060 0.08151 0.10043
0.30136 -0.07924 0.09821
0.30212 0.12401 0.09817
0.30288 -0.02550 0.09698
0.30364 0.02618 0.09714
0.30440 0.12701 0.09819
0.30516 0.07516 0.09706
0.30592 -0.02650 0.10021
0.30668 0.02623 0.09956
0.30744 0.00183 0.10002
0.30820 0.03517 0.10000
0.30896 -0.00731 0.10057
0.30972 0.07139 0.09930
0.31048 0.11198 0.10045
0.31124 -0.04541 0.10071
0.31200 0.03056 0.09938
0.31276 -0.00908 0.10107
0.31352 0.08749 0.09795
0.31428 -0.02999 0.10139
0.31504 -0.09193 0.10307
0.31580 0.08632 0.10174
0.31656 0.00415 0.10305
0.31732 -0.02553 0.10361
0.31808 0.08994 0.10355
0.31883 0.00613 0.10446
0.31959 0.15011 0.10430
0.32035 0.00350 0.10448
0.32111 0.04439 0.10664
0.32187 0.12742 0.10507
0.32263 0.05221 0.10525
0.32339 0.11097 0.10644
0.32415 -0.00007 0.10815
0.32491 -0.02623 0.10682
0.32567 -0.07239 0.10688
0.32643 0.03436 0.10819
0.32719 -0.05627 0.10791
0.32795 -0.00961 0.10585
0.32871 0.06593 0.10689
0.32947 0.08440 0.10704
0.33023 -0.07267 0.10851
0.33099 -0.15080 0.10668
0.33175 0.04728 0.10821
0.33251 -0.08503 0.10731
0.33327 -0.00556 0.10734
0.33403 0.11624 0.10718
0.33479 -0.14273 0.10674
0.33555 -0.06296 0.10831
0.33631 -0.03820 0.10759
0.33707 0.02052 0.10914
0.33783 -0.00460 0.10894
0.33859 -0.04220 0.10950
0.33935 -0.02477 0.10948
0.34011 -0.10740 0.10795
0.34087 0.01758 0.10856
0.34163 -0.00166 0.10930
0.34239 0.00631 0.10999
0.34315 0.01703 0.10813
0.34391 0.05410 0.11190
0.34467 -0.03779 0.11001
0.34543 -0.09751 0.10954
0.34619 0.13652 0.11019
0.34695 0.09147 0.11040
0.34771 -0.11277 0.10910
0.34847 0.04842 0.11175
0.34922 0.11381 0.11142
0.34998 0.03900 0.11041
0.35074 0.10018 0.11102
0.35150 -0.05038 0.10637
0.35226 0.04505 0.10696
0.35302 0.01836 0.10837
0.35378 -0.11415 0.10653
0.35454 -0.04780 0.10468
0.35530 0.05287 0.10533
0.35606 -0.04535 0.10599
0.35682 0.01693 0.10813
0.35758 0.01417 0.10646
0.35834 0.07230 0.10821
0.35910 0.11128 0.10604
0.35986 0.20729 0.10709
0.36062 -0.01269 0.10781
0.36138 0.02995 0.10634
0.36214 -0.25094 0.10700
0.36290 -0.01120 0.10545
0.36366 -0.03045 0.10670
0.36442 -0.10283 0.10745
0.36518 0.00097 0.10789
0.36594 -0.00415 0.10850
0.36670 0.05792 0.10817
0.36746 -0.01443 0.10924
0.36822 -0.04671 0.11023
0.36898 0.02404 0.11019
0.36974 0.05534 0.11161
0.37050 0.00195 0.11346
0.37126 -0.07344 0.11253
0.37202 0.04427 0.11134
0.37277 0.08649 0.11463
0.37353 0.07630 0.11229
0.37429 0.19490 0.11473
0.37505 0.04444 0.11620
0.37581 -0.11479 0.11610
0.37657 -0.05212 0.11659
0.37733 0.03382 0.11752
0.37809 -0.07497 0.11749
0.37885 -0.00804 0.11929
0.37961 -0.05798 0.11991
0.38037 -0.03581 0.11963
0.38113 -0.00999 0.12215
0.38189 -0.14614 0.12084
0.38265 0.02396 0.12413
0.38341 0.07938 0.12463
0.38417 0.10907 0.12445
0.38493 -0.05774 0.12471
0.38569 0.03809 0.12706
0.38645 -0.19161 0.12638
0.38721 0.02184 0.12765
0.38797 0.13990 0.12918
0.38873 0.06444 0.13119
0.38949 -0.01744 0.14471
0.39025 -0.09195 0.12940
0.39101 -0.01026 0.13204
0.39177 0.02546 0.13599
0.39252 -0.01323 0.13387
0.39328 0.03492 0.13452
0.39404 0.15898 0.13722
0.39480 0.00095 0.13664
0.39556 0.10749 0.13813
0.39632 0.08134 0.13749
0.39708 0.18175 0.13589
0.39784 0.02605 0.14081
0.39860 0.12218 0.14030
0.39936 0.16967 0.14312
0.40012 0.23122 0.14298
0.40088 0.01716 0.14485
0.40164 0.17296 0.14326
0.40240 0.06125 0.14320
0.40316 -0.04862 0.14509
0.40392 -0.02153 0.14607
0.40468 -0.06045 0.20664
0.40544 0.06704 0.15119
0.40620 -0.08403 0.14995
0.40696 0.00211 0.15182
0.40772 -0.00874 0.14861
0.40848 -0.01523 0.15016
0.40924 0.01167 0.15065
0.40999 0.04526 0.15034
0.41075 0.19771 0.15357
0.41151 -0.02135 0.15405
0.41227 -0.14631 0.15083
0.41303 -0.23302 0.15457
0.41379 0.15782 0.15611
0.41455 -0.12382 0.15171
0.41531 0.10329 0.15432
0.41607 0.01930 0.15952
0.41683 0.16436 0.15719
0.41759 0.14313 0.16032
0.41835 0.14729 0.15919
0.41911 0.14994 0.16442
0.41987 0.03760 0.16282
0.42063 0.00681 0.16137
0.42139 -0.05176 0.16150
0.42215 0.03434 0.16376
0.42291 0.15776 0.16135
0.42367 -0.07664 0.16762
0.42443 0.02743 0.16559
0.42519 -0.17651 0.17030
0.42594 -0.16714 0.17391
0.42670 0.36558 0.17362
0.42746 0.07014 0.17268
0.42822 0.02232 0.17824
0.42898 0.00275 0.18344
0.42974 0.05158 0.17753
0.43050 0.07543 0.18224
0.43126 0.17195 0.18100
0.43202 0.07843 0.18242
0.43278 -0.18506 0.18454
0.43354 0.24045 0.19198
0.43430 -0.09916 0.18836
0.43506 0.25335 0.19056
