# Supplementary material for: De novo design of proteins housing excitonically coupled chlorophyll special pairs
Source: Nat Chem Biol. 2024 Jun 3;20(7):906–15. doi: 10.1038/s41589-024-01626-0 (PMC11213709; doi:10.1038/s41589-024-01626-0)
Supplement: Supplementary file 5 — Raw SAXS data for SP1, SP2 and SP3 apo proteins. [file 41589_2024_1626_MOESM5_ESM.zip › SAXS_data_Fig2/SP1_166uM/Buffer1/SP1_166uM_snap_00029.sub.1.dat]

0.01026 34.64030 9.07269
0.01102 33.09756 4.71051
0.01178 34.30787 3.53759
0.01254 30.70152 2.29754
0.01330 31.96585 2.00082
0.01406 33.16977 1.73066
0.01482 33.15509 1.39890
0.01558 31.24042 1.27672
0.01634 31.84554 1.31424
0.01710 30.11694 1.13160
0.01786 30.14571 1.09358
0.01862 30.28734 1.01478
0.01938 29.05907 0.94872
0.02014 29.40911 0.87424
0.02090 29.14924 0.84411
0.02166 29.29330 0.78582
0.02242 29.10049 0.72608
0.02318 28.23846 0.72717
0.02395 29.10049 0.70401
0.02471 28.21007 0.66023
0.02547 28.64600 0.61098
0.02623 27.80106 0.60262
0.02699 27.54068 0.57597
0.02775 26.91553 0.58358
0.02851 26.92450 0.56073
0.02927 26.24067 0.56548
0.03003 26.75829 0.52893
0.03079 25.93290 0.50672
0.03155 25.18018 0.51736
0.03231 24.70671 0.50465
0.03307 24.53856 0.46780
0.03383 23.59123 0.46698
0.03459 24.09120 0.46284
0.03535 24.05078 0.46936
0.03611 23.65913 0.44005
0.03687 22.93930 0.44122
0.03763 23.15611 0.43593
0.03839 22.12676 0.41573
0.03915 22.32110 0.40195
0.03991 21.92349 0.40462
0.04067 21.41185 0.41119
0.04143 21.04023 0.38544
0.04219 20.81958 0.37673
0.04295 20.40378 0.36864
0.04371 19.90030 0.38309
0.04447 19.73322 0.36963
0.04523 19.26395 0.34652
0.04599 19.07728 0.34730
0.04675 18.79108 0.35423
0.04751 18.25255 0.34282
0.04827 17.92887 0.33430
0.04903 17.29615 0.32223
0.04979 17.59026 0.31961
0.05055 16.83450 0.31743
0.05131 16.88562 0.32183
0.05207 16.81016 0.31142
0.05283 16.22987 0.31721
0.05359 15.91214 0.30893
0.05435 15.55834 0.30204
0.05511 15.19761 0.29442
0.05587 14.81742 0.29061
0.05663 14.14269 0.28683
0.05739 13.89747 0.28743
0.05815 13.59127 0.27410
0.05891 13.60916 0.28605
0.05967 13.38635 0.27715
0.06043 12.95963 0.26992
0.06119 12.57018 0.26735
0.06195 12.35038 0.26856
0.06271 11.61222 0.26106
0.06347 11.93237 0.25965
0.06423 11.43776 0.25490
0.06499 11.51644 0.25184
0.06575 11.03324 0.24927
0.06651 11.06654 0.24714
0.06727 10.09455 0.24931
0.06803 10.03511 0.24725
0.06879 9.70558 0.24258
0.06955 9.84168 0.23822
0.07031 9.32405 0.23447
0.07107 9.36746 0.23647
0.07183 9.12031 0.23518
0.07259 8.90179 0.23011
0.07335 8.56954 0.22707
0.07412 8.66256 0.22437
0.07488 8.12421 0.22324
0.07564 7.87188 0.22377
0.07640 7.84437 0.22273
0.07716 7.64565 0.21627
0.07792 7.24909 0.20718
0.07868 7.15289 0.20958
0.07944 6.80844 0.20958
0.08020 6.67639 0.21081
0.08096 6.62127 0.20235
0.08172 6.26566 0.20075
0.08248 6.29396 0.19189
0.08324 5.90707 0.19640
0.08400 5.85046 0.19807
0.08476 5.77178 0.19741
0.08552 5.39282 0.20183
0.08628 5.18406 0.20367
0.08704 5.19183 0.19738
0.08780 5.06253 0.19839
0.08856 4.88969 0.19661
0.08932 4.72946 0.20047
0.09008 4.66689 0.20664
0.09084 4.40065 0.20372
0.09160 4.02479 0.20203
0.09236 4.16676 0.20730
0.09312 3.87326 0.20885
0.09388 4.16391 0.20716
0.09464 3.47946 0.20430
0.09540 3.52885 0.19751
0.09616 3.62837 0.19857
0.09692 3.50479 0.19924
0.09768 3.49120 0.19586
0.09844 3.09260 0.19084
0.09920 3.28995 0.19540
0.09996 2.81879 0.18964
0.10072 2.72741 0.19051
0.10148 2.94244 0.18585
0.10224 2.66460 0.18572
0.10300 2.62289 0.17875
0.10376 2.45227 0.17523
0.10452 2.55079 0.17619
0.10528 2.43884 0.17008
0.10604 1.98395 0.17295
0.10680 2.34011 0.16833
0.10756 2.04268 0.16694
0.10832 1.99623 0.16943
0.10908 1.81859 0.16968
0.10984 1.61924 0.16716
0.11060 1.80656 0.16964
0.11136 1.70247 0.16585
0.11212 1.34900 0.16234
0.11288 1.29880 0.16184
0.11364 1.62230 0.16313
0.11440 1.05515 0.16250
0.11516 1.41193 0.15868
0.11592 1.06204 0.15792
0.11668 1.19267 0.15928
0.11744 0.98897 0.15380
0.11820 1.08868 0.15176
0.11896 1.12331 0.15232
0.11972 1.06774 0.15069
0.12048 0.96304 0.15232
0.12124 0.90966 0.14958
0.12200 0.85016 0.15076
0.12276 0.80108 0.14891
0.12352 0.51240 0.14678
0.12428 0.65800 0.14691
0.12504 0.74719 0.14597
0.12580 0.61195 0.14237
0.12656 0.49453 0.14424
0.12732 0.61355 0.14179
0.12808 0.64332 0.14117
0.12884 0.68789 0.14168
0.12960 0.52425 0.14152
0.13036 0.38118 0.13884
0.13112 0.47068 0.13877
0.13188 0.27159 0.13560
0.13264 0.44262 0.13741
0.13340 0.40271 0.13529
0.13416 0.15011 0.13582
0.13492 0.14514 0.13748
0.13568 0.17195 0.13341
0.13644 0.12607 0.13514
0.13720 0.29691 0.13235
0.13796 0.34111 0.13128
0.13873 0.21136 0.13132
0.13949 0.18553 0.13058
0.14025 0.32467 0.13016
0.14101 0.11306 0.12995
0.14177 0.27672 0.12848
0.14253 0.10202 0.13078
0.14329 0.02285 0.12986
0.14405 0.16285 0.12672
0.14481 0.10052 0.12807
0.14557 0.13332 0.12946
0.14633 0.14791 0.12533
0.14709 0.01081 0.12705
0.14785 0.05416 0.12643
0.14861 0.00706 0.12497
0.14937 0.07186 0.12509
0.15013 0.07971 0.12408
0.15089 0.05444 0.12555
0.15165 0.09871 0.12208
0.15241 -0.03110 0.12356
0.15317 0.16327 0.12328
0.15393 -0.01241 0.12156
0.15469 -0.01005 0.12302
0.15545 0.02245 0.12384
0.15621 0.13279 0.12158
0.15697 0.05128 0.12084
0.15773 0.08797 0.12212
0.15849 -0.05013 0.11962
0.15925 0.15060 0.12043
0.16001 -0.08712 0.11810
0.16077 0.22268 0.11862
0.16153 0.10667 0.11860
0.16229 0.00930 0.12041
0.16305 0.09070 0.11982
0.16381 0.03160 0.11770
0.16457 0.19313 0.11739
0.16533 0.05163 0.11882
0.16609 -0.00154 0.11679
0.16685 -0.03222 0.11722
0.16761 0.18220 0.11533
0.16837 0.08526 0.11684
0.16913 0.18450 0.11691
0.16989 0.11382 0.11600
0.17065 0.00860 0.11493
0.17141 0.01083 0.11457
0.17217 0.06365 0.11546
0.17293 0.28507 0.11590
0.17369 0.18056 0.11614
0.17445 0.05770 0.11739
0.17521 0.10664 0.11747
0.17597 0.12201 0.11680
0.17673 0.19969 0.11652
0.17749 0.09205 0.11856
0.17825 0.17378 0.11892
0.17901 0.26974 0.11984
0.17977 0.10399 0.12188
0.18053 0.15464 0.12042
0.18129 0.13632 0.12211
0.18205 0.13130 0.12485
0.18281 0.25152 0.12199
0.18357 0.19448 0.12295
0.18433 0.12123 0.12356
0.18509 0.12561 0.12423
0.18585 0.26099 0.12459
0.18661 0.31734 0.12449
0.18737 0.21264 0.12461
0.18813 0.19117 0.12529
0.18889 0.26335 0.12653
0.18965 0.20164 0.12762
0.19041 0.18624 0.12612
0.19117 0.26929 0.12584
0.19193 0.20794 0.12765
0.19269 0.23813 0.12763
0.19345 0.31647 0.12600
0.19421 0.34056 0.12890
0.19497 0.29354 0.12747
0.19573 0.37079 0.13021
0.19649 0.33799 0.12965
0.19725 0.38939 0.13017
0.19801 0.11213 0.12749
0.19877 0.14226 0.12938
0.19953 0.22099 0.12836
0.20029 0.21149 0.12920
0.20105 0.23170 0.12833
0.20181 0.20517 0.12833
0.20257 0.36603 0.13012
0.20333 0.24174 0.13021
0.20409 0.29075 0.12844
0.20485 0.32827 0.12828
0.20561 0.15704 0.12906
0.20637 0.27435 0.12716
0.20713 0.24551 0.12973
0.20789 0.28431 0.12871
0.20865 0.16364 0.12852
0.20941 0.20194 0.12690
0.21017 0.30370 0.12892
0.21093 0.14574 0.12717
0.21169 0.15126 0.13046
0.21245 0.24331 0.12876
0.21321 0.29849 0.12943
0.21397 0.09700 0.12891
0.21473 0.14962 0.12735
0.21549 0.12338 0.13016
0.21625 0.36296 0.12762
0.21701 0.28819 0.12951
0.21777 0.20341 0.13053
0.21853 0.21233 0.12791
0.21929 0.29829 0.12807
0.22005 0.19317 0.12922
0.22081 0.21254 0.12827
0.22157 0.30713 0.12719
0.22233 0.27345 0.12439
0.22309 0.09865 0.12852
0.22385 0.08941 0.12551
0.22461 0.33015 0.12474
0.22537 0.06880 0.12434
0.22613 0.26856 0.12334
0.22689 0.07422 0.12519
0.22765 0.33952 0.12394
0.22841 0.21858 0.12352
0.22917 0.28252 0.12092
0.22993 0.05310 0.12033
0.23069 0.18052 0.12070
0.23145 0.10178 0.12039
0.23221 0.15755 0.12275
0.23297 0.21481 0.11995
0.23373 0.10133 0.12014
0.23449 0.23687 0.11896
0.23525 0.16688 0.11933
0.23601 0.20284 0.11830
0.23677 0.17162 0.11669
0.23753 0.11368 0.11713
0.23829 0.22948 0.11564
0.23905 0.07519 0.11718
0.23981 0.12529 0.11634
0.24057 0.24179 0.11584
0.24133 0.08696 0.11511
0.24209 -0.01017 0.11589
0.24285 0.17019 0.11648
0.24361 0.14161 0.11461
0.24437 0.06516 0.11392
0.24513 0.22253 0.11356
0.24589 -0.04972 0.11477
0.24665 0.11503 0.11237
0.24741 0.10071 0.11277
0.24817 0.12119 0.11302
0.24893 0.04907 0.11238
0.24969 0.13865 0.11132
0.25045 0.03252 0.11172
0.25121 -0.01497 0.11170
0.25197 0.21107 0.11219
0.25273 0.35073 0.11058
0.25349 0.03072 0.11043
0.25425 0.10118 0.11072
0.25501 0.01864 0.10896
0.25577 0.08030 0.10866
0.25653 0.11618 0.10657
0.25729 0.05122 0.10886
0.25805 -0.03785 0.10666
0.25881 -0.07531 0.10785
0.25957 0.08075 0.10648
0.26033 0.08533 0.10957
0.26109 0.10933 0.10755
0.26185 0.03647 0.10733
0.26261 0.04475 0.10690
0.26337 0.07128 0.10539
0.26413 -0.02729 0.10608
0.26489 0.21895 0.10544
0.26565 -0.03175 0.10568
0.26641 0.14694 0.10439
0.26717 -0.02745 0.10595
0.26793 0.04755 0.10463
0.26869 0.17688 0.10499
0.26945 -0.07933 0.10356
0.27021 -0.01765 0.10432
0.27097 0.13054 0.10330
0.27172 0.15007 0.10278
0.27248 -0.02627 0.10386
0.27324 0.03919 0.10269
0.27400 0.00712 0.10422
0.27476 0.02034 0.10255
0.27552 -0.11520 0.10265
0.27628 -0.00862 0.10181
0.27704 -0.01473 0.10104
0.27780 0.11337 0.10025
0.27856 0.11695 0.10159
0.27932 0.11926 0.10036
0.28008 0.13364 0.09965
0.28084 0.08044 0.09953
0.28160 -0.00277 0.10058
0.28236 -0.02525 0.10029
0.28312 -0.00444 0.09910
0.28388 -0.05215 0.09989
0.28464 -0.01409 0.10027
0.28540 -0.05390 0.10007
0.28616 0.17486 0.09951
0.28692 -0.04408 0.10083
0.28768 -0.09893 0.09884
0.28844 -0.02373 0.10059
0.28920 0.00067 0.09969
0.28996 0.00333 0.10043
0.29072 -0.03378 0.10051
0.29148 -0.02386 0.09942
0.29224 0.18797 0.09967
0.29300 0.02252 0.09957
0.29376 -0.02552 0.10156
0.29452 -0.01238 0.10022
0.29528 0.08872 0.10123
0.29604 0.06077 0.10019
0.29680 -0.02772 0.10124
0.29756 -0.00119 0.09878
0.29832 0.16257 0.10032
0.29908 -0.07670 0.09969
0.29984 0.08910 0.10146
0.30060 0.12360 0.10066
0.30136 -0.03287 0.09864
0.30212 -0.05494 0.09820
0.30288 -0.01940 0.10104
0.30364 0.12705 0.09801
0.30440 0.00911 0.09826
0.30516 0.07074 0.09784
0.30592 0.17835 0.09890
0.30668 -0.07649 0.09912
0.30744 0.02503 0.09872
0.30820 0.06532 0.10035
0.30896 0.11152 0.10171
0.30972 0.07328 0.10122
0.31048 0.01133 0.10036
0.31124 0.00336 0.10043
0.31200 0.11236 0.09973
0.31276 0.08596 0.10108
0.31352 -0.02691 0.10073
0.31428 0.02515 0.10019
0.31504 -0.06063 0.10263
0.31580 0.06411 0.10225
0.31656 -0.01668 0.10170
0.31732 0.02853 0.10692
0.31808 -0.00863 0.10501
0.31883 0.11612 0.10340
0.31959 0.08062 0.10487
0.32035 0.08525 0.10445
0.32111 0.09041 0.10507
0.32187 0.05718 0.10576
0.32263 0.02823 0.10507
0.32339 -0.06003 0.10638
0.32415 -0.00350 0.10609
0.32491 0.03059 0.10810
0.32567 0.12196 0.10750
0.32643 0.07898 0.10820
0.32719 0.06725 0.10827
0.32795 0.05158 0.10596
0.32871 -0.01942 0.10666
0.32947 0.06241 0.10565
0.33023 -0.09701 0.10612
0.33099 0.08611 0.10731
0.33175 -0.07427 0.10765
0.33251 -0.05750 0.10824
0.33327 0.05362 0.10763
0.33403 0.12126 0.10946
0.33479 0.01371 0.10836
0.33555 0.12884 0.10908
0.33631 0.03311 0.10890
0.33707 -0.03113 0.10884
0.33783 -0.11172 0.10821
0.33859 0.00086 0.10874
0.33935 -0.04333 0.10938
0.34011 -0.07451 0.10959
0.34087 -0.07620 0.10949
0.34163 -0.11891 0.10918
0.34239 -0.04239 0.11061
0.34315 0.01558 0.11015
0.34391 0.03514 0.11019
0.34467 0.02838 0.10922
0.34543 -0.00235 0.10965
0.34619 0.13085 0.11012
0.34695 0.00553 0.11140
0.34771 0.07384 0.10983
0.34847 0.10574 0.10985
0.34922 -0.05292 0.11102
0.34998 0.01821 0.11027
0.35074 0.07032 0.10898
0.35150 0.09685 0.10763
0.35226 -0.05979 0.10642
0.35302 -0.11632 0.10672
0.35378 -0.06116 0.10568
0.35454 -0.00012 0.10403
0.35530 0.01152 0.10624
0.35606 -0.01897 0.10598
0.35682 0.00772 0.10610
0.35758 -0.09868 0.10617
0.35834 -0.01695 0.10833
0.35910 -0.13279 0.10755
0.35986 -0.00173 0.10703
0.36062 -0.00381 0.10860
0.36138 0.01476 0.10646
0.36214 -0.07291 0.10802
0.36290 -0.11870 0.10684
0.36366 0.00962 0.10842
0.36442 0.06797 0.10878
0.36518 0.00087 0.10747
0.36594 0.04901 0.10811
0.36670 -0.00958 0.10905
0.36746 0.11904 0.10961
0.36822 -0.10924 0.10985
0.36898 -0.00918 0.11029
0.36974 -0.06193 0.11363
0.37050 -0.15833 0.11182
0.37126 0.10019 0.11310
0.37202 0.05287 0.11085
0.37277 0.08239 0.11206
0.37353 0.02578 0.11354
0.37429 -0.00405 0.11424
0.37505 0.08768 0.11685
0.37581 -0.05374 0.11590
0.37657 -0.01672 0.11693
0.37733 -0.03907 0.11813
0.37809 0.03085 0.11893
0.37885 0.10115 0.11907
0.37961 -0.02522 0.11836
0.38037 0.09463 0.12134
0.38113 0.05407 0.12263
0.38189 0.01778 0.12334
0.38265 0.02163 0.12342
0.38341 -0.05083 0.12598
0.38417 -0.02321 0.12497
0.38493 0.02337 0.12569
0.38569 -0.04401 0.12652
0.38645 -0.06209 0.12826
0.38721 -0.06310 0.12710
0.38797 0.10151 0.12735
0.38873 0.04672 0.13011
0.38949 -0.07167 0.14000
0.39025 -0.02092 0.13230
0.39101 0.03098 0.13220
0.39177 0.06576 0.13026
0.39252 0.02238 0.13480
0.39328 0.08917 0.13284
0.39404 -0.12277 0.13665
0.39480 0.18907 0.13768
0.39556 0.10453 0.13778
0.39632 0.03673 0.13561
0.39708 -0.06507 0.13970
0.39784 0.25767 0.13810
0.39860 -0.04272 0.14136
0.39936 0.11580 0.13893
0.40012 0.16994 0.14278
0.40088 -0.03905 0.14355
0.40164 0.01919 0.14596
0.40240 -0.06603 0.14555
0.40316 0.04051 0.14776
0.40392 0.01799 0.14905
0.40468 -0.02511 0.25492
0.40544 -0.03950 0.14954
0.40620 -0.13606 0.14741
0.40696 -0.05218 0.14992
0.40772 -0.07801 0.15027
0.40848 -0.01530 0.15149
0.40924 0.16667 0.15098
0.40999 -0.08818 0.14878
0.41075 -0.05816 0.15491
0.41151 -0.11638 0.15288
0.41227 -0.01625 0.15017
0.41303 -0.18349 0.15191
0.41379 0.12548 0.15564
0.41455 0.06974 0.15581
0.41531 -0.08317 0.16021
0.41607 0.05187 0.15585
0.41683 -0.05759 0.16004
0.41759 -0.09005 0.15551
0.41835 -0.05526 0.15687
0.41911 0.01349 0.15797
0.41987 -0.16825 0.15961
0.42063 -0.02039 0.15948
0.42139 0.07212 0.16210
0.42215 -0.07257 0.16144
0.42291 0.11243 0.16652
0.42367 0.14691 0.16834
0.42443 -0.02312 0.16957
0.42519 -0.02598 0.17234
0.42594 0.25282 0.17173
0.42670 -0.09473 0.16856
0.42746 0.07250 0.17554
0.42822 0.00781 0.17518
0.42898 0.12292 0.17357
0.42974 0.01637 0.18041
0.43050 0.00418 0.18140
0.43126 0.19485 0.17818
0.43202 -0.07468 0.18329
0.43278 0.05522 0.18382
0.43354 -0.13493 0.19208
0.43430 -0.23729 0.19696
0.43506 0.29716 0.19711
