# Supplementary material for: De novo design of proteins housing excitonically coupled chlorophyll special pairs
Source: Nat Chem Biol. 2024 Jun 3;20(7):906–15. doi: 10.1038/s41589-024-01626-0 (PMC11213709; doi:10.1038/s41589-024-01626-0)
Supplement: Supplementary file 5 — Raw SAXS data for SP1, SP2 and SP3 apo proteins. [file 41589_2024_1626_MOESM5_ESM.zip › SAXS_data_Fig2/SP1_166uM/Buffer1/SP1_166uM_snap_00001.sub.1.dat]

0.01026 29.06685 8.70241
0.01102 37.61321 4.97318
0.01178 33.44593 3.34642
0.01254 32.18835 2.52548
0.01330 31.28087 1.91797
0.01406 30.94419 1.73151
0.01482 31.14402 1.46609
0.01558 30.33318 1.35019
0.01634 30.96468 1.24653
0.01710 30.42208 1.11199
0.01786 28.59080 1.06985
0.01862 29.08513 1.02374
0.01938 27.56216 0.96737
0.02014 28.04472 0.88909
0.02090 28.30527 0.83312
0.02166 28.31793 0.77474
0.02242 28.75621 0.72052
0.02318 27.28265 0.72950
0.02395 26.80253 0.70212
0.02471 27.27043 0.67344
0.02547 26.85394 0.64770
0.02623 26.52036 0.61509
0.02699 26.58672 0.59829
0.02775 26.21369 0.58198
0.02851 25.96886 0.56923
0.02927 25.82003 0.52776
0.03003 25.73203 0.53223
0.03079 24.68425 0.51840
0.03155 24.82502 0.49487
0.03231 23.59687 0.48047
0.03307 24.10224 0.49314
0.03383 24.17921 0.47493
0.03459 22.90820 0.45258
0.03535 22.90395 0.42912
0.03611 23.15976 0.44389
0.03687 22.56447 0.44284
0.03763 21.67273 0.40746
0.03839 22.17369 0.41350
0.03915 21.67008 0.40586
0.03991 21.25770 0.41091
0.04067 21.29746 0.39131
0.04143 20.40140 0.39563
0.04219 20.27931 0.38276
0.04295 20.01211 0.37707
0.04371 19.37865 0.36128
0.04447 19.08736 0.35564
0.04523 19.24832 0.34672
0.04599 18.88650 0.35527
0.04675 18.24688 0.34309
0.04751 17.93875 0.33054
0.04827 17.88371 0.33641
0.04903 17.15662 0.32935
0.04979 17.53857 0.32026
0.05055 16.51694 0.31908
0.05131 16.68165 0.32033
0.05207 16.13748 0.31217
0.05283 15.86412 0.29829
0.05359 15.35695 0.30551
0.05435 15.44236 0.30350
0.05511 14.68348 0.29688
0.05587 14.69068 0.29546
0.05663 14.68298 0.29817
0.05739 14.03296 0.28287
0.05815 14.00170 0.28524
0.05891 13.33518 0.27246
0.05967 12.90826 0.27795
0.06043 12.99365 0.27193
0.06119 12.54453 0.27029
0.06195 12.20156 0.26936
0.06271 12.34860 0.26529
0.06347 11.98518 0.26006
0.06423 11.58752 0.26330
0.06499 11.15379 0.25788
0.06575 11.07907 0.24836
0.06651 11.03583 0.24852
0.06727 10.31798 0.24777
0.06803 10.07103 0.24449
0.06879 10.07470 0.23562
0.06955 9.98628 0.23611
0.07031 9.49319 0.23397
0.07107 9.01984 0.23126
0.07183 9.22547 0.22583
0.07259 9.09652 0.22821
0.07335 8.87195 0.21955
0.07412 8.44370 0.22068
0.07488 8.18927 0.21725
0.07564 7.80118 0.21341
0.07640 7.88837 0.21506
0.07716 7.52253 0.21741
0.07792 7.37649 0.21495
0.07868 7.20652 0.20685
0.07944 6.94980 0.20596
0.08020 6.71320 0.20717
0.08096 6.70088 0.20449
0.08172 6.44868 0.19848
0.08248 6.48906 0.19903
0.08324 6.38972 0.20014
0.08400 5.90820 0.20185
0.08476 5.85666 0.20332
0.08552 5.37737 0.20296
0.08628 5.28125 0.20308
0.08704 5.29638 0.19672
0.08780 5.11215 0.19769
0.08856 4.90615 0.20310
0.08932 4.83821 0.20476
0.09008 4.29623 0.21002
0.09084 4.62659 0.20322
0.09160 4.50608 0.20695
0.09236 4.25988 0.20449
0.09312 3.90493 0.20376
0.09388 3.95994 0.20457
0.09464 3.86478 0.20376
0.09540 3.77826 0.20281
0.09616 3.69851 0.19899
0.09692 3.47511 0.19968
0.09768 3.45510 0.19350
0.09844 3.15020 0.19551
0.09920 2.87366 0.19035
0.09996 2.80716 0.18479
0.10072 2.87476 0.19206
0.10148 3.02984 0.18318
0.10224 2.65372 0.18189
0.10300 2.49709 0.17837
0.10376 2.26083 0.17840
0.10452 2.45842 0.17484
0.10528 2.19995 0.17195
0.10604 2.42850 0.17152
0.10680 1.90274 0.16894
0.10756 1.87493 0.17048
0.10832 2.13195 0.16852
0.10908 1.92041 0.16842
0.10984 2.06649 0.16604
0.11060 1.70863 0.16640
0.11136 1.59071 0.16547
0.11212 1.47925 0.16502
0.11288 1.63025 0.16185
0.11364 1.40454 0.16064
0.11440 1.27105 0.15274
0.11516 1.38780 0.15751
0.11592 1.21147 0.15678
0.11668 1.37341 0.15464
0.11744 1.33810 0.15508
0.11820 1.11646 0.15067
0.11896 0.98169 0.15289
0.11972 1.02734 0.15000
0.12048 0.98319 0.14867
0.12124 0.91350 0.14998
0.12200 0.81928 0.14907
0.12276 0.96679 0.14914
0.12352 0.69059 0.14828
0.12428 0.73034 0.14786
0.12504 0.52306 0.14792
0.12580 0.74094 0.14447
0.12656 0.57694 0.14315
0.12732 0.57239 0.14069
0.12808 0.62498 0.14376
0.12884 0.66519 0.14158
0.12960 0.54101 0.14069
0.13036 0.50442 0.13926
0.13112 0.36129 0.13893
0.13188 0.48146 0.13651
0.13264 0.42734 0.13560
0.13340 0.26971 0.13455
0.13416 0.30021 0.13431
0.13492 0.40676 0.13381
0.13568 0.23011 0.13532
0.13644 0.32185 0.13288
0.13720 0.25577 0.13223
0.13796 0.15513 0.13320
0.13873 0.12850 0.13122
0.13949 0.09950 0.13011
0.14025 0.19932 0.13011
0.14101 0.16835 0.12761
0.14177 0.13147 0.12789
0.14253 0.24480 0.12706
0.14329 0.32917 0.12825
0.14405 0.00362 0.12888
0.14481 0.18056 0.12843
0.14557 0.13724 0.12678
0.14633 0.25749 0.12593
0.14709 0.10700 0.12842
0.14785 0.21564 0.12563
0.14861 0.26070 0.12508
0.14937 0.24810 0.12807
0.15013 0.15710 0.12510
0.15089 0.13095 0.12432
0.15165 0.08400 0.12577
0.15241 0.09892 0.12153
0.15317 0.08422 0.12210
0.15393 0.13530 0.12284
0.15469 0.15878 0.12230
0.15545 0.16432 0.12377
0.15621 0.17608 0.12203
0.15697 0.13191 0.12226
0.15773 0.22345 0.12149
0.15849 0.08034 0.11953
0.15925 0.16004 0.11985
0.16001 0.20977 0.11865
0.16077 0.16957 0.12000
0.16153 0.19492 0.12020
0.16229 0.10964 0.11808
0.16305 0.09608 0.11937
0.16381 0.25810 0.11762
0.16457 0.09158 0.11606
0.16533 0.15134 0.11705
0.16609 0.27368 0.11643
0.16685 0.08503 0.11727
0.16761 0.22039 0.11519
0.16837 0.01075 0.11612
0.16913 0.08992 0.11420
0.16989 0.20045 0.11378
0.17065 0.07075 0.11289
0.17141 -0.07625 0.11362
0.17217 0.04747 0.11428
0.17293 0.10528 0.11509
0.17369 0.26778 0.11614
0.17445 0.10722 0.11639
0.17521 0.21506 0.11598
0.17597 0.25970 0.11726
0.17673 0.23402 0.11677
0.17749 0.22023 0.11719
0.17825 0.21145 0.11717
0.17901 0.31088 0.12054
0.17977 0.15260 0.12091
0.18053 0.15925 0.12060
0.18129 0.24484 0.12061
0.18205 0.21565 0.12365
0.18281 0.14762 0.12391
0.18357 0.31323 0.12466
0.18433 0.28729 0.12373
0.18509 0.26998 0.12440
0.18585 0.21737 0.12607
0.18661 0.34866 0.12533
0.18737 0.32162 0.12391
0.18813 0.26941 0.12482
0.18889 0.32763 0.12622
0.18965 0.22167 0.12601
0.19041 0.32910 0.12622
0.19117 0.39603 0.12716
0.19193 0.20502 0.12834
0.19269 0.31021 0.12815
0.19345 0.26574 0.12898
0.19421 0.41771 0.12763
0.19497 0.12347 0.12676
0.19573 0.32007 0.12747
0.19649 0.25134 0.12920
0.19725 0.33126 0.13009
0.19801 0.32205 0.12987
0.19877 0.24882 0.12722
0.19953 0.31604 0.12666
0.20029 0.25086 0.12908
0.20105 0.28619 0.12958
0.20181 0.29490 0.12853
0.20257 0.46506 0.12848
0.20333 0.35525 0.12749
0.20409 0.35284 0.12824
0.20485 0.36370 0.12888
0.20561 0.35965 0.12898
0.20637 0.23852 0.12858
0.20713 0.33594 0.12537
0.20789 0.24626 0.12696
0.20865 0.09620 0.13023
0.20941 0.30577 0.12900
0.21017 0.26517 0.12931
0.21093 0.18964 0.13086
0.21169 0.24774 0.13068
0.21245 0.12800 0.12839
0.21321 0.28287 0.12813
0.21397 0.34716 0.12692
0.21473 0.24207 0.12854
0.21549 0.20051 0.12723
0.21625 0.23107 0.12698
0.21701 0.19364 0.12947
0.21777 0.04296 0.12843
0.21853 0.11943 0.12719
0.21929 0.25913 0.12618
0.22005 0.19697 0.12896
0.22081 0.36448 0.12805
0.22157 0.24106 0.12932
0.22233 0.25919 0.12729
0.22309 0.24091 0.12725
0.22385 0.13555 0.12723
0.22461 0.02834 0.12521
0.22537 0.25318 0.12367
0.22613 0.03242 0.12423
0.22689 0.07335 0.12191
0.22765 0.10689 0.12454
0.22841 0.09235 0.12228
0.22917 0.00965 0.12095
0.22993 0.32320 0.12143
0.23069 0.30333 0.12044
0.23145 0.27455 0.11899
0.23221 0.27516 0.11810
0.23297 0.23196 0.11935
0.23373 0.25768 0.11952
0.23449 0.13898 0.11800
0.23525 0.27345 0.11786
0.23601 0.11125 0.11802
0.23677 0.10425 0.11925
0.23753 0.09015 0.11685
0.23829 0.00687 0.11467
0.23905 0.28204 0.11655
0.23981 0.21902 0.11429
0.24057 0.23563 0.11475
0.24133 0.21760 0.11529
0.24209 0.25725 0.11643
0.24285 0.12293 0.11467
0.24361 0.11928 0.11580
0.24437 0.25851 0.11461
0.24513 0.05486 0.11305
0.24589 0.01381 0.11390
0.24665 0.12186 0.11306
0.24741 0.16303 0.11447
0.24817 0.26720 0.11037
0.24893 0.02270 0.11176
0.24969 0.04853 0.11118
0.25045 0.15092 0.11251
0.25121 0.15624 0.11069
0.25197 0.21629 0.11124
0.25273 0.18205 0.11109
0.25349 0.14936 0.11086
0.25425 0.10266 0.11091
0.25501 0.28325 0.10751
0.25577 0.15830 0.10763
0.25653 0.09508 0.10845
0.25729 0.21949 0.10896
0.25805 0.15590 0.10621
0.25881 0.04409 0.10795
0.25957 0.03359 0.10884
0.26033 0.15170 0.10670
0.26109 0.17613 0.10694
0.26185 0.06256 0.10863
0.26261 0.08819 0.10627
0.26337 0.14114 0.10548
0.26413 0.11503 0.10591
0.26489 -0.04689 0.10484
0.26565 0.08601 0.10500
0.26641 0.11272 0.10480
0.26717 0.12299 0.10379
0.26793 0.05189 0.10298
0.26869 0.07579 0.10488
0.26945 0.09893 0.10415
0.27021 0.01511 0.10357
0.27097 0.21681 0.10391
0.27172 0.08478 0.10284
0.27248 0.06860 0.10193
0.27324 0.17621 0.10222
0.27400 0.07780 0.10219
0.27476 0.00142 0.10203
0.27552 0.11934 0.10117
0.27628 0.07164 0.10151
0.27704 0.16179 0.10048
0.27780 -0.00608 0.10133
0.27856 0.16522 0.09945
0.27932 -0.01052 0.10221
0.28008 0.14335 0.09969
0.28084 0.00302 0.09937
0.28160 0.15969 0.09983
0.28236 0.11710 0.10090
0.28312 0.01209 0.09751
0.28388 0.20171 0.10032
0.28464 0.11726 0.09875
0.28540 0.27746 0.09965
0.28616 0.04577 0.09919
0.28692 0.12546 0.10026
0.28768 -0.04746 0.10001
0.28844 0.05045 0.10111
0.28920 -0.00237 0.09967
0.28996 0.16778 0.09759
0.29072 0.07888 0.09963
0.29148 -0.05544 0.09933
0.29224 0.02596 0.09979
0.29300 -0.03247 0.10024
0.29376 0.06831 0.09876
0.29452 0.20742 0.10113
0.29528 0.05442 0.09945
0.29604 0.05263 0.09882
0.29680 0.05008 0.09935
0.29756 0.10508 0.09967
0.29832 -0.02322 0.10024
0.29908 -0.00720 0.09991
0.29984 0.07927 0.09996
0.30060 -0.03510 0.09921
0.30136 0.00132 0.09775
0.30212 0.09576 0.09975
0.30288 -0.13241 0.09945
0.30364 0.07095 0.09771
0.30440 -0.03093 0.09676
0.30516 0.00368 0.09701
0.30592 0.01302 0.09785
0.30668 0.17670 0.09911
0.30744 0.05810 0.10034
0.30820 0.09213 0.09915
0.30896 0.00731 0.10000
0.30972 0.19291 0.09967
0.31048 0.12835 0.09981
0.31124 0.13041 0.10113
0.31200 -0.00211 0.09993
0.31276 0.03817 0.10094
0.31352 0.08599 0.10058
0.31428 -0.01652 0.10024
0.31504 0.08182 0.10250
0.31580 -0.01346 0.10240
0.31656 -0.16117 0.10268
0.31732 0.10433 0.10401
0.31808 0.06830 0.10341
0.31883 0.05143 0.10429
0.31959 0.00260 0.10494
0.32035 0.18233 0.10480
0.32111 -0.01246 0.10536
0.32187 0.12711 0.10639
0.32263 0.11755 0.10589
0.32339 0.03823 0.10670
0.32415 -0.08925 0.10627
0.32491 0.10129 0.10546
0.32567 0.11302 0.10579
0.32643 0.02367 0.10678
0.32719 -0.01381 0.10766
0.32795 -0.00596 0.10556
0.32871 0.08387 0.10587
0.32947 -0.01842 0.10682
0.33023 0.13940 0.10795
0.33099 0.13447 0.10773
0.33175 0.07264 0.10791
0.33251 -0.00545 0.10734
0.33327 0.02792 0.10798
0.33403 0.05387 0.10819
0.33479 0.02528 0.10669
0.33555 0.02863 0.10712
0.33631 0.15909 0.10766
0.33707 0.01164 0.10912
0.33783 -0.02063 0.10873
0.33859 -0.01330 0.10821
0.33935 -0.10170 0.10877
0.34011 -0.02072 0.10748
0.34087 0.05593 0.11004
0.34163 -0.05061 0.11158
0.34239 0.00308 0.11061
0.34315 0.21500 0.10932
0.34391 0.13303 0.11049
0.34467 -0.10270 0.10886
0.34543 0.03567 0.10892
0.34619 -0.01147 0.11035
0.34695 0.03567 0.11067
0.34771 -0.04166 0.11170
0.34847 0.14369 0.11097
0.34922 -0.02581 0.11011
0.34998 -0.05662 0.11091
0.35074 0.12333 0.11221
0.35150 -0.10556 0.10512
0.35226 0.03754 0.10752
0.35302 0.06691 0.10407
0.35378 -0.01298 0.10405
0.35454 -0.10309 0.10577
0.35530 -0.18166 0.10458
0.35606 0.01731 0.10716
0.35682 -0.03487 0.10700
0.35758 0.18443 0.10621
0.35834 0.03184 0.10597
0.35910 0.14455 0.10535
0.35986 -0.09459 0.10716
0.36062 0.00086 0.10648
0.36138 -0.14474 0.10811
0.36214 -0.02110 0.10581
0.36290 0.05553 0.10613
0.36366 0.16077 0.10668
0.36442 0.07858 0.10863
0.36518 0.07157 0.10831
0.36594 0.10000 0.10823
0.36670 0.01068 0.10874
0.36746 -0.06032 0.10873
0.36822 0.00762 0.10999
0.36898 -0.05140 0.11013
0.36974 -0.04235 0.11233
0.37050 0.10036 0.11136
0.37126 0.20080 0.11189
0.37202 0.01127 0.11092
0.37277 0.02449 0.11162
0.37353 0.02442 0.11213
0.37429 0.03127 0.11346
0.37505 0.06925 0.11449
0.37581 0.13854 0.11548
0.37657 -0.03041 0.11794
0.37733 -0.02293 0.11562
0.37809 -0.05363 0.11818
0.37885 0.14312 0.11966
0.37961 0.13042 0.11949
0.38037 0.04547 0.12110
0.38113 0.02840 0.12127
0.38189 0.04876 0.12089
0.38265 0.04461 0.12410
0.38341 -0.07108 0.12208
0.38417 -0.01932 0.12512
0.38493 -0.21239 0.12349
0.38569 0.04200 0.12484
0.38645 0.01974 0.12627
0.38721 0.06900 0.12690
0.38797 0.16388 0.12797
0.38873 -0.03620 0.13285
0.38949 0.15585 0.13960
0.39025 0.02286 0.13063
0.39101 0.06997 0.13281
0.39177 0.11183 0.13510
0.39252 -0.01939 0.13160
0.39328 0.03781 0.13521
0.39404 0.13239 0.13463
0.39480 -0.14817 0.13627
0.39556 -0.03549 0.13517
0.39632 -0.03278 0.13839
0.39708 -0.01149 0.13717
0.39784 -0.14811 0.14084
0.39860 0.04300 0.14226
0.39936 -0.05986 0.14179
0.40012 0.01292 0.14141
0.40088 -0.01974 0.14375
0.40164 0.12230 0.14503
0.40240 0.08404 0.14531
0.40316 0.02999 0.14963
0.40392 0.04101 0.14664
0.40468 0.04765 0.30553
0.40544 0.10714 0.14787
0.40620 -0.00995 0.14848
0.40696 -0.06628 0.14896
0.40772 0.03495 0.14991
0.40848 -0.02738 0.15286
0.40924 0.18730 0.15145
0.40999 -0.05928 0.15217
0.41075 0.18741 0.15272
0.41151 0.34423 0.15185
0.41227 0.07244 0.15582
0.41303 -0.00627 0.15468
0.41379 0.17899 0.15494
0.41455 0.03670 0.15542
0.41531 -0.06343 0.15676
0.41607 -0.04430 0.15696
0.41683 0.15592 0.15966
0.41759 0.09812 0.15562
0.41835 0.04655 0.15794
0.41911 0.03506 0.16085
0.41987 -0.14735 0.15998
0.42063 -0.20437 0.15822
0.42139 0.05585 0.16055
0.42215 -0.02873 0.16426
0.42291 -0.02756 0.16645
0.42367 0.21486 0.16646
0.42443 0.21460 0.16890
0.42519 -0.02432 0.17001
0.42594 0.10037 0.17151
0.42670 0.11491 0.16893
0.42746 0.03637 0.17478
0.42822 0.18496 0.17602
0.42898 0.16797 0.17974
0.42974 0.02987 0.17826
0.43050 -0.05241 0.17726
0.43126 0.10485 0.18417
0.43202 -0.07225 0.18416
0.43278 0.26017 0.18616
0.43354 -0.08915 0.19118
0.43430 -0.10343 0.19507
0.43506 -0.11167 0.19072
