# Supplementary material for: De novo design of proteins housing excitonically coupled chlorophyll special pairs
Source: Nat Chem Biol. 2024 Jun 3;20(7):906–15. doi: 10.1038/s41589-024-01626-0 (PMC11213709; doi:10.1038/s41589-024-01626-0)
Supplement: Supplementary file 5 — Raw SAXS data for SP1, SP2 and SP3 apo proteins. [file 41589_2024_1626_MOESM5_ESM.zip › SAXS_data_Fig2/SP1_166uM/Buffer1/SP1_166uM_snap_00027.sub.1.dat]

0.01026 37.89465 6.97648
0.01102 30.56045 5.02588
0.01178 32.85113 3.43714
0.01254 33.27411 2.44128
0.01330 34.54329 1.98845
0.01406 31.76198 1.81627
0.01482 30.67362 1.46402
0.01558 32.53378 1.37464
0.01634 29.93272 1.28696
0.01710 29.37734 1.15948
0.01786 31.81014 1.05051
0.01862 31.61990 0.99254
0.01938 30.23060 0.90582
0.02014 29.75033 0.88983
0.02090 27.99431 0.84415
0.02166 29.92885 0.82163
0.02242 28.37917 0.74765
0.02318 28.32911 0.70972
0.02395 28.89476 0.69159
0.02471 28.37159 0.66277
0.02547 27.56363 0.64364
0.02623 27.44323 0.60121
0.02699 27.17902 0.59544
0.02775 27.63179 0.57661
0.02851 26.28350 0.58117
0.02927 26.90791 0.54914
0.03003 25.94482 0.52588
0.03079 25.51961 0.51905
0.03155 25.15475 0.50971
0.03231 25.34314 0.47954
0.03307 25.08348 0.48509
0.03383 24.44903 0.47071
0.03459 24.55784 0.45498
0.03535 23.72193 0.46101
0.03611 23.37082 0.44616
0.03687 22.40596 0.43936
0.03763 22.73229 0.43709
0.03839 22.79833 0.42189
0.03915 21.23844 0.40778
0.03991 21.52164 0.40189
0.04067 20.80556 0.40264
0.04143 21.25890 0.39743
0.04219 20.69777 0.38082
0.04295 20.35563 0.38109
0.04371 20.11564 0.36358
0.04447 19.03959 0.36631
0.04523 19.22823 0.35913
0.04599 18.77297 0.35150
0.04675 18.50354 0.35165
0.04751 18.08063 0.33637
0.04827 18.14103 0.33179
0.04903 17.41328 0.32695
0.04979 17.27483 0.31872
0.05055 16.66088 0.31956
0.05131 16.49093 0.31578
0.05207 16.33133 0.32290
0.05283 16.41370 0.30363
0.05359 15.59785 0.30914
0.05435 15.49647 0.29742
0.05511 15.01106 0.30261
0.05587 14.73238 0.29987
0.05663 14.48025 0.28137
0.05739 13.76297 0.28350
0.05815 14.37793 0.28514
0.05891 13.79790 0.27972
0.05967 12.95340 0.27595
0.06043 12.75262 0.27096
0.06119 12.41637 0.27174
0.06195 12.46032 0.26509
0.06271 11.69939 0.26064
0.06347 11.73795 0.25495
0.06423 11.60836 0.26104
0.06499 11.30490 0.25007
0.06575 10.80935 0.25157
0.06651 10.61559 0.25379
0.06727 10.47973 0.24449
0.06803 9.95300 0.24813
0.06879 10.07978 0.24142
0.06955 9.95834 0.23322
0.07031 9.85340 0.23579
0.07107 9.13514 0.23158
0.07183 8.97196 0.22557
0.07259 8.76053 0.22965
0.07335 8.96129 0.22916
0.07412 8.47788 0.22152
0.07488 7.99882 0.21723
0.07564 7.81576 0.21741
0.07640 7.54687 0.21875
0.07716 7.28367 0.21239
0.07792 7.32278 0.20991
0.07868 6.86777 0.20990
0.07944 6.84345 0.20955
0.08020 6.64298 0.20598
0.08096 6.46908 0.20002
0.08172 6.19100 0.20164
0.08248 6.36318 0.20246
0.08324 5.86342 0.19861
0.08400 5.76748 0.20304
0.08476 5.72754 0.20505
0.08552 5.34895 0.19985
0.08628 5.24268 0.19860
0.08704 5.00547 0.19800
0.08780 5.11489 0.19471
0.08856 4.71333 0.19730
0.08932 4.65247 0.19771
0.09008 4.56124 0.20490
0.09084 4.19699 0.20323
0.09160 4.25399 0.20605
0.09236 3.96240 0.20585
0.09312 4.07943 0.20720
0.09388 4.08327 0.20837
0.09464 3.47003 0.20336
0.09540 3.64286 0.19955
0.09616 3.51298 0.19768
0.09692 3.40010 0.19495
0.09768 3.36941 0.19394
0.09844 3.19753 0.18964
0.09920 2.98806 0.19047
0.09996 3.10054 0.18993
0.10072 2.87239 0.18742
0.10148 2.71334 0.18383
0.10224 2.46025 0.18091
0.10300 2.85376 0.17902
0.10376 2.49009 0.17522
0.10452 2.12891 0.17763
0.10528 2.17263 0.17192
0.10604 2.14470 0.17306
0.10680 2.11167 0.16818
0.10756 1.79143 0.16777
0.10832 1.94713 0.16641
0.10908 1.73538 0.16887
0.10984 1.94623 0.16693
0.11060 1.80608 0.16594
0.11136 1.60581 0.16294
0.11212 1.42865 0.16216
0.11288 1.39302 0.16242
0.11364 1.36809 0.16177
0.11440 1.41761 0.15578
0.11516 1.30226 0.15606
0.11592 1.22981 0.15627
0.11668 1.33656 0.15370
0.11744 0.99058 0.15452
0.11820 1.11689 0.15348
0.11896 1.05947 0.15524
0.11972 1.17119 0.15191
0.12048 0.85003 0.14992
0.12124 0.81637 0.14964
0.12200 0.90793 0.14966
0.12276 0.87163 0.14973
0.12352 0.81865 0.14607
0.12428 0.73100 0.14524
0.12504 0.62061 0.14602
0.12580 0.53815 0.14411
0.12656 0.73370 0.14258
0.12732 0.68292 0.14242
0.12808 0.55853 0.14282
0.12884 0.41830 0.14168
0.12960 0.50398 0.14142
0.13036 0.53752 0.14104
0.13112 0.20624 0.13827
0.13188 0.54721 0.13753
0.13264 0.55845 0.13603
0.13340 0.50974 0.13644
0.13416 0.36837 0.13375
0.13492 0.33527 0.13446
0.13568 0.45923 0.13296
0.13644 0.26401 0.13121
0.13720 0.21673 0.13258
0.13796 0.27914 0.13123
0.13873 0.37793 0.13088
0.13949 0.23333 0.13210
0.14025 0.18408 0.12945
0.14101 0.27341 0.12865
0.14177 0.27013 0.12897
0.14253 0.21249 0.12885
0.14329 0.22272 0.12927
0.14405 0.25806 0.12919
0.14481 0.14411 0.13070
0.14557 0.13594 0.12669
0.14633 0.14323 0.12547
0.14709 0.06053 0.12636
0.14785 0.20847 0.12261
0.14861 0.27178 0.12669
0.14937 0.21901 0.12405
0.15013 0.01235 0.12642
0.15089 0.16362 0.12623
0.15165 0.20532 0.12536
0.15241 0.19915 0.12265
0.15317 0.13767 0.12318
0.15393 0.18042 0.12491
0.15469 0.29005 0.12285
0.15545 0.06726 0.12213
0.15621 0.12203 0.12176
0.15697 0.21818 0.12037
0.15773 0.05492 0.12255
0.15849 0.09725 0.12092
0.15925 0.26699 0.11811
0.16001 0.04656 0.12090
0.16077 0.10087 0.12066
0.16153 0.36813 0.11866
0.16229 0.22751 0.11910
0.16305 0.18050 0.11813
0.16381 0.18395 0.11747
0.16457 0.20301 0.11555
0.16533 0.19500 0.11869
0.16609 0.14366 0.11438
0.16685 0.18021 0.11652
0.16761 0.15351 0.11636
0.16837 0.08234 0.11535
0.16913 0.19030 0.11567
0.16989 0.30448 0.11531
0.17065 0.31946 0.11382
0.17141 0.03472 0.11401
0.17217 0.09027 0.11365
0.17293 0.28337 0.11727
0.17369 0.00336 0.11561
0.17445 0.18625 0.11581
0.17521 0.07461 0.11749
0.17597 0.11022 0.11855
0.17673 0.12279 0.11505
0.17749 0.22558 0.11765
0.17825 0.22576 0.11868
0.17901 0.20257 0.12051
0.17977 0.22510 0.12201
0.18053 0.23576 0.12135
0.18129 0.10589 0.12148
0.18205 0.18126 0.12255
0.18281 0.19160 0.12166
0.18357 0.41766 0.12249
0.18433 0.29193 0.12296
0.18509 0.31606 0.12266
0.18585 0.21345 0.12548
0.18661 0.31346 0.12453
0.18737 0.36840 0.12334
0.18813 0.39587 0.12491
0.18889 0.30994 0.12730
0.18965 0.25501 0.12692
0.19041 0.15853 0.12231
0.19117 0.32382 0.12558
0.19193 0.35520 0.12752
0.19269 0.42148 0.12677
0.19345 0.42475 0.12647
0.19421 0.30153 0.12697
0.19497 0.39120 0.12550
0.19573 0.24028 0.12669
0.19649 0.32679 0.12729
0.19725 0.18718 0.12695
0.19801 0.23997 0.12988
0.19877 0.09228 0.12996
0.19953 0.26635 0.12784
0.20029 0.12179 0.12728
0.20105 0.13930 0.12788
0.20181 0.09557 0.12982
0.20257 0.09306 0.12742
0.20333 0.32575 0.12772
0.20409 0.22332 0.12861
0.20485 0.20267 0.12865
0.20561 0.23643 0.12700
0.20637 0.29079 0.12703
0.20713 0.20225 0.12901
0.20789 0.20567 0.12939
0.20865 0.23717 0.12959
0.20941 0.19954 0.12905
0.21017 0.35361 0.13034
0.21093 0.29717 0.12917
0.21169 0.30953 0.12891
0.21245 0.33685 0.12808
0.21321 0.36420 0.12970
0.21397 0.29155 0.12998
0.21473 0.31654 0.13014
0.21549 0.07701 0.12953
0.21625 0.09367 0.13070
0.21701 0.19244 0.12832
0.21777 0.18862 0.12870
0.21853 0.22606 0.12689
0.21929 0.23034 0.12822
0.22005 0.17267 0.12841
0.22081 0.18988 0.12885
0.22157 0.28876 0.12657
0.22233 0.11972 0.12629
0.22309 0.23788 0.12692
0.22385 0.27586 0.12574
0.22461 0.37844 0.12596
0.22537 0.20688 0.12554
0.22613 0.09230 0.12293
0.22689 0.18923 0.12194
0.22765 0.18015 0.12490
0.22841 0.22202 0.12299
0.22917 0.12371 0.11936
0.22993 0.26649 0.12144
0.23069 0.21501 0.12132
0.23145 0.25688 0.11919
0.23221 0.24373 0.11997
0.23297 0.05966 0.11902
0.23373 0.14931 0.12086
0.23449 0.19726 0.11716
0.23525 0.33703 0.11667
0.23601 0.20667 0.11813
0.23677 0.28182 0.11832
0.23753 0.08596 0.11637
0.23829 0.17885 0.11662
0.23905 0.22216 0.11793
0.23981 0.20330 0.11630
0.24057 0.07184 0.11604
0.24133 0.10801 0.11498
0.24209 0.12608 0.11549
0.24285 0.21859 0.11599
0.24361 0.26404 0.11200
0.24437 0.29838 0.11404
0.24513 0.20335 0.11480
0.24589 0.15772 0.11307
0.24665 0.14771 0.11472
0.24741 0.00164 0.11147
0.24817 0.15281 0.11365
0.24893 0.10052 0.11240
0.24969 0.03955 0.11214
0.25045 0.15093 0.11186
0.25121 0.29002 0.11204
0.25197 0.16027 0.10871
0.25273 0.14492 0.10988
0.25349 0.07125 0.10847
0.25425 -0.04131 0.10875
0.25501 0.10979 0.10935
0.25577 0.01546 0.10820
0.25653 0.23450 0.10728
0.25729 0.12379 0.10873
0.25805 0.11744 0.10774
0.25881 0.05930 0.10849
0.25957 0.24696 0.10837
0.26033 0.04942 0.10655
0.26109 0.11584 0.10733
0.26185 0.12537 0.10717
0.26261 0.13475 0.10407
0.26337 0.08114 0.10677
0.26413 0.07458 0.10340
0.26489 0.10543 0.10386
0.26565 0.19133 0.10312
0.26641 0.03061 0.10477
0.26717 0.18932 0.10385
0.26793 0.03528 0.10340
0.26869 0.11247 0.10403
0.26945 0.05477 0.10253
0.27021 -0.05556 0.10342
0.27097 0.11916 0.10372
0.27172 0.20451 0.10328
0.27248 0.12698 0.10407
0.27324 0.02805 0.10179
0.27400 -0.00029 0.10190
0.27476 0.18108 0.10127
0.27552 -0.06800 0.10073
0.27628 0.10852 0.09998
0.27704 0.13832 0.10253
0.27780 0.08302 0.10110
0.27856 0.03861 0.10102
0.27932 0.12807 0.10043
0.28008 0.01344 0.10019
0.28084 0.03527 0.10036
0.28160 0.02353 0.09977
0.28236 0.08151 0.09890
0.28312 0.10166 0.09916
0.28388 0.09035 0.09983
0.28464 -0.00072 0.09963
0.28540 -0.00059 0.09924
0.28616 -0.01424 0.10033
0.28692 0.08549 0.09799
0.28768 0.10623 0.09864
0.28844 0.05034 0.10068
0.28920 0.15989 0.09902
0.28996 0.12057 0.09951
0.29072 0.01322 0.10044
0.29148 -0.02055 0.10084
0.29224 0.08961 0.09997
0.29300 -0.03428 0.09979
0.29376 0.14093 0.10035
0.29452 0.09164 0.09967
0.29528 0.02233 0.09981
0.29604 0.08632 0.09993
0.29680 0.00379 0.09963
0.29756 0.14795 0.09973
0.29832 0.09489 0.10042
0.29908 0.09534 0.09991
0.29984 0.06422 0.09997
0.30060 0.12938 0.10019
0.30136 0.19539 0.09975
0.30212 0.16566 0.09872
0.30288 0.15509 0.09930
0.30364 0.03379 0.09884
0.30440 0.09224 0.09829
0.30516 0.07519 0.09731
0.30592 -0.06422 0.09886
0.30668 0.05363 0.09932
0.30744 0.04404 0.09824
0.30820 0.03300 0.10177
0.30896 0.16645 0.09975
0.30972 0.12616 0.10164
0.31048 0.01163 0.10051
0.31124 -0.10892 0.10104
0.31200 -0.09780 0.10035
0.31276 0.10402 0.10132
0.31352 0.00404 0.10005
0.31428 0.18596 0.09944
0.31504 0.01553 0.10084
0.31580 0.00294 0.10231
0.31656 -0.03109 0.10324
0.31732 0.04047 0.10287
0.31808 -0.01541 0.10413
0.31883 0.14213 0.10411
0.31959 0.03864 0.10416
0.32035 -0.05045 0.10509
0.32111 0.02804 0.10449
0.32187 -0.03615 0.10517
0.32263 0.02436 0.10586
0.32339 0.20980 0.10629
0.32415 0.03979 0.10540
0.32491 0.22550 0.10455
0.32567 0.03234 0.10609
0.32643 0.11170 0.10497
0.32719 -0.02258 0.10788
0.32795 -0.11639 0.10622
0.32871 0.10980 0.10629
0.32947 -0.03699 0.10576
0.33023 0.03974 0.10790
0.33099 0.04943 0.10667
0.33175 0.09213 0.10857
0.33251 0.01601 0.10687
0.33327 -0.00093 0.10794
0.33403 -0.11213 0.10760
0.33479 0.00655 0.10794
0.33555 0.09694 0.10867
0.33631 -0.06554 0.10764
0.33707 -0.16102 0.10998
0.33783 0.05763 0.10798
0.33859 -0.00570 0.10861
0.33935 -0.06643 0.10895
0.34011 -0.12236 0.10927
0.34087 -0.01662 0.10907
0.34163 0.16935 0.10804
0.34239 0.02563 0.10883
0.34315 -0.04450 0.10816
0.34391 0.00876 0.10909
0.34467 0.04481 0.10976
0.34543 -0.02405 0.11009
0.34619 -0.07858 0.10907
0.34695 0.02622 0.10946
0.34771 0.06899 0.11010
0.34847 0.04823 0.11141
0.34922 -0.11598 0.10816
0.34998 -0.06978 0.11086
0.35074 0.08889 0.11097
0.35150 0.06557 0.10830
0.35226 -0.05190 0.10675
0.35302 -0.07406 0.10642
0.35378 -0.01583 0.10643
0.35454 0.12736 0.10588
0.35530 0.02341 0.10449
0.35606 0.06612 0.10594
0.35682 0.05810 0.10657
0.35758 0.15601 0.10671
0.35834 -0.03538 0.10794
0.35910 -0.02401 0.10756
0.35986 -0.17910 0.10723
0.36062 0.03656 0.10544
0.36138 0.06755 0.10641
0.36214 0.03642 0.10653
0.36290 -0.00229 0.10717
0.36366 0.05573 0.10649
0.36442 0.00727 0.10853
0.36518 -0.00064 0.10776
0.36594 0.18069 0.10635
0.36670 0.11029 0.10752
0.36746 0.05933 0.10966
0.36822 -0.02299 0.11028
0.36898 0.03669 0.10883
0.36974 -0.04747 0.11214
0.37050 -0.07640 0.11133
0.37126 -0.06048 0.10964
0.37202 0.02416 0.11458
0.37277 -0.00021 0.11333
0.37353 0.03400 0.11395
0.37429 0.17954 0.11476
0.37505 0.02795 0.11658
0.37581 0.09943 0.11500
0.37657 0.08255 0.11849
0.37733 0.12189 0.11692
0.37809 0.03553 0.11639
0.37885 0.02877 0.11714
0.37961 -0.11777 0.11968
0.38037 0.04916 0.12125
0.38113 -0.04471 0.12110
0.38189 -0.02062 0.12184
0.38265 -0.03946 0.12026
0.38341 0.07538 0.12576
0.38417 -0.02055 0.12271
0.38493 0.11248 0.12727
0.38569 -0.09202 0.12225
0.38645 0.03811 0.12554
0.38721 0.18888 0.12832
0.38797 -0.00443 0.12878
0.38873 0.10697 0.12806
0.38949 0.14118 0.14259
0.39025 -0.00462 0.13014
0.39101 0.29968 0.13164
0.39177 0.09252 0.13284
0.39252 0.07616 0.13472
0.39328 0.04972 0.13260
0.39404 0.18042 0.13663
0.39480 -0.12848 0.13453
0.39556 0.01635 0.13430
0.39632 -0.06935 0.13557
0.39708 -0.03722 0.13754
0.39784 0.06340 0.14037
0.39860 -0.05143 0.14497
0.39936 0.06555 0.14043
0.40012 0.08003 0.14092
0.40088 0.05794 0.14366
0.40164 0.13150 0.14302
0.40240 0.06787 0.14615
0.40316 -0.09977 0.14680
0.40392 0.05593 0.14899
0.40468 -0.01336 0.19655
0.40544 -0.11194 0.15138
0.40620 0.19159 0.15054
0.40696 0.15225 0.15242
0.40772 0.03593 0.14953
0.40848 0.11853 0.15387
0.40924 0.06615 0.15113
0.40999 -0.00815 0.14823
0.41075 0.03118 0.15518
0.41151 0.00950 0.15419
0.41227 0.07669 0.15528
0.41303 -0.03955 0.15342
0.41379 0.13464 0.15155
0.41455 0.04869 0.15544
0.41531 0.12603 0.15319
0.41607 -0.22420 0.15487
0.41683 -0.08150 0.15717
0.41759 0.15378 0.15829
0.41835 0.02891 0.15884
0.41911 -0.00735 0.15713
0.41987 0.11701 0.15823
0.42063 -0.21950 0.16018
0.42139 -0.02754 0.16428
0.42215 0.01108 0.16374
0.42291 -0.07487 0.16538
0.42367 0.09445 0.17030
0.42443 0.00821 0.16874
0.42519 -0.15163 0.16772
0.42594 0.05143 0.17161
0.42670 -0.07541 0.17208
0.42746 -0.04470 0.17681
0.42822 0.15796 0.17470
0.42898 0.20321 0.17725
0.42974 0.10926 0.18236
0.43050 0.29401 0.18285
0.43126 -0.02219 0.18174
0.43202 0.15520 0.19003
0.43278 0.08390 0.18729
0.43354 -0.11958 0.18970
0.43430 0.19320 0.19086
0.43506 -0.00209 0.19596
