# Supplementary material for: De novo design of proteins housing excitonically coupled chlorophyll special pairs
Source: Nat Chem Biol. 2024 Jun 3;20(7):906–15. doi: 10.1038/s41589-024-01626-0 (PMC11213709; doi:10.1038/s41589-024-01626-0)
Supplement: Supplementary file 5 — Raw SAXS data for SP1, SP2 and SP3 apo proteins. [file 41589_2024_1626_MOESM5_ESM.zip › SAXS_data_Fig2/SP1_166uM/Buffer1/SP1_166uM_snap_00026.sub.1.dat]

0.01026 36.60241 7.17461
0.01102 32.76587 4.45540
0.01178 32.36796 3.31637
0.01254 29.83405 2.52025
0.01330 32.28329 1.98639
0.01406 32.13865 1.71775
0.01482 31.03007 1.54885
0.01558 31.01343 1.39062
0.01634 30.63323 1.23544
0.01710 30.79649 1.10777
0.01786 30.55425 1.07949
0.01862 30.19168 1.05532
0.01938 29.40619 0.92774
0.02014 28.32609 0.89103
0.02090 29.34171 0.85639
0.02166 29.08944 0.77422
0.02242 28.73156 0.76113
0.02318 28.28056 0.70274
0.02395 28.09224 0.68842
0.02471 27.79117 0.65116
0.02547 26.96811 0.64693
0.02623 27.99887 0.60925
0.02699 26.82095 0.58933
0.02775 26.23210 0.57651
0.02851 27.01759 0.56487
0.02927 25.64166 0.54309
0.03003 25.71442 0.53399
0.03079 25.72015 0.50684
0.03155 24.86281 0.51301
0.03231 24.48628 0.48090
0.03307 24.26037 0.47947
0.03383 23.58229 0.46950
0.03459 23.96992 0.46594
0.03535 23.70964 0.45029
0.03611 22.99436 0.45334
0.03687 23.12106 0.42332
0.03763 22.38657 0.42873
0.03839 22.10937 0.40925
0.03915 21.58507 0.42168
0.03991 21.21753 0.40537
0.04067 20.95853 0.39193
0.04143 20.46329 0.39969
0.04219 20.26044 0.38277
0.04295 20.35131 0.36746
0.04371 19.10450 0.35620
0.04447 19.39459 0.37320
0.04523 19.43274 0.35928
0.04599 18.66953 0.35763
0.04675 18.06846 0.35106
0.04751 18.13050 0.33330
0.04827 17.89773 0.32984
0.04903 17.63714 0.32681
0.04979 17.11054 0.32530
0.05055 16.71851 0.32128
0.05131 16.86511 0.31582
0.05207 15.94720 0.31536
0.05283 15.48713 0.30854
0.05359 15.45704 0.30934
0.05435 14.93383 0.29279
0.05511 14.76232 0.29107
0.05587 14.30266 0.29770
0.05663 14.58818 0.29498
0.05739 14.07128 0.28468
0.05815 13.64070 0.28673
0.05891 13.48049 0.27456
0.05967 12.80055 0.27119
0.06043 12.67599 0.27071
0.06119 12.30879 0.26781
0.06195 11.92545 0.26259
0.06271 12.20454 0.26473
0.06347 11.60731 0.25803
0.06423 11.41053 0.25344
0.06499 11.08840 0.24785
0.06575 10.72349 0.24928
0.06651 10.45486 0.24951
0.06727 10.31517 0.24662
0.06803 9.83257 0.24245
0.06879 9.87813 0.24108
0.06955 9.85789 0.23530
0.07031 9.50820 0.24179
0.07107 9.11284 0.22956
0.07183 8.86262 0.23007
0.07259 8.57655 0.23478
0.07335 8.28142 0.22120
0.07412 8.15602 0.22759
0.07488 7.94016 0.21616
0.07564 7.99300 0.21714
0.07640 7.50126 0.21630
0.07716 7.72563 0.21618
0.07792 7.29065 0.21170
0.07868 6.97768 0.21269
0.07944 6.96253 0.20963
0.08020 6.80695 0.20677
0.08096 6.76024 0.20260
0.08172 6.17682 0.20296
0.08248 6.21714 0.19621
0.08324 5.87730 0.19747
0.08400 5.71313 0.20084
0.08476 5.39282 0.19862
0.08552 5.30717 0.19803
0.08628 5.14358 0.19999
0.08704 5.18072 0.20348
0.08780 4.70197 0.19697
0.08856 4.96713 0.20354
0.08932 4.59469 0.20509
0.09008 4.26342 0.20644
0.09084 4.35934 0.20158
0.09160 4.33172 0.20549
0.09236 4.18069 0.20436
0.09312 4.13249 0.20426
0.09388 3.60162 0.21129
0.09464 3.58966 0.20451
0.09540 3.50044 0.19348
0.09616 3.22957 0.20092
0.09692 3.29846 0.19938
0.09768 3.28055 0.19284
0.09844 3.10753 0.18776
0.09920 2.82489 0.19201
0.09996 2.80498 0.18884
0.10072 2.71227 0.18822
0.10148 2.58335 0.18290
0.10224 2.53611 0.17941
0.10300 2.51801 0.17759
0.10376 2.30013 0.17452
0.10452 2.45479 0.17276
0.10528 2.18072 0.16946
0.10604 2.12942 0.17007
0.10680 2.04574 0.16806
0.10756 1.93566 0.16707
0.10832 1.99820 0.16894
0.10908 1.75359 0.17287
0.10984 1.79150 0.16943
0.11060 1.99561 0.16503
0.11136 1.66317 0.16638
0.11212 1.42641 0.16586
0.11288 1.36039 0.16022
0.11364 1.72094 0.16032
0.11440 1.51482 0.16038
0.11516 1.37572 0.15804
0.11592 1.39924 0.15420
0.11668 1.20752 0.15806
0.11744 1.16236 0.15549
0.11820 1.01144 0.15036
0.11896 1.02606 0.15365
0.11972 0.91298 0.15565
0.12048 1.05025 0.15036
0.12124 0.97668 0.15232
0.12200 0.71182 0.15001
0.12276 0.77994 0.14772
0.12352 0.71579 0.14535
0.12428 0.62453 0.14572
0.12504 0.85135 0.14849
0.12580 0.79406 0.14303
0.12656 0.59425 0.14353
0.12732 0.35702 0.14218
0.12808 0.65435 0.14432
0.12884 0.44835 0.14091
0.12960 0.44520 0.13979
0.13036 0.29632 0.13871
0.13112 0.28154 0.13897
0.13188 0.43138 0.13463
0.13264 0.41293 0.13736
0.13340 0.44550 0.13733
0.13416 0.50577 0.13376
0.13492 0.37819 0.13428
0.13568 0.40280 0.13152
0.13644 0.41839 0.13479
0.13720 0.32193 0.13071
0.13796 0.13271 0.13097
0.13873 0.34556 0.13002
0.13949 0.21379 0.12956
0.14025 0.31227 0.13178
0.14101 0.35273 0.13291
0.14177 0.28113 0.12926
0.14253 0.23383 0.12741
0.14329 0.32957 0.12690
0.14405 0.01552 0.12685
0.14481 0.30804 0.12643
0.14557 0.09327 0.12530
0.14633 0.05823 0.12736
0.14709 0.05248 0.12696
0.14785 0.22476 0.12795
0.14861 0.31824 0.12494
0.14937 0.07455 0.12651
0.15013 0.15310 0.12459
0.15089 0.30719 0.12490
0.15165 0.18335 0.12316
0.15241 0.10294 0.12195
0.15317 0.19594 0.12192
0.15393 0.02414 0.12211
0.15469 0.19645 0.12158
0.15545 0.18119 0.12212
0.15621 0.23349 0.12152
0.15697 0.07752 0.12152
0.15773 0.18598 0.11934
0.15849 0.07487 0.11951
0.15925 0.13417 0.12057
0.16001 0.27890 0.11938
0.16077 0.06013 0.11613
0.16153 0.31371 0.11963
0.16229 0.24919 0.11765
0.16305 0.35473 0.11918
0.16381 0.28054 0.11758
0.16457 0.06637 0.11841
0.16533 0.05829 0.11668
0.16609 0.21176 0.11654
0.16685 0.13493 0.11625
0.16761 0.26264 0.11601
0.16837 0.20008 0.11624
0.16913 0.10357 0.11427
0.16989 0.14830 0.11460
0.17065 0.19024 0.11613
0.17141 0.15982 0.11466
0.17217 0.13274 0.11375
0.17293 0.11639 0.11643
0.17369 0.02595 0.11619
0.17445 0.14981 0.11492
0.17521 0.29975 0.11698
0.17597 0.10658 0.11744
0.17673 0.20839 0.11672
0.17749 0.17633 0.11768
0.17825 0.35018 0.11971
0.17901 0.28503 0.11775
0.17977 0.31846 0.12205
0.18053 0.29455 0.12205
0.18129 0.17080 0.12177
0.18205 0.18123 0.12243
0.18281 0.33360 0.12292
0.18357 0.18781 0.12320
0.18433 0.30231 0.12366
0.18509 0.27470 0.12239
0.18585 0.33070 0.12249
0.18661 0.41383 0.12431
0.18737 0.28722 0.12429
0.18813 0.34473 0.12304
0.18889 0.21035 0.12457
0.18965 0.37069 0.12484
0.19041 0.09533 0.12607
0.19117 0.17676 0.12520
0.19193 0.54062 0.12581
0.19269 0.27889 0.12595
0.19345 0.37545 0.12611
0.19421 0.40365 0.12665
0.19497 0.27047 0.12752
0.19573 0.36530 0.12645
0.19649 0.26214 0.12776
0.19725 0.25108 0.12772
0.19801 0.31252 0.12782
0.19877 0.42967 0.12998
0.19953 0.40614 0.12839
0.20029 0.15025 0.13051
0.20105 0.28001 0.12992
0.20181 0.14792 0.12897
0.20257 0.32814 0.12930
0.20333 0.27434 0.12816
0.20409 0.28772 0.12713
0.20485 0.18570 0.12660
0.20561 0.26087 0.12889
0.20637 0.19332 0.12894
0.20713 0.20417 0.12844
0.20789 0.23662 0.12818
0.20865 0.27137 0.12881
0.20941 0.10328 0.12895
0.21017 0.21209 0.12753
0.21093 0.38044 0.12886
0.21169 0.29573 0.12954
0.21245 0.21457 0.12883
0.21321 0.29460 0.12829
0.21397 0.29949 0.12762
0.21473 0.35487 0.12669
0.21549 0.39069 0.12879
0.21625 0.39600 0.12922
0.21701 0.24708 0.12831
0.21777 0.30007 0.12837
0.21853 0.29706 0.12867
0.21929 0.29306 0.12803
0.22005 0.14693 0.12728
0.22081 0.30694 0.12742
0.22157 0.33107 0.12717
0.22233 0.11033 0.12614
0.22309 0.30582 0.12792
0.22385 0.18671 0.12699
0.22461 0.23880 0.12508
0.22537 0.15487 0.12405
0.22613 0.25520 0.12241
0.22689 0.15485 0.12471
0.22765 0.25650 0.12296
0.22841 0.32010 0.12383
0.22917 0.23479 0.11974
0.22993 0.33964 0.12183
0.23069 0.23262 0.12231
0.23145 0.22716 0.11990
0.23221 0.22687 0.12031
0.23297 0.15567 0.11948
0.23373 0.13169 0.11906
0.23449 0.25382 0.12063
0.23525 0.01645 0.11871
0.23601 0.08502 0.11811
0.23677 0.19445 0.11730
0.23753 0.26834 0.11744
0.23829 0.12220 0.11680
0.23905 0.15540 0.11676
0.23981 0.15752 0.11494
0.24057 0.15801 0.11444
0.24133 0.22687 0.11518
0.24209 0.17125 0.11437
0.24285 0.31088 0.11460
0.24361 0.16142 0.11278
0.24437 0.05469 0.11335
0.24513 0.07115 0.11371
0.24589 0.18437 0.11258
0.24665 0.14518 0.11207
0.24741 0.09057 0.11365
0.24817 0.19297 0.11074
0.24893 0.10177 0.11135
0.24969 0.23936 0.11190
0.25045 0.05131 0.11215
0.25121 -0.02258 0.11102
0.25197 0.14718 0.11175
0.25273 0.21143 0.11183
0.25349 0.25921 0.11014
0.25425 0.33541 0.10913
0.25501 0.13991 0.10898
0.25577 0.06524 0.10874
0.25653 0.21226 0.10882
0.25729 0.10613 0.10824
0.25805 0.16160 0.10779
0.25881 0.11028 0.10682
0.25957 0.07593 0.10780
0.26033 0.09162 0.10622
0.26109 0.06266 0.10721
0.26185 -0.01118 0.10684
0.26261 0.13948 0.10628
0.26337 0.04400 0.10466
0.26413 0.11873 0.10422
0.26489 0.08681 0.10551
0.26565 -0.02725 0.10460
0.26641 0.10402 0.10632
0.26717 0.18597 0.10445
0.26793 -0.00978 0.10477
0.26869 0.03675 0.10345
0.26945 0.09202 0.10178
0.27021 0.13984 0.10406
0.27097 0.06952 0.10353
0.27172 -0.00801 0.10276
0.27248 0.12183 0.10281
0.27324 0.03469 0.10172
0.27400 0.17160 0.10329
0.27476 0.17908 0.10062
0.27552 0.14580 0.10180
0.27628 -0.02469 0.10032
0.27704 0.04602 0.09909
0.27780 0.03244 0.10074
0.27856 0.12671 0.10046
0.27932 0.21489 0.10026
0.28008 0.10727 0.09838
0.28084 0.02741 0.09879
0.28160 0.12215 0.10008
0.28236 0.14093 0.09965
0.28312 -0.13818 0.10064
0.28388 0.10014 0.10113
0.28464 0.14624 0.09962
0.28540 0.04358 0.09953
0.28616 0.05281 0.09921
0.28692 0.10035 0.10018
0.28768 0.08293 0.09739
0.28844 0.22744 0.09837
0.28920 0.21060 0.09918
0.28996 0.10188 0.09741
0.29072 -0.03461 0.09992
0.29148 0.07470 0.09905
0.29224 0.04604 0.10101
0.29300 0.02222 0.10065
0.29376 -0.00478 0.10081
0.29452 0.07553 0.09960
0.29528 0.09354 0.10163
0.29604 0.03049 0.10048
0.29680 -0.09389 0.10026
0.29756 0.21044 0.09933
0.29832 -0.00084 0.09937
0.29908 0.17427 0.09852
0.29984 0.09541 0.09954
0.30060 0.06832 0.09913
0.30136 0.16150 0.09851
0.30212 0.03515 0.09899
0.30288 0.04050 0.09655
0.30364 0.00164 0.09842
0.30440 0.07697 0.09849
0.30516 -0.18638 0.09859
0.30592 0.04060 0.09826
0.30668 0.11521 0.09903
0.30744 0.06855 0.10020
0.30820 0.08396 0.09915
0.30896 0.07201 0.09981
0.30972 0.08560 0.10125
0.31048 0.11743 0.10067
0.31124 0.04171 0.09986
0.31200 0.07797 0.10075
0.31276 0.10923 0.10083
0.31352 0.09890 0.09903
0.31428 0.25649 0.09968
0.31504 0.12920 0.10161
0.31580 -0.07796 0.10416
0.31656 0.04176 0.10226
0.31732 0.14794 0.10363
0.31808 0.09319 0.10398
0.31883 0.02713 0.10545
0.31959 -0.04711 0.10406
0.32035 -0.07100 0.10666
0.32111 -0.04447 0.10313
0.32187 0.05189 0.10489
0.32263 0.03047 0.10553
0.32339 0.13260 0.10672
0.32415 0.01790 0.10624
0.32491 -0.00365 0.10525
0.32567 -0.05054 0.10723
0.32643 -0.02868 0.10605
0.32719 0.15765 0.10721
0.32795 0.04156 0.10454
0.32871 0.09857 0.10521
0.32947 0.14933 0.10743
0.33023 -0.10632 0.10579
0.33099 0.09535 0.10519
0.33175 0.10089 0.10700
0.33251 0.06679 0.10840
0.33327 -0.00011 0.10858
0.33403 0.05177 0.10765
0.33479 0.03817 0.10745
0.33555 0.07121 0.10805
0.33631 -0.11238 0.10767
0.33707 0.01368 0.10910
0.33783 0.03606 0.10763
0.33859 0.18253 0.10866
0.33935 0.08991 0.10983
0.34011 -0.06339 0.10961
0.34087 0.11911 0.10897
0.34163 -0.03927 0.10963
0.34239 -0.03253 0.11135
0.34315 0.16001 0.10888
0.34391 -0.04507 0.10834
0.34467 0.11859 0.11046
0.34543 0.05332 0.11003
0.34619 0.10233 0.10959
0.34695 0.11408 0.11015
0.34771 0.04902 0.11042
0.34847 0.25029 0.11078
0.34922 0.07834 0.10902
0.34998 0.12018 0.11153
0.35074 -0.00601 0.11136
0.35150 0.06896 0.10781
0.35226 0.19946 0.10578
0.35302 0.02726 0.10549
0.35378 0.00807 0.10517
0.35454 -0.06065 0.10396
0.35530 0.06049 0.10666
0.35606 -0.02168 0.10531
0.35682 0.03074 0.10621
0.35758 -0.01769 0.10606
0.35834 -0.01811 0.10505
0.35910 0.01595 0.10686
0.35986 0.17247 0.10541
0.36062 -0.02587 0.10709
0.36138 -0.03650 0.10765
0.36214 -0.01705 0.10634
0.36290 0.15300 0.10586
0.36366 0.12966 0.10568
0.36442 0.04216 0.10634
0.36518 0.11991 0.10783
0.36594 0.06388 0.10715
0.36670 -0.01100 0.10900
0.36746 0.02457 0.11054
0.36822 0.01129 0.11019
0.36898 -0.05931 0.10989
0.36974 -0.00011 0.11129
0.37050 0.03413 0.11250
0.37126 0.22913 0.11183
0.37202 0.02017 0.11125
0.37277 0.06302 0.11429
0.37353 0.03350 0.11262
0.37429 0.03976 0.11385
0.37505 -0.05973 0.11607
0.37581 0.13990 0.11765
0.37657 0.01060 0.11575
0.37733 0.03867 0.11686
0.37809 -0.01997 0.11631
0.37885 -0.02570 0.11886
0.37961 0.12037 0.12068
0.38037 -0.02662 0.12160
0.38113 0.13621 0.12061
0.38189 0.02765 0.11946
0.38265 -0.15843 0.12118
0.38341 0.21590 0.12350
0.38417 0.05668 0.12209
0.38493 0.07583 0.12505
0.38569 0.15684 0.12546
0.38645 0.08458 0.12463
0.38721 0.13703 0.12539
0.38797 0.01652 0.12920
0.38873 -0.00213 0.12804
0.38949 0.02470 0.14940
0.39025 0.04630 0.13109
0.39101 -0.10537 0.13098
0.39177 -0.03556 0.13245
0.39252 -0.01285 0.13369
0.39328 0.05463 0.13769
0.39404 -0.14657 0.13412
0.39480 -0.11384 0.13543
0.39556 0.07965 0.13602
0.39632 -0.10305 0.13808
0.39708 -0.01018 0.13891
0.39784 0.03356 0.14155
0.39860 -0.01968 0.14197
0.39936 -0.07660 0.14064
0.40012 0.16252 0.14343
0.40088 0.03087 0.14542
0.40164 0.13058 0.14458
0.40240 0.04737 0.14281
0.40316 0.00740 0.14941
0.40392 -0.00406 0.14470
0.40468 0.20554 0.24430
0.40544 -0.00357 0.14616
0.40620 -0.01895 0.14751
0.40696 -0.10105 0.14958
0.40772 0.19163 0.15399
0.40848 0.00720 0.15181
0.40924 0.00721 0.15228
0.40999 0.12875 0.15344
0.41075 0.08771 0.15593
0.41151 -0.14132 0.15299
0.41227 0.15696 0.15418
0.41303 0.07120 0.15253
0.41379 0.07662 0.15464
0.41455 0.06353 0.15554
0.41531 0.00691 0.15686
0.41607 0.06843 0.15671
0.41683 0.10279 0.15671
0.41759 0.02776 0.15980
0.41835 0.09718 0.15806
0.41911 -0.13439 0.15911
0.41987 -0.15321 0.15760
0.42063 0.13644 0.16100
0.42139 0.07403 0.15859
0.42215 0.30262 0.16440
0.42291 0.01173 0.16283
0.42367 0.04493 0.16693
0.42443 0.04590 0.16711
0.42519 0.00192 0.16904
0.42594 0.03684 0.17243
0.42670 0.16719 0.16966
0.42746 0.02090 0.17276
0.42822 -0.25284 0.17941
0.42898 0.02907 0.17965
0.42974 0.21223 0.17944
0.43050 -0.26301 0.18285
0.43126 -0.03408 0.18381
0.43202 0.22822 0.18578
0.43278 0.12886 0.18723
0.43354 0.06851 0.19023
0.43430 0.16664 0.18667
0.43506 0.01527 0.18983
