# Supplementary material for: De novo design of proteins housing excitonically coupled chlorophyll special pairs
Source: Nat Chem Biol. 2024 Jun 3;20(7):906–15. doi: 10.1038/s41589-024-01626-0 (PMC11213709; doi:10.1038/s41589-024-01626-0)
Supplement: Supplementary file 5 — Raw SAXS data for SP1, SP2 and SP3 apo proteins. [file 41589_2024_1626_MOESM5_ESM.zip › SAXS_data_Fig2/SP1_166uM/Buffer1/SP1_166uM_snap_00050.sub.1.dat]

0.01026 35.52416 7.26139
0.01102 31.94078 5.64820
0.01178 36.43541 3.63877
0.01254 33.61855 2.50738
0.01330 33.81986 1.93046
0.01406 33.00120 1.72312
0.01482 31.44182 1.57024
0.01558 31.96008 1.31314
0.01634 30.42389 1.22822
0.01710 31.29891 1.12998
0.01786 31.83123 1.01513
0.01862 31.77473 1.02737
0.01938 30.76092 0.94973
0.02014 30.54006 0.89082
0.02090 30.52101 0.82909
0.02166 29.14693 0.80729
0.02242 30.61308 0.73908
0.02318 29.12278 0.72902
0.02395 28.90731 0.70488
0.02471 28.87908 0.69647
0.02547 27.52046 0.61731
0.02623 27.49117 0.61176
0.02699 27.53744 0.61008
0.02775 27.40604 0.58488
0.02851 27.01415 0.56019
0.02927 26.76198 0.54178
0.03003 26.01472 0.53740
0.03079 25.95211 0.50165
0.03155 25.81510 0.51936
0.03231 24.51200 0.50192
0.03307 24.35823 0.50447
0.03383 24.22173 0.46655
0.03459 24.02382 0.46818
0.03535 23.61059 0.43625
0.03611 23.27584 0.44519
0.03687 23.11347 0.43640
0.03763 22.86375 0.42493
0.03839 22.53390 0.41340
0.03915 21.94570 0.40217
0.03991 21.78522 0.41190
0.04067 21.00880 0.39145
0.04143 20.96401 0.39684
0.04219 20.42184 0.37044
0.04295 20.37467 0.37199
0.04371 20.09782 0.37338
0.04447 19.88132 0.35560
0.04523 18.84675 0.35607
0.04599 18.36511 0.35323
0.04675 18.36455 0.34466
0.04751 18.36214 0.33529
0.04827 18.35473 0.33637
0.04903 17.26121 0.32680
0.04979 16.76797 0.33265
0.05055 16.73544 0.32014
0.05131 16.57646 0.31652
0.05207 16.11658 0.31960
0.05283 15.80649 0.30849
0.05359 15.78355 0.30945
0.05435 15.31092 0.30961
0.05511 14.93546 0.29396
0.05587 14.37784 0.29480
0.05663 14.46873 0.28732
0.05739 14.00833 0.28864
0.05815 13.44096 0.28289
0.05891 13.15385 0.27285
0.05967 12.80992 0.27213
0.06043 12.76850 0.27134
0.06119 12.50798 0.26816
0.06195 11.90930 0.26562
0.06271 12.04740 0.26324
0.06347 11.93634 0.25794
0.06423 11.20850 0.24804
0.06499 10.96521 0.25509
0.06575 10.98129 0.24996
0.06651 10.67182 0.24622
0.06727 10.38133 0.24147
0.06803 10.17970 0.24214
0.06879 9.86448 0.24023
0.06955 9.42827 0.23338
0.07031 9.26308 0.23547
0.07107 8.98941 0.23335
0.07183 9.12824 0.23069
0.07259 8.86429 0.22717
0.07335 8.41537 0.22177
0.07412 8.43068 0.21743
0.07488 7.86228 0.22228
0.07564 7.92507 0.21741
0.07640 7.45040 0.21593
0.07716 7.18923 0.21043
0.07792 6.84357 0.20921
0.07868 6.94586 0.21035
0.07944 6.66349 0.20767
0.08020 6.67573 0.20784
0.08096 6.48953 0.20581
0.08172 6.22493 0.20308
0.08248 6.30832 0.19878
0.08324 6.35239 0.19450
0.08400 5.84555 0.20036
0.08476 5.46835 0.20188
0.08552 5.32315 0.20118
0.08628 5.08440 0.19747
0.08704 5.20606 0.19460
0.08780 4.59902 0.19969
0.08856 4.48415 0.19500
0.08932 4.50622 0.20344
0.09008 4.44762 0.20471
0.09084 4.33802 0.20256
0.09160 4.12228 0.20591
0.09236 3.74019 0.20462
0.09312 4.07932 0.20513
0.09388 3.86462 0.20334
0.09464 3.47264 0.19814
0.09540 3.45731 0.20133
0.09616 3.44646 0.19680
0.09692 3.38412 0.19695
0.09768 3.13016 0.19422
0.09844 3.12396 0.19460
0.09920 3.01837 0.18886
0.09996 2.83129 0.19088
0.10072 2.95429 0.18435
0.10148 2.79520 0.18676
0.10224 2.32369 0.18286
0.10300 2.34172 0.17985
0.10376 2.47170 0.17508
0.10452 2.34105 0.17770
0.10528 2.23092 0.17240
0.10604 2.12484 0.17008
0.10680 1.83411 0.17050
0.10756 1.99730 0.16967
0.10832 1.93533 0.17000
0.10908 1.80208 0.16820
0.10984 1.78849 0.16683
0.11060 1.63788 0.16544
0.11136 1.69353 0.16543
0.11212 1.69541 0.16336
0.11288 1.43029 0.15955
0.11364 1.45112 0.16295
0.11440 1.28908 0.15739
0.11516 1.36469 0.15509
0.11592 1.17866 0.15617
0.11668 1.24153 0.15992
0.11744 0.98619 0.15642
0.11820 0.93611 0.15636
0.11896 0.70100 0.15075
0.11972 0.68534 0.14973
0.12048 1.02052 0.14873
0.12124 1.14612 0.15006
0.12200 0.90286 0.14912
0.12276 0.65727 0.14563
0.12352 0.90036 0.14757
0.12428 0.61776 0.14767
0.12504 0.53394 0.14452
0.12580 0.49686 0.14584
0.12656 0.57938 0.14186
0.12732 0.72865 0.14030
0.12808 0.60355 0.14144
0.12884 0.55369 0.14048
0.12960 0.52815 0.14133
0.13036 0.21086 0.14092
0.13112 0.29844 0.13754
0.13188 0.32188 0.13824
0.13264 0.48921 0.13561
0.13340 0.16657 0.13808
0.13416 0.31969 0.13226
0.13492 0.37847 0.13341
0.13568 0.27658 0.13208
0.13644 0.31357 0.13030
0.13720 0.21087 0.13302
0.13796 0.31980 0.13315
0.13873 0.09766 0.13215
0.13949 0.34599 0.13210
0.14025 0.33495 0.13275
0.14101 0.13467 0.13029
0.14177 0.19246 0.12755
0.14253 0.43239 0.12646
0.14329 0.18517 0.12854
0.14405 0.18676 0.12854
0.14481 0.08495 0.12721
0.14557 0.13124 0.12676
0.14633 0.15532 0.12662
0.14709 0.07853 0.12670
0.14785 0.15942 0.12599
0.14861 -0.03371 0.12549
0.14937 0.11263 0.12707
0.15013 0.17568 0.12527
0.15089 0.19485 0.12584
0.15165 0.16600 0.12392
0.15241 0.08579 0.12269
0.15317 0.16231 0.12132
0.15393 0.08578 0.12263
0.15469 0.02409 0.12114
0.15545 0.03643 0.12329
0.15621 0.17786 0.11957
0.15697 0.12516 0.12128
0.15773 0.09936 0.12019
0.15849 0.08501 0.11948
0.15925 -0.06623 0.11928
0.16001 0.07025 0.11934
0.16077 0.08438 0.12092
0.16153 0.10201 0.11689
0.16229 0.21566 0.11854
0.16305 0.18460 0.11759
0.16381 0.03554 0.11660
0.16457 0.24951 0.11640
0.16533 0.13628 0.11678
0.16609 0.11210 0.11637
0.16685 0.13790 0.11555
0.16761 0.15949 0.11682
0.16837 0.10108 0.11638
0.16913 0.07073 0.11696
0.16989 0.10128 0.11549
0.17065 0.25803 0.11559
0.17141 0.03580 0.11321
0.17217 0.25496 0.11263
0.17293 0.14442 0.11622
0.17369 -0.02967 0.11599
0.17445 0.20550 0.11672
0.17521 0.10714 0.11718
0.17597 0.19699 0.11694
0.17673 0.18865 0.11771
0.17749 0.24685 0.11809
0.17825 0.21205 0.11851
0.17901 0.28815 0.11997
0.17977 0.26231 0.12080
0.18053 0.24270 0.12179
0.18129 0.22055 0.12147
0.18205 0.13986 0.12204
0.18281 0.31824 0.12311
0.18357 0.26395 0.12241
0.18433 0.41181 0.12434
0.18509 0.25659 0.12598
0.18585 0.36991 0.12540
0.18661 0.20579 0.12569
0.18737 0.15554 0.12605
0.18813 0.33196 0.12525
0.18889 0.23762 0.12725
0.18965 0.04255 0.12719
0.19041 0.13941 0.12499
0.19117 0.29814 0.12658
0.19193 0.11376 0.12674
0.19269 0.20591 0.12723
0.19345 0.24497 0.12997
0.19421 0.28321 0.12764
0.19497 0.39045 0.12731
0.19573 0.42932 0.12941
0.19649 0.34529 0.12731
0.19725 0.19078 0.12756
0.19801 0.24047 0.13167
0.19877 0.22352 0.12767
0.19953 0.19580 0.12872
0.20029 0.35855 0.13090
0.20105 0.30566 0.12806
0.20181 0.23263 0.12761
0.20257 0.20669 0.13194
0.20333 0.22532 0.12798
0.20409 0.36829 0.12869
0.20485 0.22754 0.12547
0.20561 0.31009 0.12892
0.20637 0.23019 0.13059
0.20713 0.46169 0.12963
0.20789 0.45414 0.12919
0.20865 0.32209 0.12850
0.20941 0.19316 0.12889
0.21017 0.05351 0.13132
0.21093 0.11269 0.12879
0.21169 0.33243 0.13070
0.21245 0.36466 0.12791
0.21321 0.18921 0.13049
0.21397 0.15438 0.12735
0.21473 0.31856 0.12769
0.21549 0.25767 0.12757
0.21625 0.26371 0.12782
0.21701 0.48104 0.12949
0.21777 0.21938 0.12915
0.21853 0.21265 0.13006
0.21929 0.18390 0.12715
0.22005 0.18358 0.12630
0.22081 0.23375 0.12722
0.22157 0.38773 0.12451
0.22233 0.26000 0.12720
0.22309 0.25731 0.12670
0.22385 0.12851 0.12421
0.22461 0.26293 0.12507
0.22537 0.06378 0.12425
0.22613 0.22146 0.12311
0.22689 0.12099 0.12581
0.22765 0.27485 0.12420
0.22841 0.08038 0.12114
0.22917 0.24438 0.12339
0.22993 0.29421 0.12007
0.23069 0.32437 0.12163
0.23145 0.17739 0.11970
0.23221 0.22341 0.11779
0.23297 0.22164 0.11813
0.23373 0.18706 0.12061
0.23449 0.24162 0.11942
0.23525 0.03924 0.11954
0.23601 0.26602 0.11739
0.23677 0.12290 0.11888
0.23753 0.14025 0.11946
0.23829 0.13929 0.11430
0.23905 0.21883 0.11577
0.23981 0.12997 0.11619
0.24057 0.23764 0.11666
0.24133 0.21380 0.11434
0.24209 0.20469 0.11506
0.24285 0.12704 0.11516
0.24361 0.17065 0.11416
0.24437 0.07050 0.11508
0.24513 0.29055 0.11311
0.24589 0.06584 0.11182
0.24665 0.05991 0.11270
0.24741 0.13948 0.11198
0.24817 0.21103 0.11182
0.24893 0.15232 0.11180
0.24969 0.16381 0.11141
0.25045 0.17518 0.11141
0.25121 0.04717 0.11062
0.25197 0.04057 0.11019
0.25273 0.11455 0.10922
0.25349 0.12335 0.11105
0.25425 0.17814 0.10916
0.25501 0.15892 0.10823
0.25577 0.12061 0.10775
0.25653 0.12904 0.10809
0.25729 0.09740 0.10970
0.25805 0.08728 0.10921
0.25881 0.08265 0.10792
0.25957 0.20657 0.10557
0.26033 -0.00338 0.10667
0.26109 -0.06299 0.10622
0.26185 0.15273 0.10585
0.26261 0.17745 0.10870
0.26337 0.09830 0.10627
0.26413 0.11236 0.10421
0.26489 0.05805 0.10536
0.26565 0.13944 0.10605
0.26641 0.05821 0.10462
0.26717 0.08169 0.10472
0.26793 0.16169 0.10480
0.26869 0.05269 0.10327
0.26945 -0.04161 0.10367
0.27021 0.09618 0.10321
0.27097 0.05384 0.10446
0.27172 0.18231 0.10102
0.27248 0.05025 0.10211
0.27324 0.02986 0.10175
0.27400 0.08257 0.10228
0.27476 0.01554 0.10177
0.27552 0.01355 0.10152
0.27628 -0.06845 0.10193
0.27704 0.04275 0.10121
0.27780 0.00338 0.10111
0.27856 0.09251 0.10191
0.27932 0.11688 0.09993
0.28008 0.01276 0.09820
0.28084 -0.05772 0.10103
0.28160 -0.01465 0.09929
0.28236 0.09232 0.09933
0.28312 0.14354 0.09794
0.28388 0.05959 0.09923
0.28464 0.04150 0.10036
0.28540 0.04251 0.10079
0.28616 -0.00035 0.09774
0.28692 0.09082 0.10066
0.28768 0.00288 0.09800
0.28844 0.00042 0.09927
0.28920 0.02834 0.09969
0.28996 0.05574 0.09856
0.29072 0.01583 0.09883
0.29148 0.04253 0.09921
0.29224 -0.00734 0.09899
0.29300 -0.00091 0.09968
0.29376 -0.04670 0.10030
0.29452 0.16961 0.10002
0.29528 0.08074 0.10091
0.29604 0.01549 0.10138
0.29680 0.12208 0.10032
0.29756 0.12517 0.10049
0.29832 0.06163 0.10054
0.29908 -0.00893 0.10151
0.29984 0.13810 0.09962
0.30060 -0.04645 0.09992
0.30136 0.04289 0.09825
0.30212 0.02141 0.09864
0.30288 0.09594 0.09752
0.30364 0.05940 0.09927
0.30440 0.01288 0.09945
0.30516 0.10718 0.09812
0.30592 0.02392 0.09858
0.30668 0.01895 0.10101
0.30744 -0.00826 0.09913
0.30820 -0.08772 0.09840
0.30896 -0.10861 0.09951
0.30972 -0.02829 0.09999
0.31048 -0.03525 0.10094
0.31124 0.07025 0.09965
0.31200 0.19505 0.10004
0.31276 0.06844 0.09935
0.31352 0.13441 0.10171
0.31428 -0.11314 0.10036
0.31504 0.06354 0.10183
0.31580 0.04629 0.10526
0.31656 0.10035 0.10381
0.31732 0.07597 0.10270
0.31808 0.10563 0.10387
0.31883 0.06076 0.10526
0.31959 -0.03678 0.10323
0.32035 0.12099 0.10383
0.32111 -0.08660 0.10590
0.32187 0.00180 0.10625
0.32263 -0.04602 0.10552
0.32339 0.13458 0.10597
0.32415 -0.02252 0.10720
0.32491 -0.10905 0.10593
0.32567 -0.04238 0.10635
0.32643 0.09756 0.10581
0.32719 0.03242 0.10808
0.32795 -0.01070 0.10641
0.32871 0.22157 0.10602
0.32947 -0.00531 0.10596
0.33023 0.08718 0.10688
0.33099 -0.05621 0.10663
0.33175 -0.05509 0.10798
0.33251 0.12378 0.10783
0.33327 -0.02733 0.10627
0.33403 -0.14191 0.10827
0.33479 0.01058 0.10685
0.33555 0.00942 0.10799
0.33631 0.00755 0.10631
0.33707 0.14716 0.10857
0.33783 -0.10459 0.10869
0.33859 0.22706 0.10858
0.33935 -0.05486 0.10806
0.34011 -0.02719 0.10836
0.34087 -0.14953 0.10907
0.34163 -0.01429 0.11016
0.34239 -0.03884 0.10893
0.34315 -0.06299 0.10950
0.34391 0.08270 0.10839
0.34467 0.01271 0.11127
0.34543 -0.08009 0.11103
0.34619 0.03207 0.10962
0.34695 -0.11535 0.10914
0.34771 -0.00376 0.11151
0.34847 0.00683 0.11004
0.34922 -0.00959 0.11037
0.34998 -0.12513 0.10996
0.35074 0.03803 0.11250
0.35150 0.00183 0.10861
0.35226 0.03316 0.10746
0.35302 -0.04894 0.10526
0.35378 -0.01667 0.10545
0.35454 -0.08082 0.10441
0.35530 -0.03433 0.10476
0.35606 0.03858 0.10722
0.35682 -0.13894 0.10727
0.35758 -0.02186 0.10766
0.35834 0.02718 0.10900
0.35910 -0.03087 0.10621
0.35986 -0.08821 0.10889
0.36062 0.05660 0.10750
0.36138 -0.05442 0.10711
0.36214 -0.03502 0.10722
0.36290 0.14746 0.10622
0.36366 -0.02937 0.10770
0.36442 -0.06154 0.10681
0.36518 -0.11569 0.10776
0.36594 0.04082 0.10829
0.36670 0.07641 0.10913
0.36746 -0.01034 0.10916
0.36822 -0.05203 0.10973
0.36898 0.01764 0.11079
0.36974 -0.02347 0.11147
0.37050 0.00580 0.10988
0.37126 0.19641 0.11131
0.37202 -0.05659 0.11314
0.37277 0.11751 0.11232
0.37353 0.08389 0.11395
0.37429 -0.04560 0.11577
0.37505 0.00884 0.11607
0.37581 -0.00833 0.11732
0.37657 0.09212 0.11466
0.37733 -0.05077 0.11795
0.37809 0.11778 0.11823
0.37885 -0.08011 0.11900
0.37961 -0.13209 0.11950
0.38037 0.11905 0.12012
0.38113 -0.14203 0.12129
0.38189 -0.10824 0.12282
0.38265 0.21842 0.12068
0.38341 -0.15280 0.12260
0.38417 0.08511 0.12364
0.38493 -0.01940 0.12464
0.38569 0.30414 0.12563
0.38645 0.01219 0.12517
0.38721 0.04071 0.12811
0.38797 -0.01801 0.13013
0.38873 -0.04524 0.13037
0.38949 0.04298 0.14513
0.39025 -0.03789 0.13406
0.39101 0.09395 0.13194
0.39177 0.01478 0.13460
0.39252 -0.04782 0.13531
0.39328 -0.11532 0.13309
0.39404 -0.06400 0.13745
0.39480 0.03229 0.13918
0.39556 0.07533 0.13418
0.39632 0.14033 0.13792
0.39708 0.06943 0.13783
0.39784 0.07824 0.13572
0.39860 -0.02361 0.13911
0.39936 -0.14236 0.14071
0.40012 0.09184 0.13927
0.40088 -0.17305 0.14281
0.40164 0.13063 0.14601
0.40240 0.05830 0.14540
0.40316 -0.04145 0.14748
0.40392 -0.10901 0.14975
0.40468 0.21535 0.27433
0.40544 -0.00701 0.15126
0.40620 -0.06607 0.14917
0.40696 -0.10936 0.15241
0.40772 0.14505 0.15038
0.40848 -0.04459 0.15361
0.40924 0.00942 0.15052
0.40999 -0.13932 0.14995
0.41075 0.14347 0.15119
0.41151 0.00969 0.15132
0.41227 -0.03515 0.15077
0.41303 0.10076 0.15105
0.41379 0.10411 0.15680
0.41455 0.00069 0.15388
0.41531 -0.08912 0.15863
0.41607 0.02150 0.15819
0.41683 0.03757 0.15894
0.41759 0.14031 0.15990
0.41835 0.06066 0.15803
0.41911 0.04745 0.15828
0.41987 0.05267 0.16197
0.42063 -0.13835 0.15763
0.42139 -0.21332 0.16397
0.42215 -0.06746 0.16155
0.42291 0.12788 0.16202
0.42367 -0.10693 0.16325
0.42443 0.31732 0.16475
0.42519 0.03186 0.17266
0.42594 -0.15434 0.17332
0.42670 0.17859 0.17438
0.42746 0.19499 0.17504
0.42822 -0.02450 0.17578
0.42898 -0.01137 0.17437
0.42974 0.05943 0.17995
0.43050 0.10646 0.18046
0.43126 -0.04510 0.18147
0.43202 0.09799 0.17904
0.43278 0.04461 0.18867
0.43354 0.01391 0.20432
0.43430 -0.01404 0.19006
0.43506 0.09163 0.19502
