# Supplementary material for: De novo design of proteins housing excitonically coupled chlorophyll special pairs
Source: Nat Chem Biol. 2024 Jun 3;20(7):906–15. doi: 10.1038/s41589-024-01626-0 (PMC11213709; doi:10.1038/s41589-024-01626-0)
Supplement: Supplementary file 5 — Raw SAXS data for SP1, SP2 and SP3 apo proteins. [file 41589_2024_1626_MOESM5_ESM.zip › SAXS_data_Fig2/SP1_166uM/Buffer1/SP1_166uM_snap_00025.sub.1.dat]

0.01026 37.33534 8.00916
0.01102 33.18852 5.26520
0.01178 33.86383 3.39417
0.01254 30.95350 2.65867
0.01330 31.02313 2.12951
0.01406 31.20618 1.74019
0.01482 29.72277 1.46764
0.01558 30.84249 1.44758
0.01634 30.37530 1.26424
0.01710 29.93691 1.12918
0.01786 30.37977 1.10798
0.01862 29.68191 0.97062
0.01938 28.60917 0.90560
0.02014 28.52423 0.87723
0.02090 30.11823 0.87348
0.02166 28.20465 0.79848
0.02242 29.01688 0.71110
0.02318 28.22610 0.70404
0.02395 28.16977 0.71993
0.02471 27.94926 0.67768
0.02547 27.43101 0.65626
0.02623 26.86246 0.59856
0.02699 26.88073 0.58343
0.02775 26.86848 0.57842
0.02851 25.84760 0.56675
0.02927 26.07493 0.53903
0.03003 25.72272 0.51822
0.03079 25.39899 0.51397
0.03155 24.38177 0.50737
0.03231 25.05686 0.51533
0.03307 24.04982 0.48582
0.03383 24.17133 0.46816
0.03459 23.43243 0.45438
0.03535 22.89926 0.43958
0.03611 22.50405 0.44300
0.03687 22.86509 0.43259
0.03763 22.16242 0.42500
0.03839 21.99717 0.41381
0.03915 21.89282 0.41373
0.03991 20.77144 0.40597
0.04067 20.67131 0.40415
0.04143 20.93918 0.39422
0.04219 20.56602 0.37407
0.04295 20.04787 0.36170
0.04371 19.17633 0.36637
0.04447 19.36888 0.37183
0.04523 18.98943 0.36722
0.04599 18.59798 0.35628
0.04675 18.21220 0.34619
0.04751 18.34702 0.34115
0.04827 17.67518 0.32586
0.04903 17.35132 0.32407
0.04979 17.61413 0.32255
0.05055 16.78458 0.33151
0.05131 16.27175 0.31908
0.05207 16.23072 0.30886
0.05283 15.44687 0.30849
0.05359 15.32393 0.30761
0.05435 15.53213 0.29908
0.05511 14.78411 0.29523
0.05587 14.53266 0.29323
0.05663 14.39230 0.28938
0.05739 13.86698 0.27922
0.05815 13.65040 0.27559
0.05891 13.25552 0.27337
0.05967 13.13907 0.27191
0.06043 12.86826 0.27288
0.06119 12.23664 0.27209
0.06195 12.15256 0.25908
0.06271 11.98913 0.26747
0.06347 11.90969 0.25608
0.06423 11.29909 0.25811
0.06499 11.04260 0.25223
0.06575 10.67751 0.24706
0.06651 10.49628 0.25062
0.06727 10.42613 0.24609
0.06803 10.05081 0.24257
0.06879 9.66884 0.23661
0.06955 9.63517 0.23279
0.07031 9.10670 0.23981
0.07107 8.95758 0.22655
0.07183 8.68550 0.22924
0.07259 8.67010 0.23025
0.07335 8.32204 0.22720
0.07412 8.27489 0.21753
0.07488 8.31272 0.21748
0.07564 7.89010 0.22122
0.07640 7.63395 0.21657
0.07716 7.66204 0.21260
0.07792 7.66095 0.21385
0.07868 7.03206 0.21123
0.07944 6.96273 0.21092
0.08020 6.78916 0.20493
0.08096 6.44685 0.20272
0.08172 6.34453 0.20304
0.08248 6.04531 0.19680
0.08324 6.14074 0.19727
0.08400 5.68121 0.20128
0.08476 5.38937 0.20062
0.08552 5.19861 0.20388
0.08628 5.26574 0.20610
0.08704 5.35350 0.19775
0.08780 4.89630 0.19909
0.08856 5.13284 0.20310
0.08932 4.52390 0.20182
0.09008 4.76278 0.20616
0.09084 4.56994 0.20734
0.09160 4.21644 0.20360
0.09236 4.08190 0.20946
0.09312 3.79002 0.20455
0.09388 3.94632 0.20373
0.09464 3.66981 0.19999
0.09540 3.73189 0.20021
0.09616 3.71518 0.19988
0.09692 3.21588 0.19595
0.09768 3.50517 0.19794
0.09844 3.36431 0.19174
0.09920 3.00350 0.19084
0.09996 2.87789 0.18508
0.10072 2.60919 0.18874
0.10148 2.39324 0.18171
0.10224 2.51746 0.17696
0.10300 2.28823 0.17884
0.10376 2.58019 0.17519
0.10452 2.29287 0.17516
0.10528 2.37865 0.17072
0.10604 2.37367 0.17024
0.10680 2.12352 0.16977
0.10756 1.95355 0.16444
0.10832 1.85915 0.16902
0.10908 1.66686 0.16809
0.10984 1.75494 0.16565
0.11060 1.60657 0.16591
0.11136 1.67314 0.16713
0.11212 1.56819 0.16176
0.11288 1.51996 0.16027
0.11364 1.40179 0.15611
0.11440 1.26600 0.15964
0.11516 1.52231 0.15707
0.11592 1.40223 0.15846
0.11668 1.23038 0.15480
0.11744 1.14775 0.15420
0.11820 0.97771 0.15237
0.11896 0.92398 0.15421
0.11972 0.90368 0.15086
0.12048 0.97633 0.15158
0.12124 0.71794 0.14884
0.12200 0.93781 0.14918
0.12276 0.87270 0.14714
0.12352 0.75466 0.14548
0.12428 0.77414 0.14373
0.12504 0.78577 0.14656
0.12580 0.56521 0.14512
0.12656 0.86126 0.14484
0.12732 0.76689 0.14282
0.12808 0.49928 0.14438
0.12884 0.59180 0.14117
0.12960 0.42939 0.14064
0.13036 0.45479 0.13884
0.13112 0.56502 0.13503
0.13188 0.31835 0.13739
0.13264 0.44391 0.13507
0.13340 0.45782 0.13662
0.13416 0.51150 0.13498
0.13492 0.41690 0.13531
0.13568 0.32265 0.13525
0.13644 0.53315 0.13008
0.13720 0.41746 0.13066
0.13796 0.35139 0.13373
0.13873 0.44479 0.13224
0.13949 0.15485 0.12911
0.14025 0.33630 0.13125
0.14101 0.15065 0.12961
0.14177 0.25950 0.12909
0.14253 0.19593 0.13084
0.14329 0.01050 0.12612
0.14405 0.30876 0.12794
0.14481 0.01556 0.12719
0.14557 0.23250 0.12824
0.14633 0.03417 0.12622
0.14709 0.26241 0.12695
0.14785 0.06198 0.12618
0.14861 0.34677 0.12614
0.14937 0.29904 0.12564
0.15013 0.23500 0.12616
0.15089 0.21950 0.12237
0.15165 0.10830 0.12238
0.15241 0.19188 0.12362
0.15317 0.14929 0.12303
0.15393 0.14581 0.12199
0.15469 0.21478 0.12301
0.15545 0.34393 0.12063
0.15621 0.02569 0.11924
0.15697 0.15198 0.12023
0.15773 0.12133 0.12178
0.15849 0.11173 0.12002
0.15925 0.13130 0.11897
0.16001 -0.05449 0.11980
0.16077 0.18815 0.11824
0.16153 0.08323 0.11766
0.16229 0.28458 0.11837
0.16305 0.15846 0.11809
0.16381 0.19034 0.11787
0.16457 0.24882 0.11764
0.16533 0.07349 0.11554
0.16609 0.28594 0.11775
0.16685 0.07355 0.11611
0.16761 0.17735 0.11570
0.16837 0.27974 0.11546
0.16913 0.14581 0.11607
0.16989 0.10304 0.11552
0.17065 0.23982 0.11435
0.17141 0.25399 0.11358
0.17217 0.16528 0.11538
0.17293 0.12723 0.11552
0.17369 0.04197 0.11633
0.17445 0.17682 0.11833
0.17521 0.18203 0.11534
0.17597 0.27022 0.11702
0.17673 0.14047 0.11617
0.17749 0.09241 0.11707
0.17825 0.27063 0.11917
0.17901 0.17884 0.12063
0.17977 0.26936 0.11918
0.18053 0.35464 0.12055
0.18129 0.09694 0.12216
0.18205 0.28375 0.12311
0.18281 0.33023 0.12226
0.18357 0.22800 0.12342
0.18433 0.24059 0.12245
0.18509 0.28314 0.12378
0.18585 0.20329 0.12340
0.18661 0.26997 0.12093
0.18737 0.14742 0.12468
0.18813 0.25378 0.12364
0.18889 0.14362 0.12578
0.18965 0.06035 0.12520
0.19041 0.30517 0.12566
0.19117 0.30437 0.12536
0.19193 0.17592 0.12574
0.19269 0.23970 0.12604
0.19345 0.22697 0.12705
0.19421 0.15967 0.12802
0.19497 0.39414 0.12721
0.19573 0.29215 0.12709
0.19649 0.28071 0.12774
0.19725 0.18155 0.12935
0.19801 0.25534 0.12982
0.19877 0.17867 0.12934
0.19953 0.13903 0.12711
0.20029 0.12764 0.12897
0.20105 0.27094 0.13032
0.20181 0.23750 0.12836
0.20257 0.30453 0.12820
0.20333 0.31182 0.12630
0.20409 0.17204 0.12868
0.20485 0.24724 0.12914
0.20561 0.24154 0.13048
0.20637 0.29740 0.12875
0.20713 0.26609 0.12998
0.20789 0.36535 0.12960
0.20865 0.20969 0.13048
0.20941 0.27429 0.12913
0.21017 0.43369 0.12959
0.21093 0.22137 0.12844
0.21169 0.29005 0.12877
0.21245 0.36096 0.12949
0.21321 0.24140 0.12740
0.21397 0.29686 0.12976
0.21473 0.25375 0.13026
0.21549 0.25981 0.12897
0.21625 0.30965 0.12760
0.21701 0.21607 0.12774
0.21777 0.23574 0.12689
0.21853 0.25009 0.12945
0.21929 0.17198 0.12840
0.22005 0.26871 0.12769
0.22081 0.18665 0.12695
0.22157 0.03373 0.12834
0.22233 0.07543 0.12523
0.22309 0.23040 0.12703
0.22385 0.17521 0.12501
0.22461 0.15249 0.12499
0.22537 0.32364 0.12455
0.22613 0.14876 0.12446
0.22689 0.16417 0.12344
0.22765 0.12077 0.12303
0.22841 0.05050 0.12279
0.22917 0.42597 0.11988
0.22993 0.31169 0.12164
0.23069 0.30662 0.12113
0.23145 0.39192 0.12063
0.23221 0.21876 0.12039
0.23297 0.19653 0.11956
0.23373 0.12898 0.11990
0.23449 0.33713 0.11903
0.23525 0.22096 0.11778
0.23601 0.07580 0.11770
0.23677 0.16179 0.11980
0.23753 0.17606 0.11694
0.23829 0.01556 0.11744
0.23905 0.34280 0.11466
0.23981 0.17943 0.11510
0.24057 0.15448 0.11615
0.24133 0.29564 0.11530
0.24209 0.19888 0.11393
0.24285 0.20622 0.11471
0.24361 0.20450 0.11383
0.24437 -0.00401 0.11316
0.24513 -0.02614 0.11379
0.24589 0.24284 0.11306
0.24665 0.04151 0.11178
0.24741 0.16299 0.11211
0.24817 0.11580 0.11173
0.24893 0.17424 0.11209
0.24969 0.13040 0.11235
0.25045 0.08135 0.11116
0.25121 0.18387 0.11102
0.25197 0.14219 0.10941
0.25273 0.28911 0.11213
0.25349 0.12625 0.11096
0.25425 0.23938 0.10977
0.25501 0.17392 0.10848
0.25577 0.11271 0.10884
0.25653 0.08705 0.10647
0.25729 0.04951 0.10954
0.25805 0.17281 0.10771
0.25881 0.08288 0.10950
0.25957 0.14463 0.10726
0.26033 0.13279 0.10633
0.26109 0.11130 0.10737
0.26185 0.17661 0.10517
0.26261 0.10218 0.10628
0.26337 0.11264 0.10618
0.26413 0.17985 0.10357
0.26489 0.00296 0.10532
0.26565 0.16209 0.10460
0.26641 0.10755 0.10420
0.26717 -0.05809 0.10292
0.26793 0.06731 0.10472
0.26869 0.12808 0.10444
0.26945 0.00676 0.10498
0.27021 0.17024 0.10420
0.27097 0.15634 0.10436
0.27172 0.05792 0.10167
0.27248 0.09700 0.10367
0.27324 0.14720 0.10250
0.27400 0.11526 0.10250
0.27476 0.13101 0.10203
0.27552 0.13472 0.10222
0.27628 0.06005 0.10107
0.27704 0.03433 0.10183
0.27780 0.07201 0.10129
0.27856 0.08853 0.10008
0.27932 0.06363 0.09864
0.28008 -0.00694 0.09987
0.28084 -0.10564 0.09902
0.28160 0.16041 0.09978
0.28236 0.04253 0.09941
0.28312 0.05519 0.09903
0.28388 0.10310 0.09830
0.28464 0.05423 0.10098
0.28540 0.08472 0.09937
0.28616 0.21560 0.09897
0.28692 -0.00154 0.09850
0.28768 0.09475 0.09951
0.28844 0.05244 0.10034
0.28920 -0.00621 0.09842
0.28996 0.03591 0.09832
0.29072 0.11669 0.10004
0.29148 0.05400 0.09901
0.29224 -0.01393 0.09923
0.29300 0.05944 0.10020
0.29376 -0.05995 0.09879
0.29452 0.20654 0.09891
0.29528 0.12326 0.10003
0.29604 0.09789 0.10127
0.29680 0.00065 0.09884
0.29756 -0.02184 0.10094
0.29832 0.09782 0.10016
0.29908 0.18988 0.09897
0.29984 0.10995 0.09922
0.30060 0.02732 0.09955
0.30136 0.20392 0.09877
0.30212 0.05224 0.09826
0.30288 0.14147 0.09984
0.30364 -0.09113 0.09759
0.30440 0.10609 0.09854
0.30516 -0.08186 0.09729
0.30592 0.13519 0.09783
0.30668 0.00569 0.09967
0.30744 0.09996 0.10050
0.30820 0.08234 0.10060
0.30896 -0.02655 0.09997
0.30972 0.11495 0.09953
0.31048 0.20042 0.09982
0.31124 0.20191 0.10042
0.31200 0.06765 0.10046
0.31276 0.04539 0.10151
0.31352 0.05959 0.10014
0.31428 0.08285 0.09981
0.31504 0.06354 0.10246
0.31580 0.10820 0.10272
0.31656 0.14679 0.10290
0.31732 0.01223 0.10280
0.31808 0.04038 0.10573
0.31883 0.10307 0.10567
0.31959 -0.02696 0.10427
0.32035 0.07338 0.10527
0.32111 0.18764 0.10494
0.32187 0.01539 0.10560
0.32263 0.05204 0.10365
0.32339 0.17783 0.10507
0.32415 0.13206 0.10605
0.32491 0.12264 0.10585
0.32567 0.07209 0.10545
0.32643 0.03654 0.10736
0.32719 -0.01996 0.10696
0.32795 0.10871 0.10644
0.32871 0.18974 0.10656
0.32947 -0.05087 0.10559
0.33023 0.02805 0.10732
0.33099 -0.07150 0.10797
0.33175 0.08256 0.10732
0.33251 -0.03725 0.10696
0.33327 0.12135 0.10872
0.33403 0.14412 0.10791
0.33479 0.00456 0.10724
0.33555 0.03361 0.10815
0.33631 0.14483 0.10769
0.33707 0.09786 0.10952
0.33783 -0.09810 0.10932
0.33859 0.07393 0.10844
0.33935 -0.10001 0.10887
0.34011 -0.03340 0.10795
0.34087 0.14035 0.10805
0.34163 -0.03036 0.10833
0.34239 0.03573 0.10840
0.34315 0.21659 0.11072
0.34391 0.12194 0.11154
0.34467 0.07640 0.10983
0.34543 0.02904 0.10823
0.34619 0.01132 0.11025
0.34695 0.05277 0.11021
0.34771 -0.11112 0.11067
0.34847 -0.03246 0.10920
0.34922 0.15221 0.10987
0.34998 0.20624 0.11021
0.35074 -0.05833 0.10989
0.35150 0.03757 0.10890
0.35226 0.08281 0.10557
0.35302 0.12557 0.10641
0.35378 -0.03719 0.10426
0.35454 0.01521 0.10341
0.35530 -0.02702 0.10607
0.35606 -0.00108 0.10673
0.35682 0.01302 0.10722
0.35758 -0.00014 0.10738
0.35834 -0.02748 0.10799
0.35910 -0.06438 0.10722
0.35986 -0.04291 0.10690
0.36062 0.11922 0.10759
0.36138 -0.00739 0.10694
0.36214 0.00321 0.10490
0.36290 -0.05068 0.10563
0.36366 -0.07145 0.10835
0.36442 0.00383 0.10553
0.36518 -0.00001 0.10734
0.36594 0.08165 0.10874
0.36670 -0.05232 0.10809
0.36746 -0.01326 0.10937
0.36822 0.04396 0.11045
0.36898 0.16137 0.11085
0.36974 0.04612 0.11201
0.37050 0.10914 0.11142
0.37126 0.04618 0.11312
0.37202 -0.00213 0.11241
0.37277 0.08367 0.11314
0.37353 -0.01002 0.11338
0.37429 0.00432 0.11516
0.37505 0.08056 0.11587
0.37581 -0.07792 0.11426
0.37657 0.03203 0.11790
0.37733 -0.07181 0.11620
0.37809 -0.06854 0.11762
0.37885 0.12627 0.11869
0.37961 -0.05514 0.11920
0.38037 0.08652 0.11942
0.38113 0.04632 0.12055
0.38189 0.10650 0.12228
0.38265 -0.10823 0.12460
0.38341 0.08149 0.12374
0.38417 0.03460 0.12376
0.38493 0.03841 0.12418
0.38569 0.18251 0.12574
0.38645 0.05728 0.12578
0.38721 0.01758 0.12737
0.38797 0.07142 0.12791
0.38873 -0.00501 0.12951
0.38949 0.13166 0.14480
0.39025 -0.24908 0.12985
0.39101 -0.00168 0.12994
0.39177 0.03074 0.13218
0.39252 0.08999 0.13078
0.39328 0.09301 0.13286
0.39404 -0.05473 0.13254
0.39480 0.03800 0.13444
0.39556 0.02928 0.13581
0.39632 0.15832 0.13476
0.39708 -0.01499 0.14003
0.39784 -0.14266 0.13926
0.39860 0.03988 0.14395
0.39936 0.05336 0.14094
0.40012 0.08137 0.14554
0.40088 -0.00905 0.14241
0.40164 0.17673 0.14695
0.40240 0.16296 0.14583
0.40316 0.07099 0.14300
0.40392 0.02049 0.14513
0.40468 0.15925 0.23712
0.40544 0.03249 0.15030
0.40620 0.13565 0.14907
0.40696 0.07343 0.15241
0.40772 0.04243 0.15085
0.40848 0.04646 0.15243
0.40924 0.05875 0.15127
0.40999 -0.01175 0.15463
0.41075 0.06349 0.15315
0.41151 -0.00521 0.15157
0.41227 0.30053 0.15265
0.41303 0.11525 0.15552
0.41379 0.12278 0.15505
0.41455 0.20938 0.15766
0.41531 -0.11633 0.15594
0.41607 0.05606 0.15517
0.41683 -0.04650 0.15595
0.41759 0.06359 0.15699
0.41835 0.12828 0.16064
0.41911 -0.00459 0.15729
0.41987 -0.08208 0.15432
0.42063 0.01591 0.16190
0.42139 -0.09708 0.16535
0.42215 -0.05571 0.16562
0.42291 -0.07010 0.16490
0.42367 0.08815 0.16211
0.42443 0.03810 0.16956
0.42519 0.23714 0.16671
0.42594 -0.14116 0.17339
0.42670 0.14662 0.17275
0.42746 0.13262 0.17717
0.42822 0.19012 0.17403
0.42898 0.16231 0.18019
0.42974 0.07389 0.17595
0.43050 -0.29310 0.18032
0.43126 0.03649 0.18159
0.43202 0.02374 0.18749
0.43278 -0.07320 0.18753
0.43354 -0.15140 0.19189
0.43430 -0.17296 0.19649
0.43506 0.36881 0.19126
