# Supplementary material for: De novo design of proteins housing excitonically coupled chlorophyll special pairs
Source: Nat Chem Biol. 2024 Jun 3;20(7):906–15. doi: 10.1038/s41589-024-01626-0 (PMC11213709; doi:10.1038/s41589-024-01626-0)
Supplement: Supplementary file 5 — Raw SAXS data for SP1, SP2 and SP3 apo proteins. [file 41589_2024_1626_MOESM5_ESM.zip › SAXS_data_Fig2/SP1_166uM/Buffer1/SP1_166uM_snap_00024.sub.1.dat]

0.01026 35.39666 7.47553
0.01102 32.37628 4.57415
0.01178 32.72354 3.48156
0.01254 32.07361 2.36647
0.01330 31.97668 2.05392
0.01406 31.54457 1.57040
0.01482 31.73699 1.49814
0.01558 30.47836 1.29860
0.01634 31.23350 1.23417
0.01710 29.79612 1.13089
0.01786 31.12780 1.07842
0.01862 30.66494 0.96580
0.01938 30.23636 0.95639
0.02014 29.32219 0.91566
0.02090 29.31096 0.82340
0.02166 27.84908 0.77031
0.02242 29.40991 0.76125
0.02318 28.38666 0.70687
0.02395 27.90503 0.69780
0.02471 27.31086 0.65237
0.02547 27.42254 0.63320
0.02623 26.98266 0.61568
0.02699 26.13780 0.56342
0.02775 26.43565 0.58189
0.02851 25.98926 0.55341
0.02927 26.07808 0.55247
0.03003 25.52447 0.53429
0.03079 25.52099 0.52884
0.03155 24.87049 0.51394
0.03231 24.22230 0.45901
0.03307 24.53895 0.46406
0.03383 24.06693 0.46829
0.03459 23.86845 0.45820
0.03535 23.48642 0.45335
0.03611 23.02183 0.44346
0.03687 22.78489 0.41689
0.03763 22.59868 0.42094
0.03839 21.36232 0.41412
0.03915 21.85839 0.40788
0.03991 21.36439 0.40220
0.04067 20.89611 0.38251
0.04143 20.59814 0.39389
0.04219 20.17019 0.38169
0.04295 19.95854 0.36940
0.04371 19.63669 0.36320
0.04447 19.36603 0.37223
0.04523 18.91531 0.36411
0.04599 18.87415 0.35103
0.04675 18.14202 0.34405
0.04751 17.92541 0.33811
0.04827 17.46814 0.32987
0.04903 17.55146 0.31869
0.04979 17.25366 0.33068
0.05055 17.03112 0.32445
0.05131 16.48730 0.31016
0.05207 15.78119 0.31656
0.05283 15.86439 0.30418
0.05359 15.32017 0.30225
0.05435 15.15670 0.30002
0.05511 14.71840 0.30244
0.05587 14.83754 0.29242
0.05663 14.35670 0.28245
0.05739 13.84718 0.28386
0.05815 13.51281 0.27736
0.05891 13.68999 0.27750
0.05967 13.00095 0.27469
0.06043 12.63388 0.27139
0.06119 12.31874 0.26800
0.06195 11.99708 0.26962
0.06271 11.67939 0.26698
0.06347 11.48171 0.25674
0.06423 11.29804 0.25547
0.06499 10.80812 0.25278
0.06575 11.00957 0.24788
0.06651 10.22151 0.25560
0.06727 10.26525 0.24638
0.06803 9.73188 0.24584
0.06879 9.96834 0.24302
0.06955 9.81538 0.24233
0.07031 9.37048 0.23211
0.07107 9.35742 0.22712
0.07183 9.19582 0.22588
0.07259 8.86103 0.22596
0.07335 8.15086 0.22490
0.07412 8.36333 0.22234
0.07488 7.69194 0.22452
0.07564 7.96176 0.22104
0.07640 7.67101 0.21716
0.07716 7.43556 0.21350
0.07792 7.38069 0.21120
0.07868 7.36090 0.21106
0.07944 6.90609 0.20523
0.08020 6.62018 0.20498
0.08096 6.38832 0.20407
0.08172 6.25443 0.20196
0.08248 6.35311 0.19868
0.08324 5.66659 0.19763
0.08400 5.74958 0.19757
0.08476 5.42182 0.19803
0.08552 5.30933 0.19918
0.08628 5.27248 0.20181
0.08704 4.86818 0.19575
0.08780 4.95967 0.20277
0.08856 5.18505 0.20386
0.08932 4.74841 0.20509
0.09008 4.46869 0.20943
0.09084 4.42809 0.20131
0.09160 4.14878 0.20687
0.09236 3.82655 0.20401
0.09312 4.01974 0.20727
0.09388 3.87141 0.20984
0.09464 3.64000 0.21116
0.09540 3.67617 0.20392
0.09616 3.35625 0.19905
0.09692 3.27741 0.19632
0.09768 2.92887 0.19661
0.09844 3.21565 0.19696
0.09920 2.82359 0.18823
0.09996 2.95911 0.18772
0.10072 2.87893 0.19296
0.10148 2.77043 0.18381
0.10224 2.72487 0.18231
0.10300 2.22603 0.17874
0.10376 2.28916 0.17476
0.10452 2.42330 0.17659
0.10528 2.04718 0.17227
0.10604 2.27330 0.16943
0.10680 2.13381 0.17133
0.10756 2.01356 0.16866
0.10832 2.09485 0.16994
0.10908 1.69811 0.16971
0.10984 1.46412 0.16923
0.11060 1.90150 0.16635
0.11136 1.65678 0.16558
0.11212 1.58663 0.16456
0.11288 1.63487 0.16079
0.11364 1.16194 0.15879
0.11440 1.29782 0.16123
0.11516 1.33879 0.15758
0.11592 1.23948 0.15549
0.11668 1.17393 0.15561
0.11744 1.18506 0.15682
0.11820 1.12737 0.15388
0.11896 1.20499 0.15139
0.11972 0.83187 0.15241
0.12048 0.93488 0.15299
0.12124 0.81296 0.14964
0.12200 0.83286 0.14805
0.12276 0.77392 0.14643
0.12352 0.79639 0.14742
0.12428 0.65153 0.14437
0.12504 0.63208 0.14520
0.12580 0.63477 0.14551
0.12656 0.92452 0.14135
0.12732 0.53567 0.14319
0.12808 0.74073 0.14108
0.12884 0.73763 0.14012
0.12960 0.30752 0.14278
0.13036 0.63048 0.13813
0.13112 0.40851 0.13719
0.13188 0.42516 0.13781
0.13264 0.48579 0.13692
0.13340 0.23249 0.13400
0.13416 0.44405 0.13413
0.13492 0.37975 0.13430
0.13568 0.27741 0.13200
0.13644 0.51927 0.13196
0.13720 0.39352 0.13101
0.13796 0.19966 0.13162
0.13873 0.14526 0.13069
0.13949 0.32849 0.13059
0.14025 0.22651 0.12880
0.14101 0.22253 0.13117
0.14177 0.09948 0.12996
0.14253 0.15208 0.12869
0.14329 0.13202 0.12746
0.14405 0.22579 0.12554
0.14481 0.19500 0.12734
0.14557 0.08608 0.12742
0.14633 0.10614 0.12688
0.14709 0.18447 0.12708
0.14785 0.03808 0.12729
0.14861 0.04956 0.12554
0.14937 0.23454 0.12591
0.15013 0.03282 0.12435
0.15089 0.01129 0.12256
0.15165 0.17822 0.12464
0.15241 0.11731 0.12187
0.15317 0.20413 0.12377
0.15393 0.14815 0.12159
0.15469 0.05643 0.12239
0.15545 0.21773 0.12169
0.15621 -0.14561 0.11977
0.15697 0.11719 0.12145
0.15773 0.19184 0.12232
0.15849 0.04367 0.12050
0.15925 0.07975 0.11937
0.16001 0.11133 0.12088
0.16077 0.24822 0.11814
0.16153 0.10436 0.11847
0.16229 0.10381 0.11828
0.16305 0.23152 0.11855
0.16381 0.07038 0.11783
0.16457 0.11034 0.11624
0.16533 0.10643 0.11715
0.16609 0.08415 0.11628
0.16685 -0.03269 0.11737
0.16761 0.26587 0.11584
0.16837 0.25211 0.11724
0.16913 0.31843 0.11554
0.16989 0.14467 0.11550
0.17065 0.04864 0.11582
0.17141 0.15488 0.11537
0.17217 0.22205 0.11338
0.17293 0.05942 0.11614
0.17369 0.31623 0.11677
0.17445 0.05563 0.11721
0.17521 0.09399 0.11632
0.17597 0.09417 0.11929
0.17673 -0.09829 0.11792
0.17749 0.02325 0.11692
0.17825 0.02439 0.11868
0.17901 0.08669 0.12014
0.17977 0.38389 0.12127
0.18053 0.15688 0.12237
0.18129 0.22130 0.12320
0.18205 0.27358 0.12363
0.18281 0.18012 0.12302
0.18357 0.12989 0.12464
0.18433 0.24501 0.12502
0.18509 0.33293 0.12690
0.18585 0.31603 0.12714
0.18661 0.23626 0.12669
0.18737 0.07239 0.12458
0.18813 0.16785 0.12540
0.18889 0.08143 0.12457
0.18965 0.49982 0.12706
0.19041 0.18437 0.12674
0.19117 0.34075 0.12518
0.19193 0.20102 0.12827
0.19269 0.03983 0.12663
0.19345 0.21940 0.12785
0.19421 0.43042 0.12731
0.19497 0.14668 0.12798
0.19573 0.33957 0.12750
0.19649 0.34288 0.12932
0.19725 0.23598 0.12801
0.19801 0.29768 0.13008
0.19877 0.13750 0.12944
0.19953 0.28961 0.12746
0.20029 0.19241 0.12799
0.20105 0.18397 0.12987
0.20181 0.30118 0.12952
0.20257 0.22501 0.12656
0.20333 0.16735 0.12724
0.20409 0.29484 0.12916
0.20485 0.37449 0.12781
0.20561 0.35675 0.12690
0.20637 0.28174 0.12944
0.20713 0.25866 0.13059
0.20789 0.04933 0.13141
0.20865 0.41374 0.12803
0.20941 0.34263 0.13111
0.21017 0.14454 0.12853
0.21093 0.20441 0.12849
0.21169 0.39099 0.12957
0.21245 0.14039 0.12718
0.21321 0.14850 0.12772
0.21397 0.20723 0.12799
0.21473 0.33188 0.12879
0.21549 0.21424 0.12662
0.21625 0.12251 0.13071
0.21701 0.23703 0.12915
0.21777 0.22317 0.12966
0.21853 0.15941 0.12837
0.21929 0.08175 0.12770
0.22005 0.21613 0.12700
0.22081 0.38263 0.12738
0.22157 0.23104 0.12479
0.22233 0.33190 0.12583
0.22309 0.26829 0.12633
0.22385 0.18002 0.12622
0.22461 0.10737 0.12571
0.22537 0.18896 0.12462
0.22613 0.09940 0.12390
0.22689 0.37008 0.12363
0.22765 0.22739 0.12399
0.22841 0.21034 0.12561
0.22917 0.16021 0.12186
0.22993 0.21216 0.12258
0.23069 0.16991 0.12111
0.23145 0.24744 0.12131
0.23221 0.06099 0.12068
0.23297 -0.03685 0.11888
0.23373 0.19009 0.11963
0.23449 0.18570 0.11855
0.23525 0.05460 0.11850
0.23601 0.09804 0.11786
0.23677 0.24121 0.11719
0.23753 0.26596 0.11709
0.23829 0.14355 0.11689
0.23905 0.21950 0.11768
0.23981 0.05557 0.11717
0.24057 0.16731 0.11398
0.24133 0.20741 0.11665
0.24209 0.18366 0.11457
0.24285 0.14097 0.11485
0.24361 0.21105 0.11529
0.24437 0.20313 0.11422
0.24513 0.16423 0.11372
0.24589 0.12267 0.11449
0.24665 0.08409 0.11231
0.24741 0.13647 0.11390
0.24817 0.20262 0.11350
0.24893 0.20182 0.11241
0.24969 0.10553 0.11195
0.25045 0.21333 0.11166
0.25121 0.06299 0.11065
0.25197 0.03913 0.11103
0.25273 0.11769 0.10908
0.25349 0.08125 0.11012
0.25425 0.21168 0.11013
0.25501 0.13141 0.10856
0.25577 0.09446 0.10813
0.25653 0.05137 0.10948
0.25729 -0.06658 0.10982
0.25805 0.17518 0.10713
0.25881 0.11040 0.10869
0.25957 0.05431 0.10856
0.26033 0.13995 0.10678
0.26109 0.05813 0.10886
0.26185 0.00926 0.10652
0.26261 0.20477 0.10440
0.26337 0.05022 0.10547
0.26413 0.10357 0.10369
0.26489 0.17177 0.10476
0.26565 0.21039 0.10381
0.26641 0.03650 0.10478
0.26717 0.14260 0.10430
0.26793 -0.00245 0.10314
0.26869 0.01246 0.10307
0.26945 0.07830 0.10426
0.27021 0.07371 0.10484
0.27097 0.14266 0.10402
0.27172 -0.01257 0.10349
0.27248 -0.00934 0.10314
0.27324 0.06070 0.10173
0.27400 -0.02030 0.10220
0.27476 0.12794 0.10312
0.27552 0.01877 0.10129
0.27628 0.08126 0.10159
0.27704 0.09780 0.10086
0.27780 0.07591 0.10133
0.27856 0.07594 0.10182
0.27932 0.00756 0.10006
0.28008 0.02634 0.09990
0.28084 0.14852 0.09984
0.28160 0.08424 0.09903
0.28236 0.08892 0.10040
0.28312 -0.01770 0.09990
0.28388 0.07192 0.10103
0.28464 -0.04217 0.10026
0.28540 0.06577 0.09895
0.28616 0.00777 0.09889
0.28692 0.05951 0.09847
0.28768 0.03649 0.10004
0.28844 -0.00641 0.09931
0.28920 -0.01451 0.09848
0.28996 0.09904 0.09959
0.29072 0.08226 0.09927
0.29148 0.15120 0.09988
0.29224 -0.08073 0.10006
0.29300 -0.01760 0.09960
0.29376 0.08476 0.09952
0.29452 0.01125 0.10095
0.29528 -0.03154 0.09931
0.29604 0.07638 0.09929
0.29680 0.04963 0.09905
0.29756 0.08531 0.10048
0.29832 0.08263 0.10002
0.29908 -0.02310 0.10119
0.29984 0.12306 0.10066
0.30060 0.03855 0.09859
0.30136 -0.00804 0.09988
0.30212 -0.02901 0.09987
0.30288 0.01843 0.09808
0.30364 0.07692 0.09810
0.30440 0.05483 0.09752
0.30516 0.08643 0.09826
0.30592 -0.02087 0.09903
0.30668 0.01428 0.09905
0.30744 0.11081 0.09887
0.30820 0.00950 0.09952
0.30896 0.03981 0.10071
0.30972 0.06504 0.10052
0.31048 0.05719 0.09998
0.31124 0.08297 0.10157
0.31200 0.06044 0.10070
0.31276 0.00647 0.10113
0.31352 0.14867 0.10107
0.31428 0.00137 0.10070
0.31504 0.07657 0.10111
0.31580 0.21376 0.10411
0.31656 0.08137 0.10230
0.31732 0.02587 0.10373
0.31808 0.08029 0.10416
0.31883 0.01157 0.10436
0.31959 0.09536 0.10455
0.32035 0.03052 0.10444
0.32111 0.02308 0.10448
0.32187 0.12062 0.10442
0.32263 -0.00745 0.10532
0.32339 0.12672 0.10692
0.32415 0.18602 0.10583
0.32491 0.11809 0.10492
0.32567 0.16907 0.10609
0.32643 0.05812 0.10632
0.32719 0.05485 0.10835
0.32795 -0.07184 0.10569
0.32871 0.02607 0.10635
0.32947 0.00922 0.10636
0.33023 0.14923 0.10658
0.33099 -0.03670 0.10738
0.33175 0.24542 0.10858
0.33251 -0.00749 0.10768
0.33327 0.04907 0.10635
0.33403 -0.03590 0.10755
0.33479 0.14162 0.10735
0.33555 -0.07306 0.10700
0.33631 0.03822 0.10863
0.33707 0.02728 0.11063
0.33783 -0.07211 0.10849
0.33859 -0.02107 0.10952
0.33935 -0.04973 0.10880
0.34011 0.11819 0.10934
0.34087 0.08059 0.10997
0.34163 0.04007 0.10847
0.34239 -0.11464 0.11031
0.34315 0.00922 0.10876
0.34391 -0.02841 0.11073
0.34467 0.00414 0.10990
0.34543 -0.05499 0.11041
0.34619 -0.01572 0.11015
0.34695 -0.00003 0.11125
0.34771 0.06783 0.10956
0.34847 -0.05946 0.11162
0.34922 0.20646 0.10876
0.34998 -0.05142 0.10948
0.35074 -0.14523 0.11222
0.35150 0.14346 0.10837
0.35226 0.01972 0.10573
0.35302 -0.07508 0.10597
0.35378 -0.09002 0.10418
0.35454 0.04121 0.10514
0.35530 0.04520 0.10593
0.35606 -0.12546 0.10722
0.35682 -0.13914 0.10438
0.35758 0.06009 0.10632
0.35834 -0.04020 0.10819
0.35910 0.07774 0.10759
0.35986 -0.11223 0.10756
0.36062 0.00069 0.10597
0.36138 -0.00814 0.10771
0.36214 0.00287 0.10772
0.36290 0.09588 0.10747
0.36366 0.01373 0.10747
0.36442 -0.10344 0.10674
0.36518 -0.05747 0.10732
0.36594 0.08463 0.10833
0.36670 -0.01881 0.10756
0.36746 -0.01634 0.10856
0.36822 0.12672 0.10924
0.36898 0.08043 0.10949
0.36974 -0.04472 0.11267
0.37050 0.04044 0.11184
0.37126 -0.01573 0.11148
0.37202 0.05094 0.11239
0.37277 0.10570 0.11255
0.37353 0.07196 0.11412
0.37429 0.09287 0.11471
0.37505 0.05512 0.11449
0.37581 0.02269 0.11598
0.37657 -0.01905 0.11840
0.37733 0.09570 0.11625
0.37809 -0.17177 0.11787
0.37885 0.17697 0.11895
0.37961 0.04307 0.11923
0.38037 -0.00255 0.12020
0.38113 -0.10676 0.12034
0.38189 -0.00410 0.12337
0.38265 -0.02728 0.12039
0.38341 0.03086 0.12498
0.38417 0.05131 0.12242
0.38493 0.01085 0.12627
0.38569 0.01171 0.12671
0.38645 0.12412 0.12692
0.38721 0.03801 0.12859
0.38797 -0.02482 0.12727
0.38873 -0.01421 0.12930
0.38949 0.05429 0.15292
0.39025 0.19792 0.13301
0.39101 -0.03988 0.13350
0.39177 0.08980 0.13286
0.39252 0.24852 0.13129
0.39328 0.01711 0.13465
0.39404 0.12710 0.13503
0.39480 -0.03940 0.13555
0.39556 0.02507 0.13576
0.39632 0.05949 0.13702
0.39708 -0.10139 0.13987
0.39784 0.06513 0.13817
0.39860 0.03389 0.14209
0.39936 0.08502 0.14532
0.40012 0.01927 0.14269
0.40088 0.10148 0.14160
0.40164 0.01516 0.14584
0.40240 0.10692 0.14725
0.40316 0.01900 0.14554
0.40392 0.13492 0.14861
0.40468 -0.10449 0.24982
0.40544 0.05355 0.14998
0.40620 0.18602 0.15093
0.40696 0.04960 0.15216
0.40772 0.03744 0.15402
0.40848 0.12770 0.15152
0.40924 0.03055 0.14994
0.40999 0.08338 0.15004
0.41075 0.15641 0.15151
0.41151 -0.01431 0.15159
0.41227 0.20202 0.15406
0.41303 -0.10096 0.15227
0.41379 -0.00354 0.15844
0.41455 0.14314 0.15710
0.41531 0.17410 0.15687
0.41607 -0.04700 0.15244
0.41683 0.20590 0.15802
0.41759 -0.13238 0.15827
0.41835 -0.03880 0.16098
0.41911 0.31028 0.16050
0.41987 0.14111 0.15936
0.42063 0.08959 0.16378
0.42139 -0.01041 0.16412
0.42215 -0.04582 0.16521
0.42291 -0.03310 0.16245
0.42367 0.11615 0.16762
0.42443 0.01702 0.16747
0.42519 -0.01086 0.16819
0.42594 -0.02451 0.17131
0.42670 -0.00874 0.17482
0.42746 0.06990 0.17730
0.42822 0.04625 0.18123
0.42898 -0.05705 0.17859
0.42974 -0.15500 0.18180
0.43050 0.02228 0.18199
0.43126 0.11856 0.18204
0.43202 0.37877 0.18325
0.43278 0.03429 0.18650
0.43354 -0.05961 0.19193
0.43430 0.06907 0.19046
0.43506 0.02793 0.18888
