# Supplementary material for: De novo design of proteins housing excitonically coupled chlorophyll special pairs
Source: Nat Chem Biol. 2024 Jun 3;20(7):906–15. doi: 10.1038/s41589-024-01626-0 (PMC11213709; doi:10.1038/s41589-024-01626-0)
Supplement: Supplementary file 5 — Raw SAXS data for SP1, SP2 and SP3 apo proteins. [file 41589_2024_1626_MOESM5_ESM.zip › SAXS_data_Fig2/SP1_166uM/Buffer1/SP1_166uM_snap_00023.sub.1.dat]

0.01026 33.19164 8.15145
0.01102 32.50732 4.22073
0.01178 31.94226 3.40302
0.01254 32.46104 2.68537
0.01330 33.27871 2.03230
0.01406 33.60856 1.66774
0.01482 30.06995 1.51768
0.01558 31.81129 1.32537
0.01634 30.61816 1.21372
0.01710 29.63711 1.11454
0.01786 30.46958 1.10297
0.01862 31.13724 0.98192
0.01938 29.81995 0.93432
0.02014 29.73993 0.92466
0.02090 29.39180 0.84126
0.02166 29.60180 0.78973
0.02242 29.35742 0.75733
0.02318 28.73453 0.70039
0.02395 28.07189 0.71176
0.02471 27.30647 0.66103
0.02547 28.15444 0.63726
0.02623 27.41162 0.60780
0.02699 26.83868 0.57834
0.02775 26.04078 0.57648
0.02851 26.93712 0.54927
0.02927 25.82826 0.55073
0.03003 26.29026 0.53462
0.03079 26.34443 0.53539
0.03155 24.62580 0.52552
0.03231 24.94955 0.49845
0.03307 24.18127 0.47942
0.03383 23.68915 0.47885
0.03459 24.04191 0.47042
0.03535 23.07801 0.45593
0.03611 23.12244 0.44912
0.03687 22.52902 0.43392
0.03763 22.84695 0.41936
0.03839 21.35813 0.41437
0.03915 21.81248 0.40768
0.03991 21.21422 0.40344
0.04067 21.40012 0.40000
0.04143 20.20355 0.40228
0.04219 20.46598 0.38026
0.04295 20.22662 0.37404
0.04371 19.49421 0.36442
0.04447 19.41821 0.37126
0.04523 19.13043 0.36438
0.04599 18.45882 0.35040
0.04675 18.83065 0.34506
0.04751 18.03112 0.34478
0.04827 17.97988 0.33469
0.04903 17.68027 0.32645
0.04979 17.06994 0.32791
0.05055 16.84245 0.32398
0.05131 16.51294 0.32463
0.05207 16.08853 0.31145
0.05283 15.71492 0.30909
0.05359 15.63194 0.29932
0.05435 15.11262 0.29849
0.05511 14.82757 0.29919
0.05587 14.76336 0.29416
0.05663 14.52075 0.29554
0.05739 13.42716 0.27937
0.05815 14.02967 0.28051
0.05891 13.75744 0.27551
0.05967 13.38110 0.27575
0.06043 12.78833 0.27386
0.06119 12.29852 0.26587
0.06195 12.39218 0.26088
0.06271 11.84689 0.26009
0.06347 11.77032 0.26418
0.06423 11.27305 0.25632
0.06499 11.11767 0.25226
0.06575 11.29773 0.25477
0.06651 10.80985 0.25207
0.06727 10.51258 0.24095
0.06803 10.18105 0.23931
0.06879 9.79022 0.24222
0.06955 9.74588 0.23813
0.07031 9.28544 0.23594
0.07107 8.89798 0.23352
0.07183 9.15334 0.22991
0.07259 8.83075 0.22665
0.07335 8.24684 0.22140
0.07412 8.13040 0.21946
0.07488 8.44423 0.21687
0.07564 7.89091 0.22182
0.07640 7.70986 0.21843
0.07716 7.29414 0.21658
0.07792 7.16105 0.21229
0.07868 7.23529 0.21205
0.07944 6.98076 0.20840
0.08020 6.75468 0.20306
0.08096 6.34680 0.20463
0.08172 6.38256 0.19876
0.08248 6.35375 0.20055
0.08324 6.07009 0.20042
0.08400 5.77841 0.20082
0.08476 5.80791 0.20326
0.08552 5.46048 0.20373
0.08628 5.16379 0.20384
0.08704 5.14346 0.19728
0.08780 4.94521 0.19578
0.08856 4.60899 0.19789
0.08932 4.62816 0.20594
0.09008 4.61240 0.20598
0.09084 4.30674 0.20461
0.09160 4.03719 0.20872
0.09236 3.97620 0.20590
0.09312 3.97602 0.20694
0.09388 3.94449 0.20293
0.09464 4.01663 0.20774
0.09540 3.75257 0.20064
0.09616 3.60408 0.19801
0.09692 3.29112 0.19737
0.09768 3.26860 0.19379
0.09844 3.31779 0.19733
0.09920 2.94113 0.19126
0.09996 3.00403 0.19268
0.10072 2.70063 0.18777
0.10148 2.86673 0.18679
0.10224 2.65778 0.18020
0.10300 2.52467 0.18241
0.10376 2.36345 0.17891
0.10452 2.36962 0.17660
0.10528 2.21018 0.17419
0.10604 2.00307 0.16845
0.10680 1.97063 0.16974
0.10756 1.88941 0.16978
0.10832 1.81025 0.16896
0.10908 2.00314 0.17075
0.10984 1.51387 0.16356
0.11060 1.57389 0.16719
0.11136 1.47389 0.16419
0.11212 1.58118 0.16523
0.11288 1.38243 0.16513
0.11364 1.40981 0.16094
0.11440 1.44995 0.15893
0.11516 1.27903 0.16040
0.11592 1.10815 0.15530
0.11668 1.18435 0.15619
0.11744 0.93430 0.14934
0.11820 0.99999 0.15498
0.11896 1.15326 0.15189
0.11972 0.85603 0.15138
0.12048 0.72683 0.14980
0.12124 0.85572 0.14920
0.12200 0.86053 0.14785
0.12276 0.96480 0.14723
0.12352 0.70541 0.14730
0.12428 0.77055 0.14734
0.12504 0.47078 0.14459
0.12580 0.51046 0.14398
0.12656 0.61620 0.14394
0.12732 0.51739 0.14075
0.12808 0.53890 0.14273
0.12884 0.48774 0.14063
0.12960 0.41022 0.14227
0.13036 0.53218 0.13962
0.13112 0.38625 0.13697
0.13188 0.51349 0.13778
0.13264 0.15512 0.13840
0.13340 0.42617 0.13466
0.13416 0.50602 0.13654
0.13492 0.30636 0.13339
0.13568 0.31096 0.13399
0.13644 0.22948 0.13090
0.13720 0.29007 0.13251
0.13796 0.12891 0.12969
0.13873 0.14589 0.13299
0.13949 0.24820 0.13157
0.14025 0.37036 0.13093
0.14101 0.04292 0.13130
0.14177 0.20995 0.12967
0.14253 -0.03207 0.12994
0.14329 0.09824 0.12781
0.14405 0.13143 0.12806
0.14481 0.27465 0.13135
0.14557 0.25472 0.12661
0.14633 0.03837 0.12769
0.14709 0.03499 0.12499
0.14785 0.08705 0.12768
0.14861 0.04265 0.12542
0.14937 0.26762 0.12647
0.15013 0.09792 0.12580
0.15089 0.10254 0.12455
0.15165 0.17685 0.12341
0.15241 0.16277 0.12278
0.15317 0.13217 0.12364
0.15393 -0.00164 0.12219
0.15469 0.06047 0.12296
0.15545 0.14367 0.12239
0.15621 0.10917 0.11987
0.15697 0.13650 0.12149
0.15773 0.04183 0.12211
0.15849 0.01047 0.12153
0.15925 0.03729 0.11997
0.16001 0.02214 0.12003
0.16077 -0.02476 0.11832
0.16153 0.01323 0.11833
0.16229 0.19019 0.11891
0.16305 0.07834 0.11943
0.16381 0.04576 0.11840
0.16457 0.10550 0.11701
0.16533 0.04054 0.11812
0.16609 0.08215 0.11632
0.16685 -0.07448 0.11699
0.16761 0.07739 0.11725
0.16837 -0.06745 0.11778
0.16913 0.11520 0.11726
0.16989 0.28546 0.11530
0.17065 0.02651 0.11407
0.17141 0.21193 0.11502
0.17217 0.16335 0.11489
0.17293 0.07238 0.11705
0.17369 0.07989 0.11729
0.17445 0.04117 0.11793
0.17521 0.06471 0.11852
0.17597 0.13056 0.11759
0.17673 0.07528 0.11653
0.17749 0.18409 0.11624
0.17825 0.08650 0.11832
0.17901 0.31739 0.12028
0.17977 0.20285 0.12242
0.18053 0.26868 0.12153
0.18129 0.23813 0.12359
0.18205 0.04162 0.12437
0.18281 0.15727 0.12308
0.18357 0.25350 0.12285
0.18433 0.09741 0.12344
0.18509 0.03551 0.12391
0.18585 0.19527 0.12289
0.18661 0.28746 0.12461
0.18737 -0.09799 0.12643
0.18813 0.17631 0.12361
0.18889 0.08918 0.12475
0.18965 0.16743 0.12528
0.19041 0.31865 0.12768
0.19117 0.26123 0.12544
0.19193 0.21187 0.12506
0.19269 0.16448 0.12626
0.19345 0.19170 0.12816
0.19421 0.21904 0.12751
0.19497 0.25183 0.12882
0.19573 0.22345 0.12731
0.19649 0.15762 0.13141
0.19725 0.23555 0.12695
0.19801 0.20471 0.12840
0.19877 0.32296 0.13022
0.19953 0.26809 0.13034
0.20029 0.29100 0.12943
0.20105 0.15108 0.12876
0.20181 0.07586 0.12836
0.20257 0.29004 0.13126
0.20333 0.41204 0.12730
0.20409 0.17740 0.12976
0.20485 0.28352 0.12822
0.20561 0.19187 0.12781
0.20637 0.51469 0.12982
0.20713 0.26294 0.12977
0.20789 0.10709 0.12870
0.20865 0.24652 0.12863
0.20941 0.11600 0.12907
0.21017 0.37282 0.12962
0.21093 0.21915 0.12874
0.21169 0.17572 0.12965
0.21245 0.37663 0.12893
0.21321 0.12037 0.13080
0.21397 0.23224 0.12825
0.21473 0.19527 0.12854
0.21549 0.19159 0.13084
0.21625 0.11953 0.12806
0.21701 0.19161 0.12718
0.21777 0.27597 0.13033
0.21853 0.25830 0.12800
0.21929 0.27629 0.12999
0.22005 0.30622 0.12693
0.22081 0.17227 0.12810
0.22157 0.05912 0.12725
0.22233 0.10015 0.12777
0.22309 0.15995 0.12639
0.22385 0.16109 0.12457
0.22461 0.21015 0.12548
0.22537 0.14804 0.12616
0.22613 0.19798 0.12542
0.22689 0.19533 0.12465
0.22765 0.12808 0.12425
0.22841 0.24333 0.12153
0.22917 0.12759 0.12296
0.22993 0.14784 0.12078
0.23069 0.28397 0.12217
0.23145 0.17567 0.11963
0.23221 0.24643 0.11990
0.23297 0.12488 0.12006
0.23373 0.19158 0.11845
0.23449 0.31419 0.11828
0.23525 0.20220 0.12100
0.23601 0.24652 0.11909
0.23677 0.15225 0.11717
0.23753 0.26951 0.11798
0.23829 0.03735 0.11661
0.23905 0.04905 0.11617
0.23981 0.12518 0.11683
0.24057 0.10850 0.11681
0.24133 0.05943 0.11606
0.24209 0.09894 0.11572
0.24285 0.09016 0.11573
0.24361 0.13373 0.11504
0.24437 0.16554 0.11310
0.24513 0.06978 0.11526
0.24589 0.07519 0.11465
0.24665 -0.00398 0.11274
0.24741 0.07869 0.11334
0.24817 0.09252 0.11185
0.24893 0.00963 0.11171
0.24969 0.15146 0.11084
0.25045 0.00418 0.11157
0.25121 0.08103 0.10897
0.25197 0.17197 0.11048
0.25273 0.07291 0.10973
0.25349 0.09801 0.10965
0.25425 -0.04239 0.10979
0.25501 0.22219 0.10788
0.25577 0.08807 0.10846
0.25653 0.07659 0.10767
0.25729 0.12926 0.10719
0.25805 0.27780 0.10758
0.25881 0.02683 0.10736
0.25957 0.17373 0.10816
0.26033 0.01214 0.10818
0.26109 -0.05202 0.10713
0.26185 0.08513 0.10659
0.26261 0.06719 0.10459
0.26337 0.07770 0.10534
0.26413 0.08701 0.10596
0.26489 0.15454 0.10562
0.26565 0.04178 0.10619
0.26641 -0.01413 0.10507
0.26717 0.15720 0.10407
0.26793 -0.00480 0.10419
0.26869 0.04478 0.10262
0.26945 0.08031 0.10419
0.27021 0.16842 0.10365
0.27097 0.02075 0.10403
0.27172 0.02829 0.10370
0.27248 0.10573 0.10346
0.27324 0.13433 0.10169
0.27400 -0.01771 0.10391
0.27476 0.00324 0.10230
0.27552 -0.09120 0.10201
0.27628 0.12121 0.10217
0.27704 0.16172 0.10028
0.27780 0.01643 0.10042
0.27856 0.00692 0.10088
0.27932 0.16774 0.10012
0.28008 0.03803 0.09914
0.28084 -0.02740 0.10019
0.28160 -0.01002 0.09889
0.28236 0.09887 0.09937
0.28312 0.02469 0.09988
0.28388 -0.03269 0.09923
0.28464 0.08257 0.09895
0.28540 0.12043 0.10006
0.28616 0.12942 0.09842
0.28692 0.00085 0.09957
0.28768 0.04561 0.09985
0.28844 -0.07685 0.09949
0.28920 0.17432 0.09848
0.28996 -0.05642 0.10030
0.29072 0.12018 0.09998
0.29148 -0.05406 0.09987
0.29224 0.10140 0.09977
0.29300 -0.00734 0.10060
0.29376 0.02864 0.09917
0.29452 -0.02627 0.10025
0.29528 0.09481 0.10137
0.29604 0.04606 0.10147
0.29680 -0.01214 0.09992
0.29756 0.06822 0.09982
0.29832 -0.00032 0.10013
0.29908 0.01307 0.09945
0.29984 0.14577 0.09897
0.30060 -0.03970 0.09939
0.30136 0.19344 0.09887
0.30212 0.01404 0.09914
0.30288 0.03710 0.09905
0.30364 -0.01338 0.09980
0.30440 -0.14997 0.09790
0.30516 0.08563 0.09695
0.30592 0.15172 0.09792
0.30668 0.09328 0.10133
0.30744 0.08124 0.09782
0.30820 0.03830 0.09927
0.30896 0.12170 0.10070
0.30972 0.09763 0.10040
0.31048 0.11635 0.10086
0.31124 -0.07317 0.10060
0.31200 -0.05142 0.10163
0.31276 0.15364 0.10115
0.31352 -0.00232 0.09939
0.31428 -0.03511 0.10213
0.31504 -0.02162 0.10175
0.31580 -0.01181 0.10110
0.31656 0.04035 0.10272
0.31732 0.11166 0.10292
0.31808 0.05720 0.10459
0.31883 -0.00141 0.10507
0.31959 0.01954 0.10556
0.32035 -0.00711 0.10477
0.32111 -0.02085 0.10550
0.32187 -0.03499 0.10608
0.32263 0.02799 0.10550
0.32339 -0.06896 0.10719
0.32415 0.01530 0.10687
0.32491 0.06447 0.10550
0.32567 -0.10122 0.10669
0.32643 0.04669 0.10886
0.32719 0.08651 0.10624
0.32795 -0.01181 0.10711
0.32871 -0.01825 0.10711
0.32947 0.10631 0.10738
0.33023 0.11152 0.10804
0.33099 0.08371 0.10752
0.33175 0.10649 0.10869
0.33251 0.08577 0.10885
0.33327 -0.04150 0.10780
0.33403 -0.12973 0.10681
0.33479 -0.00427 0.10842
0.33555 -0.05445 0.10697
0.33631 -0.01231 0.10765
0.33707 -0.03406 0.10979
0.33783 -0.01573 0.10906
0.33859 0.11239 0.10808
0.33935 0.12777 0.10975
0.34011 -0.10052 0.10802
0.34087 -0.08259 0.10867
0.34163 0.09878 0.10905
0.34239 -0.06453 0.11120
0.34315 0.07344 0.10998
0.34391 -0.08932 0.10914
0.34467 0.15634 0.10828
0.34543 0.04893 0.11130
0.34619 -0.06783 0.10985
0.34695 -0.00451 0.11044
0.34771 -0.11587 0.11102
0.34847 -0.02689 0.11046
0.34922 0.06094 0.11102
0.34998 -0.09025 0.11126
0.35074 -0.10199 0.10925
0.35150 -0.06794 0.10775
0.35226 0.02937 0.10701
0.35302 0.07772 0.10814
0.35378 0.04769 0.10451
0.35454 -0.09322 0.10497
0.35530 -0.09579 0.10671
0.35606 -0.06396 0.10775
0.35682 -0.07205 0.10568
0.35758 0.08334 0.10869
0.35834 -0.05749 0.10618
0.35910 -0.11203 0.10703
0.35986 0.09870 0.10697
0.36062 0.01862 0.10752
0.36138 -0.10293 0.10739
0.36214 -0.03137 0.10724
0.36290 -0.01279 0.10756
0.36366 -0.06319 0.10640
0.36442 0.11398 0.10712
0.36518 -0.04514 0.10804
0.36594 -0.07708 0.10996
0.36670 -0.02448 0.11002
0.36746 -0.00933 0.11128
0.36822 -0.20945 0.10936
0.36898 -0.06656 0.11006
0.36974 0.04438 0.10915
0.37050 -0.08430 0.11179
0.37126 -0.00259 0.11149
0.37202 -0.00928 0.11155
0.37277 -0.00207 0.11225
0.37353 -0.03446 0.11546
0.37429 -0.09612 0.11491
0.37505 0.00232 0.11393
0.37581 0.04397 0.11815
0.37657 0.04551 0.11419
0.37733 0.02498 0.11874
0.37809 -0.03463 0.11707
0.37885 -0.03632 0.11824
0.37961 -0.06592 0.12074
0.38037 -0.05613 0.12100
0.38113 0.16583 0.11947
0.38189 0.04384 0.12161
0.38265 0.05180 0.12311
0.38341 -0.05113 0.12365
0.38417 0.19867 0.12572
0.38493 -0.04486 0.12409
0.38569 -0.16849 0.12491
0.38645 0.13203 0.12407
0.38721 -0.06803 0.12533
0.38797 -0.06921 0.13016
0.38873 -0.08506 0.13027
0.38949 0.13459 0.14605
0.39025 0.03217 0.12887
0.39101 -0.11895 0.13042
0.39177 0.12238 0.13364
0.39252 -0.02402 0.13530
0.39328 -0.05771 0.13630
0.39404 -0.08339 0.13580
0.39480 0.17303 0.13659
0.39556 0.09974 0.13704
0.39632 -0.03178 0.14063
0.39708 0.04261 0.14054
0.39784 0.02259 0.14110
0.39860 -0.00960 0.14255
0.39936 0.13291 0.14242
0.40012 0.02255 0.14167
0.40088 -0.14286 0.14354
0.40164 -0.08809 0.14582
0.40240 -0.01444 0.14661
0.40316 -0.14509 0.14684
0.40392 0.08490 0.14861
0.40468 -0.17443 0.25583
0.40544 0.11068 0.14974
0.40620 0.12007 0.14972
0.40696 -0.04621 0.14935
0.40772 -0.13853 0.15147
0.40848 -0.07408 0.15173
0.40924 0.03577 0.14841
0.40999 -0.12274 0.15337
0.41075 0.01603 0.15353
0.41151 -0.01572 0.15295
0.41227 0.08096 0.15276
0.41303 -0.10293 0.15214
0.41379 0.04040 0.15697
0.41455 0.08186 0.15223
0.41531 -0.09060 0.15687
0.41607 -0.11447 0.15785
0.41683 0.07597 0.15687
0.41759 0.04041 0.15715
0.41835 -0.11993 0.15639
0.41911 -0.03806 0.15677
0.41987 -0.04847 0.15782
0.42063 -0.04259 0.16426
0.42139 0.18290 0.15998
0.42215 0.00939 0.16191
0.42291 -0.16004 0.16343
0.42367 0.17772 0.16662
0.42443 0.10514 0.16596
0.42519 0.01002 0.16948
0.42594 -0.06586 0.17348
0.42670 -0.06072 0.17694
0.42746 0.04866 0.17638
0.42822 -0.03225 0.17673
0.42898 0.03911 0.17932
0.42974 -0.00828 0.18337
0.43050 -0.07662 0.17792
0.43126 0.04584 0.18320
0.43202 0.05479 0.18972
0.43278 -0.10163 0.18888
0.43354 -0.05191 0.18722
0.43430 0.02300 0.19016
0.43506 -0.10535 0.19583
