# Supplementary material for: De novo design of proteins housing excitonically coupled chlorophyll special pairs
Source: Nat Chem Biol. 2024 Jun 3;20(7):906–15. doi: 10.1038/s41589-024-01626-0 (PMC11213709; doi:10.1038/s41589-024-01626-0)
Supplement: Supplementary file 5 — Raw SAXS data for SP1, SP2 and SP3 apo proteins. [file 41589_2024_1626_MOESM5_ESM.zip › SAXS_data_Fig2/SP1_166uM/Buffer1/SP1_166uM_snap_00022.sub.1.dat]

0.01026 33.69571 7.42385
0.01102 32.87136 4.21878
0.01178 33.54350 3.10860
0.01254 33.27117 2.35029
0.01330 32.43270 1.90842
0.01406 32.84185 1.68642
0.01482 31.85538 1.54001
0.01558 30.83817 1.41572
0.01634 31.76338 1.30015
0.01710 31.59046 1.17142
0.01786 30.57699 1.07859
0.01862 31.39824 1.07771
0.01938 28.96988 0.91133
0.02014 29.30161 0.93603
0.02090 29.83582 0.85959
0.02166 28.61678 0.82862
0.02242 28.30301 0.75308
0.02318 29.01911 0.73936
0.02395 28.54287 0.72197
0.02471 28.82651 0.67251
0.02547 28.35773 0.65644
0.02623 27.95433 0.61510
0.02699 27.62273 0.61078
0.02775 27.51960 0.59170
0.02851 26.62820 0.56794
0.02927 26.34371 0.54971
0.03003 26.19090 0.52221
0.03079 25.85463 0.52440
0.03155 25.69786 0.51875
0.03231 25.46579 0.47175
0.03307 24.78145 0.47952
0.03383 23.94649 0.46348
0.03459 23.96006 0.46779
0.03535 23.44906 0.44576
0.03611 23.12280 0.45314
0.03687 23.71000 0.44095
0.03763 22.83811 0.43003
0.03839 22.62430 0.42115
0.03915 22.47608 0.42065
0.03991 21.75307 0.40156
0.04067 21.67855 0.39751
0.04143 21.05394 0.39275
0.04219 20.44782 0.38479
0.04295 20.18513 0.37583
0.04371 19.61296 0.35656
0.04447 19.57095 0.37227
0.04523 19.31662 0.36055
0.04599 19.09444 0.35976
0.04675 18.46212 0.34229
0.04751 18.84959 0.33906
0.04827 17.91052 0.33595
0.04903 17.91721 0.32792
0.04979 17.43158 0.32784
0.05055 16.71173 0.33082
0.05131 17.10633 0.31551
0.05207 16.54794 0.31362
0.05283 15.78211 0.30618
0.05359 15.97799 0.30509
0.05435 15.28341 0.30020
0.05511 14.94971 0.30083
0.05587 14.73040 0.29260
0.05663 14.04029 0.29349
0.05739 14.34112 0.28090
0.05815 13.88966 0.28455
0.05891 13.41026 0.28240
0.05967 13.24858 0.27865
0.06043 13.27813 0.26901
0.06119 12.77758 0.27331
0.06195 12.66341 0.26655
0.06271 12.13836 0.26271
0.06347 12.03586 0.25903
0.06423 11.86930 0.26095
0.06499 11.20237 0.25514
0.06575 10.98870 0.24737
0.06651 10.84104 0.24830
0.06727 10.66319 0.24282
0.06803 10.38630 0.24691
0.06879 9.96450 0.24063
0.06955 9.85073 0.23760
0.07031 9.76070 0.23303
0.07107 9.44777 0.23435
0.07183 9.33184 0.22933
0.07259 8.60454 0.23261
0.07335 8.35004 0.22068
0.07412 8.44381 0.22148
0.07488 8.10203 0.22487
0.07564 7.80415 0.21804
0.07640 7.69029 0.21705
0.07716 7.48745 0.21849
0.07792 7.37033 0.21468
0.07868 7.18117 0.21545
0.07944 7.11580 0.20544
0.08020 6.86337 0.20337
0.08096 6.43893 0.20534
0.08172 6.30894 0.20235
0.08248 6.05308 0.20122
0.08324 5.84452 0.19871
0.08400 5.73811 0.19635
0.08476 5.58152 0.20189
0.08552 5.49654 0.20104
0.08628 5.28157 0.20217
0.08704 5.16912 0.20118
0.08780 5.12729 0.19814
0.08856 5.11314 0.19984
0.08932 4.53810 0.20854
0.09008 4.43805 0.20444
0.09084 4.43863 0.20697
0.09160 4.15883 0.20763
0.09236 4.24901 0.20803
0.09312 3.89766 0.20919
0.09388 3.76452 0.20375
0.09464 3.84015 0.20421
0.09540 3.71036 0.20288
0.09616 3.60579 0.19877
0.09692 3.70015 0.19831
0.09768 3.35462 0.19706
0.09844 3.19408 0.19682
0.09920 2.93240 0.19115
0.09996 2.87391 0.19349
0.10072 2.83551 0.18730
0.10148 2.63812 0.18243
0.10224 2.50606 0.17832
0.10300 2.46251 0.17942
0.10376 2.49495 0.17623
0.10452 2.36193 0.17654
0.10528 2.38556 0.17351
0.10604 1.85722 0.17063
0.10680 2.02705 0.17019
0.10756 1.83841 0.17098
0.10832 1.92013 0.17087
0.10908 1.76828 0.17082
0.10984 1.84785 0.16769
0.11060 1.73942 0.16861
0.11136 1.63134 0.16556
0.11212 1.48285 0.16253
0.11288 1.32392 0.16263
0.11364 1.34080 0.15916
0.11440 1.31133 0.15967
0.11516 1.03646 0.16145
0.11592 1.33774 0.15592
0.11668 1.35675 0.15585
0.11744 1.07434 0.15050
0.11820 0.87680 0.15406
0.11896 0.97518 0.15258
0.11972 0.91740 0.15323
0.12048 0.80514 0.15240
0.12124 0.83788 0.15208
0.12200 1.00220 0.14906
0.12276 0.69091 0.14757
0.12352 0.71069 0.14793
0.12428 0.38862 0.14540
0.12504 0.58731 0.14803
0.12580 0.74521 0.14544
0.12656 0.59380 0.14352
0.12732 0.28867 0.14464
0.12808 0.51314 0.14197
0.12884 0.55632 0.14063
0.12960 0.36774 0.14096
0.13036 0.41670 0.13920
0.13112 0.37606 0.13780
0.13188 0.42754 0.14017
0.13264 0.29837 0.13987
0.13340 0.47713 0.13932
0.13416 0.39887 0.13747
0.13492 0.23451 0.13503
0.13568 0.26412 0.13582
0.13644 0.13487 0.13232
0.13720 0.35819 0.13435
0.13796 0.01353 0.13176
0.13873 0.12070 0.12942
0.13949 0.20421 0.12984
0.14025 0.26437 0.13102
0.14101 0.05368 0.13031
0.14177 0.16356 0.12877
0.14253 -0.01420 0.12864
0.14329 0.09776 0.12996
0.14405 0.02094 0.12809
0.14481 -0.03296 0.12842
0.14557 0.15774 0.12873
0.14633 0.11594 0.12692
0.14709 0.02379 0.12755
0.14785 0.20013 0.12554
0.14861 0.08789 0.12538
0.14937 0.03942 0.12513
0.15013 0.00298 0.12756
0.15089 0.03439 0.12462
0.15165 0.02179 0.12723
0.15241 0.01423 0.12354
0.15317 0.16741 0.12344
0.15393 0.17975 0.12583
0.15469 0.15468 0.12056
0.15545 0.21335 0.12285
0.15621 0.17454 0.12211
0.15697 0.05218 0.12174
0.15773 0.07538 0.12168
0.15849 0.01791 0.11975
0.15925 -0.06229 0.12136
0.16001 -0.05505 0.11948
0.16077 0.04208 0.12026
0.16153 -0.06289 0.11967
0.16229 0.02185 0.11747
0.16305 0.17463 0.11940
0.16381 0.07646 0.11987
0.16457 0.14680 0.11862
0.16533 0.14056 0.11657
0.16609 0.11392 0.11732
0.16685 0.10966 0.11771
0.16761 -0.04551 0.11771
0.16837 0.04510 0.11660
0.16913 -0.00217 0.11663
0.16989 0.08911 0.11671
0.17065 0.03336 0.11554
0.17141 0.19270 0.11224
0.17217 0.23651 0.11484
0.17293 0.13614 0.11580
0.17369 0.13435 0.11849
0.17445 0.09485 0.11854
0.17521 0.23204 0.11578
0.17597 0.03224 0.11876
0.17673 -0.03165 0.11717
0.17749 0.17591 0.11879
0.17825 0.13663 0.12054
0.17901 0.32440 0.11961
0.17977 0.06285 0.11961
0.18053 0.17182 0.12276
0.18129 0.09293 0.12333
0.18205 0.13465 0.12323
0.18281 0.15632 0.12199
0.18357 0.31150 0.12471
0.18433 0.12589 0.12475
0.18509 0.09807 0.12450
0.18585 0.37377 0.12672
0.18661 0.17963 0.12773
0.18737 0.10379 0.12518
0.18813 0.16341 0.12497
0.18889 0.13683 0.12586
0.18965 0.14666 0.12478
0.19041 0.23567 0.12606
0.19117 0.13185 0.12635
0.19193 0.15471 0.12518
0.19269 0.29781 0.12645
0.19345 0.34180 0.12961
0.19421 0.18847 0.12745
0.19497 0.15472 0.12561
0.19573 0.21638 0.12887
0.19649 0.19722 0.12943
0.19725 0.29036 0.12752
0.19801 0.28852 0.12501
0.19877 0.17009 0.12819
0.19953 0.37383 0.12884
0.20029 0.20198 0.12953
0.20105 0.21283 0.12848
0.20181 0.35048 0.12945
0.20257 0.25405 0.12794
0.20333 0.25475 0.12626
0.20409 0.16652 0.13110
0.20485 0.08185 0.13097
0.20561 0.18001 0.12880
0.20637 0.25141 0.12921
0.20713 0.38279 0.12957
0.20789 0.16278 0.13065
0.20865 0.18403 0.12848
0.20941 0.27861 0.13199
0.21017 0.12566 0.13071
0.21093 0.11826 0.12865
0.21169 0.12239 0.12981
0.21245 0.12972 0.12870
0.21321 0.27541 0.12898
0.21397 0.29481 0.12983
0.21473 0.36866 0.13328
0.21549 0.26094 0.12751
0.21625 0.15285 0.12928
0.21701 0.19737 0.12949
0.21777 0.20585 0.12725
0.21853 0.29677 0.13021
0.21929 0.10277 0.12998
0.22005 0.04310 0.13001
0.22081 0.22899 0.12846
0.22157 0.12538 0.12795
0.22233 0.13108 0.12664
0.22309 0.29436 0.12675
0.22385 0.15372 0.12741
0.22461 0.08249 0.12439
0.22537 0.28375 0.12656
0.22613 0.06931 0.12509
0.22689 0.22305 0.12459
0.22765 0.23781 0.12385
0.22841 0.16939 0.12136
0.22917 0.11977 0.12112
0.22993 0.07539 0.12271
0.23069 0.04546 0.12151
0.23145 0.13003 0.11919
0.23221 0.22385 0.12233
0.23297 0.35893 0.11900
0.23373 0.17406 0.12056
0.23449 -0.02242 0.11779
0.23525 0.20586 0.11629
0.23601 0.32278 0.11895
0.23677 0.16994 0.12028
0.23753 0.21709 0.11749
0.23829 0.23132 0.11549
0.23905 0.10947 0.11602
0.23981 0.12391 0.11615
0.24057 -0.07872 0.11558
0.24133 0.08625 0.11482
0.24209 0.26755 0.11534
0.24285 0.06528 0.11348
0.24361 0.03496 0.11610
0.24437 0.14309 0.11485
0.24513 0.09440 0.11325
0.24589 0.20061 0.11292
0.24665 0.23935 0.11131
0.24741 -0.03565 0.11185
0.24817 0.02582 0.11301
0.24893 -0.12061 0.11094
0.24969 0.03588 0.11238
0.25045 -0.01405 0.11132
0.25121 0.12383 0.11173
0.25197 0.13209 0.11151
0.25273 0.05016 0.10911
0.25349 0.08815 0.11028
0.25425 0.03915 0.10949
0.25501 0.01741 0.10909
0.25577 0.17989 0.10774
0.25653 0.07218 0.10766
0.25729 0.02269 0.10724
0.25805 0.11147 0.10808
0.25881 0.05434 0.10853
0.25957 0.09286 0.10891
0.26033 0.12111 0.10684
0.26109 -0.02950 0.10617
0.26185 0.10417 0.10730
0.26261 0.04575 0.10722
0.26337 0.21251 0.10641
0.26413 0.07268 0.10391
0.26489 0.18710 0.10533
0.26565 0.13489 0.10495
0.26641 0.14259 0.10524
0.26717 0.03294 0.10562
0.26793 0.00562 0.10424
0.26869 0.14110 0.10243
0.26945 0.29891 0.10331
0.27021 0.03491 0.10359
0.27097 0.01301 0.10209
0.27172 -0.01166 0.10427
0.27248 -0.10896 0.10304
0.27324 -0.06568 0.10149
0.27400 0.16573 0.10337
0.27476 0.02890 0.10143
0.27552 -0.11760 0.10199
0.27628 0.05427 0.10206
0.27704 0.09081 0.10122
0.27780 0.07408 0.10023
0.27856 0.01791 0.10115
0.27932 0.00288 0.10079
0.28008 -0.00598 0.10022
0.28084 -0.07184 0.10057
0.28160 -0.01233 0.09896
0.28236 0.06250 0.09867
0.28312 0.02257 0.09999
0.28388 0.06012 0.10001
0.28464 0.09269 0.10061
0.28540 -0.01319 0.09930
0.28616 -0.16068 0.10041
0.28692 0.09200 0.10101
0.28768 0.03694 0.09839
0.28844 0.03275 0.09821
0.28920 0.13278 0.09815
0.28996 -0.01394 0.09909
0.29072 -0.17913 0.09899
0.29148 0.04976 0.09917
0.29224 -0.10685 0.09984
0.29300 0.00327 0.10055
0.29376 0.09257 0.10132
0.29452 -0.00434 0.10067
0.29528 0.05615 0.09988
0.29604 0.07171 0.10085
0.29680 0.03234 0.10059
0.29756 0.03510 0.09971
0.29832 0.03883 0.09964
0.29908 -0.02716 0.09916
0.29984 0.01458 0.09948
0.30060 -0.01963 0.09835
0.30136 0.07083 0.09874
0.30212 0.02227 0.09992
0.30288 0.09539 0.09946
0.30364 0.04460 0.09754
0.30440 0.09136 0.09773
0.30516 -0.00882 0.09932
0.30592 -0.05250 0.09873
0.30668 -0.03229 0.10077
0.30744 -0.05011 0.09863
0.30820 0.00894 0.09996
0.30896 -0.11945 0.10010
0.30972 -0.05996 0.09942
0.31048 0.07612 0.10117
0.31124 0.05017 0.10060
0.31200 0.02767 0.10075
0.31276 -0.15143 0.10093
0.31352 0.06279 0.10152
0.31428 0.06936 0.10149
0.31504 -0.02162 0.10226
0.31580 -0.02340 0.10313
0.31656 0.03608 0.10386
0.31732 -0.03036 0.10470
0.31808 0.11789 0.10331
0.31883 0.11222 0.10609
0.31959 -0.00805 0.10504
0.32035 -0.12116 0.10468
0.32111 0.07047 0.10723
0.32187 0.02085 0.10558
0.32263 -0.07135 0.10460
0.32339 -0.01583 0.10652
0.32415 0.08207 0.10649
0.32491 0.06386 0.10579
0.32567 0.00907 0.10690
0.32643 -0.07010 0.10562
0.32719 -0.16447 0.10820
0.32795 -0.05954 0.10605
0.32871 -0.13408 0.10657
0.32947 -0.05738 0.10700
0.33023 0.05442 0.10813
0.33099 0.03977 0.10740
0.33175 -0.13306 0.10703
0.33251 0.06688 0.10814
0.33327 -0.16327 0.10770
0.33403 -0.02493 0.10954
0.33479 -0.18246 0.10810
0.33555 0.07912 0.10849
0.33631 -0.07732 0.10770
0.33707 0.11813 0.10803
0.33783 -0.12440 0.10929
0.33859 -0.00681 0.10911
0.33935 0.09626 0.10849
0.34011 -0.01431 0.10889
0.34087 -0.00899 0.11040
0.34163 -0.14621 0.10935
0.34239 0.01360 0.10736
0.34315 -0.01250 0.10951
0.34391 0.05051 0.11095
0.34467 -0.00952 0.11124
0.34543 -0.06309 0.11024
0.34619 0.02601 0.10921
0.34695 -0.04761 0.11078
0.34771 -0.08077 0.11066
0.34847 -0.00268 0.11040
0.34922 -0.09420 0.11004
0.34998 0.06049 0.11147
0.35074 0.04935 0.11183
0.35150 -0.11192 0.10933
0.35226 -0.17218 0.10762
0.35302 0.04156 0.10540
0.35378 0.05318 0.10534
0.35454 -0.01553 0.10454
0.35530 -0.03710 0.10685
0.35606 -0.23221 0.10661
0.35682 -0.00834 0.10671
0.35758 0.08752 0.10880
0.35834 -0.02828 0.10786
0.35910 -0.10178 0.10695
0.35986 -0.05371 0.10836
0.36062 -0.05481 0.10571
0.36138 0.03784 0.10801
0.36214 -0.02293 0.10623
0.36290 -0.12447 0.10601
0.36366 -0.01692 0.10659
0.36442 0.05480 0.10760
0.36518 -0.16343 0.10896
0.36594 0.08813 0.10806
0.36670 -0.14498 0.10905
0.36746 0.00881 0.10917
0.36822 -0.03204 0.11080
0.36898 -0.07030 0.10977
0.36974 -0.15600 0.11121
0.37050 0.06581 0.11079
0.37126 -0.26938 0.11221
0.37202 0.01489 0.11235
0.37277 -0.28196 0.11636
0.37353 -0.04497 0.11407
0.37429 0.01647 0.11474
0.37505 0.20877 0.11421
0.37581 0.11438 0.11591
0.37657 -0.00985 0.11643
0.37733 0.00965 0.11711
0.37809 -0.07706 0.11767
0.37885 -0.16255 0.11888
0.37961 -0.05049 0.11904
0.38037 0.05887 0.11947
0.38113 0.04494 0.11864
0.38189 -0.07145 0.12158
0.38265 -0.05526 0.12218
0.38341 0.12142 0.12437
0.38417 -0.10132 0.12424
0.38493 -0.10416 0.12579
0.38569 -0.02425 0.12531
0.38645 -0.07188 0.12615
0.38721 0.01520 0.12704
0.38797 -0.05820 0.12919
0.38873 -0.04515 0.12920
0.38949 -0.01910 0.14966
0.39025 0.08366 0.12943
0.39101 -0.09193 0.13054
0.39177 -0.02978 0.13343
0.39252 -0.11566 0.13321
0.39328 -0.08253 0.13353
0.39404 -0.02118 0.13639
0.39480 0.01316 0.13537
0.39556 -0.01529 0.13794
0.39632 0.05671 0.13972
0.39708 -0.12115 0.13797
0.39784 -0.18118 0.13818
0.39860 -0.16630 0.14244
0.39936 0.12811 0.14254
0.40012 -0.11067 0.14485
0.40088 -0.20956 0.14428
0.40164 -0.07342 0.14541
0.40240 0.02323 0.14322
0.40316 -0.00733 0.14132
0.40392 -0.11929 0.14857
0.40468 0.08224 0.31835
0.40544 -0.07020 0.14845
0.40620 0.11839 0.14541
0.40696 -0.19143 0.15319
0.40772 0.03133 0.15330
0.40848 -0.01307 0.15194
0.40924 -0.04973 0.14820
0.40999 0.16612 0.15285
0.41075 -0.19403 0.15495
0.41151 0.00730 0.15377
0.41227 0.01109 0.15720
0.41303 -0.00598 0.15452
0.41379 0.09693 0.15673
0.41455 -0.04048 0.15194
0.41531 -0.10926 0.15573
0.41607 0.11970 0.15723
0.41683 -0.05385 0.15345
0.41759 -0.05388 0.16122
0.41835 -0.01757 0.15688
0.41911 0.06878 0.15856
0.41987 -0.06694 0.15911
0.42063 -0.25019 0.16140
0.42139 0.02168 0.16188
0.42215 -0.04680 0.16257
0.42291 0.07805 0.16760
0.42367 0.04536 0.16963
0.42443 -0.04899 0.16931
0.42519 0.04011 0.17348
0.42594 0.10149 0.17228
0.42670 0.06019 0.17626
0.42746 0.07608 0.17328
0.42822 0.16249 0.17726
0.42898 -0.04898 0.17852
0.42974 0.03567 0.17732
0.43050 0.11006 0.17941
0.43126 0.01281 0.18234
0.43202 0.00467 0.18344
0.43278 0.05259 0.18500
0.43354 0.08448 0.19202
0.43430 -0.06340 0.19067
0.43506 -0.13956 0.19276
