# Supplementary material for: De novo design of proteins housing excitonically coupled chlorophyll special pairs
Source: Nat Chem Biol. 2024 Jun 3;20(7):906–15. doi: 10.1038/s41589-024-01626-0 (PMC11213709; doi:10.1038/s41589-024-01626-0)
Supplement: Supplementary file 5 — Raw SAXS data for SP1, SP2 and SP3 apo proteins. [file 41589_2024_1626_MOESM5_ESM.zip › SAXS_data_Fig2/SP1_166uM/Buffer1/SP1_166uM_snap_00009.sub.1.dat]

0.01026 29.15888 7.49663
0.01102 32.23311 5.54473
0.01178 32.75177 3.53342
0.01254 30.51772 2.50925
0.01330 32.59287 1.93564
0.01406 30.81966 1.63138
0.01482 29.79598 1.40158
0.01558 29.89259 1.41415
0.01634 32.65672 1.20584
0.01710 29.06448 1.12295
0.01786 30.61805 1.02649
0.01862 30.11248 0.93558
0.01938 29.50373 0.88044
0.02014 28.53742 0.88678
0.02090 29.32937 0.81870
0.02166 28.13642 0.77346
0.02242 28.89528 0.70824
0.02318 27.60762 0.72300
0.02395 27.69292 0.68830
0.02471 28.31255 0.68234
0.02547 26.77488 0.67306
0.02623 26.78692 0.61971
0.02699 27.40818 0.61114
0.02775 26.80484 0.58165
0.02851 26.73396 0.56678
0.02927 26.20907 0.54757
0.03003 24.73536 0.51760
0.03079 25.42312 0.51940
0.03155 24.72916 0.50618
0.03231 23.97350 0.50591
0.03307 24.16597 0.48584
0.03383 23.86987 0.46173
0.03459 23.71183 0.45079
0.03535 23.83328 0.44446
0.03611 22.89977 0.45189
0.03687 23.18320 0.43896
0.03763 22.63642 0.43263
0.03839 22.31357 0.41867
0.03915 21.73279 0.40439
0.03991 21.28145 0.40358
0.04067 20.40452 0.37927
0.04143 20.73034 0.38083
0.04219 20.91515 0.38185
0.04295 20.25552 0.36870
0.04371 19.54083 0.37044
0.04447 19.15566 0.36579
0.04523 19.28858 0.36921
0.04599 18.70637 0.33457
0.04675 18.69524 0.33913
0.04751 18.63341 0.34102
0.04827 18.11005 0.33333
0.04903 17.52724 0.32940
0.04979 17.58363 0.32345
0.05055 16.81322 0.32199
0.05131 16.79532 0.32589
0.05207 16.08514 0.32033
0.05283 16.04083 0.30474
0.05359 15.31415 0.30041
0.05435 15.60962 0.30186
0.05511 15.49510 0.31255
0.05587 15.03922 0.29947
0.05663 14.38873 0.28795
0.05739 14.02371 0.27997
0.05815 13.89372 0.27740
0.05891 13.96122 0.27380
0.05967 13.22323 0.27707
0.06043 13.36522 0.27774
0.06119 12.56689 0.27190
0.06195 12.15003 0.26364
0.06271 11.99601 0.27071
0.06347 11.98696 0.26423
0.06423 11.58126 0.25581
0.06499 11.28821 0.25233
0.06575 11.00017 0.24981
0.06651 10.52341 0.25639
0.06727 10.13367 0.24990
0.06803 10.16512 0.24333
0.06879 9.91190 0.24133
0.06955 9.97589 0.23961
0.07031 9.59608 0.23978
0.07107 9.32975 0.23759
0.07183 8.94732 0.22682
0.07259 8.59319 0.23116
0.07335 8.59467 0.23010
0.07412 8.62094 0.21897
0.07488 8.20320 0.21687
0.07564 7.76716 0.22167
0.07640 7.67447 0.21511
0.07716 8.01053 0.21414
0.07792 7.29710 0.21523
0.07868 7.06222 0.21179
0.07944 6.85919 0.21157
0.08020 6.63280 0.20587
0.08096 6.94865 0.20073
0.08172 6.55260 0.20413
0.08248 6.61671 0.19986
0.08324 5.96530 0.19757
0.08400 5.88006 0.20242
0.08476 5.55316 0.19988
0.08552 5.31342 0.20154
0.08628 5.04001 0.20252
0.08704 5.24911 0.19999
0.08780 5.15258 0.19650
0.08856 4.93301 0.20096
0.08932 4.74594 0.20280
0.09008 4.80823 0.20191
0.09084 4.30488 0.20352
0.09160 4.39915 0.20488
0.09236 3.93192 0.20566
0.09312 4.23292 0.20857
0.09388 3.78494 0.20653
0.09464 3.69718 0.20292
0.09540 3.82679 0.19868
0.09616 3.56363 0.19867
0.09692 3.12472 0.19972
0.09768 3.18945 0.19599
0.09844 2.96195 0.19180
0.09920 2.51425 0.19368
0.09996 2.81616 0.19014
0.10072 2.80797 0.18700
0.10148 2.66228 0.18474
0.10224 2.86087 0.17891
0.10300 2.78036 0.18086
0.10376 2.46615 0.17543
0.10452 2.45659 0.17598
0.10528 2.11198 0.17163
0.10604 2.49570 0.17061
0.10680 1.97561 0.16859
0.10756 1.96534 0.16620
0.10832 1.96995 0.16919
0.10908 1.88624 0.16968
0.10984 1.89585 0.16782
0.11060 1.78384 0.16540
0.11136 1.76453 0.16397
0.11212 1.65166 0.16229
0.11288 1.40285 0.16301
0.11364 1.53313 0.16023
0.11440 1.35968 0.15520
0.11516 1.37073 0.15681
0.11592 1.28333 0.15407
0.11668 1.20397 0.15564
0.11744 1.08469 0.15330
0.11820 1.16723 0.15045
0.11896 1.10162 0.15239
0.11972 1.07012 0.14868
0.12048 0.96053 0.15193
0.12124 0.93991 0.15013
0.12200 0.81495 0.15070
0.12276 0.76908 0.14715
0.12352 0.81463 0.14868
0.12428 0.91012 0.14747
0.12504 0.77408 0.14482
0.12580 0.57688 0.14417
0.12656 0.69035 0.14399
0.12732 0.63360 0.14192
0.12808 0.51004 0.14167
0.12884 0.70040 0.13955
0.12960 0.65185 0.14001
0.13036 0.48972 0.13945
0.13112 0.48941 0.13785
0.13188 0.32227 0.13602
0.13264 0.59662 0.13795
0.13340 0.34574 0.13576
0.13416 0.32231 0.13347
0.13492 0.31940 0.13664
0.13568 0.45814 0.13349
0.13644 0.37649 0.13212
0.13720 0.42233 0.13204
0.13796 0.25875 0.13172
0.13873 0.28917 0.13180
0.13949 0.38228 0.13115
0.14025 0.14735 0.13025
0.14101 0.26840 0.13127
0.14177 0.44026 0.12980
0.14253 0.20523 0.13039
0.14329 0.12566 0.12825
0.14405 0.12505 0.12800
0.14481 0.13692 0.12768
0.14557 0.20452 0.12635
0.14633 0.15514 0.12758
0.14709 0.22600 0.12574
0.14785 0.33540 0.12635
0.14861 0.12812 0.12514
0.14937 0.14448 0.12437
0.15013 0.19617 0.12409
0.15089 0.29253 0.12465
0.15165 0.33425 0.12377
0.15241 0.25459 0.12181
0.15317 0.20542 0.12296
0.15393 -0.01597 0.12265
0.15469 0.29770 0.12217
0.15545 0.00349 0.12209
0.15621 0.27088 0.12007
0.15697 0.08948 0.12277
0.15773 0.19341 0.12169
0.15849 -0.03471 0.12090
0.15925 0.06127 0.12003
0.16001 0.08016 0.11975
0.16077 0.31980 0.12011
0.16153 0.08332 0.11965
0.16229 0.17860 0.11931
0.16305 0.15347 0.11803
0.16381 -0.02862 0.11906
0.16457 0.24637 0.11642
0.16533 0.18807 0.11644
0.16609 0.08286 0.11650
0.16685 0.11355 0.11678
0.16761 0.11694 0.11506
0.16837 0.23509 0.11610
0.16913 0.29910 0.11452
0.16989 0.36948 0.11428
0.17065 0.25664 0.11559
0.17141 0.20310 0.11452
0.17217 0.21996 0.11363
0.17293 0.33833 0.11559
0.17369 0.13453 0.11666
0.17445 0.12901 0.11567
0.17521 0.35732 0.11844
0.17597 0.21245 0.11511
0.17673 0.19942 0.11603
0.17749 0.32502 0.11931
0.17825 0.33448 0.11963
0.17901 0.28267 0.12062
0.17977 0.22792 0.12197
0.18053 0.33736 0.12021
0.18129 0.39510 0.12318
0.18205 0.14874 0.12253
0.18281 0.26402 0.12359
0.18357 0.28409 0.12294
0.18433 0.25113 0.12598
0.18509 0.38378 0.12437
0.18585 0.27566 0.12659
0.18661 0.27738 0.12385
0.18737 0.18585 0.12334
0.18813 0.18244 0.12570
0.18889 0.29237 0.12631
0.18965 0.23747 0.12691
0.19041 0.28631 0.12552
0.19117 0.17218 0.12785
0.19193 0.20017 0.12627
0.19269 0.25385 0.12770
0.19345 0.36316 0.12845
0.19421 0.28682 0.12613
0.19497 0.28338 0.12623
0.19573 0.16898 0.12798
0.19649 0.16735 0.12731
0.19725 0.22443 0.12770
0.19801 0.20734 0.12810
0.19877 0.19181 0.12879
0.19953 0.26137 0.12851
0.20029 0.34570 0.12958
0.20105 0.29188 0.12966
0.20181 0.30692 0.12698
0.20257 0.30042 0.12913
0.20333 0.13980 0.12936
0.20409 0.25102 0.12633
0.20485 0.34283 0.12970
0.20561 0.20178 0.12824
0.20637 0.14529 0.12972
0.20713 0.26024 0.12881
0.20789 0.31633 0.12962
0.20865 0.25063 0.12756
0.20941 0.27904 0.12960
0.21017 0.29038 0.12873
0.21093 0.18322 0.12705
0.21169 0.34870 0.12859
0.21245 0.16932 0.12901
0.21321 0.14130 0.12760
0.21397 0.20952 0.12986
0.21473 0.30060 0.13026
0.21549 0.24984 0.13028
0.21625 0.34540 0.12690
0.21701 0.12335 0.12815
0.21777 0.28867 0.12579
0.21853 0.17898 0.12709
0.21929 0.20069 0.12825
0.22005 0.18939 0.12665
0.22081 0.22090 0.12681
0.22157 0.16907 0.12863
0.22233 0.13944 0.12762
0.22309 0.12338 0.12459
0.22385 0.23493 0.12498
0.22461 0.15422 0.12485
0.22537 0.25865 0.12388
0.22613 0.09234 0.12577
0.22689 0.23543 0.12352
0.22765 0.26736 0.12407
0.22841 0.20016 0.12124
0.22917 0.26157 0.12431
0.22993 0.25677 0.12179
0.23069 0.27129 0.12292
0.23145 0.11213 0.12134
0.23221 0.09443 0.11929
0.23297 0.15012 0.11939
0.23373 0.13570 0.11815
0.23449 0.29602 0.11602
0.23525 0.21324 0.11866
0.23601 0.09333 0.11787
0.23677 0.17943 0.11846
0.23753 0.32557 0.11852
0.23829 0.19170 0.11579
0.23905 0.22304 0.11571
0.23981 0.14546 0.11632
0.24057 0.05642 0.11355
0.24133 0.07398 0.11565
0.24209 0.02790 0.11298
0.24285 0.33107 0.11325
0.24361 0.16713 0.11515
0.24437 0.26734 0.11380
0.24513 0.26255 0.11434
0.24589 0.27796 0.11244
0.24665 0.15652 0.11498
0.24741 0.22141 0.11067
0.24817 0.30418 0.11438
0.24893 0.03638 0.11056
0.24969 0.22840 0.11202
0.25045 0.24887 0.11184
0.25121 0.25160 0.11043
0.25197 0.12773 0.10968
0.25273 0.09426 0.11010
0.25349 0.13714 0.11028
0.25425 0.04720 0.10923
0.25501 0.21863 0.10881
0.25577 0.03746 0.10719
0.25653 -0.04265 0.10842
0.25729 0.12019 0.10762
0.25805 0.14193 0.10837
0.25881 0.08401 0.10804
0.25957 0.01979 0.10705
0.26033 0.13841 0.10758
0.26109 0.06909 0.10590
0.26185 0.14385 0.10762
0.26261 0.22099 0.10546
0.26337 0.08644 0.10425
0.26413 0.06654 0.10445
0.26489 0.02937 0.10443
0.26565 0.19864 0.10550
0.26641 0.06534 0.10641
0.26717 0.06227 0.10421
0.26793 0.03373 0.10273
0.26869 0.07163 0.10358
0.26945 0.00308 0.10318
0.27021 0.01930 0.10425
0.27097 0.19917 0.10336
0.27172 0.05340 0.10279
0.27248 0.12284 0.10342
0.27324 0.05744 0.10247
0.27400 0.10687 0.10148
0.27476 0.16962 0.10134
0.27552 0.06202 0.10245
0.27628 -0.02197 0.10235
0.27704 0.07822 0.10140
0.27780 0.12387 0.10035
0.27856 0.08537 0.09993
0.27932 0.13825 0.10104
0.28008 0.02112 0.09950
0.28084 -0.00208 0.09944
0.28160 -0.07472 0.10039
0.28236 0.07891 0.09878
0.28312 0.00916 0.10148
0.28388 0.14338 0.09918
0.28464 0.09598 0.09902
0.28540 0.01530 0.09918
0.28616 0.05461 0.09872
0.28692 0.01068 0.09938
0.28768 0.16879 0.09904
0.28844 -0.00262 0.09789
0.28920 0.14191 0.10057
0.28996 -0.01912 0.09914
0.29072 0.02425 0.10061
0.29148 -0.00897 0.09944
0.29224 -0.01216 0.09920
0.29300 0.03895 0.10005
0.29376 0.03292 0.09993
0.29452 0.06578 0.09997
0.29528 0.15460 0.10096
0.29604 0.08280 0.09983
0.29680 0.01454 0.10025
0.29756 0.01167 0.09833
0.29832 0.05279 0.09944
0.29908 0.17379 0.10041
0.29984 0.09086 0.09908
0.30060 -0.01757 0.09833
0.30136 0.00727 0.09799
0.30212 -0.05097 0.09821
0.30288 0.05460 0.09783
0.30364 0.01294 0.09884
0.30440 0.10200 0.09831
0.30516 -0.00710 0.09795
0.30592 0.00778 0.09690
0.30668 0.06124 0.10051
0.30744 -0.07939 0.09944
0.30820 0.07058 0.09988
0.30896 0.16988 0.10017
0.30972 0.10146 0.09878
0.31048 0.11204 0.10199
0.31124 0.05898 0.10088
0.31200 0.08753 0.10142
0.31276 -0.02078 0.10025
0.31352 0.04895 0.09981
0.31428 0.14562 0.10152
0.31504 0.06833 0.10300
0.31580 0.05493 0.10401
0.31656 0.04139 0.10350
0.31732 0.00742 0.10316
0.31808 0.17401 0.10285
0.31883 0.00901 0.10441
0.31959 0.02257 0.10421
0.32035 0.01822 0.10483
0.32111 -0.06595 0.10540
0.32187 -0.06661 0.10621
0.32263 -0.07438 0.10610
0.32339 0.02102 0.10665
0.32415 0.10042 0.10544
0.32491 0.10146 0.10588
0.32567 0.06336 0.10655
0.32643 -0.01195 0.10504
0.32719 0.08041 0.10735
0.32795 0.18650 0.10510
0.32871 0.04027 0.10715
0.32947 0.03666 0.10697
0.33023 -0.00009 0.10614
0.33099 -0.00966 0.10812
0.33175 -0.02081 0.10758
0.33251 0.09299 0.10778
0.33327 0.02906 0.10857
0.33403 -0.13376 0.10744
0.33479 -0.01310 0.10727
0.33555 -0.00781 0.10877
0.33631 0.15027 0.10770
0.33707 0.03053 0.10858
0.33783 -0.00480 0.10848
0.33859 -0.12291 0.10800
0.33935 0.09599 0.10883
0.34011 0.16990 0.10881
0.34087 0.14712 0.10844
0.34163 0.10675 0.11010
0.34239 -0.14768 0.11016
0.34315 0.08589 0.10949
0.34391 0.10589 0.11117
0.34467 0.04070 0.10891
0.34543 -0.01052 0.11095
0.34619 0.19428 0.10994
0.34695 0.02892 0.10953
0.34771 0.08032 0.10879
0.34847 0.09141 0.11099
0.34922 0.19007 0.10992
0.34998 0.07806 0.10847
0.35074 0.08817 0.10988
0.35150 0.05515 0.10756
0.35226 -0.07372 0.10520
0.35302 0.09525 0.10542
0.35378 0.06758 0.10465
0.35454 0.14980 0.10415
0.35530 -0.07318 0.10618
0.35606 0.06865 0.10615
0.35682 0.07170 0.10869
0.35758 -0.07601 0.10867
0.35834 -0.00221 0.10622
0.35910 0.07542 0.10669
0.35986 0.12380 0.10713
0.36062 0.05881 0.10703
0.36138 -0.00536 0.10766
0.36214 0.02701 0.10834
0.36290 -0.01281 0.10598
0.36366 0.04532 0.10473
0.36442 0.02069 0.10742
0.36518 0.05121 0.10964
0.36594 0.12299 0.10697
0.36670 0.02998 0.10747
0.36746 0.09881 0.10929
0.36822 0.03840 0.11169
0.36898 -0.17866 0.10972
0.36974 0.08945 0.11032
0.37050 -0.00985 0.11145
0.37126 0.04038 0.11091
0.37202 0.01762 0.11149
0.37277 0.04616 0.11264
0.37353 0.08908 0.11500
0.37429 0.07785 0.11472
0.37505 0.09582 0.11287
0.37581 0.20504 0.11598
0.37657 0.03741 0.11640
0.37733 -0.03133 0.11734
0.37809 0.14684 0.11769
0.37885 -0.10417 0.11997
0.37961 0.13519 0.12009
0.38037 0.09062 0.11953
0.38113 0.05720 0.12227
0.38189 -0.07037 0.12000
0.38265 -0.05196 0.12380
0.38341 -0.09760 0.12322
0.38417 0.22096 0.12469
0.38493 0.04993 0.12409
0.38569 0.00026 0.12453
0.38645 0.06333 0.12538
0.38721 0.25723 0.12708
0.38797 0.02924 0.12754
0.38873 -0.06535 0.12911
0.38949 0.14590 0.14231
0.39025 0.03625 0.13216
0.39101 0.09112 0.13271
0.39177 0.05662 0.13202
0.39252 0.02716 0.13389
0.39328 0.07494 0.13618
0.39404 0.01205 0.13709
0.39480 -0.00726 0.13390
0.39556 0.04462 0.13616
0.39632 -0.05880 0.13918
0.39708 0.03321 0.13868
0.39784 -0.05465 0.13997
0.39860 0.06234 0.13864
0.39936 0.44327 0.14069
0.40012 0.13975 0.14223
0.40088 0.08046 0.14544
0.40164 -0.07796 0.14574
0.40240 0.14140 0.14330
0.40316 0.03537 0.14730
0.40392 -0.01209 0.14681
0.40468 -0.15516 0.23907
0.40544 0.16621 0.14512
0.40620 0.08078 0.14597
0.40696 0.13099 0.14887
0.40772 0.06104 0.14900
0.40848 0.15387 0.15301
0.40924 0.14011 0.15152
0.40999 -0.04125 0.15130
0.41075 0.10026 0.14864
0.41151 0.07729 0.15690
0.41227 0.07532 0.15247
0.41303 -0.08264 0.15458
0.41379 0.10482 0.15356
0.41455 0.03871 0.15561
0.41531 0.04429 0.15675
0.41607 0.17245 0.15778
0.41683 0.12527 0.15650
0.41759 0.13843 0.15719
0.41835 -0.12470 0.16104
0.41911 0.04171 0.15726
0.41987 0.11689 0.15928
0.42063 0.00827 0.15895
0.42139 -0.00996 0.15804
0.42215 0.27470 0.16466
0.42291 0.02769 0.16643
0.42367 0.02813 0.16457
0.42443 0.29712 0.17215
0.42519 -0.21885 0.16433
0.42594 0.20804 0.17427
0.42670 0.02446 0.16901
0.42746 0.07262 0.17562
0.42822 -0.07351 0.17665
0.42898 -0.04446 0.17737
0.42974 0.00535 0.18685
0.43050 0.17188 0.18030
0.43126 0.07076 0.18262
0.43202 -0.06124 0.18889
0.43278 0.10273 0.18641
0.43354 -0.01699 0.19146
0.43430 0.02021 0.19602
0.43506 0.34546 0.19635
