# Supplementary material for: De novo design of proteins housing excitonically coupled chlorophyll special pairs
Source: Nat Chem Biol. 2024 Jun 3;20(7):906–15. doi: 10.1038/s41589-024-01626-0 (PMC11213709; doi:10.1038/s41589-024-01626-0)
Supplement: Supplementary file 5 — Raw SAXS data for SP1, SP2 and SP3 apo proteins. [file 41589_2024_1626_MOESM5_ESM.zip › SAXS_data_Fig2/SP1_166uM/Buffer1/SP1_166uM_snap_00021.sub.1.dat]

0.01026 33.18149 8.30638
0.01102 31.74903 4.76559
0.01178 33.80937 3.38176
0.01254 32.31220 2.55250
0.01330 33.27146 2.08001
0.01406 30.48373 1.73659
0.01482 29.88610 1.54317
0.01558 30.89843 1.43576
0.01634 31.12615 1.20393
0.01710 30.89782 1.17937
0.01786 31.98141 1.12266
0.01862 31.31880 0.95898
0.01938 30.17374 0.92077
0.02014 30.23001 0.88845
0.02090 29.81139 0.87794
0.02166 28.82970 0.76082
0.02242 28.73855 0.72354
0.02318 28.32557 0.72815
0.02395 28.18638 0.67382
0.02471 27.74965 0.66499
0.02547 27.56115 0.64934
0.02623 27.32698 0.60745
0.02699 27.01119 0.59445
0.02775 27.14233 0.55940
0.02851 26.67996 0.55277
0.02927 25.92924 0.54119
0.03003 26.29907 0.51515
0.03079 25.65003 0.51421
0.03155 25.42367 0.51502
0.03231 24.59788 0.49722
0.03307 24.46363 0.47825
0.03383 24.17381 0.48186
0.03459 24.12385 0.45395
0.03535 24.08509 0.45982
0.03611 23.18211 0.44313
0.03687 22.67955 0.42570
0.03763 22.79189 0.42499
0.03839 21.88480 0.41333
0.03915 22.28623 0.41272
0.03991 21.89103 0.39884
0.04067 20.97602 0.39880
0.04143 20.97074 0.39427
0.04219 20.68351 0.37875
0.04295 20.22035 0.37604
0.04371 19.75902 0.37063
0.04447 19.13281 0.36463
0.04523 19.45584 0.36958
0.04599 18.41229 0.36747
0.04675 18.82300 0.33384
0.04751 18.22320 0.34245
0.04827 17.85912 0.32704
0.04903 17.39367 0.32905
0.04979 17.40686 0.32187
0.05055 17.07310 0.31948
0.05131 16.51832 0.31395
0.05207 16.27730 0.31820
0.05283 15.74546 0.31285
0.05359 15.64704 0.31198
0.05435 15.48873 0.29678
0.05511 14.63747 0.29660
0.05587 14.74210 0.29454
0.05663 15.01407 0.29439
0.05739 13.81588 0.28301
0.05815 13.87879 0.28065
0.05891 13.43456 0.27897
0.05967 13.12594 0.27275
0.06043 13.26871 0.27338
0.06119 12.44497 0.27190
0.06195 12.27308 0.26975
0.06271 11.94024 0.26961
0.06347 11.84839 0.25975
0.06423 12.01067 0.25654
0.06499 11.22318 0.25399
0.06575 10.87141 0.25005
0.06651 10.47016 0.24536
0.06727 10.45652 0.24673
0.06803 10.52445 0.24514
0.06879 10.09660 0.24410
0.06955 9.61843 0.23533
0.07031 9.72713 0.23774
0.07107 9.07946 0.23476
0.07183 9.12838 0.23075
0.07259 8.78432 0.22470
0.07335 8.47652 0.22528
0.07412 8.06122 0.22134
0.07488 8.26079 0.22198
0.07564 7.78044 0.21872
0.07640 7.75582 0.22100
0.07716 7.55458 0.21701
0.07792 7.22031 0.20598
0.07868 7.24889 0.20990
0.07944 6.43175 0.21066
0.08020 6.76038 0.20824
0.08096 6.55967 0.20632
0.08172 6.49233 0.20534
0.08248 6.26162 0.20104
0.08324 5.88854 0.19577
0.08400 5.91233 0.20035
0.08476 5.80814 0.20610
0.08552 5.25409 0.19859
0.08628 5.47359 0.20256
0.08704 5.15243 0.20699
0.08780 5.08297 0.19975
0.08856 4.86587 0.20359
0.08932 4.77385 0.20612
0.09008 4.46233 0.20500
0.09084 4.49622 0.21132
0.09160 4.21354 0.20681
0.09236 4.27134 0.20902
0.09312 3.97305 0.20666
0.09388 4.00091 0.20514
0.09464 3.87738 0.20588
0.09540 3.76118 0.19926
0.09616 3.56200 0.19698
0.09692 3.64054 0.19387
0.09768 3.51479 0.19441
0.09844 2.86159 0.19442
0.09920 2.91690 0.18977
0.09996 2.97400 0.18782
0.10072 3.00610 0.18791
0.10148 2.66754 0.18625
0.10224 2.56096 0.18260
0.10300 2.63486 0.17839
0.10376 2.33502 0.17471
0.10452 2.41943 0.17540
0.10528 2.20221 0.17155
0.10604 2.15522 0.17373
0.10680 1.93324 0.16710
0.10756 1.96150 0.17209
0.10832 1.94623 0.17118
0.10908 1.97115 0.16992
0.10984 1.71414 0.16763
0.11060 1.62758 0.16763
0.11136 1.46209 0.16633
0.11212 1.25034 0.16235
0.11288 1.38243 0.16145
0.11364 1.40795 0.16379
0.11440 1.33539 0.16077
0.11516 1.24222 0.15803
0.11592 1.09641 0.15735
0.11668 0.98671 0.15382
0.11744 1.24966 0.15719
0.11820 0.82655 0.15199
0.11896 0.98598 0.15312
0.11972 0.99192 0.15022
0.12048 0.85172 0.15156
0.12124 0.90240 0.14687
0.12200 0.80883 0.15100
0.12276 0.83830 0.14707
0.12352 0.45278 0.14562
0.12428 0.65255 0.14592
0.12504 0.55687 0.14641
0.12580 0.58856 0.14600
0.12656 0.49549 0.14209
0.12732 0.49221 0.14195
0.12808 0.56186 0.14266
0.12884 0.38152 0.14144
0.12960 0.38806 0.14070
0.13036 0.40866 0.14072
0.13112 0.45163 0.13673
0.13188 0.41179 0.13826
0.13264 0.30930 0.13746
0.13340 0.26501 0.13659
0.13416 0.36929 0.13523
0.13492 0.39865 0.13520
0.13568 0.27549 0.13567
0.13644 0.27873 0.13408
0.13720 0.20587 0.13269
0.13796 0.22653 0.13263
0.13873 0.28204 0.13483
0.13949 0.24985 0.13132
0.14025 0.25990 0.13209
0.14101 0.33325 0.13227
0.14177 0.29489 0.12925
0.14253 0.20832 0.12939
0.14329 0.11494 0.12982
0.14405 0.11804 0.12906
0.14481 0.10525 0.12961
0.14557 0.29309 0.12733
0.14633 0.27182 0.12576
0.14709 0.02653 0.12514
0.14785 -0.02857 0.12713
0.14861 0.28599 0.12453
0.14937 0.14764 0.12584
0.15013 0.19226 0.12587
0.15089 0.01115 0.12561
0.15165 -0.08228 0.12419
0.15241 0.20819 0.12328
0.15317 0.16151 0.12449
0.15393 0.18103 0.12274
0.15469 0.00624 0.12126
0.15545 0.18816 0.12315
0.15621 0.14740 0.12172
0.15697 0.03351 0.12057
0.15773 0.12337 0.12118
0.15849 -0.00426 0.12041
0.15925 0.03354 0.11906
0.16001 0.09871 0.12194
0.16077 -0.03653 0.11907
0.16153 0.04526 0.11975
0.16229 0.21230 0.11923
0.16305 0.09717 0.11840
0.16381 -0.03425 0.11799
0.16457 0.17920 0.11780
0.16533 0.09200 0.11664
0.16609 -0.02322 0.11646
0.16685 0.09373 0.11681
0.16761 -0.00184 0.11721
0.16837 -0.02792 0.11707
0.16913 0.12074 0.11614
0.16989 0.10242 0.11586
0.17065 0.13753 0.11507
0.17141 0.12391 0.11511
0.17217 0.02296 0.11427
0.17293 0.12419 0.11745
0.17369 0.04674 0.11686
0.17445 0.16597 0.11767
0.17521 0.02064 0.11748
0.17597 0.16530 0.11941
0.17673 0.15452 0.11843
0.17749 0.14902 0.11776
0.17825 0.06893 0.11927
0.17901 0.15976 0.12019
0.17977 0.25715 0.12138
0.18053 0.24548 0.12106
0.18129 0.13841 0.12154
0.18205 0.19783 0.12225
0.18281 0.17612 0.12243
0.18357 0.03024 0.12325
0.18433 0.25628 0.12304
0.18509 0.17189 0.12601
0.18585 0.17431 0.12388
0.18661 0.32319 0.12541
0.18737 0.19064 0.12498
0.18813 0.27422 0.12509
0.18889 0.21311 0.12495
0.18965 0.06259 0.12894
0.19041 0.10423 0.12723
0.19117 0.18783 0.12786
0.19193 0.29978 0.12830
0.19269 0.20507 0.12772
0.19345 0.27272 0.12766
0.19421 0.10514 0.12708
0.19497 0.13338 0.12642
0.19573 0.19580 0.12741
0.19649 0.26619 0.12826
0.19725 0.24176 0.12913
0.19801 0.50301 0.12822
0.19877 0.29245 0.13011
0.19953 0.38199 0.12868
0.20029 0.19008 0.12840
0.20105 0.19135 0.12963
0.20181 0.40473 0.12952
0.20257 0.19734 0.12878
0.20333 0.15069 0.12874
0.20409 0.28972 0.12854
0.20485 0.25716 0.12813
0.20561 0.16511 0.12941
0.20637 0.27014 0.12853
0.20713 0.25007 0.13088
0.20789 0.21313 0.12776
0.20865 0.11306 0.12930
0.20941 0.19482 0.12964
0.21017 0.21825 0.12736
0.21093 0.38677 0.12829
0.21169 0.23798 0.12968
0.21245 0.15018 0.13180
0.21321 0.19051 0.12830
0.21397 0.27129 0.12908
0.21473 0.17952 0.12994
0.21549 0.37543 0.13033
0.21625 0.19922 0.12779
0.21701 0.17063 0.12896
0.21777 0.30017 0.12801
0.21853 0.28363 0.12859
0.21929 0.06705 0.12902
0.22005 0.22239 0.12600
0.22081 0.25892 0.12600
0.22157 0.20024 0.12607
0.22233 0.21380 0.12863
0.22309 0.19772 0.12666
0.22385 0.20656 0.12522
0.22461 0.15289 0.12415
0.22537 0.14410 0.12416
0.22613 0.20753 0.12421
0.22689 0.05867 0.12384
0.22765 0.17335 0.12201
0.22841 0.18059 0.12161
0.22917 0.34040 0.12175
0.22993 0.11506 0.12231
0.23069 0.14082 0.12007
0.23145 0.05107 0.12049
0.23221 0.15255 0.12030
0.23297 0.01813 0.12136
0.23373 0.08822 0.11843
0.23449 0.17889 0.11893
0.23525 0.19407 0.11720
0.23601 0.07180 0.12033
0.23677 0.18157 0.11848
0.23753 0.27761 0.11797
0.23829 0.11169 0.11405
0.23905 0.30023 0.11705
0.23981 0.11979 0.11557
0.24057 0.07976 0.11457
0.24133 0.05787 0.11576
0.24209 0.17641 0.11527
0.24285 0.09207 0.11440
0.24361 -0.02797 0.11615
0.24437 0.18213 0.11600
0.24513 0.17691 0.11479
0.24589 0.08863 0.11332
0.24665 0.15613 0.11318
0.24741 0.13330 0.11157
0.24817 0.05210 0.11213
0.24893 0.06570 0.11211
0.24969 0.12527 0.11018
0.25045 0.13769 0.11167
0.25121 -0.03290 0.11116
0.25197 0.14035 0.11255
0.25273 0.10879 0.11042
0.25349 0.11451 0.11169
0.25425 0.07449 0.11056
0.25501 0.02784 0.10873
0.25577 -0.06898 0.10836
0.25653 0.09921 0.10709
0.25729 0.09318 0.10909
0.25805 0.06971 0.10804
0.25881 0.04746 0.10822
0.25957 0.11394 0.10782
0.26033 0.09301 0.10695
0.26109 0.01785 0.10743
0.26185 -0.00226 0.10822
0.26261 0.15684 0.10739
0.26337 -0.00136 0.10477
0.26413 0.08064 0.10495
0.26489 0.04836 0.10465
0.26565 0.09226 0.10461
0.26641 0.03568 0.10400
0.26717 0.14599 0.10425
0.26793 0.02829 0.10439
0.26869 0.06356 0.10461
0.26945 0.07254 0.10536
0.27021 0.04790 0.10471
0.27097 0.11464 0.10302
0.27172 0.08616 0.10310
0.27248 -0.03190 0.10245
0.27324 0.08140 0.10307
0.27400 0.04903 0.10251
0.27476 -0.05773 0.10346
0.27552 -0.03684 0.10279
0.27628 0.20400 0.10072
0.27704 -0.05373 0.10302
0.27780 0.10581 0.10237
0.27856 0.12431 0.10225
0.27932 0.04435 0.10134
0.28008 -0.04076 0.09945
0.28084 0.18470 0.10032
0.28160 -0.02322 0.09946
0.28236 0.01016 0.09983
0.28312 0.01782 0.09850
0.28388 0.04923 0.09959
0.28464 0.10797 0.09987
0.28540 0.00730 0.09921
0.28616 0.07217 0.09904
0.28692 -0.10047 0.09909
0.28768 0.04119 0.09993
0.28844 -0.04302 0.10056
0.28920 0.05806 0.09854
0.28996 0.04622 0.09996
0.29072 -0.08157 0.10003
0.29148 0.04031 0.10013
0.29224 0.13340 0.09907
0.29300 0.04465 0.09848
0.29376 0.09235 0.10018
0.29452 0.20114 0.09976
0.29528 -0.10576 0.10056
0.29604 0.05292 0.09917
0.29680 0.13919 0.10064
0.29756 -0.03595 0.10007
0.29832 0.05103 0.10068
0.29908 0.05774 0.09871
0.29984 0.14827 0.09859
0.30060 0.01613 0.09899
0.30136 0.01518 0.09917
0.30212 -0.02238 0.09844
0.30288 -0.04226 0.09927
0.30364 -0.02179 0.09949
0.30440 0.10095 0.09881
0.30516 -0.01972 0.09822
0.30592 -0.01161 0.09880
0.30668 -0.04502 0.09852
0.30744 0.01972 0.09937
0.30820 0.09653 0.10114
0.30896 0.03980 0.10060
0.30972 -0.11117 0.09905
0.31048 0.12474 0.09977
0.31124 0.10161 0.10008
0.31200 -0.10117 0.10084
0.31276 -0.07124 0.10209
0.31352 -0.02231 0.10134
0.31428 0.00561 0.10185
0.31504 -0.07262 0.10320
0.31580 -0.04962 0.10241
0.31656 -0.00024 0.10288
0.31732 0.07130 0.10324
0.31808 -0.01155 0.10433
0.31883 0.02683 0.10574
0.31959 -0.10576 0.10417
0.32035 -0.06900 0.10519
0.32111 -0.11906 0.10461
0.32187 -0.00563 0.10657
0.32263 0.02849 0.10477
0.32339 -0.03492 0.10640
0.32415 0.04997 0.10552
0.32491 0.01233 0.10691
0.32567 0.03452 0.10695
0.32643 -0.09715 0.10890
0.32719 -0.03886 0.10735
0.32795 0.05740 0.10731
0.32871 -0.05098 0.10669
0.32947 -0.12681 0.10835
0.33023 0.05336 0.10677
0.33099 -0.01483 0.10695
0.33175 -0.00631 0.10747
0.33251 -0.09287 0.10771
0.33327 -0.09283 0.10778
0.33403 -0.01455 0.10933
0.33479 0.06097 0.10765
0.33555 -0.11606 0.10798
0.33631 -0.05113 0.10840
0.33707 0.00274 0.10923
0.33783 0.11326 0.10816
0.33859 0.10289 0.11034
0.33935 -0.22162 0.10805
0.34011 -0.01631 0.10870
0.34087 -0.05392 0.10955
0.34163 -0.08667 0.11039
0.34239 -0.06861 0.11025
0.34315 -0.03787 0.11056
0.34391 -0.03275 0.10997
0.34467 -0.05855 0.10969
0.34543 0.12762 0.11006
0.34619 0.06899 0.10850
0.34695 -0.14400 0.11122
0.34771 0.00297 0.11059
0.34847 -0.04045 0.10888
0.34922 0.01268 0.11071
0.34998 0.11778 0.11165
0.35074 0.04330 0.11149
0.35150 -0.06466 0.10822
0.35226 -0.12440 0.10801
0.35302 -0.18100 0.10624
0.35378 -0.10449 0.10424
0.35454 0.01157 0.10505
0.35530 -0.13077 0.10678
0.35606 -0.05584 0.10882
0.35682 0.08195 0.10558
0.35758 0.05499 0.10747
0.35834 -0.03634 0.10765
0.35910 -0.10234 0.10711
0.35986 0.00490 0.10719
0.36062 -0.01928 0.10624
0.36138 -0.00128 0.10733
0.36214 -0.02710 0.10737
0.36290 -0.09510 0.10839
0.36366 -0.03719 0.10612
0.36442 -0.02696 0.10673
0.36518 -0.09897 0.10888
0.36594 0.01996 0.10902
0.36670 0.08991 0.10945
0.36746 -0.05261 0.10810
0.36822 -0.11258 0.11075
0.36898 0.03306 0.11138
0.36974 -0.10612 0.11078
0.37050 0.10550 0.11118
0.37126 -0.22032 0.11202
0.37202 0.08577 0.11272
0.37277 0.11135 0.11344
0.37353 0.02272 0.11493
0.37429 -0.14859 0.11511
0.37505 0.05256 0.11451
0.37581 -0.05955 0.11638
0.37657 0.01028 0.11555
0.37733 0.08512 0.11735
0.37809 -0.06594 0.11788
0.37885 0.01831 0.11681
0.37961 0.00320 0.12068
0.38037 0.02521 0.12066
0.38113 -0.00356 0.12005
0.38189 -0.00368 0.12142
0.38265 -0.06864 0.12283
0.38341 -0.08743 0.12353
0.38417 0.00569 0.12432
0.38493 -0.05279 0.12665
0.38569 0.15337 0.12597
0.38645 -0.04092 0.12784
0.38721 0.10923 0.12828
0.38797 -0.16378 0.12918
0.38873 0.04435 0.12930
0.38949 0.10656 0.14655
0.39025 0.10847 0.13075
0.39101 0.07829 0.13304
0.39177 -0.02691 0.13229
0.39252 -0.02602 0.13398
0.39328 0.05354 0.13364
0.39404 -0.08872 0.13863
0.39480 0.11671 0.13746
0.39556 -0.06151 0.13683
0.39632 0.04817 0.13918
0.39708 0.00327 0.14135
0.39784 -0.06671 0.13826
0.39860 -0.03998 0.13860
0.39936 -0.03793 0.14190
0.40012 -0.06884 0.14253
0.40088 0.19451 0.14572
0.40164 -0.13583 0.14826
0.40240 0.07842 0.14516
0.40316 -0.21456 0.14659
0.40392 0.02814 0.14543
0.40468 0.06655 0.25652
0.40544 0.04464 0.14803
0.40620 0.04571 0.15165
0.40696 0.04194 0.15226
0.40772 -0.03953 0.15161
0.40848 -0.13842 0.15055
0.40924 0.07389 0.14783
0.40999 0.04580 0.14889
0.41075 0.04564 0.14990
0.41151 0.06002 0.14897
0.41227 -0.03372 0.15476
0.41303 -0.05308 0.15852
0.41379 0.00546 0.15493
0.41455 -0.04829 0.15750
0.41531 -0.00920 0.15734
0.41607 -0.00712 0.15801
0.41683 0.26355 0.15582
0.41759 0.10941 0.15675
0.41835 0.00267 0.15786
0.41911 0.06167 0.15976
0.41987 0.07231 0.16015
0.42063 0.12027 0.16272
0.42139 0.06991 0.16372
0.42215 -0.10452 0.16456
0.42291 -0.04590 0.16270
0.42367 -0.03450 0.16602
0.42443 -0.07178 0.16645
0.42519 0.10268 0.16817
0.42594 0.05675 0.17252
0.42670 0.30401 0.17127
0.42746 -0.11943 0.17695
0.42822 0.16193 0.17333
0.42898 -0.01629 0.17902
0.42974 -0.14613 0.17949
0.43050 -0.02941 0.18359
0.43126 -0.17003 0.18037
0.43202 -0.02441 0.18738
0.43278 0.13547 0.18228
0.43354 0.09062 0.19248
0.43430 0.15573 0.19104
0.43506 0.03377 0.19688
