# Supplementary material for: De novo design of proteins housing excitonically coupled chlorophyll special pairs
Source: Nat Chem Biol. 2024 Jun 3;20(7):906–15. doi: 10.1038/s41589-024-01626-0 (PMC11213709; doi:10.1038/s41589-024-01626-0)
Supplement: Supplementary file 5 — Raw SAXS data for SP1, SP2 and SP3 apo proteins. [file 41589_2024_1626_MOESM5_ESM.zip › SAXS_data_Fig2/SP1_166uM/Buffer1/SP1_166uM_snap_00008.sub.1.dat]

0.01026 19.18352 6.33166
0.01102 31.19484 4.32830
0.01178 28.09771 3.71162
0.01254 32.13475 2.63317
0.01330 31.78996 2.03915
0.01406 31.35022 1.74706
0.01482 28.46061 1.48978
0.01558 29.81567 1.34684
0.01634 29.92804 1.30155
0.01710 29.64064 1.12131
0.01786 29.24250 1.10986
0.01862 30.06120 0.96715
0.01938 28.66674 0.96532
0.02014 28.88967 0.85996
0.02090 27.72662 0.84719
0.02166 27.59018 0.78258
0.02242 27.32590 0.75908
0.02318 27.88449 0.71903
0.02395 27.09228 0.68332
0.02471 26.69566 0.63598
0.02547 27.63984 0.62581
0.02623 27.27617 0.61269
0.02699 27.06134 0.58869
0.02775 25.69503 0.57933
0.02851 25.73946 0.56385
0.02927 25.35379 0.54294
0.03003 24.88862 0.52947
0.03079 24.52877 0.51179
0.03155 24.52724 0.50961
0.03231 23.87303 0.50077
0.03307 24.03666 0.49132
0.03383 23.87247 0.48143
0.03459 23.26054 0.44495
0.03535 22.78510 0.46692
0.03611 22.74267 0.43689
0.03687 22.42397 0.43121
0.03763 21.97544 0.42479
0.03839 21.79538 0.41212
0.03915 21.76396 0.41044
0.03991 21.32323 0.39539
0.04067 20.97371 0.40699
0.04143 21.14013 0.39883
0.04219 20.18369 0.37363
0.04295 20.29852 0.37030
0.04371 19.54210 0.36486
0.04447 19.00690 0.35419
0.04523 19.09196 0.36436
0.04599 19.36041 0.34936
0.04675 18.02372 0.34019
0.04751 17.45983 0.32651
0.04827 17.87842 0.32999
0.04903 17.20934 0.32337
0.04979 16.89201 0.32584
0.05055 16.78319 0.31851
0.05131 16.65102 0.32409
0.05207 16.27991 0.31367
0.05283 15.74040 0.30625
0.05359 15.82336 0.30707
0.05435 15.09863 0.30115
0.05511 15.01676 0.29421
0.05587 15.01750 0.29393
0.05663 14.15595 0.29607
0.05739 14.08740 0.28856
0.05815 13.82508 0.28223
0.05891 13.63825 0.27516
0.05967 12.90328 0.27217
0.06043 12.80050 0.27213
0.06119 12.42498 0.26447
0.06195 12.39454 0.26391
0.06271 12.31737 0.26073
0.06347 11.78328 0.25356
0.06423 11.40955 0.25632
0.06499 11.20335 0.25553
0.06575 11.04669 0.25032
0.06651 10.76446 0.25332
0.06727 10.42805 0.24532
0.06803 10.17714 0.24384
0.06879 9.87628 0.23971
0.06955 9.79956 0.23809
0.07031 9.07828 0.23609
0.07107 9.28497 0.23209
0.07183 9.39288 0.23279
0.07259 8.80326 0.22630
0.07335 8.66210 0.22377
0.07412 8.51426 0.22299
0.07488 8.44469 0.22179
0.07564 7.92268 0.22029
0.07640 7.67080 0.21916
0.07716 7.56469 0.21133
0.07792 7.38624 0.21115
0.07868 6.93435 0.20914
0.07944 6.82979 0.20840
0.08020 6.93548 0.20945
0.08096 6.35112 0.20381
0.08172 6.48382 0.19985
0.08248 6.06232 0.20284
0.08324 6.25879 0.20260
0.08400 6.15650 0.20147
0.08476 5.67591 0.20393
0.08552 5.50840 0.20155
0.08628 5.31604 0.19825
0.08704 5.23613 0.19735
0.08780 4.95715 0.19937
0.08856 4.74623 0.19729
0.08932 4.68032 0.20338
0.09008 4.64530 0.20576
0.09084 4.53163 0.20734
0.09160 4.36279 0.20740
0.09236 4.08845 0.20253
0.09312 4.09245 0.20394
0.09388 3.85905 0.20847
0.09464 3.72855 0.20456
0.09540 3.39342 0.20387
0.09616 3.58722 0.20060
0.09692 3.42617 0.19748
0.09768 3.16252 0.19495
0.09844 3.52375 0.19517
0.09920 2.89287 0.19079
0.09996 3.11245 0.18721
0.10072 2.90629 0.18962
0.10148 2.64617 0.18462
0.10224 2.61019 0.17965
0.10300 2.51322 0.18100
0.10376 2.56364 0.17309
0.10452 2.38388 0.17318
0.10528 2.21150 0.17272
0.10604 2.19396 0.17078
0.10680 2.24993 0.17127
0.10756 2.01369 0.16852
0.10832 1.89849 0.16567
0.10908 1.80137 0.17036
0.10984 1.92597 0.16697
0.11060 1.81341 0.16610
0.11136 1.51662 0.16799
0.11212 1.15434 0.16486
0.11288 1.33890 0.16266
0.11364 1.48341 0.16087
0.11440 1.24736 0.15854
0.11516 1.28448 0.15655
0.11592 1.30880 0.15483
0.11668 1.20752 0.15780
0.11744 1.07300 0.15452
0.11820 1.15074 0.15063
0.11896 0.91556 0.15273
0.11972 1.01068 0.15198
0.12048 0.94215 0.15067
0.12124 1.02692 0.14993
0.12200 0.80808 0.15042
0.12276 0.76736 0.14637
0.12352 0.84689 0.14558
0.12428 0.63054 0.14617
0.12504 0.59781 0.14272
0.12580 0.78623 0.14259
0.12656 0.58785 0.14302
0.12732 0.61986 0.13882
0.12808 0.52693 0.14207
0.12884 0.52563 0.13997
0.12960 0.43562 0.14243
0.13036 0.48298 0.13797
0.13112 0.40967 0.13995
0.13188 0.42187 0.13626
0.13264 0.51965 0.13456
0.13340 0.49348 0.13545
0.13416 0.44507 0.13666
0.13492 0.42979 0.13359
0.13568 0.35340 0.13373
0.13644 0.34655 0.13226
0.13720 0.42117 0.13260
0.13796 0.42161 0.13250
0.13873 0.36815 0.12998
0.13949 0.24572 0.13028
0.14025 0.23265 0.12792
0.14101 0.45740 0.13046
0.14177 0.10014 0.12862
0.14253 0.26178 0.12802
0.14329 0.23814 0.12790
0.14405 0.22687 0.12871
0.14481 0.11594 0.12727
0.14557 0.31274 0.12776
0.14633 0.10170 0.12505
0.14709 0.03899 0.12666
0.14785 0.15156 0.12471
0.14861 0.14707 0.12462
0.14937 0.29243 0.12555
0.15013 0.16266 0.12467
0.15089 0.09546 0.12420
0.15165 0.10876 0.12275
0.15241 0.16308 0.12299
0.15317 0.25183 0.12245
0.15393 0.11110 0.12131
0.15469 0.13238 0.12107
0.15545 0.26860 0.12331
0.15621 0.23168 0.12115
0.15697 0.17939 0.11914
0.15773 0.21814 0.12127
0.15849 0.19515 0.11896
0.15925 0.23296 0.12134
0.16001 0.15787 0.11974
0.16077 0.29838 0.12035
0.16153 0.25843 0.11905
0.16229 0.20058 0.11760
0.16305 0.12329 0.11633
0.16381 0.20896 0.11655
0.16457 0.16170 0.11695
0.16533 0.12149 0.11788
0.16609 0.13488 0.11639
0.16685 0.20475 0.11657
0.16761 0.17336 0.11651
0.16837 0.24056 0.11705
0.16913 0.12199 0.11584
0.16989 0.23677 0.11506
0.17065 0.21834 0.11409
0.17141 0.24585 0.11429
0.17217 0.26625 0.11526
0.17293 0.17414 0.11378
0.17369 0.03794 0.11522
0.17445 0.01480 0.11703
0.17521 0.19572 0.11587
0.17597 0.17553 0.11574
0.17673 0.21886 0.11750
0.17749 0.16537 0.11815
0.17825 0.28080 0.11645
0.17901 0.20911 0.12222
0.17977 0.13113 0.12047
0.18053 0.19565 0.12121
0.18129 0.26214 0.12305
0.18205 0.20077 0.12305
0.18281 0.28996 0.12222
0.18357 0.16855 0.12240
0.18433 0.24712 0.12178
0.18509 0.28537 0.12636
0.18585 0.21564 0.12408
0.18661 0.00863 0.12527
0.18737 0.27999 0.12604
0.18813 0.26710 0.12509
0.18889 0.27495 0.12487
0.18965 0.36771 0.12428
0.19041 0.25090 0.12612
0.19117 0.42343 0.12679
0.19193 0.14375 0.12779
0.19269 0.29756 0.12622
0.19345 0.27833 0.12743
0.19421 0.22741 0.12816
0.19497 0.20702 0.12719
0.19573 0.04002 0.12743
0.19649 0.25392 0.12904
0.19725 0.27146 0.12850
0.19801 0.41573 0.12883
0.19877 0.25593 0.12981
0.19953 0.30982 0.12733
0.20029 0.29841 0.12925
0.20105 0.08714 0.12965
0.20181 0.18306 0.12634
0.20257 0.26061 0.12891
0.20333 0.34506 0.12891
0.20409 0.51596 0.13010
0.20485 0.23923 0.12966
0.20561 0.11267 0.12826
0.20637 0.23478 0.12669
0.20713 0.20953 0.12913
0.20789 0.37553 0.12796
0.20865 0.28153 0.12778
0.20941 0.23545 0.13023
0.21017 0.21893 0.12903
0.21093 0.24869 0.12852
0.21169 0.22846 0.13211
0.21245 0.18155 0.12860
0.21321 0.26410 0.12733
0.21397 0.48567 0.13119
0.21473 0.16796 0.12890
0.21549 0.27793 0.12978
0.21625 0.23537 0.12959
0.21701 0.33734 0.12915
0.21777 0.30244 0.12701
0.21853 0.40998 0.12777
0.21929 0.28898 0.12567
0.22005 0.16008 0.12915
0.22081 0.24523 0.12723
0.22157 0.24318 0.12503
0.22233 0.07519 0.12727
0.22309 0.36302 0.12630
0.22385 0.30510 0.12447
0.22461 0.25014 0.12485
0.22537 0.22898 0.12257
0.22613 0.24713 0.12507
0.22689 0.23788 0.12592
0.22765 0.11636 0.12327
0.22841 0.06825 0.12289
0.22917 0.13700 0.12055
0.22993 0.27978 0.11990
0.23069 0.22660 0.12053
0.23145 -0.02366 0.12026
0.23221 0.15660 0.12123
0.23297 0.04409 0.11824
0.23373 0.07004 0.11873
0.23449 0.03910 0.11716
0.23525 0.31948 0.11871
0.23601 0.19239 0.11799
0.23677 0.11649 0.11853
0.23753 0.21770 0.11720
0.23829 0.17601 0.11546
0.23905 0.10322 0.11562
0.23981 0.22497 0.11488
0.24057 0.09003 0.11542
0.24133 0.14268 0.11619
0.24209 0.14496 0.11643
0.24285 0.29728 0.11528
0.24361 0.07635 0.11350
0.24437 0.35598 0.11560
0.24513 0.17265 0.11443
0.24589 0.11529 0.11470
0.24665 0.15487 0.11267
0.24741 0.15976 0.11209
0.24817 0.14920 0.11183
0.24893 0.16140 0.11217
0.24969 0.18898 0.11136
0.25045 0.35344 0.11231
0.25121 0.22588 0.11072
0.25197 0.05659 0.11166
0.25273 0.06388 0.11092
0.25349 -0.05160 0.10987
0.25425 0.12713 0.11135
0.25501 0.02994 0.10987
0.25577 0.08991 0.10993
0.25653 0.07085 0.10829
0.25729 0.10366 0.10700
0.25805 0.12176 0.10704
0.25881 0.14432 0.10694
0.25957 0.09502 0.10694
0.26033 0.16297 0.10809
0.26109 -0.00145 0.10751
0.26185 0.20334 0.10612
0.26261 0.31024 0.10622
0.26337 0.00209 0.10504
0.26413 -0.02658 0.10430
0.26489 0.09960 0.10424
0.26565 0.17580 0.10270
0.26641 0.09327 0.10424
0.26717 0.11370 0.10383
0.26793 0.15552 0.10333
0.26869 0.06286 0.10531
0.26945 0.09610 0.10436
0.27021 -0.00504 0.10369
0.27097 0.25476 0.10347
0.27172 0.21319 0.10210
0.27248 0.16723 0.10248
0.27324 0.26111 0.10291
0.27400 0.15230 0.10176
0.27476 0.00293 0.10276
0.27552 0.09920 0.10177
0.27628 -0.00288 0.10072
0.27704 0.06024 0.10149
0.27780 0.02604 0.10147
0.27856 0.19073 0.10014
0.27932 -0.03421 0.10076
0.28008 0.27163 0.09873
0.28084 0.16577 0.10056
0.28160 0.09965 0.09917
0.28236 0.12622 0.10068
0.28312 0.08896 0.09901
0.28388 0.10391 0.09955
0.28464 0.00650 0.09858
0.28540 -0.08666 0.09903
0.28616 -0.01472 0.09836
0.28692 -0.04440 0.10061
0.28768 0.08483 0.09804
0.28844 0.00987 0.09988
0.28920 0.01296 0.09998
0.28996 -0.02295 0.10002
0.29072 0.06267 0.09848
0.29148 0.06175 0.10004
0.29224 0.17917 0.09943
0.29300 0.01199 0.09953
0.29376 0.19927 0.09978
0.29452 0.06407 0.10024
0.29528 0.08436 0.09965
0.29604 -0.05968 0.10024
0.29680 0.03382 0.10163
0.29756 0.16703 0.10052
0.29832 0.13237 0.10056
0.29908 0.06584 0.10125
0.29984 0.06635 0.09796
0.30060 0.07018 0.09735
0.30136 -0.01573 0.09816
0.30212 -0.00086 0.09796
0.30288 -0.00971 0.09953
0.30364 0.02192 0.09719
0.30440 0.11669 0.09828
0.30516 0.09093 0.09905
0.30592 0.00081 0.09933
0.30668 0.00338 0.10052
0.30744 0.05740 0.09966
0.30820 0.11025 0.10016
0.30896 0.08673 0.09951
0.30972 -0.07324 0.09988
0.31048 0.13797 0.10149
0.31124 0.19982 0.10087
0.31200 0.09566 0.09971
0.31276 0.16147 0.10010
0.31352 -0.05781 0.10101
0.31428 0.00349 0.10119
0.31504 -0.04541 0.10188
0.31580 0.01858 0.10298
0.31656 0.09323 0.10347
0.31732 0.01429 0.10482
0.31808 -0.01136 0.10430
0.31883 0.13001 0.10262
0.31959 -0.01876 0.10365
0.32035 0.08638 0.10557
0.32111 0.12678 0.10611
0.32187 -0.03379 0.10506
0.32263 0.02668 0.10438
0.32339 0.07583 0.10630
0.32415 -0.04812 0.10595
0.32491 0.04462 0.10628
0.32567 0.06848 0.10601
0.32643 0.00781 0.10539
0.32719 -0.08259 0.10658
0.32795 0.12700 0.10567
0.32871 0.10208 0.10521
0.32947 0.14739 0.10704
0.33023 0.16155 0.10741
0.33099 0.10235 0.10736
0.33175 0.00451 0.10755
0.33251 -0.14686 0.10805
0.33327 0.16145 0.10700
0.33403 0.08021 0.10777
0.33479 0.02204 0.10623
0.33555 0.12983 0.10807
0.33631 -0.02401 0.10945
0.33707 -0.00837 0.10692
0.33783 0.03545 0.10831
0.33859 -0.09788 0.10805
0.33935 -0.06403 0.10743
0.34011 0.07002 0.10851
0.34087 0.03870 0.10989
0.34163 0.01726 0.10880
0.34239 0.06744 0.10987
0.34315 0.07196 0.10997
0.34391 -0.17691 0.10947
0.34467 -0.01221 0.10745
0.34543 0.02430 0.11193
0.34619 -0.01052 0.10977
0.34695 0.11892 0.10906
0.34771 -0.03379 0.11003
0.34847 0.06869 0.11032
0.34922 0.07291 0.10983
0.34998 0.03677 0.10955
0.35074 0.00472 0.11068
0.35150 0.03442 0.10840
0.35226 0.13656 0.10779
0.35302 0.02693 0.10456
0.35378 -0.02326 0.10664
0.35454 0.01601 0.10424
0.35530 -0.06854 0.10753
0.35606 0.13653 0.10518
0.35682 -0.00354 0.10593
0.35758 -0.03913 0.10759
0.35834 0.08842 0.10737
0.35910 0.06306 0.10484
0.35986 -0.05977 0.10765
0.36062 -0.02524 0.10747
0.36138 -0.01872 0.10670
0.36214 -0.11000 0.10642
0.36290 -0.01463 0.10704
0.36366 0.08884 0.10448
0.36442 0.03159 0.10823
0.36518 -0.02228 0.10575
0.36594 0.16468 0.10724
0.36670 0.08902 0.10965
0.36746 0.08553 0.10848
0.36822 0.03145 0.11029
0.36898 0.05926 0.10997
0.36974 -0.08581 0.11086
0.37050 0.07964 0.11140
0.37126 -0.00433 0.11066
0.37202 0.10943 0.11282
0.37277 0.11485 0.11223
0.37353 0.03556 0.11298
0.37429 0.18579 0.11576
0.37505 0.01227 0.11352
0.37581 0.16548 0.11593
0.37657 0.12739 0.11579
0.37733 0.09909 0.11667
0.37809 0.11582 0.11649
0.37885 0.16283 0.11776
0.37961 -0.00502 0.11952
0.38037 0.08368 0.12107
0.38113 0.09412 0.12066
0.38189 0.00915 0.12236
0.38265 0.07024 0.12271
0.38341 0.13550 0.12233
0.38417 0.09896 0.12146
0.38493 0.08971 0.12531
0.38569 -0.10571 0.12792
0.38645 -0.07728 0.12781
0.38721 0.05061 0.12680
0.38797 0.01899 0.12654
0.38873 0.09858 0.12870
0.38949 0.01170 0.14091
0.39025 -0.06216 0.12947
0.39101 0.10745 0.13106
0.39177 0.15103 0.13216
0.39252 0.09573 0.13363
0.39328 -0.00567 0.13411
0.39404 0.03307 0.13582
0.39480 0.17269 0.13385
0.39556 0.27854 0.13653
0.39632 0.10189 0.13770
0.39708 0.12531 0.14112
0.39784 0.25797 0.13976
0.39860 0.17719 0.14406
0.39936 -0.06964 0.13964
0.40012 0.12793 0.14240
0.40088 0.03777 0.14473
0.40164 0.08568 0.14524
0.40240 0.06259 0.14348
0.40316 -0.10398 0.14388
0.40392 0.07915 0.14875
0.40468 0.29489 0.29373
0.40544 0.04590 0.14680
0.40620 0.20312 0.15014
0.40696 0.03003 0.14943
0.40772 0.06022 0.14872
0.40848 -0.07358 0.14947
0.40924 0.11500 0.15202
0.40999 -0.12154 0.14909
0.41075 -0.17616 0.15131
0.41151 0.04065 0.15149
0.41227 0.20514 0.15483
0.41303 0.07056 0.15488
0.41379 0.23597 0.15244
0.41455 0.15742 0.15806
0.41531 0.16975 0.15747
0.41607 0.25595 0.15714
0.41683 -0.00901 0.15571
0.41759 0.21251 0.15904
0.41835 -0.10794 0.15575
0.41911 -0.08862 0.16001
0.41987 0.05701 0.15991
0.42063 -0.00871 0.16221
0.42139 0.16230 0.16410
0.42215 0.13891 0.16580
0.42291 0.15306 0.16005
0.42367 0.11014 0.16355
0.42443 -0.02014 0.17149
0.42519 -0.02152 0.17375
0.42594 -0.06471 0.16949
0.42670 0.07839 0.17373
0.42746 -0.04550 0.17258
0.42822 0.10379 0.17725
0.42898 -0.00548 0.17737
0.42974 -0.00660 0.18776
0.43050 0.19621 0.18123
0.43126 0.08596 0.18305
0.43202 0.09603 0.18905
0.43278 0.21783 0.18641
0.43354 0.11882 0.18865
0.43430 -0.07745 0.19083
0.43506 -0.15146 0.19321
