# Supplementary material for: De novo design of proteins housing excitonically coupled chlorophyll special pairs
Source: Nat Chem Biol. 2024 Jun 3;20(7):906–15. doi: 10.1038/s41589-024-01626-0 (PMC11213709; doi:10.1038/s41589-024-01626-0)
Supplement: Supplementary file 5 — Raw SAXS data for SP1, SP2 and SP3 apo proteins. [file 41589_2024_1626_MOESM5_ESM.zip › SAXS_data_Fig2/SP1_166uM/Buffer1/SP1_166uM_snap_00020.sub.1.dat]

0.01026 34.91888 7.43798
0.01102 29.91316 5.62302
0.01178 33.47375 3.61948
0.01254 32.68750 2.58010
0.01330 31.12745 1.98162
0.01406 32.53018 1.65690
0.01482 31.00301 1.47332
0.01558 30.86758 1.30990
0.01634 31.23815 1.22982
0.01710 29.68798 1.11580
0.01786 30.08643 1.03546
0.01862 29.91118 0.96958
0.01938 29.40690 0.93896
0.02014 29.45511 0.87066
0.02090 28.80793 0.82992
0.02166 28.66191 0.74391
0.02242 28.58682 0.76685
0.02318 27.86976 0.71332
0.02395 29.18054 0.67626
0.02471 29.24574 0.66928
0.02547 27.67352 0.60754
0.02623 28.74182 0.59732
0.02699 26.78183 0.56484
0.02775 27.20759 0.56980
0.02851 26.16862 0.54233
0.02927 26.12187 0.54490
0.03003 26.29122 0.53564
0.03079 25.07252 0.52120
0.03155 25.48960 0.51633
0.03231 25.51235 0.50115
0.03307 24.33527 0.48048
0.03383 24.44784 0.45603
0.03459 23.90882 0.45687
0.03535 23.34863 0.43591
0.03611 23.22289 0.43860
0.03687 22.63198 0.42475
0.03763 22.52566 0.42378
0.03839 22.49802 0.41309
0.03915 21.78134 0.40550
0.03991 21.75484 0.41260
0.04067 21.09741 0.40456
0.04143 20.41631 0.38770
0.04219 20.17843 0.36692
0.04295 20.39362 0.37373
0.04371 20.30993 0.36879
0.04447 19.79674 0.36584
0.04523 19.06781 0.35662
0.04599 18.76075 0.35105
0.04675 18.62917 0.34874
0.04751 17.84551 0.34041
0.04827 18.56702 0.33224
0.04903 17.55791 0.33696
0.04979 17.11298 0.31818
0.05055 17.14159 0.32106
0.05131 16.22390 0.30599
0.05207 16.67836 0.31087
0.05283 16.29065 0.31021
0.05359 15.28561 0.30404
0.05435 15.51213 0.29724
0.05511 15.08704 0.30064
0.05587 14.64548 0.29461
0.05663 14.26096 0.29219
0.05739 14.10383 0.29006
0.05815 13.93605 0.27937
0.05891 13.43910 0.26967
0.05967 13.29615 0.27809
0.06043 13.02562 0.27444
0.06119 12.86414 0.27495
0.06195 12.74354 0.27231
0.06271 12.25936 0.26592
0.06347 11.62419 0.25746
0.06423 11.66124 0.26318
0.06499 11.30423 0.25311
0.06575 10.88215 0.25249
0.06651 10.71737 0.25252
0.06727 10.16878 0.24251
0.06803 10.36375 0.24353
0.06879 10.28114 0.24341
0.06955 9.58977 0.23705
0.07031 9.56710 0.23154
0.07107 9.18065 0.23521
0.07183 8.99932 0.23463
0.07259 8.80119 0.22437
0.07335 8.47071 0.22833
0.07412 8.72303 0.22444
0.07488 8.12428 0.22449
0.07564 8.04781 0.22158
0.07640 7.96500 0.21843
0.07716 7.70650 0.21162
0.07792 7.49112 0.21324
0.07868 6.97421 0.20652
0.07944 6.74883 0.20788
0.08020 6.61625 0.20420
0.08096 6.92302 0.20583
0.08172 6.49189 0.20586
0.08248 6.46319 0.20284
0.08324 6.00887 0.19521
0.08400 5.79966 0.19871
0.08476 5.83188 0.20228
0.08552 5.74983 0.19635
0.08628 5.35077 0.20303
0.08704 5.16680 0.19845
0.08780 5.08393 0.19971
0.08856 4.55698 0.20494
0.08932 4.81317 0.20240
0.09008 4.52718 0.20870
0.09084 4.58108 0.20662
0.09160 4.33465 0.21208
0.09236 3.99596 0.20451
0.09312 3.70327 0.20683
0.09388 3.76819 0.20673
0.09464 3.78772 0.20536
0.09540 3.77980 0.20311
0.09616 3.19923 0.19889
0.09692 3.48792 0.19925
0.09768 3.30585 0.19577
0.09844 3.45590 0.18952
0.09920 2.76043 0.18864
0.09996 3.10899 0.18973
0.10072 2.72476 0.19456
0.10148 2.65413 0.18496
0.10224 2.57778 0.18331
0.10300 2.52593 0.17809
0.10376 2.39479 0.17977
0.10452 2.39229 0.17759
0.10528 2.09427 0.17070
0.10604 2.16388 0.17225
0.10680 2.44493 0.16897
0.10756 2.10179 0.16818
0.10832 2.01679 0.16749
0.10908 1.86681 0.16861
0.10984 1.72792 0.16903
0.11060 1.58467 0.16444
0.11136 1.56894 0.16385
0.11212 1.43381 0.16324
0.11288 1.54278 0.16169
0.11364 1.34856 0.16035
0.11440 1.26961 0.16008
0.11516 1.20302 0.15839
0.11592 1.24068 0.15526
0.11668 1.09849 0.15358
0.11744 1.01307 0.15526
0.11820 0.97886 0.15182
0.11896 0.95127 0.15306
0.11972 1.01033 0.15129
0.12048 0.84147 0.14987
0.12124 0.91590 0.15245
0.12200 0.77007 0.15156
0.12276 0.88202 0.14833
0.12352 0.77175 0.14804
0.12428 0.76211 0.14523
0.12504 0.86019 0.14399
0.12580 0.76554 0.14464
0.12656 0.51714 0.14203
0.12732 0.59372 0.14243
0.12808 0.64755 0.14215
0.12884 0.44812 0.14404
0.12960 0.46356 0.14058
0.13036 0.30531 0.13849
0.13112 0.29957 0.13966
0.13188 0.52385 0.13926
0.13264 0.36639 0.13670
0.13340 0.38054 0.13754
0.13416 0.36387 0.13456
0.13492 0.17428 0.13323
0.13568 0.16336 0.13348
0.13644 0.19713 0.13081
0.13720 0.34842 0.13119
0.13796 0.36015 0.13207
0.13873 -0.01771 0.13264
0.13949 0.30649 0.13064
0.14025 0.22856 0.12932
0.14101 0.21496 0.12996
0.14177 0.29125 0.12865
0.14253 0.21338 0.12651
0.14329 0.06588 0.12911
0.14405 -0.01391 0.12885
0.14481 0.13182 0.12747
0.14557 0.22794 0.12609
0.14633 0.20530 0.12673
0.14709 0.12568 0.12618
0.14785 -0.06264 0.12638
0.14861 0.09048 0.12661
0.14937 0.22082 0.12586
0.15013 0.16290 0.12556
0.15089 0.21614 0.12482
0.15165 0.03942 0.12362
0.15241 0.06491 0.12296
0.15317 0.06385 0.12477
0.15393 0.23257 0.12147
0.15469 0.13469 0.12260
0.15545 -0.00327 0.12165
0.15621 0.14219 0.12290
0.15697 0.08298 0.12205
0.15773 -0.10124 0.12118
0.15849 0.03019 0.12058
0.15925 0.01378 0.12040
0.16001 -0.09012 0.11957
0.16077 0.12228 0.11953
0.16153 -0.06674 0.11761
0.16229 0.16749 0.11881
0.16305 0.24028 0.11879
0.16381 -0.07485 0.11929
0.16457 0.15270 0.11764
0.16533 0.06568 0.11649
0.16609 0.17903 0.11474
0.16685 0.07528 0.11586
0.16761 0.05757 0.11710
0.16837 0.18693 0.11619
0.16913 0.16031 0.11467
0.16989 0.16279 0.11594
0.17065 0.16596 0.11484
0.17141 0.09349 0.11518
0.17217 0.13189 0.11417
0.17293 0.09029 0.11699
0.17369 0.29638 0.11568
0.17445 0.09166 0.11655
0.17521 0.04196 0.11668
0.17597 0.05125 0.11883
0.17673 0.05250 0.11935
0.17749 0.12289 0.11806
0.17825 -0.05469 0.12104
0.17901 0.19950 0.11949
0.17977 0.14357 0.12064
0.18053 0.20226 0.12108
0.18129 0.36943 0.12123
0.18205 0.37427 0.12337
0.18281 0.34772 0.12266
0.18357 0.13916 0.12435
0.18433 0.16324 0.12317
0.18509 0.33225 0.12278
0.18585 0.27330 0.12391
0.18661 0.10008 0.12383
0.18737 0.33925 0.12346
0.18813 0.36275 0.12482
0.18889 0.20422 0.12684
0.18965 0.32587 0.12336
0.19041 0.11610 0.12526
0.19117 0.23755 0.12806
0.19193 0.19322 0.12522
0.19269 0.19766 0.12934
0.19345 0.20407 0.12734
0.19421 0.23799 0.12794
0.19497 0.26965 0.12621
0.19573 0.35269 0.12950
0.19649 0.26586 0.12697
0.19725 0.09814 0.12722
0.19801 0.29283 0.13002
0.19877 0.32175 0.13000
0.19953 0.13205 0.12756
0.20029 0.19391 0.13094
0.20105 0.19409 0.12964
0.20181 0.26417 0.12982
0.20257 0.24744 0.12827
0.20333 0.15680 0.12893
0.20409 0.16313 0.12748
0.20485 0.22749 0.12754
0.20561 0.32857 0.12772
0.20637 0.39870 0.12865
0.20713 0.31797 0.12942
0.20789 0.22933 0.12818
0.20865 0.26165 0.12843
0.20941 0.27162 0.13046
0.21017 0.14596 0.13175
0.21093 0.19964 0.13094
0.21169 0.26029 0.13031
0.21245 0.14808 0.12945
0.21321 0.26717 0.12940
0.21397 0.25102 0.12733
0.21473 0.08984 0.12893
0.21549 0.13644 0.13113
0.21625 0.21448 0.12772
0.21701 0.28464 0.12859
0.21777 0.23241 0.12916
0.21853 0.26632 0.12875
0.21929 0.28143 0.12928
0.22005 0.15702 0.12778
0.22081 0.15046 0.12826
0.22157 0.17501 0.12635
0.22233 0.07728 0.12921
0.22309 0.10601 0.12650
0.22385 0.20382 0.12639
0.22461 0.15579 0.12745
0.22537 0.10118 0.12582
0.22613 -0.00957 0.12513
0.22689 0.32226 0.12307
0.22765 0.23286 0.12473
0.22841 0.22179 0.12131
0.22917 0.29102 0.11991
0.22993 0.11836 0.12090
0.23069 0.04451 0.12230
0.23145 0.18642 0.11848
0.23221 0.20172 0.12045
0.23297 0.13217 0.12083
0.23373 0.25648 0.11946
0.23449 0.13413 0.12070
0.23525 0.18535 0.11945
0.23601 0.10067 0.11885
0.23677 0.14878 0.11877
0.23753 0.11841 0.11816
0.23829 0.12184 0.11623
0.23905 0.09729 0.11441
0.23981 0.16941 0.11737
0.24057 0.25557 0.11530
0.24133 0.20164 0.11380
0.24209 0.00258 0.11440
0.24285 0.11845 0.11496
0.24361 0.11341 0.11306
0.24437 0.23390 0.11637
0.24513 0.06398 0.11508
0.24589 0.16590 0.11472
0.24665 0.21510 0.11362
0.24741 0.06537 0.11245
0.24817 0.14426 0.11278
0.24893 0.01282 0.11262
0.24969 -0.08047 0.11060
0.25045 0.15933 0.11096
0.25121 0.11286 0.11033
0.25197 0.00899 0.11133
0.25273 0.02197 0.11000
0.25349 0.18133 0.11092
0.25425 0.08469 0.10961
0.25501 0.25444 0.10645
0.25577 0.13044 0.10828
0.25653 0.09048 0.10772
0.25729 0.06014 0.11072
0.25805 0.14305 0.10828
0.25881 0.01448 0.10794
0.25957 0.06703 0.10851
0.26033 0.13930 0.10849
0.26109 0.09413 0.10590
0.26185 -0.01269 0.10848
0.26261 0.12749 0.10548
0.26337 0.09492 0.10630
0.26413 0.02085 0.10449
0.26489 0.15260 0.10516
0.26565 0.04795 0.10407
0.26641 0.17789 0.10457
0.26717 0.01581 0.10404
0.26793 0.09859 0.10324
0.26869 0.00798 0.10447
0.26945 0.17718 0.10295
0.27021 0.07068 0.10296
0.27097 0.10871 0.10380
0.27172 -0.04228 0.10382
0.27248 0.00858 0.10406
0.27324 0.16312 0.10163
0.27400 0.03318 0.10251
0.27476 0.00508 0.10217
0.27552 0.06116 0.10126
0.27628 -0.02649 0.10229
0.27704 0.07103 0.10195
0.27780 0.17151 0.10116
0.27856 0.05451 0.10074
0.27932 0.06914 0.10040
0.28008 0.02307 0.09959
0.28084 0.06211 0.09905
0.28160 0.01167 0.09959
0.28236 0.08103 0.09937
0.28312 0.11370 0.09929
0.28388 -0.03133 0.09895
0.28464 -0.06327 0.09866
0.28540 0.05095 0.09860
0.28616 -0.02619 0.10001
0.28692 -0.02023 0.09945
0.28768 -0.05661 0.09918
0.28844 0.07369 0.09975
0.28920 0.00805 0.09864
0.28996 -0.08627 0.09962
0.29072 0.09259 0.09900
0.29148 0.04178 0.10011
0.29224 0.09039 0.10070
0.29300 -0.00428 0.10039
0.29376 0.01201 0.09914
0.29452 -0.00239 0.10027
0.29528 -0.10379 0.10032
0.29604 0.08391 0.10006
0.29680 -0.01597 0.10021
0.29756 0.06336 0.09917
0.29832 0.03079 0.09973
0.29908 0.00990 0.10088
0.29984 0.08938 0.10082
0.30060 -0.02864 0.09918
0.30136 0.02241 0.09864
0.30212 -0.04113 0.09933
0.30288 0.08363 0.09907
0.30364 0.01914 0.09701
0.30440 0.09488 0.09884
0.30516 0.00843 0.09856
0.30592 0.14709 0.09804
0.30668 0.15202 0.09963
0.30744 -0.12812 0.09968
0.30820 0.03804 0.09939
0.30896 0.05497 0.10040
0.30972 -0.10432 0.10080
0.31048 -0.00118 0.09935
0.31124 0.13255 0.10046
0.31200 0.00773 0.10090
0.31276 0.03417 0.10098
0.31352 -0.06403 0.10080
0.31428 0.03485 0.10078
0.31504 0.02252 0.10290
0.31580 0.11187 0.10245
0.31656 -0.09040 0.10366
0.31732 0.13534 0.10330
0.31808 0.02313 0.10465
0.31883 -0.21841 0.10525
0.31959 0.05985 0.10562
0.32035 0.14475 0.10507
0.32111 -0.02457 0.10495
0.32187 -0.06098 0.10455
0.32263 0.03157 0.10606
0.32339 0.10099 0.10715
0.32415 -0.06974 0.10707
0.32491 0.04065 0.10736
0.32567 0.03281 0.10604
0.32643 0.02863 0.10768
0.32719 0.02802 0.10695
0.32795 -0.01735 0.10751
0.32871 0.01518 0.10572
0.32947 -0.07943 0.10790
0.33023 -0.03161 0.10542
0.33099 -0.00583 0.10735
0.33175 0.00364 0.10752
0.33251 0.07944 0.10850
0.33327 -0.01989 0.10729
0.33403 -0.02321 0.10636
0.33479 0.06237 0.10814
0.33555 -0.09960 0.10747
0.33631 0.14012 0.10673
0.33707 0.06708 0.10872
0.33783 -0.02759 0.10797
0.33859 0.03357 0.10788
0.33935 -0.12084 0.10781
0.34011 0.13440 0.10925
0.34087 -0.03097 0.10812
0.34163 -0.00883 0.10896
0.34239 -0.03345 0.10854
0.34315 0.02268 0.10951
0.34391 -0.04127 0.10951
0.34467 -0.00850 0.10900
0.34543 0.05461 0.11030
0.34619 0.10277 0.10927
0.34695 0.08405 0.10957
0.34771 -0.05802 0.10949
0.34847 0.02922 0.10945
0.34922 0.01235 0.11062
0.34998 -0.01420 0.11072
0.35074 0.12304 0.11205
0.35150 -0.00776 0.10931
0.35226 0.06347 0.10685
0.35302 0.10297 0.10609
0.35378 -0.05731 0.10618
0.35454 -0.01491 0.10485
0.35530 -0.15785 0.10586
0.35606 0.07253 0.10771
0.35682 -0.04049 0.10681
0.35758 -0.01108 0.10721
0.35834 0.01124 0.10798
0.35910 0.07314 0.10850
0.35986 -0.06249 0.10630
0.36062 -0.04352 0.10697
0.36138 -0.03988 0.10719
0.36214 -0.06365 0.10721
0.36290 0.03580 0.10862
0.36366 -0.08506 0.10610
0.36442 -0.08151 0.10804
0.36518 -0.07620 0.10906
0.36594 0.09256 0.10908
0.36670 -0.04577 0.10691
0.36746 0.14090 0.10789
0.36822 0.08852 0.11001
0.36898 0.09979 0.11010
0.36974 0.17404 0.11207
0.37050 0.18893 0.11171
0.37126 -0.08809 0.11391
0.37202 0.06414 0.11268
0.37277 -0.15836 0.11473
0.37353 0.08044 0.11308
0.37429 -0.00612 0.11441
0.37505 -0.03121 0.11515
0.37581 0.01822 0.11243
0.37657 0.09326 0.11697
0.37733 0.03065 0.11830
0.37809 0.04542 0.11770
0.37885 -0.01865 0.11907
0.37961 -0.03043 0.11923
0.38037 -0.10175 0.11868
0.38113 -0.04689 0.12124
0.38189 -0.12868 0.12249
0.38265 0.03325 0.12384
0.38341 0.11147 0.12186
0.38417 -0.14740 0.12350
0.38493 0.13107 0.12383
0.38569 0.04077 0.12544
0.38645 0.02552 0.12588
0.38721 0.00764 0.12727
0.38797 -0.03640 0.12818
0.38873 0.05905 0.12950
0.38949 0.03895 0.15441
0.39025 -0.09520 0.13151
0.39101 -0.01053 0.13001
0.39177 -0.01929 0.13126
0.39252 -0.15168 0.13240
0.39328 -0.04315 0.13524
0.39404 -0.13485 0.13445
0.39480 0.02434 0.13802
0.39556 -0.04140 0.13532
0.39632 0.09350 0.13805
0.39708 -0.11261 0.13909
0.39784 0.08487 0.14032
0.39860 0.06911 0.14123
0.39936 -0.21821 0.14256
0.40012 -0.07142 0.14301
0.40088 0.10948 0.14428
0.40164 0.09139 0.14743
0.40240 0.17708 0.14438
0.40316 -0.03356 0.14713
0.40392 -0.02812 0.14534
0.40468 0.06361 0.33788
0.40544 -0.17131 0.14739
0.40620 -0.11675 0.14699
0.40696 0.04907 0.15168
0.40772 -0.12808 0.15196
0.40848 -0.11028 0.15187
0.40924 -0.15788 0.15124
0.40999 0.00740 0.14879
0.41075 0.13651 0.15254
0.41151 0.01972 0.15197
0.41227 0.16580 0.15179
0.41303 -0.03701 0.15301
0.41379 0.31248 0.15493
0.41455 0.13615 0.15529
0.41531 0.09766 0.15373
0.41607 -0.29066 0.15568
0.41683 -0.05621 0.15734
0.41759 0.22989 0.15768
0.41835 -0.08596 0.15815
0.41911 -0.06739 0.16039
0.41987 -0.09749 0.16002
0.42063 0.10905 0.16131
0.42139 0.18161 0.15980
0.42215 0.05171 0.16470
0.42291 -0.02231 0.16613
0.42367 0.29015 0.16568
0.42443 0.00191 0.16304
0.42519 -0.04930 0.16951
0.42594 -0.06577 0.17098
0.42670 0.07639 0.17533
0.42746 -0.01946 0.17192
0.42822 0.00933 0.17626
0.42898 0.26139 0.17704
0.42974 0.09972 0.18063
0.43050 -0.00716 0.17914
0.43126 0.06006 0.17883
0.43202 0.16867 0.18722
0.43278 -0.03221 0.18977
0.43354 0.11928 0.19081
0.43430 0.02281 0.19652
0.43506 -0.29554 0.19552
