# Supplementary material for: De novo design of proteins housing excitonically coupled chlorophyll special pairs
Source: Nat Chem Biol. 2024 Jun 3;20(7):906–15. doi: 10.1038/s41589-024-01626-0 (PMC11213709; doi:10.1038/s41589-024-01626-0)
Supplement: Supplementary file 5 — Raw SAXS data for SP1, SP2 and SP3 apo proteins. [file 41589_2024_1626_MOESM5_ESM.zip › SAXS_data_Fig2/SP2_193uM/Buffer1/SP2_193uM_snap_00021.sub.1.dat]

0.01026 35.27010 8.53246
0.01102 36.14318 4.97465
0.01178 32.53126 3.47134
0.01254 36.03896 2.45670
0.01330 29.92636 1.95328
0.01406 32.35394 1.71855
0.01482 33.46915 1.62400
0.01558 33.78761 1.33946
0.01634 31.37522 1.27606
0.01710 33.75377 1.13922
0.01786 32.33487 1.05563
0.01862 31.85022 1.02658
0.01938 31.78792 0.95704
0.02014 31.00930 0.89967
0.02090 32.59723 0.84060
0.02166 31.55649 0.80000
0.02242 32.16131 0.75786
0.02318 30.26748 0.70736
0.02395 30.24200 0.69923
0.02471 30.59972 0.65298
0.02547 30.25505 0.61814
0.02623 29.86125 0.60684
0.02699 29.74542 0.62229
0.02775 29.44534 0.59349
0.02851 28.68483 0.57809
0.02927 29.12838 0.54557
0.03003 28.65995 0.56060
0.03079 28.59868 0.51643
0.03155 27.88386 0.51975
0.03231 27.60738 0.49826
0.03307 27.52288 0.49521
0.03383 27.66014 0.49314
0.03459 27.62459 0.45937
0.03535 27.31226 0.48370
0.03611 26.61372 0.46220
0.03687 26.45653 0.45279
0.03763 27.12657 0.44744
0.03839 25.70523 0.44085
0.03915 25.67798 0.42339
0.03991 25.47255 0.41823
0.04067 25.31605 0.40067
0.04143 25.30335 0.41307
0.04219 24.46710 0.40489
0.04295 24.46316 0.38946
0.04371 24.57425 0.38459
0.04447 23.72214 0.38402
0.04523 23.38960 0.37052
0.04599 22.91900 0.37124
0.04675 22.80677 0.35868
0.04751 23.11696 0.35538
0.04827 22.43283 0.35072
0.04903 21.69322 0.34441
0.04979 21.26033 0.33433
0.05055 20.92678 0.33362
0.05131 20.97989 0.33186
0.05207 20.50105 0.33613
0.05283 20.46652 0.32658
0.05359 20.22155 0.31714
0.05435 19.54309 0.31380
0.05511 19.44072 0.31263
0.05587 19.27671 0.30848
0.05663 18.80374 0.30767
0.05739 18.30976 0.31000
0.05815 17.76996 0.29649
0.05891 17.50606 0.29344
0.05967 17.40339 0.29388
0.06043 16.93789 0.28830
0.06119 16.91254 0.27710
0.06195 16.17286 0.28519
0.06271 16.12903 0.27983
0.06347 15.56756 0.27378
0.06423 15.44307 0.27309
0.06499 15.32669 0.26563
0.06575 14.96288 0.26516
0.06651 14.19936 0.26100
0.06727 14.00496 0.25663
0.06803 13.66375 0.25479
0.06879 13.59321 0.25343
0.06955 13.32216 0.24739
0.07031 13.02609 0.25212
0.07107 12.75660 0.24753
0.07183 12.55220 0.24539
0.07259 11.93507 0.24526
0.07335 11.92962 0.23293
0.07412 11.59483 0.23086
0.07488 10.90420 0.23088
0.07564 11.04288 0.22761
0.07640 10.64168 0.22747
0.07716 10.33824 0.22793
0.07792 10.23274 0.22203
0.07868 9.99552 0.22255
0.07944 9.43148 0.21910
0.08020 9.03600 0.21552
0.08096 9.18146 0.21948
0.08172 8.62627 0.21005
0.08248 8.57765 0.20805
0.08324 8.20864 0.20708
0.08400 8.04043 0.21058
0.08476 7.58170 0.21354
0.08552 7.70720 0.20736
0.08628 7.25385 0.20866
0.08704 7.15867 0.20702
0.08780 6.97375 0.20827
0.08856 6.62001 0.21353
0.08932 6.19115 0.20990
0.09008 6.16998 0.21188
0.09084 5.99094 0.21920
0.09160 5.85693 0.21447
0.09236 5.94330 0.21617
0.09312 5.48969 0.21459
0.09388 4.92589 0.20927
0.09464 5.22585 0.21398
0.09540 4.69463 0.20371
0.09616 4.95339 0.20344
0.09692 4.69580 0.20549
0.09768 4.42322 0.20274
0.09844 4.19334 0.19317
0.09920 3.96954 0.19473
0.09996 3.84433 0.19776
0.10072 3.67899 0.18929
0.10148 3.54269 0.19026
0.10224 3.37597 0.18492
0.10300 3.14070 0.17932
0.10376 3.17366 0.18071
0.10452 2.94563 0.17693
0.10528 2.77793 0.17570
0.10604 2.66621 0.16929
0.10680 2.56192 0.16989
0.10756 2.48457 0.16951
0.10832 2.33550 0.17006
0.10908 2.37985 0.16789
0.10984 2.08638 0.17020
0.11060 2.19502 0.16704
0.11136 1.95372 0.16492
0.11212 1.82854 0.16395
0.11288 1.82642 0.16075
0.11364 1.69313 0.16031
0.11440 1.38321 0.16124
0.11516 1.51048 0.15673
0.11592 1.35869 0.15588
0.11668 1.33287 0.15539
0.11744 1.22117 0.15264
0.11820 1.21852 0.15420
0.11896 1.20217 0.15098
0.11972 1.13824 0.15242
0.12048 0.98403 0.14944
0.12124 0.81788 0.14908
0.12200 0.85093 0.15066
0.12276 0.70006 0.14876
0.12352 0.70212 0.14914
0.12428 0.65257 0.14544
0.12504 0.55780 0.14403
0.12580 0.72819 0.14580
0.12656 0.42795 0.14154
0.12732 0.54735 0.13933
0.12808 0.78250 0.13970
0.12884 0.43183 0.14036
0.12960 0.46000 0.13899
0.13036 0.53036 0.13830
0.13112 0.35036 0.13941
0.13188 0.34686 0.13741
0.13264 0.34819 0.13518
0.13340 0.32645 0.13820
0.13416 0.32857 0.13395
0.13492 0.33567 0.13561
0.13568 0.21291 0.13177
0.13644 0.34298 0.13082
0.13720 0.02767 0.13227
0.13796 0.24767 0.13217
0.13873 0.23910 0.13074
0.13949 0.04968 0.12893
0.14025 0.21910 0.13007
0.14101 0.16256 0.12610
0.14177 0.15753 0.12724
0.14253 0.13786 0.12772
0.14329 0.14606 0.12659
0.14405 0.14692 0.12871
0.14481 0.10000 0.12588
0.14557 0.32316 0.12742
0.14633 0.18342 0.12495
0.14709 0.17621 0.12566
0.14785 0.11291 0.12552
0.14861 0.12370 0.12436
0.14937 0.18286 0.12467
0.15013 0.14236 0.12258
0.15089 0.08118 0.12523
0.15165 0.14127 0.12337
0.15241 -0.04118 0.12072
0.15317 0.18644 0.12139
0.15393 0.51063 0.12111
0.15469 0.03518 0.12149
0.15545 0.30554 0.12125
0.15621 0.33375 0.12190
0.15697 0.12451 0.12032
0.15773 0.24262 0.12018
0.15849 0.17766 0.11894
0.15925 0.31388 0.11791
0.16001 0.28137 0.11884
0.16077 0.15350 0.11872
0.16153 0.22833 0.11765
0.16229 0.37121 0.11807
0.16305 0.19956 0.11730
0.16381 0.14610 0.11906
0.16457 0.16239 0.11672
0.16533 0.24691 0.11825
0.16609 0.28185 0.11817
0.16685 0.31785 0.11453
0.16761 0.26724 0.11477
0.16837 0.31433 0.11518
0.16913 0.36600 0.11475
0.16989 0.49212 0.11593
0.17065 0.38602 0.11390
0.17141 0.35252 0.11308
0.17217 0.47878 0.11502
0.17293 0.53436 0.11747
0.17369 0.37882 0.11720
0.17445 0.26532 0.11477
0.17521 0.42559 0.11763
0.17597 0.29668 0.11771
0.17673 0.55702 0.11686
0.17749 0.49499 0.11803
0.17825 0.35138 0.11961
0.17901 0.47225 0.11856
0.17977 0.42934 0.12192
0.18053 0.44288 0.12163
0.18129 0.39160 0.12097
0.18205 0.49569 0.12363
0.18281 0.40152 0.12568
0.18357 0.46980 0.12390
0.18433 0.50535 0.12392
0.18509 0.48558 0.12422
0.18585 0.29476 0.12432
0.18661 0.42451 0.12552
0.18737 0.51158 0.12509
0.18813 0.56980 0.12319
0.18889 0.39133 0.12746
0.18965 0.49515 0.12584
0.19041 0.53478 0.12637
0.19117 0.51144 0.12507
0.19193 0.43169 0.12758
0.19269 0.47673 0.12665
0.19345 0.43938 0.12545
0.19421 0.39774 0.12780
0.19497 0.29913 0.12685
0.19573 0.35137 0.12794
0.19649 0.53244 0.12679
0.19725 0.52022 0.12905
0.19801 0.51531 0.12877
0.19877 0.48983 0.12887
0.19953 0.51999 0.12910
0.20029 0.51342 0.13025
0.20105 0.47019 0.12932
0.20181 0.47078 0.13061
0.20257 0.48845 0.13067
0.20333 0.45810 0.12839
0.20409 0.45227 0.12833
0.20485 0.33211 0.12964
0.20561 0.37471 0.12776
0.20637 0.52008 0.12853
0.20713 0.34670 0.12887
0.20789 0.45141 0.12881
0.20865 0.21699 0.13037
0.20941 0.44303 0.12782
0.21017 0.33187 0.13088
0.21093 0.49802 0.12956
0.21169 0.40091 0.12974
0.21245 0.55184 0.12877
0.21321 0.46617 0.12709
0.21397 0.36507 0.12841
0.21473 0.54504 0.12865
0.21549 0.29649 0.13035
0.21625 0.38989 0.13005
0.21701 0.36740 0.12839
0.21777 0.28806 0.12855
0.21853 0.56051 0.12938
0.21929 0.29524 0.13088
0.22005 0.40016 0.12705
0.22081 0.32651 0.12728
0.22157 0.41390 0.12804
0.22233 0.30567 0.12525
0.22309 0.29074 0.12626
0.22385 0.30012 0.12473
0.22461 0.36736 0.12503
0.22537 0.13102 0.12467
0.22613 0.37379 0.12471
0.22689 0.28739 0.12357
0.22765 0.35641 0.12289
0.22841 0.19987 0.12305
0.22917 0.07711 0.12139
0.22993 0.19097 0.12095
0.23069 0.20487 0.12319
0.23145 0.24476 0.11864
0.23221 0.10943 0.12212
0.23297 0.26173 0.11914
0.23373 0.15613 0.12040
0.23449 0.24929 0.11554
0.23525 0.34380 0.11799
0.23601 0.27097 0.11836
0.23677 0.23409 0.11813
0.23753 0.12035 0.11676
0.23829 0.22542 0.11664
0.23905 0.11005 0.11494
0.23981 0.15879 0.11516
0.24057 0.13770 0.11498
0.24133 0.16949 0.11431
0.24209 0.12235 0.11421
0.24285 0.23783 0.11492
0.24361 0.41049 0.11467
0.24437 0.15398 0.11180
0.24513 0.15751 0.11259
0.24589 0.02943 0.11255
0.24665 0.21544 0.11340
0.24741 0.24315 0.11223
0.24817 0.12753 0.11065
0.24893 0.09401 0.11051
0.24969 0.15255 0.11051
0.25045 0.02305 0.11083
0.25121 0.00479 0.11083
0.25197 0.24256 0.10945
0.25273 0.16307 0.10770
0.25349 0.20711 0.11002
0.25425 0.22873 0.10948
0.25501 0.07880 0.10786
0.25577 0.13670 0.10687
0.25653 0.04343 0.10842
0.25729 0.17194 0.10679
0.25805 0.08637 0.10767
0.25881 0.19144 0.10776
0.25957 0.11017 0.10768
0.26033 0.01704 0.10677
0.26109 0.12795 0.10616
0.26185 0.12621 0.10561
0.26261 0.19161 0.10610
0.26337 -0.04026 0.10399
0.26413 0.14409 0.10476
0.26489 0.06764 0.10359
0.26565 0.06612 0.10488
0.26641 0.04470 0.10375
0.26717 0.18378 0.10393
0.26793 0.16508 0.10444
0.26869 0.14580 0.10337
0.26945 0.28298 0.10357
0.27021 0.01069 0.10252
0.27097 0.16520 0.10341
0.27172 0.10218 0.10260
0.27248 0.04031 0.10153
0.27324 0.01475 0.10300
0.27400 0.07720 0.10238
0.27476 0.13220 0.10199
0.27552 0.11679 0.10098
0.27628 0.14978 0.10047
0.27704 0.04517 0.10126
0.27780 0.17995 0.10074
0.27856 0.04651 0.10009
0.27932 0.16287 0.10027
0.28008 0.05110 0.09973
0.28084 0.15720 0.09934
0.28160 0.13222 0.09973
0.28236 0.16581 0.10001
0.28312 0.03488 0.09788
0.28388 0.05089 0.10017
0.28464 0.17692 0.09999
0.28540 0.08399 0.09950
0.28616 0.17368 0.09910
0.28692 0.11542 0.09896
0.28768 0.17816 0.09922
0.28844 0.16620 0.09805
0.28920 0.21174 0.09790
0.28996 0.17070 0.09954
0.29072 0.13910 0.09910
0.29148 0.16579 0.09772
0.29224 0.08321 0.10102
0.29300 0.07040 0.10047
0.29376 0.18129 0.09894
0.29452 0.11259 0.10136
0.29528 0.05011 0.10037
0.29604 0.09675 0.10098
0.29680 0.13492 0.10001
0.29756 0.12865 0.09904
0.29832 0.15033 0.09896
0.29908 0.18512 0.10076
0.29984 0.14796 0.09892
0.30060 0.21653 0.09859
0.30136 0.14319 0.09934
0.30212 0.08491 0.09890
0.30288 0.16252 0.09869
0.30364 -0.00086 0.09857
0.30440 0.10050 0.09795
0.30516 0.12525 0.09821
0.30592 0.09431 0.09770
0.30668 0.08465 0.09958
0.30744 0.20613 0.10019
0.30820 0.08908 0.09922
0.30896 0.18612 0.09940
0.30972 0.17103 0.10082
0.31048 0.11308 0.10068
0.31124 -0.06883 0.10015
0.31200 -0.08637 0.10141
0.31276 0.21560 0.10003
0.31352 0.06587 0.10053
0.31428 0.12794 0.09997
0.31504 0.20594 0.10227
0.31580 0.08410 0.10148
0.31656 0.11185 0.10412
0.31732 0.09254 0.10444
0.31808 0.18339 0.10322
0.31883 -0.02677 0.10353
0.31959 0.25172 0.10456
0.32035 0.09249 0.10373
0.32111 0.18149 0.10456
0.32187 0.26118 0.10488
0.32263 -0.03030 0.10460
0.32339 0.02748 0.10697
0.32415 0.00786 0.10636
0.32491 0.07494 0.10616
0.32567 0.18943 0.10636
0.32643 0.16034 0.10658
0.32719 0.23170 0.10521
0.32795 0.06040 0.10484
0.32871 0.06290 0.10670
0.32947 0.06965 0.10569
0.33023 0.23172 0.10672
0.33099 0.04970 0.10606
0.33175 0.00689 0.10658
0.33251 -0.01277 0.10723
0.33327 0.12409 0.10634
0.33403 0.09425 0.10778
0.33479 0.01110 0.10666
0.33555 0.05122 0.10670
0.33631 0.24911 0.10751
0.33707 0.17490 0.10919
0.33783 0.25038 0.10887
0.33859 0.06324 0.10962
0.33935 -0.00848 0.10863
0.34011 0.02001 0.10994
0.34087 0.17448 0.10780
0.34163 -0.04232 0.10889
0.34239 0.14808 0.10869
0.34315 0.11045 0.11020
0.34391 0.03300 0.10873
0.34467 0.17706 0.11073
0.34543 0.19496 0.10901
0.34619 0.08763 0.10759
0.34695 0.00550 0.11057
0.34771 0.04590 0.11014
0.34847 0.08492 0.10911
0.34922 0.11258 0.10956
0.34998 -0.07197 0.10877
0.35074 0.16608 0.10982
0.35150 0.12461 0.10695
0.35226 0.04915 0.10755
0.35302 0.04284 0.10525
0.35378 0.13103 0.10329
0.35454 0.12866 0.10359
0.35530 -0.01629 0.10519
0.35606 0.11621 0.10745
0.35682 0.06619 0.10666
0.35758 0.12813 0.10761
0.35834 0.20114 0.10747
0.35910 -0.03400 0.10547
0.35986 0.02437 0.10652
0.36062 0.13617 0.10660
0.36138 -0.03701 0.10747
0.36214 0.07846 0.10503
0.36290 0.22257 0.10547
0.36366 0.03086 0.10668
0.36442 0.00393 0.10677
0.36518 0.00491 0.10679
0.36594 0.08965 0.10683
0.36670 0.10698 0.10727
0.36746 0.12600 0.10863
0.36822 0.02756 0.10941
0.36898 0.09944 0.11150
0.36974 -0.07131 0.11095
0.37050 0.13521 0.11018
0.37126 0.17423 0.11184
0.37202 0.07088 0.11200
0.37277 0.22523 0.11221
0.37353 0.00812 0.11550
0.37429 -0.02609 0.11583
0.37505 0.10457 0.11449
0.37581 -0.04153 0.11393
0.37657 0.11596 0.11546
0.37733 0.15335 0.11714
0.37809 0.15891 0.11540
0.37885 0.01843 0.11830
0.37961 -0.03936 0.12018
0.38037 0.03931 0.12026
0.38113 0.04223 0.12058
0.38189 0.08040 0.11902
0.38265 0.10126 0.12281
0.38341 0.06795 0.12388
0.38417 0.00275 0.12564
0.38493 0.08377 0.12507
0.38569 0.14824 0.12430
0.38645 0.09911 0.12722
0.38721 -0.01993 0.12815
0.38797 -0.00495 0.12819
0.38873 0.22541 0.12841
0.38949 -0.21407 0.13422
0.39025 0.09797 0.13100
0.39101 0.07248 0.13068
0.39177 0.17976 0.13122
0.39252 0.13408 0.13163
0.39328 0.16780 0.13512
0.39404 0.21746 0.13680
0.39480 0.14513 0.13656
0.39556 0.15351 0.13682
0.39632 -0.01482 0.13579
0.39708 0.02816 0.13848
0.39784 0.20394 0.13828
0.39860 0.06783 0.13887
0.39936 0.09490 0.14259
0.40012 0.30944 0.14297
0.40088 0.05168 0.13911
0.40164 0.02856 0.14726
0.40240 0.19036 0.14425
0.40316 -0.05535 0.14664
0.40392 0.16203 0.14579
0.40468 -0.15802 0.27271
0.40544 0.11828 0.14797
0.40620 -0.00044 0.15058
0.40696 0.01978 0.14971
0.40772 0.28889 0.15088
0.40848 0.04659 0.15204
0.40924 0.01408 0.15056
0.40999 0.15660 0.14797
0.41075 0.09288 0.14975
0.41151 0.14617 0.15543
0.41227 -0.06756 0.14894
0.41303 0.25699 0.15531
0.41379 0.10228 0.15640
0.41455 0.19506 0.15792
0.41531 0.24335 0.15871
0.41607 0.06244 0.15592
0.41683 -0.05144 0.15821
0.41759 0.13058 0.15877
0.41835 0.08287 0.16231
0.41911 0.15009 0.15544
0.41987 0.26515 0.16270
0.42063 0.02317 0.16252
0.42139 0.14038 0.15885
0.42215 0.01099 0.16292
0.42291 0.10906 0.16616
0.42367 -0.03053 0.16729
0.42443 0.25201 0.16807
0.42519 0.35978 0.16771
0.42594 0.01154 0.17121
0.42670 -0.06484 0.17607
0.42746 0.21699 0.17210
0.42822 0.25178 0.17153
0.42898 0.16894 0.17568
0.42974 0.13428 0.17760
0.43050 0.34751 0.18001
0.43126 0.20800 0.18448
0.43202 0.14629 0.18699
0.43278 0.13495 0.18752
0.43354 0.31795 0.18873
0.43430 0.38622 0.18669
0.43506 0.21616 0.19170
