# Supplementary material for: De novo design of proteins housing excitonically coupled chlorophyll special pairs
Source: Nat Chem Biol. 2024 Jun 3;20(7):906–15. doi: 10.1038/s41589-024-01626-0 (PMC11213709; doi:10.1038/s41589-024-01626-0)
Supplement: Supplementary file 5 — Raw SAXS data for SP1, SP2 and SP3 apo proteins. [file 41589_2024_1626_MOESM5_ESM.zip › SAXS_data_Fig2/SP2_193uM/Buffer1/SP2_193uM_snap_00009.sub.1.dat]

0.01026 31.47315 7.82548
0.01102 30.95161 4.56982
0.01178 33.49627 3.64582
0.01254 31.71069 2.65187
0.01330 33.73677 1.95097
0.01406 34.75219 1.76449
0.01482 32.06965 1.53490
0.01558 32.61398 1.36933
0.01634 33.20245 1.17963
0.01710 31.01890 1.18326
0.01786 32.54007 1.15769
0.01862 32.35392 0.98393
0.01938 31.21032 0.96244
0.02014 32.42129 0.89719
0.02090 30.74491 0.83691
0.02166 32.13825 0.79615
0.02242 30.66106 0.77068
0.02318 30.74253 0.71399
0.02395 30.99115 0.69850
0.02471 30.51849 0.68980
0.02547 30.53778 0.65748
0.02623 30.70007 0.60967
0.02699 30.24443 0.61104
0.02775 29.35085 0.59004
0.02851 28.63132 0.57984
0.02927 28.93909 0.57728
0.03003 29.04662 0.54124
0.03079 29.05198 0.54986
0.03155 28.02084 0.54058
0.03231 28.54885 0.50597
0.03307 27.90509 0.49642
0.03383 27.80625 0.48258
0.03459 27.33230 0.47005
0.03535 27.55237 0.46895
0.03611 26.55871 0.46650
0.03687 27.48533 0.44146
0.03763 26.23481 0.44205
0.03839 25.58655 0.41600
0.03915 25.94054 0.41583
0.03991 25.58936 0.42202
0.04067 25.14692 0.40724
0.04143 24.84137 0.40802
0.04219 24.56737 0.38883
0.04295 24.13188 0.38827
0.04371 24.50590 0.38186
0.04447 23.43935 0.37138
0.04523 23.84360 0.37185
0.04599 22.67737 0.36549
0.04675 22.87515 0.36403
0.04751 22.37884 0.35570
0.04827 22.78814 0.35535
0.04903 21.68983 0.33616
0.04979 21.44446 0.34358
0.05055 21.41890 0.34376
0.05131 21.36000 0.34271
0.05207 21.36317 0.33086
0.05283 20.32143 0.32696
0.05359 20.30606 0.32336
0.05435 19.49403 0.33042
0.05511 19.52548 0.31670
0.05587 18.92591 0.30689
0.05663 18.72027 0.30260
0.05739 18.48539 0.30204
0.05815 18.06751 0.30127
0.05891 17.92260 0.29261
0.05967 17.62677 0.28818
0.06043 17.47849 0.29215
0.06119 16.56829 0.28638
0.06195 16.47450 0.28484
0.06271 16.33344 0.27807
0.06347 15.73987 0.27346
0.06423 15.20001 0.27313
0.06499 14.95347 0.26962
0.06575 15.11701 0.26632
0.06651 14.36331 0.26146
0.06727 14.21619 0.26373
0.06803 14.32985 0.25976
0.06879 13.61265 0.25283
0.06955 13.64683 0.25180
0.07031 12.88368 0.24561
0.07107 12.67396 0.24561
0.07183 12.47745 0.25028
0.07259 12.25381 0.24476
0.07335 12.07235 0.23962
0.07412 11.62196 0.23515
0.07488 11.21297 0.23501
0.07564 11.07242 0.22926
0.07640 11.04003 0.23302
0.07716 10.41571 0.22637
0.07792 10.19921 0.22425
0.07868 9.86123 0.22231
0.07944 9.59270 0.21774
0.08020 9.34322 0.21618
0.08096 8.95290 0.21553
0.08172 9.01613 0.21662
0.08248 8.84009 0.20997
0.08324 8.31855 0.21258
0.08400 8.25448 0.21383
0.08476 7.66074 0.20973
0.08552 7.38251 0.20993
0.08628 7.38310 0.21017
0.08704 7.29030 0.21029
0.08780 6.95750 0.20653
0.08856 6.62656 0.21304
0.08932 6.30931 0.20779
0.09008 6.24731 0.20754
0.09084 5.98957 0.21491
0.09160 5.78351 0.21195
0.09236 5.69641 0.21116
0.09312 5.36866 0.20829
0.09388 5.20083 0.21626
0.09464 4.85306 0.21012
0.09540 4.94407 0.20364
0.09616 4.57579 0.20271
0.09692 4.60273 0.20132
0.09768 4.61075 0.19430
0.09844 4.24160 0.19397
0.09920 4.07017 0.19321
0.09996 3.94424 0.19240
0.10072 3.78209 0.19270
0.10148 3.55654 0.18708
0.10224 3.49735 0.18471
0.10300 3.28752 0.17976
0.10376 3.05870 0.18097
0.10452 2.90527 0.17887
0.10528 3.05053 0.17830
0.10604 3.22074 0.17553
0.10680 2.58290 0.17241
0.10756 2.52067 0.16810
0.10832 2.33562 0.17235
0.10908 2.26210 0.16829
0.10984 2.05328 0.16821
0.11060 1.96838 0.16792
0.11136 1.84134 0.16370
0.11212 1.93870 0.16612
0.11288 1.66746 0.16274
0.11364 1.67620 0.16185
0.11440 1.56837 0.15858
0.11516 1.42365 0.15951
0.11592 1.46024 0.15631
0.11668 1.23786 0.15536
0.11744 1.34517 0.15708
0.11820 1.09725 0.15065
0.11896 1.17545 0.15186
0.11972 1.08366 0.15168
0.12048 1.04514 0.14919
0.12124 1.05785 0.14901
0.12200 0.85873 0.14958
0.12276 0.80950 0.14440
0.12352 0.93032 0.14650
0.12428 0.74072 0.14442
0.12504 0.62833 0.14616
0.12580 0.54580 0.14211
0.12656 0.63918 0.13948
0.12732 0.52721 0.14068
0.12808 0.52834 0.14221
0.12884 0.48012 0.13890
0.12960 0.62603 0.13926
0.13036 0.46753 0.13784
0.13112 0.47251 0.13598
0.13188 0.26101 0.13538
0.13264 0.31135 0.13570
0.13340 0.37499 0.13438
0.13416 0.29561 0.13410
0.13492 0.24296 0.13412
0.13568 0.32490 0.13313
0.13644 0.25349 0.12739
0.13720 0.19909 0.13006
0.13796 0.32402 0.12945
0.13873 0.17723 0.13062
0.13949 0.33083 0.13115
0.14025 0.24834 0.12838
0.14101 0.10285 0.12797
0.14177 0.22757 0.12789
0.14253 0.13321 0.12761
0.14329 0.03535 0.12678
0.14405 -0.03277 0.12773
0.14481 0.04940 0.12737
0.14557 0.08785 0.12648
0.14633 0.13555 0.12662
0.14709 0.12001 0.12439
0.14785 -0.04816 0.12548
0.14861 0.15419 0.12281
0.14937 0.25854 0.12502
0.15013 0.24073 0.12366
0.15089 0.03920 0.12449
0.15165 0.32797 0.12342
0.15241 0.10471 0.12300
0.15317 0.22553 0.12109
0.15393 0.00870 0.12194
0.15469 0.17287 0.12156
0.15545 0.15612 0.12067
0.15621 0.20938 0.12049
0.15697 0.25272 0.12047
0.15773 0.20232 0.12249
0.15849 0.22934 0.11958
0.15925 0.14512 0.12002
0.16001 0.24607 0.11810
0.16077 0.19610 0.11935
0.16153 0.29438 0.11818
0.16229 0.31903 0.11883
0.16305 0.21792 0.11697
0.16381 0.18824 0.11721
0.16457 0.15931 0.11652
0.16533 0.38949 0.11555
0.16609 0.23126 0.11496
0.16685 0.37146 0.11751
0.16761 0.30611 0.11490
0.16837 0.41938 0.11458
0.16913 0.36917 0.11672
0.16989 0.26425 0.11440
0.17065 0.33715 0.11513
0.17141 0.20184 0.11333
0.17217 0.29632 0.11407
0.17293 0.40837 0.11519
0.17369 0.31884 0.11541
0.17445 0.49576 0.11759
0.17521 0.32041 0.11808
0.17597 0.36648 0.11689
0.17673 0.36193 0.11644
0.17749 0.30672 0.11587
0.17825 0.46814 0.11899
0.17901 0.50264 0.12350
0.17977 0.48314 0.12160
0.18053 0.32382 0.12099
0.18129 0.61371 0.12128
0.18205 0.33297 0.12221
0.18281 0.40082 0.12413
0.18357 0.58992 0.12340
0.18433 0.50272 0.12330
0.18509 0.28257 0.12623
0.18585 0.56855 0.12259
0.18661 0.27938 0.12506
0.18737 0.46294 0.12552
0.18813 0.45482 0.12700
0.18889 0.46942 0.12534
0.18965 0.29751 0.12676
0.19041 0.48302 0.12759
0.19117 0.41880 0.12569
0.19193 0.38959 0.12739
0.19269 0.49521 0.12627
0.19345 0.51394 0.12672
0.19421 0.41956 0.12896
0.19497 0.32979 0.12674
0.19573 0.58127 0.12739
0.19649 0.56655 0.12868
0.19725 0.36128 0.12925
0.19801 0.59175 0.12672
0.19877 0.43111 0.12852
0.19953 0.43456 0.12880
0.20029 0.45831 0.12975
0.20105 0.34957 0.12852
0.20181 0.48309 0.12987
0.20257 0.39018 0.12894
0.20333 0.47800 0.12967
0.20409 0.44227 0.12747
0.20485 0.51812 0.12870
0.20561 0.43382 0.13072
0.20637 0.47796 0.12915
0.20713 0.49856 0.13066
0.20789 0.38888 0.12967
0.20865 0.50144 0.12898
0.20941 0.33605 0.12872
0.21017 0.50194 0.12963
0.21093 0.37181 0.13022
0.21169 0.55949 0.12836
0.21245 0.25137 0.12791
0.21321 0.33500 0.12783
0.21397 0.44663 0.12846
0.21473 0.32472 0.12985
0.21549 0.53131 0.13038
0.21625 0.31201 0.12898
0.21701 0.49725 0.13064
0.21777 0.34690 0.12951
0.21853 0.40208 0.12789
0.21929 0.34503 0.12652
0.22005 0.36090 0.12795
0.22081 0.50967 0.12858
0.22157 0.27979 0.12524
0.22233 0.25037 0.12563
0.22309 0.23363 0.12751
0.22385 0.39911 0.12478
0.22461 0.29781 0.12658
0.22537 0.21889 0.12292
0.22613 0.33749 0.12213
0.22689 0.28713 0.12476
0.22765 0.36493 0.12340
0.22841 0.25394 0.12285
0.22917 0.29332 0.12314
0.22993 0.16791 0.12093
0.23069 0.17249 0.11933
0.23145 0.30355 0.12136
0.23221 0.35561 0.11875
0.23297 0.05777 0.12031
0.23373 0.27373 0.12091
0.23449 0.33952 0.12024
0.23525 0.30626 0.11804
0.23601 0.35816 0.11662
0.23677 0.17012 0.11830
0.23753 0.20716 0.11563
0.23829 0.16747 0.11598
0.23905 0.19503 0.11628
0.23981 0.13632 0.11523
0.24057 0.15743 0.11428
0.24133 0.14969 0.11426
0.24209 0.25758 0.11636
0.24285 0.17366 0.11397
0.24361 0.25867 0.11337
0.24437 0.31653 0.11377
0.24513 0.33560 0.11306
0.24589 0.08223 0.11385
0.24665 0.10212 0.11102
0.24741 0.18292 0.11175
0.24817 0.04289 0.11207
0.24893 0.11840 0.11130
0.24969 0.14726 0.11033
0.25045 0.05440 0.11151
0.25121 0.01178 0.10985
0.25197 0.17689 0.10989
0.25273 0.00388 0.11054
0.25349 0.12744 0.11043
0.25425 0.13955 0.10562
0.25501 -0.01852 0.10815
0.25577 0.14671 0.10906
0.25653 0.13776 0.10898
0.25729 0.17049 0.10803
0.25805 0.05007 0.10617
0.25881 0.04816 0.10582
0.25957 0.12392 0.10823
0.26033 0.12089 0.10714
0.26109 0.09483 0.10614
0.26185 0.07146 0.10596
0.26261 0.00695 0.10689
0.26337 0.04205 0.10619
0.26413 0.21877 0.10515
0.26489 0.18799 0.10370
0.26565 0.13854 0.10390
0.26641 0.09184 0.10262
0.26717 -0.00922 0.10394
0.26793 0.08737 0.10497
0.26869 0.10245 0.10525
0.26945 0.00682 0.10360
0.27021 0.26158 0.10264
0.27097 0.17486 0.10208
0.27172 0.07729 0.10313
0.27248 0.08237 0.10234
0.27324 0.10752 0.10171
0.27400 0.14602 0.10092
0.27476 0.06586 0.10202
0.27552 0.06688 0.10149
0.27628 0.05148 0.10117
0.27704 0.20388 0.10105
0.27780 -0.02415 0.10072
0.27856 0.06770 0.10006
0.27932 0.05425 0.09836
0.28008 0.14834 0.09892
0.28084 0.11955 0.09850
0.28160 0.15184 0.09904
0.28236 0.20310 0.09963
0.28312 0.18760 0.09896
0.28388 0.09204 0.09844
0.28464 0.10675 0.09872
0.28540 0.03349 0.09793
0.28616 0.09816 0.10014
0.28692 0.09241 0.09838
0.28768 0.09153 0.09858
0.28844 0.20367 0.09848
0.28920 0.10658 0.09876
0.28996 0.07889 0.09913
0.29072 0.12546 0.09925
0.29148 0.15540 0.09884
0.29224 0.16871 0.09983
0.29300 0.11981 0.10125
0.29376 0.16838 0.10042
0.29452 0.18781 0.10026
0.29528 0.17963 0.09969
0.29604 0.19170 0.09913
0.29680 0.23579 0.10159
0.29756 -0.05089 0.09945
0.29832 0.19668 0.09989
0.29908 0.16501 0.10062
0.29984 0.19334 0.10024
0.30060 0.27111 0.10004
0.30136 0.07968 0.09917
0.30212 0.14680 0.09906
0.30288 0.13276 0.09911
0.30364 0.14855 0.09848
0.30440 0.09829 0.09771
0.30516 0.09454 0.09716
0.30592 0.26367 0.09872
0.30668 0.03009 0.09925
0.30744 0.15062 0.09888
0.30820 0.15888 0.09925
0.30896 0.12626 0.10113
0.30972 0.17413 0.09983
0.31048 0.22843 0.10038
0.31124 0.12371 0.10129
0.31200 0.17738 0.09997
0.31276 0.17414 0.10113
0.31352 0.05884 0.09943
0.31428 0.06784 0.09973
0.31504 0.23688 0.10141
0.31580 0.13515 0.10384
0.31656 0.18312 0.10123
0.31732 0.25158 0.10339
0.31808 -0.01418 0.10384
0.31883 0.04835 0.10491
0.31959 0.10844 0.10420
0.32035 0.20262 0.10360
0.32111 0.14568 0.10426
0.32187 -0.02490 0.10453
0.32263 0.09895 0.10388
0.32339 0.04633 0.10780
0.32415 0.27679 0.10515
0.32491 0.16340 0.10568
0.32567 0.13257 0.10420
0.32643 0.11843 0.10538
0.32719 0.12676 0.10616
0.32795 0.07263 0.10473
0.32871 0.20049 0.10631
0.32947 0.22112 0.10699
0.33023 -0.06143 0.10689
0.33099 0.18406 0.10750
0.33175 0.11117 0.10608
0.33251 0.08666 0.10880
0.33327 0.13869 0.10681
0.33403 0.06262 0.10704
0.33479 0.10598 0.10728
0.33555 -0.04543 0.10807
0.33631 0.26620 0.10843
0.33707 0.14801 0.10744
0.33783 0.08222 0.10621
0.33859 0.18207 0.10610
0.33935 0.01258 0.10706
0.34011 0.12301 0.10926
0.34087 0.02395 0.11120
0.34163 0.11518 0.11041
0.34239 0.07931 0.10835
0.34315 0.06280 0.11033
0.34391 0.18382 0.10956
0.34467 -0.08308 0.10971
0.34543 0.03213 0.10920
0.34619 0.08658 0.11120
0.34695 -0.06128 0.11072
0.34771 0.20596 0.11084
0.34847 0.17873 0.11017
0.34922 0.11094 0.10831
0.34998 0.17377 0.10977
0.35074 0.04784 0.11086
0.35150 0.03033 0.10788
0.35226 0.20812 0.10582
0.35302 0.07788 0.10698
0.35378 -0.00475 0.10479
0.35454 0.14399 0.10390
0.35530 0.01937 0.10614
0.35606 0.10538 0.10655
0.35682 0.18742 0.10540
0.35758 0.03950 0.10675
0.35834 0.07431 0.10473
0.35910 0.07591 0.10679
0.35986 -0.02394 0.10562
0.36062 0.05334 0.10572
0.36138 0.04768 0.10671
0.36214 0.20337 0.10625
0.36290 0.03646 0.10449
0.36366 0.03322 0.10722
0.36442 0.09223 0.10519
0.36518 0.00673 0.10714
0.36594 0.09009 0.10689
0.36670 0.15913 0.10586
0.36746 0.00732 0.10962
0.36822 0.04971 0.10888
0.36898 0.08285 0.10940
0.36974 0.29836 0.11225
0.37050 0.08838 0.11110
0.37126 0.08812 0.11035
0.37202 0.07823 0.11236
0.37277 0.01971 0.11262
0.37353 0.01778 0.11300
0.37429 0.05601 0.11238
0.37505 0.07035 0.11312
0.37581 -0.00021 0.11575
0.37657 0.01274 0.11664
0.37733 0.09948 0.11915
0.37809 0.04593 0.11818
0.37885 0.03974 0.11802
0.37961 0.15680 0.11901
0.38037 0.10480 0.12045
0.38113 0.11074 0.11853
0.38189 -0.00947 0.12091
0.38265 -0.07545 0.12203
0.38341 -0.07895 0.12312
0.38417 0.05139 0.12482
0.38493 -0.00500 0.12595
0.38569 -0.07692 0.12579
0.38645 0.03693 0.12433
0.38721 0.05182 0.12522
0.38797 0.10263 0.12623
0.38873 0.14458 0.12917
0.38949 0.17093 0.14896
0.39025 0.24682 0.13111
0.39101 0.20540 0.13352
0.39177 0.15265 0.13281
0.39252 0.04593 0.13008
0.39328 0.08746 0.13392
0.39404 0.06984 0.13631
0.39480 0.23203 0.13560
0.39556 0.16640 0.13691
0.39632 0.00955 0.13932
0.39708 0.03572 0.13685
0.39784 0.01713 0.13770
0.39860 0.07409 0.14029
0.39936 0.06701 0.14240
0.40012 0.09376 0.14209
0.40088 0.00389 0.14515
0.40164 0.01904 0.14472
0.40240 0.29291 0.14581
0.40316 0.23319 0.14656
0.40392 0.05293 0.14820
0.40468 0.05969 0.33247
0.40544 -0.06968 0.14632
0.40620 -0.01048 0.14863
0.40696 0.25275 0.15112
0.40772 0.22215 0.14897
0.40848 0.13361 0.15105
0.40924 0.08498 0.15393
0.40999 0.26308 0.15378
0.41075 0.08050 0.15209
0.41151 0.00865 0.15160
0.41227 0.27843 0.15725
0.41303 0.20389 0.15484
0.41379 -0.05135 0.15243
0.41455 0.16386 0.15534
0.41531 0.14268 0.15245
0.41607 0.16514 0.15735
0.41683 0.06431 0.15583
0.41759 0.28769 0.15864
0.41835 0.14592 0.15670
0.41911 0.15185 0.16052
0.41987 0.40098 0.16113
0.42063 -0.10221 0.16097
0.42139 -0.02046 0.16301
0.42215 -0.00925 0.16493
0.42291 0.20882 0.16683
0.42367 0.09643 0.16979
0.42443 0.21349 0.17161
0.42519 0.43206 0.16793
0.42594 -0.05892 0.17173
0.42670 0.21358 0.17357
0.42746 0.24420 0.17491
0.42822 0.08008 0.17440
0.42898 -0.06628 0.17598
0.42974 -0.03750 0.17699
0.43050 0.11107 0.18126
0.43126 0.08192 0.18213
0.43202 0.16094 0.18379
0.43278 0.19461 0.18725
0.43354 0.17140 0.19032
0.43430 0.12528 0.18903
0.43506 -0.01163 0.19530
