# Supplementary material for: De novo design of proteins housing excitonically coupled chlorophyll special pairs
Source: Nat Chem Biol. 2024 Jun 3;20(7):906–15. doi: 10.1038/s41589-024-01626-0 (PMC11213709; doi:10.1038/s41589-024-01626-0)
Supplement: Supplementary file 5 — Raw SAXS data for SP1, SP2 and SP3 apo proteins. [file 41589_2024_1626_MOESM5_ESM.zip › SAXS_data_Fig2/SP2_193uM/Buffer1/SP2_193uM_snap_00020.sub.1.dat]

0.01026 30.32043 8.51945
0.01102 41.20545 4.72879
0.01178 29.66697 3.46054
0.01254 35.72462 2.60238
0.01330 32.69484 1.91395
0.01406 32.05698 1.56056
0.01482 31.57526 1.56677
0.01558 32.27586 1.37144
0.01634 32.97219 1.27948
0.01710 32.00168 1.17000
0.01786 32.80520 1.04082
0.01862 31.86989 0.94760
0.01938 31.44575 0.94442
0.02014 31.68954 0.91571
0.02090 31.16366 0.88093
0.02166 30.64683 0.80288
0.02242 30.80430 0.78656
0.02318 31.54801 0.72068
0.02395 30.75793 0.67767
0.02471 30.27382 0.70975
0.02547 30.31714 0.66338
0.02623 30.58987 0.63628
0.02699 29.03912 0.62328
0.02775 29.83042 0.60252
0.02851 29.06518 0.57605
0.02927 29.39880 0.55514
0.03003 29.44807 0.54891
0.03079 28.81676 0.53112
0.03155 27.65314 0.52155
0.03231 28.24955 0.50902
0.03307 27.56622 0.48898
0.03383 27.46058 0.48922
0.03459 27.50315 0.47153
0.03535 26.77117 0.46018
0.03611 26.62044 0.46554
0.03687 26.42447 0.45274
0.03763 26.61311 0.43329
0.03839 26.28714 0.42637
0.03915 26.03153 0.40973
0.03991 25.64687 0.42011
0.04067 25.11944 0.42095
0.04143 24.67484 0.39295
0.04219 24.62005 0.40270
0.04295 24.47312 0.39343
0.04371 24.31227 0.37837
0.04447 24.03854 0.37821
0.04523 23.79604 0.37999
0.04599 22.66858 0.36887
0.04675 22.61498 0.36147
0.04751 22.56210 0.35136
0.04827 22.07608 0.34035
0.04903 22.04647 0.33896
0.04979 21.83022 0.35057
0.05055 21.58056 0.33698
0.05131 20.86611 0.33688
0.05207 20.19878 0.32626
0.05283 20.03220 0.32760
0.05359 19.79557 0.31908
0.05435 19.32898 0.31815
0.05511 19.08891 0.31837
0.05587 18.95332 0.30642
0.05663 18.36949 0.31057
0.05739 17.97042 0.29886
0.05815 17.86744 0.29880
0.05891 17.47527 0.29453
0.05967 17.37051 0.29593
0.06043 17.31407 0.28772
0.06119 16.91685 0.28784
0.06195 16.32670 0.27771
0.06271 16.03774 0.27630
0.06347 15.60522 0.27856
0.06423 15.45015 0.26556
0.06499 14.89274 0.26592
0.06575 14.57857 0.26436
0.06651 14.76203 0.26568
0.06727 13.96953 0.25504
0.06803 13.86039 0.25674
0.06879 13.36825 0.25933
0.06955 13.22498 0.25438
0.07031 13.00426 0.24435
0.07107 12.61862 0.24851
0.07183 12.53302 0.24641
0.07259 12.16145 0.23682
0.07335 11.81466 0.24099
0.07412 11.55754 0.22868
0.07488 11.08241 0.23177
0.07564 10.63234 0.23060
0.07640 10.67733 0.22821
0.07716 10.23773 0.22936
0.07792 10.17809 0.22307
0.07868 9.63037 0.22036
0.07944 9.24571 0.21945
0.08020 9.41240 0.21387
0.08096 8.84002 0.21606
0.08172 8.61471 0.21333
0.08248 8.71387 0.20680
0.08324 8.32738 0.20785
0.08400 7.89271 0.20892
0.08476 7.75406 0.21054
0.08552 7.50486 0.20738
0.08628 7.22954 0.20777
0.08704 7.13943 0.20985
0.08780 6.82103 0.21096
0.08856 6.39838 0.20740
0.08932 6.28051 0.20829
0.09008 6.10001 0.21442
0.09084 6.13558 0.21585
0.09160 5.45624 0.21112
0.09236 5.57944 0.21761
0.09312 5.32142 0.21316
0.09388 5.27254 0.21521
0.09464 5.15057 0.21246
0.09540 5.13725 0.20667
0.09616 4.70636 0.20481
0.09692 4.51787 0.19937
0.09768 4.17328 0.20097
0.09844 4.26146 0.19533
0.09920 3.84442 0.19355
0.09996 3.98052 0.19592
0.10072 3.39726 0.19052
0.10148 3.51761 0.18763
0.10224 3.45224 0.18639
0.10300 3.28166 0.18342
0.10376 3.30387 0.17998
0.10452 2.86098 0.17693
0.10528 2.83306 0.17675
0.10604 2.78115 0.17276
0.10680 2.67983 0.17010
0.10756 2.36897 0.16510
0.10832 2.31859 0.16813
0.10908 2.25466 0.17232
0.10984 2.08562 0.16854
0.11060 2.21370 0.16761
0.11136 1.92873 0.16888
0.11212 1.88324 0.16445
0.11288 1.60318 0.16449
0.11364 1.63375 0.16077
0.11440 1.48635 0.15875
0.11516 1.38988 0.15867
0.11592 1.46670 0.15742
0.11668 1.30384 0.15821
0.11744 1.28806 0.15756
0.11820 1.24376 0.15402
0.11896 1.18445 0.15014
0.11972 1.09810 0.14971
0.12048 0.99871 0.15208
0.12124 0.97532 0.14985
0.12200 0.89863 0.14684
0.12276 0.71025 0.14551
0.12352 0.63924 0.14516
0.12428 0.87980 0.14425
0.12504 0.64255 0.14201
0.12580 0.63960 0.14581
0.12656 0.60210 0.14130
0.12732 0.34307 0.14051
0.12808 0.58401 0.13893
0.12884 0.51647 0.14391
0.12960 0.50932 0.13669
0.13036 0.35759 0.13566
0.13112 0.32573 0.13455
0.13188 0.31338 0.13544
0.13264 0.29605 0.13321
0.13340 0.31169 0.13408
0.13416 0.16407 0.13465
0.13492 0.30280 0.13509
0.13568 0.34474 0.13255
0.13644 0.34451 0.13042
0.13720 0.22604 0.13014
0.13796 0.21305 0.13196
0.13873 0.24502 0.13135
0.13949 0.41176 0.13038
0.14025 0.40001 0.12858
0.14101 0.18007 0.13024
0.14177 0.22061 0.12616
0.14253 0.08550 0.12828
0.14329 0.25359 0.12678
0.14405 0.06000 0.12626
0.14481 0.07307 0.12832
0.14557 0.12247 0.12502
0.14633 0.00772 0.12664
0.14709 0.14030 0.12638
0.14785 0.15810 0.12496
0.14861 0.02675 0.12367
0.14937 0.15823 0.12680
0.15013 0.15264 0.12581
0.15089 0.21292 0.12268
0.15165 0.12566 0.12413
0.15241 0.05552 0.12203
0.15317 0.25669 0.12308
0.15393 -0.04507 0.12266
0.15469 0.13359 0.12102
0.15545 0.07406 0.12072
0.15621 0.16570 0.12092
0.15697 0.07163 0.11964
0.15773 0.24883 0.12223
0.15849 0.23021 0.11940
0.15925 0.16965 0.11985
0.16001 0.23732 0.11859
0.16077 0.25912 0.12066
0.16153 0.14495 0.11778
0.16229 0.17585 0.11815
0.16305 0.18453 0.11766
0.16381 0.39438 0.11695
0.16457 0.20676 0.11714
0.16533 0.25368 0.11655
0.16609 0.24958 0.11675
0.16685 0.21241 0.11511
0.16761 0.31892 0.11477
0.16837 0.20652 0.11542
0.16913 0.27398 0.11467
0.16989 0.35579 0.11645
0.17065 0.50318 0.11414
0.17141 0.21874 0.11459
0.17217 0.29895 0.11287
0.17293 0.43281 0.11414
0.17369 0.36640 0.11511
0.17445 0.25777 0.11467
0.17521 0.40848 0.11760
0.17597 0.21370 0.11801
0.17673 0.27782 0.11693
0.17749 0.43390 0.11817
0.17825 0.46402 0.11997
0.17901 0.28079 0.12120
0.17977 0.34014 0.12063
0.18053 0.47337 0.11926
0.18129 0.24582 0.12310
0.18205 0.38968 0.12389
0.18281 0.42155 0.12470
0.18357 0.51820 0.12415
0.18433 0.54579 0.12478
0.18509 0.42290 0.12381
0.18585 0.49307 0.12593
0.18661 0.49278 0.12502
0.18737 0.48229 0.12480
0.18813 0.56939 0.12571
0.18889 0.40640 0.12599
0.18965 0.46777 0.12597
0.19041 0.49867 0.12628
0.19117 0.30020 0.12666
0.19193 0.64032 0.12537
0.19269 0.52596 0.12597
0.19345 0.29040 0.12947
0.19421 0.35613 0.12618
0.19497 0.42390 0.12713
0.19573 0.34911 0.12711
0.19649 0.27416 0.12919
0.19725 0.41440 0.12727
0.19801 0.42364 0.12891
0.19877 0.35900 0.12783
0.19953 0.47531 0.12897
0.20029 0.48311 0.12909
0.20105 0.35952 0.12931
0.20181 0.56351 0.12838
0.20257 0.53807 0.12947
0.20333 0.39204 0.12866
0.20409 0.36910 0.12814
0.20485 0.40043 0.12789
0.20561 0.36648 0.12791
0.20637 0.36322 0.13024
0.20713 0.52206 0.12785
0.20789 0.48381 0.12765
0.20865 0.34797 0.13058
0.20941 0.46617 0.13026
0.21017 0.36940 0.12797
0.21093 0.37967 0.12854
0.21169 0.38808 0.12933
0.21245 0.43142 0.12713
0.21321 0.26601 0.12895
0.21397 0.51948 0.12860
0.21473 0.23023 0.13279
0.21549 0.37951 0.13089
0.21625 0.51338 0.12927
0.21701 0.38460 0.12844
0.21777 0.34400 0.12927
0.21853 0.20904 0.12601
0.21929 0.31906 0.12939
0.22005 0.34891 0.12711
0.22081 0.26188 0.13060
0.22157 0.25140 0.12638
0.22233 0.24977 0.12755
0.22309 0.35104 0.12711
0.22385 0.24408 0.12680
0.22461 0.18973 0.12563
0.22537 0.31663 0.12460
0.22613 0.14610 0.12284
0.22689 0.15598 0.12423
0.22765 0.24179 0.12274
0.22841 0.33966 0.12330
0.22917 0.06877 0.12250
0.22993 0.28314 0.11914
0.23069 0.29686 0.12278
0.23145 0.22736 0.12110
0.23221 0.31994 0.12268
0.23297 0.26595 0.11825
0.23373 0.21714 0.12106
0.23449 0.32008 0.11766
0.23525 0.30489 0.11772
0.23601 0.19704 0.11904
0.23677 0.22500 0.11869
0.23753 0.22427 0.11698
0.23829 0.15329 0.11538
0.23905 0.14346 0.11766
0.23981 0.08983 0.11651
0.24057 0.36483 0.11617
0.24133 0.24029 0.11613
0.24209 0.06825 0.11418
0.24285 0.09075 0.11329
0.24361 0.14753 0.11374
0.24437 0.11793 0.11162
0.24513 0.18966 0.11425
0.24589 0.11560 0.11255
0.24665 0.18381 0.11117
0.24741 0.32428 0.11113
0.24817 0.30375 0.11083
0.24893 0.20552 0.11400
0.24969 0.03691 0.11220
0.25045 0.12375 0.10992
0.25121 0.05658 0.10939
0.25197 0.14342 0.10812
0.25273 0.09385 0.11135
0.25349 0.19865 0.11040
0.25425 0.01968 0.10856
0.25501 0.16265 0.10852
0.25577 0.09839 0.10684
0.25653 0.15538 0.10862
0.25729 0.14148 0.10555
0.25805 0.03417 0.10784
0.25881 0.08893 0.10691
0.25957 0.06044 0.10656
0.26033 0.09085 0.10642
0.26109 0.09303 0.10733
0.26185 0.03431 0.10636
0.26261 0.09814 0.10472
0.26337 0.07475 0.10533
0.26413 0.09035 0.10466
0.26489 0.17531 0.10393
0.26565 0.06896 0.10527
0.26641 0.16297 0.10381
0.26717 0.03916 0.10337
0.26793 0.07989 0.10553
0.26869 0.08076 0.10434
0.26945 0.02901 0.10227
0.27021 0.14286 0.10234
0.27097 0.15228 0.10244
0.27172 -0.11974 0.10187
0.27248 0.00432 0.10197
0.27324 0.11980 0.10126
0.27400 0.17510 0.10126
0.27476 0.08793 0.10308
0.27552 0.15407 0.10230
0.27628 0.22792 0.10100
0.27704 0.09144 0.10046
0.27780 0.23481 0.09811
0.27856 0.18181 0.09910
0.27932 0.05808 0.09987
0.28008 0.11779 0.09936
0.28084 0.00842 0.09979
0.28160 0.13443 0.09940
0.28236 0.08026 0.10033
0.28312 0.10701 0.09884
0.28388 0.12074 0.09918
0.28464 0.16424 0.09912
0.28540 0.09486 0.09781
0.28616 0.02599 0.09791
0.28692 0.00682 0.09841
0.28768 0.17190 0.09829
0.28844 0.17848 0.09920
0.28920 0.05381 0.09898
0.28996 0.04028 0.09904
0.29072 0.09229 0.09981
0.29148 0.19046 0.09758
0.29224 0.17333 0.09908
0.29300 0.00577 0.09959
0.29376 0.14296 0.10060
0.29452 0.02740 0.10066
0.29528 0.11977 0.09817
0.29604 -0.01417 0.09995
0.29680 0.17171 0.09950
0.29756 0.09276 0.10033
0.29832 0.07103 0.10035
0.29908 0.03852 0.10080
0.29984 0.04095 0.10088
0.30060 0.15443 0.09882
0.30136 0.13374 0.09942
0.30212 0.08112 0.09884
0.30288 0.18090 0.09768
0.30364 0.04461 0.09898
0.30440 0.07655 0.09766
0.30516 0.07127 0.09770
0.30592 0.17318 0.09861
0.30668 0.04708 0.10027
0.30744 0.29218 0.09995
0.30820 0.30927 0.10052
0.30896 0.05508 0.09946
0.30972 0.18352 0.10058
0.31048 0.19449 0.10060
0.31124 0.11205 0.10195
0.31200 0.09469 0.09926
0.31276 0.11118 0.09930
0.31352 0.02869 0.10106
0.31428 0.01994 0.10124
0.31504 0.16703 0.10159
0.31580 0.09220 0.10230
0.31656 0.12394 0.10302
0.31732 0.18047 0.10598
0.31808 0.21265 0.10278
0.31883 0.11153 0.10300
0.31959 0.10953 0.10468
0.32035 0.31296 0.10444
0.32111 0.10279 0.10385
0.32187 0.24272 0.10531
0.32263 0.14433 0.10525
0.32339 0.20155 0.10632
0.32415 0.10355 0.10575
0.32491 0.23572 0.10565
0.32567 0.12283 0.10687
0.32643 0.08010 0.10496
0.32719 0.09078 0.10699
0.32795 0.30050 0.10480
0.32871 0.25934 0.10814
0.32947 0.18388 0.10610
0.33023 0.13320 0.10646
0.33099 0.05015 0.10777
0.33175 0.12051 0.10800
0.33251 0.13389 0.10753
0.33327 0.02484 0.10953
0.33403 0.12360 0.10543
0.33479 -0.01768 0.10877
0.33555 0.15762 0.10741
0.33631 0.03716 0.10798
0.33707 0.12440 0.10820
0.33783 0.11998 0.10804
0.33859 0.13994 0.10883
0.33935 0.02342 0.10883
0.34011 0.08562 0.10976
0.34087 0.26852 0.10990
0.34163 0.10823 0.11012
0.34239 0.04063 0.10868
0.34315 0.13152 0.11083
0.34391 0.11539 0.10901
0.34467 0.10222 0.10885
0.34543 0.08105 0.10947
0.34619 -0.05150 0.11026
0.34695 0.09793 0.11010
0.34771 0.10527 0.11002
0.34847 0.10529 0.10951
0.34922 -0.05510 0.11105
0.34998 0.05193 0.11117
0.35074 0.09688 0.10976
0.35150 0.20756 0.10693
0.35226 0.14035 0.10656
0.35302 0.03832 0.10658
0.35378 0.06410 0.10387
0.35454 0.03023 0.10316
0.35530 0.13131 0.10525
0.35606 0.02892 0.10606
0.35682 0.07334 0.10571
0.35758 0.06533 0.10739
0.35834 0.08935 0.10731
0.35910 0.11439 0.10666
0.35986 0.15236 0.10626
0.36062 0.02489 0.10628
0.36138 0.05088 0.10693
0.36214 -0.08459 0.10686
0.36290 0.06695 0.10731
0.36366 0.05314 0.10632
0.36442 0.09032 0.10771
0.36518 0.05289 0.10717
0.36594 0.09850 0.10721
0.36670 0.07331 0.10919
0.36746 0.12253 0.10864
0.36822 0.15231 0.11077
0.36898 -0.07373 0.11061
0.36974 0.01861 0.10897
0.37050 -0.01076 0.11020
0.37126 0.07865 0.11176
0.37202 0.17238 0.11133
0.37277 -0.10359 0.11556
0.37353 -0.05416 0.11416
0.37429 0.08987 0.11323
0.37505 0.02478 0.11463
0.37581 0.09954 0.11736
0.37657 -0.03341 0.11566
0.37733 0.17385 0.11730
0.37809 -0.05857 0.11716
0.37885 0.01073 0.11912
0.37961 -0.09009 0.11918
0.38037 0.20361 0.11906
0.38113 -0.08982 0.12243
0.38189 0.02242 0.12243
0.38265 0.18507 0.12007
0.38341 -0.03125 0.12351
0.38417 0.08273 0.12193
0.38493 0.08185 0.12472
0.38569 0.11917 0.12460
0.38645 0.33500 0.12438
0.38721 0.12215 0.12717
0.38797 0.21520 0.12941
0.38873 0.10288 0.12945
0.38949 0.10816 0.15076
0.39025 0.09137 0.13105
0.39101 0.15709 0.13190
0.39177 -0.00865 0.13222
0.39252 0.06610 0.13333
0.39328 -0.08411 0.13418
0.39404 0.09397 0.13540
0.39480 0.12137 0.13568
0.39556 -0.00373 0.13845
0.39632 0.18661 0.14069
0.39708 -0.03976 0.14181
0.39784 0.04350 0.13954
0.39860 0.14742 0.14344
0.39936 0.00884 0.13867
0.40012 0.10918 0.14324
0.40088 0.04599 0.14274
0.40164 0.16878 0.14276
0.40240 0.20249 0.14435
0.40316 0.06645 0.14690
0.40392 -0.10638 0.14662
0.40468 0.29896 0.29184
0.40544 0.36036 0.14688
0.40620 0.03362 0.14777
0.40696 0.22532 0.15095
0.40772 -0.01612 0.15091
0.40848 0.01225 0.15262
0.40924 -0.07984 0.15240
0.40999 0.05586 0.15190
0.41075 0.10517 0.15378
0.41151 0.17751 0.15568
0.41227 -0.00864 0.15182
0.41303 0.01058 0.15465
0.41379 -0.09340 0.15465
0.41455 0.13624 0.15169
0.41531 0.20667 0.15784
0.41607 0.07241 0.15701
0.41683 0.07901 0.15357
0.41759 0.11958 0.15776
0.41835 0.31454 0.15661
0.41911 0.24804 0.15604
0.41987 0.10102 0.15901
0.42063 0.30361 0.16423
0.42139 0.11536 0.16684
0.42215 0.20202 0.16184
0.42291 0.10692 0.16870
0.42367 -0.13528 0.17024
0.42443 -0.02132 0.16704
0.42519 0.14902 0.17058
0.42594 0.36451 0.17199
0.42670 -0.00310 0.17228
0.42746 0.15569 0.17202
0.42822 0.36884 0.17406
0.42898 0.10725 0.17153
0.42974 0.16233 0.17776
0.43050 0.24262 0.18558
0.43126 0.17334 0.18059
0.43202 0.21196 0.18692
0.43278 0.01001 0.18649
0.43354 0.13441 0.18979
0.43430 0.11045 0.19092
0.43506 0.15687 0.19466
