# Supplementary material for: De novo design of proteins housing excitonically coupled chlorophyll special pairs
Source: Nat Chem Biol. 2024 Jun 3;20(7):906–15. doi: 10.1038/s41589-024-01626-0 (PMC11213709; doi:10.1038/s41589-024-01626-0)
Supplement: Supplementary file 5 — Raw SAXS data for SP1, SP2 and SP3 apo proteins. [file 41589_2024_1626_MOESM5_ESM.zip › SAXS_data_Fig2/SP2_193uM/Buffer1/SP2_193uM_snap_00008.sub.1.dat]

0.01026 31.74024 8.47568
0.01102 30.84213 5.17841
0.01178 35.15495 3.66253
0.01254 35.08013 2.54184
0.01330 31.79887 2.03324
0.01406 32.95405 1.79388
0.01482 32.88271 1.41287
0.01558 32.19786 1.35302
0.01634 33.64078 1.26697
0.01710 32.40009 1.18590
0.01786 32.01934 1.11943
0.01862 32.85845 0.97604
0.01938 31.78856 0.92294
0.02014 33.39293 0.86934
0.02090 32.16133 0.87254
0.02166 32.97604 0.79458
0.02242 31.80717 0.76974
0.02318 30.82027 0.72365
0.02395 31.78389 0.72156
0.02471 32.00755 0.71194
0.02547 30.18645 0.66324
0.02623 29.95668 0.64300
0.02699 29.42220 0.58153
0.02775 29.48217 0.60619
0.02851 29.77445 0.57197
0.02927 30.15246 0.54718
0.03003 29.28070 0.55782
0.03079 29.19500 0.53319
0.03155 28.59218 0.51397
0.03231 28.82935 0.52142
0.03307 28.40882 0.50892
0.03383 28.15794 0.49041
0.03459 27.19407 0.49500
0.03535 27.35533 0.47413
0.03611 27.42756 0.46348
0.03687 26.72609 0.45029
0.03763 26.72390 0.45294
0.03839 26.46286 0.43010
0.03915 26.18232 0.41627
0.03991 26.37008 0.41209
0.04067 25.54525 0.41634
0.04143 25.14099 0.40232
0.04219 24.81894 0.40157
0.04295 24.64477 0.37292
0.04371 24.00018 0.38107
0.04447 24.51295 0.38370
0.04523 23.82170 0.37730
0.04599 22.89195 0.37345
0.04675 23.22706 0.36406
0.04751 22.55311 0.35634
0.04827 21.85438 0.34827
0.04903 21.98253 0.34823
0.04979 22.00952 0.34022
0.05055 21.56009 0.34125
0.05131 21.23708 0.32880
0.05207 20.93479 0.33693
0.05283 21.29364 0.32548
0.05359 20.26998 0.31911
0.05435 20.20895 0.31452
0.05511 19.59973 0.31417
0.05587 19.21844 0.31563
0.05663 19.00360 0.30730
0.05739 18.20894 0.29986
0.05815 17.85457 0.28949
0.05891 17.88204 0.29216
0.05967 17.53655 0.29187
0.06043 17.12791 0.28818
0.06119 16.95358 0.28457
0.06195 16.55726 0.28174
0.06271 16.17834 0.28443
0.06347 15.55565 0.27471
0.06423 15.63773 0.27671
0.06499 15.49234 0.26908
0.06575 15.17331 0.26638
0.06651 14.66361 0.26480
0.06727 14.03169 0.25752
0.06803 13.61961 0.25789
0.06879 13.99484 0.26389
0.06955 13.29280 0.24707
0.07031 12.98347 0.24561
0.07107 12.94548 0.24286
0.07183 12.60155 0.24354
0.07259 12.41244 0.24629
0.07335 12.33041 0.23804
0.07412 11.68537 0.22866
0.07488 11.31268 0.23254
0.07564 11.36674 0.22974
0.07640 10.75502 0.22941
0.07716 10.61754 0.22672
0.07792 10.16934 0.22636
0.07868 10.17309 0.22072
0.07944 9.50218 0.21870
0.08020 9.55560 0.21619
0.08096 9.16142 0.21671
0.08172 8.91287 0.21372
0.08248 8.78310 0.20460
0.08324 8.09781 0.20952
0.08400 8.27009 0.20913
0.08476 7.87547 0.20725
0.08552 7.97678 0.20804
0.08628 7.71132 0.20502
0.08704 7.18280 0.20891
0.08780 7.13423 0.21006
0.08856 6.78330 0.20836
0.08932 6.43925 0.20747
0.09008 6.51394 0.21186
0.09084 6.10112 0.21194
0.09160 5.97320 0.21461
0.09236 5.84663 0.21342
0.09312 5.72068 0.21638
0.09388 5.07756 0.21626
0.09464 5.20470 0.21504
0.09540 5.03036 0.20353
0.09616 4.54611 0.20544
0.09692 4.54284 0.20345
0.09768 4.29335 0.19787
0.09844 4.27466 0.19856
0.09920 4.20560 0.19581
0.09996 4.06252 0.19769
0.10072 3.89914 0.19536
0.10148 3.47320 0.18614
0.10224 3.70338 0.18362
0.10300 3.29592 0.18255
0.10376 3.23176 0.18022
0.10452 2.96500 0.17658
0.10528 3.00673 0.17629
0.10604 2.93454 0.17387
0.10680 2.94793 0.17043
0.10756 2.58398 0.16849
0.10832 2.37706 0.16954
0.10908 2.18122 0.16942
0.10984 2.23548 0.17067
0.11060 2.09972 0.16920
0.11136 2.02258 0.16471
0.11212 2.08877 0.16511
0.11288 1.91292 0.15880
0.11364 1.71986 0.16103
0.11440 1.68759 0.15929
0.11516 1.59868 0.15852
0.11592 1.35925 0.15828
0.11668 1.43617 0.15375
0.11744 1.28071 0.15599
0.11820 1.31394 0.15292
0.11896 1.18201 0.15300
0.11972 0.97907 0.15294
0.12048 1.03282 0.15108
0.12124 0.93467 0.14718
0.12200 0.77558 0.14859
0.12276 0.69268 0.14695
0.12352 0.91736 0.14841
0.12428 0.66011 0.14637
0.12504 0.69255 0.14732
0.12580 0.62612 0.14250
0.12656 0.50106 0.14145
0.12732 0.75834 0.14020
0.12808 0.61120 0.14131
0.12884 0.45274 0.14214
0.12960 0.33510 0.13779
0.13036 0.43044 0.13858
0.13112 0.49810 0.13666
0.13188 0.40916 0.13601
0.13264 0.26994 0.13403
0.13340 0.44434 0.13442
0.13416 0.20130 0.13324
0.13492 0.25989 0.13385
0.13568 0.30225 0.13365
0.13644 0.35745 0.13160
0.13720 -0.01258 0.13250
0.13796 0.22649 0.13162
0.13873 0.17888 0.13007
0.13949 0.05301 0.12910
0.14025 0.15591 0.12972
0.14101 0.20971 0.13053
0.14177 0.03102 0.13003
0.14253 0.21216 0.12718
0.14329 0.23418 0.12813
0.14405 0.02602 0.12544
0.14481 0.13207 0.12800
0.14557 0.05487 0.12594
0.14633 0.06118 0.12509
0.14709 0.10402 0.12416
0.14785 0.12104 0.12687
0.14861 0.14990 0.12309
0.14937 0.10520 0.12499
0.15013 0.28911 0.12455
0.15089 0.13789 0.12473
0.15165 0.07818 0.12390
0.15241 0.07533 0.12335
0.15317 0.14738 0.12368
0.15393 0.28851 0.12127
0.15469 0.06432 0.12218
0.15545 0.11786 0.12188
0.15621 0.15095 0.12184
0.15697 0.24629 0.12032
0.15773 0.16533 0.12080
0.15849 0.21644 0.12018
0.15925 0.33068 0.12062
0.16001 0.35296 0.11935
0.16077 0.25042 0.11965
0.16153 0.18354 0.11977
0.16229 0.33074 0.11965
0.16305 0.30581 0.11646
0.16381 0.31086 0.11801
0.16457 0.22572 0.11684
0.16533 0.39689 0.11809
0.16609 0.36055 0.11627
0.16685 0.24113 0.11538
0.16761 0.46073 0.11451
0.16837 0.30279 0.11597
0.16913 0.49084 0.11617
0.16989 0.31501 0.11583
0.17065 0.47744 0.11348
0.17141 0.35565 0.11375
0.17217 0.27538 0.11405
0.17293 0.31896 0.11607
0.17369 0.33806 0.11708
0.17445 0.40849 0.11734
0.17521 0.54696 0.11639
0.17597 0.40569 0.11866
0.17673 0.37132 0.11710
0.17749 0.42517 0.11787
0.17825 0.32348 0.11862
0.17901 0.35437 0.12113
0.17977 0.49787 0.12038
0.18053 0.49619 0.12074
0.18129 0.41474 0.12113
0.18205 0.41476 0.12366
0.18281 0.27524 0.12297
0.18357 0.50808 0.12319
0.18433 0.57827 0.12416
0.18509 0.45880 0.12279
0.18585 0.37493 0.12572
0.18661 0.61397 0.12726
0.18737 0.51195 0.12659
0.18813 0.32127 0.12713
0.18889 0.30404 0.12679
0.18965 0.42084 0.12626
0.19041 0.43759 0.12736
0.19117 0.63265 0.12687
0.19193 0.69346 0.12732
0.19269 0.38898 0.12810
0.19345 0.42215 0.12618
0.19421 0.38752 0.12932
0.19497 0.46813 0.12766
0.19573 0.50561 0.12825
0.19649 0.43912 0.12748
0.19725 0.57938 0.13033
0.19801 0.54800 0.12790
0.19877 0.35947 0.12992
0.19953 0.52991 0.12873
0.20029 0.42925 0.13191
0.20105 0.58052 0.12934
0.20181 0.51977 0.12920
0.20257 0.37546 0.12883
0.20333 0.25387 0.12845
0.20409 0.41479 0.12983
0.20485 0.26838 0.12817
0.20561 0.41832 0.12780
0.20637 0.49110 0.12734
0.20713 0.46991 0.13146
0.20789 0.46340 0.13257
0.20865 0.33814 0.12952
0.20941 0.62837 0.12993
0.21017 0.39365 0.12954
0.21093 0.47270 0.12976
0.21169 0.38732 0.13057
0.21245 0.49516 0.12718
0.21321 0.55134 0.12857
0.21397 0.58227 0.12748
0.21473 0.38762 0.13005
0.21549 0.31467 0.12701
0.21625 0.39147 0.13082
0.21701 0.40783 0.12999
0.21777 0.24739 0.12857
0.21853 0.27633 0.12614
0.21929 0.41100 0.12815
0.22005 0.30024 0.12718
0.22081 0.42964 0.12622
0.22157 0.24074 0.12414
0.22233 0.27369 0.12546
0.22309 0.40084 0.12641
0.22385 0.25244 0.12649
0.22461 0.42310 0.12582
0.22537 0.13307 0.12352
0.22613 0.22206 0.12491
0.22689 0.29511 0.12360
0.22765 0.33474 0.12412
0.22841 0.28051 0.12080
0.22917 0.29777 0.12220
0.22993 0.26812 0.12044
0.23069 0.20949 0.11925
0.23145 0.29705 0.11923
0.23221 0.37362 0.11919
0.23297 0.20883 0.12202
0.23373 0.22279 0.12024
0.23449 0.22078 0.11870
0.23525 0.31567 0.11789
0.23601 0.11353 0.11828
0.23677 0.12891 0.11682
0.23753 0.39180 0.11866
0.23829 0.15382 0.11545
0.23905 0.28497 0.11459
0.23981 0.25653 0.11597
0.24057 0.25770 0.11506
0.24133 0.09473 0.11449
0.24209 0.35203 0.11569
0.24285 0.22911 0.11356
0.24361 0.17427 0.11553
0.24437 0.25647 0.11364
0.24513 0.31972 0.11239
0.24589 0.16846 0.11275
0.24665 0.17923 0.11094
0.24741 0.15605 0.11358
0.24817 0.18586 0.11152
0.24893 0.01863 0.11306
0.24969 0.14543 0.11146
0.25045 0.18248 0.11182
0.25121 0.08205 0.10994
0.25197 0.23026 0.10982
0.25273 0.10853 0.11213
0.25349 0.08065 0.10754
0.25425 0.17426 0.10863
0.25501 0.24021 0.10897
0.25577 0.23763 0.10626
0.25653 0.36618 0.10786
0.25729 0.05458 0.10867
0.25805 0.06118 0.10754
0.25881 0.12854 0.10816
0.25957 0.18605 0.10683
0.26033 0.02590 0.10531
0.26109 0.17806 0.10499
0.26185 0.17513 0.10707
0.26261 0.13090 0.10578
0.26337 0.17324 0.10535
0.26413 0.15153 0.10351
0.26489 0.18843 0.10404
0.26565 0.13308 0.10436
0.26641 -0.00657 0.10380
0.26717 0.14102 0.10444
0.26793 0.18008 0.10499
0.26869 -0.01453 0.10315
0.26945 0.08689 0.10373
0.27021 0.09885 0.10325
0.27097 0.29339 0.10365
0.27172 0.21747 0.10232
0.27248 0.19515 0.10258
0.27324 0.06507 0.10167
0.27400 0.22254 0.10141
0.27476 0.07000 0.10212
0.27552 0.07921 0.10076
0.27628 0.10713 0.10220
0.27704 0.23337 0.10155
0.27780 0.05431 0.10105
0.27856 0.10486 0.10084
0.27932 0.09931 0.09995
0.28008 0.27244 0.10005
0.28084 0.14277 0.09995
0.28160 0.14102 0.09997
0.28236 0.07557 0.09989
0.28312 0.13240 0.09868
0.28388 0.10114 0.09949
0.28464 0.25427 0.09791
0.28540 0.05815 0.09799
0.28616 0.00291 0.09918
0.28692 -0.01166 0.09852
0.28768 0.13977 0.09858
0.28844 0.21035 0.09738
0.28920 -0.02262 0.09927
0.28996 0.15281 0.09846
0.29072 0.15467 0.10048
0.29148 0.07982 0.09977
0.29224 0.07191 0.09927
0.29300 0.27441 0.09900
0.29376 0.06074 0.09906
0.29452 0.07717 0.10011
0.29528 0.20277 0.10040
0.29604 0.22551 0.10088
0.29680 0.12214 0.10028
0.29756 0.11034 0.09997
0.29832 0.14609 0.10068
0.29908 0.05411 0.10007
0.29984 0.12762 0.09888
0.30060 0.06215 0.10001
0.30136 0.23719 0.10003
0.30212 0.22042 0.09896
0.30288 0.14251 0.09888
0.30364 0.09509 0.09866
0.30440 0.16563 0.09862
0.30516 0.13920 0.09896
0.30592 0.12367 0.09809
0.30668 0.24413 0.09975
0.30744 0.18055 0.09844
0.30820 0.17739 0.09912
0.30896 0.11861 0.09965
0.30972 0.09468 0.09975
0.31048 0.14788 0.10104
0.31124 0.19932 0.10147
0.31200 0.11523 0.10034
0.31276 0.14535 0.09973
0.31352 0.04848 0.10058
0.31428 0.18484 0.10123
0.31504 0.20456 0.10080
0.31580 0.08570 0.10367
0.31656 0.12421 0.10497
0.31732 -0.04447 0.10493
0.31808 0.16027 0.10254
0.31883 0.18161 0.10382
0.31959 0.11733 0.10491
0.32035 0.14377 0.10479
0.32111 0.09660 0.10282
0.32187 0.01254 0.10426
0.32263 0.24519 0.10541
0.32339 0.17791 0.10638
0.32415 -0.08333 0.10554
0.32491 0.19208 0.10614
0.32567 0.15444 0.10655
0.32643 0.12650 0.10578
0.32719 0.08998 0.10701
0.32795 0.07982 0.10683
0.32871 0.09353 0.10592
0.32947 0.25062 0.10693
0.33023 0.11346 0.10744
0.33099 0.15139 0.10725
0.33175 0.09286 0.10833
0.33251 0.07964 0.10580
0.33327 0.15223 0.10647
0.33403 0.06703 0.10738
0.33479 0.17350 0.10739
0.33555 0.16107 0.10918
0.33631 0.06919 0.10932
0.33707 0.08863 0.10893
0.33783 0.10858 0.10798
0.33859 0.16223 0.10877
0.33935 0.15650 0.10752
0.34011 0.05631 0.10863
0.34087 0.13078 0.10990
0.34163 0.02286 0.11037
0.34239 0.28056 0.10994
0.34315 0.12540 0.10887
0.34391 0.06564 0.11055
0.34467 -0.00649 0.10822
0.34543 0.07693 0.10942
0.34619 0.13784 0.10962
0.34695 0.21436 0.10944
0.34771 0.13252 0.11102
0.34847 0.15100 0.11128
0.34922 0.15136 0.10956
0.34998 0.07168 0.11178
0.35074 0.06872 0.10907
0.35150 0.08158 0.10754
0.35226 0.15307 0.10574
0.35302 0.06159 0.10493
0.35378 0.14986 0.10430
0.35454 0.08955 0.10408
0.35530 0.07504 0.10541
0.35606 0.15295 0.10620
0.35682 0.17982 0.10667
0.35758 0.23089 0.10574
0.35834 0.13808 0.10661
0.35910 0.09609 0.10584
0.35986 0.10578 0.10598
0.36062 0.10064 0.10634
0.36138 0.06125 0.10756
0.36214 0.12542 0.10725
0.36290 0.15116 0.10705
0.36366 0.00333 0.10479
0.36442 0.11951 0.10622
0.36518 0.21043 0.10693
0.36594 0.06225 0.10766
0.36670 -0.10883 0.10776
0.36746 0.13592 0.10820
0.36822 0.10074 0.11118
0.36898 0.03739 0.10926
0.36974 0.05148 0.11079
0.37050 0.21532 0.10968
0.37126 0.25770 0.11025
0.37202 0.20746 0.11104
0.37277 0.17025 0.11458
0.37353 0.12728 0.11322
0.37429 0.09926 0.11124
0.37505 0.09044 0.11306
0.37581 0.00676 0.11607
0.37657 0.05897 0.11747
0.37733 0.02566 0.11589
0.37809 0.05661 0.11696
0.37885 0.05542 0.11985
0.37961 0.11170 0.11733
0.38037 0.12921 0.11888
0.38113 0.09437 0.11961
0.38189 -0.06261 0.12131
0.38265 0.04013 0.12242
0.38341 -0.04993 0.12574
0.38417 0.07530 0.12461
0.38493 0.12872 0.12392
0.38569 -0.11608 0.12453
0.38645 0.16897 0.12459
0.38721 0.10306 0.12651
0.38797 -0.01230 0.12718
0.38873 0.21033 0.12699
0.38949 0.06735 0.14622
0.39025 -0.04465 0.13203
0.39101 0.10189 0.13051
0.39177 0.17488 0.13375
0.39252 0.04909 0.13419
0.39328 0.22828 0.13381
0.39404 0.11319 0.13488
0.39480 0.01181 0.13876
0.39556 0.11333 0.13632
0.39632 0.01675 0.13605
0.39708 0.14825 0.13719
0.39784 -0.05174 0.14160
0.39860 0.01142 0.14265
0.39936 0.08227 0.14212
0.40012 0.10666 0.14390
0.40088 0.12755 0.14279
0.40164 0.03312 0.14156
0.40240 -0.00522 0.14374
0.40316 -0.05785 0.14376
0.40392 0.07511 0.14760
0.40468 0.21815 0.30682
0.40544 -0.09063 0.14965
0.40620 -0.00967 0.15056
0.40696 0.15867 0.15143
0.40772 -0.09263 0.14805
0.40848 0.10290 0.15234
0.40924 0.14745 0.15355
0.40999 0.21132 0.15314
0.41075 0.13201 0.15130
0.41151 0.10252 0.15363
0.41227 0.13783 0.15440
0.41303 0.18242 0.15205
0.41379 0.06459 0.15246
0.41455 0.25443 0.15589
0.41531 0.17145 0.15642
0.41607 0.13248 0.15474
0.41683 -0.03545 0.15446
0.41759 0.11265 0.15844
0.41835 0.12085 0.15529
0.41911 0.04144 0.15943
0.41987 -0.13108 0.15877
0.42063 0.11004 0.15905
0.42139 0.16219 0.16233
0.42215 0.20107 0.16119
0.42291 0.28181 0.16718
0.42367 0.19850 0.16172
0.42443 0.19584 0.16435
0.42519 0.04127 0.17048
0.42594 0.13521 0.16942
0.42670 0.01706 0.17436
0.42746 0.11791 0.17594
0.42822 0.11326 0.17693
0.42898 0.04234 0.17907
0.42974 0.15150 0.17849
0.43050 0.19954 0.17732
0.43126 0.03913 0.18561
0.43202 0.24076 0.18902
0.43278 0.11863 0.18678
0.43354 0.19274 0.18921
0.43430 0.19509 0.18498
0.43506 0.10925 0.19183
