# Supplementary material for: De novo design of proteins housing excitonically coupled chlorophyll special pairs
Source: Nat Chem Biol. 2024 Jun 3;20(7):906–15. doi: 10.1038/s41589-024-01626-0 (PMC11213709; doi:10.1038/s41589-024-01626-0)
Supplement: Supplementary file 5 — Raw SAXS data for SP1, SP2 and SP3 apo proteins. [file 41589_2024_1626_MOESM5_ESM.zip › SAXS_data_Fig2/SP2_193uM/Buffer1/SP2_193uM_snap_00023.sub.1.dat]

0.01026 32.91910 7.48353
0.01102 30.52774 5.18990
0.01178 34.72873 3.43569
0.01254 35.51852 2.38385
0.01330 33.28016 1.86810
0.01406 33.04250 1.64853
0.01482 32.85144 1.55026
0.01558 33.79083 1.38301
0.01634 33.31639 1.25737
0.01710 31.58958 1.18223
0.01786 31.58611 1.09056
0.01862 31.06956 1.01064
0.01938 32.16103 0.98226
0.02014 31.54369 0.90225
0.02090 31.61752 0.82987
0.02166 31.71302 0.79276
0.02242 31.38806 0.77398
0.02318 31.09465 0.76657
0.02395 30.91202 0.67207
0.02471 30.02355 0.69992
0.02547 30.35469 0.64028
0.02623 29.90934 0.63962
0.02699 30.02208 0.61364
0.02775 29.40607 0.58849
0.02851 29.37351 0.57969
0.02927 29.46558 0.56112
0.03003 28.44423 0.54294
0.03079 28.99828 0.52654
0.03155 28.02459 0.50857
0.03231 28.37470 0.50843
0.03307 28.01114 0.49510
0.03383 27.68191 0.49106
0.03459 27.35262 0.46957
0.03535 27.22663 0.46419
0.03611 27.72003 0.45414
0.03687 26.22947 0.45145
0.03763 25.91531 0.42479
0.03839 25.74680 0.43373
0.03915 26.15128 0.43092
0.03991 25.58701 0.40145
0.04067 25.20053 0.42499
0.04143 25.10980 0.39950
0.04219 24.75730 0.39244
0.04295 24.14051 0.38850
0.04371 23.79707 0.39010
0.04447 24.27605 0.39135
0.04523 23.25221 0.37606
0.04599 23.26522 0.36504
0.04675 22.76154 0.35970
0.04751 22.68515 0.35856
0.04827 22.52767 0.34811
0.04903 21.75283 0.34259
0.04979 21.54625 0.34448
0.05055 21.38375 0.33316
0.05131 21.12978 0.33433
0.05207 20.99951 0.33312
0.05283 20.42201 0.32750
0.05359 20.07612 0.31967
0.05435 19.88796 0.30790
0.05511 18.90240 0.31898
0.05587 18.93375 0.30549
0.05663 18.87505 0.29698
0.05739 18.47235 0.29789
0.05815 18.21697 0.29665
0.05891 17.51589 0.29421
0.05967 17.55608 0.29481
0.06043 16.76856 0.29069
0.06119 16.69593 0.28907
0.06195 16.35142 0.28177
0.06271 16.12349 0.28300
0.06347 15.70962 0.28100
0.06423 15.50507 0.26761
0.06499 14.90229 0.26688
0.06575 14.68865 0.25925
0.06651 14.36855 0.26425
0.06727 14.34559 0.25816
0.06803 14.00257 0.25365
0.06879 13.85125 0.25084
0.06955 13.13993 0.24849
0.07031 13.18664 0.24777
0.07107 12.54390 0.24850
0.07183 12.55726 0.23751
0.07259 12.18772 0.24273
0.07335 11.63879 0.23794
0.07412 11.57895 0.23828
0.07488 11.61235 0.23420
0.07564 10.81782 0.22973
0.07640 10.72085 0.22950
0.07716 10.37308 0.22285
0.07792 9.96262 0.21425
0.07868 9.81871 0.22073
0.07944 9.67861 0.21789
0.08020 9.12757 0.21508
0.08096 8.68636 0.21589
0.08172 8.60832 0.21009
0.08248 8.41819 0.20750
0.08324 8.33969 0.20843
0.08400 7.77479 0.20807
0.08476 7.50060 0.21280
0.08552 7.18725 0.21096
0.08628 7.29951 0.20647
0.08704 7.25959 0.21209
0.08780 7.08166 0.20518
0.08856 6.39589 0.20825
0.08932 6.56045 0.20758
0.09008 6.08195 0.21509
0.09084 5.82614 0.21482
0.09160 5.60350 0.20922
0.09236 5.79166 0.21614
0.09312 5.56943 0.21482
0.09388 5.00017 0.21272
0.09464 5.06276 0.21222
0.09540 4.89281 0.20659
0.09616 4.77070 0.20500
0.09692 4.37210 0.20305
0.09768 4.48755 0.19684
0.09844 4.41645 0.19616
0.09920 4.01511 0.19197
0.09996 3.91147 0.19053
0.10072 3.78346 0.19618
0.10148 3.54616 0.19262
0.10224 3.43975 0.18467
0.10300 3.36954 0.18295
0.10376 3.18980 0.18006
0.10452 2.94302 0.17872
0.10528 2.85162 0.17456
0.10604 2.79167 0.17413
0.10680 2.63890 0.17334
0.10756 2.66507 0.16934
0.10832 2.42574 0.17021
0.10908 2.43341 0.16917
0.10984 2.02969 0.16703
0.11060 2.20719 0.16796
0.11136 2.31026 0.16430
0.11212 1.80919 0.16438
0.11288 1.74552 0.16315
0.11364 1.61282 0.16064
0.11440 1.50821 0.15945
0.11516 1.61309 0.16015
0.11592 1.34745 0.15635
0.11668 1.28781 0.15726
0.11744 1.36892 0.15554
0.11820 1.38102 0.15174
0.11896 1.10931 0.15170
0.11972 1.00790 0.14802
0.12048 1.12125 0.14858
0.12124 0.87095 0.15127
0.12200 0.83403 0.15198
0.12276 0.90707 0.14638
0.12352 0.75921 0.14452
0.12428 0.78098 0.14747
0.12504 0.56284 0.14377
0.12580 0.40896 0.14359
0.12656 0.53352 0.14153
0.12732 0.47320 0.14156
0.12808 0.47439 0.14007
0.12884 0.64295 0.13980
0.12960 0.59669 0.13898
0.13036 0.24345 0.13819
0.13112 0.44190 0.13489
0.13188 0.36943 0.13752
0.13264 0.33569 0.13833
0.13340 0.18752 0.13598
0.13416 0.46553 0.13196
0.13492 0.24126 0.13479
0.13568 0.22333 0.13273
0.13644 0.18254 0.12941
0.13720 0.30098 0.13188
0.13796 0.26121 0.12971
0.13873 0.19950 0.13004
0.13949 0.12354 0.13058
0.14025 0.05657 0.13018
0.14101 0.24456 0.12813
0.14177 0.15484 0.12704
0.14253 0.01875 0.12674
0.14329 0.04992 0.12874
0.14405 0.01513 0.12720
0.14481 0.09449 0.12682
0.14557 -0.05397 0.12510
0.14633 0.27065 0.12510
0.14709 0.14253 0.12575
0.14785 0.03614 0.12370
0.14861 0.16365 0.12504
0.14937 0.09758 0.12514
0.15013 0.10176 0.12609
0.15089 0.06427 0.12360
0.15165 0.13946 0.12322
0.15241 0.28628 0.12322
0.15317 0.14786 0.12128
0.15393 0.19244 0.12336
0.15469 0.32887 0.12020
0.15545 0.12609 0.12111
0.15621 0.13155 0.12047
0.15697 0.06110 0.12095
0.15773 0.13570 0.11998
0.15849 0.24788 0.11982
0.15925 0.23911 0.11923
0.16001 0.26966 0.11814
0.16077 0.09237 0.11765
0.16153 0.24937 0.11909
0.16229 0.20878 0.11616
0.16305 0.31197 0.11600
0.16381 0.29874 0.11638
0.16457 0.29641 0.11650
0.16533 0.30687 0.11664
0.16609 0.18122 0.11824
0.16685 0.43028 0.11626
0.16761 0.30988 0.11504
0.16837 0.40481 0.11737
0.16913 0.43455 0.11513
0.16989 0.40201 0.11209
0.17065 0.22496 0.11515
0.17141 0.35681 0.11322
0.17217 0.24955 0.11371
0.17293 0.50219 0.11715
0.17369 0.34619 0.11796
0.17445 0.38260 0.11581
0.17521 0.39059 0.11794
0.17597 0.41128 0.11808
0.17673 0.45134 0.11753
0.17749 0.48399 0.11850
0.17825 0.38630 0.11943
0.17901 0.44576 0.12148
0.17977 0.43321 0.12049
0.18053 0.37179 0.12277
0.18129 0.43335 0.12164
0.18205 0.47249 0.12465
0.18281 0.63609 0.12641
0.18357 0.36895 0.12453
0.18433 0.38042 0.12223
0.18509 0.36518 0.12389
0.18585 0.54028 0.12459
0.18661 0.45567 0.12795
0.18737 0.49143 0.12478
0.18813 0.33792 0.12419
0.18889 0.65211 0.12748
0.18965 0.50522 0.12429
0.19041 0.39564 0.12468
0.19117 0.54202 0.12520
0.19193 0.43697 0.12651
0.19269 0.51919 0.13010
0.19345 0.41483 0.12704
0.19421 0.56036 0.13050
0.19497 0.51576 0.12755
0.19573 0.51778 0.12979
0.19649 0.47117 0.12856
0.19725 0.39862 0.12825
0.19801 0.56276 0.12838
0.19877 0.59283 0.12884
0.19953 0.41845 0.12643
0.20029 0.50933 0.13052
0.20105 0.42019 0.12676
0.20181 0.48571 0.12967
0.20257 0.52832 0.12900
0.20333 0.39140 0.12741
0.20409 0.44035 0.12886
0.20485 0.57936 0.12965
0.20561 0.51861 0.13141
0.20637 0.41012 0.12868
0.20713 0.31799 0.12931
0.20789 0.53330 0.13046
0.20865 0.37815 0.12917
0.20941 0.45771 0.12949
0.21017 0.22919 0.13115
0.21093 0.48966 0.12821
0.21169 0.29286 0.12686
0.21245 0.33278 0.12560
0.21321 0.45552 0.12827
0.21397 0.30289 0.13072
0.21473 0.53263 0.12682
0.21549 0.18556 0.12894
0.21625 0.39527 0.12902
0.21701 0.27129 0.12995
0.21777 0.37819 0.12864
0.21853 0.40233 0.12607
0.21929 0.18708 0.12769
0.22005 0.32633 0.12736
0.22081 0.28098 0.12548
0.22157 0.22383 0.12627
0.22233 0.34716 0.12680
0.22309 0.33942 0.12471
0.22385 0.25178 0.12718
0.22461 0.20875 0.12568
0.22537 0.29676 0.12579
0.22613 0.16281 0.12204
0.22689 0.18537 0.12358
0.22765 0.27684 0.12188
0.22841 0.20152 0.12198
0.22917 0.25121 0.12055
0.22993 0.30197 0.12217
0.23069 0.20589 0.12117
0.23145 0.30259 0.11921
0.23221 0.36621 0.11897
0.23297 0.10303 0.11919
0.23373 0.26959 0.11786
0.23449 0.25831 0.11717
0.23525 0.24480 0.11911
0.23601 0.03027 0.11747
0.23677 0.22586 0.11947
0.23753 0.22512 0.11770
0.23829 0.29467 0.11810
0.23905 0.42623 0.11638
0.23981 0.18174 0.11670
0.24057 0.21544 0.11523
0.24133 0.21386 0.11602
0.24209 0.31662 0.11717
0.24285 0.21443 0.11426
0.24361 0.29586 0.11523
0.24437 0.18876 0.11337
0.24513 0.10941 0.11472
0.24589 0.01470 0.11529
0.24665 0.09057 0.11367
0.24741 0.22748 0.11001
0.24817 0.07112 0.11011
0.24893 0.20626 0.11092
0.24969 0.18521 0.11221
0.25045 0.17847 0.11086
0.25121 0.31619 0.11023
0.25197 0.16717 0.11041
0.25273 0.05959 0.11047
0.25349 0.19601 0.10991
0.25425 0.08759 0.10983
0.25501 0.24406 0.10792
0.25577 0.10136 0.10778
0.25653 0.09439 0.10608
0.25729 0.04377 0.10738
0.25805 -0.00708 0.10683
0.25881 0.20048 0.10851
0.25957 0.09562 0.10705
0.26033 -0.02061 0.10631
0.26109 0.08586 0.10471
0.26185 -0.03439 0.10699
0.26261 0.07914 0.10574
0.26337 0.13481 0.10578
0.26413 0.07274 0.10343
0.26489 0.19254 0.10471
0.26565 0.02953 0.10459
0.26641 0.08014 0.10457
0.26717 0.20544 0.10463
0.26793 0.06820 0.10311
0.26869 0.12445 0.10258
0.26945 0.06455 0.10238
0.27021 0.10472 0.10155
0.27097 0.12002 0.10254
0.27172 0.04743 0.10224
0.27248 0.16084 0.10252
0.27324 0.10529 0.10066
0.27400 0.20690 0.10206
0.27476 0.04378 0.10180
0.27552 0.18486 0.10182
0.27628 0.09230 0.10052
0.27704 0.00697 0.09987
0.27780 0.09219 0.10111
0.27856 0.28230 0.10050
0.27932 0.12038 0.10099
0.28008 0.13697 0.10088
0.28084 0.08097 0.09862
0.28160 0.01457 0.09876
0.28236 0.20140 0.09904
0.28312 0.04431 0.09880
0.28388 0.06350 0.09933
0.28464 0.18918 0.09925
0.28540 0.12173 0.09854
0.28616 0.04301 0.09919
0.28692 0.13270 0.09933
0.28768 0.13156 0.09965
0.28844 0.15221 0.09951
0.28920 0.26319 0.09975
0.28996 0.27964 0.09985
0.29072 0.21785 0.09981
0.29148 0.19549 0.09916
0.29224 0.10214 0.10016
0.29300 0.12879 0.09971
0.29376 0.15545 0.09900
0.29452 0.18642 0.09916
0.29528 0.08078 0.10003
0.29604 0.14897 0.10005
0.29680 0.14646 0.09902
0.29756 0.16661 0.10139
0.29832 0.05882 0.09981
0.29908 0.16116 0.09993
0.29984 0.05207 0.10048
0.30060 0.02508 0.09937
0.30136 0.05753 0.09870
0.30212 0.13384 0.09999
0.30288 0.14427 0.09848
0.30364 0.04551 0.09937
0.30440 0.13888 0.09785
0.30516 0.13846 0.09745
0.30592 0.07273 0.09795
0.30668 0.10882 0.09937
0.30744 0.08025 0.09959
0.30820 0.17556 0.09846
0.30896 0.17048 0.10014
0.30972 0.23438 0.10159
0.31048 0.01292 0.10034
0.31124 0.11264 0.10003
0.31200 0.12682 0.10024
0.31276 0.10883 0.10040
0.31352 0.08506 0.09961
0.31428 0.15314 0.10088
0.31504 0.17877 0.10303
0.31580 0.06533 0.10252
0.31656 0.09614 0.10540
0.31732 0.07787 0.10287
0.31808 0.14138 0.10281
0.31883 0.17828 0.10570
0.31959 -0.00141 0.10349
0.32035 0.08448 0.10430
0.32111 0.13307 0.10398
0.32187 0.18542 0.10519
0.32263 0.10420 0.10578
0.32339 0.20474 0.10633
0.32415 0.17939 0.10491
0.32491 0.02523 0.10764
0.32567 0.20880 0.10554
0.32643 -0.03906 0.10697
0.32719 0.01447 0.10758
0.32795 0.21691 0.10449
0.32871 0.16354 0.10546
0.32947 0.22695 0.10637
0.33023 0.05309 0.10657
0.33099 0.15634 0.10608
0.33175 0.14074 0.10714
0.33251 0.18049 0.10637
0.33327 0.22337 0.10865
0.33403 0.06134 0.10718
0.33479 0.14840 0.10843
0.33555 0.05890 0.10797
0.33631 0.10670 0.10936
0.33707 0.13345 0.10887
0.33783 0.09158 0.10738
0.33859 0.02448 0.10863
0.33935 0.00417 0.10952
0.34011 0.04148 0.10867
0.34087 0.05265 0.10839
0.34163 0.12757 0.11037
0.34239 0.12027 0.10875
0.34315 0.14547 0.10997
0.34391 0.07738 0.10851
0.34467 0.10103 0.10962
0.34543 0.14273 0.10974
0.34619 0.14866 0.10985
0.34695 0.14935 0.10900
0.34771 0.11289 0.11043
0.34847 0.07345 0.11078
0.34922 0.13285 0.10867
0.34998 0.01212 0.11047
0.35074 0.12712 0.10817
0.35150 0.08738 0.10784
0.35226 0.13884 0.10685
0.35302 0.20844 0.10675
0.35378 -0.00908 0.10467
0.35454 -0.03759 0.10388
0.35530 0.04854 0.10485
0.35606 0.03180 0.10584
0.35682 0.02618 0.10608
0.35758 0.01598 0.10687
0.35834 0.09770 0.10661
0.35910 0.13125 0.10754
0.35986 0.28684 0.10576
0.36062 0.12074 0.10598
0.36138 0.01205 0.10465
0.36214 0.03662 0.10602
0.36290 0.00792 0.10596
0.36366 0.17196 0.10675
0.36442 0.23522 0.10762
0.36518 0.17107 0.10635
0.36594 0.04606 0.10675
0.36670 0.17798 0.10786
0.36746 0.28260 0.10972
0.36822 0.16872 0.10995
0.36898 0.04535 0.10976
0.36974 0.13272 0.11171
0.37050 0.06224 0.11100
0.37126 0.03915 0.11181
0.37202 0.10664 0.11084
0.37277 0.04006 0.11341
0.37353 0.16445 0.11201
0.37429 0.12482 0.11326
0.37505 0.19004 0.11300
0.37581 0.16198 0.11693
0.37657 0.09065 0.11595
0.37733 -0.01165 0.11679
0.37809 0.14875 0.11589
0.37885 0.00852 0.11929
0.37961 -0.00213 0.11931
0.38037 0.01406 0.11905
0.38113 0.01113 0.12000
0.38189 0.06452 0.12271
0.38265 0.12227 0.12164
0.38341 0.15199 0.12417
0.38417 0.07340 0.12332
0.38493 0.10377 0.12470
0.38569 0.16181 0.12214
0.38645 0.18037 0.12447
0.38721 0.11745 0.12819
0.38797 0.21646 0.12597
0.38873 0.05043 0.12708
0.38949 0.15620 0.14701
0.39025 0.18377 0.13182
0.39101 0.04803 0.13268
0.39177 0.15799 0.13198
0.39252 -0.02049 0.13580
0.39328 0.00720 0.12908
0.39404 0.17694 0.13720
0.39480 0.20253 0.13574
0.39556 0.04703 0.13665
0.39632 0.07832 0.13532
0.39708 0.09466 0.13902
0.39784 0.02491 0.13746
0.39860 0.28736 0.14021
0.39936 -0.08373 0.14138
0.40012 0.00324 0.13837
0.40088 0.07087 0.14179
0.40164 -0.01482 0.14217
0.40240 -0.01125 0.14185
0.40316 -0.00704 0.14589
0.40392 0.20330 0.14575
0.40468 -0.02771 0.29420
0.40544 -0.07324 0.14915
0.40620 0.07129 0.14749
0.40696 0.33343 0.14788
0.40772 0.12056 0.15326
0.40848 0.21849 0.15111
0.40924 0.11448 0.14982
0.40999 0.09000 0.15116
0.41075 0.18632 0.15160
0.41151 0.06401 0.15374
0.41227 -0.00827 0.15611
0.41303 0.11309 0.15496
0.41379 0.00892 0.15334
0.41455 0.29477 0.15190
0.41531 0.20684 0.15631
0.41607 0.10908 0.15668
0.41683 0.07502 0.15516
0.41759 0.14321 0.15656
0.41835 0.15697 0.15757
0.41911 0.24350 0.15467
0.41987 0.32798 0.15514
0.42063 0.16760 0.15949
0.42139 -0.25869 0.16384
0.42215 0.27916 0.16683
0.42291 0.02496 0.16481
0.42367 0.14429 0.16406
0.42443 0.15026 0.16677
0.42519 0.25435 0.17159
0.42594 -0.03572 0.16991
0.42670 -0.19756 0.17438
0.42746 0.04587 0.17590
0.42822 0.11139 0.17956
0.42898 0.13175 0.17510
0.42974 0.16073 0.17806
0.43050 0.18896 0.18542
0.43126 -0.06372 0.17768
0.43202 0.28560 0.18476
0.43278 -0.07060 0.18722
0.43354 0.05403 0.19264
0.43430 0.17682 0.19200
0.43506 -0.00647 0.19081
