# Supplementary material for: De novo design of proteins housing excitonically coupled chlorophyll special pairs
Source: Nat Chem Biol. 2024 Jun 3;20(7):906–15. doi: 10.1038/s41589-024-01626-0 (PMC11213709; doi:10.1038/s41589-024-01626-0)
Supplement: Supplementary file 5 — Raw SAXS data for SP1, SP2 and SP3 apo proteins. [file 41589_2024_1626_MOESM5_ESM.zip › SAXS_data_Fig2/SP2_193uM/Buffer1/SP2_193uM_snap_00022.sub.1.dat]

0.01026 31.27240 8.34214
0.01102 32.57971 5.11783
0.01178 31.43319 3.50337
0.01254 34.12561 2.56281
0.01330 34.48007 1.94583
0.01406 33.37232 1.63808
0.01482 33.03048 1.53001
0.01558 32.88841 1.33311
0.01634 32.54898 1.28405
0.01710 33.41992 1.18065
0.01786 31.83590 1.08435
0.01862 32.77315 1.02393
0.01938 30.90978 1.01048
0.02014 30.97629 0.87864
0.02090 31.51888 0.82600
0.02166 30.62238 0.81165
0.02242 29.95456 0.73532
0.02318 31.66179 0.68195
0.02395 30.37682 0.71007
0.02471 30.37787 0.65692
0.02547 29.58678 0.65047
0.02623 30.11762 0.63471
0.02699 29.51394 0.62077
0.02775 30.08162 0.58592
0.02851 29.37169 0.58953
0.02927 29.17575 0.56811
0.03003 28.99999 0.54521
0.03079 29.17225 0.50542
0.03155 28.09819 0.53147
0.03231 28.59999 0.50330
0.03307 27.94461 0.49881
0.03383 27.81195 0.47760
0.03459 27.11255 0.47585
0.03535 27.21433 0.46276
0.03611 26.71517 0.46224
0.03687 26.21102 0.45946
0.03763 26.06274 0.44573
0.03839 26.32421 0.42494
0.03915 25.91707 0.43102
0.03991 25.41922 0.41338
0.04067 24.93281 0.41958
0.04143 25.06151 0.42108
0.04219 24.31278 0.40178
0.04295 24.58127 0.38023
0.04371 23.80674 0.38911
0.04447 23.76577 0.37461
0.04523 23.08921 0.36399
0.04599 23.18827 0.36540
0.04675 22.70004 0.36091
0.04751 22.89397 0.35251
0.04827 22.29657 0.34840
0.04903 21.51654 0.34096
0.04979 21.98957 0.34086
0.05055 21.02511 0.33898
0.05131 20.93422 0.33738
0.05207 20.80065 0.32401
0.05283 20.18941 0.32366
0.05359 19.67140 0.32781
0.05435 19.58604 0.31480
0.05511 19.48877 0.31923
0.05587 19.23770 0.30414
0.05663 18.15128 0.31205
0.05739 18.11171 0.30295
0.05815 17.72953 0.29605
0.05891 17.90456 0.29663
0.05967 16.89158 0.29477
0.06043 16.91240 0.29076
0.06119 16.45620 0.29247
0.06195 16.22922 0.27586
0.06271 16.05744 0.28032
0.06347 15.93798 0.28182
0.06423 15.08426 0.27946
0.06499 14.75801 0.26592
0.06575 14.79426 0.26224
0.06651 14.54438 0.26153
0.06727 14.20901 0.26629
0.06803 13.87454 0.25409
0.06879 13.58596 0.25516
0.06955 13.15362 0.24903
0.07031 12.96748 0.24167
0.07107 12.68151 0.24613
0.07183 12.07217 0.24448
0.07259 11.99978 0.23826
0.07335 11.69759 0.23843
0.07412 11.34405 0.22949
0.07488 11.20381 0.23481
0.07564 10.92158 0.22512
0.07640 10.40084 0.22560
0.07716 10.41600 0.22734
0.07792 10.11718 0.22362
0.07868 9.67824 0.22431
0.07944 9.25545 0.21182
0.08020 9.25489 0.21623
0.08096 9.03086 0.21459
0.08172 8.59784 0.21146
0.08248 8.53550 0.20343
0.08324 8.30039 0.20958
0.08400 7.97442 0.20863
0.08476 7.90520 0.20784
0.08552 7.63455 0.20940
0.08628 7.39281 0.20525
0.08704 7.02428 0.20861
0.08780 6.60473 0.20331
0.08856 6.43807 0.20966
0.08932 6.24229 0.20999
0.09008 6.31402 0.21120
0.09084 6.23047 0.21549
0.09160 5.85769 0.21516
0.09236 5.46930 0.21774
0.09312 5.53656 0.21816
0.09388 5.30297 0.21276
0.09464 4.92252 0.21110
0.09540 4.75379 0.20883
0.09616 4.78307 0.20626
0.09692 4.44991 0.20068
0.09768 4.50186 0.19882
0.09844 4.09073 0.19677
0.09920 3.96447 0.19421
0.09996 3.85428 0.18848
0.10072 3.49194 0.19216
0.10148 3.46958 0.18549
0.10224 3.29366 0.18605
0.10300 3.15004 0.18043
0.10376 2.76139 0.17855
0.10452 2.89567 0.17652
0.10528 2.86891 0.17585
0.10604 2.71615 0.17322
0.10680 2.81582 0.16902
0.10756 2.53706 0.16865
0.10832 2.27655 0.17229
0.10908 2.35009 0.16871
0.10984 2.08828 0.16584
0.11060 2.08837 0.16979
0.11136 2.00058 0.16509
0.11212 1.87549 0.16467
0.11288 1.90054 0.16267
0.11364 1.55332 0.16408
0.11440 1.41427 0.15941
0.11516 1.55642 0.15570
0.11592 1.31640 0.15712
0.11668 1.53733 0.15977
0.11744 1.18302 0.15431
0.11820 1.43185 0.15253
0.11896 1.06291 0.15067
0.11972 1.09127 0.14917
0.12048 1.01511 0.15176
0.12124 0.85962 0.15026
0.12200 0.94937 0.15119
0.12276 0.92487 0.14670
0.12352 0.77067 0.14751
0.12428 0.72021 0.14508
0.12504 0.62335 0.14597
0.12580 0.64458 0.14417
0.12656 0.59281 0.14108
0.12732 0.52237 0.14152
0.12808 0.39248 0.14154
0.12884 0.49331 0.14029
0.12960 0.36407 0.14075
0.13036 0.28957 0.13901
0.13112 0.38035 0.13711
0.13188 0.34794 0.13600
0.13264 0.20249 0.13573
0.13340 0.23334 0.13531
0.13416 0.36183 0.13525
0.13492 0.24719 0.13296
0.13568 0.31739 0.13497
0.13644 0.20656 0.13177
0.13720 0.13538 0.13029
0.13796 0.20746 0.13187
0.13873 0.14154 0.12906
0.13949 0.28686 0.13021
0.14025 0.07975 0.13047
0.14101 0.27221 0.12728
0.14177 0.11302 0.12843
0.14253 0.13879 0.12549
0.14329 0.28298 0.12667
0.14405 0.32022 0.12752
0.14481 0.12190 0.12550
0.14557 0.18056 0.12655
0.14633 0.26238 0.12543
0.14709 0.17099 0.12651
0.14785 0.09182 0.12657
0.14861 0.05551 0.12440
0.14937 0.02325 0.12374
0.15013 0.02461 0.12293
0.15089 0.00957 0.12341
0.15165 0.12788 0.12321
0.15241 -0.03360 0.12084
0.15317 0.12323 0.12260
0.15393 0.21665 0.12204
0.15469 0.26707 0.12183
0.15545 0.21962 0.12046
0.15621 0.21984 0.11898
0.15697 0.30477 0.12019
0.15773 0.20243 0.11983
0.15849 0.14172 0.11995
0.15925 0.17198 0.11944
0.16001 0.10907 0.11953
0.16077 0.34867 0.11870
0.16153 0.18388 0.11760
0.16229 0.28525 0.11657
0.16305 0.33520 0.11813
0.16381 0.22907 0.11572
0.16457 0.24839 0.11520
0.16533 0.21913 0.11639
0.16609 0.11532 0.11507
0.16685 0.16291 0.11384
0.16761 0.17008 0.11588
0.16837 0.20343 0.11560
0.16913 0.24086 0.11732
0.16989 0.33083 0.11431
0.17065 0.43550 0.11346
0.17141 0.47172 0.11447
0.17217 0.31959 0.11552
0.17293 0.47111 0.11617
0.17369 0.28891 0.11762
0.17445 0.54417 0.11516
0.17521 0.38462 0.11773
0.17597 0.37944 0.11586
0.17673 0.45130 0.11570
0.17749 0.34650 0.11829
0.17825 0.43186 0.11955
0.17901 0.57119 0.11819
0.17977 0.26742 0.12204
0.18053 0.33167 0.12118
0.18129 0.41786 0.12080
0.18205 0.40217 0.12398
0.18281 0.53970 0.12509
0.18357 0.56929 0.12408
0.18433 0.41028 0.12392
0.18509 0.47652 0.12380
0.18585 0.41545 0.12315
0.18661 0.38583 0.12661
0.18737 0.54136 0.12371
0.18813 0.49868 0.12604
0.18889 0.35061 0.12750
0.18965 0.45701 0.12614
0.19041 0.44526 0.12477
0.19117 0.54668 0.12517
0.19193 0.49910 0.12902
0.19269 0.45567 0.12813
0.19345 0.52196 0.12754
0.19421 0.35033 0.12639
0.19497 0.44684 0.12762
0.19573 0.43851 0.12691
0.19649 0.54835 0.13132
0.19725 0.47947 0.12794
0.19801 0.36861 0.13074
0.19877 0.67699 0.13031
0.19953 0.52552 0.12989
0.20029 0.44921 0.12973
0.20105 0.60049 0.13126
0.20181 0.44103 0.12980
0.20257 0.26478 0.13013
0.20333 0.39269 0.12958
0.20409 0.30410 0.12853
0.20485 0.56780 0.12865
0.20561 0.53916 0.13055
0.20637 0.43207 0.12794
0.20713 0.27065 0.12942
0.20789 0.40920 0.12974
0.20865 0.27883 0.13112
0.20941 0.35588 0.12946
0.21017 0.51962 0.12914
0.21093 0.48744 0.12804
0.21169 0.38561 0.13009
0.21245 0.40555 0.12885
0.21321 0.27995 0.13070
0.21397 0.40322 0.12831
0.21473 0.33519 0.12970
0.21549 0.45913 0.12772
0.21625 0.39397 0.12750
0.21701 0.37684 0.13025
0.21777 0.35821 0.12841
0.21853 0.58347 0.12956
0.21929 0.42722 0.12972
0.22005 0.29642 0.12813
0.22081 0.22852 0.12756
0.22157 0.30034 0.12879
0.22233 0.45904 0.12511
0.22309 0.50217 0.12452
0.22385 0.34273 0.12606
0.22461 0.36957 0.12624
0.22537 0.38868 0.12606
0.22613 0.31191 0.12173
0.22689 0.16629 0.12363
0.22765 0.29685 0.12254
0.22841 0.08907 0.12165
0.22917 0.19888 0.12129
0.22993 0.10017 0.12137
0.23069 0.35364 0.12177
0.23145 0.09873 0.12208
0.23221 0.04338 0.12191
0.23297 0.22317 0.11938
0.23373 0.28363 0.11900
0.23449 0.23108 0.11766
0.23525 0.20022 0.11884
0.23601 0.17134 0.11829
0.23677 0.12861 0.11708
0.23753 0.22629 0.11690
0.23829 0.16301 0.11669
0.23905 0.26250 0.11566
0.23981 0.20834 0.11653
0.24057 0.16287 0.11510
0.24133 0.24771 0.11548
0.24209 0.04738 0.11485
0.24285 0.15642 0.11493
0.24361 0.22722 0.11509
0.24437 0.07609 0.11421
0.24513 0.08422 0.11364
0.24589 0.27371 0.11376
0.24665 0.18322 0.11267
0.24741 0.15451 0.11149
0.24817 0.10053 0.11115
0.24893 0.14263 0.11299
0.24969 0.25249 0.10961
0.25045 0.31161 0.11081
0.25121 0.01543 0.11050
0.25197 0.06073 0.10943
0.25273 0.21981 0.11085
0.25349 0.18483 0.11064
0.25425 0.07199 0.11054
0.25501 0.21719 0.10896
0.25577 0.28404 0.10672
0.25653 0.14797 0.10819
0.25729 0.06662 0.10668
0.25805 0.15590 0.10629
0.25881 0.12048 0.10662
0.25957 0.08598 0.10783
0.26033 0.04967 0.10583
0.26109 0.09638 0.10593
0.26185 0.08910 0.10611
0.26261 0.12603 0.10571
0.26337 0.13053 0.10595
0.26413 0.09931 0.10399
0.26489 0.13984 0.10293
0.26565 0.17475 0.10265
0.26641 0.13492 0.10198
0.26717 0.13835 0.10403
0.26793 0.07166 0.10352
0.26869 0.03281 0.10419
0.26945 0.00917 0.10279
0.27021 0.04822 0.10391
0.27097 0.21789 0.10419
0.27172 0.18007 0.10368
0.27248 0.17554 0.10174
0.27324 0.04251 0.10227
0.27400 0.11747 0.10223
0.27476 0.09025 0.10202
0.27552 0.03430 0.10081
0.27628 0.01391 0.10034
0.27704 0.06705 0.09951
0.27780 0.16763 0.10129
0.27856 0.06605 0.09951
0.27932 0.06949 0.10073
0.28008 0.04370 0.09885
0.28084 0.17792 0.10063
0.28160 0.05979 0.09909
0.28236 0.08651 0.10008
0.28312 0.15832 0.10008
0.28388 0.08837 0.09917
0.28464 0.04807 0.10038
0.28540 0.05527 0.10020
0.28616 0.28652 0.09891
0.28692 0.18146 0.09907
0.28768 0.13517 0.09735
0.28844 0.09686 0.09830
0.28920 0.26938 0.09893
0.28996 0.08812 0.09781
0.29072 0.12134 0.09909
0.29148 0.12509 0.09881
0.29224 -0.05239 0.09810
0.29300 0.17277 0.09870
0.29376 0.08150 0.09947
0.29452 0.12927 0.10154
0.29528 0.11421 0.09982
0.29604 0.06791 0.10095
0.29680 0.03273 0.10010
0.29756 0.15048 0.10045
0.29832 -0.03210 0.09877
0.29908 0.06517 0.09988
0.29984 0.11323 0.10067
0.30060 0.06762 0.09957
0.30136 0.31140 0.09852
0.30212 0.19043 0.09838
0.30288 0.20416 0.09889
0.30364 0.04158 0.09921
0.30440 0.12693 0.09883
0.30516 0.17007 0.09901
0.30592 0.14792 0.09786
0.30668 0.01251 0.09990
0.30744 0.09617 0.09943
0.30820 0.17517 0.10026
0.30896 0.22991 0.09949
0.30972 0.28856 0.10026
0.31048 0.22123 0.09974
0.31124 0.01542 0.10089
0.31200 0.11814 0.09960
0.31276 0.06581 0.10022
0.31352 0.17665 0.10061
0.31428 0.03686 0.10008
0.31504 0.07537 0.10034
0.31580 0.15715 0.10198
0.31656 0.14220 0.10358
0.31732 0.04798 0.10437
0.31808 0.15038 0.10298
0.31883 0.10871 0.10427
0.31959 0.08810 0.10585
0.32035 0.17199 0.10607
0.32111 -0.00942 0.10283
0.32187 0.05916 0.10563
0.32263 0.13929 0.10508
0.32339 -0.04142 0.10591
0.32415 0.21250 0.10536
0.32491 0.12813 0.10611
0.32567 0.09751 0.10627
0.32643 0.14274 0.10627
0.32719 0.23388 0.10668
0.32795 0.20880 0.10747
0.32871 0.02974 0.10516
0.32947 0.12451 0.10603
0.33023 0.05318 0.10811
0.33099 0.00889 0.10726
0.33175 0.12025 0.10870
0.33251 0.11152 0.10745
0.33327 0.14646 0.10753
0.33403 0.12523 0.10603
0.33479 0.15220 0.10700
0.33555 0.00055 0.10718
0.33631 0.00478 0.10692
0.33707 0.16709 0.10963
0.33783 0.11676 0.10850
0.33859 0.03226 0.10710
0.33935 0.21721 0.10732
0.34011 0.08273 0.10674
0.34087 0.06470 0.10862
0.34163 0.05749 0.10882
0.34239 0.10176 0.11020
0.34315 0.13331 0.10836
0.34391 0.00921 0.10911
0.34467 0.07805 0.11020
0.34543 0.11118 0.10822
0.34619 0.02515 0.10878
0.34695 -0.01643 0.10989
0.34771 0.07170 0.10993
0.34847 0.08826 0.11018
0.34922 0.00834 0.10714
0.34998 0.16567 0.11038
0.35074 0.21387 0.10913
0.35150 0.04317 0.10799
0.35226 0.14180 0.10518
0.35302 -0.08899 0.10611
0.35378 0.03477 0.10552
0.35454 0.05192 0.10415
0.35530 0.17580 0.10575
0.35606 0.09712 0.10670
0.35682 0.01840 0.10633
0.35758 0.06544 0.10737
0.35834 -0.07887 0.10688
0.35910 0.05750 0.10546
0.35986 0.01277 0.10637
0.36062 0.02314 0.10639
0.36138 -0.01556 0.10658
0.36214 0.04483 0.10631
0.36290 0.02699 0.10670
0.36366 0.14805 0.10714
0.36442 0.10445 0.10469
0.36518 0.27466 0.10603
0.36594 0.08233 0.10834
0.36670 0.12164 0.10896
0.36746 -0.01313 0.11089
0.36822 0.12155 0.10898
0.36898 0.01569 0.10994
0.36974 0.06022 0.10951
0.37050 -0.02320 0.11153
0.37126 0.04674 0.11119
0.37202 0.16558 0.11129
0.37277 0.03929 0.11212
0.37353 0.21939 0.11366
0.37429 0.06039 0.11380
0.37505 0.10230 0.11406
0.37581 0.21603 0.11509
0.37657 0.12605 0.11684
0.37733 0.01463 0.11698
0.37809 0.17761 0.11655
0.37885 0.13385 0.11665
0.37961 -0.01541 0.11900
0.38037 0.06178 0.11868
0.38113 -0.06736 0.11801
0.38189 -0.16256 0.12127
0.38265 0.08130 0.11918
0.38341 0.23103 0.12200
0.38417 -0.03125 0.12276
0.38493 -0.02585 0.12390
0.38569 -0.08012 0.12647
0.38645 -0.01987 0.12505
0.38721 0.21546 0.12600
0.38797 0.12415 0.13057
0.38873 0.19570 0.12983
0.38949 0.12000 0.13153
0.39025 0.17947 0.12980
0.39101 0.08730 0.12964
0.39177 0.13433 0.13110
0.39252 -0.03472 0.13144
0.39328 -0.07245 0.13533
0.39404 0.13038 0.13581
0.39480 -0.00039 0.13744
0.39556 0.03510 0.13638
0.39632 0.07030 0.13701
0.39708 0.06456 0.13733
0.39784 0.11136 0.13919
0.39860 0.07270 0.14128
0.39936 0.17395 0.14061
0.40012 0.11648 0.14185
0.40088 0.05862 0.14506
0.40164 0.23966 0.14589
0.40240 0.14072 0.14642
0.40316 0.08584 0.14581
0.40392 -0.00690 0.14739
0.40468 -0.11056 0.29915
0.40544 0.01168 0.14699
0.40620 0.01267 0.14911
0.40696 0.10783 0.14808
0.40772 0.17597 0.14984
0.40848 0.15079 0.15138
0.40924 -0.17785 0.15142
0.40999 -0.04727 0.15144
0.41075 0.27222 0.15577
0.41151 0.10111 0.15085
0.41227 0.19903 0.15020
0.41303 0.23558 0.15152
0.41379 0.08569 0.15427
0.41455 -0.00918 0.15160
0.41531 0.19678 0.15301
0.41607 0.06142 0.15560
0.41683 0.19466 0.15789
0.41759 0.13276 0.15569
0.41835 0.02142 0.15595
0.41911 0.17634 0.15925
0.41987 0.13616 0.15670
0.42063 -0.00139 0.16042
0.42139 0.11198 0.15708
0.42215 0.25640 0.16194
0.42291 0.19423 0.16621
0.42367 0.15788 0.16522
0.42443 -0.05691 0.16801
0.42519 0.14119 0.16894
0.42594 -0.00727 0.17187
0.42670 0.09492 0.17197
0.42746 -0.03421 0.17912
0.42822 -0.13459 0.17554
0.42898 0.22771 0.17651
0.42974 0.28197 0.18112
0.43050 0.04871 0.18051
0.43126 -0.16364 0.18444
0.43202 0.20732 0.18960
0.43278 0.19707 0.18391
0.43354 0.22159 0.18978
0.43430 0.06853 0.18871
0.43506 -0.05587 0.19435
