# Supplementary material for: De novo design of proteins housing excitonically coupled chlorophyll special pairs
Source: Nat Chem Biol. 2024 Jun 3;20(7):906–15. doi: 10.1038/s41589-024-01626-0 (PMC11213709; doi:10.1038/s41589-024-01626-0)
Supplement: Supplementary file 5 — Raw SAXS data for SP1, SP2 and SP3 apo proteins. [file 41589_2024_1626_MOESM5_ESM.zip › SAXS_data_Fig2/SP2_193uM/Buffer1/SP2_193uM_snap_00025.sub.1.dat]

0.01026 29.08092 8.74477
0.01102 30.88916 4.75216
0.01178 32.73035 3.34496
0.01254 32.06266 2.65082
0.01330 33.33929 2.03905
0.01406 35.00296 1.68072
0.01482 32.73455 1.64638
0.01558 32.02912 1.33761
0.01634 30.92642 1.24837
0.01710 32.86325 1.16281
0.01786 32.57337 1.09096
0.01862 33.37448 1.02803
0.01938 32.04592 0.98964
0.02014 31.15054 0.89716
0.02090 31.97485 0.85950
0.02166 32.09479 0.82716
0.02242 31.51952 0.72699
0.02318 31.56254 0.73037
0.02395 31.35284 0.71229
0.02471 30.96777 0.67213
0.02547 30.88892 0.64923
0.02623 29.99027 0.61746
0.02699 30.20825 0.61438
0.02775 30.41338 0.60107
0.02851 29.93929 0.59083
0.02927 29.55291 0.57480
0.03003 28.80334 0.54332
0.03079 28.54545 0.53426
0.03155 28.87893 0.53199
0.03231 28.07315 0.51856
0.03307 28.29490 0.51023
0.03383 27.29299 0.48133
0.03459 27.62398 0.46400
0.03535 27.69223 0.46720
0.03611 26.99551 0.46543
0.03687 26.42248 0.45348
0.03763 26.36484 0.44491
0.03839 25.85302 0.43145
0.03915 26.21899 0.42338
0.03991 25.54845 0.41900
0.04067 25.41493 0.42656
0.04143 25.26006 0.40251
0.04219 25.00674 0.40222
0.04295 24.60418 0.38752
0.04371 24.23586 0.38928
0.04447 23.77705 0.38392
0.04523 22.95277 0.37992
0.04599 23.39377 0.37177
0.04675 23.08889 0.36426
0.04751 23.29319 0.34922
0.04827 22.43274 0.34851
0.04903 21.98125 0.34111
0.04979 22.36864 0.33391
0.05055 22.03070 0.33397
0.05131 20.98902 0.33096
0.05207 20.87361 0.32748
0.05283 20.62336 0.32008
0.05359 20.61042 0.32275
0.05435 19.93208 0.31816
0.05511 19.58864 0.31788
0.05587 19.37147 0.31588
0.05663 18.19662 0.30449
0.05739 19.00511 0.30214
0.05815 18.24738 0.30360
0.05891 18.29059 0.29856
0.05967 17.63727 0.29351
0.06043 17.52025 0.29307
0.06119 16.56281 0.28831
0.06195 16.62562 0.28121
0.06271 16.38541 0.27800
0.06347 15.94907 0.27529
0.06423 16.08613 0.27252
0.06499 15.09987 0.27254
0.06575 14.50154 0.26308
0.06651 14.42605 0.25865
0.06727 14.38389 0.26107
0.06803 14.13092 0.25656
0.06879 13.72828 0.25758
0.06955 13.18165 0.24168
0.07031 13.19321 0.25541
0.07107 12.75283 0.24993
0.07183 12.58846 0.24366
0.07259 12.42224 0.24203
0.07335 12.11719 0.24300
0.07412 11.58802 0.23390
0.07488 11.39436 0.22969
0.07564 10.92672 0.23647
0.07640 10.73873 0.22949
0.07716 10.27723 0.22286
0.07792 10.27964 0.22250
0.07868 9.61503 0.21762
0.07944 9.64212 0.21673
0.08020 9.51797 0.21408
0.08096 9.07244 0.21609
0.08172 8.90324 0.21394
0.08248 8.44175 0.21471
0.08324 8.34842 0.20806
0.08400 8.04790 0.20787
0.08476 7.92728 0.21170
0.08552 7.74517 0.20865
0.08628 7.29087 0.20911
0.08704 7.13326 0.21075
0.08780 6.96873 0.21150
0.08856 6.95448 0.20858
0.08932 6.61012 0.20814
0.09008 6.28056 0.20626
0.09084 6.17709 0.21113
0.09160 5.56375 0.21204
0.09236 5.40030 0.21289
0.09312 5.39274 0.21340
0.09388 5.21756 0.21556
0.09464 4.70728 0.20658
0.09540 5.12347 0.20927
0.09616 4.77213 0.20333
0.09692 4.60897 0.20195
0.09768 4.22037 0.19995
0.09844 4.12315 0.19702
0.09920 4.30003 0.19463
0.09996 3.98197 0.18930
0.10072 3.70853 0.19376
0.10148 3.54519 0.18469
0.10224 3.66918 0.18387
0.10300 3.28065 0.18141
0.10376 3.17558 0.18023
0.10452 3.09136 0.18246
0.10528 2.91021 0.17472
0.10604 2.63810 0.17372
0.10680 2.51502 0.17170
0.10756 2.33891 0.17100
0.10832 2.35436 0.17075
0.10908 2.31648 0.17144
0.10984 2.32734 0.16956
0.11060 2.21465 0.16776
0.11136 1.98551 0.16422
0.11212 1.90843 0.16531
0.11288 1.93024 0.16313
0.11364 1.93337 0.16113
0.11440 1.61165 0.15902
0.11516 1.35092 0.15858
0.11592 1.67282 0.15716
0.11668 1.21799 0.15894
0.11744 1.30293 0.15352
0.11820 1.24469 0.15156
0.11896 1.23172 0.15184
0.11972 1.21559 0.15358
0.12048 1.22895 0.15124
0.12124 0.96161 0.15178
0.12200 0.97871 0.14707
0.12276 0.78071 0.14353
0.12352 0.71249 0.14727
0.12428 0.78067 0.14683
0.12504 0.63949 0.14602
0.12580 0.56347 0.14260
0.12656 0.59015 0.14169
0.12732 0.67988 0.14111
0.12808 0.71353 0.13991
0.12884 0.31495 0.13777
0.12960 0.57805 0.13924
0.13036 0.53533 0.13876
0.13112 0.20008 0.13401
0.13188 0.34096 0.13825
0.13264 0.22648 0.13718
0.13340 0.19408 0.13708
0.13416 0.47764 0.13542
0.13492 0.41450 0.13449
0.13568 0.19462 0.13241
0.13644 0.10789 0.13328
0.13720 0.14256 0.13241
0.13796 0.24369 0.13156
0.13873 0.37465 0.12695
0.13949 0.22210 0.12964
0.14025 0.08073 0.12816
0.14101 0.17395 0.12921
0.14177 0.16796 0.12774
0.14253 0.25820 0.12806
0.14329 0.11765 0.12640
0.14405 0.16606 0.12861
0.14481 0.21826 0.12578
0.14557 0.16469 0.12699
0.14633 0.14039 0.12624
0.14709 0.24087 0.12477
0.14785 0.04271 0.12618
0.14861 0.16394 0.12529
0.14937 0.04711 0.12464
0.15013 0.15095 0.12412
0.15089 0.19359 0.12386
0.15165 0.22882 0.12323
0.15241 0.24238 0.12114
0.15317 0.11907 0.12260
0.15393 0.19252 0.12121
0.15469 0.29276 0.12078
0.15545 0.27419 0.12086
0.15621 0.19540 0.12005
0.15697 0.16227 0.12118
0.15773 0.10732 0.12048
0.15849 0.26040 0.11912
0.15925 0.24137 0.11953
0.16001 0.21224 0.12084
0.16077 0.18218 0.11627
0.16153 0.17273 0.11902
0.16229 0.43534 0.11771
0.16305 0.28296 0.11696
0.16381 0.27588 0.11835
0.16457 0.26894 0.11651
0.16533 0.33259 0.11825
0.16609 0.27230 0.11609
0.16685 0.42987 0.11502
0.16761 0.38826 0.11581
0.16837 0.47790 0.11611
0.16913 0.38303 0.11350
0.16989 0.45665 0.11572
0.17065 0.42551 0.11283
0.17141 0.37619 0.11330
0.17217 0.34262 0.11336
0.17293 0.39514 0.11491
0.17369 0.36155 0.11787
0.17445 0.26951 0.11631
0.17521 0.47989 0.11498
0.17597 0.25983 0.11692
0.17673 0.55667 0.11815
0.17749 0.46754 0.11943
0.17825 0.35362 0.11694
0.17901 0.25531 0.12129
0.17977 0.22996 0.12149
0.18053 0.41632 0.12216
0.18129 0.35265 0.12282
0.18205 0.48702 0.12181
0.18281 0.43398 0.12206
0.18357 0.43864 0.12341
0.18433 0.51008 0.12527
0.18509 0.45044 0.12535
0.18585 0.43386 0.12677
0.18661 0.43723 0.12630
0.18737 0.50250 0.12480
0.18813 0.54737 0.12721
0.18889 0.35069 0.12715
0.18965 0.44504 0.12582
0.19041 0.43486 0.12752
0.19117 0.39539 0.12776
0.19193 0.52775 0.12917
0.19269 0.49827 0.12634
0.19345 0.43111 0.12871
0.19421 0.47080 0.12729
0.19497 0.38395 0.12832
0.19573 0.41033 0.12903
0.19649 0.44992 0.12806
0.19725 0.42816 0.12923
0.19801 0.50612 0.12662
0.19877 0.73777 0.12846
0.19953 0.46252 0.12727
0.20029 0.59206 0.12820
0.20105 0.51649 0.13018
0.20181 0.27079 0.12992
0.20257 0.55485 0.13085
0.20333 0.45710 0.12879
0.20409 0.48942 0.12921
0.20485 0.29731 0.12952
0.20561 0.42028 0.12883
0.20637 0.56293 0.12970
0.20713 0.37042 0.12861
0.20789 0.41345 0.13020
0.20865 0.63061 0.12964
0.20941 0.44203 0.12942
0.21017 0.31813 0.13099
0.21093 0.38618 0.13111
0.21169 0.44879 0.12887
0.21245 0.59650 0.12814
0.21321 0.22469 0.12863
0.21397 0.47048 0.12826
0.21473 0.38467 0.13110
0.21549 0.38559 0.13079
0.21625 0.52325 0.12822
0.21701 0.30504 0.12897
0.21777 0.28299 0.12847
0.21853 0.42916 0.12758
0.21929 0.38457 0.12879
0.22005 0.36762 0.12677
0.22081 0.31241 0.12580
0.22157 0.37632 0.12707
0.22233 0.33658 0.12485
0.22309 0.43735 0.12507
0.22385 0.48026 0.12523
0.22461 0.31320 0.12474
0.22537 0.33478 0.12205
0.22613 0.21610 0.12317
0.22689 0.27066 0.12317
0.22765 0.25029 0.12351
0.22841 0.34229 0.12165
0.22917 0.17699 0.12274
0.22993 0.22224 0.12074
0.23069 0.41352 0.12137
0.23145 0.28830 0.11957
0.23221 0.17782 0.12024
0.23297 0.12600 0.11989
0.23373 0.13208 0.11906
0.23449 0.38959 0.11728
0.23525 0.10769 0.11906
0.23601 0.19499 0.11858
0.23677 0.22856 0.11815
0.23753 0.18331 0.11736
0.23829 0.21228 0.11666
0.23905 0.16811 0.11477
0.23981 0.20992 0.11595
0.24057 0.23333 0.11392
0.24133 0.31283 0.11500
0.24209 0.15993 0.11463
0.24285 0.24555 0.11437
0.24361 0.27088 0.11356
0.24437 0.22632 0.11350
0.24513 0.17133 0.11372
0.24589 0.02292 0.11488
0.24665 0.05005 0.11405
0.24741 -0.00068 0.11295
0.24817 0.07412 0.11174
0.24893 0.25113 0.11087
0.24969 0.32275 0.10976
0.25045 0.07174 0.10933
0.25121 0.20863 0.10960
0.25197 0.07915 0.11022
0.25273 0.29398 0.11008
0.25349 0.13570 0.10990
0.25425 0.19521 0.10970
0.25501 0.25118 0.10943
0.25577 0.28827 0.10865
0.25653 0.03881 0.10701
0.25729 0.12639 0.10816
0.25805 0.08720 0.10824
0.25881 0.06945 0.10804
0.25957 0.04394 0.10527
0.26033 0.17168 0.10721
0.26109 0.02917 0.10656
0.26185 0.13114 0.10561
0.26261 0.15767 0.10533
0.26337 0.13270 0.10499
0.26413 0.05778 0.10424
0.26489 0.12100 0.10288
0.26565 0.15511 0.10531
0.26641 0.04531 0.10434
0.26717 0.18978 0.10539
0.26793 0.08504 0.10371
0.26869 0.08438 0.10525
0.26945 -0.00728 0.10159
0.27021 0.04778 0.10341
0.27097 0.12297 0.10355
0.27172 0.13930 0.10175
0.27248 0.13040 0.10163
0.27324 0.11380 0.10292
0.27400 0.23350 0.10070
0.27476 0.05227 0.10132
0.27552 0.14709 0.10169
0.27628 0.07536 0.10122
0.27704 0.18812 0.09989
0.27780 0.17405 0.09922
0.27856 0.07269 0.10015
0.27932 0.08407 0.09961
0.28008 0.09548 0.09924
0.28084 0.11117 0.09967
0.28160 0.07959 0.09898
0.28236 0.09984 0.09898
0.28312 0.09437 0.09904
0.28388 0.04424 0.09878
0.28464 0.15737 0.09872
0.28540 0.09945 0.09847
0.28616 0.15043 0.09995
0.28692 0.22173 0.09951
0.28768 0.07543 0.10003
0.28844 0.06490 0.09961
0.28920 0.20986 0.09849
0.28996 0.11061 0.09955
0.29072 0.22110 0.10066
0.29148 0.22755 0.09999
0.29224 -0.04804 0.09876
0.29300 0.20079 0.09944
0.29376 0.19840 0.10003
0.29452 0.08567 0.09985
0.29528 0.13071 0.10116
0.29604 0.28434 0.10029
0.29680 0.21485 0.09902
0.29756 0.22219 0.10031
0.29832 0.16190 0.09880
0.29908 0.03080 0.09956
0.29984 0.07368 0.09930
0.30060 0.05503 0.09999
0.30136 0.09039 0.09857
0.30212 0.17286 0.09785
0.30288 0.18283 0.09880
0.30364 0.11937 0.09847
0.30440 0.06764 0.10048
0.30516 0.29049 0.09756
0.30592 0.09144 0.09797
0.30668 0.20340 0.09868
0.30744 0.24935 0.09815
0.30820 0.14744 0.09959
0.30896 0.07706 0.09963
0.30972 0.06768 0.10082
0.31048 -0.02301 0.09965
0.31124 0.13206 0.10191
0.31200 0.16167 0.09932
0.31276 0.12870 0.10098
0.31352 0.22301 0.10001
0.31428 0.00978 0.10035
0.31504 0.07944 0.10175
0.31580 0.14136 0.10193
0.31656 0.28420 0.10195
0.31732 0.18147 0.10478
0.31808 0.17008 0.10369
0.31883 0.25987 0.10438
0.31959 0.06335 0.10432
0.32035 0.13206 0.10460
0.32111 0.04938 0.10399
0.32187 0.02514 0.10610
0.32263 0.09523 0.10581
0.32339 0.12275 0.10507
0.32415 0.14256 0.10610
0.32491 0.03178 0.10586
0.32567 0.25707 0.10660
0.32643 0.14307 0.10668
0.32719 0.00610 0.10652
0.32795 0.08218 0.10509
0.32871 0.14898 0.10713
0.32947 0.21404 0.10709
0.33023 0.24955 0.10608
0.33099 0.14815 0.10695
0.33175 0.10569 0.10859
0.33251 0.07993 0.10733
0.33327 0.12716 0.10747
0.33403 0.04716 0.10741
0.33479 0.06032 0.10749
0.33555 0.11275 0.10778
0.33631 0.12790 0.10723
0.33707 0.12497 0.10737
0.33783 0.12958 0.10703
0.33859 0.11394 0.10852
0.33935 -0.03475 0.10810
0.34011 0.17558 0.10844
0.34087 0.20032 0.10774
0.34163 0.13837 0.10956
0.34239 -0.01638 0.10776
0.34315 0.11811 0.10776
0.34391 0.08781 0.11061
0.34467 0.12087 0.10980
0.34543 0.10869 0.10899
0.34619 0.06660 0.10941
0.34695 -0.04306 0.10863
0.34771 0.14191 0.10879
0.34847 0.20943 0.10968
0.34922 0.08126 0.11008
0.34998 -0.00276 0.11095
0.35074 0.05277 0.11049
0.35150 0.22865 0.10747
0.35226 0.26148 0.10852
0.35302 0.15953 0.10486
0.35378 -0.02023 0.10503
0.35454 0.18747 0.10422
0.35530 0.15600 0.10480
0.35606 0.28757 0.10642
0.35682 0.27382 0.10715
0.35758 0.15984 0.10464
0.35834 0.18333 0.10717
0.35910 0.13055 0.10634
0.35986 0.09862 0.10624
0.36062 0.22480 0.10719
0.36138 0.15379 0.10652
0.36214 0.07407 0.10757
0.36290 0.03587 0.10731
0.36366 0.02775 0.10691
0.36442 0.01838 0.10628
0.36518 0.19006 0.10658
0.36594 0.09793 0.10660
0.36670 0.05059 0.10865
0.36746 0.12089 0.10960
0.36822 0.09187 0.11115
0.36898 -0.04060 0.11069
0.36974 0.03440 0.10998
0.37050 0.03010 0.11020
0.37126 -0.04045 0.11049
0.37202 0.04976 0.11168
0.37277 0.27234 0.11235
0.37353 0.15711 0.11376
0.37429 0.04016 0.11486
0.37505 0.15615 0.11568
0.37581 0.28182 0.11502
0.37657 0.00523 0.11388
0.37733 0.13539 0.11465
0.37809 0.01450 0.11698
0.37885 0.07683 0.11821
0.37961 0.18596 0.11957
0.38037 0.07132 0.12256
0.38113 0.24413 0.12074
0.38189 -0.07173 0.11989
0.38265 -0.00979 0.12218
0.38341 0.09663 0.12246
0.38417 0.00457 0.12335
0.38493 0.15827 0.12574
0.38569 -0.00410 0.12199
0.38645 0.06552 0.12426
0.38721 0.11165 0.12750
0.38797 -0.02227 0.12681
0.38873 0.06125 0.12931
0.38949 0.04211 0.14744
0.39025 0.14040 0.13132
0.39101 0.07323 0.13184
0.39177 0.05856 0.13103
0.39252 -0.06661 0.13077
0.39328 0.14656 0.13217
0.39404 0.06889 0.13561
0.39480 -0.10015 0.13658
0.39556 0.15355 0.13524
0.39632 0.08202 0.13917
0.39708 0.17741 0.14040
0.39784 0.02193 0.13791
0.39860 0.06373 0.14341
0.39936 0.20325 0.13906
0.40012 0.09525 0.14266
0.40088 0.01238 0.14499
0.40164 0.02240 0.14637
0.40240 0.09259 0.14331
0.40316 0.14223 0.14598
0.40392 -0.02327 0.14903
0.40468 0.10990 0.33584
0.40544 0.21076 0.14511
0.40620 0.18012 0.14782
0.40696 0.15574 0.15025
0.40772 -0.04988 0.15011
0.40848 0.09108 0.15199
0.40924 0.27075 0.14995
0.40999 0.14305 0.15310
0.41075 0.21298 0.15449
0.41151 0.18458 0.15340
0.41227 0.08528 0.15328
0.41303 0.15326 0.15472
0.41379 0.06881 0.15330
0.41455 0.21986 0.15231
0.41531 0.08278 0.15367
0.41607 0.12524 0.15791
0.41683 0.02849 0.15530
0.41759 -0.07809 0.15670
0.41835 -0.02575 0.16018
0.41911 0.16365 0.16117
0.41987 0.17160 0.15990
0.42063 0.05139 0.16206
0.42139 0.18740 0.16248
0.42215 0.17465 0.16606
0.42291 0.11893 0.16523
0.42367 -0.01578 0.16886
0.42443 -0.17504 0.16736
0.42519 0.11697 0.16938
0.42594 -0.09471 0.16845
0.42670 0.07715 0.17173
0.42746 -0.12808 0.17535
0.42822 0.02069 0.17634
0.42898 0.29511 0.17828
0.42974 0.41310 0.18220
0.43050 0.17148 0.18014
0.43126 0.34602 0.18643
0.43202 0.14116 0.18936
0.43278 0.23973 0.18542
0.43354 0.11079 0.18870
0.43430 0.24410 0.19504
0.43506 0.17647 0.18655
