# Supplementary material for: De novo design of proteins housing excitonically coupled chlorophyll special pairs
Source: Nat Chem Biol. 2024 Jun 3;20(7):906–15. doi: 10.1038/s41589-024-01626-0 (PMC11213709; doi:10.1038/s41589-024-01626-0)
Supplement: Supplementary file 5 — Raw SAXS data for SP1, SP2 and SP3 apo proteins. [file 41589_2024_1626_MOESM5_ESM.zip › SAXS_data_Fig2/SP2_193uM/Buffer1/SP2_193uM_snap_00024.sub.1.dat]

0.01026 35.65297 7.64540
0.01102 34.60070 4.70685
0.01178 34.62676 3.71249
0.01254 35.29851 2.59140
0.01330 33.13541 1.99097
0.01406 32.24261 1.74309
0.01482 33.59980 1.46476
0.01558 32.48704 1.39498
0.01634 32.89787 1.24340
0.01710 32.56945 1.17898
0.01786 32.59381 1.04763
0.01862 32.68902 0.93723
0.01938 31.60061 0.98335
0.02014 31.65208 0.87973
0.02090 31.38591 0.83788
0.02166 31.48853 0.79650
0.02242 30.52791 0.78102
0.02318 30.81966 0.73156
0.02395 31.10638 0.71720
0.02471 30.27622 0.67482
0.02547 30.25967 0.62931
0.02623 29.38914 0.62486
0.02699 30.62231 0.60300
0.02775 29.60767 0.60631
0.02851 29.76662 0.59660
0.02927 28.80641 0.54445
0.03003 30.05248 0.56463
0.03079 29.24799 0.52525
0.03155 28.69864 0.54312
0.03231 28.07218 0.51377
0.03307 28.39367 0.50891
0.03383 27.58235 0.49308
0.03459 27.45349 0.49120
0.03535 26.97919 0.47247
0.03611 27.58393 0.46248
0.03687 26.47062 0.44891
0.03763 26.83700 0.44594
0.03839 26.20598 0.44559
0.03915 25.51896 0.42699
0.03991 26.04403 0.43419
0.04067 25.33903 0.40005
0.04143 24.49951 0.40535
0.04219 24.91112 0.37900
0.04295 24.75930 0.38929
0.04371 24.98530 0.37855
0.04447 23.95976 0.38144
0.04523 23.93468 0.37269
0.04599 23.00538 0.37227
0.04675 23.18377 0.35825
0.04751 22.51989 0.35693
0.04827 22.36135 0.36052
0.04903 21.97210 0.33330
0.04979 21.69318 0.34288
0.05055 21.58443 0.33447
0.05131 20.86223 0.32867
0.05207 20.65081 0.33172
0.05283 20.10422 0.32125
0.05359 19.95883 0.32555
0.05435 19.48959 0.30286
0.05511 19.48975 0.31516
0.05587 19.65882 0.30873
0.05663 18.59076 0.30739
0.05739 18.14386 0.29884
0.05815 17.96753 0.29787
0.05891 17.57068 0.29455
0.05967 17.19865 0.29718
0.06043 17.44999 0.28659
0.06119 16.71559 0.28438
0.06195 16.37360 0.28600
0.06271 16.23000 0.27977
0.06347 15.57585 0.27140
0.06423 15.57429 0.26978
0.06499 15.08332 0.26986
0.06575 14.81347 0.26563
0.06651 14.43762 0.26305
0.06727 13.93152 0.26137
0.06803 13.96517 0.25639
0.06879 14.02128 0.25257
0.06955 13.29655 0.25184
0.07031 13.01575 0.24444
0.07107 12.60609 0.24214
0.07183 12.23763 0.24450
0.07259 11.78819 0.23997
0.07335 11.89663 0.23251
0.07412 11.85062 0.23362
0.07488 11.42386 0.23453
0.07564 10.81271 0.22966
0.07640 10.48137 0.22562
0.07716 10.32277 0.22551
0.07792 10.29470 0.22388
0.07868 9.71454 0.22135
0.07944 9.60277 0.21872
0.08020 9.43140 0.21267
0.08096 9.08904 0.21660
0.08172 8.79250 0.21188
0.08248 8.57873 0.20794
0.08324 8.45553 0.20495
0.08400 8.02546 0.20665
0.08476 7.92778 0.20948
0.08552 7.97942 0.20962
0.08628 7.20636 0.20378
0.08704 7.34125 0.20835
0.08780 6.86429 0.20685
0.08856 6.51079 0.20772
0.08932 6.58605 0.20954
0.09008 6.07377 0.21272
0.09084 6.08200 0.21310
0.09160 5.98001 0.21379
0.09236 5.71165 0.21239
0.09312 5.26763 0.21280
0.09388 5.12975 0.20829
0.09464 5.02394 0.21415
0.09540 4.88342 0.20811
0.09616 4.74437 0.20570
0.09692 4.38181 0.20360
0.09768 4.46723 0.20239
0.09844 4.04597 0.19909
0.09920 4.24530 0.19812
0.09996 4.17497 0.19401
0.10072 3.73853 0.19519
0.10148 3.39917 0.18900
0.10224 3.30458 0.18244
0.10300 3.14828 0.18218
0.10376 3.06430 0.17980
0.10452 3.07321 0.17828
0.10528 2.99641 0.17523
0.10604 2.85834 0.17405
0.10680 2.48528 0.16823
0.10756 2.59930 0.17152
0.10832 2.50602 0.17001
0.10908 2.18668 0.16875
0.10984 2.07446 0.16633
0.11060 2.06108 0.17377
0.11136 1.92213 0.16372
0.11212 1.88239 0.16491
0.11288 1.74360 0.15935
0.11364 1.64753 0.16352
0.11440 1.52671 0.15899
0.11516 1.56452 0.15735
0.11592 1.39007 0.15522
0.11668 1.34783 0.15326
0.11744 1.19600 0.15575
0.11820 1.18199 0.15395
0.11896 1.01802 0.15065
0.11972 1.11699 0.15171
0.12048 1.07712 0.15136
0.12124 1.01203 0.14964
0.12200 0.76987 0.14970
0.12276 0.72308 0.15015
0.12352 0.88651 0.14667
0.12428 0.70216 0.14477
0.12504 0.84332 0.14489
0.12580 0.55580 0.14398
0.12656 0.68799 0.14091
0.12732 0.61603 0.13967
0.12808 0.27855 0.14394
0.12884 0.51110 0.13947
0.12960 0.51745 0.14044
0.13036 0.56548 0.13700
0.13112 0.47860 0.13947
0.13188 0.43146 0.13785
0.13264 0.24648 0.13711
0.13340 0.40812 0.13142
0.13416 0.24141 0.13371
0.13492 0.28271 0.13407
0.13568 0.17504 0.13213
0.13644 0.17404 0.13150
0.13720 0.20418 0.13260
0.13796 0.18795 0.13057
0.13873 0.31326 0.13179
0.13949 0.14569 0.12956
0.14025 0.22797 0.12970
0.14101 0.07761 0.12857
0.14177 0.04721 0.12891
0.14253 0.08137 0.12835
0.14329 0.10513 0.12873
0.14405 0.17365 0.12556
0.14481 0.20954 0.12885
0.14557 0.19482 0.12610
0.14633 0.15242 0.12491
0.14709 0.22895 0.12626
0.14785 0.04578 0.12424
0.14861 0.20256 0.12380
0.14937 0.02405 0.12782
0.15013 0.29314 0.12422
0.15089 0.12226 0.12457
0.15165 0.10749 0.12566
0.15241 0.10101 0.12228
0.15317 0.07082 0.12236
0.15393 0.17851 0.12088
0.15469 0.24571 0.12226
0.15545 0.25507 0.12040
0.15621 0.29379 0.12078
0.15697 0.04596 0.12115
0.15773 0.26216 0.11842
0.15849 0.26452 0.11979
0.15925 0.16410 0.12095
0.16001 0.12237 0.11878
0.16077 0.29566 0.11937
0.16153 0.16627 0.11777
0.16229 0.32231 0.11775
0.16305 0.26356 0.11741
0.16381 0.13754 0.11759
0.16457 0.41157 0.11789
0.16533 0.33426 0.11737
0.16609 0.39832 0.11672
0.16685 0.35635 0.11494
0.16761 0.34899 0.11722
0.16837 0.51426 0.11561
0.16913 0.19710 0.11490
0.16989 0.23336 0.11466
0.17065 0.31091 0.11605
0.17141 0.31736 0.11413
0.17217 0.43802 0.11441
0.17293 0.33399 0.11577
0.17369 0.36121 0.11587
0.17445 0.47048 0.11872
0.17521 0.51867 0.11589
0.17597 0.33565 0.11569
0.17673 0.43919 0.11789
0.17749 0.60239 0.11739
0.17825 0.40026 0.11840
0.17901 0.53923 0.12030
0.17977 0.31983 0.12208
0.18053 0.24666 0.12194
0.18129 0.41498 0.12279
0.18205 0.44836 0.12321
0.18281 0.53108 0.12485
0.18357 0.51339 0.12578
0.18433 0.39256 0.12471
0.18509 0.50484 0.12479
0.18585 0.42630 0.12523
0.18661 0.44940 0.12527
0.18737 0.52541 0.12562
0.18813 0.44766 0.12653
0.18889 0.56719 0.12695
0.18965 0.36548 0.12724
0.19041 0.47044 0.12606
0.19117 0.56775 0.12851
0.19193 0.34256 0.12750
0.19269 0.48927 0.12944
0.19345 0.46725 0.12837
0.19421 0.38556 0.12879
0.19497 0.49364 0.12804
0.19573 0.41635 0.12756
0.19649 0.53690 0.12843
0.19725 0.50824 0.13037
0.19801 0.38333 0.12974
0.19877 0.48185 0.12972
0.19953 0.59391 0.13045
0.20029 0.41941 0.12713
0.20105 0.56233 0.12881
0.20181 0.32928 0.12991
0.20257 0.31664 0.13009
0.20333 0.41770 0.12814
0.20409 0.47614 0.12647
0.20485 0.40160 0.13160
0.20561 0.43902 0.13215
0.20637 0.47916 0.12899
0.20713 0.42658 0.12960
0.20789 0.46142 0.12902
0.20865 0.30282 0.12926
0.20941 0.40950 0.12912
0.21017 0.56196 0.13031
0.21093 0.34315 0.12713
0.21169 0.17562 0.12984
0.21245 0.30693 0.12851
0.21321 0.44636 0.12851
0.21397 0.47631 0.12976
0.21473 0.45021 0.12994
0.21549 0.36497 0.12980
0.21625 0.21668 0.12936
0.21701 0.30430 0.12722
0.21777 0.44409 0.12770
0.21853 0.12086 0.12845
0.21929 0.30035 0.12948
0.22005 0.29111 0.12750
0.22081 0.38056 0.12835
0.22157 0.33995 0.12685
0.22233 0.21778 0.12902
0.22309 0.29567 0.12786
0.22385 0.39002 0.12459
0.22461 0.22100 0.12517
0.22537 0.36762 0.12376
0.22613 0.25116 0.12471
0.22689 0.38155 0.12268
0.22765 0.16100 0.12446
0.22841 0.30994 0.12167
0.22917 0.30860 0.12180
0.22993 0.41695 0.12064
0.23069 0.27534 0.11945
0.23145 0.27088 0.12072
0.23221 0.28464 0.12010
0.23297 0.21998 0.11931
0.23373 0.20365 0.11830
0.23449 0.11394 0.12020
0.23525 0.29310 0.11959
0.23601 0.25260 0.11668
0.23677 0.15818 0.11743
0.23753 0.33791 0.11437
0.23829 0.14355 0.11579
0.23905 0.21608 0.11591
0.23981 0.16959 0.11648
0.24057 0.23408 0.11530
0.24133 0.20958 0.11358
0.24209 0.01792 0.11650
0.24285 0.05180 0.11356
0.24361 0.05393 0.11302
0.24437 -0.01291 0.11464
0.24513 0.14979 0.11441
0.24589 0.28719 0.11431
0.24665 0.14799 0.11324
0.24741 0.15131 0.11207
0.24817 0.15772 0.11328
0.24893 0.14956 0.11316
0.24969 0.15772 0.11067
0.25045 0.17444 0.11071
0.25121 0.15241 0.11104
0.25197 0.12177 0.11051
0.25273 0.19691 0.10891
0.25349 0.18213 0.10917
0.25425 0.04769 0.10867
0.25501 0.06344 0.10948
0.25577 0.18664 0.10968
0.25653 0.24460 0.10877
0.25729 0.01971 0.10871
0.25805 0.21562 0.10760
0.25881 0.12466 0.10798
0.25957 0.18826 0.10653
0.26033 0.17019 0.10444
0.26109 0.06888 0.10693
0.26185 0.20089 0.10525
0.26261 0.15446 0.10549
0.26337 0.06487 0.10371
0.26413 0.17200 0.10400
0.26489 -0.03800 0.10562
0.26565 0.03994 0.10555
0.26641 0.03357 0.10462
0.26717 0.20224 0.10335
0.26793 0.12656 0.10258
0.26869 0.01850 0.10501
0.26945 0.12679 0.10270
0.27021 0.08325 0.10329
0.27097 0.06029 0.10252
0.27172 0.16164 0.10353
0.27248 0.19052 0.10195
0.27324 0.04058 0.10291
0.27400 0.14702 0.10129
0.27476 0.15256 0.10197
0.27552 0.03723 0.10062
0.27628 0.01301 0.10145
0.27704 0.07539 0.10165
0.27780 0.24206 0.10115
0.27856 0.11514 0.10070
0.27932 0.30311 0.09868
0.28008 0.08962 0.10021
0.28084 0.17095 0.09935
0.28160 0.11748 0.09981
0.28236 0.11200 0.09973
0.28312 0.04393 0.09935
0.28388 0.14579 0.09955
0.28464 -0.06515 0.10040
0.28540 0.19700 0.09888
0.28616 0.29140 0.09874
0.28692 0.09884 0.09945
0.28768 0.10147 0.09783
0.28844 0.23216 0.09854
0.28920 0.20842 0.09795
0.28996 0.02885 0.09825
0.29072 0.03264 0.09823
0.29148 0.23712 0.10066
0.29224 -0.09857 0.09920
0.29300 0.15474 0.09937
0.29376 0.07691 0.09947
0.29452 -0.03304 0.10112
0.29528 0.10833 0.09951
0.29604 0.15190 0.10060
0.29680 0.16346 0.09803
0.29756 0.10614 0.10137
0.29832 0.07418 0.09943
0.29908 0.07957 0.10040
0.29984 0.07675 0.09969
0.30060 0.00024 0.10074
0.30136 0.08969 0.09841
0.30212 0.14907 0.09864
0.30288 0.05908 0.09795
0.30364 0.09317 0.09850
0.30440 0.12049 0.09736
0.30516 0.02854 0.09690
0.30592 0.05326 0.09898
0.30668 0.20049 0.09902
0.30744 0.13935 0.09957
0.30820 0.10371 0.10028
0.30896 0.15787 0.09973
0.30972 0.11486 0.10145
0.31048 0.05730 0.09983
0.31124 0.11359 0.09975
0.31200 0.04873 0.10104
0.31276 0.13736 0.10009
0.31352 0.02397 0.09941
0.31428 0.17076 0.10062
0.31504 0.19568 0.10404
0.31580 0.03182 0.10309
0.31656 0.26117 0.10375
0.31732 0.18555 0.10278
0.31808 0.07343 0.10292
0.31883 0.04706 0.10491
0.31959 0.12041 0.10525
0.32035 0.08243 0.10400
0.32111 0.08376 0.10392
0.32187 0.13770 0.10410
0.32263 0.21200 0.10545
0.32339 0.13799 0.10590
0.32415 0.02592 0.10659
0.32491 0.15069 0.10776
0.32567 0.10854 0.10466
0.32643 0.22016 0.10733
0.32719 0.07079 0.10824
0.32795 0.05815 0.10687
0.32871 0.21291 0.10568
0.32947 0.07476 0.10650
0.33023 0.17596 0.10796
0.33099 0.09813 0.10780
0.33175 0.14063 0.10503
0.33251 0.08076 0.10903
0.33327 0.02294 0.10818
0.33403 0.07777 0.10737
0.33479 0.04908 0.10604
0.33555 0.14744 0.10772
0.33631 0.24526 0.10715
0.33707 0.11508 0.10849
0.33783 0.20865 0.10873
0.33859 0.18792 0.10922
0.33935 0.14222 0.10835
0.34011 0.24216 0.10784
0.34087 0.15004 0.10754
0.34163 0.14653 0.10992
0.34239 0.04714 0.10835
0.34315 0.04783 0.11011
0.34391 0.13523 0.10952
0.34467 0.00007 0.10742
0.34543 -0.02065 0.10879
0.34619 0.12476 0.11041
0.34695 0.16371 0.10853
0.34771 0.05788 0.10956
0.34847 -0.07597 0.10990
0.34922 0.11917 0.11108
0.34998 0.04552 0.11055
0.35074 0.14003 0.10869
0.35150 0.17941 0.10911
0.35226 0.11756 0.10646
0.35302 0.10108 0.10604
0.35378 0.12184 0.10412
0.35454 0.19845 0.10301
0.35530 0.07249 0.10533
0.35606 0.04716 0.10673
0.35682 -0.02333 0.10707
0.35758 0.12535 0.10683
0.35834 0.04745 0.10638
0.35910 0.15250 0.10739
0.35986 0.06490 0.10551
0.36062 -0.02192 0.10630
0.36138 0.10124 0.10634
0.36214 0.11476 0.10466
0.36290 0.10594 0.10598
0.36366 0.12520 0.10717
0.36442 0.09712 0.10754
0.36518 0.13408 0.10703
0.36594 0.07166 0.10707
0.36670 -0.04009 0.10746
0.36746 0.17411 0.10926
0.36822 0.10356 0.11053
0.36898 -0.07161 0.11008
0.36974 0.03728 0.11012
0.37050 -0.07340 0.11106
0.37126 0.02933 0.10980
0.37202 0.13140 0.11126
0.37277 0.17813 0.11229
0.37353 0.09156 0.11385
0.37429 0.13303 0.11516
0.37505 0.01883 0.11401
0.37581 0.14083 0.11466
0.37657 0.10372 0.11682
0.37733 0.10369 0.11692
0.37809 0.24039 0.11797
0.37885 0.14783 0.11870
0.37961 0.10179 0.11961
0.38037 0.12263 0.12050
0.38113 0.08292 0.11983
0.38189 0.14357 0.12099
0.38265 0.13247 0.12109
0.38341 0.03656 0.12256
0.38417 0.14008 0.12117
0.38493 0.19229 0.12414
0.38569 0.05242 0.12566
0.38645 0.05758 0.12655
0.38721 -0.00223 0.12679
0.38797 0.13829 0.12853
0.38873 0.18770 0.12596
0.38949 -0.06142 0.14570
0.39025 0.07578 0.13148
0.39101 0.13088 0.13258
0.39177 0.25672 0.12930
0.39252 -0.07548 0.13347
0.39328 0.20211 0.13634
0.39404 0.02944 0.13518
0.39480 0.06712 0.13316
0.39556 0.19421 0.13808
0.39632 0.04185 0.13891
0.39708 0.14417 0.13735
0.39784 0.16601 0.14139
0.39860 0.12653 0.13975
0.39936 -0.04126 0.14267
0.40012 0.04280 0.14394
0.40088 0.25057 0.14337
0.40164 0.15708 0.14348
0.40240 0.07754 0.14269
0.40316 0.01029 0.14228
0.40392 0.26087 0.14722
0.40468 0.07008 0.35719
0.40544 0.30250 0.14740
0.40620 0.02096 0.14839
0.40696 0.02138 0.15236
0.40772 -0.14373 0.14973
0.40848 0.04520 0.15389
0.40924 0.16140 0.15058
0.40999 0.16311 0.14963
0.41075 -0.03500 0.15412
0.41151 0.09485 0.15417
0.41227 0.03713 0.15213
0.41303 -0.17012 0.15246
0.41379 0.01805 0.15195
0.41455 0.13761 0.15395
0.41531 0.13159 0.15363
0.41607 0.31534 0.15595
0.41683 0.17869 0.15521
0.41759 0.18611 0.15866
0.41835 0.07176 0.15757
0.41911 0.05278 0.15788
0.41987 -0.01475 0.15915
0.42063 0.00050 0.16101
0.42139 0.20033 0.16042
0.42215 0.17975 0.16319
0.42291 0.01557 0.16595
0.42367 0.05031 0.16633
0.42443 -0.04621 0.16623
0.42519 0.05703 0.17005
0.42594 0.00394 0.16934
0.42670 -0.01307 0.17416
0.42746 0.12960 0.17452
0.42822 0.31655 0.17624
0.42898 0.24674 0.18150
0.42974 0.44749 0.18271
0.43050 0.26419 0.18142
0.43126 0.28408 0.18375
0.43202 0.01907 0.18613
0.43278 0.04310 0.18615
0.43354 0.13401 0.19005
0.43430 0.10030 0.18761
0.43506 0.13998 0.18868
