# Supplementary material for: De novo design of proteins housing excitonically coupled chlorophyll special pairs
Source: Nat Chem Biol. 2024 Jun 3;20(7):906–15. doi: 10.1038/s41589-024-01626-0 (PMC11213709; doi:10.1038/s41589-024-01626-0)
Supplement: Supplementary file 5 — Raw SAXS data for SP1, SP2 and SP3 apo proteins. [file 41589_2024_1626_MOESM5_ESM.zip › SAXS_data_Fig2/SP2_193uM/Buffer1/SP2_193uM_snap_00027.sub.1.dat]

0.01026 25.80020 7.64820
0.01102 34.30537 4.69081
0.01178 33.36951 3.50547
0.01254 33.21695 2.45830
0.01330 30.15317 1.88445
0.01406 31.46459 1.77083
0.01482 31.07238 1.66606
0.01558 32.82305 1.39394
0.01634 33.33769 1.26838
0.01710 31.29785 1.14522
0.01786 31.23312 1.06441
0.01862 31.16941 0.96561
0.01938 32.28922 0.93668
0.02014 31.96162 0.93367
0.02090 31.30190 0.82195
0.02166 31.36954 0.81002
0.02242 31.81044 0.74936
0.02318 31.00702 0.75045
0.02395 31.01322 0.69973
0.02471 30.56541 0.69403
0.02547 30.53142 0.66371
0.02623 30.33037 0.63825
0.02699 29.65902 0.57088
0.02775 29.50686 0.60182
0.02851 29.65093 0.57963
0.02927 28.68336 0.58109
0.03003 28.74299 0.54032
0.03079 28.80082 0.53128
0.03155 28.57950 0.52776
0.03231 28.84217 0.50375
0.03307 27.62814 0.48836
0.03383 27.49301 0.49508
0.03459 27.61245 0.46648
0.03535 27.15918 0.45730
0.03611 27.33138 0.44880
0.03687 27.19769 0.43293
0.03763 26.55226 0.43746
0.03839 26.11776 0.43626
0.03915 26.29602 0.42726
0.03991 25.49251 0.41013
0.04067 25.10554 0.41230
0.04143 24.96807 0.40406
0.04219 24.32136 0.38863
0.04295 24.96263 0.38427
0.04371 24.39742 0.38532
0.04447 23.42154 0.38801
0.04523 24.01615 0.36354
0.04599 23.34697 0.36788
0.04675 22.54847 0.37365
0.04751 22.25847 0.36380
0.04827 21.99591 0.34192
0.04903 21.59365 0.33785
0.04979 21.86411 0.33706
0.05055 21.69405 0.35011
0.05131 21.00920 0.33629
0.05207 20.70721 0.33486
0.05283 20.21395 0.32491
0.05359 19.63575 0.32173
0.05435 19.75465 0.31316
0.05511 19.50772 0.31409
0.05587 19.07254 0.31649
0.05663 18.88077 0.30937
0.05739 18.37808 0.29791
0.05815 18.15280 0.29922
0.05891 17.96339 0.29119
0.05967 17.56135 0.28947
0.06043 17.00355 0.28974
0.06119 16.67507 0.28794
0.06195 16.41054 0.28235
0.06271 16.35625 0.27141
0.06347 15.53561 0.27621
0.06423 15.24080 0.26941
0.06499 15.03314 0.26882
0.06575 14.83278 0.26830
0.06651 14.85987 0.27186
0.06727 14.32766 0.26253
0.06803 13.85540 0.25507
0.06879 13.39753 0.25439
0.06955 13.35769 0.25228
0.07031 13.07124 0.24826
0.07107 12.49099 0.24476
0.07183 12.60324 0.24391
0.07259 11.86614 0.24308
0.07335 11.80292 0.23279
0.07412 11.47862 0.23489
0.07488 11.21180 0.23224
0.07564 10.95290 0.23101
0.07640 10.57346 0.23222
0.07716 10.30203 0.22257
0.07792 10.13922 0.22427
0.07868 9.76684 0.22737
0.07944 9.78470 0.22077
0.08020 9.24745 0.22004
0.08096 8.85777 0.21640
0.08172 8.81062 0.21050
0.08248 8.48335 0.21038
0.08324 8.38667 0.20983
0.08400 8.13542 0.20997
0.08476 7.65588 0.20577
0.08552 7.50123 0.20953
0.08628 7.56271 0.21159
0.08704 7.28660 0.20769
0.08780 6.98225 0.20807
0.08856 6.81378 0.21169
0.08932 6.41086 0.21121
0.09008 6.31091 0.21226
0.09084 5.91276 0.21086
0.09160 5.89822 0.21147
0.09236 5.62376 0.21187
0.09312 5.40681 0.20973
0.09388 5.35254 0.21501
0.09464 5.29187 0.21226
0.09540 5.04291 0.20652
0.09616 4.79468 0.20235
0.09692 4.34626 0.20524
0.09768 4.29625 0.19830
0.09844 3.98053 0.19481
0.09920 4.08208 0.18914
0.09996 3.71879 0.19406
0.10072 3.53551 0.19367
0.10148 3.73491 0.18706
0.10224 3.37052 0.18055
0.10300 3.23088 0.18200
0.10376 2.99340 0.17897
0.10452 2.80637 0.17806
0.10528 2.77961 0.17697
0.10604 2.68073 0.17246
0.10680 2.56428 0.17351
0.10756 2.52154 0.16886
0.10832 2.40330 0.17058
0.10908 2.23727 0.17039
0.10984 2.11460 0.16607
0.11060 1.92593 0.17003
0.11136 1.87557 0.16665
0.11212 1.66674 0.16338
0.11288 1.90403 0.16099
0.11364 1.66568 0.16212
0.11440 1.42607 0.16103
0.11516 1.45976 0.15891
0.11592 1.26054 0.15579
0.11668 1.26118 0.16067
0.11744 1.02859 0.15440
0.11820 1.00594 0.15276
0.11896 1.06354 0.15098
0.11972 1.16985 0.15051
0.12048 1.01993 0.15033
0.12124 0.66790 0.14975
0.12200 0.90749 0.14795
0.12276 0.89306 0.14833
0.12352 0.83625 0.14627
0.12428 0.72605 0.14706
0.12504 0.63184 0.14588
0.12580 0.62632 0.14277
0.12656 0.43020 0.14578
0.12732 0.64640 0.14248
0.12808 0.51017 0.14091
0.12884 0.46680 0.13888
0.12960 0.59637 0.14018
0.13036 0.59346 0.13615
0.13112 0.50322 0.13660
0.13188 0.32283 0.13496
0.13264 0.21547 0.13620
0.13340 0.42782 0.13777
0.13416 0.19065 0.13595
0.13492 0.38980 0.13454
0.13568 0.26585 0.13456
0.13644 0.31947 0.13336
0.13720 0.08540 0.13340
0.13796 0.11067 0.13029
0.13873 0.20761 0.12726
0.13949 0.21605 0.13045
0.14025 0.18541 0.12920
0.14101 0.08767 0.13031
0.14177 0.14032 0.12645
0.14253 0.04170 0.12732
0.14329 0.09287 0.12883
0.14405 0.23411 0.12637
0.14481 0.18376 0.12552
0.14557 0.15102 0.12558
0.14633 0.05146 0.12655
0.14709 0.06380 0.12580
0.14785 0.12009 0.12428
0.14861 0.01918 0.12661
0.14937 0.21369 0.12353
0.15013 0.11101 0.12550
0.15089 0.20198 0.12030
0.15165 0.15324 0.12521
0.15241 0.04285 0.12493
0.15317 0.35742 0.12329
0.15393 0.27110 0.12246
0.15469 0.23044 0.12092
0.15545 0.35840 0.12012
0.15621 -0.01967 0.12040
0.15697 0.20292 0.12127
0.15773 0.24902 0.12048
0.15849 0.05551 0.12060
0.15925 0.15188 0.11870
0.16001 0.07202 0.11947
0.16077 0.28258 0.11983
0.16153 -0.00443 0.11668
0.16229 0.18681 0.11969
0.16305 0.32782 0.11789
0.16381 0.36185 0.11599
0.16457 0.30167 0.11832
0.16533 0.21381 0.11611
0.16609 0.28485 0.11775
0.16685 0.24213 0.11589
0.16761 0.33751 0.11635
0.16837 0.23810 0.11579
0.16913 0.19406 0.11581
0.16989 0.25686 0.11466
0.17065 0.22747 0.11387
0.17141 0.46037 0.11427
0.17217 0.42228 0.11324
0.17293 0.29210 0.11530
0.17369 0.39720 0.11708
0.17445 0.41639 0.11745
0.17521 0.36475 0.11785
0.17597 0.40706 0.11704
0.17673 0.41713 0.11805
0.17749 0.45228 0.11706
0.17825 0.45235 0.11771
0.17901 0.46791 0.11801
0.17977 0.31120 0.12230
0.18053 0.62726 0.12216
0.18129 0.28253 0.12388
0.18205 0.28673 0.12289
0.18281 0.70344 0.12230
0.18357 0.51818 0.12353
0.18433 0.49471 0.12495
0.18509 0.44438 0.12376
0.18585 0.49528 0.12594
0.18661 0.41370 0.12808
0.18737 0.46073 0.12533
0.18813 0.27090 0.12517
0.18889 0.57947 0.12517
0.18965 0.57803 0.12699
0.19041 0.48393 0.12606
0.19117 0.40623 0.12691
0.19193 0.47148 0.12554
0.19269 0.46046 0.12713
0.19345 0.41262 0.12831
0.19421 0.44877 0.12756
0.19497 0.43400 0.12730
0.19573 0.41998 0.12861
0.19649 0.46443 0.12849
0.19725 0.41365 0.12839
0.19801 0.31399 0.12588
0.19877 0.48792 0.12940
0.19953 0.39063 0.13039
0.20029 0.52337 0.12934
0.20105 0.50922 0.13073
0.20181 0.25983 0.13094
0.20257 0.48428 0.12960
0.20333 0.40334 0.12679
0.20409 0.26756 0.12752
0.20485 0.49881 0.12897
0.20561 0.41233 0.13055
0.20637 0.43389 0.12709
0.20713 0.43037 0.12938
0.20789 0.45587 0.12954
0.20865 0.52030 0.12758
0.20941 0.55721 0.12980
0.21017 0.38885 0.12819
0.21093 0.46609 0.12980
0.21169 0.47193 0.13047
0.21245 0.35353 0.12873
0.21321 0.42623 0.12948
0.21397 0.26736 0.12756
0.21473 0.24958 0.13019
0.21549 0.37182 0.12926
0.21625 0.31447 0.12990
0.21701 0.37297 0.13017
0.21777 0.24016 0.12796
0.21853 0.11317 0.12770
0.21929 0.07593 0.12926
0.22005 0.24808 0.12881
0.22081 0.31854 0.12849
0.22157 0.35898 0.12659
0.22233 0.38568 0.12819
0.22309 0.33549 0.12746
0.22385 0.27506 0.12568
0.22461 0.14198 0.12616
0.22537 0.22159 0.12442
0.22613 0.23802 0.12396
0.22689 0.25398 0.12216
0.22765 0.28360 0.12412
0.22841 0.02923 0.12277
0.22917 0.32959 0.11977
0.22993 0.33065 0.11999
0.23069 0.47118 0.12175
0.23145 0.17926 0.12173
0.23221 0.23031 0.11884
0.23297 0.14509 0.12182
0.23373 0.33033 0.11801
0.23449 0.22947 0.11799
0.23525 0.23604 0.11821
0.23601 0.08780 0.11822
0.23677 0.04992 0.11674
0.23753 0.14154 0.11747
0.23829 0.06217 0.11702
0.23905 0.41348 0.11451
0.23981 0.21629 0.11623
0.24057 0.19222 0.11585
0.24133 0.28784 0.11538
0.24209 0.07373 0.11500
0.24285 0.13348 0.11360
0.24361 0.15892 0.11383
0.24437 0.20891 0.11281
0.24513 0.08324 0.11387
0.24589 0.18733 0.11350
0.24665 0.15629 0.11308
0.24741 0.12055 0.11110
0.24817 0.16546 0.11241
0.24893 0.02707 0.11261
0.24969 0.06988 0.11126
0.25045 0.10877 0.11045
0.25121 0.23182 0.11039
0.25197 0.13228 0.10883
0.25273 0.08694 0.10923
0.25349 0.11971 0.11085
0.25425 0.10993 0.10727
0.25501 0.02676 0.10839
0.25577 0.15283 0.10762
0.25653 0.15879 0.10760
0.25729 0.24556 0.10814
0.25805 0.14699 0.10822
0.25881 0.16706 0.10784
0.25957 0.00838 0.10727
0.26033 0.12982 0.10535
0.26109 0.11396 0.10687
0.26185 0.14335 0.10679
0.26261 0.13641 0.10586
0.26337 0.05209 0.10535
0.26413 0.13613 0.10428
0.26489 0.23524 0.10537
0.26565 0.08614 0.10406
0.26641 0.01673 0.10509
0.26717 0.18713 0.10268
0.26793 0.02574 0.10394
0.26869 0.08277 0.10361
0.26945 0.03934 0.10262
0.27021 0.22716 0.10303
0.27097 0.14719 0.10210
0.27172 0.22002 0.10345
0.27248 0.05923 0.10183
0.27324 0.06537 0.10127
0.27400 0.07766 0.10244
0.27476 0.09031 0.10112
0.27552 0.17101 0.10115
0.27628 0.25747 0.09971
0.27704 0.12124 0.10054
0.27780 0.18522 0.10082
0.27856 0.05361 0.09977
0.27932 0.09196 0.09993
0.28008 0.10434 0.09866
0.28084 0.09233 0.09862
0.28160 0.10493 0.09912
0.28236 0.14978 0.09945
0.28312 0.04613 0.09860
0.28388 0.09967 0.09870
0.28464 0.13600 0.09900
0.28540 0.11160 0.10046
0.28616 -0.05422 0.09854
0.28692 0.03850 0.09908
0.28768 0.17345 0.09912
0.28844 0.10089 0.09926
0.28920 0.13671 0.09904
0.28996 0.05757 0.09981
0.29072 0.01831 0.09989
0.29148 0.16235 0.09973
0.29224 0.12429 0.09930
0.29300 -0.04748 0.10028
0.29376 0.25337 0.09914
0.29452 0.14150 0.10157
0.29528 0.13475 0.10084
0.29604 0.03148 0.10052
0.29680 0.23494 0.10017
0.29756 0.14911 0.10110
0.29832 0.00676 0.09882
0.29908 0.19487 0.10034
0.29984 0.04646 0.09850
0.30060 0.16073 0.09937
0.30136 0.23023 0.09870
0.30212 0.11860 0.09835
0.30288 0.19881 0.09979
0.30364 0.18680 0.09819
0.30440 0.12657 0.09795
0.30516 0.14850 0.09767
0.30592 0.16890 0.09835
0.30668 0.13366 0.10005
0.30744 0.15852 0.09852
0.30820 0.03069 0.10011
0.30896 0.14580 0.09987
0.30972 0.20127 0.10034
0.31048 0.12002 0.10110
0.31124 0.16112 0.09955
0.31200 0.15420 0.10058
0.31276 0.08102 0.10228
0.31352 -0.00390 0.10068
0.31428 0.12930 0.10054
0.31504 0.15511 0.10246
0.31580 0.11918 0.10381
0.31656 0.02296 0.10284
0.31732 0.23330 0.10396
0.31808 0.08077 0.10487
0.31883 0.27493 0.10347
0.31959 0.14572 0.10460
0.32035 0.21555 0.10487
0.32111 0.16543 0.10527
0.32187 0.18623 0.10563
0.32263 0.14144 0.10474
0.32339 0.11373 0.10564
0.32415 0.11276 0.10659
0.32491 0.07449 0.10628
0.32567 0.09484 0.10669
0.32643 0.01627 0.10733
0.32719 0.16608 0.10596
0.32795 0.17249 0.10454
0.32871 0.12720 0.10644
0.32947 0.21494 0.10650
0.33023 0.06452 0.10634
0.33099 0.08981 0.10574
0.33175 0.18796 0.10790
0.33251 0.10441 0.10545
0.33327 0.15215 0.10648
0.33403 0.16143 0.10673
0.33479 0.21918 0.10750
0.33555 0.17282 0.10808
0.33631 -0.04470 0.10758
0.33707 0.00766 0.10843
0.33783 0.11903 0.10907
0.33859 0.05962 0.10699
0.33935 0.10495 0.10760
0.34011 0.03967 0.11027
0.34087 -0.02238 0.10891
0.34163 0.10732 0.10849
0.34239 0.17774 0.10958
0.34315 0.08240 0.10855
0.34391 0.03683 0.10875
0.34467 -0.01970 0.11029
0.34543 0.06119 0.11104
0.34619 0.13399 0.11049
0.34695 0.03685 0.10970
0.34771 0.07382 0.11029
0.34847 0.07483 0.11012
0.34922 0.18869 0.10958
0.34998 0.22230 0.11112
0.35074 -0.02907 0.10970
0.35150 0.03548 0.10841
0.35226 0.20851 0.10632
0.35302 0.13176 0.10515
0.35378 0.10059 0.10521
0.35454 0.12783 0.10464
0.35530 0.09537 0.10561
0.35606 0.01971 0.10600
0.35682 0.19854 0.10491
0.35758 0.00188 0.10721
0.35834 0.13859 0.10743
0.35910 0.11067 0.10663
0.35986 0.14965 0.10634
0.36062 0.10306 0.10721
0.36138 0.11087 0.10685
0.36214 0.16736 0.10778
0.36290 0.20821 0.10679
0.36366 0.10897 0.10701
0.36442 0.18714 0.10655
0.36518 0.16225 0.10707
0.36594 0.10616 0.10774
0.36670 0.08333 0.10946
0.36746 0.03049 0.10824
0.36822 0.17448 0.11095
0.36898 0.02131 0.10950
0.36974 0.05137 0.11065
0.37050 0.06862 0.11023
0.37126 0.06216 0.11310
0.37202 0.13787 0.11381
0.37277 0.10021 0.11310
0.37353 0.18801 0.11453
0.37429 0.05375 0.11233
0.37505 0.00092 0.11231
0.37581 -0.00914 0.11407
0.37657 0.12051 0.11494
0.37733 -0.05293 0.11633
0.37809 0.02763 0.11716
0.37885 0.13352 0.11842
0.37961 -0.05752 0.11913
0.38037 0.22326 0.12001
0.38113 0.00460 0.12281
0.38189 0.09648 0.12054
0.38265 0.18464 0.12319
0.38341 0.23161 0.12175
0.38417 0.03128 0.12455
0.38493 0.33512 0.12531
0.38569 0.12124 0.12859
0.38645 0.05249 0.12588
0.38721 0.05000 0.12697
0.38797 0.23247 0.12685
0.38873 0.05544 0.13096
0.38949 0.19910 0.13249
0.39025 0.00588 0.13079
0.39101 0.24527 0.12992
0.39177 0.05193 0.13055
0.39252 0.13048 0.13371
0.39328 0.05102 0.13440
0.39404 0.01021 0.13411
0.39480 0.19306 0.13652
0.39556 0.00646 0.13935
0.39632 0.17274 0.13955
0.39708 0.20392 0.13848
0.39784 0.23779 0.13969
0.39860 0.09898 0.13963
0.39936 -0.08181 0.14249
0.40012 -0.01119 0.13963
0.40088 0.13964 0.14428
0.40164 0.02240 0.14447
0.40240 0.19500 0.14786
0.40316 -0.03672 0.14528
0.40392 -0.05381 0.14702
0.40468 0.20986 0.29990
0.40544 0.11869 0.14730
0.40620 0.18514 0.15025
0.40696 -0.02036 0.15347
0.40772 -0.08551 0.14968
0.40848 0.03829 0.15242
0.40924 0.02834 0.15082
0.40999 0.21083 0.15096
0.41075 0.08464 0.15163
0.41151 0.04991 0.15312
0.41227 0.20195 0.14859
0.41303 0.21530 0.14946
0.41379 0.02231 0.15367
0.41455 0.19582 0.15517
0.41531 -0.03116 0.15531
0.41607 0.01235 0.15585
0.41683 0.17158 0.15808
0.41759 0.01377 0.16083
0.41835 0.08504 0.15830
0.41911 0.11751 0.16069
0.41987 0.15267 0.15869
0.42063 0.35622 0.16214
0.42139 0.28498 0.16473
0.42215 0.09349 0.16196
0.42291 0.25829 0.16752
0.42367 0.14394 0.16627
0.42443 0.06687 0.17323
0.42519 0.06393 0.16700
0.42594 0.21320 0.17244
0.42670 0.27861 0.17173
0.42746 0.30799 0.17460
0.42822 0.15458 0.17733
0.42898 0.35841 0.17944
0.42974 0.25360 0.17786
0.43050 0.22964 0.17911
0.43126 0.05635 0.18065
0.43202 -0.00820 0.18702
0.43278 0.03711 0.18390
0.43354 0.09303 0.19634
0.43430 0.12154 0.19527
0.43506 -0.00721 0.19626
