# Supplementary material for: De novo design of proteins housing excitonically coupled chlorophyll special pairs
Source: Nat Chem Biol. 2024 Jun 3;20(7):906–15. doi: 10.1038/s41589-024-01626-0 (PMC11213709; doi:10.1038/s41589-024-01626-0)
Supplement: Supplementary file 5 — Raw SAXS data for SP1, SP2 and SP3 apo proteins. [file 41589_2024_1626_MOESM5_ESM.zip › SAXS_data_Fig2/SP2_193uM/Buffer1/SP2_193uM_snap_00050.sub.1.dat]

0.01026 37.30947 7.38695
0.01102 34.37041 4.79114
0.01178 30.02631 3.74856
0.01254 33.42583 2.68471
0.01330 30.71400 1.92505
0.01406 35.84457 1.70504
0.01482 35.34898 1.55560
0.01558 33.48650 1.40951
0.01634 32.52423 1.19374
0.01710 31.96662 1.21965
0.01786 32.85676 1.05644
0.01862 32.63890 1.02099
0.01938 31.11248 0.91437
0.02014 31.43918 0.90833
0.02090 31.13596 0.88462
0.02166 30.87347 0.78914
0.02242 31.85307 0.74808
0.02318 29.97145 0.70818
0.02395 31.11276 0.74663
0.02471 30.54121 0.67929
0.02547 30.36651 0.67521
0.02623 30.73998 0.62267
0.02699 30.08852 0.61051
0.02775 29.44462 0.59496
0.02851 30.05921 0.60070
0.02927 29.94910 0.54509
0.03003 29.10074 0.53638
0.03079 28.43450 0.54345
0.03155 28.86725 0.51006
0.03231 28.90526 0.50716
0.03307 28.00199 0.48613
0.03383 28.19418 0.48048
0.03459 27.66815 0.47107
0.03535 27.52801 0.45249
0.03611 27.08912 0.47654
0.03687 27.48410 0.43624
0.03763 26.23362 0.46203
0.03839 26.63675 0.43238
0.03915 26.42567 0.43855
0.03991 25.55185 0.42155
0.04067 25.14956 0.41838
0.04143 25.17010 0.40098
0.04219 25.10172 0.39285
0.04295 24.92966 0.39228
0.04371 24.07890 0.38937
0.04447 23.92616 0.38091
0.04523 23.57562 0.36728
0.04599 23.70897 0.36343
0.04675 22.78412 0.35613
0.04751 22.68202 0.34782
0.04827 22.60334 0.33752
0.04903 22.46804 0.34871
0.04979 21.50315 0.33770
0.05055 21.81760 0.33655
0.05131 20.63324 0.33756
0.05207 20.95601 0.33139
0.05283 20.90042 0.32757
0.05359 20.09808 0.32482
0.05435 19.43782 0.31513
0.05511 19.45832 0.31404
0.05587 19.06219 0.31177
0.05663 19.09684 0.31284
0.05739 18.67401 0.30443
0.05815 18.08133 0.29982
0.05891 17.84943 0.29361
0.05967 17.30067 0.30135
0.06043 17.28483 0.28323
0.06119 16.75686 0.28559
0.06195 16.35171 0.28519
0.06271 15.81011 0.27708
0.06347 15.63285 0.27651
0.06423 15.78950 0.27413
0.06499 15.10173 0.26482
0.06575 15.03408 0.26162
0.06651 14.64315 0.26138
0.06727 14.36706 0.25756
0.06803 13.49556 0.25671
0.06879 13.98974 0.25754
0.06955 13.04521 0.24720
0.07031 12.93575 0.24892
0.07107 12.69909 0.25021
0.07183 12.16380 0.24356
0.07259 12.06240 0.23763
0.07335 11.96579 0.23990
0.07412 11.32546 0.23256
0.07488 10.97184 0.22956
0.07564 10.69194 0.23001
0.07640 10.95357 0.22574
0.07716 10.06948 0.22461
0.07792 10.31044 0.22108
0.07868 9.74281 0.22313
0.07944 9.74045 0.21534
0.08020 9.42756 0.21706
0.08096 9.02004 0.21653
0.08172 8.80278 0.21184
0.08248 8.72767 0.20939
0.08324 8.27394 0.20583
0.08400 8.12275 0.21032
0.08476 7.91782 0.20792
0.08552 7.53037 0.20802
0.08628 7.52746 0.21210
0.08704 7.06831 0.21231
0.08780 7.06954 0.20523
0.08856 6.68923 0.21077
0.08932 6.56814 0.21532
0.09008 6.41238 0.21128
0.09084 6.09198 0.21146
0.09160 5.86579 0.21263
0.09236 5.63742 0.21407
0.09312 5.34015 0.21469
0.09388 5.03308 0.20879
0.09464 4.80002 0.21213
0.09540 4.73592 0.20215
0.09616 4.72613 0.20153
0.09692 4.50724 0.20185
0.09768 4.27614 0.20106
0.09844 4.01923 0.19875
0.09920 4.02028 0.19623
0.09996 4.12175 0.19507
0.10072 3.76245 0.19679
0.10148 3.27922 0.18468
0.10224 3.33765 0.18225
0.10300 3.39776 0.17974
0.10376 3.33117 0.17699
0.10452 2.94010 0.18213
0.10528 2.86860 0.17525
0.10604 2.88207 0.17503
0.10680 2.56167 0.17108
0.10756 2.64283 0.17495
0.10832 2.20070 0.17225
0.10908 2.46674 0.16813
0.10984 1.93703 0.16754
0.11060 2.11098 0.16675
0.11136 1.93709 0.16724
0.11212 1.78927 0.16143
0.11288 1.74603 0.16254
0.11364 1.55909 0.15905
0.11440 1.45131 0.16044
0.11516 1.33831 0.15540
0.11592 1.28077 0.15573
0.11668 1.43728 0.15532
0.11744 1.10366 0.15654
0.11820 1.46805 0.15089
0.11896 1.16067 0.15000
0.11972 0.98260 0.14774
0.12048 0.94814 0.15103
0.12124 1.02659 0.15083
0.12200 0.86630 0.14836
0.12276 0.93510 0.14877
0.12352 0.79648 0.14707
0.12428 0.85035 0.14669
0.12504 0.62107 0.14482
0.12580 0.65938 0.14290
0.12656 0.46963 0.14270
0.12732 0.51271 0.14436
0.12808 0.53525 0.13835
0.12884 0.51286 0.13934
0.12960 0.22218 0.13975
0.13036 0.42047 0.13714
0.13112 0.34135 0.13649
0.13188 0.34621 0.13669
0.13264 0.33106 0.13459
0.13340 0.15010 0.13305
0.13416 0.23084 0.13744
0.13492 0.18000 0.13416
0.13568 0.24119 0.13267
0.13644 0.17518 0.13165
0.13720 0.26996 0.13252
0.13796 0.13183 0.12973
0.13873 0.35333 0.12991
0.13949 0.20386 0.12840
0.14025 0.22233 0.12765
0.14101 0.16521 0.13139
0.14177 0.13353 0.12813
0.14253 0.09581 0.12464
0.14329 0.12518 0.12589
0.14405 0.02759 0.12795
0.14481 0.00114 0.12856
0.14557 0.00268 0.12919
0.14633 0.08638 0.12559
0.14709 0.19129 0.12561
0.14785 0.15411 0.12552
0.14861 0.08755 0.12609
0.14937 0.13664 0.12650
0.15013 0.10545 0.12464
0.15089 0.17751 0.12336
0.15165 0.12040 0.12310
0.15241 0.20601 0.12172
0.15317 0.21308 0.12300
0.15393 0.00733 0.12265
0.15469 0.31916 0.12061
0.15545 0.06850 0.12083
0.15621 0.32585 0.11964
0.15697 0.11348 0.12045
0.15773 0.13077 0.12237
0.15849 0.12149 0.11948
0.15925 0.18526 0.12101
0.16001 0.16898 0.12018
0.16077 0.20854 0.11762
0.16153 0.28665 0.11974
0.16229 0.39424 0.11899
0.16305 0.20686 0.11673
0.16381 0.21183 0.11689
0.16457 0.31663 0.11668
0.16533 0.20588 0.11814
0.16609 0.03654 0.11565
0.16685 0.39370 0.11624
0.16761 0.33566 0.11551
0.16837 0.31824 0.11652
0.16913 0.42215 0.11668
0.16989 0.36773 0.11446
0.17065 0.36305 0.11482
0.17141 0.19003 0.11410
0.17217 0.32909 0.11246
0.17293 0.40901 0.11612
0.17369 0.26947 0.11565
0.17445 0.51896 0.11652
0.17521 0.32019 0.11824
0.17597 0.36869 0.11887
0.17673 0.48704 0.11701
0.17749 0.29029 0.11855
0.17825 0.33831 0.11891
0.17901 0.43456 0.12166
0.17977 0.48898 0.12099
0.18053 0.37725 0.12150
0.18129 0.35811 0.12215
0.18205 0.43838 0.12334
0.18281 0.48355 0.12304
0.18357 0.38383 0.12421
0.18433 0.40096 0.12540
0.18509 0.45194 0.12514
0.18585 0.59247 0.12619
0.18661 0.46424 0.12395
0.18737 0.19371 0.12429
0.18813 0.38952 0.12516
0.18889 0.46990 0.12550
0.18965 0.35251 0.12656
0.19041 0.47327 0.12706
0.19117 0.54349 0.12779
0.19193 0.51833 0.12597
0.19269 0.40909 0.12941
0.19345 0.24775 0.12593
0.19421 0.44966 0.12830
0.19497 0.48922 0.12743
0.19573 0.38167 0.12830
0.19649 0.48409 0.12850
0.19725 0.48152 0.12822
0.19801 0.46328 0.12983
0.19877 0.44902 0.12815
0.19953 0.40927 0.12987
0.20029 0.48383 0.13101
0.20105 0.39290 0.13042
0.20181 0.34236 0.12975
0.20257 0.57389 0.12994
0.20333 0.49984 0.12712
0.20409 0.44205 0.12945
0.20485 0.41603 0.12809
0.20561 0.56822 0.13054
0.20637 0.36035 0.13022
0.20713 0.32553 0.13004
0.20789 0.48876 0.12848
0.20865 0.60455 0.12809
0.20941 0.45545 0.12996
0.21017 0.32958 0.13020
0.21093 0.44370 0.12797
0.21169 0.42416 0.12842
0.21245 0.26983 0.13038
0.21321 0.28591 0.12894
0.21397 0.55494 0.12712
0.21473 0.44879 0.12836
0.21549 0.44908 0.13032
0.21625 0.52139 0.12631
0.21701 0.28896 0.12696
0.21777 0.40295 0.12759
0.21853 0.27867 0.12777
0.21929 0.30249 0.12846
0.22005 0.31219 0.12789
0.22081 0.41079 0.12913
0.22157 0.20071 0.12826
0.22233 0.29206 0.12492
0.22309 0.34942 0.12654
0.22385 0.29614 0.12601
0.22461 0.42107 0.12435
0.22537 0.28905 0.12409
0.22613 0.21427 0.12599
0.22689 0.20702 0.12338
0.22765 0.32338 0.12502
0.22841 0.40364 0.12253
0.22917 0.23526 0.12162
0.22993 0.40602 0.12253
0.23069 0.10493 0.12158
0.23145 0.27852 0.12097
0.23221 0.24715 0.12146
0.23297 0.19659 0.11905
0.23373 0.21794 0.11901
0.23449 0.12530 0.11709
0.23525 0.13823 0.11741
0.23601 0.23437 0.11638
0.23677 0.17523 0.11869
0.23753 0.15461 0.11701
0.23829 0.28423 0.11563
0.23905 0.15483 0.11654
0.23981 0.17554 0.11442
0.24057 0.10587 0.11559
0.24133 0.26364 0.11608
0.24209 0.20294 0.11474
0.24285 0.29478 0.11308
0.24361 0.15409 0.11276
0.24437 0.17417 0.11278
0.24513 0.19977 0.11234
0.24589 0.11005 0.11389
0.24665 0.05282 0.11327
0.24741 0.10497 0.11189
0.24817 0.18065 0.11244
0.24893 0.16766 0.11104
0.24969 0.22331 0.11254
0.25045 0.14079 0.11143
0.25121 0.07074 0.11025
0.25197 0.12737 0.10973
0.25273 -0.00790 0.10981
0.25349 0.14422 0.10882
0.25425 0.15644 0.10940
0.25501 -0.00944 0.10807
0.25577 0.10139 0.10788
0.25653 0.14560 0.10835
0.25729 0.19108 0.10892
0.25805 0.07524 0.10633
0.25881 0.05195 0.10714
0.25957 0.09824 0.10724
0.26033 0.00447 0.10728
0.26109 0.09587 0.10805
0.26185 0.11758 0.10582
0.26261 0.10715 0.10558
0.26337 0.08350 0.10457
0.26413 0.22957 0.10586
0.26489 0.03731 0.10273
0.26565 0.07407 0.10471
0.26641 0.16786 0.10436
0.26717 0.02633 0.10262
0.26793 0.10500 0.10248
0.26869 0.09446 0.10356
0.26945 0.05762 0.10248
0.27021 0.05998 0.10297
0.27097 0.19404 0.10305
0.27172 0.11399 0.10208
0.27248 0.16845 0.10432
0.27324 0.10761 0.10238
0.27400 -0.09397 0.09996
0.27476 0.13475 0.10141
0.27552 0.05250 0.10246
0.27628 0.04697 0.10204
0.27704 0.06150 0.10190
0.27780 -0.04427 0.09991
0.27856 0.09367 0.10042
0.27932 0.09113 0.10080
0.28008 0.09671 0.09910
0.28084 0.10363 0.09971
0.28160 0.02900 0.09951
0.28236 -0.01270 0.09907
0.28312 0.07501 0.09933
0.28388 0.11053 0.09937
0.28464 0.10997 0.09975
0.28540 0.32659 0.09739
0.28616 0.11738 0.09998
0.28692 0.22088 0.10016
0.28768 0.06090 0.09860
0.28844 -0.00806 0.09961
0.28920 0.08818 0.09927
0.28996 0.14433 0.09840
0.29072 0.08428 0.09892
0.29148 0.10383 0.09993
0.29224 0.25103 0.09913
0.29300 0.17712 0.09862
0.29376 0.09186 0.09975
0.29452 0.24242 0.09979
0.29528 0.17746 0.09911
0.29604 0.12334 0.09890
0.29680 0.04791 0.09919
0.29756 0.07918 0.10054
0.29832 0.13021 0.10046
0.29908 0.02170 0.10095
0.29984 0.06858 0.09923
0.30060 0.09559 0.10034
0.30136 0.15367 0.09909
0.30212 0.17140 0.09890
0.30288 0.17811 0.09925
0.30364 0.03050 0.09694
0.30440 0.18854 0.09846
0.30516 0.19627 0.09676
0.30592 0.06346 0.09864
0.30668 0.13837 0.09842
0.30744 0.11100 0.09807
0.30820 0.12635 0.10014
0.30896 0.05510 0.09904
0.30972 0.07429 0.10080
0.31048 0.10165 0.10064
0.31124 0.08260 0.10109
0.31200 0.29031 0.10125
0.31276 0.10000 0.09951
0.31352 0.15087 0.10137
0.31428 0.07639 0.09957
0.31504 0.12391 0.10226
0.31580 0.13871 0.10392
0.31656 0.14930 0.10163
0.31732 0.16317 0.10333
0.31808 0.19315 0.10445
0.31883 0.07414 0.10327
0.31959 0.17351 0.10432
0.32035 0.15824 0.10420
0.32111 0.07837 0.10418
0.32187 0.13625 0.10471
0.32263 0.13948 0.10513
0.32339 0.02137 0.10712
0.32415 0.10643 0.10493
0.32491 0.05790 0.10447
0.32567 0.20718 0.10701
0.32643 0.04926 0.10706
0.32719 0.00547 0.10748
0.32795 0.05620 0.10718
0.32871 0.14129 0.10669
0.32947 -0.02073 0.10926
0.33023 0.12760 0.10596
0.33099 0.10509 0.10704
0.33175 -0.00242 0.10839
0.33251 0.11310 0.10649
0.33327 0.05400 0.10788
0.33403 0.10985 0.10780
0.33479 0.12467 0.10562
0.33555 0.00178 0.10977
0.33631 0.07574 0.10730
0.33707 0.15877 0.10742
0.33783 0.08678 0.10875
0.33859 -0.06987 0.10981
0.33935 0.29542 0.10801
0.34011 -0.07522 0.10730
0.34087 0.15257 0.10833
0.34163 0.19102 0.10697
0.34239 0.10213 0.11039
0.34315 0.25196 0.10697
0.34391 0.16145 0.10918
0.34467 0.15566 0.10841
0.34543 0.04287 0.10912
0.34619 0.17640 0.11021
0.34695 0.11428 0.10999
0.34771 0.11580 0.10967
0.34847 -0.07748 0.11047
0.34922 0.18098 0.11082
0.34998 0.01322 0.10890
0.35074 0.11938 0.10950
0.35150 0.12428 0.10689
0.35226 0.08390 0.10410
0.35302 0.10616 0.10588
0.35378 -0.03555 0.10400
0.35454 0.16082 0.10479
0.35530 0.05494 0.10572
0.35606 0.07531 0.10744
0.35682 -0.04855 0.10517
0.35758 0.08609 0.10641
0.35834 -0.05401 0.10752
0.35910 0.16848 0.10509
0.35986 0.11736 0.10659
0.36062 0.04880 0.10534
0.36138 0.05275 0.10570
0.36214 -0.02371 0.10639
0.36290 0.09144 0.10586
0.36366 -0.00203 0.10578
0.36442 0.04005 0.10665
0.36518 0.11617 0.10699
0.36594 0.10889 0.10661
0.36670 0.03529 0.10851
0.36746 0.02502 0.11023
0.36822 -0.01399 0.10987
0.36898 0.07581 0.11041
0.36974 0.17726 0.11011
0.37050 0.05014 0.11035
0.37126 0.16222 0.11161
0.37202 0.10771 0.11064
0.37277 0.18279 0.11244
0.37353 0.00671 0.11383
0.37429 0.12278 0.11472
0.37505 -0.03452 0.11335
0.37581 0.12309 0.11630
0.37657 -0.06441 0.11760
0.37733 0.11248 0.11650
0.37809 0.03956 0.11660
0.37885 -0.00937 0.11760
0.37961 -0.00172 0.11800
0.38037 -0.07868 0.11954
0.38113 -0.02016 0.11887
0.38189 0.13031 0.12217
0.38265 0.01506 0.12201
0.38341 0.03447 0.12326
0.38417 0.09548 0.12300
0.38493 0.04834 0.12370
0.38569 0.05910 0.12474
0.38645 0.10506 0.12724
0.38721 0.04008 0.12858
0.38797 0.04263 0.12846
0.38873 0.16964 0.12654
0.38949 -0.02076 0.14658
0.39025 0.06300 0.13111
0.39101 0.18357 0.13123
0.39177 0.15432 0.13396
0.39252 0.05893 0.13501
0.39328 0.25404 0.13297
0.39404 0.16624 0.13501
0.39480 0.05436 0.13461
0.39556 0.06305 0.13471
0.39632 0.09400 0.13554
0.39708 -0.04687 0.14151
0.39784 0.21975 0.13807
0.39860 0.20158 0.14122
0.39936 0.14025 0.14045
0.40012 0.23190 0.14331
0.40088 0.17779 0.14401
0.40164 -0.03641 0.14491
0.40240 0.05066 0.14369
0.40316 0.16740 0.14794
0.40392 0.12647 0.14662
0.40468 0.03481 0.37918
0.40544 0.12652 0.14766
0.40620 0.32498 0.15014
0.40696 0.19408 0.15008
0.40772 0.07114 0.14992
0.40848 0.27576 0.15053
0.40924 0.06494 0.15180
0.40999 -0.02056 0.15128
0.41075 0.02914 0.15083
0.41151 0.12418 0.15110
0.41227 0.04668 0.15257
0.41303 0.14683 0.15429
0.41379 0.07880 0.15439
0.41455 0.26550 0.15599
0.41531 0.21864 0.15334
0.41607 -0.09460 0.15753
0.41683 0.15405 0.15464
0.41759 0.15455 0.15822
0.41835 -0.08612 0.15892
0.41911 -0.06197 0.15955
0.41987 0.02194 0.15583
0.42063 -0.12237 0.16267
0.42139 0.19322 0.16153
0.42215 0.09728 0.16503
0.42291 0.34238 0.16611
0.42367 0.16689 0.16590
0.42443 -0.04760 0.16590
0.42519 0.00247 0.16918
0.42594 0.17407 0.17270
0.42670 0.27371 0.17141
0.42746 0.15343 0.17521
0.42822 0.16968 0.17369
0.42898 0.01625 0.17066
0.42974 0.09808 0.17865
0.43050 0.16663 0.18211
0.43126 -0.10092 0.18229
0.43202 0.02399 0.18530
0.43278 0.22743 0.18621
0.43354 0.01709 0.19034
0.43430 0.09933 0.19334
0.43506 0.14722 0.18812
