# Supplementary material for: De novo design of proteins housing excitonically coupled chlorophyll special pairs
Source: Nat Chem Biol. 2024 Jun 3;20(7):906–15. doi: 10.1038/s41589-024-01626-0 (PMC11213709; doi:10.1038/s41589-024-01626-0)
Supplement: Supplementary file 5 — Raw SAXS data for SP1, SP2 and SP3 apo proteins. [file 41589_2024_1626_MOESM5_ESM.zip › SAXS_data_Fig2/SP2_193uM/Buffer1/SP2_193uM_snap_00026.sub.1.dat]

0.01026 33.26168 8.71566
0.01102 33.69971 4.92347
0.01178 33.88572 3.39525
0.01254 33.65256 2.76018
0.01330 33.90039 2.03022
0.01406 35.29589 1.81930
0.01482 34.54247 1.54664
0.01558 33.03130 1.38893
0.01634 31.63653 1.24601
0.01710 32.78128 1.15148
0.01786 31.90261 1.06094
0.01862 31.50621 1.00499
0.01938 32.35439 0.94641
0.02014 32.43234 0.89834
0.02090 30.95644 0.86124
0.02166 31.94477 0.79930
0.02242 31.61607 0.76236
0.02318 30.61188 0.73621
0.02395 30.95782 0.72834
0.02471 30.53982 0.68950
0.02547 29.86826 0.64695
0.02623 30.21806 0.62847
0.02699 29.75181 0.60276
0.02775 29.45661 0.58071
0.02851 29.66377 0.57367
0.02927 29.07330 0.57239
0.03003 29.34120 0.57278
0.03079 29.21208 0.53145
0.03155 28.90761 0.50552
0.03231 28.73757 0.51943
0.03307 28.14781 0.48453
0.03383 28.51655 0.48005
0.03459 27.70689 0.46698
0.03535 27.52338 0.46909
0.03611 27.26620 0.46597
0.03687 27.12815 0.44237
0.03763 26.61337 0.45820
0.03839 26.18340 0.44340
0.03915 26.54132 0.43233
0.03991 25.58536 0.44093
0.04067 25.72321 0.42455
0.04143 25.35538 0.39894
0.04219 24.50452 0.38277
0.04295 24.15328 0.38393
0.04371 23.73930 0.38486
0.04447 24.08638 0.38488
0.04523 23.94333 0.36815
0.04599 23.68159 0.37891
0.04675 22.73332 0.36044
0.04751 22.38914 0.35436
0.04827 22.74132 0.34800
0.04903 22.47687 0.34404
0.04979 21.55344 0.33500
0.05055 21.53999 0.32581
0.05131 20.70214 0.33334
0.05207 20.77042 0.33433
0.05283 20.35152 0.32132
0.05359 20.07060 0.32492
0.05435 19.69970 0.32472
0.05511 19.61194 0.31857
0.05587 19.10106 0.30682
0.05663 18.85420 0.30083
0.05739 18.33602 0.30298
0.05815 18.10364 0.29576
0.05891 17.55890 0.29480
0.05967 18.00163 0.29668
0.06043 17.41809 0.28894
0.06119 16.52934 0.28216
0.06195 16.38195 0.27775
0.06271 16.56229 0.27765
0.06347 15.61619 0.27118
0.06423 15.51882 0.27195
0.06499 15.07328 0.27128
0.06575 14.66037 0.26946
0.06651 14.52672 0.26181
0.06727 14.17974 0.25821
0.06803 14.07485 0.25534
0.06879 13.48696 0.25192
0.06955 13.40814 0.25277
0.07031 13.20865 0.24656
0.07107 13.05564 0.24422
0.07183 12.20280 0.24134
0.07259 12.29115 0.24369
0.07335 11.79519 0.23594
0.07412 11.96353 0.23208
0.07488 11.16600 0.23273
0.07564 10.92517 0.23560
0.07640 10.56001 0.22652
0.07716 10.30292 0.22389
0.07792 10.08967 0.22373
0.07868 10.05209 0.22009
0.07944 9.60110 0.21363
0.08020 9.17594 0.21307
0.08096 9.23390 0.21661
0.08172 8.86993 0.21420
0.08248 8.54944 0.21147
0.08324 8.47490 0.20605
0.08400 7.76181 0.20595
0.08476 7.88187 0.20512
0.08552 7.52274 0.20882
0.08628 7.39981 0.21056
0.08704 7.31305 0.20560
0.08780 7.25695 0.20404
0.08856 6.79171 0.20866
0.08932 6.53788 0.21181
0.09008 6.37804 0.20900
0.09084 6.18869 0.21655
0.09160 5.98240 0.21171
0.09236 5.56004 0.21103
0.09312 5.48195 0.21475
0.09388 5.26729 0.20908
0.09464 5.12185 0.20811
0.09540 4.90477 0.20251
0.09616 4.73210 0.19919
0.09692 4.50690 0.20334
0.09768 4.16571 0.19600
0.09844 4.39461 0.19964
0.09920 3.83520 0.19711
0.09996 4.22447 0.19078
0.10072 3.60791 0.19189
0.10148 3.57853 0.19138
0.10224 3.51035 0.18805
0.10300 3.16846 0.18356
0.10376 3.28703 0.17992
0.10452 3.11196 0.17700
0.10528 2.86837 0.17660
0.10604 2.70011 0.17492
0.10680 2.80416 0.17205
0.10756 2.87703 0.17004
0.10832 2.40134 0.17158
0.10908 2.04528 0.16683
0.10984 2.24036 0.16885
0.11060 2.21853 0.16994
0.11136 2.07308 0.16891
0.11212 1.75394 0.16294
0.11288 1.92250 0.16238
0.11364 1.57638 0.16013
0.11440 1.54845 0.15645
0.11516 1.31950 0.16244
0.11592 1.27750 0.15681
0.11668 1.56632 0.15354
0.11744 1.15343 0.15568
0.11820 1.38635 0.15346
0.11896 1.27484 0.15287
0.11972 1.09768 0.15095
0.12048 1.04426 0.14990
0.12124 1.08944 0.15196
0.12200 0.94848 0.14804
0.12276 0.86622 0.14707
0.12352 0.80762 0.14749
0.12428 0.62435 0.14618
0.12504 0.77110 0.14371
0.12580 0.65310 0.14381
0.12656 0.56393 0.14213
0.12732 0.73235 0.14023
0.12808 0.62275 0.14088
0.12884 0.54993 0.14118
0.12960 0.61823 0.13950
0.13036 0.39521 0.13857
0.13112 0.28981 0.13634
0.13188 0.22403 0.13756
0.13264 0.31645 0.13677
0.13340 0.23588 0.13752
0.13416 0.34642 0.13657
0.13492 0.39904 0.13351
0.13568 0.28886 0.13262
0.13644 0.08874 0.13254
0.13720 0.22935 0.13015
0.13796 0.17209 0.13030
0.13873 0.02466 0.12989
0.13949 0.31178 0.13129
0.14025 0.02840 0.12906
0.14101 0.21485 0.12991
0.14177 -0.02220 0.12651
0.14253 0.18389 0.12811
0.14329 0.09864 0.12580
0.14405 -0.02168 0.12791
0.14481 0.26695 0.12603
0.14557 0.27276 0.12704
0.14633 0.04689 0.12568
0.14709 0.21890 0.12578
0.14785 0.16616 0.12407
0.14861 0.06951 0.12520
0.14937 0.27694 0.12504
0.15013 0.04348 0.12678
0.15089 0.08729 0.12174
0.15165 0.15814 0.12261
0.15241 0.08235 0.12109
0.15317 0.14017 0.12172
0.15393 0.14953 0.11996
0.15469 0.17043 0.11917
0.15545 0.22046 0.12067
0.15621 0.35167 0.12020
0.15697 0.23025 0.12012
0.15773 0.10070 0.12158
0.15849 0.29089 0.11891
0.15925 0.23209 0.11943
0.16001 0.15475 0.11713
0.16077 0.15445 0.11779
0.16153 0.17909 0.11747
0.16229 0.19282 0.11897
0.16305 0.25045 0.11781
0.16381 0.17978 0.11585
0.16457 0.21970 0.11516
0.16533 0.35665 0.11652
0.16609 0.28492 0.11549
0.16685 0.49518 0.11555
0.16761 0.43656 0.11508
0.16837 0.18533 0.11492
0.16913 0.34574 0.11407
0.16989 0.44531 0.11563
0.17065 0.29620 0.11543
0.17141 0.34325 0.11310
0.17217 0.34402 0.11219
0.17293 0.37320 0.11618
0.17369 0.46219 0.11690
0.17445 0.49930 0.11769
0.17521 0.41562 0.11688
0.17597 0.32676 0.11788
0.17673 0.35021 0.11725
0.17749 0.42975 0.11759
0.17825 0.51509 0.12002
0.17901 0.43337 0.12075
0.17977 0.53538 0.12085
0.18053 0.45249 0.12139
0.18129 0.42674 0.12303
0.18205 0.49142 0.12172
0.18281 0.56613 0.12233
0.18357 0.34252 0.12443
0.18433 0.50974 0.12423
0.18509 0.39958 0.12419
0.18585 0.40063 0.12698
0.18661 0.62286 0.12350
0.18737 0.45258 0.12455
0.18813 0.39071 0.12481
0.18889 0.58605 0.12538
0.18965 0.52660 0.12779
0.19041 0.41022 0.12718
0.19117 0.43914 0.12548
0.19193 0.32705 0.12793
0.19269 0.51827 0.12706
0.19345 0.58646 0.12767
0.19421 0.38938 0.12890
0.19497 0.39352 0.12457
0.19573 0.27886 0.12819
0.19649 0.47447 0.12852
0.19725 0.73613 0.12817
0.19801 0.41715 0.12922
0.19877 0.47470 0.12702
0.19953 0.32111 0.13056
0.20029 0.52452 0.12898
0.20105 0.57741 0.12967
0.20181 0.29787 0.12835
0.20257 0.45386 0.12932
0.20333 0.50098 0.12680
0.20409 0.45263 0.12957
0.20485 0.24476 0.12864
0.20561 0.49527 0.12967
0.20637 0.38085 0.12845
0.20713 0.43304 0.12801
0.20789 0.50091 0.12922
0.20865 0.33758 0.13070
0.20941 0.37104 0.12843
0.21017 0.52608 0.12781
0.21093 0.32701 0.13108
0.21169 0.39203 0.13007
0.21245 0.36102 0.12914
0.21321 0.20838 0.12862
0.21397 0.57212 0.12682
0.21473 0.22037 0.13086
0.21549 0.34125 0.12787
0.21625 0.35478 0.13084
0.21701 0.34107 0.12896
0.21777 0.47521 0.12945
0.21853 0.34924 0.12748
0.21929 0.20036 0.12716
0.22005 0.23721 0.12811
0.22081 0.15429 0.12718
0.22157 0.40709 0.12674
0.22233 0.14697 0.12698
0.22309 0.23068 0.12637
0.22385 0.15894 0.12431
0.22461 0.28654 0.12574
0.22537 0.18946 0.12502
0.22613 0.27902 0.12297
0.22689 0.43397 0.12388
0.22765 0.30318 0.12338
0.22841 0.41791 0.12261
0.22917 0.30574 0.12204
0.22993 0.34535 0.12295
0.23069 0.26406 0.11927
0.23145 0.20506 0.11877
0.23221 0.12480 0.12032
0.23297 0.22690 0.11911
0.23373 0.30204 0.11953
0.23449 0.28106 0.11903
0.23525 0.16887 0.11709
0.23601 0.15025 0.11943
0.23677 0.29162 0.11674
0.23753 0.20230 0.11674
0.23829 0.02888 0.11518
0.23905 0.23189 0.11628
0.23981 0.25461 0.11577
0.24057 0.08848 0.11474
0.24133 0.19839 0.11608
0.24209 0.16499 0.11377
0.24285 0.20137 0.11518
0.24361 0.10857 0.11336
0.24437 0.27353 0.11522
0.24513 0.19248 0.11326
0.24589 0.15150 0.11522
0.24665 0.02254 0.11201
0.24741 0.10300 0.11241
0.24817 0.03552 0.11162
0.24893 0.12309 0.11069
0.24969 0.14731 0.11003
0.25045 -0.01520 0.11296
0.25121 0.13997 0.11160
0.25197 0.01643 0.10950
0.25273 0.15875 0.10897
0.25349 0.08644 0.10875
0.25425 0.12611 0.10906
0.25501 0.04693 0.10829
0.25577 0.10017 0.10655
0.25653 0.08242 0.10754
0.25729 0.11576 0.10843
0.25805 0.10718 0.10853
0.25881 0.17338 0.10750
0.25957 0.04885 0.10574
0.26033 0.12167 0.10669
0.26109 0.19096 0.10554
0.26185 0.19904 0.10608
0.26261 0.05686 0.10531
0.26337 0.19506 0.10566
0.26413 0.00713 0.10521
0.26489 0.13102 0.10533
0.26565 0.08570 0.10537
0.26641 0.03399 0.10305
0.26717 0.07010 0.10359
0.26793 0.19202 0.10448
0.26869 0.24053 0.10353
0.26945 0.21542 0.10266
0.27021 0.11711 0.10361
0.27097 0.12573 0.10210
0.27172 0.13470 0.10378
0.27248 0.19848 0.10341
0.27324 0.10645 0.10204
0.27400 0.09224 0.10143
0.27476 0.26024 0.10157
0.27552 0.15338 0.10072
0.27628 0.12375 0.10102
0.27704 0.07277 0.10108
0.27780 0.19888 0.09955
0.27856 0.00597 0.09959
0.27932 0.20002 0.10032
0.28008 0.18657 0.09904
0.28084 0.10822 0.09894
0.28160 0.02508 0.09995
0.28236 0.07698 0.09846
0.28312 0.11773 0.09868
0.28388 0.14747 0.09963
0.28464 0.15591 0.09866
0.28540 0.16634 0.09773
0.28616 -0.00731 0.09904
0.28692 0.20276 0.09945
0.28768 0.06622 0.09932
0.28844 0.23440 0.09991
0.28920 0.22926 0.09918
0.28996 0.12493 0.09953
0.29072 0.09603 0.09894
0.29148 0.08264 0.09846
0.29224 0.14143 0.09904
0.29300 0.12430 0.09910
0.29376 0.15499 0.10009
0.29452 0.11419 0.09906
0.29528 0.10543 0.09874
0.29604 0.15642 0.10064
0.29680 0.06740 0.09884
0.29756 0.00803 0.09898
0.29832 0.02366 0.10070
0.29908 0.22054 0.09914
0.29984 0.13642 0.09870
0.30060 0.04534 0.10009
0.30136 0.09610 0.10044
0.30212 -0.00553 0.09928
0.30288 0.14292 0.09841
0.30364 0.08551 0.09823
0.30440 0.10020 0.09753
0.30516 0.09034 0.09793
0.30592 0.17925 0.09844
0.30668 0.13063 0.09878
0.30744 0.19817 0.09955
0.30820 -0.00158 0.10109
0.30896 0.15077 0.10011
0.30972 0.17592 0.10032
0.31048 0.10705 0.10092
0.31124 0.17872 0.10102
0.31200 0.20824 0.10022
0.31276 -0.04307 0.10013
0.31352 0.02788 0.10052
0.31428 0.12717 0.10092
0.31504 0.14041 0.10143
0.31580 0.05737 0.10248
0.31656 0.12407 0.10256
0.31732 0.13460 0.10305
0.31808 0.09562 0.10442
0.31883 0.03261 0.10479
0.31959 0.27667 0.10378
0.32035 0.03478 0.10659
0.32111 0.12483 0.10515
0.32187 0.14140 0.10509
0.32263 0.10754 0.10465
0.32339 0.09160 0.10598
0.32415 0.17684 0.10576
0.32491 0.31601 0.10683
0.32567 0.14405 0.10717
0.32643 0.09682 0.10564
0.32719 0.11132 0.10665
0.32795 0.12271 0.10608
0.32871 0.09552 0.10730
0.32947 0.23966 0.10693
0.33023 0.12964 0.10473
0.33099 0.13579 0.10683
0.33175 -0.02573 0.10614
0.33251 0.08456 0.10734
0.33327 0.19340 0.10810
0.33403 0.23135 0.10764
0.33479 0.10965 0.10620
0.33555 0.16887 0.10742
0.33631 0.16630 0.10835
0.33707 0.14118 0.10817
0.33783 0.19246 0.10897
0.33859 -0.09032 0.10853
0.33935 0.12938 0.10936
0.34011 0.02214 0.10815
0.34087 0.20423 0.10855
0.34163 0.16866 0.10847
0.34239 0.16537 0.10982
0.34315 0.18677 0.10974
0.34391 0.11339 0.11005
0.34467 -0.00949 0.10995
0.34543 0.02253 0.10776
0.34619 -0.01034 0.10958
0.34695 0.10172 0.11015
0.34771 0.16546 0.10851
0.34847 0.14603 0.11166
0.34922 0.16845 0.11029
0.34998 0.09896 0.11045
0.35074 0.18432 0.11059
0.35150 0.21559 0.10568
0.35226 0.04131 0.10774
0.35302 0.02677 0.10458
0.35378 0.11665 0.10376
0.35454 -0.01404 0.10345
0.35530 0.15634 0.10507
0.35606 0.19745 0.10614
0.35682 0.15893 0.10784
0.35758 0.01412 0.10792
0.35834 0.03855 0.10620
0.35910 0.16617 0.10523
0.35986 -0.06714 0.10721
0.36062 0.02068 0.10483
0.36138 0.03625 0.10618
0.36214 0.02298 0.10760
0.36290 0.02396 0.10707
0.36366 0.06920 0.10618
0.36442 0.13924 0.10808
0.36518 0.09967 0.10897
0.36594 0.09176 0.10760
0.36670 -0.11274 0.10938
0.36746 0.09728 0.10875
0.36822 0.12741 0.10885
0.36898 0.17326 0.10849
0.36974 0.13136 0.10990
0.37050 0.23341 0.10997
0.37126 0.05971 0.11075
0.37202 0.16891 0.11041
0.37277 0.05481 0.11015
0.37353 0.16769 0.11338
0.37429 0.05019 0.11450
0.37505 -0.03796 0.11409
0.37581 0.12964 0.11610
0.37657 -0.01023 0.11470
0.37733 0.05271 0.11723
0.37809 0.15752 0.11684
0.37885 0.10998 0.12083
0.37961 0.00877 0.11727
0.38037 0.06520 0.12061
0.38113 -0.04609 0.11935
0.38189 0.22989 0.12048
0.38265 0.03359 0.12156
0.38341 0.06741 0.12316
0.38417 0.00095 0.12259
0.38493 -0.02063 0.12443
0.38569 0.14450 0.12639
0.38645 0.17573 0.12667
0.38721 -0.00596 0.12534
0.38797 -0.02603 0.12922
0.38873 -0.03204 0.12789
0.38949 0.10664 0.14265
0.39025 0.12283 0.13090
0.39101 0.07002 0.13030
0.39177 -0.05237 0.13349
0.39252 0.03891 0.13066
0.39328 -0.00311 0.13305
0.39404 0.03164 0.13396
0.39480 0.04988 0.13434
0.39556 0.31368 0.13630
0.39632 0.09578 0.13794
0.39708 0.03487 0.13907
0.39784 0.11936 0.13942
0.39860 0.18741 0.13964
0.39936 0.09174 0.14183
0.40012 0.07997 0.14086
0.40088 0.09617 0.14379
0.40164 0.12043 0.14585
0.40240 0.17107 0.14555
0.40316 -0.00697 0.14810
0.40392 -0.01355 0.14806
0.40468 0.11228 0.29335
0.40544 0.25185 0.14640
0.40620 0.15404 0.14923
0.40696 0.08648 0.14885
0.40772 0.39448 0.15168
0.40848 0.19123 0.15146
0.40924 0.13236 0.14990
0.40999 0.01113 0.15384
0.41075 0.01910 0.15443
0.41151 0.05314 0.15056
0.41227 0.25266 0.15382
0.41303 0.23875 0.15400
0.41379 -0.01927 0.15700
0.41455 0.19710 0.15441
0.41531 0.13003 0.15744
0.41607 0.26680 0.15562
0.41683 0.14874 0.15485
0.41759 0.28312 0.15734
0.41835 0.12404 0.15819
0.41911 0.36725 0.15797
0.41987 0.09061 0.16007
0.42063 0.12137 0.16058
0.42139 0.33390 0.16098
0.42215 0.09939 0.16151
0.42291 0.13785 0.16541
0.42367 0.09278 0.16515
0.42443 0.38682 0.16539
0.42519 0.14303 0.17183
0.42594 0.26777 0.16889
0.42670 0.02943 0.17090
0.42746 -0.04942 0.17209
0.42822 0.02240 0.17395
0.42898 -0.24066 0.18055
0.42974 0.19742 0.17860
0.43050 0.00799 0.18582
0.43126 0.23726 0.18570
0.43202 0.07202 0.18760
0.43278 0.13187 0.18730
0.43354 0.10403 0.18672
0.43430 0.28031 0.19428
0.43506 0.14976 0.19072
