# Supplementary material for: De novo design of proteins housing excitonically coupled chlorophyll special pairs
Source: Nat Chem Biol. 2024 Jun 3;20(7):906–15. doi: 10.1038/s41589-024-01626-0 (PMC11213709; doi:10.1038/s41589-024-01626-0)
Supplement: Supplementary file 5 — Raw SAXS data for SP1, SP2 and SP3 apo proteins. [file 41589_2024_1626_MOESM5_ESM.zip › SAXS_data_Fig2/SP2_193uM/Buffer1/SP2_193uM_snap_00028.sub.1.dat]

0.01026 40.68376 7.41370
0.01102 29.48723 5.32078
0.01178 30.19053 3.58465
0.01254 32.18657 2.62840
0.01330 31.43184 2.03793
0.01406 32.82223 1.62543
0.01482 32.09538 1.48074
0.01558 32.56296 1.33834
0.01634 32.84229 1.24793
0.01710 32.43018 1.08379
0.01786 33.24658 1.04560
0.01862 31.38474 0.96867
0.01938 31.19489 0.99076
0.02014 31.66321 0.87599
0.02090 31.71883 0.85805
0.02166 31.26911 0.77571
0.02242 31.47638 0.71599
0.02318 30.91211 0.73310
0.02395 31.34893 0.70472
0.02471 30.31106 0.69857
0.02547 30.12177 0.63469
0.02623 30.12394 0.64140
0.02699 29.32583 0.62157
0.02775 29.62419 0.57815
0.02851 29.29267 0.56504
0.02927 29.90780 0.53238
0.03003 29.96244 0.54015
0.03079 28.94251 0.51443
0.03155 28.85964 0.52359
0.03231 28.59717 0.52338
0.03307 27.95948 0.48626
0.03383 28.17625 0.49845
0.03459 27.53420 0.50035
0.03535 26.51701 0.46197
0.03611 27.43326 0.45293
0.03687 26.29202 0.44090
0.03763 26.20314 0.45090
0.03839 26.29589 0.44421
0.03915 25.62275 0.42490
0.03991 25.51116 0.43078
0.04067 24.87145 0.40988
0.04143 24.53559 0.40578
0.04219 24.74406 0.39386
0.04295 24.41543 0.38719
0.04371 23.90243 0.37467
0.04447 23.70315 0.38027
0.04523 23.45806 0.37390
0.04599 22.60827 0.37419
0.04675 23.15008 0.36234
0.04751 22.49175 0.35469
0.04827 22.37703 0.34137
0.04903 21.98079 0.35542
0.04979 21.44708 0.34033
0.05055 21.47980 0.34169
0.05131 21.16555 0.33174
0.05207 20.83301 0.33111
0.05283 20.85249 0.32226
0.05359 19.90023 0.31888
0.05435 20.22188 0.32062
0.05511 19.41117 0.31476
0.05587 19.14880 0.30907
0.05663 19.10786 0.30679
0.05739 18.62542 0.30618
0.05815 17.66228 0.29852
0.05891 17.76170 0.29134
0.05967 17.44892 0.29227
0.06043 17.04126 0.28657
0.06119 16.81354 0.28406
0.06195 16.48371 0.28042
0.06271 16.09015 0.27828
0.06347 15.52449 0.27563
0.06423 15.38700 0.28111
0.06499 14.96450 0.27302
0.06575 14.91812 0.26347
0.06651 13.94775 0.26273
0.06727 14.19645 0.25814
0.06803 13.90124 0.26151
0.06879 13.58302 0.25567
0.06955 13.23463 0.24932
0.07031 12.95543 0.24724
0.07107 12.37000 0.24900
0.07183 12.48714 0.24170
0.07259 12.31933 0.23468
0.07335 11.58828 0.24111
0.07412 11.80440 0.23573
0.07488 11.36804 0.22944
0.07564 11.06709 0.22966
0.07640 10.46939 0.22510
0.07716 10.32691 0.22645
0.07792 10.00306 0.22592
0.07868 9.82637 0.22034
0.07944 9.49895 0.21800
0.08020 9.51176 0.21711
0.08096 8.85441 0.21294
0.08172 8.61270 0.21025
0.08248 8.41137 0.20787
0.08324 8.39658 0.20469
0.08400 8.08013 0.20987
0.08476 7.78854 0.20817
0.08552 7.54694 0.20850
0.08628 7.38890 0.20728
0.08704 6.93298 0.21013
0.08780 6.69064 0.21056
0.08856 6.96614 0.20987
0.08932 6.53705 0.21143
0.09008 6.27282 0.21507
0.09084 5.76833 0.21131
0.09160 5.93198 0.21376
0.09236 5.70495 0.21557
0.09312 5.10956 0.21103
0.09388 5.27007 0.21056
0.09464 5.14475 0.20943
0.09540 4.74892 0.20261
0.09616 4.69431 0.20872
0.09692 4.60861 0.20235
0.09768 4.65173 0.20203
0.09844 4.17414 0.19265
0.09920 4.26441 0.19165
0.09996 3.83550 0.19505
0.10072 3.73633 0.19303
0.10148 3.52848 0.18791
0.10224 3.53786 0.18041
0.10300 3.27302 0.18401
0.10376 3.16596 0.18160
0.10452 2.90822 0.18051
0.10528 2.67301 0.17151
0.10604 2.85565 0.17396
0.10680 2.44550 0.17220
0.10756 2.59673 0.16812
0.10832 2.45244 0.17349
0.10908 2.43313 0.16708
0.10984 2.32962 0.17159
0.11060 2.02250 0.16753
0.11136 1.98429 0.16551
0.11212 1.93114 0.16553
0.11288 1.93230 0.16229
0.11364 1.75169 0.16197
0.11440 1.60264 0.15831
0.11516 1.62162 0.15497
0.11592 1.32753 0.15794
0.11668 1.27586 0.15534
0.11744 1.06340 0.15281
0.11820 1.30334 0.15083
0.11896 1.05474 0.15253
0.11972 1.18834 0.14854
0.12048 0.97915 0.14986
0.12124 0.97203 0.14953
0.12200 1.08699 0.14996
0.12276 0.77256 0.14547
0.12352 0.68331 0.15022
0.12428 0.86569 0.14601
0.12504 0.62159 0.14945
0.12580 0.78145 0.14223
0.12656 0.46881 0.14480
0.12732 0.47774 0.14053
0.12808 0.55918 0.14120
0.12884 0.44506 0.13841
0.12960 0.56117 0.13797
0.13036 0.58467 0.13849
0.13112 0.28977 0.13696
0.13188 0.37622 0.13588
0.13264 0.28164 0.13487
0.13340 0.45745 0.13712
0.13416 0.48641 0.13424
0.13492 0.22502 0.13404
0.13568 0.29554 0.13206
0.13644 0.19143 0.13155
0.13720 0.20511 0.13182
0.13796 0.22663 0.13226
0.13873 0.23294 0.13058
0.13949 0.30121 0.12846
0.14025 0.17172 0.13170
0.14101 0.27934 0.12977
0.14177 0.18463 0.13071
0.14253 0.00460 0.12567
0.14329 0.18400 0.12727
0.14405 0.03623 0.12644
0.14481 0.14910 0.12678
0.14557 0.03047 0.12577
0.14633 0.11189 0.12620
0.14709 0.18377 0.12634
0.14785 0.08654 0.12557
0.14861 0.17361 0.12448
0.14937 0.20689 0.12506
0.15013 0.30124 0.12280
0.15089 0.07177 0.12432
0.15165 0.16474 0.11976
0.15241 0.16705 0.12266
0.15317 0.16275 0.12322
0.15393 0.25434 0.12146
0.15469 0.25138 0.12223
0.15545 0.08673 0.12061
0.15621 0.05059 0.11991
0.15697 0.09423 0.12037
0.15773 0.24017 0.12017
0.15849 0.26016 0.11944
0.15925 0.12622 0.11863
0.16001 0.30118 0.11766
0.16077 0.23714 0.11863
0.16153 0.30740 0.11768
0.16229 0.40020 0.11912
0.16305 0.32575 0.11958
0.16381 0.30762 0.11790
0.16457 0.28320 0.11776
0.16533 0.24450 0.11679
0.16609 0.15882 0.11623
0.16685 0.26299 0.11507
0.16761 0.30681 0.11445
0.16837 0.30612 0.11649
0.16913 0.26686 0.11544
0.16989 0.33418 0.11639
0.17065 0.36646 0.11380
0.17141 0.42294 0.11410
0.17217 0.38788 0.11404
0.17293 0.23420 0.11331
0.17369 0.55962 0.11600
0.17445 0.45859 0.11764
0.17521 0.50795 0.11697
0.17597 0.42505 0.11811
0.17673 0.34465 0.11635
0.17749 0.38706 0.11663
0.17825 0.41427 0.12049
0.17901 0.39402 0.11942
0.17977 0.52739 0.12043
0.18053 0.47381 0.12039
0.18129 0.50372 0.12205
0.18205 0.47973 0.12217
0.18281 0.59097 0.12450
0.18357 0.40939 0.12316
0.18433 0.46312 0.12253
0.18509 0.47221 0.12520
0.18585 0.51062 0.12330
0.18661 0.33174 0.12518
0.18737 0.57665 0.12575
0.18813 0.53872 0.12723
0.18889 0.55660 0.12547
0.18965 0.54742 0.12785
0.19041 0.43381 0.12777
0.19117 0.50980 0.12721
0.19193 0.43506 0.12595
0.19269 0.34097 0.12609
0.19345 0.42994 0.12571
0.19421 0.48627 0.12650
0.19497 0.51524 0.12727
0.19573 0.60245 0.12882
0.19649 0.36537 0.12878
0.19725 0.36490 0.12700
0.19801 0.37830 0.12868
0.19877 0.48553 0.13020
0.19953 0.49281 0.12919
0.20029 0.45961 0.13113
0.20105 0.56203 0.13081
0.20181 0.40694 0.12864
0.20257 0.38181 0.12885
0.20333 0.38125 0.12984
0.20409 0.38340 0.12824
0.20485 0.40921 0.12799
0.20561 0.26058 0.12891
0.20637 0.42812 0.12969
0.20713 0.54649 0.12979
0.20789 0.36604 0.12882
0.20865 0.42518 0.12951
0.20941 0.38051 0.12771
0.21017 0.41485 0.13018
0.21093 0.48890 0.12973
0.21169 0.34421 0.13062
0.21245 0.42389 0.12986
0.21321 0.29655 0.12858
0.21397 0.38183 0.13087
0.21473 0.41825 0.12751
0.21549 0.49319 0.13034
0.21625 0.21963 0.12947
0.21701 0.42795 0.13077
0.21777 0.37948 0.12794
0.21853 0.36321 0.12957
0.21929 0.47671 0.12862
0.22005 0.30500 0.12761
0.22081 0.38367 0.12967
0.22157 0.29996 0.12670
0.22233 0.43673 0.12848
0.22309 0.25221 0.12620
0.22385 0.27703 0.12397
0.22461 0.38365 0.12320
0.22537 0.21776 0.12280
0.22613 0.32379 0.12435
0.22689 0.30535 0.12375
0.22765 0.41189 0.12415
0.22841 0.36100 0.12191
0.22917 0.25915 0.12130
0.22993 0.21486 0.12108
0.23069 0.23428 0.11885
0.23145 0.17798 0.11879
0.23221 0.28443 0.11974
0.23297 0.14875 0.11875
0.23373 0.22018 0.11893
0.23449 0.21253 0.11853
0.23525 0.07535 0.11742
0.23601 0.13908 0.11716
0.23677 0.26282 0.11784
0.23753 0.31558 0.11906
0.23829 0.21604 0.11548
0.23905 0.25617 0.11598
0.23981 0.36169 0.11457
0.24057 0.13007 0.11523
0.24133 0.07245 0.11580
0.24209 0.26252 0.11196
0.24285 0.05592 0.11408
0.24361 0.19644 0.11242
0.24437 0.03819 0.11256
0.24513 0.34533 0.11517
0.24589 0.11655 0.11378
0.24665 0.08511 0.11311
0.24741 0.03976 0.11085
0.24817 0.17567 0.11066
0.24893 0.20571 0.11143
0.24969 0.17881 0.10967
0.25045 0.16428 0.10929
0.25121 0.12077 0.11101
0.25197 0.05110 0.10919
0.25273 0.21095 0.10898
0.25349 0.21052 0.10830
0.25425 0.03711 0.10937
0.25501 0.05069 0.10636
0.25577 0.09088 0.10814
0.25653 0.09437 0.10795
0.25729 -0.02444 0.10731
0.25805 0.27542 0.10694
0.25881 0.09754 0.10757
0.25957 -0.20613 0.10745
0.26033 0.04468 0.10688
0.26109 0.08232 0.10775
0.26185 0.03472 0.10543
0.26261 0.10901 0.10670
0.26337 0.15945 0.10632
0.26413 0.00741 0.10373
0.26489 0.14905 0.10324
0.26565 0.23325 0.10470
0.26641 0.28556 0.10443
0.26717 0.24979 0.10328
0.26793 0.05966 0.10577
0.26869 -0.00149 0.10185
0.26945 0.03106 0.10369
0.27021 0.02524 0.10409
0.27097 0.13149 0.10288
0.27172 0.18451 0.10168
0.27248 0.21685 0.10361
0.27324 0.10816 0.10160
0.27400 0.19853 0.10160
0.27476 0.26472 0.10118
0.27552 0.06963 0.10173
0.27628 0.17082 0.10077
0.27704 0.13338 0.10231
0.27780 0.06842 0.10081
0.27856 0.02258 0.10092
0.27932 -0.02599 0.09912
0.28008 0.17727 0.09914
0.28084 0.02030 0.09843
0.28160 0.18305 0.09950
0.28236 0.23442 0.09932
0.28312 0.13987 0.10001
0.28388 0.11162 0.09887
0.28464 0.26740 0.09841
0.28540 0.02547 0.09802
0.28616 -0.05313 0.09835
0.28692 0.25598 0.09992
0.28768 0.15179 0.09980
0.28844 0.05251 0.09904
0.28920 0.19406 0.10005
0.28996 0.00628 0.09938
0.29072 0.18416 0.09764
0.29148 0.03525 0.10031
0.29224 0.14620 0.09966
0.29300 0.18228 0.10017
0.29376 -0.02590 0.09940
0.29452 0.16754 0.10162
0.29528 0.14933 0.10037
0.29604 0.09918 0.10257
0.29680 0.16909 0.09847
0.29756 -0.01008 0.09936
0.29832 0.24027 0.10025
0.29908 0.11680 0.09823
0.29984 0.18946 0.09974
0.30060 0.06586 0.09990
0.30136 0.02685 0.09934
0.30212 0.05400 0.09821
0.30288 0.12656 0.09794
0.30364 0.21285 0.09711
0.30440 0.13611 0.09857
0.30516 0.03995 0.09689
0.30592 0.11784 0.09845
0.30668 0.19923 0.09976
0.30744 0.17142 0.09930
0.30820 0.10366 0.09997
0.30896 0.11558 0.09847
0.30972 0.09312 0.09991
0.31048 0.24142 0.10019
0.31124 0.01386 0.09952
0.31200 0.11981 0.09857
0.31276 0.10998 0.09948
0.31352 0.11016 0.10009
0.31428 0.16110 0.10073
0.31504 0.03998 0.10083
0.31580 0.18305 0.10280
0.31656 0.02273 0.10324
0.31732 0.13836 0.10365
0.31808 0.01432 0.10415
0.31883 0.06083 0.10395
0.31959 0.02822 0.10223
0.32035 0.01414 0.10628
0.32111 0.15757 0.10573
0.32187 0.17394 0.10446
0.32263 0.12669 0.10401
0.32339 0.22150 0.10727
0.32415 0.10684 0.10565
0.32491 0.10068 0.10708
0.32567 0.17077 0.10553
0.32643 0.21397 0.10577
0.32719 0.08307 0.10581
0.32795 0.13520 0.10512
0.32871 0.16771 0.10684
0.32947 0.11933 0.10605
0.33023 0.26629 0.10909
0.33099 0.07888 0.10605
0.33175 0.11562 0.10668
0.33251 0.01273 0.10628
0.33327 0.23930 0.10708
0.33403 0.10865 0.10692
0.33479 0.09635 0.10723
0.33555 0.10570 0.10769
0.33631 0.00901 0.10765
0.33707 0.05545 0.10801
0.33783 0.13686 0.10903
0.33859 0.20697 0.10781
0.33935 0.11497 0.10743
0.34011 0.08459 0.10852
0.34087 0.13619 0.11078
0.34163 0.12673 0.10818
0.34239 0.15654 0.10840
0.34315 0.07395 0.10844
0.34391 0.22497 0.10929
0.34467 0.06475 0.10799
0.34543 0.09388 0.10911
0.34619 0.23531 0.11030
0.34695 0.16310 0.11125
0.34771 0.12225 0.11070
0.34847 0.04134 0.11058
0.34922 0.02831 0.11060
0.34998 -0.05615 0.10963
0.35074 0.09481 0.11214
0.35150 0.06867 0.10785
0.35226 0.04699 0.10731
0.35302 0.08372 0.10514
0.35378 -0.08773 0.10409
0.35454 0.07356 0.10446
0.35530 -0.00492 0.10658
0.35606 -0.00564 0.10585
0.35682 0.04758 0.10496
0.35758 0.13466 0.10648
0.35834 0.07851 0.10624
0.35910 0.10885 0.10739
0.35986 0.15101 0.10634
0.36062 0.17165 0.10389
0.36138 0.16137 0.10690
0.36214 0.19613 0.10579
0.36290 0.17980 0.10822
0.36366 -0.10799 0.10704
0.36442 0.00944 0.10557
0.36518 0.10540 0.10721
0.36594 0.03799 0.10834
0.36670 -0.05763 0.10858
0.36746 0.17379 0.11002
0.36822 0.23748 0.10957
0.36898 -0.01323 0.10985
0.36974 0.12931 0.11036
0.37050 0.07450 0.11161
0.37126 0.09532 0.11165
0.37202 0.14161 0.11050
0.37277 0.03886 0.11445
0.37353 0.09835 0.11333
0.37429 0.16886 0.11333
0.37505 0.09684 0.11463
0.37581 -0.00072 0.11649
0.37657 0.04337 0.11525
0.37733 0.21876 0.11833
0.37809 0.06111 0.11691
0.37885 0.07240 0.11999
0.37961 0.09736 0.11936
0.38037 0.12785 0.11855
0.38113 0.09190 0.12189
0.38189 0.01674 0.12039
0.38265 0.18363 0.12175
0.38341 0.11104 0.12142
0.38417 -0.14418 0.12569
0.38493 0.25290 0.12377
0.38569 -0.06143 0.12603
0.38645 -0.11554 0.12757
0.38721 0.13794 0.12587
0.38797 0.07884 0.12884
0.38873 -0.07453 0.12982
0.38949 0.08763 0.13364
0.39025 0.12721 0.13162
0.39101 0.04164 0.13283
0.39177 0.23505 0.13121
0.39252 0.12809 0.13228
0.39328 0.10318 0.13360
0.39404 0.09659 0.13384
0.39480 0.06769 0.13307
0.39556 0.15192 0.13606
0.39632 0.20538 0.13627
0.39708 0.12514 0.13687
0.39784 0.03445 0.13851
0.39860 0.04432 0.14328
0.39936 0.09064 0.14268
0.40012 -0.00588 0.14282
0.40088 0.20916 0.14306
0.40164 0.38888 0.14229
0.40240 0.11597 0.14318
0.40316 0.10363 0.14515
0.40392 -0.03441 0.14974
0.40468 0.18455 0.37091
0.40544 0.08562 0.14824
0.40620 0.02923 0.14624
0.40696 0.05402 0.14976
0.40772 0.14253 0.15006
0.40848 0.03813 0.15115
0.40924 0.15043 0.14901
0.40999 0.20557 0.15277
0.41075 0.08537 0.15139
0.41151 -0.05737 0.15503
0.41227 -0.05090 0.15465
0.41303 0.11685 0.15125
0.41379 0.38213 0.15706
0.41455 0.09958 0.15402
0.41531 -0.11801 0.15210
0.41607 0.22770 0.15645
0.41683 0.16902 0.15689
0.41759 -0.01357 0.16072
0.41835 0.16761 0.16062
0.41911 0.06356 0.15904
0.41987 0.23942 0.16185
0.42063 0.24190 0.15797
0.42139 0.16154 0.16235
0.42215 0.03600 0.16351
0.42291 0.27167 0.16501
0.42367 0.22298 0.16858
0.42443 0.06586 0.16422
0.42519 0.10863 0.16741
0.42594 0.20838 0.17231
0.42670 0.30085 0.17510
0.42746 0.48277 0.17216
0.42822 -0.07596 0.17912
0.42898 0.25328 0.17540
0.42974 -0.06942 0.17920
0.43050 0.29998 0.18335
0.43126 0.25617 0.18292
0.43202 -0.15581 0.18766
0.43278 0.03978 0.18418
0.43354 0.18453 0.19033
0.43430 0.10812 0.19129
0.43506 -0.00609 0.19221
