# Supplementary material for: De novo design of proteins housing excitonically coupled chlorophyll special pairs
Source: Nat Chem Biol. 2024 Jun 3;20(7):906–15. doi: 10.1038/s41589-024-01626-0 (PMC11213709; doi:10.1038/s41589-024-01626-0)
Supplement: Supplementary file 5 — Raw SAXS data for SP1, SP2 and SP3 apo proteins. [file 41589_2024_1626_MOESM5_ESM.zip › SAXS_data_Fig2/SP2_193uM/Buffer1/SP2_193uM_snap_00001.sub.1.dat]

0.01026 33.82961 9.73425
0.01102 39.73733 4.63799
0.01178 32.92006 3.61822
0.01254 32.76493 2.64223
0.01330 31.63292 2.03839
0.01406 32.47944 1.65497
0.01482 33.17508 1.52915
0.01558 32.12517 1.35124
0.01634 32.97241 1.34774
0.01710 31.59641 1.13885
0.01786 31.58613 1.06580
0.01862 31.70224 0.99187
0.01938 31.32783 0.93813
0.02014 32.37132 0.92534
0.02090 30.55740 0.86063
0.02166 30.98097 0.81114
0.02242 30.64321 0.77167
0.02318 31.14294 0.72133
0.02395 31.55152 0.70450
0.02471 30.18284 0.65837
0.02547 30.74871 0.65132
0.02623 29.46357 0.63128
0.02699 28.66925 0.58277
0.02775 29.55891 0.59137
0.02851 29.21446 0.57466
0.02927 29.25477 0.55642
0.03003 29.46527 0.54544
0.03079 28.60154 0.53891
0.03155 28.28266 0.53846
0.03231 27.92495 0.50385
0.03307 27.74340 0.50275
0.03383 27.61417 0.50052
0.03459 28.09486 0.47084
0.03535 26.94377 0.45314
0.03611 26.31357 0.45385
0.03687 26.67670 0.44702
0.03763 26.36593 0.44552
0.03839 26.07464 0.42545
0.03915 25.82528 0.43593
0.03991 25.60100 0.42435
0.04067 25.03421 0.41196
0.04143 24.72595 0.39336
0.04219 24.45624 0.40001
0.04295 24.55222 0.37801
0.04371 24.12588 0.39417
0.04447 23.51325 0.37648
0.04523 23.21468 0.37425
0.04599 23.40183 0.37640
0.04675 23.05243 0.36319
0.04751 22.89868 0.35140
0.04827 22.70526 0.33658
0.04903 22.22500 0.33690
0.04979 21.39408 0.33712
0.05055 21.48908 0.33638
0.05131 20.91097 0.34339
0.05207 20.28609 0.32244
0.05283 20.21639 0.32432
0.05359 19.98296 0.32446
0.05435 19.67908 0.32865
0.05511 19.52045 0.31647
0.05587 18.90831 0.30657
0.05663 18.44496 0.30675
0.05739 18.56274 0.30301
0.05815 17.97205 0.29302
0.05891 17.93862 0.29860
0.05967 17.57387 0.29039
0.06043 16.86625 0.28808
0.06119 17.04565 0.28877
0.06195 16.07616 0.27739
0.06271 16.39831 0.27969
0.06347 15.85753 0.27676
0.06423 15.24691 0.26711
0.06499 15.45471 0.26634
0.06575 14.82700 0.26885
0.06651 14.41860 0.26479
0.06727 14.07481 0.25947
0.06803 13.84401 0.25587
0.06879 13.48532 0.25120
0.06955 13.28246 0.24754
0.07031 13.20483 0.25373
0.07107 12.53041 0.24372
0.07183 12.35936 0.24137
0.07259 11.96534 0.23777
0.07335 11.67308 0.23573
0.07412 11.68841 0.23162
0.07488 11.05452 0.23268
0.07564 10.74167 0.22691
0.07640 10.76890 0.22718
0.07716 10.35433 0.22873
0.07792 9.95005 0.22669
0.07868 9.66403 0.21941
0.07944 9.64407 0.21971
0.08020 9.69464 0.21585
0.08096 8.89798 0.21310
0.08172 8.70423 0.21037
0.08248 8.25736 0.20586
0.08324 8.30498 0.20451
0.08400 8.16668 0.21171
0.08476 7.73518 0.21037
0.08552 7.46452 0.20702
0.08628 7.54539 0.20811
0.08704 7.42652 0.21171
0.08780 6.85863 0.20374
0.08856 6.71603 0.20983
0.08932 6.45605 0.20833
0.09008 6.23555 0.21260
0.09084 6.01840 0.21199
0.09160 5.58310 0.20838
0.09236 5.25117 0.21311
0.09312 5.52266 0.21590
0.09388 5.51917 0.21359
0.09464 5.23967 0.20872
0.09540 4.84464 0.21064
0.09616 4.59320 0.20805
0.09692 4.42507 0.20459
0.09768 4.48679 0.20111
0.09844 4.17847 0.19663
0.09920 3.94759 0.19454
0.09996 3.95579 0.19653
0.10072 3.81745 0.19614
0.10148 3.62140 0.18581
0.10224 3.13572 0.18304
0.10300 3.39396 0.17836
0.10376 2.93345 0.17934
0.10452 2.87880 0.17592
0.10528 2.95028 0.17365
0.10604 2.82507 0.17551
0.10680 2.60418 0.16868
0.10756 2.48572 0.17299
0.10832 2.35353 0.17210
0.10908 2.12561 0.17303
0.10984 2.08730 0.17054
0.11060 1.92846 0.16767
0.11136 2.14575 0.16730
0.11212 1.76733 0.16182
0.11288 1.67075 0.16164
0.11364 1.69143 0.15802
0.11440 1.55520 0.15881
0.11516 1.44854 0.15988
0.11592 1.33710 0.15493
0.11668 1.39125 0.15976
0.11744 1.16364 0.15561
0.11820 1.28526 0.15389
0.11896 1.06696 0.15258
0.11972 0.96840 0.15335
0.12048 1.00513 0.15349
0.12124 0.81215 0.15052
0.12200 0.95029 0.15080
0.12276 0.80050 0.14690
0.12352 1.02712 0.14635
0.12428 0.77515 0.14301
0.12504 0.61938 0.14621
0.12580 0.45165 0.14235
0.12656 0.47874 0.14247
0.12732 0.56817 0.14413
0.12808 0.54862 0.14297
0.12884 0.36277 0.14128
0.12960 0.59518 0.13778
0.13036 0.35898 0.13764
0.13112 0.31090 0.13830
0.13188 0.49563 0.13213
0.13264 0.27909 0.13476
0.13340 0.32570 0.13731
0.13416 0.18262 0.13440
0.13492 0.28312 0.13418
0.13568 0.25533 0.13098
0.13644 0.28296 0.12999
0.13720 0.25010 0.13143
0.13796 0.24879 0.13096
0.13873 0.30389 0.12831
0.13949 0.23434 0.12845
0.14025 0.22073 0.12952
0.14101 0.27126 0.12908
0.14177 0.13150 0.13052
0.14253 0.10753 0.12730
0.14329 0.09980 0.12597
0.14405 0.09363 0.12770
0.14481 0.08399 0.12791
0.14557 0.22935 0.12601
0.14633 0.19982 0.12473
0.14709 0.15930 0.12625
0.14785 0.15168 0.12473
0.14861 0.13830 0.12410
0.14937 0.19936 0.12491
0.15013 0.11041 0.12586
0.15089 0.11345 0.12237
0.15165 0.22905 0.12394
0.15241 0.33115 0.12162
0.15317 0.10701 0.12384
0.15393 0.29259 0.12196
0.15469 0.22067 0.12245
0.15545 0.24007 0.12038
0.15621 0.07319 0.12065
0.15697 0.17009 0.12030
0.15773 0.20269 0.11968
0.15849 0.20138 0.11788
0.15925 0.13310 0.12065
0.16001 0.25670 0.11858
0.16077 0.23746 0.12002
0.16153 0.17234 0.11852
0.16229 0.28949 0.11802
0.16305 0.46245 0.11785
0.16381 0.22280 0.11557
0.16457 0.19651 0.11680
0.16533 0.16461 0.11725
0.16609 0.29091 0.11701
0.16685 0.32069 0.11476
0.16761 0.21725 0.11513
0.16837 0.35211 0.11458
0.16913 0.25019 0.11429
0.16989 0.35205 0.11426
0.17065 0.26930 0.11429
0.17141 0.34782 0.11389
0.17217 0.22898 0.11579
0.17293 0.28303 0.11676
0.17369 0.46676 0.11593
0.17445 0.34511 0.11640
0.17521 0.40010 0.11699
0.17597 0.38223 0.11874
0.17673 0.29698 0.11818
0.17749 0.39847 0.11844
0.17825 0.39438 0.11885
0.17901 0.58439 0.12012
0.17977 0.36431 0.12099
0.18053 0.45402 0.12265
0.18129 0.40625 0.12152
0.18205 0.42350 0.12164
0.18281 0.35548 0.12457
0.18357 0.37925 0.12558
0.18433 0.21416 0.12313
0.18509 0.48960 0.12510
0.18585 0.48748 0.12532
0.18661 0.39219 0.12534
0.18737 0.30224 0.12528
0.18813 0.31347 0.12752
0.18889 0.38178 0.12461
0.18965 0.35203 0.12382
0.19041 0.40056 0.12637
0.19117 0.58382 0.12710
0.19193 0.33820 0.12847
0.19269 0.59004 0.12590
0.19345 0.46913 0.12770
0.19421 0.42078 0.12843
0.19497 0.38117 0.12661
0.19573 0.43100 0.12791
0.19649 0.41607 0.13082
0.19725 0.49635 0.12890
0.19801 0.56905 0.12904
0.19877 0.46536 0.12952
0.19953 0.47952 0.12870
0.20029 0.56255 0.13021
0.20105 0.59008 0.13062
0.20181 0.42560 0.12764
0.20257 0.50347 0.12839
0.20333 0.36786 0.12963
0.20409 0.62518 0.12740
0.20485 0.34483 0.12833
0.20561 0.38444 0.12863
0.20637 0.62349 0.12783
0.20713 0.39266 0.13013
0.20789 0.49894 0.12924
0.20865 0.47387 0.12863
0.20941 0.26700 0.12649
0.21017 0.22055 0.13040
0.21093 0.40278 0.12752
0.21169 0.32279 0.13003
0.21245 0.12264 0.12710
0.21321 0.30340 0.12819
0.21397 0.33818 0.13096
0.21473 0.39710 0.12973
0.21549 0.41109 0.12872
0.21625 0.20564 0.12934
0.21701 0.21134 0.12785
0.21777 0.60625 0.12934
0.21853 0.42925 0.12762
0.21929 0.34326 0.12849
0.22005 0.36995 0.12708
0.22081 0.27506 0.12801
0.22157 0.33754 0.12621
0.22233 0.30360 0.12671
0.22309 0.33617 0.12696
0.22385 0.41198 0.12538
0.22461 0.24281 0.12665
0.22537 0.09679 0.12497
0.22613 0.26331 0.12204
0.22689 0.20636 0.12162
0.22765 0.29983 0.12356
0.22841 0.16874 0.12226
0.22917 0.29516 0.12133
0.22993 0.33706 0.11959
0.23069 0.20706 0.12115
0.23145 0.10097 0.11891
0.23221 0.18371 0.12131
0.23297 0.16335 0.11848
0.23373 0.21105 0.11858
0.23449 0.25345 0.12004
0.23525 0.30356 0.11836
0.23601 0.04849 0.11745
0.23677 0.19350 0.11822
0.23753 0.18271 0.11519
0.23829 0.26205 0.11717
0.23905 0.18136 0.11571
0.23981 0.28114 0.11759
0.24057 0.21776 0.11510
0.24133 0.08991 0.11606
0.24209 0.23800 0.11209
0.24285 0.05360 0.11452
0.24361 0.08962 0.11482
0.24437 0.09646 0.11421
0.24513 0.11259 0.11322
0.24589 0.11999 0.11223
0.24665 0.15813 0.11304
0.24741 0.26393 0.11332
0.24817 0.01521 0.11286
0.24893 0.09102 0.11157
0.24969 0.15960 0.11163
0.25045 0.24948 0.11013
0.25121 0.15575 0.10966
0.25197 0.08684 0.11013
0.25273 0.15477 0.10892
0.25349 0.21993 0.10758
0.25425 0.08556 0.10742
0.25501 0.02075 0.10989
0.25577 0.13840 0.10857
0.25653 0.27923 0.10778
0.25729 0.09451 0.10728
0.25805 0.04069 0.10762
0.25881 0.13598 0.10730
0.25957 0.16172 0.10576
0.26033 0.06501 0.10631
0.26109 0.13358 0.10637
0.26185 0.12777 0.10568
0.26261 0.09933 0.10495
0.26337 0.15291 0.10509
0.26413 0.03956 0.10475
0.26489 0.10496 0.10382
0.26565 -0.02656 0.10538
0.26641 0.10325 0.10530
0.26717 0.08012 0.10426
0.26793 0.14179 0.10362
0.26869 0.20747 0.10267
0.26945 0.03028 0.10242
0.27021 0.12593 0.10258
0.27097 0.13146 0.10305
0.27172 0.00082 0.10392
0.27248 0.20745 0.10230
0.27324 0.17660 0.10240
0.27400 0.11608 0.10200
0.27476 0.05733 0.10052
0.27552 0.11375 0.10058
0.27628 0.05805 0.10022
0.27704 0.16407 0.10068
0.27780 0.09095 0.09933
0.27856 0.06490 0.10149
0.27932 0.01787 0.10010
0.28008 0.05929 0.09992
0.28084 0.11183 0.09876
0.28160 0.20643 0.09777
0.28236 0.07121 0.09852
0.28312 0.09510 0.09725
0.28388 0.24781 0.09797
0.28464 -0.05307 0.09901
0.28540 0.23161 0.09898
0.28616 0.16858 0.09846
0.28692 -0.04443 0.09967
0.28768 0.17568 0.09805
0.28844 0.03482 0.09890
0.28920 0.09295 0.09710
0.28996 0.19768 0.09959
0.29072 0.15821 0.09917
0.29148 0.33057 0.09933
0.29224 0.11308 0.09961
0.29300 0.02949 0.10060
0.29376 0.04258 0.10022
0.29452 0.24670 0.09943
0.29528 0.15976 0.10042
0.29604 0.18580 0.10143
0.29680 0.27227 0.09903
0.29756 0.04628 0.10060
0.29832 0.08435 0.09992
0.29908 0.19580 0.10052
0.29984 0.09851 0.09996
0.30060 0.14796 0.09902
0.30136 0.26957 0.09939
0.30212 0.08799 0.09919
0.30288 0.19907 0.09866
0.30364 0.07280 0.09812
0.30440 0.23474 0.09892
0.30516 0.21084 0.09777
0.30592 0.15886 0.09880
0.30668 0.12209 0.10002
0.30744 0.25195 0.09983
0.30820 0.22491 0.09937
0.30896 0.05154 0.09963
0.30972 0.12586 0.10054
0.31048 0.09893 0.10036
0.31124 0.24739 0.10056
0.31200 0.13879 0.09856
0.31276 0.07980 0.09967
0.31352 0.12263 0.10000
0.31428 0.09371 0.10060
0.31504 0.09665 0.10297
0.31580 0.17639 0.10315
0.31656 0.23306 0.10259
0.31732 0.04419 0.10327
0.31808 0.11097 0.10303
0.31883 0.17073 0.10341
0.31959 0.02528 0.10453
0.32035 0.12331 0.10348
0.32111 0.16264 0.10491
0.32187 0.07988 0.10449
0.32263 0.15754 0.10511
0.32339 0.08810 0.10449
0.32415 0.06312 0.10584
0.32491 0.09804 0.10507
0.32567 0.16225 0.10548
0.32643 -0.04241 0.10887
0.32719 -0.02534 0.10542
0.32795 0.19334 0.10562
0.32871 0.13716 0.10493
0.32947 0.12461 0.10687
0.33023 0.09738 0.10614
0.33099 0.18548 0.10578
0.33175 0.13992 0.10655
0.33251 0.14845 0.10681
0.33327 0.19013 0.10780
0.33403 0.17549 0.10867
0.33479 0.06158 0.10754
0.33555 0.12437 0.10738
0.33631 0.10646 0.10732
0.33707 0.12693 0.10807
0.33783 0.13269 0.10924
0.33859 0.19641 0.10793
0.33935 0.04437 0.10936
0.34011 0.11906 0.10940
0.34087 0.04820 0.10853
0.34163 0.05708 0.10999
0.34239 0.04703 0.11019
0.34315 0.10900 0.10958
0.34391 0.05646 0.10669
0.34467 0.15391 0.11003
0.34543 0.14346 0.10954
0.34619 0.09559 0.11098
0.34695 0.05966 0.10968
0.34771 0.16407 0.10881
0.34847 0.16853 0.11025
0.34922 0.19454 0.11102
0.34998 -0.02307 0.11009
0.35074 0.29445 0.11219
0.35150 0.07455 0.10736
0.35226 0.18276 0.10534
0.35302 0.10523 0.10615
0.35378 0.13312 0.10527
0.35454 0.05238 0.10501
0.35530 0.18294 0.10584
0.35606 0.13963 0.10623
0.35682 0.03069 0.10693
0.35758 0.16329 0.10695
0.35834 0.16984 0.10730
0.35910 0.24184 0.10726
0.35986 0.07610 0.10665
0.36062 0.09320 0.10536
0.36138 0.05633 0.10835
0.36214 0.06853 0.10657
0.36290 0.22713 0.10693
0.36366 0.13448 0.10594
0.36442 0.11967 0.10665
0.36518 0.11495 0.10659
0.36594 0.03381 0.10750
0.36670 0.05269 0.10768
0.36746 0.12062 0.10973
0.36822 -0.02581 0.11017
0.36898 0.15786 0.10910
0.36974 -0.01744 0.11072
0.37050 0.12896 0.10993
0.37126 -0.03201 0.10976
0.37202 0.02310 0.11152
0.37277 0.12473 0.11308
0.37353 0.03663 0.11233
0.37429 0.11652 0.11428
0.37505 0.10935 0.11470
0.37581 0.07798 0.11547
0.37657 0.22463 0.11646
0.37733 -0.00675 0.11585
0.37809 0.12760 0.11790
0.37885 0.06747 0.11646
0.37961 0.17165 0.12000
0.38037 0.09370 0.12002
0.38113 -0.02047 0.12028
0.38189 0.17282 0.12164
0.38265 0.03160 0.12059
0.38341 0.16491 0.12206
0.38417 0.17885 0.12526
0.38493 0.17525 0.12463
0.38569 0.14886 0.12548
0.38645 0.17130 0.12619
0.38721 0.16200 0.12722
0.38797 -0.04653 0.12732
0.38873 0.07781 0.12837
0.38949 0.06418 0.15408
0.39025 0.11295 0.13272
0.39101 0.05922 0.12991
0.39177 0.06948 0.13080
0.39252 0.08611 0.13385
0.39328 0.14488 0.13434
0.39404 0.05163 0.13416
0.39480 0.10513 0.13426
0.39556 -0.05026 0.13843
0.39632 -0.04327 0.13673
0.39708 0.01662 0.13990
0.39784 0.05750 0.13966
0.39860 0.03653 0.14065
0.39936 0.03850 0.14253
0.40012 0.08813 0.14209
0.40088 0.09998 0.14506
0.40164 0.06427 0.14352
0.40240 0.09866 0.14783
0.40316 -0.01962 0.14201
0.40392 0.21019 0.15019
0.40468 0.17964 0.27130
0.40544 0.01082 0.14769
0.40620 0.11808 0.14997
0.40696 0.05850 0.15064
0.40772 0.03139 0.15076
0.40848 0.08585 0.14694
0.40924 0.00112 0.15026
0.40999 0.14961 0.15531
0.41075 0.15669 0.15026
0.41151 0.37606 0.15220
0.41227 0.07075 0.15546
0.41303 0.13853 0.15155
0.41379 0.13771 0.15218
0.41455 0.26843 0.15463
0.41531 0.32359 0.15351
0.41607 0.17070 0.15459
0.41683 0.06580 0.15477
0.41759 0.18627 0.15760
0.41835 0.08813 0.15404
0.41911 -0.04180 0.15809
0.41987 0.25852 0.15669
0.42063 0.00178 0.16067
0.42139 0.20178 0.16662
0.42215 0.23426 0.16330
0.42291 0.31212 0.16812
0.42367 -0.10332 0.16340
0.42443 0.23224 0.16591
0.42519 0.11868 0.16791
0.42594 0.05590 0.17331
0.42670 0.13739 0.17214
0.42746 0.05406 0.17513
0.42822 0.28011 0.17615
0.42898 0.12113 0.17746
0.42974 0.35046 0.17924
0.43050 0.13313 0.18051
0.43126 0.08247 0.18316
0.43202 0.32215 0.18217
0.43278 0.04735 0.18482
0.43354 0.10825 0.19008
0.43430 0.15316 0.19666
0.43506 -0.11330 0.19660
