# Supplementary material for: De novo design of proteins housing excitonically coupled chlorophyll special pairs
Source: Nat Chem Biol. 2024 Jun 3;20(7):906–15. doi: 10.1038/s41589-024-01626-0 (PMC11213709; doi:10.1038/s41589-024-01626-0)
Supplement: Supplementary file 5 — Raw SAXS data for SP1, SP2 and SP3 apo proteins. [file 41589_2024_1626_MOESM5_ESM.zip › SAXS_data_Fig2/SP2_193uM/Buffer1/SP2_193uM_snap_00029.sub.1.dat]

0.01026 38.02533 8.41196
0.01102 33.87466 4.52376
0.01178 33.32219 3.60526
0.01254 35.04224 2.39558
0.01330 33.04981 2.07942
0.01406 34.96063 1.73039
0.01482 32.45461 1.43619
0.01558 30.84380 1.38621
0.01634 33.04011 1.27129
0.01710 32.43273 1.10847
0.01786 31.06049 1.06974
0.01862 30.92547 1.00235
0.01938 32.59092 0.94048
0.02014 31.94965 0.94474
0.02090 31.36616 0.87588
0.02166 30.62019 0.78616
0.02242 31.08763 0.73017
0.02318 30.49254 0.73915
0.02395 30.17007 0.68709
0.02471 30.90794 0.68194
0.02547 29.94086 0.64240
0.02623 29.77383 0.62894
0.02699 30.22727 0.62625
0.02775 29.19722 0.58342
0.02851 29.71106 0.59517
0.02927 28.54145 0.56884
0.03003 29.16979 0.56807
0.03079 28.67833 0.52450
0.03155 28.53464 0.53951
0.03231 27.93457 0.49522
0.03307 27.97763 0.50248
0.03383 27.58055 0.48890
0.03459 27.51459 0.45224
0.03535 27.14645 0.46969
0.03611 27.50981 0.45497
0.03687 27.28853 0.44407
0.03763 26.63631 0.45533
0.03839 26.28625 0.41957
0.03915 26.38706 0.43104
0.03991 26.07053 0.41943
0.04067 25.31251 0.41270
0.04143 24.90224 0.41458
0.04219 24.84105 0.38859
0.04295 24.55142 0.39130
0.04371 23.93437 0.37663
0.04447 24.00843 0.37993
0.04523 23.52207 0.36798
0.04599 23.09203 0.36492
0.04675 23.22016 0.36759
0.04751 22.49685 0.36011
0.04827 21.99860 0.35653
0.04903 22.15826 0.33800
0.04979 21.51408 0.34023
0.05055 21.21830 0.34583
0.05131 20.90444 0.34051
0.05207 20.36926 0.32429
0.05283 19.98369 0.33006
0.05359 19.95735 0.33024
0.05435 19.37800 0.31394
0.05511 19.50909 0.32016
0.05587 18.70838 0.30253
0.05663 18.52168 0.31228
0.05739 18.05362 0.29780
0.05815 18.11896 0.29074
0.05891 17.46848 0.29486
0.05967 17.39945 0.29167
0.06043 16.64749 0.28534
0.06119 17.10781 0.28754
0.06195 16.26607 0.28077
0.06271 16.26090 0.27523
0.06347 15.58065 0.27537
0.06423 15.28562 0.27142
0.06499 14.82787 0.26813
0.06575 14.76117 0.26519
0.06651 14.39689 0.26115
0.06727 14.34803 0.26127
0.06803 13.87437 0.25530
0.06879 13.72617 0.25292
0.06955 13.17095 0.24899
0.07031 12.87668 0.24653
0.07107 12.58307 0.24689
0.07183 12.59405 0.24092
0.07259 12.04961 0.24327
0.07335 11.63874 0.23536
0.07412 11.02091 0.23425
0.07488 11.36158 0.22665
0.07564 10.86468 0.23105
0.07640 10.89072 0.22915
0.07716 10.56176 0.22385
0.07792 10.03879 0.22529
0.07868 9.75170 0.21910
0.07944 9.52898 0.21730
0.08020 9.39286 0.21617
0.08096 8.85363 0.21275
0.08172 8.51195 0.21095
0.08248 8.48677 0.20618
0.08324 8.41729 0.20312
0.08400 7.83711 0.20960
0.08476 7.75883 0.20656
0.08552 7.51651 0.21251
0.08628 7.31837 0.20490
0.08704 7.08755 0.20836
0.08780 6.94270 0.20426
0.08856 6.70498 0.20804
0.08932 6.28889 0.21356
0.09008 6.43086 0.20314
0.09084 6.08926 0.20856
0.09160 5.88048 0.21125
0.09236 5.59269 0.21130
0.09312 5.55886 0.21647
0.09388 5.52078 0.20958
0.09464 4.75223 0.21255
0.09540 4.90831 0.20769
0.09616 4.85508 0.20446
0.09692 4.34925 0.20183
0.09768 4.47775 0.19811
0.09844 4.07996 0.19390
0.09920 4.01029 0.19617
0.09996 3.81371 0.19307
0.10072 3.59733 0.19285
0.10148 3.59635 0.19048
0.10224 3.35928 0.18332
0.10300 3.43823 0.18219
0.10376 3.12325 0.18179
0.10452 3.13368 0.17997
0.10528 2.89745 0.17985
0.10604 2.82034 0.17443
0.10680 2.72429 0.17258
0.10756 2.41603 0.17214
0.10832 2.56174 0.17445
0.10908 2.12712 0.17248
0.10984 2.18285 0.16953
0.11060 2.31625 0.16822
0.11136 2.06568 0.16741
0.11212 1.74831 0.16356
0.11288 1.91773 0.16462
0.11364 1.83659 0.16098
0.11440 1.83650 0.15788
0.11516 1.67889 0.15719
0.11592 1.28850 0.15705
0.11668 1.45770 0.15835
0.11744 1.46652 0.15317
0.11820 1.34952 0.15115
0.11896 1.23409 0.15232
0.11972 1.09775 0.15159
0.12048 0.98924 0.14969
0.12124 0.80578 0.14933
0.12200 0.84454 0.14825
0.12276 0.68594 0.14690
0.12352 0.82424 0.14613
0.12428 0.68026 0.14342
0.12504 0.68164 0.14518
0.12580 0.60103 0.14362
0.12656 0.50257 0.14077
0.12732 0.63383 0.14295
0.12808 0.41249 0.13929
0.12884 0.42893 0.14117
0.12960 0.38701 0.14012
0.13036 0.56754 0.13836
0.13112 0.39950 0.13747
0.13188 0.48458 0.13418
0.13264 0.33194 0.13588
0.13340 0.41770 0.13537
0.13416 0.22220 0.13232
0.13492 0.37278 0.13539
0.13568 0.17243 0.13395
0.13644 0.14949 0.13221
0.13720 0.17851 0.13197
0.13796 0.25548 0.13177
0.13873 0.28341 0.12938
0.13949 0.15670 0.12987
0.14025 0.16908 0.13015
0.14101 0.18705 0.12908
0.14177 0.19393 0.12896
0.14253 0.13769 0.12740
0.14329 0.27181 0.12681
0.14405 0.12974 0.12677
0.14481 0.17939 0.12716
0.14557 0.13528 0.12920
0.14633 0.15550 0.12524
0.14709 0.24527 0.12538
0.14785 0.15868 0.12443
0.14861 0.11617 0.12210
0.14937 0.24067 0.12499
0.15013 0.31418 0.12237
0.15089 0.05776 0.12319
0.15165 0.01559 0.12336
0.15241 0.01872 0.12265
0.15317 0.11356 0.12469
0.15393 0.19045 0.12350
0.15469 0.23335 0.12052
0.15545 0.26171 0.11986
0.15621 0.18637 0.11974
0.15697 0.20516 0.12030
0.15773 0.24640 0.12131
0.15849 0.17800 0.12085
0.15925 0.19042 0.12054
0.16001 0.11727 0.11866
0.16077 0.25736 0.11913
0.16153 0.32588 0.11996
0.16229 0.23875 0.11927
0.16305 0.43778 0.11666
0.16381 0.26704 0.11848
0.16457 0.19706 0.11660
0.16533 0.31502 0.11830
0.16609 0.13713 0.11543
0.16685 0.38181 0.11684
0.16761 0.13313 0.11436
0.16837 0.34963 0.11482
0.16913 0.40270 0.11460
0.16989 0.23547 0.11709
0.17065 0.32234 0.11502
0.17141 0.26111 0.11434
0.17217 0.49167 0.11478
0.17293 0.50171 0.11610
0.17369 0.30787 0.11664
0.17445 0.38719 0.11711
0.17521 0.39620 0.11650
0.17597 0.46676 0.11737
0.17673 0.43630 0.11682
0.17749 0.42149 0.11779
0.17825 0.55063 0.11729
0.17901 0.33121 0.11915
0.17977 0.60407 0.12141
0.18053 0.43927 0.12237
0.18129 0.42381 0.12307
0.18205 0.33385 0.12289
0.18281 0.58871 0.12255
0.18357 0.43917 0.12427
0.18433 0.35106 0.12475
0.18509 0.40589 0.12617
0.18585 0.46665 0.12594
0.18661 0.36457 0.12562
0.18737 0.36956 0.12360
0.18813 0.47437 0.12827
0.18889 0.41164 0.12564
0.18965 0.44639 0.12578
0.19041 0.48300 0.12588
0.19117 0.46623 0.12647
0.19193 0.36524 0.12845
0.19269 0.62726 0.12813
0.19345 0.50920 0.12675
0.19421 0.43750 0.12910
0.19497 0.28542 0.12766
0.19573 0.36466 0.12851
0.19649 0.49328 0.12783
0.19725 0.51287 0.12977
0.19801 0.62662 0.12904
0.19877 0.33543 0.12952
0.19953 0.67782 0.12934
0.20029 0.46810 0.12890
0.20105 0.39860 0.12928
0.20181 0.34803 0.13019
0.20257 0.58386 0.12950
0.20333 0.57875 0.12837
0.20409 0.46936 0.12655
0.20485 0.38283 0.12783
0.20561 0.12824 0.12944
0.20637 0.56011 0.13122
0.20713 0.32945 0.12922
0.20789 0.45912 0.12681
0.20865 0.49881 0.13183
0.20941 0.34264 0.12742
0.21017 0.32738 0.12981
0.21093 0.40174 0.13110
0.21169 0.26974 0.12967
0.21245 0.39570 0.12989
0.21321 0.45003 0.13056
0.21397 0.34456 0.13161
0.21473 0.42865 0.13082
0.21549 0.34472 0.12791
0.21625 0.44064 0.12878
0.21701 0.12637 0.12797
0.21777 0.34814 0.12894
0.21853 0.38674 0.12902
0.21929 0.43754 0.12985
0.22005 0.22631 0.12847
0.22081 0.35993 0.12564
0.22157 0.35724 0.12825
0.22233 0.23468 0.12633
0.22309 0.34552 0.12651
0.22385 0.26503 0.12590
0.22461 0.20473 0.12475
0.22537 0.28982 0.12491
0.22613 0.26005 0.12188
0.22689 0.09672 0.12168
0.22765 0.29123 0.12287
0.22841 0.29188 0.12119
0.22917 0.25506 0.11876
0.22993 0.28692 0.12042
0.23069 0.33232 0.12087
0.23145 0.26009 0.12012
0.23221 0.17617 0.12077
0.23297 0.28351 0.12087
0.23373 0.27374 0.11967
0.23449 0.28924 0.12036
0.23525 0.36258 0.11877
0.23601 0.27695 0.11757
0.23677 0.12876 0.11925
0.23753 0.08322 0.11703
0.23829 0.20254 0.11713
0.23905 0.12830 0.11541
0.23981 0.13927 0.11612
0.24057 0.06996 0.11510
0.24133 0.27242 0.11686
0.24209 0.27594 0.11512
0.24285 0.13046 0.11389
0.24361 0.04364 0.11292
0.24437 0.06945 0.11551
0.24513 0.18221 0.11434
0.24589 0.18795 0.11393
0.24665 0.05207 0.11175
0.24741 0.17785 0.11241
0.24817 0.21622 0.11045
0.24893 0.03518 0.11306
0.24969 0.16279 0.10999
0.25045 0.07411 0.11037
0.25121 0.12989 0.10950
0.25197 0.12152 0.10889
0.25273 0.11776 0.11142
0.25349 0.27665 0.10821
0.25425 0.09653 0.10833
0.25501 0.17427 0.10831
0.25577 0.13235 0.10736
0.25653 0.10241 0.10766
0.25729 0.13639 0.10728
0.25805 0.13456 0.10592
0.25881 0.10035 0.10635
0.25957 0.18236 0.10631
0.26033 0.17763 0.10531
0.26109 0.22384 0.10635
0.26185 0.09471 0.10554
0.26261 0.07412 0.10594
0.26337 0.27459 0.10372
0.26413 0.18731 0.10459
0.26489 0.18027 0.10307
0.26565 0.23109 0.10424
0.26641 0.15137 0.10497
0.26717 0.05088 0.10424
0.26793 0.09282 0.10414
0.26869 0.06723 0.10335
0.26945 0.06893 0.10384
0.27021 0.25070 0.10349
0.27097 -0.02925 0.10285
0.27172 -0.03173 0.10345
0.27248 0.14223 0.10167
0.27324 -0.00270 0.10008
0.27400 0.08143 0.10238
0.27476 0.05876 0.10121
0.27552 0.12096 0.10184
0.27628 0.03619 0.10178
0.27704 0.02843 0.09977
0.27780 0.00028 0.09953
0.27856 0.24306 0.09998
0.27932 0.07499 0.09931
0.28008 0.17850 0.09998
0.28084 0.18246 0.09931
0.28160 0.21779 0.10008
0.28236 0.04677 0.09967
0.28312 0.09790 0.09961
0.28388 0.10862 0.09955
0.28464 0.04101 0.09805
0.28540 0.12755 0.09913
0.28616 0.14803 0.09977
0.28692 0.24591 0.09909
0.28768 0.12708 0.09939
0.28844 0.08988 0.09987
0.28920 0.08122 0.09994
0.28996 0.06106 0.09917
0.29072 0.06353 0.09919
0.29148 0.14382 0.09931
0.29224 0.09896 0.10008
0.29300 0.07364 0.09981
0.29376 0.05103 0.09878
0.29452 0.05487 0.09947
0.29528 0.12959 0.09967
0.29604 0.15602 0.10014
0.29680 0.03637 0.09814
0.29756 0.13361 0.10050
0.29832 0.11792 0.10010
0.29908 -0.06609 0.09943
0.29984 0.10649 0.09929
0.30060 0.12480 0.09994
0.30136 0.11300 0.09815
0.30212 0.27798 0.09872
0.30288 0.08304 0.09951
0.30364 0.05551 0.09688
0.30440 0.16236 0.09888
0.30516 0.12724 0.09791
0.30592 0.08941 0.09929
0.30668 0.00754 0.09898
0.30744 0.07357 0.10074
0.30820 0.06877 0.10103
0.30896 0.20243 0.10085
0.30972 0.11692 0.09993
0.31048 0.07699 0.09925
0.31124 0.06801 0.10135
0.31200 0.10789 0.10000
0.31276 0.08503 0.10032
0.31352 0.08121 0.10006
0.31428 0.02640 0.10196
0.31504 0.13830 0.10093
0.31580 0.13877 0.10238
0.31656 0.21660 0.10406
0.31732 0.09104 0.10404
0.31808 0.15406 0.10232
0.31883 0.12544 0.10529
0.31959 0.04263 0.10461
0.32035 0.09893 0.10343
0.32111 0.04479 0.10329
0.32187 0.21719 0.10374
0.32263 0.11956 0.12407
0.32339 0.08428 0.13234
0.32415 0.08824 0.10558
0.32491 -0.04711 0.10511
0.32567 0.11055 0.10699
0.32643 0.00185 0.10809
0.32719 0.00648 0.10732
0.32795 0.30744 0.10629
0.32871 0.14368 0.10590
0.32947 0.06196 0.10596
0.33023 0.21001 0.10505
0.33099 0.06422 0.10776
0.33175 0.13125 0.10807
0.33251 0.05450 0.10659
0.33327 0.16161 0.10645
0.33403 -0.02135 0.10813
0.33479 0.08596 0.10740
0.33555 0.10663 0.10784
0.33631 0.21735 0.10736
0.33707 0.13219 0.10829
0.33783 0.17382 0.10800
0.33859 0.08995 0.10792
0.33935 0.12861 0.10843
0.34011 0.13014 0.10999
0.34087 0.15904 0.10928
0.34163 0.22287 0.10802
0.34239 0.12923 0.10714
0.34315 0.14909 0.10853
0.34391 0.20200 0.10948
0.34467 0.00830 0.10817
0.34543 -0.02729 0.10873
0.34619 0.01625 0.11015
0.34695 0.16056 0.11045
0.34771 0.08775 0.11084
0.34847 0.03730 0.11021
0.34922 -0.01209 0.11110
0.34998 -0.07154 0.10966
0.35074 0.05950 0.11005
0.35150 0.11907 0.10859
0.35226 0.24689 0.10497
0.35302 0.04667 0.10683
0.35378 0.16059 0.10511
0.35454 0.02670 0.10564
0.35530 0.16566 0.10685
0.35606 0.08016 0.10602
0.35682 0.06726 0.10709
0.35758 0.02657 0.10703
0.35834 -0.01562 0.10572
0.35910 0.04374 0.10744
0.35986 -0.02835 0.10477
0.36062 0.10341 0.10718
0.36138 0.09393 0.10564
0.36214 0.17821 0.10792
0.36290 0.19632 0.10703
0.36366 0.03204 0.10580
0.36442 0.17204 0.10550
0.36518 0.19054 0.10596
0.36594 0.15659 0.10768
0.36670 -0.00391 0.10665
0.36746 -0.06066 0.10972
0.36822 -0.04839 0.10995
0.36898 0.01231 0.10981
0.36974 0.08872 0.11148
0.37050 0.16891 0.10932
0.37126 0.10703 0.11076
0.37202 0.07115 0.11205
0.37277 0.05987 0.11175
0.37353 0.03773 0.11258
0.37429 -0.00459 0.11545
0.37505 0.00862 0.11302
0.37581 0.11544 0.11423
0.37657 0.10462 0.11707
0.37733 -0.05983 0.11872
0.37809 0.06985 0.11650
0.37885 0.13953 0.12059
0.37961 0.05219 0.11911
0.38037 0.02269 0.11959
0.38113 0.12577 0.12139
0.38189 -0.00345 0.12237
0.38265 0.23097 0.12119
0.38341 0.05585 0.12425
0.38417 0.09966 0.12326
0.38493 0.05780 0.12354
0.38569 0.12055 0.12635
0.38645 0.08261 0.12876
0.38721 0.00496 0.12948
0.38797 -0.01842 0.12578
0.38873 0.06518 0.12916
0.38949 0.11952 0.13832
0.39025 0.10502 0.12983
0.39101 0.03735 0.12914
0.39177 0.01422 0.13420
0.39252 0.17239 0.13391
0.39328 -0.07199 0.13347
0.39404 0.16596 0.13563
0.39480 0.10946 0.13329
0.39556 0.17769 0.13770
0.39632 0.10819 0.14293
0.39708 -0.03171 0.13774
0.39784 -0.03319 0.13970
0.39860 -0.01519 0.13913
0.39936 0.16973 0.14253
0.40012 -0.03971 0.14227
0.40088 0.17297 0.14526
0.40164 0.14244 0.14334
0.40240 0.07905 0.14435
0.40316 0.09541 0.14876
0.40392 0.21797 0.14902
0.40468 -0.07373 0.36349
0.40544 0.14886 0.14712
0.40620 -0.07889 0.15009
0.40696 -0.06115 0.15224
0.40772 0.15918 0.15119
0.40848 -0.09362 0.15092
0.40924 0.04786 0.15096
0.40999 -0.08423 0.15042
0.41075 0.20525 0.15165
0.41151 -0.03807 0.15651
0.41227 0.21615 0.15291
0.41303 0.04334 0.15353
0.41379 0.14464 0.15420
0.41455 0.19989 0.15513
0.41531 0.17196 0.15378
0.41607 0.11030 0.16071
0.41683 0.25737 0.15485
0.41759 -0.05492 0.15693
0.41835 0.15300 0.16057
0.41911 0.14923 0.15823
0.41987 0.14609 0.15683
0.42063 0.10001 0.16156
0.42139 0.10768 0.16358
0.42215 0.16869 0.16320
0.42291 0.13193 0.16565
0.42367 0.24880 0.16261
0.42443 0.11443 0.16615
0.42519 0.11457 0.16563
0.42594 0.27671 0.17014
0.42670 0.24873 0.17313
0.42746 0.12795 0.18003
0.42822 -0.05439 0.16992
0.42898 0.13871 0.17738
0.42974 0.21149 0.17837
0.43050 -0.01781 0.18468
0.43126 0.26508 0.18343
0.43202 -0.00065 0.19093
0.43278 0.46391 0.18838
0.43354 0.41207 0.19574
0.43430 0.19560 0.19457
0.43506 -0.05267 0.19514
