# Supplementary material for: De novo design of proteins housing excitonically coupled chlorophyll special pairs
Source: Nat Chem Biol. 2024 Jun 3;20(7):906–15. doi: 10.1038/s41589-024-01626-0 (PMC11213709; doi:10.1038/s41589-024-01626-0)
Supplement: Supplementary file 5 — Raw SAXS data for SP1, SP2 and SP3 apo proteins. [file 41589_2024_1626_MOESM5_ESM.zip › SAXS_data_Fig2/SP2_193uM/Buffer1/SP2_193uM_snap_00002.sub.1.dat]

0.01026 33.15238 7.27638
0.01102 29.96053 4.45915
0.01178 33.95108 3.45168
0.01254 34.30768 2.44384
0.01330 35.02583 2.11902
0.01406 32.36839 1.83682
0.01482 33.31498 1.50678
0.01558 31.44950 1.29038
0.01634 32.17899 1.28205
0.01710 31.44211 1.13993
0.01786 32.18343 1.06604
0.01862 31.25785 1.01928
0.01938 31.76679 0.97613
0.02014 31.00089 0.90953
0.02090 31.81444 0.85346
0.02166 30.94715 0.78072
0.02242 31.66722 0.77220
0.02318 29.52595 0.73778
0.02395 30.50624 0.68092
0.02471 30.46744 0.67620
0.02547 30.73226 0.63972
0.02623 29.23517 0.65616
0.02699 29.83895 0.62524
0.02775 28.49780 0.59971
0.02851 28.82318 0.57494
0.02927 29.26996 0.57284
0.03003 28.38840 0.54007
0.03079 28.66565 0.53121
0.03155 27.80830 0.52373
0.03231 27.14714 0.50515
0.03307 27.95093 0.50631
0.03383 27.40477 0.48991
0.03459 27.44106 0.49325
0.03535 27.32654 0.46370
0.03611 26.36050 0.45980
0.03687 25.82526 0.43991
0.03763 26.14758 0.45789
0.03839 26.14220 0.43142
0.03915 26.09994 0.42236
0.03991 25.00346 0.42165
0.04067 25.32886 0.41791
0.04143 24.36572 0.40505
0.04219 24.70456 0.39002
0.04295 24.57254 0.38250
0.04371 24.39164 0.39149
0.04447 23.67108 0.37121
0.04523 23.29572 0.37295
0.04599 22.97904 0.36508
0.04675 22.73157 0.35823
0.04751 22.45870 0.35018
0.04827 22.62769 0.35903
0.04903 22.23105 0.34390
0.04979 21.68329 0.33278
0.05055 21.74796 0.34057
0.05131 20.94453 0.33217
0.05207 20.26141 0.32720
0.05283 20.19918 0.32435
0.05359 19.94233 0.32692
0.05435 19.29661 0.31541
0.05511 19.27249 0.30801
0.05587 18.91342 0.31381
0.05663 18.42700 0.31238
0.05739 18.22863 0.30101
0.05815 17.98221 0.29814
0.05891 17.51541 0.29515
0.05967 17.45967 0.29794
0.06043 16.88420 0.28651
0.06119 16.49006 0.27984
0.06195 16.20340 0.28067
0.06271 15.86847 0.28154
0.06347 15.55384 0.27656
0.06423 15.11765 0.27422
0.06499 15.04248 0.26732
0.06575 14.70458 0.26554
0.06651 14.48620 0.26750
0.06727 14.31232 0.26208
0.06803 13.54104 0.25237
0.06879 13.51002 0.25537
0.06955 13.28968 0.25276
0.07031 12.73589 0.24865
0.07107 12.63571 0.24386
0.07183 12.04364 0.24521
0.07259 11.70758 0.24766
0.07335 11.88613 0.23583
0.07412 11.45579 0.23413
0.07488 10.85408 0.23134
0.07564 10.70990 0.23025
0.07640 10.58154 0.23047
0.07716 10.34125 0.22808
0.07792 9.77233 0.22580
0.07868 9.66286 0.22226
0.07944 9.43509 0.21854
0.08020 9.17597 0.21686
0.08096 9.07784 0.21650
0.08172 8.89015 0.21055
0.08248 8.36891 0.20653
0.08324 8.25161 0.20671
0.08400 8.05555 0.21158
0.08476 7.94965 0.21215
0.08552 7.46374 0.20985
0.08628 7.61476 0.20859
0.08704 6.93644 0.21037
0.08780 6.64896 0.20675
0.08856 6.76254 0.20580
0.08932 6.38572 0.20675
0.09008 6.31477 0.21136
0.09084 5.90465 0.20898
0.09160 5.97287 0.21203
0.09236 5.75952 0.21076
0.09312 5.49204 0.21225
0.09388 4.99666 0.21124
0.09464 5.08377 0.21608
0.09540 4.73676 0.20779
0.09616 4.60455 0.20123
0.09692 4.38028 0.19994
0.09768 4.55488 0.20077
0.09844 3.81244 0.19557
0.09920 3.93823 0.19272
0.09996 3.87232 0.19177
0.10072 3.68498 0.19377
0.10148 3.51868 0.19045
0.10224 3.51721 0.18125
0.10300 3.26836 0.18536
0.10376 3.10353 0.17735
0.10452 2.74107 0.17850
0.10528 2.99750 0.17672
0.10604 3.04674 0.17229
0.10680 2.72190 0.16818
0.10756 2.70958 0.17007
0.10832 2.34477 0.17053
0.10908 2.24568 0.17102
0.10984 2.00981 0.16936
0.11060 2.13707 0.16962
0.11136 1.84808 0.16495
0.11212 1.76406 0.16529
0.11288 1.67780 0.16180
0.11364 1.61000 0.16020
0.11440 1.60923 0.15993
0.11516 1.48874 0.15904
0.11592 1.44850 0.15488
0.11668 1.36924 0.15565
0.11744 1.44639 0.15654
0.11820 1.29393 0.15340
0.11896 1.10220 0.15043
0.11972 1.11051 0.15061
0.12048 0.94578 0.14889
0.12124 1.02731 0.14729
0.12200 0.90645 0.14663
0.12276 0.86517 0.14616
0.12352 0.66121 0.14598
0.12428 0.59129 0.14566
0.12504 0.62951 0.14580
0.12580 0.65074 0.14424
0.12656 0.58324 0.14246
0.12732 0.59597 0.14070
0.12808 0.36362 0.13959
0.12884 0.38710 0.13987
0.12960 0.38830 0.13985
0.13036 0.34322 0.13864
0.13112 0.41757 0.13914
0.13188 0.40273 0.13764
0.13264 0.32310 0.13678
0.13340 0.20666 0.13581
0.13416 0.33863 0.13599
0.13492 0.24649 0.13471
0.13568 0.09044 0.13427
0.13644 0.35232 0.13081
0.13720 0.38614 0.13255
0.13796 0.34615 0.13160
0.13873 0.39027 0.12907
0.13949 0.15940 0.12765
0.14025 0.13005 0.13040
0.14101 0.06461 0.13237
0.14177 0.08542 0.12753
0.14253 -0.02394 0.12699
0.14329 0.25672 0.12723
0.14405 0.24528 0.12628
0.14481 0.16092 0.12719
0.14557 0.17707 0.12951
0.14633 0.10399 0.12432
0.14709 0.16451 0.12727
0.14785 0.30159 0.12504
0.14861 0.06358 0.12349
0.14937 0.07182 0.12541
0.15013 0.07978 0.12173
0.15089 0.13289 0.12446
0.15165 0.20798 0.12298
0.15241 0.10510 0.12201
0.15317 0.17036 0.12292
0.15393 0.36949 0.12373
0.15469 0.23140 0.12179
0.15545 0.14632 0.11975
0.15621 0.06431 0.12043
0.15697 0.13502 0.12072
0.15773 0.16674 0.12165
0.15849 0.28297 0.11714
0.15925 0.10697 0.11944
0.16001 0.21167 0.11815
0.16077 0.25066 0.11716
0.16153 0.23242 0.11714
0.16229 0.18462 0.11851
0.16305 0.29544 0.11687
0.16381 0.24662 0.11879
0.16457 0.32125 0.11534
0.16533 0.26389 0.11716
0.16609 0.32396 0.11606
0.16685 0.41155 0.11687
0.16761 0.40535 0.11643
0.16837 0.34436 0.11489
0.16913 0.24774 0.11491
0.16989 0.38254 0.11244
0.17065 0.28885 0.11218
0.17141 0.52502 0.11509
0.17217 0.36095 0.11455
0.17293 0.21250 0.11764
0.17369 0.30200 0.11831
0.17445 0.57673 0.11782
0.17521 0.42663 0.11714
0.17597 0.53270 0.11798
0.17673 0.38628 0.11687
0.17749 0.30249 0.11778
0.17825 0.35199 0.11736
0.17901 0.44505 0.12029
0.17977 0.56687 0.12011
0.18053 0.43027 0.12072
0.18129 0.44962 0.12420
0.18205 0.36791 0.12440
0.18281 0.43555 0.12153
0.18357 0.28848 0.12320
0.18433 0.60663 0.12535
0.18509 0.36277 0.12567
0.18585 0.51854 0.12523
0.18661 0.36942 0.12751
0.18737 0.28895 0.12353
0.18813 0.55581 0.12381
0.18889 0.41273 0.12573
0.18965 0.48456 0.12743
0.19041 0.32999 0.12377
0.19117 0.42443 0.12729
0.19193 0.48219 0.12545
0.19269 0.45351 0.12757
0.19345 0.42575 0.12701
0.19421 0.26451 0.12521
0.19497 0.54626 0.12599
0.19573 0.57034 0.12963
0.19649 0.62620 0.12771
0.19725 0.44478 0.12891
0.19801 0.30274 0.13077
0.19877 0.51705 0.12796
0.19953 0.39032 0.12759
0.20029 0.47994 0.13212
0.20105 0.47233 0.12830
0.20181 0.34776 0.13032
0.20257 0.36458 0.12761
0.20333 0.44453 0.13046
0.20409 0.24080 0.12674
0.20485 0.37070 0.12941
0.20561 0.61973 0.12966
0.20637 0.54032 0.12757
0.20713 0.34922 0.13018
0.20789 0.29929 0.12984
0.20865 0.32526 0.13000
0.20941 0.21859 0.13006
0.21017 0.49727 0.12949
0.21093 0.15230 0.12842
0.21169 0.53461 0.12966
0.21245 0.38658 0.12838
0.21321 0.26011 0.12970
0.21397 0.31133 0.12800
0.21473 0.37444 0.12978
0.21549 0.21117 0.12701
0.21625 0.36431 0.12939
0.21701 0.36874 0.12927
0.21777 0.44482 0.13105
0.21853 0.42316 0.12862
0.21929 0.28524 0.12919
0.22005 0.37119 0.13049
0.22081 0.31336 0.12947
0.22157 0.25916 0.12504
0.22233 0.20741 0.12871
0.22309 0.29720 0.12680
0.22385 0.38969 0.12551
0.22461 0.33027 0.12581
0.22537 0.30724 0.12533
0.22613 0.19797 0.12460
0.22689 0.04986 0.12409
0.22765 0.27183 0.12460
0.22841 0.25709 0.12098
0.22917 0.17968 0.12163
0.22993 0.19530 0.11877
0.23069 0.15734 0.12118
0.23145 0.09232 0.12068
0.23221 0.05267 0.11991
0.23297 0.39565 0.11724
0.23373 0.21735 0.11863
0.23449 0.17400 0.11869
0.23525 0.36050 0.12027
0.23601 0.15640 0.11898
0.23677 0.17105 0.11799
0.23753 0.09114 0.11699
0.23829 0.28743 0.11677
0.23905 0.20678 0.11596
0.23981 0.20273 0.11635
0.24057 0.20539 0.11542
0.24133 0.19642 0.11602
0.24209 0.17600 0.11590
0.24285 0.21343 0.11402
0.24361 0.16320 0.11301
0.24437 0.16158 0.11333
0.24513 0.29350 0.11307
0.24589 0.15412 0.11299
0.24665 0.11129 0.11430
0.24741 0.13852 0.11139
0.24817 0.09228 0.11244
0.24893 0.22119 0.11297
0.24969 0.09571 0.11101
0.25045 0.06914 0.11149
0.25121 0.20029 0.11052
0.25197 0.11355 0.10951
0.25273 0.16220 0.10975
0.25349 0.25110 0.10878
0.25425 0.15808 0.10815
0.25501 0.13665 0.10858
0.25577 0.04153 0.10947
0.25653 -0.06213 0.10741
0.25729 0.18155 0.10791
0.25805 0.10794 0.10684
0.25881 0.18788 0.10797
0.25957 0.13442 0.10591
0.26033 0.17107 0.10625
0.26109 0.01714 0.10482
0.26185 0.11619 0.10504
0.26261 0.18514 0.10504
0.26337 0.10721 0.10445
0.26413 -0.03923 0.10421
0.26489 0.15732 0.10385
0.26565 0.17172 0.10383
0.26641 0.11663 0.10425
0.26717 0.12929 0.10459
0.26793 0.04707 0.10427
0.26869 0.10983 0.10389
0.26945 0.18999 0.10379
0.27021 0.10752 0.10326
0.27097 0.16818 0.10340
0.27172 0.06470 0.10269
0.27248 0.15507 0.10221
0.27324 0.15265 0.10223
0.27400 -0.01751 0.10284
0.27476 0.21742 0.10233
0.27552 0.06410 0.10095
0.27628 0.13212 0.10099
0.27704 0.10611 0.09982
0.27780 0.04025 0.10053
0.27856 0.07066 0.10178
0.27932 -0.03841 0.10130
0.28008 0.08128 0.09853
0.28084 0.11818 0.09930
0.28160 0.08231 0.09760
0.28236 0.23062 0.09845
0.28312 0.06443 0.09919
0.28388 0.03064 0.09895
0.28464 0.15812 0.09936
0.28540 0.09368 0.09952
0.28616 0.09608 0.10049
0.28692 0.10167 0.09996
0.28768 0.09052 0.09996
0.28844 0.08361 0.09899
0.28920 0.14010 0.09992
0.28996 0.11329 0.09840
0.29072 0.03872 0.09897
0.29148 0.06694 0.09962
0.29224 0.11980 0.09921
0.29300 0.13988 0.09895
0.29376 0.12409 0.10047
0.29452 0.13413 0.10043
0.29528 0.17143 0.10014
0.29604 0.17987 0.10029
0.29680 0.07965 0.10081
0.29756 0.19319 0.10061
0.29832 0.15519 0.09903
0.29908 0.07146 0.10031
0.29984 0.26980 0.10041
0.30060 0.32457 0.10025
0.30136 0.16024 0.09853
0.30212 0.10290 0.09754
0.30288 0.10219 0.09883
0.30364 0.25159 0.09859
0.30440 0.05142 0.09776
0.30516 0.22374 0.09719
0.30592 0.12077 0.09911
0.30668 0.11046 0.10017
0.30744 0.03391 0.09990
0.30820 0.14429 0.10063
0.30896 0.21574 0.10077
0.30972 0.23965 0.10095
0.31048 0.22041 0.10008
0.31124 0.14985 0.09954
0.31200 0.18317 0.10059
0.31276 0.05031 0.09950
0.31352 0.03443 0.10057
0.31428 0.06470 0.10122
0.31504 0.17751 0.10235
0.31580 0.09235 0.10352
0.31656 0.08278 0.10336
0.31732 0.16535 0.10476
0.31808 0.14414 0.10318
0.31883 0.07878 0.10447
0.31959 0.04107 0.10449
0.32035 0.00343 0.10439
0.32111 0.17490 0.10433
0.32187 0.08406 0.10431
0.32263 0.19284 0.10561
0.32339 0.13963 0.10583
0.32415 0.31524 0.10498
0.32491 0.11662 0.10534
0.32567 -0.02276 0.10554
0.32643 0.31817 0.10662
0.32719 0.02425 0.10743
0.32795 0.13750 0.10759
0.32871 0.17915 0.10587
0.32947 0.20612 0.10737
0.33023 0.16913 0.10856
0.33099 0.07363 0.10807
0.33175 0.17066 0.10646
0.33251 0.06625 0.10534
0.33327 0.18276 0.10652
0.33403 -0.00424 0.10637
0.33479 0.03505 0.10658
0.33555 0.02572 0.10722
0.33631 0.12639 0.10852
0.33707 0.12345 0.10729
0.33783 0.22898 0.10852
0.33859 0.12551 0.10832
0.33935 0.14382 0.10741
0.34011 0.13827 0.10882
0.34087 0.05098 0.10931
0.34163 0.04473 0.10898
0.34239 0.04729 0.11062
0.34315 0.05665 0.10989
0.34391 0.04832 0.10921
0.34467 -0.03707 0.10898
0.34543 0.14222 0.10913
0.34619 0.22099 0.10741
0.34695 -0.00415 0.10983
0.34771 0.15343 0.11060
0.34847 0.11004 0.10892
0.34922 0.21640 0.11024
0.34998 0.02464 0.10963
0.35074 0.07729 0.11277
0.35150 0.15457 0.10755
0.35226 0.13615 0.10573
0.35302 0.05316 0.10686
0.35378 0.13066 0.10522
0.35454 0.04358 0.10306
0.35530 0.08149 0.10591
0.35606 -0.01124 0.10587
0.35682 0.08513 0.10633
0.35758 -0.02000 0.10820
0.35834 0.07605 0.10803
0.35910 0.12096 0.10650
0.35986 0.18207 0.10619
0.36062 0.18470 0.10599
0.36138 0.10327 0.10595
0.36214 0.09939 0.10755
0.36290 -0.08549 0.10528
0.36366 0.02490 0.10611
0.36442 0.06224 0.10791
0.36518 0.04997 0.10631
0.36594 0.25409 0.10743
0.36670 0.17995 0.10854
0.36746 0.17517 0.10767
0.36822 0.08692 0.10826
0.36898 -0.05059 0.10991
0.36974 0.21355 0.11087
0.37050 0.10751 0.11222
0.37126 0.09823 0.11004
0.37202 0.18436 0.11287
0.37277 0.06614 0.11337
0.37353 0.07380 0.11327
0.37429 -0.10755 0.11594
0.37505 0.01733 0.11451
0.37581 0.04594 0.11451
0.37657 0.04543 0.11578
0.37733 0.09003 0.11859
0.37809 0.10839 0.11716
0.37885 -0.04636 0.11756
0.37961 0.04643 0.11918
0.38037 0.04698 0.12031
0.38113 0.10685 0.12035
0.38189 0.05793 0.12025
0.38265 0.05166 0.12047
0.38341 -0.02354 0.12207
0.38417 0.21691 0.12500
0.38493 0.12948 0.12333
0.38569 0.06375 0.12535
0.38645 0.06350 0.12680
0.38721 0.13475 0.12674
0.38797 0.02041 0.12978
0.38873 0.01076 0.12741
0.38949 0.15656 0.15093
0.39025 0.13523 0.13077
0.39101 0.14456 0.13139
0.39177 -0.07378 0.13148
0.39252 0.02324 0.12986
0.39328 -0.03720 0.13415
0.39404 -0.05511 0.13556
0.39480 -0.13287 0.13676
0.39556 -0.01374 0.13736
0.39632 0.10059 0.13963
0.39708 0.17415 0.13880
0.39784 0.04688 0.13864
0.39860 0.08651 0.14297
0.39936 0.19811 0.14167
0.40012 0.12979 0.14313
0.40088 0.17397 0.14436
0.40164 0.07793 0.14440
0.40240 -0.15529 0.14410
0.40316 0.00085 0.14618
0.40392 0.22994 0.14640
0.40468 0.03057 0.28929
0.40544 0.15242 0.14893
0.40620 0.07952 0.15041
0.40696 0.00352 0.15075
0.40772 0.12109 0.15189
0.40848 0.10190 0.14893
0.40924 0.10532 0.15172
0.40999 0.17961 0.15352
0.41075 0.25772 0.15276
0.41151 0.03549 0.15158
0.41227 0.23890 0.15644
0.41303 0.25530 0.15365
0.41379 0.17371 0.15462
0.41455 -0.01396 0.15310
0.41531 0.05085 0.15854
0.41607 0.09079 0.15433
0.41683 0.41906 0.15174
0.41759 0.04084 0.15435
0.41835 0.20833 0.16064
0.41911 0.13084 0.15710
0.41987 0.08853 0.15980
0.42063 0.13806 0.15919
0.42139 0.15221 0.16277
0.42215 0.00105 0.16495
0.42291 -0.15138 0.16077
0.42367 0.10808 0.16099
0.42443 0.24259 0.17013
0.42519 0.05133 0.16657
0.42594 -0.01845 0.16843
0.42670 0.11474 0.17149
0.42746 0.08783 0.17395
0.42822 0.07596 0.17614
0.42898 0.02765 0.17525
0.42974 -0.10500 0.17731
0.43050 0.09501 0.17940
0.43126 0.09932 0.18273
0.43202 0.10463 0.18575
0.43278 -0.03640 0.18247
0.43354 0.10596 0.19254
0.43430 0.09286 0.19295
0.43506 0.01890 0.18736
