# Supplementary material for: De novo design of proteins housing excitonically coupled chlorophyll special pairs
Source: Nat Chem Biol. 2024 Jun 3;20(7):906–15. doi: 10.1038/s41589-024-01626-0 (PMC11213709; doi:10.1038/s41589-024-01626-0)
Supplement: Supplementary file 5 — Raw SAXS data for SP1, SP2 and SP3 apo proteins. [file 41589_2024_1626_MOESM5_ESM.zip › SAXS_data_Fig2/SP2_193uM/Buffer1/SP2_193uM_snap_00003.sub.1.dat]

0.01026 36.79780 8.35246
0.01102 27.23483 5.19272
0.01178 32.46253 3.61690
0.01254 32.77834 2.63567
0.01330 35.18530 2.04874
0.01406 32.55896 1.80318
0.01482 32.30119 1.55991
0.01558 33.26358 1.39856
0.01634 31.87181 1.23177
0.01710 32.08494 1.10622
0.01786 31.20161 1.04060
0.01862 32.08745 1.00134
0.01938 32.33604 0.93918
0.02014 31.16571 0.91423
0.02090 31.04260 0.82314
0.02166 30.79962 0.80032
0.02242 30.73621 0.76436
0.02318 30.51391 0.73034
0.02395 30.59414 0.71210
0.02471 30.01976 0.67670
0.02547 30.05635 0.60804
0.02623 30.41079 0.63937
0.02699 30.18035 0.59527
0.02775 29.02553 0.58069
0.02851 29.53373 0.57600
0.02927 28.29517 0.53560
0.03003 28.37705 0.52621
0.03079 28.45871 0.53141
0.03155 28.58158 0.49431
0.03231 28.09569 0.50129
0.03307 28.53949 0.50269
0.03383 27.68321 0.47985
0.03459 27.03688 0.47744
0.03535 26.75370 0.46762
0.03611 26.68911 0.45745
0.03687 26.71447 0.43921
0.03763 26.72792 0.43878
0.03839 25.69110 0.43902
0.03915 25.30311 0.42282
0.03991 25.30432 0.42380
0.04067 24.84277 0.41908
0.04143 24.62747 0.39768
0.04219 24.39446 0.40515
0.04295 24.30390 0.39556
0.04371 24.34392 0.38403
0.04447 23.77419 0.35935
0.04523 23.37429 0.37078
0.04599 23.08796 0.36334
0.04675 22.91354 0.36483
0.04751 22.26396 0.35223
0.04827 22.36162 0.34883
0.04903 21.95951 0.34095
0.04979 21.78829 0.34206
0.05055 21.10378 0.34007
0.05131 20.83035 0.32928
0.05207 20.49576 0.32806
0.05283 20.42211 0.33112
0.05359 19.94892 0.31651
0.05435 19.39605 0.31815
0.05511 19.28205 0.31360
0.05587 18.99341 0.31145
0.05663 18.56202 0.30268
0.05739 18.28277 0.29843
0.05815 18.00336 0.29499
0.05891 17.57775 0.30021
0.05967 17.39666 0.29275
0.06043 17.07977 0.28591
0.06119 16.48461 0.28670
0.06195 15.89648 0.28749
0.06271 16.04004 0.27188
0.06347 15.46967 0.27663
0.06423 15.41451 0.27558
0.06499 14.81578 0.26965
0.06575 15.12626 0.26878
0.06651 14.25790 0.25849
0.06727 14.09997 0.25928
0.06803 13.80561 0.25711
0.06879 13.63180 0.24742
0.06955 13.01929 0.24809
0.07031 12.98393 0.24767
0.07107 12.74775 0.24243
0.07183 12.27020 0.24945
0.07259 11.60963 0.24017
0.07335 11.56407 0.23476
0.07412 11.18325 0.23224
0.07488 11.43953 0.23223
0.07564 10.59950 0.23052
0.07640 10.73526 0.22372
0.07716 10.33422 0.22635
0.07792 9.83881 0.22222
0.07868 9.71978 0.22168
0.07944 9.59259 0.22037
0.08020 9.13247 0.21323
0.08096 9.07046 0.21448
0.08172 8.55223 0.21306
0.08248 8.60374 0.20981
0.08324 8.17669 0.20823
0.08400 8.06617 0.20944
0.08476 7.61758 0.21094
0.08552 7.62265 0.21112
0.08628 7.30822 0.20635
0.08704 7.08925 0.20805
0.08780 6.92855 0.20839
0.08856 6.76636 0.20829
0.08932 6.51755 0.20916
0.09008 6.06232 0.20736
0.09084 5.83765 0.21147
0.09160 5.86655 0.21171
0.09236 5.47399 0.21703
0.09312 5.44343 0.21368
0.09388 5.27805 0.21722
0.09464 4.95790 0.21076
0.09540 4.77603 0.20605
0.09616 4.69157 0.20459
0.09692 4.64480 0.20508
0.09768 4.32744 0.20051
0.09844 4.20039 0.19474
0.09920 3.91269 0.19697
0.09996 3.92515 0.19179
0.10072 3.83989 0.19301
0.10148 3.64821 0.19032
0.10224 3.27580 0.18481
0.10300 3.29027 0.17947
0.10376 3.10166 0.18079
0.10452 2.76617 0.18089
0.10528 2.81813 0.17177
0.10604 2.76995 0.17270
0.10680 2.65458 0.17183
0.10756 2.81414 0.16968
0.10832 2.28972 0.17033
0.10908 2.27073 0.16881
0.10984 1.89306 0.16847
0.11060 1.99989 0.16783
0.11136 1.91232 0.16738
0.11212 2.01070 0.16493
0.11288 1.76409 0.16188
0.11364 1.62139 0.16176
0.11440 1.70119 0.15801
0.11516 1.52220 0.15739
0.11592 1.45341 0.15435
0.11668 1.35196 0.15553
0.11744 1.12972 0.15300
0.11820 1.42325 0.15247
0.11896 1.01859 0.15221
0.11972 0.99256 0.15168
0.12048 0.97115 0.15176
0.12124 0.86515 0.15174
0.12200 0.73040 0.14829
0.12276 0.71146 0.14576
0.12352 0.70874 0.14382
0.12428 0.76017 0.14529
0.12504 0.75803 0.14653
0.12580 0.52905 0.14092
0.12656 0.42139 0.14187
0.12732 0.64746 0.14230
0.12808 0.42572 0.14090
0.12884 0.41239 0.13807
0.12960 0.50241 0.14114
0.13036 0.35026 0.13625
0.13112 0.43684 0.13655
0.13188 0.44480 0.13623
0.13264 0.28147 0.13755
0.13340 0.41037 0.13554
0.13416 0.33444 0.13564
0.13492 0.03599 0.13289
0.13568 0.09843 0.13127
0.13644 0.27769 0.12998
0.13720 0.24992 0.13119
0.13796 0.08169 0.13012
0.13873 0.17841 0.13164
0.13949 -0.00140 0.13008
0.14025 0.04632 0.13014
0.14101 0.16191 0.13038
0.14177 0.17101 0.12876
0.14253 0.18712 0.12951
0.14329 0.22398 0.12763
0.14405 -0.00788 0.12666
0.14481 0.17617 0.12812
0.14557 0.06118 0.12581
0.14633 0.12484 0.12553
0.14709 0.17865 0.12539
0.14785 0.21535 0.12425
0.14861 0.21807 0.12441
0.14937 0.16569 0.12549
0.15013 0.30711 0.12270
0.15089 0.06409 0.12189
0.15165 0.07085 0.12284
0.15241 0.12296 0.12239
0.15317 0.17542 0.12126
0.15393 0.05171 0.12061
0.15469 0.23968 0.12158
0.15545 0.15638 0.12126
0.15621 0.24383 0.11932
0.15697 0.07073 0.12183
0.15773 -0.02108 0.11986
0.15849 0.38449 0.11875
0.15925 0.17900 0.12051
0.16001 0.33021 0.11849
0.16077 0.19433 0.11653
0.16153 0.28958 0.11727
0.16229 0.07699 0.11614
0.16305 0.24284 0.11752
0.16381 0.16920 0.11604
0.16457 0.20344 0.11683
0.16533 0.32759 0.11740
0.16609 0.26900 0.11649
0.16685 0.31562 0.11653
0.16761 0.28916 0.11556
0.16837 0.38202 0.11697
0.16913 0.40851 0.11588
0.16989 0.25333 0.11533
0.17065 0.30663 0.11527
0.17141 0.35222 0.11410
0.17217 0.26295 0.11145
0.17293 0.29868 0.11555
0.17369 0.51965 0.11454
0.17445 0.27741 0.11756
0.17521 0.51968 0.11820
0.17597 0.45436 0.11877
0.17673 0.50168 0.11855
0.17749 0.46615 0.11958
0.17825 0.32058 0.11887
0.17901 0.54864 0.12110
0.17977 0.48584 0.11958
0.18053 0.37373 0.12167
0.18129 0.65249 0.12249
0.18205 0.43209 0.12360
0.18281 0.38254 0.12423
0.18357 0.51526 0.12338
0.18433 0.41346 0.12595
0.18509 0.46464 0.12486
0.18585 0.14787 0.12466
0.18661 0.40737 0.12446
0.18737 0.50409 0.12316
0.18813 0.55934 0.12334
0.18889 0.51292 0.12650
0.18965 0.48980 0.12541
0.19041 0.45047 0.12737
0.19117 0.44668 0.12775
0.19193 0.45598 0.12957
0.19269 0.67086 0.12694
0.19345 0.45728 0.12707
0.19421 0.47005 0.12832
0.19497 0.48434 0.12781
0.19573 0.36958 0.13020
0.19649 0.47041 0.12832
0.19725 0.50362 0.12733
0.19801 0.40731 0.12909
0.19877 0.24793 0.13125
0.19953 0.53881 0.12866
0.20029 0.53329 0.12725
0.20105 0.58441 0.13004
0.20181 0.51238 0.12741
0.20257 0.49056 0.13239
0.20333 0.33047 0.12996
0.20409 0.32676 0.12822
0.20485 0.38452 0.12703
0.20561 0.30060 0.12883
0.20637 0.36172 0.12832
0.20713 0.34796 0.13012
0.20789 0.40720 0.13040
0.20865 0.48700 0.13008
0.20941 0.20392 0.13057
0.21017 0.45073 0.12895
0.21093 0.48181 0.12872
0.21169 0.41253 0.13044
0.21245 0.50468 0.12862
0.21321 0.31963 0.12943
0.21397 0.31520 0.12773
0.21473 0.47471 0.12860
0.21549 0.62584 0.13010
0.21625 0.25422 0.12692
0.21701 0.30153 0.12840
0.21777 0.42747 0.12786
0.21853 0.45117 0.12848
0.21929 0.43671 0.13103
0.22005 0.35416 0.12573
0.22081 0.26372 0.13042
0.22157 0.38377 0.12893
0.22233 0.35422 0.12694
0.22309 0.28009 0.12806
0.22385 0.25524 0.12777
0.22461 0.39874 0.12476
0.22537 0.14029 0.12700
0.22613 0.44111 0.12233
0.22689 0.37031 0.12205
0.22765 0.22182 0.12332
0.22841 0.35404 0.11954
0.22917 0.36292 0.12197
0.22993 0.13273 0.12067
0.23069 0.26456 0.12383
0.23145 0.22392 0.12033
0.23221 0.18727 0.11841
0.23297 0.23189 0.12112
0.23373 0.18665 0.11889
0.23449 0.10308 0.11966
0.23525 0.26132 0.11841
0.23601 0.10942 0.11727
0.23677 0.20409 0.11893
0.23753 0.15276 0.11685
0.23829 0.03847 0.11641
0.23905 0.08923 0.11402
0.23981 0.28312 0.11501
0.24057 0.13265 0.11703
0.24133 0.07952 0.11456
0.24209 0.11990 0.11485
0.24285 0.23976 0.11545
0.24361 0.19181 0.11363
0.24437 0.13752 0.11007
0.24513 0.10077 0.11181
0.24589 0.08283 0.11268
0.24665 0.17706 0.11175
0.24741 0.22752 0.11110
0.24817 0.13257 0.11290
0.24893 0.22754 0.11177
0.24969 0.13227 0.11220
0.25045 0.15173 0.11086
0.25121 0.12494 0.11124
0.25197 0.14803 0.11046
0.25273 0.13270 0.10882
0.25349 0.13338 0.10918
0.25425 0.27164 0.10807
0.25501 0.14858 0.11005
0.25577 0.23504 0.10835
0.25653 0.13396 0.10738
0.25729 0.05154 0.10769
0.25805 0.19925 0.10744
0.25881 0.06185 0.10641
0.25957 0.16515 0.10617
0.26033 0.01961 0.10876
0.26109 0.37986 0.10732
0.26185 0.03176 0.10637
0.26261 0.25576 0.10568
0.26337 0.02278 0.10552
0.26413 0.13705 0.10455
0.26489 0.18274 0.10471
0.26565 0.13066 0.10510
0.26641 0.16258 0.10514
0.26717 0.09722 0.10445
0.26793 0.04467 0.10453
0.26869 0.07132 0.10360
0.26945 0.07926 0.10378
0.27021 0.04495 0.10210
0.27097 0.10888 0.10174
0.27172 0.12111 0.10232
0.27248 0.18191 0.10030
0.27324 0.14504 0.10190
0.27400 0.12724 0.10160
0.27476 0.03341 0.10210
0.27552 0.07465 0.10210
0.27628 0.21970 0.10032
0.27704 0.06170 0.10085
0.27780 0.19770 0.10042
0.27856 0.04913 0.09917
0.27932 0.12579 0.09874
0.28008 0.17258 0.09975
0.28084 0.06279 0.09980
0.28160 0.19241 0.09913
0.28236 0.19608 0.09935
0.28312 -0.09405 0.09806
0.28388 0.18746 0.09870
0.28464 -0.00530 0.09897
0.28540 0.07331 0.09943
0.28616 0.13939 0.09959
0.28692 0.05868 0.09998
0.28768 0.09116 0.09800
0.28844 0.25191 0.09899
0.28920 0.26752 0.09925
0.28996 0.13799 0.09882
0.29072 0.10891 0.09903
0.29148 0.16710 0.09917
0.29224 0.09788 0.09791
0.29300 0.09606 0.09911
0.29376 0.08221 0.10050
0.29452 -0.01862 0.10050
0.29528 0.09613 0.10127
0.29604 0.09298 0.10062
0.29680 0.15590 0.09921
0.29756 0.11729 0.09893
0.29832 0.13471 0.10071
0.29908 0.03712 0.09969
0.29984 0.18647 0.09887
0.30060 0.09932 0.09917
0.30136 0.23666 0.09943
0.30212 0.09772 0.09878
0.30288 0.10578 0.09982
0.30364 0.28217 0.09937
0.30440 0.15410 0.09802
0.30516 0.22670 0.09702
0.30592 0.06887 0.09876
0.30668 0.19611 0.09895
0.30744 0.08553 0.09878
0.30820 0.02139 0.09945
0.30896 0.19039 0.09978
0.30972 0.15938 0.10202
0.31048 0.16395 0.10022
0.31124 0.07119 0.10036
0.31200 0.06333 0.10133
0.31276 0.11580 0.10038
0.31352 0.06900 0.10109
0.31428 0.11669 0.10056
0.31504 0.13261 0.10154
0.31580 0.13450 0.10321
0.31656 0.06159 0.10255
0.31732 0.07352 0.10323
0.31808 0.13099 0.10406
0.31883 0.15482 0.10463
0.31959 0.17999 0.10287
0.32035 0.11336 0.10408
0.32111 0.18510 0.10506
0.32187 0.09885 0.10447
0.32263 0.17201 0.10433
0.32339 0.08727 0.10499
0.32415 0.04102 0.10635
0.32491 0.12382 0.10506
0.32567 0.14548 0.10769
0.32643 -0.00639 0.10619
0.32719 0.08827 0.10680
0.32795 0.08686 0.10504
0.32871 0.11562 0.10639
0.32947 0.00783 0.10597
0.33023 0.06027 0.10536
0.33099 0.11599 0.10657
0.33175 0.05253 0.10562
0.33251 0.05299 0.10560
0.33327 0.07390 0.10756
0.33403 0.14047 0.10870
0.33479 0.07584 0.10742
0.33555 0.07203 0.10552
0.33631 0.05548 0.10767
0.33707 0.11361 0.10793
0.33783 0.14135 0.10752
0.33859 0.04877 0.10793
0.33935 -0.07402 0.10805
0.34011 0.15679 0.10773
0.34087 0.10559 0.10957
0.34163 0.04973 0.10872
0.34239 0.19489 0.10813
0.34315 0.18883 0.10740
0.34391 0.16107 0.10882
0.34467 0.07027 0.10967
0.34543 0.13159 0.10993
0.34619 0.04886 0.11001
0.34695 -0.01504 0.10999
0.34771 0.06033 0.10987
0.34847 0.07221 0.10957
0.34922 0.03390 0.10981
0.34998 0.15623 0.11139
0.35074 -0.01666 0.10910
0.35150 0.15427 0.10769
0.35226 0.15091 0.10601
0.35302 0.00895 0.10493
0.35378 0.13499 0.10475
0.35454 0.06074 0.10313
0.35530 0.09098 0.10417
0.35606 0.11328 0.10759
0.35682 0.04625 0.10572
0.35758 0.01211 0.10714
0.35834 0.08097 0.10617
0.35910 0.16261 0.10787
0.35986 -0.04041 0.10651
0.36062 0.14690 0.10663
0.36138 0.13556 0.10471
0.36214 0.10999 0.10568
0.36290 0.00439 0.10522
0.36366 0.05245 0.10692
0.36442 0.20756 0.10627
0.36518 0.06057 0.10742
0.36594 0.07139 0.10704
0.36670 0.13428 0.10787
0.36746 0.16028 0.10938
0.36822 0.10726 0.10967
0.36898 0.08675 0.11062
0.36974 0.05258 0.10963
0.37050 0.07489 0.11114
0.37126 0.08137 0.11040
0.37202 -0.02111 0.11058
0.37277 0.17548 0.11254
0.37353 0.11433 0.11436
0.37429 0.14885 0.11564
0.37505 0.09593 0.11404
0.37581 0.22581 0.11481
0.37657 0.12742 0.11683
0.37733 0.00674 0.11877
0.37809 0.15445 0.11642
0.37885 0.23168 0.11770
0.37961 0.09014 0.11837
0.38037 0.11451 0.11895
0.38113 0.00299 0.12019
0.38189 -0.03048 0.12253
0.38265 0.08068 0.12381
0.38341 0.00536 0.12306
0.38417 0.06406 0.12345
0.38493 0.07605 0.12585
0.38569 0.04205 0.12601
0.38645 0.11200 0.12828
0.38721 -0.00627 0.12523
0.38797 -0.05680 0.12444
0.38873 0.03949 0.12773
0.38949 0.07404 0.16293
0.39025 0.20847 0.12889
0.39101 0.13723 0.13134
0.39177 0.04361 0.13188
0.39252 0.07482 0.13146
0.39328 0.04835 0.13471
0.39404 0.26669 0.13299
0.39480 0.11359 0.13394
0.39556 0.03753 0.13311
0.39632 0.07998 0.13708
0.39708 0.03761 0.13913
0.39784 0.10879 0.13967
0.39860 -0.00008 0.14106
0.39936 0.17535 0.14183
0.40012 0.07050 0.14062
0.40088 0.14629 0.14274
0.40164 0.05945 0.14485
0.40240 0.10539 0.14438
0.40316 0.11760 0.14649
0.40392 0.23092 0.14517
0.40468 0.22193 0.26139
0.40544 0.36534 0.14814
0.40620 0.07116 0.14802
0.40696 0.17421 0.15096
0.40772 0.10648 0.14519
0.40848 0.25750 0.15025
0.40924 0.04864 0.15302
0.40999 0.12035 0.15205
0.41075 0.22882 0.15090
0.41151 0.13648 0.15090
0.41227 0.01866 0.15411
0.41303 -0.05312 0.15203
0.41379 0.12993 0.15108
0.41455 0.02675 0.14821
0.41531 0.13122 0.15466
0.41607 0.03260 0.15505
0.41683 0.05359 0.15407
0.41759 0.09217 0.16184
0.41835 0.10682 0.15901
0.41911 0.09268 0.16012
0.41987 0.19522 0.15551
0.42063 0.16234 0.16134
0.42139 0.31449 0.16215
0.42215 0.06214 0.16047
0.42291 0.05491 0.16518
0.42367 0.31528 0.16797
0.42443 0.24339 0.16666
0.42519 0.14225 0.16668
0.42594 0.24410 0.16878
0.42670 0.20123 0.17625
0.42746 0.23154 0.17032
0.42822 0.07115 0.17623
0.42898 0.00378 0.17855
0.42974 0.22407 0.17839
0.43050 -0.02229 0.18098
0.43126 0.26627 0.18488
0.43202 0.18540 0.18588
0.43278 0.18740 0.18744
0.43354 0.34302 0.19494
0.43430 0.01935 0.19158
0.43506 0.07291 0.19405
