# Supplementary material for: De novo design of proteins housing excitonically coupled chlorophyll special pairs
Source: Nat Chem Biol. 2024 Jun 3;20(7):906–15. doi: 10.1038/s41589-024-01626-0 (PMC11213709; doi:10.1038/s41589-024-01626-0)
Supplement: Supplementary file 5 — Raw SAXS data for SP1, SP2 and SP3 apo proteins. [file 41589_2024_1626_MOESM5_ESM.zip › SAXS_data_Fig2/SP2_193uM/Buffer1/SP2_193uM_snap_00004.sub.1.dat]

0.01026 44.62272 8.45380
0.01102 35.00462 4.84063
0.01178 32.57349 3.41122
0.01254 32.02760 2.51796
0.01330 33.68080 1.97370
0.01406 32.95973 1.81575
0.01482 32.79400 1.56438
0.01558 32.26814 1.40811
0.01634 31.22524 1.22088
0.01710 30.98654 1.12173
0.01786 30.99247 1.09798
0.01862 31.16134 1.07089
0.01938 31.01747 0.93730
0.02014 30.39209 0.86756
0.02090 31.04971 0.87530
0.02166 30.13156 0.80640
0.02242 31.40382 0.76297
0.02318 30.22918 0.74054
0.02395 30.95067 0.71462
0.02471 30.64397 0.67062
0.02547 29.54130 0.65794
0.02623 29.85794 0.62425
0.02699 29.45879 0.60695
0.02775 30.21436 0.57968
0.02851 29.88518 0.57508
0.02927 29.34018 0.55064
0.03003 29.17354 0.53583
0.03079 28.59386 0.51114
0.03155 28.06563 0.51552
0.03231 28.01976 0.52458
0.03307 28.12731 0.49211
0.03383 27.16652 0.49232
0.03459 27.79438 0.46619
0.03535 26.59395 0.47490
0.03611 26.69632 0.45394
0.03687 25.88843 0.45130
0.03763 26.12193 0.44284
0.03839 26.10895 0.43696
0.03915 25.39116 0.42086
0.03991 25.82800 0.40860
0.04067 25.07909 0.40247
0.04143 24.97032 0.40458
0.04219 23.79330 0.39252
0.04295 24.63553 0.39701
0.04371 24.38683 0.37520
0.04447 23.81163 0.39027
0.04523 23.38565 0.37775
0.04599 22.81344 0.37345
0.04675 22.88675 0.35494
0.04751 22.24460 0.35059
0.04827 22.48997 0.35136
0.04903 21.80055 0.34058
0.04979 21.60144 0.34453
0.05055 20.99129 0.32665
0.05131 20.39189 0.32927
0.05207 20.58277 0.32952
0.05283 19.91360 0.32610
0.05359 19.88775 0.31932
0.05435 19.68849 0.31803
0.05511 18.86423 0.31548
0.05587 18.86409 0.31233
0.05663 18.78258 0.31239
0.05739 18.75449 0.30024
0.05815 17.99872 0.29700
0.05891 17.40594 0.29106
0.05967 17.50690 0.29042
0.06043 17.55363 0.28480
0.06119 16.96475 0.28415
0.06195 16.53424 0.27962
0.06271 15.95995 0.27394
0.06347 15.71688 0.27129
0.06423 15.13785 0.27382
0.06499 14.86718 0.27022
0.06575 15.20530 0.27167
0.06651 14.50911 0.26191
0.06727 13.95203 0.25610
0.06803 13.89125 0.25559
0.06879 13.38077 0.25861
0.06955 13.58963 0.24898
0.07031 12.54013 0.24878
0.07107 12.48050 0.24684
0.07183 12.19288 0.24310
0.07259 12.02653 0.24387
0.07335 11.69362 0.23911
0.07412 11.21581 0.23410
0.07488 11.20312 0.23139
0.07564 10.66158 0.22633
0.07640 10.62902 0.22364
0.07716 10.35177 0.22730
0.07792 10.14518 0.22212
0.07868 9.75700 0.22451
0.07944 9.09608 0.21798
0.08020 9.38033 0.21355
0.08096 8.90638 0.21498
0.08172 8.86124 0.21070
0.08248 8.49711 0.20635
0.08324 7.98872 0.20748
0.08400 8.15192 0.20631
0.08476 7.64323 0.21040
0.08552 7.32501 0.21009
0.08628 7.54408 0.20629
0.08704 7.02298 0.21048
0.08780 7.05813 0.20461
0.08856 6.57475 0.20949
0.08932 6.41255 0.20639
0.09008 6.30816 0.21611
0.09084 5.99606 0.20629
0.09160 6.02080 0.21050
0.09236 5.55310 0.21222
0.09312 5.52691 0.21056
0.09388 4.97590 0.21182
0.09464 5.16337 0.20662
0.09540 4.98256 0.20745
0.09616 4.72108 0.20441
0.09692 4.44540 0.20589
0.09768 4.50586 0.19938
0.09844 4.01248 0.19891
0.09920 4.08313 0.19392
0.09996 3.84386 0.19545
0.10072 3.91387 0.19317
0.10148 3.52056 0.18769
0.10224 3.21593 0.18763
0.10300 3.34996 0.18237
0.10376 2.89743 0.17764
0.10452 2.82867 0.17551
0.10528 2.78853 0.17329
0.10604 2.79056 0.16995
0.10680 2.83677 0.16936
0.10756 2.35304 0.16748
0.10832 2.33994 0.16779
0.10908 2.15645 0.16949
0.10984 2.05336 0.16771
0.11060 1.92929 0.16597
0.11136 1.91409 0.16427
0.11212 1.63079 0.16245
0.11288 1.68881 0.16659
0.11364 1.74813 0.15941
0.11440 1.55850 0.16038
0.11516 1.60445 0.15966
0.11592 1.26972 0.15551
0.11668 1.60214 0.15494
0.11744 1.30241 0.15379
0.11820 1.35125 0.15383
0.11896 1.19072 0.15310
0.11972 1.14599 0.15145
0.12048 1.08346 0.15187
0.12124 0.91230 0.14904
0.12200 0.67767 0.14875
0.12276 0.69756 0.14892
0.12352 0.75995 0.14438
0.12428 0.58370 0.14521
0.12504 0.60948 0.14495
0.12580 0.57645 0.14323
0.12656 0.63641 0.14280
0.12732 0.40402 0.14078
0.12808 0.54496 0.14277
0.12884 0.59685 0.14127
0.12960 0.29070 0.13830
0.13036 0.38224 0.13832
0.13112 0.47700 0.13615
0.13188 0.51303 0.13747
0.13264 0.22347 0.13682
0.13340 0.32000 0.13461
0.13416 0.31075 0.13498
0.13492 0.33582 0.13587
0.13568 0.28678 0.13348
0.13644 0.23479 0.12974
0.13720 0.24967 0.13033
0.13796 0.17297 0.13057
0.13873 -0.01346 0.13083
0.13949 0.16002 0.12772
0.14025 0.25623 0.12978
0.14101 0.28672 0.13002
0.14177 0.07268 0.12776
0.14253 0.28440 0.12861
0.14329 0.16911 0.12660
0.14405 0.29920 0.12707
0.14481 0.09526 0.12630
0.14557 0.11825 0.12834
0.14633 -0.08316 0.12662
0.14709 0.19033 0.12684
0.14785 0.11503 0.12735
0.14861 0.16510 0.12539
0.14937 0.17372 0.12559
0.15013 0.06619 0.12482
0.15089 0.03759 0.12312
0.15165 0.12358 0.12363
0.15241 0.08160 0.12225
0.15317 0.23111 0.12229
0.15393 0.21314 0.12187
0.15469 0.19236 0.12094
0.15545 0.15974 0.12094
0.15621 0.05200 0.12138
0.15697 0.21136 0.11987
0.15773 0.05025 0.12033
0.15849 0.23914 0.11979
0.15925 0.31009 0.12051
0.16001 0.12558 0.11963
0.16077 0.21547 0.11930
0.16153 0.19586 0.11768
0.16229 0.13737 0.11843
0.16305 0.23995 0.11689
0.16381 0.14398 0.11501
0.16457 0.42207 0.11725
0.16533 0.29982 0.11687
0.16609 0.21731 0.11665
0.16685 0.25702 0.11554
0.16761 0.27586 0.11491
0.16837 0.34284 0.11679
0.16913 0.44492 0.11475
0.16989 0.20622 0.11681
0.17065 0.30033 0.11540
0.17141 0.25024 0.11347
0.17217 0.28564 0.11681
0.17293 0.33476 0.11558
0.17369 0.36244 0.11566
0.17445 0.26733 0.11481
0.17521 0.43335 0.11610
0.17597 0.38332 0.11689
0.17673 0.48913 0.11839
0.17749 0.34545 0.11616
0.17825 0.45945 0.11977
0.17901 0.46535 0.12041
0.17977 0.58108 0.12116
0.18053 0.47283 0.12193
0.18129 0.40060 0.12316
0.18205 0.49930 0.12227
0.18281 0.38370 0.12430
0.18357 0.48130 0.12223
0.18433 0.65506 0.12521
0.18509 0.50329 0.12500
0.18585 0.47145 0.12506
0.18661 0.57315 0.12618
0.18737 0.45349 0.12652
0.18813 0.45136 0.12696
0.18889 0.37476 0.12506
0.18965 0.40192 0.12729
0.19041 0.50838 0.12422
0.19117 0.46794 0.12585
0.19193 0.48459 0.12872
0.19269 0.61946 0.12735
0.19345 0.48059 0.12717
0.19421 0.39420 0.12569
0.19497 0.51362 0.12782
0.19573 0.46284 0.12881
0.19649 0.44943 0.12830
0.19725 0.39777 0.12917
0.19801 0.53379 0.12919
0.19877 0.49993 0.12960
0.19953 0.36234 0.12822
0.20029 0.32325 0.13126
0.20105 0.45876 0.12919
0.20181 0.53005 0.12852
0.20257 0.44536 0.12816
0.20333 0.58564 0.12822
0.20409 0.31630 0.12862
0.20485 0.49926 0.12988
0.20561 0.54598 0.12887
0.20637 0.30785 0.12798
0.20713 0.41737 0.12980
0.20789 0.52027 0.13087
0.20865 0.55274 0.13063
0.20941 0.51460 0.13029
0.21017 0.39315 0.12873
0.21093 0.40127 0.13168
0.21169 0.38501 0.12875
0.21245 0.23310 0.12990
0.21321 0.41866 0.12711
0.21397 0.31368 0.12774
0.21473 0.44342 0.12840
0.21549 0.42567 0.12891
0.21625 0.50886 0.12782
0.21701 0.14204 0.12846
0.21777 0.37626 0.12727
0.21853 0.41731 0.12933
0.21929 0.28967 0.12865
0.22005 0.43846 0.12737
0.22081 0.39356 0.12735
0.22157 0.30880 0.12660
0.22233 0.34789 0.12759
0.22309 0.38975 0.12587
0.22385 0.42551 0.12478
0.22461 0.29911 0.12474
0.22537 0.21668 0.12452
0.22613 0.29355 0.12322
0.22689 0.36759 0.12284
0.22765 0.29320 0.12387
0.22841 0.14142 0.12353
0.22917 0.15223 0.12080
0.22993 0.11262 0.12385
0.23069 0.28008 0.12260
0.23145 0.21110 0.11962
0.23221 0.32005 0.12120
0.23297 0.37802 0.11956
0.23373 0.24093 0.12037
0.23449 0.20949 0.11802
0.23525 0.23313 0.11756
0.23601 0.06508 0.11734
0.23677 0.24938 0.11837
0.23753 0.17220 0.11489
0.23829 0.18500 0.11608
0.23905 0.30056 0.11546
0.23981 0.29433 0.11570
0.24057 0.12647 0.11426
0.24133 0.25006 0.11473
0.24209 0.32002 0.11434
0.24285 0.19523 0.11497
0.24361 0.33101 0.11426
0.24437 0.22743 0.11210
0.24513 0.15362 0.11163
0.24589 0.03404 0.11329
0.24665 -0.01205 0.11255
0.24741 0.22026 0.11062
0.24817 0.18750 0.11186
0.24893 0.21235 0.11293
0.24969 0.17258 0.11038
0.25045 0.28464 0.11086
0.25121 0.24341 0.11056
0.25197 0.12261 0.11048
0.25273 0.12504 0.11062
0.25349 -0.04810 0.10959
0.25425 0.09250 0.10890
0.25501 0.12446 0.10856
0.25577 0.11535 0.10694
0.25653 0.27327 0.10791
0.25729 0.11640 0.10874
0.25805 0.03850 0.10668
0.25881 0.20239 0.10615
0.25957 0.07292 0.10668
0.26033 0.05370 0.10718
0.26109 0.05391 0.10692
0.26185 0.29055 0.10512
0.26261 0.09667 0.10522
0.26337 0.11286 0.10401
0.26413 -0.00548 0.10478
0.26489 0.12904 0.10413
0.26565 0.09110 0.10538
0.26641 0.12333 0.10392
0.26717 0.03687 0.10368
0.26793 0.08063 0.10433
0.26869 0.10065 0.10542
0.26945 0.13686 0.10433
0.27021 -0.05377 0.10409
0.27097 0.20127 0.10295
0.27172 0.11976 0.10241
0.27248 0.04958 0.10336
0.27324 0.17093 0.10202
0.27400 0.01144 0.10275
0.27476 0.20977 0.10093
0.27552 0.21874 0.10156
0.27628 0.13045 0.10152
0.27704 0.02759 0.09996
0.27780 0.14743 0.10067
0.27856 0.13604 0.09964
0.27932 0.15763 0.09951
0.28008 0.18115 0.10055
0.28084 0.10729 0.10002
0.28160 0.07830 0.10004
0.28236 0.15748 0.09990
0.28312 0.18237 0.09899
0.28388 0.09835 0.09947
0.28464 0.07057 0.09939
0.28540 0.14051 0.09889
0.28616 0.25934 0.09826
0.28692 0.12335 0.09951
0.28768 0.13504 0.09927
0.28844 0.20235 0.09854
0.28920 -0.00803 0.09753
0.28996 0.10658 0.10059
0.29072 0.09197 0.10063
0.29148 0.16642 0.09879
0.29224 0.18391 0.09947
0.29300 0.03123 0.09927
0.29376 0.06640 0.09974
0.29452 0.14316 0.09956
0.29528 0.00790 0.09998
0.29604 0.05293 0.10087
0.29680 -0.01790 0.09935
0.29756 0.16272 0.09903
0.29832 0.08791 0.09867
0.29908 0.19470 0.09907
0.29984 0.11621 0.09875
0.30060 0.08892 0.09846
0.30136 0.04434 0.09980
0.30212 0.05022 0.09988
0.30288 0.25128 0.09820
0.30364 0.12434 0.09846
0.30440 0.09927 0.09832
0.30516 0.12079 0.09707
0.30592 0.05430 0.09844
0.30668 0.10401 0.09953
0.30744 0.19531 0.09947
0.30820 0.10788 0.09927
0.30896 0.05887 0.09917
0.30972 0.21414 0.10038
0.31048 -0.05124 0.09937
0.31124 0.23231 0.10154
0.31200 0.10151 0.09961
0.31276 0.09979 0.10140
0.31352 0.04768 0.10010
0.31428 0.00089 0.10107
0.31504 0.11038 0.10279
0.31580 0.14238 0.10445
0.31656 0.17831 0.10206
0.31732 0.27891 0.10158
0.31808 0.27858 0.10378
0.31883 0.14333 0.10306
0.31959 0.10105 0.10322
0.32035 0.04155 0.10544
0.32111 0.15263 0.10427
0.32187 0.25810 0.10483
0.32263 0.06684 0.10362
0.32339 0.22447 0.10556
0.32415 0.20285 0.10552
0.32491 0.17404 0.10823
0.32567 0.14682 0.10627
0.32643 0.04192 0.10601
0.32719 0.07060 0.10664
0.32795 0.03982 0.10704
0.32871 0.16699 0.10633
0.32947 0.23100 0.10530
0.33023 -0.05350 0.10605
0.33099 0.03061 0.10435
0.33175 0.02591 0.10615
0.33251 0.06371 0.10655
0.33327 0.09149 0.10799
0.33403 -0.00354 0.10842
0.33479 0.18395 0.10734
0.33555 0.11113 0.10878
0.33631 0.03536 0.10712
0.33707 -0.08685 0.10704
0.33783 0.12642 0.10734
0.33859 0.01690 0.10676
0.33935 0.15592 0.10765
0.34011 0.01264 0.10771
0.34087 0.16143 0.10886
0.34163 0.20969 0.10840
0.34239 -0.01780 0.10904
0.34315 0.12341 0.10817
0.34391 0.19874 0.10898
0.34467 0.11920 0.10732
0.34543 0.06605 0.10831
0.34619 -0.03386 0.10995
0.34695 0.19914 0.11131
0.34771 0.00566 0.11078
0.34847 0.05004 0.11026
0.34922 0.07617 0.10933
0.34998 0.22242 0.10795
0.35074 0.08757 0.10995
0.35150 0.14607 0.10714
0.35226 0.05781 0.10664
0.35302 0.14528 0.10518
0.35378 0.14315 0.10405
0.35454 0.14445 0.10324
0.35530 0.06501 0.10518
0.35606 0.05032 0.10536
0.35682 0.07155 0.10645
0.35758 0.03230 0.10569
0.35834 0.08945 0.10647
0.35910 -0.00500 0.10678
0.35986 0.09579 0.10676
0.36062 0.07157 0.10629
0.36138 0.05432 0.10635
0.36214 0.07739 0.10484
0.36290 0.11370 0.10492
0.36366 -0.01786 0.10506
0.36442 0.00290 0.10680
0.36518 0.08844 0.10732
0.36594 0.01521 0.10827
0.36670 -0.02410 0.10821
0.36746 0.03070 0.10832
0.36822 0.19343 0.11026
0.36898 0.04775 0.11078
0.36974 -0.02674 0.11220
0.37050 0.03710 0.11097
0.37126 0.13276 0.11212
0.37202 0.11600 0.11192
0.37277 0.17683 0.11297
0.37353 0.09447 0.11214
0.37429 0.09193 0.11339
0.37505 -0.02344 0.11408
0.37581 0.11741 0.11471
0.37657 0.17878 0.11800
0.37733 -0.02074 0.11548
0.37809 0.17496 0.11795
0.37885 -0.09680 0.11851
0.37961 0.21906 0.11980
0.38037 0.03458 0.11948
0.38113 -0.01099 0.12219
0.38189 0.06695 0.12104
0.38265 0.15896 0.12053
0.38341 0.16830 0.12260
0.38417 0.03699 0.12221
0.38493 0.17465 0.12294
0.38569 0.10826 0.12434
0.38645 0.08760 0.12652
0.38721 0.07346 0.12770
0.38797 -0.19606 0.12727
0.38873 -0.02967 0.13142
0.38949 -0.00974 0.15226
0.39025 0.21255 0.12978
0.39101 0.10418 0.13047
0.39177 0.11219 0.13443
0.39252 0.03477 0.13031
0.39328 0.30236 0.13437
0.39404 0.13636 0.13453
0.39480 0.03529 0.13813
0.39556 -0.08005 0.13672
0.39632 0.00463 0.13626
0.39708 0.01856 0.14032
0.39784 0.03783 0.14046
0.39860 0.19391 0.13939
0.39936 0.03518 0.14188
0.40012 0.05973 0.14139
0.40088 0.04829 0.14346
0.40164 0.08657 0.14260
0.40240 -0.03259 0.14556
0.40316 0.19955 0.14558
0.40392 -0.10814 0.14641
0.40468 0.13550 0.25816
0.40544 0.04918 0.14601
0.40620 0.08380 0.14605
0.40696 0.15797 0.14789
0.40772 0.00295 0.14667
0.40848 0.17817 0.15276
0.40924 0.16345 0.15369
0.40999 -0.01788 0.15242
0.41075 0.13820 0.15306
0.41151 0.20669 0.15199
0.41227 0.03317 0.15371
0.41303 0.22310 0.15262
0.41379 0.13307 0.15222
0.41455 0.06697 0.15462
0.41531 0.11598 0.15345
0.41607 0.12447 0.15604
0.41683 -0.06230 0.15990
0.41759 -0.14456 0.15770
0.41835 0.08864 0.15788
0.41911 0.13307 0.16112
0.41987 0.40288 0.16156
0.42063 0.13910 0.16150
0.42139 0.27136 0.16118
0.42215 0.01481 0.16395
0.42291 0.27922 0.16150
0.42367 0.14722 0.16598
0.42443 0.27157 0.16698
0.42519 0.09178 0.16830
0.42594 0.10689 0.17101
0.42670 0.12847 0.17534
0.42746 0.14801 0.17328
0.42822 0.30828 0.17427
0.42898 0.22593 0.17678
0.42974 0.00363 0.17690
0.43050 0.19314 0.18270
0.43126 -0.25936 0.18331
0.43202 0.08044 0.18525
0.43278 0.18864 0.18519
0.43354 -0.07651 0.19197
0.43430 0.32119 0.19106
0.43506 0.10659 0.19260
