# Supplementary material for: De novo design of proteins housing excitonically coupled chlorophyll special pairs
Source: Nat Chem Biol. 2024 Jun 3;20(7):906–15. doi: 10.1038/s41589-024-01626-0 (PMC11213709; doi:10.1038/s41589-024-01626-0)
Supplement: Supplementary file 5 — Raw SAXS data for SP1, SP2 and SP3 apo proteins. [file 41589_2024_1626_MOESM5_ESM.zip › SAXS_data_Fig2/SP2_193uM/Buffer1/SP2_193uM_snap_00005.sub.1.dat]

0.01026 32.33026 9.35535
0.01102 41.51279 5.11342
0.01178 32.66873 3.76700
0.01254 35.46322 2.46027
0.01330 33.05388 1.93643
0.01406 32.18949 1.62169
0.01482 32.66929 1.51655
0.01558 30.89444 1.31654
0.01634 32.21296 1.27691
0.01710 32.47492 1.15747
0.01786 32.18702 1.10627
0.01862 31.67135 1.02315
0.01938 31.36738 0.93499
0.02014 30.25154 0.90109
0.02090 30.98870 0.86567
0.02166 31.39673 0.76140
0.02242 29.98503 0.79098
0.02318 31.03661 0.74993
0.02395 30.76393 0.68730
0.02471 31.28010 0.70321
0.02547 30.37606 0.62432
0.02623 30.18402 0.62928
0.02699 29.42329 0.59657
0.02775 29.43208 0.61317
0.02851 29.44442 0.58241
0.02927 28.93777 0.58871
0.03003 29.34271 0.54396
0.03079 28.41648 0.54237
0.03155 28.33125 0.50865
0.03231 27.84858 0.49125
0.03307 27.97543 0.49686
0.03383 27.88843 0.49588
0.03459 27.01399 0.47742
0.03535 27.10962 0.45893
0.03611 26.57144 0.47816
0.03687 27.04943 0.44749
0.03763 26.25349 0.43896
0.03839 26.61393 0.42012
0.03915 25.80725 0.42537
0.03991 25.94771 0.41408
0.04067 24.79303 0.42362
0.04143 24.99196 0.42488
0.04219 24.51976 0.39484
0.04295 24.41149 0.38414
0.04371 23.82312 0.37678
0.04447 23.51586 0.37944
0.04523 23.39752 0.36939
0.04599 23.24412 0.37325
0.04675 22.71184 0.37426
0.04751 22.41186 0.35719
0.04827 22.28489 0.34267
0.04903 22.03772 0.34750
0.04979 21.48545 0.34051
0.05055 21.26264 0.33408
0.05131 20.63638 0.33112
0.05207 20.59286 0.33365
0.05283 20.25878 0.32446
0.05359 19.85895 0.31974
0.05435 19.45267 0.31658
0.05511 19.55364 0.30937
0.05587 19.20264 0.30343
0.05663 18.47292 0.30290
0.05739 18.35240 0.29971
0.05815 17.90391 0.29534
0.05891 17.72868 0.28996
0.05967 17.17317 0.29477
0.06043 17.58473 0.29055
0.06119 17.10569 0.28409
0.06195 16.50064 0.27883
0.06271 15.45549 0.27892
0.06347 15.64582 0.27076
0.06423 15.30028 0.27356
0.06499 14.73637 0.26353
0.06575 14.90095 0.26358
0.06651 14.55738 0.26158
0.06727 14.02098 0.25487
0.06803 13.79425 0.26081
0.06879 13.50316 0.25683
0.06955 12.91528 0.25266
0.07031 13.11604 0.24465
0.07107 12.67583 0.24621
0.07183 12.33644 0.24550
0.07259 12.07279 0.23984
0.07335 11.61271 0.23644
0.07412 11.54302 0.22966
0.07488 10.95092 0.23514
0.07564 10.89583 0.23058
0.07640 10.33437 0.22695
0.07716 10.57229 0.22485
0.07792 10.27846 0.22121
0.07868 9.77975 0.22325
0.07944 9.58985 0.22068
0.08020 9.49004 0.21641
0.08096 9.30117 0.21615
0.08172 8.99244 0.20950
0.08248 8.65578 0.21026
0.08324 8.53981 0.21033
0.08400 8.06082 0.20790
0.08476 7.84089 0.20926
0.08552 7.70561 0.20901
0.08628 7.42791 0.21140
0.08704 7.25597 0.20655
0.08780 6.93993 0.20655
0.08856 6.53303 0.20776
0.08932 6.71907 0.21047
0.09008 6.22813 0.21407
0.09084 5.86231 0.21525
0.09160 5.45653 0.21100
0.09236 5.53784 0.21175
0.09312 5.32821 0.21353
0.09388 5.01647 0.21050
0.09464 4.92104 0.21106
0.09540 4.74825 0.20868
0.09616 4.78194 0.20090
0.09692 4.35150 0.20420
0.09768 4.39489 0.20008
0.09844 4.34104 0.19623
0.09920 3.93502 0.19763
0.09996 3.85710 0.19310
0.10072 3.59643 0.19330
0.10148 3.58933 0.19045
0.10224 3.51988 0.18454
0.10300 3.38121 0.18193
0.10376 3.24691 0.17877
0.10452 2.89188 0.17534
0.10528 2.88974 0.17675
0.10604 2.64305 0.17538
0.10680 2.65129 0.17226
0.10756 2.56552 0.17081
0.10832 2.36524 0.17036
0.10908 2.24331 0.17075
0.10984 2.31780 0.16911
0.11060 2.05671 0.16967
0.11136 2.21549 0.16747
0.11212 1.90469 0.16415
0.11288 1.75028 0.16181
0.11364 1.85232 0.15946
0.11440 1.57967 0.15956
0.11516 1.55623 0.15885
0.11592 1.40877 0.15622
0.11668 1.35050 0.15770
0.11744 1.30144 0.15553
0.11820 1.15867 0.15276
0.11896 1.00953 0.15357
0.11972 1.10994 0.14641
0.12048 0.79603 0.15141
0.12124 0.86146 0.14912
0.12200 0.98972 0.14728
0.12276 0.87236 0.14572
0.12352 0.82506 0.14583
0.12428 0.63551 0.14461
0.12504 0.73810 0.14443
0.12580 0.69616 0.14289
0.12656 0.51309 0.14111
0.12732 0.52077 0.14036
0.12808 0.44094 0.13664
0.12884 0.60773 0.13723
0.12960 0.50492 0.13769
0.13036 0.42608 0.13913
0.13112 0.43736 0.13864
0.13188 0.39815 0.13642
0.13264 0.33067 0.13600
0.13340 0.32223 0.13349
0.13416 0.37772 0.13326
0.13492 0.16483 0.13429
0.13568 0.24842 0.13365
0.13644 0.19116 0.12990
0.13720 0.05344 0.13130
0.13796 0.16645 0.13067
0.13873 0.06964 0.13049
0.13949 0.14462 0.12758
0.14025 0.28277 0.13011
0.14101 0.17333 0.12863
0.14177 0.09999 0.12942
0.14253 0.06791 0.12782
0.14329 0.05228 0.12705
0.14405 0.18865 0.12554
0.14481 -0.00008 0.12782
0.14557 0.17649 0.12697
0.14633 0.10237 0.12645
0.14709 0.32344 0.12181
0.14785 0.04049 0.12473
0.14861 0.11079 0.12570
0.14937 0.07417 0.12544
0.15013 0.07853 0.12519
0.15089 0.25065 0.12473
0.15165 0.21127 0.12201
0.15241 0.23666 0.12195
0.15317 0.20159 0.12246
0.15393 0.19249 0.12092
0.15469 -0.00040 0.11975
0.15545 0.07661 0.11947
0.15621 0.23440 0.12096
0.15697 0.16888 0.12106
0.15773 0.28990 0.12096
0.15849 0.12357 0.11827
0.15925 0.27910 0.12092
0.16001 0.22133 0.11855
0.16077 0.32966 0.11955
0.16153 0.16542 0.11926
0.16229 0.21811 0.11732
0.16305 0.39013 0.11659
0.16381 0.19506 0.11835
0.16457 0.25444 0.11758
0.16533 0.34877 0.11785
0.16609 0.27727 0.11597
0.16685 0.24849 0.11479
0.16761 0.24425 0.11726
0.16837 0.30942 0.11510
0.16913 0.22378 0.11414
0.16989 0.32773 0.11431
0.17065 0.24358 0.11382
0.17141 0.33598 0.11520
0.17217 0.27460 0.11370
0.17293 0.31443 0.11631
0.17369 0.31179 0.11726
0.17445 0.46444 0.11566
0.17521 0.35322 0.11645
0.17597 0.63463 0.11708
0.17673 0.42136 0.11425
0.17749 0.43273 0.11894
0.17825 0.38490 0.11981
0.17901 0.49727 0.12139
0.17977 0.45596 0.12058
0.18053 0.33524 0.12116
0.18129 0.42758 0.12296
0.18205 0.52265 0.12048
0.18281 0.47440 0.12329
0.18357 0.48599 0.12270
0.18433 0.44000 0.12513
0.18509 0.32655 0.12707
0.18585 0.55096 0.12444
0.18661 0.42104 0.12576
0.18737 0.59655 0.12505
0.18813 0.60206 0.12416
0.18889 0.43738 0.12511
0.18965 0.57185 0.12636
0.19041 0.45815 0.12555
0.19117 0.52284 0.12711
0.19193 0.48329 0.12608
0.19269 0.46492 0.12897
0.19345 0.40735 0.12598
0.19421 0.43782 0.12638
0.19497 0.52347 0.12863
0.19573 0.52367 0.12988
0.19649 0.28207 0.12744
0.19725 0.43270 0.13144
0.19801 0.36839 0.12972
0.19877 0.52632 0.12940
0.19953 0.51113 0.12952
0.20029 0.43209 0.12962
0.20105 0.42751 0.12916
0.20181 0.47249 0.13098
0.20257 0.46014 0.12960
0.20333 0.24963 0.12873
0.20409 0.38814 0.12592
0.20485 0.24353 0.12914
0.20561 0.53630 0.12986
0.20637 0.21190 0.12768
0.20713 0.38049 0.12859
0.20789 0.41448 0.12776
0.20865 0.37117 0.12996
0.20941 0.42678 0.12851
0.21017 0.21902 0.12768
0.21093 0.26305 0.12964
0.21169 0.30777 0.13126
0.21245 0.42014 0.12938
0.21321 0.40322 0.13031
0.21397 0.28658 0.13086
0.21473 0.28660 0.12756
0.21549 0.59248 0.12845
0.21625 0.47070 0.12721
0.21701 0.38678 0.13080
0.21777 0.37598 0.12580
0.21853 0.45086 0.12865
0.21929 0.30702 0.12620
0.22005 0.31582 0.12812
0.22081 0.17860 0.12772
0.22157 0.28911 0.12897
0.22233 0.16866 0.12881
0.22309 0.24452 0.12604
0.22385 0.31679 0.12396
0.22461 0.19419 0.12499
0.22537 0.17408 0.12276
0.22613 0.33132 0.12460
0.22689 0.28454 0.12307
0.22765 0.27013 0.12511
0.22841 0.25817 0.12070
0.22917 0.20486 0.12011
0.22993 0.25389 0.12218
0.23069 0.30031 0.12260
0.23145 0.28378 0.12157
0.23221 0.16567 0.11965
0.23297 0.33169 0.11845
0.23373 0.32201 0.11732
0.23449 0.01705 0.11807
0.23525 0.29679 0.11740
0.23601 0.29364 0.11675
0.23677 0.21804 0.11785
0.23753 0.21530 0.11864
0.23829 0.26729 0.11651
0.23905 0.10589 0.11578
0.23981 0.34473 0.11451
0.24057 0.31901 0.11647
0.24133 0.21262 0.11520
0.24209 0.24082 0.11327
0.24285 0.33198 0.11690
0.24361 0.00168 0.11372
0.24437 0.08413 0.11398
0.24513 0.15481 0.11202
0.24589 0.04382 0.11334
0.24665 0.23497 0.11210
0.24741 0.09446 0.11251
0.24817 0.14698 0.11139
0.24893 0.13809 0.11202
0.24969 0.15653 0.11378
0.25045 0.06948 0.11131
0.25121 0.03484 0.10988
0.25197 0.14776 0.11022
0.25273 0.08410 0.10980
0.25349 0.12607 0.10937
0.25425 0.09657 0.10969
0.25501 0.18753 0.10880
0.25577 0.21354 0.10856
0.25653 0.21171 0.10846
0.25729 0.12376 0.10824
0.25805 0.12607 0.10818
0.25881 0.18149 0.10799
0.25957 0.11561 0.10668
0.26033 0.05463 0.10654
0.26109 0.10055 0.10567
0.26185 0.14937 0.10551
0.26261 0.12007 0.10399
0.26337 0.14518 0.10474
0.26413 0.08153 0.10609
0.26489 0.10705 0.10534
0.26565 0.17213 0.10385
0.26641 0.03225 0.10377
0.26717 0.13755 0.10518
0.26793 0.01067 0.10379
0.26869 0.10791 0.10441
0.26945 0.15775 0.10367
0.27021 0.06169 0.10281
0.27097 0.11585 0.10534
0.27172 0.06702 0.10261
0.27248 0.14913 0.10235
0.27324 0.17324 0.10257
0.27400 0.03247 0.10219
0.27476 0.06296 0.10122
0.27552 0.22333 0.10122
0.27628 0.03721 0.10118
0.27704 0.16161 0.09986
0.27780 0.11716 0.10205
0.27856 0.08682 0.10055
0.27932 0.19261 0.10010
0.28008 0.06592 0.09887
0.28084 0.23248 0.10019
0.28160 0.06788 0.09905
0.28236 0.09724 0.09816
0.28312 0.07720 0.09891
0.28388 0.08660 0.09883
0.28464 0.19715 0.09934
0.28540 -0.01467 0.09853
0.28616 0.17821 0.09946
0.28692 0.15196 0.09810
0.28768 0.22817 0.09958
0.28844 0.12025 0.09942
0.28920 0.11489 0.10006
0.28996 0.14493 0.09853
0.29072 0.28131 0.09843
0.29148 0.08076 0.09863
0.29224 0.06940 0.10095
0.29300 0.20959 0.09940
0.29376 0.21294 0.09966
0.29452 0.07468 0.10049
0.29528 0.10134 0.10023
0.29604 0.13182 0.10144
0.29680 0.06877 0.09917
0.29756 0.12882 0.09964
0.29832 0.20197 0.10148
0.29908 0.01067 0.10112
0.29984 0.14506 0.10029
0.30060 -0.04654 0.09756
0.30136 0.12105 0.09865
0.30212 0.07306 0.09972
0.30288 0.13133 0.09758
0.30364 0.19612 0.09840
0.30440 0.09361 0.09729
0.30516 0.12597 0.09772
0.30592 0.17631 0.09938
0.30668 -0.03508 0.09792
0.30744 0.12469 0.09911
0.30820 0.09384 0.10063
0.30896 0.18566 0.10018
0.30972 0.10641 0.10091
0.31048 0.10691 0.09954
0.31124 0.02937 0.10079
0.31200 0.18943 0.10205
0.31276 0.20818 0.10055
0.31352 0.12378 0.10004
0.31428 0.13888 0.10008
0.31504 0.16342 0.10186
0.31580 0.06133 0.10097
0.31656 0.19360 0.10423
0.31732 0.10766 0.10478
0.31808 0.19019 0.10488
0.31883 0.17898 0.10443
0.31959 0.02390 0.10520
0.32035 0.00938 0.10411
0.32111 0.06059 0.10575
0.32187 0.27931 0.10447
0.32263 0.05341 0.10484
0.32339 0.09375 0.10563
0.32415 0.09730 0.10682
0.32491 0.03186 0.10619
0.32567 0.07035 0.10660
0.32643 -0.03477 0.10583
0.32719 0.07945 0.10551
0.32795 0.17180 0.10650
0.32871 0.14071 0.10553
0.32947 0.11706 0.10585
0.33023 0.01932 0.10631
0.33099 -0.00679 0.10662
0.33175 0.11233 0.10785
0.33251 0.16700 0.10723
0.33327 0.12631 0.10759
0.33403 0.08791 0.10761
0.33479 0.06566 0.10747
0.33555 0.19464 0.10761
0.33631 0.10390 0.10775
0.33707 0.13976 0.10646
0.33783 0.02208 0.10844
0.33859 0.06543 0.11087
0.33935 0.12807 0.10714
0.34011 0.02189 0.10888
0.34087 0.20423 0.11095
0.34163 0.12721 0.10927
0.34239 -0.02746 0.10923
0.34315 0.09907 0.10868
0.34391 0.07841 0.10899
0.34467 0.20791 0.10979
0.34543 0.02652 0.10876
0.34619 0.06351 0.10787
0.34695 0.18176 0.10915
0.34771 -0.05662 0.10941
0.34847 0.02426 0.11016
0.34922 0.12386 0.11083
0.34998 0.10914 0.11012
0.35074 0.05368 0.11004
0.35150 0.14264 0.10579
0.35226 0.12060 0.10593
0.35302 0.09483 0.10540
0.35378 0.17075 0.10304
0.35454 0.03827 0.10411
0.35530 0.10882 0.10609
0.35606 0.10938 0.10713
0.35682 0.12802 0.10443
0.35758 0.16920 0.10609
0.35834 0.03312 0.10510
0.35910 0.17623 0.10727
0.35986 0.12126 0.10747
0.36062 0.10394 0.10547
0.36138 0.05277 0.10534
0.36214 0.01462 0.10597
0.36290 0.17030 0.10559
0.36366 -0.00321 0.10704
0.36442 0.22488 0.10656
0.36518 0.05865 0.10777
0.36594 0.08603 0.10804
0.36670 -0.02697 0.10923
0.36746 -0.04679 0.10820
0.36822 0.23183 0.10826
0.36898 0.06029 0.11149
0.36974 0.17956 0.11046
0.37050 0.07741 0.11198
0.37126 0.01698 0.11200
0.37202 0.01187 0.11075
0.37277 0.19725 0.11320
0.37353 0.01052 0.11380
0.37429 -0.02817 0.11421
0.37505 -0.04568 0.11394
0.37581 0.03410 0.11631
0.37657 0.11506 0.11611
0.37733 0.01705 0.11714
0.37809 0.01725 0.11732
0.37885 0.09853 0.11791
0.37961 0.04075 0.11932
0.38037 -0.03317 0.11969
0.38113 0.03692 0.12135
0.38189 -0.02595 0.12038
0.38265 -0.05836 0.12216
0.38341 0.30393 0.12050
0.38417 -0.00545 0.12381
0.38493 0.08930 0.12452
0.38569 0.02431 0.12541
0.38645 0.09725 0.12549
0.38721 -0.03064 0.12473
0.38797 0.07180 0.12916
0.38873 0.12503 0.12835
0.38949 0.12557 0.15585
0.39025 0.00561 0.13160
0.39101 0.06029 0.13231
0.39177 0.07654 0.13009
0.39252 0.05953 0.13332
0.39328 0.18613 0.13247
0.39404 0.03964 0.13587
0.39480 -0.04910 0.13508
0.39556 0.05706 0.13373
0.39632 0.18059 0.13964
0.39708 0.04794 0.13739
0.39784 0.13689 0.13806
0.39860 -0.03333 0.14360
0.39936 0.08580 0.14273
0.40012 0.20514 0.14344
0.40088 0.01687 0.14281
0.40164 -0.24175 0.14556
0.40240 0.23267 0.14071
0.40316 0.16609 0.14597
0.40392 -0.01954 0.14696
0.40468 -0.02992 0.30748
0.40544 0.18164 0.15034
0.40620 0.22763 0.14858
0.40696 -0.06146 0.14890
0.40772 0.11409 0.14718
0.40848 0.09195 0.14927
0.40924 0.33537 0.15078
0.40999 0.05895 0.15430
0.41075 0.21185 0.15097
0.41151 0.27038 0.15248
0.41227 0.31754 0.15453
0.41303 0.06722 0.15242
0.41379 0.08604 0.15432
0.41455 0.08704 0.15348
0.41531 0.25087 0.15782
0.41607 0.05651 0.15323
0.41683 0.05048 0.16116
0.41759 -0.01821 0.15734
0.41835 -0.00105 0.15803
0.41911 0.05322 0.15734
0.41987 -0.04800 0.15861
0.42063 -0.04916 0.15792
0.42139 0.12351 0.16118
0.42215 0.20677 0.16331
0.42291 0.10338 0.16284
0.42367 0.04584 0.16290
0.42443 0.24962 0.16578
0.42519 -0.04158 0.16638
0.42594 0.27108 0.16942
0.42670 0.08722 0.17549
0.42746 -0.04216 0.17690
0.42822 0.12803 0.17634
0.42898 0.08997 0.17399
0.42974 0.24959 0.17674
0.43050 0.07877 0.17717
0.43126 0.37162 0.17915
0.43202 0.26173 0.18552
0.43278 0.34612 0.18443
0.43354 0.06900 0.19335
0.43430 0.04076 0.19143
0.43506 -0.09836 0.19695
