# Supplementary material for: De novo design of proteins housing excitonically coupled chlorophyll special pairs
Source: Nat Chem Biol. 2024 Jun 3;20(7):906–15. doi: 10.1038/s41589-024-01626-0 (PMC11213709; doi:10.1038/s41589-024-01626-0)
Supplement: Supplementary file 5 — Raw SAXS data for SP1, SP2 and SP3 apo proteins. [file 41589_2024_1626_MOESM5_ESM.zip › SAXS_data_Fig2/SP2_193uM/Buffer1/SP2_193uM_snap_00006.sub.1.dat]

0.01026 34.69499 8.57565
0.01102 37.24665 4.65208
0.01178 32.54533 4.05379
0.01254 33.72476 2.58978
0.01330 33.99596 2.08144
0.01406 33.96232 1.67505
0.01482 31.20017 1.50460
0.01558 32.22001 1.30780
0.01634 32.09250 1.17057
0.01710 32.20140 1.16636
0.01786 31.11869 1.03599
0.01862 32.13247 0.99694
0.01938 31.12720 0.94613
0.02014 31.34589 0.89783
0.02090 32.02047 0.86126
0.02166 31.04461 0.74405
0.02242 30.74631 0.75105
0.02318 30.52812 0.72877
0.02395 31.05861 0.72085
0.02471 30.46788 0.68665
0.02547 29.70635 0.64069
0.02623 29.95550 0.63301
0.02699 30.45481 0.60593
0.02775 30.11061 0.59480
0.02851 29.46700 0.58617
0.02927 28.93297 0.54977
0.03003 28.38631 0.55825
0.03079 28.65489 0.53022
0.03155 29.01087 0.52764
0.03231 28.71918 0.48588
0.03307 27.94856 0.49593
0.03383 27.63417 0.48725
0.03459 27.35857 0.46782
0.03535 26.19951 0.47028
0.03611 27.27627 0.46550
0.03687 26.91878 0.47044
0.03763 26.51891 0.44884
0.03839 26.49236 0.45085
0.03915 24.79524 0.42573
0.03991 26.11421 0.42031
0.04067 25.25851 0.41754
0.04143 25.09740 0.40889
0.04219 24.93445 0.38140
0.04295 24.74805 0.38273
0.04371 24.07224 0.38554
0.04447 23.62186 0.37197
0.04523 23.66698 0.36100
0.04599 23.03384 0.37344
0.04675 22.60691 0.35251
0.04751 22.45233 0.35912
0.04827 21.84072 0.35639
0.04903 21.66127 0.34189
0.04979 21.54782 0.34721
0.05055 21.46387 0.32866
0.05131 21.08306 0.32998
0.05207 20.49259 0.32256
0.05283 20.30247 0.31865
0.05359 20.29959 0.32156
0.05435 20.02729 0.31030
0.05511 19.34531 0.31853
0.05587 18.93689 0.30805
0.05663 19.18270 0.30626
0.05739 18.23073 0.29479
0.05815 18.00472 0.29774
0.05891 17.87138 0.30043
0.05967 17.70951 0.29733
0.06043 16.82608 0.28518
0.06119 16.91135 0.28503
0.06195 16.14868 0.28419
0.06271 16.18216 0.27612
0.06347 15.98741 0.27539
0.06423 15.36157 0.27395
0.06499 14.91463 0.26904
0.06575 14.89619 0.26317
0.06651 14.28187 0.26353
0.06727 14.33766 0.25498
0.06803 13.62576 0.26060
0.06879 13.47793 0.25183
0.06955 13.40396 0.25386
0.07031 13.30379 0.25199
0.07107 13.00469 0.24725
0.07183 12.62694 0.24557
0.07259 12.09108 0.24452
0.07335 11.87116 0.23194
0.07412 11.70889 0.23382
0.07488 11.37019 0.23168
0.07564 10.89891 0.22766
0.07640 10.73725 0.22840
0.07716 10.38944 0.22397
0.07792 10.26557 0.22541
0.07868 10.19555 0.22027
0.07944 9.67810 0.21615
0.08020 9.16250 0.21400
0.08096 8.94760 0.21752
0.08172 8.87301 0.20618
0.08248 8.59150 0.20654
0.08324 8.27810 0.20856
0.08400 8.10848 0.20880
0.08476 7.73453 0.20802
0.08552 7.48735 0.21261
0.08628 7.29375 0.21012
0.08704 7.31340 0.20345
0.08780 6.80700 0.20595
0.08856 6.91540 0.20555
0.08932 6.44821 0.21235
0.09008 5.83615 0.21362
0.09084 6.29579 0.21039
0.09160 5.87013 0.21253
0.09236 5.62075 0.21551
0.09312 5.57946 0.21508
0.09388 5.07858 0.21381
0.09464 5.25156 0.21336
0.09540 4.76141 0.20436
0.09616 4.75880 0.20602
0.09692 4.70872 0.20715
0.09768 4.77177 0.20036
0.09844 4.35069 0.19443
0.09920 4.05147 0.19570
0.09996 3.96456 0.19764
0.10072 3.61587 0.19360
0.10148 3.65237 0.18589
0.10224 3.33778 0.17898
0.10300 3.18699 0.18424
0.10376 3.01303 0.18045
0.10452 2.92002 0.17904
0.10528 2.92417 0.17343
0.10604 2.98898 0.17422
0.10680 2.74602 0.17440
0.10756 2.52881 0.16929
0.10832 2.54267 0.16981
0.10908 2.37595 0.17111
0.10984 2.03650 0.16789
0.11060 2.01881 0.16469
0.11136 2.10110 0.16415
0.11212 2.03875 0.16504
0.11288 1.84872 0.16455
0.11364 1.70927 0.16261
0.11440 1.82849 0.16202
0.11516 1.55511 0.15940
0.11592 1.42154 0.16275
0.11668 1.46089 0.15705
0.11744 1.42203 0.15311
0.11820 1.12136 0.15420
0.11896 1.15975 0.15159
0.11972 0.96748 0.15246
0.12048 1.04126 0.14884
0.12124 0.91690 0.14860
0.12200 1.07795 0.14837
0.12276 0.89338 0.14815
0.12352 0.66188 0.14418
0.12428 0.78137 0.14912
0.12504 0.76525 0.14509
0.12580 0.63169 0.14392
0.12656 0.57923 0.13984
0.12732 0.44815 0.14210
0.12808 0.39117 0.14186
0.12884 0.42959 0.13979
0.12960 0.41931 0.13929
0.13036 0.37649 0.13530
0.13112 0.47253 0.13646
0.13188 0.26000 0.13656
0.13264 0.49483 0.13791
0.13340 0.31743 0.13621
0.13416 0.33719 0.13435
0.13492 0.30161 0.13275
0.13568 0.26648 0.13255
0.13644 0.26176 0.13059
0.13720 -0.00357 0.13126
0.13796 0.17346 0.12891
0.13873 0.13060 0.13008
0.13949 0.08647 0.13095
0.14025 0.30774 0.12988
0.14101 0.19112 0.12750
0.14177 0.09339 0.12841
0.14253 -0.06261 0.12650
0.14329 0.17407 0.12549
0.14405 0.09404 0.12772
0.14481 0.29687 0.12642
0.14557 0.35916 0.12626
0.14633 0.18732 0.12798
0.14709 0.19734 0.12385
0.14785 0.21346 0.12476
0.14861 0.11396 0.12363
0.14937 0.34072 0.12369
0.15013 0.21002 0.12474
0.15089 0.13556 0.12240
0.15165 0.16154 0.12383
0.15241 0.10781 0.12214
0.15317 0.14147 0.12054
0.15393 0.22737 0.12345
0.15469 -0.01082 0.12171
0.15545 0.26665 0.12260
0.15621 0.19340 0.12274
0.15697 0.30793 0.12116
0.15773 0.20743 0.11880
0.15849 0.17540 0.12051
0.15925 0.13397 0.12013
0.16001 0.11421 0.11855
0.16077 0.35101 0.11884
0.16153 0.26664 0.11896
0.16229 0.28187 0.11833
0.16305 0.29185 0.11837
0.16381 0.30252 0.11758
0.16457 0.40266 0.11695
0.16533 0.30912 0.11823
0.16609 0.25705 0.11475
0.16685 0.27821 0.11550
0.16761 0.43273 0.11544
0.16837 0.33955 0.11588
0.16913 0.36869 0.11548
0.16989 0.23138 0.11527
0.17065 0.30563 0.11534
0.17141 0.44596 0.11505
0.17217 0.43845 0.11378
0.17293 0.59855 0.11691
0.17369 0.41334 0.11710
0.17445 0.40972 0.11791
0.17521 0.35573 0.11629
0.17597 0.50250 0.11756
0.17673 0.38827 0.11465
0.17749 0.36212 0.11882
0.17825 0.51664 0.11971
0.17901 0.41789 0.12062
0.17977 0.44803 0.12019
0.18053 0.48396 0.12047
0.18129 0.43589 0.12270
0.18205 0.48274 0.12100
0.18281 0.51253 0.12173
0.18357 0.43056 0.12446
0.18433 0.43716 0.12424
0.18509 0.32023 0.12355
0.18585 0.43436 0.12529
0.18661 0.44379 0.12515
0.18737 0.46533 0.12373
0.18813 0.47615 0.12448
0.18889 0.36241 0.12523
0.18965 0.48550 0.12580
0.19041 0.40525 0.12397
0.19117 0.25151 0.12861
0.19193 0.45084 0.12747
0.19269 0.57303 0.12693
0.19345 0.42394 0.12768
0.19421 0.46568 0.12964
0.19497 0.43084 0.12632
0.19573 0.44219 0.12636
0.19649 0.35431 0.12816
0.19725 0.57539 0.12559
0.19801 0.50268 0.12731
0.19877 0.48390 0.12806
0.19953 0.64677 0.12786
0.20029 0.50300 0.13010
0.20105 0.43264 0.12745
0.20181 0.42581 0.12717
0.20257 0.44417 0.12921
0.20333 0.29587 0.12580
0.20409 0.58250 0.12950
0.20485 0.47949 0.12847
0.20561 0.46409 0.12802
0.20637 0.45465 0.12857
0.20713 0.54263 0.12877
0.20789 0.41478 0.12855
0.20865 0.47743 0.13085
0.20941 0.39142 0.12873
0.21017 0.45072 0.12986
0.21093 0.42567 0.12846
0.21169 0.28398 0.12950
0.21245 0.45964 0.13015
0.21321 0.39537 0.12826
0.21397 0.38880 0.13079
0.21473 0.32567 0.12796
0.21549 0.32361 0.12956
0.21625 0.41244 0.12826
0.21701 0.47415 0.12758
0.21777 0.43819 0.12828
0.21853 0.32463 0.12768
0.21929 0.37371 0.12816
0.22005 0.33153 0.12788
0.22081 0.45278 0.12669
0.22157 0.21454 0.12620
0.22233 0.48657 0.12517
0.22309 0.29892 0.12665
0.22385 0.43373 0.12751
0.22461 0.29258 0.12569
0.22537 0.34491 0.12541
0.22613 0.13256 0.12486
0.22689 0.25377 0.12234
0.22765 0.23285 0.12199
0.22841 0.19031 0.12108
0.22917 0.21517 0.12017
0.22993 0.33120 0.12096
0.23069 0.08309 0.12161
0.23145 0.34267 0.12221
0.23221 0.34966 0.12068
0.23297 0.31245 0.11960
0.23373 0.10914 0.11760
0.23449 0.26581 0.11898
0.23525 0.20587 0.11785
0.23601 0.12167 0.11714
0.23677 0.17992 0.11916
0.23753 0.12934 0.11608
0.23829 0.26247 0.11708
0.23905 0.07942 0.11528
0.23981 0.06869 0.11439
0.24057 0.17127 0.11439
0.24133 0.18477 0.11467
0.24209 0.19839 0.11485
0.24285 0.23557 0.11252
0.24361 0.22151 0.11317
0.24437 0.14966 0.11380
0.24513 0.31367 0.11347
0.24589 0.05358 0.11317
0.24665 0.25099 0.11263
0.24741 0.26480 0.11218
0.24817 0.18052 0.11236
0.24893 0.09312 0.11145
0.24969 0.15188 0.11244
0.25045 0.09317 0.11137
0.25121 0.10584 0.11032
0.25197 0.13828 0.11030
0.25273 0.16180 0.10953
0.25349 0.11764 0.11002
0.25425 0.15604 0.10812
0.25501 0.09734 0.10929
0.25577 0.21494 0.10874
0.25653 0.14980 0.10767
0.25729 0.29266 0.10771
0.25805 0.08473 0.10706
0.25881 0.22009 0.10724
0.25957 0.29036 0.10552
0.26033 0.07563 0.10573
0.26109 0.08073 0.10583
0.26185 -0.07888 0.10611
0.26261 0.11081 0.10581
0.26337 0.11035 0.10472
0.26413 0.00520 0.10360
0.26489 0.15377 0.10516
0.26565 0.12878 0.10441
0.26641 0.17198 0.10573
0.26717 0.08718 0.10330
0.26793 -0.00196 0.10338
0.26869 0.15383 0.10431
0.26945 0.17813 0.10302
0.27021 0.06222 0.10405
0.27097 0.16796 0.10358
0.27172 0.11395 0.10336
0.27248 0.21520 0.10285
0.27324 0.11901 0.10134
0.27400 0.08786 0.10231
0.27476 0.12000 0.10140
0.27552 0.08576 0.10182
0.27628 0.15244 0.10095
0.27704 -0.02657 0.10055
0.27780 0.26039 0.10059
0.27856 0.18632 0.10253
0.27932 0.10386 0.10039
0.28008 0.18475 0.10002
0.28084 0.06953 0.10091
0.28160 0.19977 0.09784
0.28236 0.04313 0.10027
0.28312 0.16254 0.09945
0.28388 0.22869 0.09946
0.28464 0.13626 0.09850
0.28540 0.30945 0.09897
0.28616 0.02267 0.09996
0.28692 0.18571 0.09919
0.28768 0.11926 0.09942
0.28844 0.07801 0.09923
0.28920 0.07967 0.09919
0.28996 0.13564 0.09911
0.29072 0.03238 0.10041
0.29148 0.13097 0.10008
0.29224 0.17866 0.10008
0.29300 0.10526 0.10116
0.29376 0.19632 0.10028
0.29452 0.15831 0.10109
0.29528 0.09231 0.10071
0.29604 0.15560 0.10006
0.29680 0.11455 0.10008
0.29756 0.09692 0.09948
0.29832 0.19084 0.09887
0.29908 0.10962 0.10010
0.29984 0.11944 0.09879
0.30060 0.16203 0.09941
0.30136 0.22185 0.09887
0.30212 0.23174 0.09956
0.30288 0.11607 0.09875
0.30364 0.19444 0.09806
0.30440 0.01278 0.09770
0.30516 0.20669 0.09897
0.30592 0.14928 0.09816
0.30668 0.12224 0.09851
0.30744 0.13748 0.09937
0.30820 0.19017 0.10002
0.30896 0.01230 0.09952
0.30972 0.14086 0.10158
0.31048 0.07779 0.10091
0.31124 0.10102 0.09986
0.31200 0.09947 0.10057
0.31276 0.10856 0.09960
0.31352 0.25954 0.10008
0.31428 0.10185 0.09950
0.31504 0.22877 0.10156
0.31580 0.21052 0.10142
0.31656 0.16892 0.10265
0.31732 0.08525 0.10415
0.31808 0.11212 0.10364
0.31883 0.11891 0.10296
0.31959 0.00538 0.10409
0.32035 0.13608 0.10498
0.32111 0.23106 0.10528
0.32187 0.19901 0.10397
0.32263 0.00619 0.10718
0.32339 0.10464 0.10601
0.32415 0.10205 0.10664
0.32491 0.15723 0.10530
0.32567 0.30057 0.10484
0.32643 0.17443 0.10696
0.32719 0.09305 0.10710
0.32795 0.19835 0.10597
0.32871 0.17567 0.10664
0.32947 0.14026 0.10757
0.33023 0.07214 0.10646
0.33099 0.11684 0.10621
0.33175 0.24912 0.10635
0.33251 0.17443 0.10599
0.33327 0.13237 0.10728
0.33403 0.14248 0.10670
0.33479 -0.04254 0.10670
0.33555 0.26454 0.10999
0.33631 0.14395 0.10702
0.33707 0.08932 0.10749
0.33783 0.06370 0.10830
0.33859 0.16096 0.10607
0.33935 0.18372 0.10824
0.34011 0.13908 0.10749
0.34087 0.08739 0.10913
0.34163 0.10611 0.10933
0.34239 0.06632 0.11000
0.34315 0.28084 0.10850
0.34391 0.09996 0.10981
0.34467 0.06165 0.10941
0.34543 -0.07938 0.11064
0.34619 0.13422 0.10951
0.34695 0.16968 0.10876
0.34771 0.13720 0.11042
0.34847 0.13886 0.11066
0.34922 0.14365 0.10943
0.34998 0.17043 0.11109
0.35074 0.06293 0.10959
0.35150 0.15590 0.10668
0.35226 0.18483 0.10690
0.35302 0.07952 0.10431
0.35378 0.13339 0.10609
0.35454 -0.04023 0.10625
0.35530 0.16931 0.10643
0.35606 0.10128 0.10635
0.35682 -0.00334 0.10714
0.35758 0.07380 0.10805
0.35834 0.09213 0.10542
0.35910 0.18028 0.10662
0.35986 0.16984 0.10591
0.36062 0.05116 0.10629
0.36138 0.04567 0.10644
0.36214 0.20116 0.10718
0.36290 0.09523 0.10629
0.36366 0.10978 0.10702
0.36442 0.10001 0.10585
0.36518 0.27683 0.10694
0.36594 0.02448 0.10644
0.36670 0.12426 0.10846
0.36746 0.16285 0.10785
0.36822 0.07291 0.10836
0.36898 0.01879 0.10866
0.36974 0.03970 0.10973
0.37050 0.16631 0.10993
0.37126 0.02091 0.11083
0.37202 0.03423 0.11394
0.37277 0.27288 0.11267
0.37353 0.19670 0.11358
0.37429 0.11750 0.11311
0.37505 0.07332 0.11503
0.37581 0.16786 0.11540
0.37657 0.01947 0.11542
0.37733 0.12345 0.11843
0.37809 -0.02015 0.11779
0.37885 0.04364 0.11750
0.37961 0.08691 0.11874
0.38037 0.08085 0.12009
0.38113 0.08482 0.12035
0.38189 0.00153 0.12276
0.38265 0.13111 0.11953
0.38341 0.01793 0.12319
0.38417 0.13031 0.12349
0.38493 -0.00140 0.12745
0.38569 -0.04347 0.12515
0.38645 0.12492 0.12671
0.38721 0.26937 0.12739
0.38797 0.04632 0.12972
0.38873 0.13702 0.12960
0.38949 0.29609 0.16683
0.39025 -0.15013 0.13180
0.39101 0.10409 0.12889
0.39177 0.10828 0.13029
0.39252 -0.04533 0.13443
0.39328 0.07619 0.13263
0.39404 0.10090 0.13577
0.39480 -0.06938 0.13555
0.39556 0.07525 0.13684
0.39632 0.15473 0.13624
0.39708 -0.07036 0.14073
0.39784 0.17168 0.13911
0.39860 0.00300 0.13891
0.39936 0.10431 0.14418
0.40012 0.06247 0.14105
0.40088 0.16515 0.14392
0.40164 0.11205 0.14536
0.40240 0.04845 0.14285
0.40316 0.09714 0.14384
0.40392 -0.19959 0.14757
0.40468 0.18813 0.26065
0.40544 -0.07382 0.14837
0.40620 0.15808 0.14997
0.40696 0.29109 0.14975
0.40772 0.21888 0.14754
0.40848 0.09878 0.14963
0.40924 0.11786 0.14991
0.40999 0.12505 0.15323
0.41075 0.10393 0.15029
0.41151 0.10212 0.15199
0.41227 0.18287 0.15349
0.41303 0.22972 0.15533
0.41379 0.07976 0.15396
0.41455 0.19913 0.15651
0.41531 0.02991 0.15806
0.41607 0.10408 0.15631
0.41683 0.14956 0.15746
0.41759 0.15218 0.15922
0.41835 0.06132 0.15821
0.41911 0.03888 0.16162
0.41987 0.04107 0.15762
0.42063 0.17337 0.16310
0.42139 -0.12095 0.16316
0.42215 0.23176 0.16298
0.42291 0.23510 0.16508
0.42367 0.06459 0.16634
0.42443 0.12702 0.16514
0.42519 -0.01475 0.17189
0.42594 0.14861 0.17392
0.42670 0.23196 0.17235
0.42746 0.07503 0.17471
0.42822 0.34311 0.17115
0.42898 0.15365 0.18133
0.42974 0.41192 0.18147
0.43050 0.03347 0.17959
0.43126 0.12738 0.18252
0.43202 -0.18954 0.18740
0.43278 0.32733 0.18438
0.43354 0.26488 0.18594
0.43430 0.23753 0.18972
0.43506 0.30784 0.19053
