# Supplementary material for: De novo design of proteins housing excitonically coupled chlorophyll special pairs
Source: Nat Chem Biol. 2024 Jun 3;20(7):906–15. doi: 10.1038/s41589-024-01626-0 (PMC11213709; doi:10.1038/s41589-024-01626-0)
Supplement: Supplementary file 5 — Raw SAXS data for SP1, SP2 and SP3 apo proteins. [file 41589_2024_1626_MOESM5_ESM.zip › SAXS_data_Fig2/SP2_193uM/Buffer1/SP2_193uM_snap_00007.sub.1.dat]

0.01026 36.08366 9.08951
0.01102 38.01484 5.11102
0.01178 33.39552 3.17077
0.01254 32.16335 2.72158
0.01330 33.15494 1.82483
0.01406 32.08708 1.76576
0.01482 33.24416 1.42710
0.01558 34.41220 1.36537
0.01634 32.76723 1.25140
0.01710 33.25578 1.17956
0.01786 32.63848 1.11623
0.01862 32.39168 1.03409
0.01938 32.58388 0.93965
0.02014 31.70175 0.87842
0.02090 31.52299 0.87579
0.02166 31.09556 0.81930
0.02242 31.22132 0.76318
0.02318 31.97759 0.74652
0.02395 31.62076 0.76254
0.02471 30.72919 0.71582
0.02547 29.98882 0.62904
0.02623 29.60824 0.61135
0.02699 31.28086 0.61329
0.02775 30.06602 0.59296
0.02851 29.91722 0.58339
0.02927 29.71124 0.54489
0.03003 28.98485 0.53363
0.03079 29.17428 0.53800
0.03155 29.08194 0.51672
0.03231 28.07839 0.52286
0.03307 28.70977 0.51265
0.03383 27.88633 0.49413
0.03459 27.60727 0.47953
0.03535 27.71159 0.46443
0.03611 27.57846 0.44900
0.03687 26.26411 0.45286
0.03763 26.76070 0.43613
0.03839 26.09348 0.44060
0.03915 26.42515 0.43425
0.03991 25.71112 0.42647
0.04067 25.61561 0.41604
0.04143 24.51720 0.40763
0.04219 24.81232 0.40182
0.04295 25.07402 0.38115
0.04371 23.96892 0.37800
0.04447 24.10501 0.37994
0.04523 23.59274 0.38481
0.04599 23.65954 0.38595
0.04675 22.93607 0.36748
0.04751 23.07216 0.35812
0.04827 22.45241 0.34943
0.04903 22.70796 0.33902
0.04979 21.67955 0.33404
0.05055 21.60118 0.33736
0.05131 20.92829 0.33600
0.05207 21.22603 0.33206
0.05283 20.87235 0.32700
0.05359 20.04247 0.32779
0.05435 19.95674 0.31570
0.05511 19.69634 0.31570
0.05587 19.50544 0.30375
0.05663 18.89498 0.30861
0.05739 18.72423 0.29322
0.05815 18.64514 0.29677
0.05891 17.93178 0.29154
0.05967 17.45465 0.29035
0.06043 17.42202 0.28964
0.06119 16.95836 0.29051
0.06195 16.51605 0.28121
0.06271 16.09871 0.28052
0.06347 16.01081 0.27480
0.06423 15.68328 0.26736
0.06499 15.46485 0.26378
0.06575 15.11183 0.26837
0.06651 14.65655 0.26040
0.06727 14.12026 0.26216
0.06803 14.30306 0.25779
0.06879 13.72610 0.25652
0.06955 13.41472 0.24817
0.07031 13.37405 0.24968
0.07107 12.73434 0.24703
0.07183 12.53772 0.24483
0.07259 12.40189 0.24046
0.07335 11.93103 0.23612
0.07412 11.81841 0.23498
0.07488 11.59356 0.23727
0.07564 11.36070 0.22552
0.07640 10.65555 0.22969
0.07716 10.23507 0.22445
0.07792 10.40564 0.21850
0.07868 9.97505 0.22202
0.07944 9.57919 0.21859
0.08020 9.70938 0.21881
0.08096 9.44852 0.21782
0.08172 8.79488 0.21216
0.08248 8.86035 0.20566
0.08324 8.52020 0.20680
0.08400 8.28453 0.21276
0.08476 7.78087 0.20840
0.08552 7.82168 0.20818
0.08628 7.50019 0.20921
0.08704 7.16487 0.20737
0.08780 6.93775 0.20838
0.08856 6.75077 0.20626
0.08932 6.51798 0.20973
0.09008 6.28684 0.20965
0.09084 6.01545 0.21271
0.09160 5.86766 0.20883
0.09236 5.89896 0.21313
0.09312 5.37959 0.21497
0.09388 5.34973 0.21107
0.09464 5.20069 0.21245
0.09540 4.83605 0.19989
0.09616 4.72101 0.20790
0.09692 4.60664 0.20379
0.09768 4.58022 0.19785
0.09844 4.23403 0.19856
0.09920 4.12026 0.20131
0.09996 4.10591 0.19180
0.10072 3.88258 0.19168
0.10148 3.62448 0.18846
0.10224 3.22938 0.18564
0.10300 3.27704 0.18141
0.10376 3.36324 0.18230
0.10452 2.82109 0.18088
0.10528 2.74691 0.17872
0.10604 2.69586 0.17429
0.10680 2.72591 0.17247
0.10756 2.54561 0.16911
0.10832 2.54278 0.16990
0.10908 2.31315 0.17031
0.10984 2.02454 0.17105
0.11060 2.33272 0.17108
0.11136 2.02865 0.16683
0.11212 1.96431 0.16333
0.11288 1.77307 0.16159
0.11364 1.89069 0.16125
0.11440 1.56778 0.15973
0.11516 1.35414 0.15803
0.11592 1.54224 0.15947
0.11668 1.46522 0.15496
0.11744 1.15848 0.15441
0.11820 1.14601 0.15168
0.11896 1.10151 0.15605
0.11972 1.11652 0.14970
0.12048 0.93901 0.14881
0.12124 0.95022 0.15187
0.12200 1.06689 0.14839
0.12276 0.71200 0.14653
0.12352 0.64942 0.14622
0.12428 0.77260 0.14554
0.12504 0.66644 0.14539
0.12580 0.58433 0.14272
0.12656 0.77181 0.14355
0.12732 0.57465 0.14153
0.12808 0.54593 0.14101
0.12884 0.37837 0.13929
0.12960 0.39584 0.13997
0.13036 0.46645 0.13684
0.13112 0.34325 0.13567
0.13188 0.28802 0.13397
0.13264 0.54812 0.13714
0.13340 0.31447 0.13666
0.13416 0.23453 0.13336
0.13492 0.37284 0.13383
0.13568 0.31421 0.13176
0.13644 0.09365 0.13188
0.13720 0.39329 0.12984
0.13796 0.15024 0.12978
0.13873 0.24517 0.12982
0.13949 0.19782 0.13006
0.14025 0.14466 0.12715
0.14101 0.15054 0.12879
0.14177 0.21682 0.12567
0.14253 0.16441 0.12669
0.14329 0.07676 0.12861
0.14405 0.24860 0.12796
0.14481 0.27792 0.12719
0.14557 0.05738 0.12653
0.14633 0.17063 0.12770
0.14709 0.23420 0.12511
0.14785 0.17763 0.12578
0.14861 0.30936 0.12598
0.14937 0.24982 0.12460
0.15013 0.12740 0.12657
0.15089 0.24739 0.12173
0.15165 0.00546 0.12282
0.15241 0.13786 0.12107
0.15317 0.08861 0.12080
0.15393 0.18699 0.12377
0.15469 0.37842 0.12098
0.15545 0.17372 0.12070
0.15621 0.28738 0.12119
0.15697 0.24006 0.11898
0.15773 0.21725 0.11918
0.15849 0.03290 0.12064
0.15925 0.30662 0.11939
0.16001 0.26314 0.11785
0.16077 0.30615 0.12024
0.16153 0.23063 0.11716
0.16229 0.29156 0.11791
0.16305 0.32730 0.11817
0.16381 0.29008 0.11742
0.16457 0.26441 0.11649
0.16533 0.21493 0.11645
0.16609 0.13258 0.11739
0.16685 0.49569 0.11716
0.16761 0.36840 0.11482
0.16837 0.48504 0.11676
0.16913 0.50719 0.11520
0.16989 0.41475 0.11433
0.17065 0.21058 0.11540
0.17141 0.29022 0.11362
0.17217 0.44802 0.11490
0.17293 0.46626 0.11514
0.17369 0.43339 0.11823
0.17445 0.33008 0.11754
0.17521 0.30844 0.11500
0.17597 0.51725 0.11750
0.17673 0.45260 0.11664
0.17749 0.42926 0.11902
0.17825 0.50297 0.11918
0.17901 0.50911 0.12090
0.17977 0.45339 0.12222
0.18053 0.43381 0.12321
0.18129 0.36156 0.12266
0.18205 0.25586 0.12244
0.18281 0.49792 0.12434
0.18357 0.58369 0.12315
0.18433 0.48632 0.12513
0.18509 0.51833 0.12345
0.18585 0.38718 0.12416
0.18661 0.43210 0.12677
0.18737 0.45808 0.12375
0.18813 0.60039 0.12628
0.18889 0.44947 0.12604
0.18965 0.57822 0.12865
0.19041 0.35134 0.12501
0.19117 0.53268 0.12830
0.19193 0.43241 0.12450
0.19269 0.44225 0.12909
0.19345 0.40913 0.12744
0.19421 0.29678 0.12885
0.19497 0.55682 0.12917
0.19573 0.52796 0.12867
0.19649 0.40857 0.12889
0.19725 0.41468 0.12883
0.19801 0.33419 0.12879
0.19877 0.41324 0.12903
0.19953 0.40907 0.12840
0.20029 0.37679 0.12962
0.20105 0.44857 0.12861
0.20181 0.29526 0.12907
0.20257 0.26926 0.13063
0.20333 0.59466 0.12932
0.20409 0.24841 0.12867
0.20485 0.44912 0.12810
0.20561 0.33571 0.13011
0.20637 0.36341 0.12849
0.20713 0.26602 0.13049
0.20789 0.43019 0.13015
0.20865 0.45000 0.12956
0.20941 0.43151 0.12786
0.21017 0.39525 0.12917
0.21093 0.26335 0.13041
0.21169 0.42299 0.13033
0.21245 0.38566 0.12812
0.21321 0.26876 0.12972
0.21397 0.33359 0.12948
0.21473 0.30844 0.12764
0.21549 0.45837 0.12810
0.21625 0.24611 0.13025
0.21701 0.40259 0.12929
0.21777 0.41075 0.12831
0.21853 0.35622 0.12960
0.21929 0.31501 0.12675
0.22005 0.55509 0.12790
0.22081 0.37291 0.12606
0.22157 0.31253 0.12604
0.22233 0.30759 0.12780
0.22309 0.26570 0.12539
0.22385 0.21939 0.12460
0.22461 0.29679 0.12485
0.22537 0.29296 0.12339
0.22613 0.22212 0.12380
0.22689 0.18726 0.12375
0.22765 0.20656 0.12254
0.22841 0.23157 0.12426
0.22917 0.25394 0.12143
0.22993 0.15517 0.12044
0.23069 0.33202 0.12088
0.23145 0.27548 0.11825
0.23221 0.30715 0.12113
0.23297 0.18315 0.12119
0.23373 0.07675 0.11842
0.23449 0.22623 0.11908
0.23525 0.20231 0.11791
0.23601 0.16016 0.11839
0.23677 0.13483 0.11773
0.23753 0.24700 0.11825
0.23829 0.10813 0.11653
0.23905 0.17777 0.11599
0.23981 0.14136 0.11647
0.24057 0.04312 0.11389
0.24133 0.18383 0.11459
0.24209 0.27805 0.11471
0.24285 0.16271 0.11380
0.24361 0.22488 0.11581
0.24437 0.10831 0.11200
0.24513 0.15672 0.11128
0.24589 0.13166 0.11431
0.24665 0.21044 0.11295
0.24741 0.31907 0.11257
0.24817 0.15377 0.11318
0.24893 0.11726 0.11322
0.24969 0.18941 0.11002
0.25045 0.17345 0.11142
0.25121 0.14253 0.11205
0.25197 -0.01533 0.10838
0.25273 0.20204 0.11184
0.25349 0.03569 0.11037
0.25425 0.07447 0.10778
0.25501 0.11716 0.10798
0.25577 0.02681 0.10683
0.25653 0.07951 0.10612
0.25729 0.20756 0.10673
0.25805 0.05983 0.10764
0.25881 0.14498 0.10671
0.25957 0.20252 0.10478
0.26033 0.22873 0.10594
0.26109 0.23638 0.10630
0.26185 0.01881 0.10563
0.26261 0.13845 0.10535
0.26337 0.14162 0.10327
0.26413 0.07900 0.10371
0.26489 0.11611 0.10329
0.26565 0.08518 0.10464
0.26641 -0.02170 0.10363
0.26717 0.09739 0.10339
0.26793 0.10681 0.10323
0.26869 0.20904 0.10300
0.26945 0.07066 0.10375
0.27021 0.14329 0.10296
0.27097 0.18514 0.10325
0.27172 0.07034 0.10321
0.27248 0.06797 0.10127
0.27324 0.20706 0.10260
0.27400 0.19234 0.10084
0.27476 0.16899 0.10175
0.27552 0.07696 0.10173
0.27628 0.14123 0.10177
0.27704 0.15145 0.10236
0.27780 0.06125 0.10017
0.27856 0.09792 0.10021
0.27932 0.13882 0.09981
0.28008 -0.00172 0.09995
0.28084 0.02372 0.09894
0.28160 0.01076 0.09852
0.28236 0.11811 0.09858
0.28312 0.14631 0.10027
0.28388 0.25180 0.09803
0.28464 0.12484 0.09898
0.28540 0.18772 0.09853
0.28616 0.06273 0.09900
0.28692 0.10602 0.09866
0.28768 0.05397 0.09811
0.28844 0.08546 0.09955
0.28920 0.24043 0.09961
0.28996 0.14242 0.10007
0.29072 0.19154 0.09963
0.29148 0.31645 0.09880
0.29224 0.13071 0.09797
0.29300 0.23005 0.10038
0.29376 0.11167 0.09851
0.29452 0.09809 0.10046
0.29528 0.17017 0.09948
0.29604 0.13486 0.10092
0.29680 0.02053 0.09841
0.29756 0.20721 0.10070
0.29832 0.08790 0.09944
0.29908 0.09730 0.09979
0.29984 0.21238 0.09946
0.30060 0.17237 0.09835
0.30136 0.16997 0.09736
0.30212 0.05478 0.09983
0.30288 0.28212 0.09989
0.30364 0.07329 0.09989
0.30440 0.19743 0.09853
0.30516 0.18322 0.09825
0.30592 0.20527 0.09787
0.30668 0.12899 0.09732
0.30744 0.14873 0.09987
0.30820 0.04644 0.09910
0.30896 0.05240 0.09896
0.30972 0.06667 0.09971
0.31048 0.13588 0.10007
0.31124 0.01452 0.10110
0.31200 0.07354 0.10116
0.31276 0.05232 0.10149
0.31352 0.22522 0.09934
0.31428 0.14917 0.10116
0.31504 0.08737 0.10137
0.31580 0.02449 0.10161
0.31656 0.27317 0.10240
0.31732 0.08032 0.10620
0.31808 0.17539 0.10422
0.31883 0.18485 0.10355
0.31959 0.21550 0.10394
0.32035 0.11133 0.10493
0.32111 0.22052 0.10444
0.32187 0.15249 0.10408
0.32263 0.10604 0.10594
0.32339 0.13517 0.10561
0.32415 0.28594 0.10695
0.32491 0.02594 0.10474
0.32567 0.18281 0.10644
0.32643 0.25146 0.10654
0.32719 0.07334 0.10656
0.32795 0.23084 0.10638
0.32871 0.24295 0.10630
0.32947 0.15073 0.10665
0.33023 0.15159 0.10662
0.33099 0.25383 0.10650
0.33175 0.08519 0.10883
0.33251 0.12096 0.10836
0.33327 0.19084 0.10889
0.33403 0.00025 0.10711
0.33479 0.32458 0.10761
0.33555 0.03902 0.10832
0.33631 0.05198 0.10935
0.33707 0.15706 0.10766
0.33783 0.03840 0.10861
0.33859 0.05808 0.10847
0.33935 0.11395 0.10804
0.34011 -0.04570 0.10717
0.34087 0.18172 0.10889
0.34163 0.11490 0.10915
0.34239 0.18933 0.10982
0.34315 0.19309 0.11069
0.34391 0.15786 0.11008
0.34467 0.06515 0.10946
0.34543 0.21495 0.11107
0.34619 0.06301 0.10905
0.34695 0.09869 0.11182
0.34771 0.08596 0.10948
0.34847 0.16437 0.11041
0.34922 0.19136 0.10996
0.34998 0.11621 0.10964
0.35074 0.07018 0.11095
0.35150 0.08631 0.10836
0.35226 0.10379 0.10721
0.35302 0.09247 0.10571
0.35378 -0.00937 0.10414
0.35454 0.18700 0.10398
0.35530 0.22493 0.10602
0.35606 0.10736 0.10511
0.35682 0.16414 0.10693
0.35758 0.06201 0.10634
0.35834 0.18389 0.10703
0.35910 0.20950 0.10547
0.35986 0.10990 0.10658
0.36062 0.02948 0.10580
0.36138 0.12176 0.10569
0.36214 -0.02080 0.10636
0.36290 0.02533 0.10567
0.36366 0.11080 0.10539
0.36442 0.10199 0.10715
0.36518 0.19899 0.10697
0.36594 0.10690 0.10853
0.36670 0.03322 0.10754
0.36746 0.02528 0.10893
0.36822 0.02031 0.10996
0.36898 -0.08207 0.10974
0.36974 0.05287 0.11093
0.37050 0.25443 0.10935
0.37126 0.19647 0.11033
0.37202 0.13296 0.11346
0.37277 0.09036 0.11113
0.37353 0.16435 0.11340
0.37429 0.09035 0.11431
0.37505 0.18329 0.11502
0.37581 -0.05676 0.11512
0.37657 0.12437 0.11575
0.37733 0.06382 0.11649
0.37809 -0.11639 0.11641
0.37885 0.02648 0.11914
0.37961 0.09119 0.11955
0.38037 -0.01654 0.11783
0.38113 0.10270 0.12147
0.38189 0.10938 0.12167
0.38265 0.00765 0.12129
0.38341 0.07859 0.12187
0.38417 0.10329 0.12252
0.38493 0.16143 0.12373
0.38569 0.02437 0.12517
0.38645 0.14966 0.12363
0.38721 0.19671 0.12669
0.38797 0.11391 0.13009
0.38873 0.17421 0.13120
0.38949 0.00715 0.15608
0.39025 0.10403 0.13004
0.39101 0.06484 0.13225
0.39177 0.14611 0.13132
0.39252 0.18472 0.13460
0.39328 -0.02850 0.13488
0.39404 0.05441 0.13496
0.39480 0.05869 0.13518
0.39556 0.08961 0.13733
0.39632 0.25405 0.13890
0.39708 -0.13461 0.13769
0.39784 0.21994 0.13975
0.39860 -0.01727 0.14064
0.39936 0.10535 0.14060
0.40012 0.06511 0.14127
0.40088 0.27931 0.14262
0.40164 0.23023 0.14275
0.40240 0.25256 0.14705
0.40316 0.21182 0.14315
0.40392 0.09446 0.15031
0.40468 0.05859 0.28280
0.40544 0.08633 0.14821
0.40620 -0.04404 0.14807
0.40696 0.12744 0.14966
0.40772 0.19468 0.14986
0.40848 0.24241 0.14685
0.40924 0.45354 0.14586
0.40999 -0.08875 0.15209
0.41075 0.12597 0.15253
0.41151 -0.16075 0.15527
0.41227 0.15265 0.15183
0.41303 0.37847 0.15488
0.41379 -0.12446 0.15328
0.41455 0.10512 0.15575
0.41531 0.01657 0.15425
0.41607 0.36976 0.15466
0.41683 0.20512 0.15415
0.41759 0.23146 0.15836
0.41835 0.11526 0.15880
0.41911 -0.02966 0.15803
0.41987 0.14612 0.16091
0.42063 -0.06282 0.16414
0.42139 0.18015 0.16277
0.42215 0.00979 0.16461
0.42291 0.11019 0.16950
0.42367 0.12422 0.16661
0.42443 0.12357 0.16981
0.42519 0.18781 0.16265
0.42594 0.26432 0.16934
0.42670 0.16583 0.17312
0.42746 0.17843 0.17332
0.42822 0.02785 0.17905
0.42898 0.18518 0.18168
0.42974 -0.02189 0.18121
0.43050 0.18745 0.17769
0.43126 0.06601 0.18216
0.43202 0.19896 0.18463
0.43278 -0.20797 0.18572
0.43354 0.07610 0.19092
0.43430 -0.11429 0.19052
0.43506 0.18306 0.19116
