# Supplementary material for: De novo design of proteins housing excitonically coupled chlorophyll special pairs
Source: Nat Chem Biol. 2024 Jun 3;20(7):906–15. doi: 10.1038/s41589-024-01626-0 (PMC11213709; doi:10.1038/s41589-024-01626-0)
Supplement: Supplementary file 5 — Raw SAXS data for SP1, SP2 and SP3 apo proteins. [file 41589_2024_1626_MOESM5_ESM.zip › SAXS_data_Fig2/SP2_193uM/Buffer1/SP2_193uM_snap_00015.sub.1.dat]

0.01026 31.47016 7.98324
0.01102 34.24453 4.40879
0.01178 34.35673 3.31173
0.01254 31.58828 2.59529
0.01330 33.82597 1.98406
0.01406 33.68965 1.68645
0.01482 31.90049 1.54194
0.01558 32.34185 1.44140
0.01634 32.54374 1.31855
0.01710 31.80988 1.12987
0.01786 31.73386 1.06863
0.01862 32.10964 1.01968
0.01938 30.77404 0.95342
0.02014 30.82399 0.96397
0.02090 32.12180 0.86652
0.02166 32.27378 0.79717
0.02242 30.01980 0.77444
0.02318 30.75706 0.71425
0.02395 31.65833 0.69713
0.02471 30.73789 0.69724
0.02547 30.57493 0.64692
0.02623 29.32041 0.63514
0.02699 30.29190 0.61177
0.02775 29.26631 0.60683
0.02851 29.45893 0.56655
0.02927 28.86970 0.56968
0.03003 29.23196 0.54497
0.03079 28.76910 0.54625
0.03155 28.18696 0.51082
0.03231 28.17280 0.51124
0.03307 28.36535 0.49312
0.03383 27.92489 0.49236
0.03459 27.22666 0.48421
0.03535 27.55293 0.47511
0.03611 27.25798 0.46089
0.03687 26.90791 0.45945
0.03763 26.04552 0.43502
0.03839 26.62800 0.42711
0.03915 26.06904 0.43051
0.03991 25.35088 0.42549
0.04067 25.01633 0.41675
0.04143 25.13481 0.40203
0.04219 24.45603 0.40813
0.04295 24.39397 0.39086
0.04371 24.30822 0.38618
0.04447 23.72266 0.38420
0.04523 23.59931 0.37872
0.04599 23.26296 0.37761
0.04675 23.16450 0.36153
0.04751 22.77262 0.35441
0.04827 22.27249 0.35390
0.04903 21.63485 0.34144
0.04979 21.73146 0.35284
0.05055 21.22421 0.33760
0.05131 20.96303 0.33163
0.05207 20.89712 0.32356
0.05283 20.18271 0.32202
0.05359 19.92366 0.32548
0.05435 19.67843 0.31407
0.05511 19.55878 0.30970
0.05587 18.97341 0.30521
0.05663 18.76695 0.30456
0.05739 19.02247 0.29507
0.05815 17.92437 0.28996
0.05891 17.80268 0.29449
0.05967 17.50674 0.28478
0.06043 17.11038 0.29035
0.06119 16.87682 0.28707
0.06195 16.39646 0.28300
0.06271 15.99952 0.27904
0.06347 15.49735 0.27594
0.06423 15.46044 0.27086
0.06499 15.37500 0.26993
0.06575 14.48237 0.26466
0.06651 14.36370 0.26362
0.06727 14.57650 0.26122
0.06803 13.98393 0.25574
0.06879 13.55827 0.25618
0.06955 13.15403 0.25377
0.07031 13.07818 0.25035
0.07107 12.90398 0.24673
0.07183 12.64043 0.24228
0.07259 12.47818 0.24218
0.07335 11.89815 0.23401
0.07412 11.52478 0.23177
0.07488 11.43283 0.22635
0.07564 10.99737 0.23230
0.07640 10.47524 0.22135
0.07716 10.33378 0.22720
0.07792 10.14705 0.23027
0.07868 10.11173 0.22024
0.07944 9.62121 0.22262
0.08020 9.23558 0.21886
0.08096 9.14370 0.21838
0.08172 8.76157 0.21156
0.08248 8.48221 0.20598
0.08324 8.60780 0.20677
0.08400 8.10354 0.20958
0.08476 7.87755 0.21061
0.08552 7.84443 0.21431
0.08628 7.66069 0.21053
0.08704 7.16365 0.21059
0.08780 6.57955 0.20796
0.08856 6.37096 0.20689
0.08932 6.42452 0.21369
0.09008 6.05780 0.21444
0.09084 6.16045 0.21187
0.09160 5.85304 0.20926
0.09236 5.49252 0.21507
0.09312 5.30677 0.20796
0.09388 5.31958 0.20895
0.09464 5.13255 0.21468
0.09540 5.11904 0.20529
0.09616 4.53820 0.20115
0.09692 4.48655 0.20881
0.09768 4.28988 0.19846
0.09844 4.18998 0.19775
0.09920 4.00933 0.19459
0.09996 4.15710 0.19117
0.10072 3.80282 0.19338
0.10148 3.59674 0.18537
0.10224 3.26608 0.18217
0.10300 3.14505 0.18003
0.10376 3.17236 0.18064
0.10452 3.10345 0.17886
0.10528 2.93748 0.17548
0.10604 2.77059 0.17530
0.10680 2.67210 0.17380
0.10756 2.28873 0.17066
0.10832 2.44555 0.16838
0.10908 2.13486 0.17236
0.10984 2.14458 0.16969
0.11060 2.16767 0.16658
0.11136 1.97109 0.16636
0.11212 1.86353 0.16071
0.11288 1.85216 0.16192
0.11364 1.68330 0.16100
0.11440 1.58803 0.15798
0.11516 1.32364 0.15717
0.11592 1.49324 0.15628
0.11668 1.27755 0.15756
0.11744 1.31480 0.15167
0.11820 1.22950 0.15205
0.11896 1.00559 0.15179
0.11972 1.12795 0.15367
0.12048 0.87973 0.14999
0.12124 0.85123 0.15327
0.12200 1.00658 0.14934
0.12276 0.69635 0.14722
0.12352 0.86917 0.14860
0.12428 0.75788 0.14596
0.12504 0.93697 0.14562
0.12580 0.63130 0.14338
0.12656 0.60717 0.14180
0.12732 0.38193 0.14061
0.12808 0.49508 0.14311
0.12884 0.43240 0.14119
0.12960 0.40747 0.13777
0.13036 0.38608 0.13834
0.13112 0.41646 0.13595
0.13188 0.24893 0.13565
0.13264 0.46812 0.13415
0.13340 0.15766 0.13553
0.13416 0.19730 0.13609
0.13492 0.29061 0.13369
0.13568 0.09677 0.13213
0.13644 0.39775 0.13087
0.13720 0.40459 0.13201
0.13796 0.12733 0.13122
0.13873 0.06948 0.13051
0.13949 0.14199 0.13104
0.14025 0.12034 0.12891
0.14101 0.17005 0.12928
0.14177 0.13724 0.12772
0.14253 0.21649 0.12580
0.14329 0.10605 0.12788
0.14405 0.12179 0.12669
0.14481 0.24732 0.12881
0.14557 0.23449 0.12806
0.14633 0.07398 0.12594
0.14709 0.24102 0.12628
0.14785 0.11270 0.12456
0.14861 0.18493 0.12466
0.14937 0.06031 0.12563
0.15013 0.18306 0.12349
0.15089 0.26164 0.12483
0.15165 -0.00983 0.12276
0.15241 0.00413 0.12369
0.15317 0.08215 0.12331
0.15393 0.15751 0.12187
0.15469 0.22330 0.12224
0.15545 0.20291 0.12135
0.15621 0.10654 0.12007
0.15697 0.06654 0.11896
0.15773 0.08123 0.12266
0.15849 0.28075 0.12124
0.15925 0.25930 0.12062
0.16001 0.17622 0.11971
0.16077 0.11527 0.11995
0.16153 0.32790 0.11908
0.16229 0.27695 0.11801
0.16305 0.34336 0.11687
0.16381 0.18822 0.11627
0.16457 0.29620 0.11728
0.16533 0.25892 0.11797
0.16609 0.45370 0.11677
0.16685 0.38772 0.11665
0.16761 0.33889 0.11612
0.16837 0.18861 0.11457
0.16913 0.39487 0.11505
0.16989 0.21014 0.11619
0.17065 0.29611 0.11364
0.17141 0.37418 0.11275
0.17217 0.40516 0.11497
0.17293 0.39954 0.11366
0.17369 0.38201 0.11793
0.17445 0.51149 0.11690
0.17521 0.36581 0.11807
0.17597 0.36739 0.11730
0.17673 0.29572 0.11509
0.17749 0.49028 0.11736
0.17825 0.50347 0.11908
0.17901 0.41760 0.11944
0.17977 0.51639 0.12157
0.18053 0.39390 0.12266
0.18129 0.41908 0.12509
0.18205 0.43912 0.12418
0.18281 0.31196 0.12201
0.18357 0.37534 0.12638
0.18433 0.44438 0.12523
0.18509 0.56029 0.12236
0.18585 0.31094 0.12481
0.18661 0.23698 0.12450
0.18737 0.38079 0.12381
0.18813 0.47710 0.12517
0.18889 0.49637 0.12351
0.18965 0.36703 0.12849
0.19041 0.59340 0.12497
0.19117 0.52028 0.12936
0.19193 0.39952 0.12940
0.19269 0.39356 0.12472
0.19345 0.47826 0.12567
0.19421 0.56006 0.12847
0.19497 0.59428 0.12697
0.19573 0.49568 0.12665
0.19649 0.38829 0.12810
0.19725 0.34309 0.12812
0.19801 0.43749 0.12873
0.19877 0.38549 0.12885
0.19953 0.68649 0.12756
0.20029 0.34213 0.12818
0.20105 0.29900 0.12859
0.20181 0.36582 0.13045
0.20257 0.43075 0.12824
0.20333 0.43131 0.12849
0.20409 0.41152 0.12812
0.20485 0.49987 0.12984
0.20561 0.36797 0.12942
0.20637 0.38991 0.13108
0.20713 0.46284 0.12853
0.20789 0.39343 0.12911
0.20865 0.40303 0.13231
0.20941 0.42774 0.12998
0.21017 0.53456 0.13031
0.21093 0.44842 0.12903
0.21169 0.47132 0.12978
0.21245 0.37541 0.12661
0.21321 0.55396 0.12923
0.21397 0.25752 0.12946
0.21473 0.51446 0.12927
0.21549 0.33269 0.12790
0.21625 0.46413 0.12976
0.21701 0.21166 0.12822
0.21777 0.27213 0.12808
0.21853 0.47636 0.12869
0.21929 0.37678 0.12909
0.22005 0.48220 0.12834
0.22081 0.32464 0.12788
0.22157 0.27712 0.12891
0.22233 0.25700 0.12851
0.22309 0.16230 0.12592
0.22385 0.12084 0.12547
0.22461 0.39179 0.12527
0.22537 0.29479 0.12594
0.22613 0.31743 0.12345
0.22689 0.33628 0.12381
0.22765 0.28277 0.12307
0.22841 0.33510 0.12078
0.22917 0.26446 0.12137
0.22993 0.19339 0.11967
0.23069 0.25589 0.12266
0.23145 0.32488 0.12157
0.23221 0.42847 0.12048
0.23297 0.16931 0.11817
0.23373 0.05077 0.11839
0.23449 0.34076 0.11861
0.23525 0.27084 0.11882
0.23601 0.31908 0.11732
0.23677 0.06317 0.11708
0.23753 0.07719 0.11679
0.23829 0.25195 0.11728
0.23905 0.19708 0.11653
0.23981 0.20199 0.11685
0.24057 0.23701 0.11424
0.24133 0.19621 0.11497
0.24209 0.14265 0.11447
0.24285 0.16326 0.11532
0.24361 0.14361 0.11408
0.24437 0.08282 0.11339
0.24513 0.05545 0.11186
0.24589 0.13565 0.11131
0.24665 0.05773 0.11265
0.24741 0.36548 0.11321
0.24817 0.15670 0.11159
0.24893 0.15173 0.11206
0.24969 0.19349 0.11123
0.25045 0.30488 0.10979
0.25121 0.10557 0.10965
0.25197 0.24237 0.10945
0.25273 0.23224 0.11026
0.25349 0.16590 0.10994
0.25425 0.08252 0.10965
0.25501 0.14924 0.10848
0.25577 0.14430 0.10726
0.25653 0.27841 0.10791
0.25729 0.03074 0.10842
0.25805 0.15523 0.10872
0.25881 0.14372 0.10646
0.25957 0.08666 0.10643
0.26033 0.19021 0.10538
0.26109 0.06001 0.10379
0.26185 0.06080 0.10514
0.26261 0.21505 0.10625
0.26337 0.18094 0.10457
0.26413 0.12261 0.10374
0.26489 0.13067 0.10502
0.26565 0.10114 0.10338
0.26641 0.03463 0.10176
0.26717 0.03986 0.10352
0.26793 0.20069 0.10368
0.26869 0.13605 0.10383
0.26945 0.03480 0.10395
0.27021 0.17606 0.10370
0.27097 0.08199 0.10239
0.27172 0.09322 0.10221
0.27248 0.09173 0.10294
0.27324 0.04721 0.10283
0.27400 0.12094 0.10281
0.27476 0.17516 0.10275
0.27552 0.16593 0.10120
0.27628 0.11679 0.10077
0.27704 0.09945 0.10148
0.27780 0.01746 0.09964
0.27856 0.08044 0.10027
0.27932 0.05316 0.09940
0.28008 0.00327 0.09812
0.28084 0.11224 0.09899
0.28160 0.17403 0.09776
0.28236 0.10780 0.09931
0.28312 0.12579 0.09901
0.28388 0.11450 0.09929
0.28464 0.20287 0.09767
0.28540 0.23969 0.09917
0.28616 0.19080 0.09986
0.28692 -0.04563 0.09877
0.28768 0.03627 0.09816
0.28844 0.09844 0.09952
0.28920 0.01883 0.09802
0.28996 0.01806 0.09725
0.29072 0.10338 0.09832
0.29148 0.06931 0.09881
0.29224 0.05583 0.09986
0.29300 0.03803 0.09980
0.29376 0.22168 0.09889
0.29452 0.11906 0.10138
0.29528 -0.01763 0.10130
0.29604 0.18051 0.10069
0.29680 0.09859 0.09964
0.29756 0.08172 0.09978
0.29832 0.04365 0.10077
0.29908 0.05295 0.10089
0.29984 0.08534 0.09978
0.30060 0.25343 0.09871
0.30136 0.12342 0.10053
0.30212 0.20864 0.09794
0.30288 0.10201 0.09818
0.30364 0.19657 0.09848
0.30440 0.17977 0.09784
0.30516 0.11575 0.09648
0.30592 0.10867 0.09887
0.30668 0.30133 0.10018
0.30744 0.14097 0.09895
0.30820 0.12276 0.10063
0.30896 0.22499 0.10010
0.30972 -0.00317 0.09939
0.31048 0.15915 0.09998
0.31124 0.10225 0.10110
0.31200 0.12981 0.09976
0.31276 0.29592 0.10194
0.31352 0.05936 0.09921
0.31428 0.18681 0.10022
0.31504 -0.00041 0.10233
0.31580 0.11421 0.10201
0.31656 0.25110 0.10338
0.31732 0.12039 0.10542
0.31808 0.20999 0.10425
0.31883 0.18631 0.10514
0.31959 0.04943 0.10476
0.32035 0.24484 0.10445
0.32111 0.12705 0.10561
0.32187 0.08886 0.10534
0.32263 0.09762 0.10429
0.32339 0.10979 0.10538
0.32415 0.27136 0.10471
0.32491 0.18317 0.10607
0.32567 0.08659 0.10561
0.32643 0.14733 0.10480
0.32719 0.22714 0.10605
0.32795 0.13546 0.10633
0.32871 0.08433 0.10619
0.32947 0.07474 0.10751
0.33023 0.09458 0.10631
0.33099 0.01847 0.10640
0.33175 0.12498 0.10801
0.33251 0.03838 0.10741
0.33327 0.23379 0.10722
0.33403 0.07097 0.10702
0.33479 0.06209 0.10686
0.33555 0.25297 0.10751
0.33631 0.28708 0.10824
0.33707 0.19304 0.10731
0.33783 0.24792 0.10866
0.33859 0.22192 0.10813
0.33935 0.10081 0.10868
0.34011 0.11668 0.10716
0.34087 0.06618 0.10913
0.34163 0.22489 0.10929
0.34239 0.15787 0.11010
0.34315 0.21982 0.10992
0.34391 0.10415 0.10878
0.34467 0.04772 0.11085
0.34543 0.12468 0.10882
0.34619 0.09644 0.10955
0.34695 0.13169 0.10809
0.34771 0.04928 0.10927
0.34847 0.19954 0.10994
0.34922 0.01444 0.11113
0.34998 0.11236 0.11064
0.35074 0.09696 0.10874
0.35150 0.05933 0.10765
0.35226 0.03781 0.10550
0.35302 0.00768 0.10484
0.35378 0.11371 0.10362
0.35454 0.10366 0.10395
0.35530 0.18431 0.10423
0.35606 0.23957 0.10720
0.35682 0.17373 0.10680
0.35758 -0.00370 0.10633
0.35834 0.12259 0.10710
0.35910 0.02846 0.10805
0.35986 0.18805 0.10714
0.36062 0.01803 0.10569
0.36138 0.06760 0.10569
0.36214 0.17126 0.10650
0.36290 0.16529 0.10597
0.36366 0.08457 0.10587
0.36442 0.06151 0.10789
0.36518 0.22473 0.10747
0.36594 -0.00279 0.10781
0.36670 0.04227 0.10949
0.36746 -0.00240 0.10852
0.36822 0.07829 0.10799
0.36898 0.08832 0.10983
0.36974 0.04113 0.10979
0.37050 0.22628 0.11091
0.37126 0.02296 0.11157
0.37202 0.11496 0.11337
0.37277 0.05634 0.11354
0.37353 0.09184 0.11127
0.37429 0.10173 0.11380
0.37505 0.13045 0.11558
0.37581 0.09478 0.11675
0.37657 0.06032 0.11493
0.37733 0.05760 0.11803
0.37809 0.17751 0.11580
0.37885 0.14038 0.11811
0.37961 0.04598 0.11679
0.38037 0.16410 0.12033
0.38113 0.11814 0.12056
0.38189 -0.01434 0.12031
0.38265 0.01923 0.12339
0.38341 0.14610 0.12228
0.38417 0.06608 0.12379
0.38493 0.09767 0.12468
0.38569 -0.06761 0.12606
0.38645 -0.04407 0.12853
0.38721 0.06069 0.12905
0.38797 -0.00969 0.12843
0.38873 0.05511 0.12638
0.38949 0.09641 0.13322
0.39025 0.20656 0.13271
0.39101 0.17040 0.13108
0.39177 0.07422 0.13322
0.39252 0.05048 0.13524
0.39328 -0.06507 0.13294
0.39404 0.22465 0.13551
0.39480 0.31564 0.13530
0.39556 0.10303 0.13510
0.39632 -0.04038 0.13624
0.39708 0.00641 0.14038
0.39784 0.04382 0.14117
0.39860 0.22627 0.14168
0.39936 -0.03785 0.13656
0.40012 -0.08756 0.14148
0.40088 0.16985 0.14249
0.40164 0.19374 0.14220
0.40240 0.08830 0.14491
0.40316 -0.01358 0.14540
0.40392 0.21986 0.14607
0.40468 0.06623 0.38588
0.40544 0.12817 0.14809
0.40620 0.03224 0.14882
0.40696 0.19948 0.15003
0.40772 -0.07978 0.14835
0.40848 0.08243 0.15021
0.40924 -0.03339 0.15137
0.40999 0.06703 0.15234
0.41075 0.19309 0.15236
0.41151 0.16674 0.15416
0.41227 0.16228 0.15313
0.41303 0.15639 0.15677
0.41379 0.18325 0.16043
0.41455 0.33737 0.15681
0.41531 0.06645 0.15444
0.41607 0.22871 0.15768
0.41683 0.21203 0.15845
0.41759 0.03681 0.16005
0.41835 0.03924 0.16213
0.41911 0.13439 0.15904
0.41987 -0.02474 0.15823
0.42063 0.25192 0.15889
0.42139 0.20360 0.16003
0.42215 0.28352 0.16729
0.42291 0.31741 0.16531
0.42367 0.04281 0.16383
0.42443 0.10964 0.16830
0.42519 0.22092 0.16490
0.42594 0.30837 0.16992
0.42670 0.21100 0.17204
0.42746 0.00870 0.17631
0.42822 -0.06810 0.17431
0.42898 0.17384 0.18006
0.42974 0.14935 0.17579
0.43050 0.12979 0.18165
0.43126 0.27019 0.18192
0.43202 0.08515 0.18975
0.43278 0.24139 0.18507
0.43354 0.16813 0.19175
0.43430 0.23463 0.19648
0.43506 0.24800 0.19381
