# Supplementary material for: De novo design of proteins housing excitonically coupled chlorophyll special pairs
Source: Nat Chem Biol. 2024 Jun 3;20(7):906–15. doi: 10.1038/s41589-024-01626-0 (PMC11213709; doi:10.1038/s41589-024-01626-0)
Supplement: Supplementary file 5 — Raw SAXS data for SP1, SP2 and SP3 apo proteins. [file 41589_2024_1626_MOESM5_ESM.zip › SAXS_data_Fig2/SP2_193uM/Buffer1/SP2_193uM_snap_00014.sub.1.dat]

0.01026 31.54522 8.56263
0.01102 38.55366 4.59641
0.01178 32.12924 3.37121
0.01254 35.26206 2.63034
0.01330 30.76301 2.11872
0.01406 33.15751 1.76001
0.01482 30.31830 1.62770
0.01558 33.21764 1.29714
0.01634 31.55615 1.19835
0.01710 32.67177 1.19614
0.01786 31.09256 1.10312
0.01862 30.73797 0.95071
0.01938 30.15531 0.93928
0.02014 31.22342 0.93623
0.02090 32.07263 0.84635
0.02166 31.63677 0.80755
0.02242 31.50829 0.73526
0.02318 31.10931 0.71622
0.02395 30.08506 0.72323
0.02471 29.89256 0.68109
0.02547 30.04114 0.65376
0.02623 29.81292 0.63532
0.02699 29.84105 0.60338
0.02775 29.68598 0.58606
0.02851 29.50207 0.57933
0.02927 28.90533 0.55714
0.03003 27.71116 0.54331
0.03079 28.73923 0.53983
0.03155 27.97037 0.53614
0.03231 28.64500 0.51699
0.03307 27.81709 0.49350
0.03383 27.77172 0.47166
0.03459 26.92723 0.45608
0.03535 27.27973 0.46509
0.03611 26.99636 0.46985
0.03687 27.18737 0.46369
0.03763 26.36539 0.45256
0.03839 25.62694 0.43312
0.03915 25.70325 0.43999
0.03991 24.59750 0.41236
0.04067 25.35699 0.40665
0.04143 24.95409 0.40762
0.04219 24.75086 0.39047
0.04295 24.33185 0.38678
0.04371 23.71660 0.37845
0.04447 23.76320 0.38786
0.04523 23.85839 0.37529
0.04599 23.10530 0.36397
0.04675 22.79524 0.35534
0.04751 22.73239 0.34546
0.04827 22.20592 0.35545
0.04903 21.97420 0.35476
0.04979 21.22412 0.33799
0.05055 21.14011 0.34265
0.05131 21.34864 0.33430
0.05207 20.63597 0.32145
0.05283 20.23788 0.32119
0.05359 20.06124 0.31691
0.05435 19.91991 0.31308
0.05511 19.20582 0.30604
0.05587 18.58047 0.30985
0.05663 18.68475 0.31079
0.05739 18.67233 0.29776
0.05815 17.59623 0.29385
0.05891 17.77287 0.29278
0.05967 17.43504 0.28810
0.06043 16.58063 0.29634
0.06119 16.90371 0.28144
0.06195 16.40048 0.27865
0.06271 15.92186 0.27746
0.06347 15.76663 0.27409
0.06423 15.15784 0.27811
0.06499 15.09779 0.27681
0.06575 14.85712 0.26304
0.06651 14.48032 0.26328
0.06727 13.90837 0.26072
0.06803 14.10745 0.25630
0.06879 13.58290 0.25410
0.06955 12.99730 0.24812
0.07031 13.06017 0.24915
0.07107 12.91240 0.24288
0.07183 12.65724 0.24555
0.07259 12.00604 0.23899
0.07335 11.93396 0.23636
0.07412 11.38446 0.22913
0.07488 11.08142 0.23050
0.07564 10.97767 0.22609
0.07640 10.24642 0.23079
0.07716 10.49491 0.22476
0.07792 10.21205 0.21760
0.07868 9.99858 0.22104
0.07944 9.27007 0.21992
0.08020 9.45907 0.21426
0.08096 8.76137 0.21679
0.08172 8.90784 0.21374
0.08248 8.49871 0.20704
0.08324 8.55286 0.20829
0.08400 7.94269 0.21123
0.08476 7.85041 0.21089
0.08552 7.42691 0.21048
0.08628 7.43304 0.20500
0.08704 7.04613 0.20759
0.08780 7.07671 0.20868
0.08856 6.55133 0.20773
0.08932 6.20641 0.20737
0.09008 6.35267 0.20955
0.09084 5.84082 0.21568
0.09160 5.66298 0.21348
0.09236 5.81618 0.21427
0.09312 5.10184 0.21587
0.09388 4.94646 0.21057
0.09464 5.27775 0.21097
0.09540 4.98351 0.20798
0.09616 4.51687 0.20357
0.09692 4.65743 0.20207
0.09768 4.40178 0.19821
0.09844 3.97226 0.19596
0.09920 3.82264 0.19513
0.09996 3.97602 0.18992
0.10072 3.75073 0.19109
0.10148 3.57843 0.18941
0.10224 3.42343 0.18510
0.10300 3.13966 0.18308
0.10376 3.08686 0.17922
0.10452 2.68324 0.17640
0.10528 2.96747 0.17752
0.10604 2.62345 0.17386
0.10680 2.58570 0.17175
0.10756 2.60171 0.16896
0.10832 2.58481 0.17023
0.10908 2.56125 0.17208
0.10984 2.38988 0.17292
0.11060 2.03033 0.16848
0.11136 1.90867 0.16658
0.11212 1.94528 0.16143
0.11288 1.76565 0.16241
0.11364 1.71071 0.16328
0.11440 1.73257 0.15719
0.11516 1.56634 0.16051
0.11592 1.41740 0.15927
0.11668 1.35726 0.15867
0.11744 1.26060 0.15684
0.11820 1.20319 0.15201
0.11896 1.24962 0.15205
0.11972 1.06722 0.15193
0.12048 1.00682 0.14989
0.12124 1.01466 0.14859
0.12200 0.83334 0.14809
0.12276 0.68838 0.14722
0.12352 0.63079 0.14560
0.12428 0.69867 0.14699
0.12504 0.67711 0.14578
0.12580 0.74616 0.14756
0.12656 0.49010 0.14317
0.12732 0.53367 0.13894
0.12808 0.33282 0.13870
0.12884 0.50846 0.14048
0.12960 0.42638 0.13842
0.13036 0.39368 0.13773
0.13112 0.36870 0.13552
0.13188 0.27185 0.13668
0.13264 0.36432 0.13700
0.13340 0.42794 0.13425
0.13416 0.16366 0.13585
0.13492 0.11453 0.13441
0.13568 0.15591 0.13377
0.13644 0.24023 0.13229
0.13720 0.18873 0.12938
0.13796 0.25736 0.12988
0.13873 0.42646 0.12907
0.13949 0.17215 0.12980
0.14025 0.42334 0.12861
0.14101 0.24740 0.12944
0.14177 0.01856 0.12944
0.14253 -0.04140 0.12675
0.14329 0.09085 0.12780
0.14405 0.20078 0.12838
0.14481 0.00757 0.12513
0.14557 0.17581 0.12869
0.14633 0.15864 0.12634
0.14709 0.14793 0.12486
0.14785 0.18068 0.12383
0.14861 0.06133 0.12422
0.14937 0.11848 0.12440
0.15013 0.04190 0.12480
0.15089 0.39738 0.12462
0.15165 0.22372 0.12312
0.15241 0.19799 0.12252
0.15317 0.03183 0.12205
0.15393 0.24213 0.12138
0.15469 0.21099 0.12120
0.15545 0.25779 0.12264
0.15621 0.37132 0.12124
0.15697 0.15404 0.11960
0.15773 0.25249 0.11922
0.15849 -0.00819 0.11829
0.15925 0.30798 0.11884
0.16001 0.18253 0.11764
0.16077 0.24955 0.12037
0.16153 0.25263 0.11934
0.16229 0.40292 0.11879
0.16305 0.31769 0.11756
0.16381 0.31911 0.11586
0.16457 0.34008 0.11651
0.16533 0.43426 0.11819
0.16609 0.24265 0.11532
0.16685 0.28960 0.11438
0.16761 0.42712 0.11428
0.16837 0.34686 0.11546
0.16913 0.35981 0.11661
0.16989 0.40806 0.11531
0.17065 0.38977 0.11556
0.17141 0.31326 0.11357
0.17217 0.32155 0.11418
0.17293 0.38081 0.11430
0.17369 0.58367 0.11718
0.17445 0.40929 0.11600
0.17521 0.48313 0.11843
0.17597 0.33805 0.11766
0.17673 0.40869 0.11786
0.17749 0.45369 0.11708
0.17825 0.49159 0.11999
0.17901 0.29277 0.12094
0.17977 0.41953 0.12128
0.18053 0.38216 0.12145
0.18129 0.45656 0.12333
0.18205 0.25731 0.12424
0.18281 0.39060 0.12199
0.18357 0.70644 0.12405
0.18433 0.41683 0.12270
0.18509 0.61337 0.12403
0.18585 0.44190 0.12468
0.18661 0.40636 0.12588
0.18737 0.38818 0.12610
0.18813 0.48808 0.12646
0.18889 0.31580 0.12575
0.18965 0.54660 0.12561
0.19041 0.46150 0.12737
0.19117 0.51703 0.12672
0.19193 0.45251 0.12634
0.19269 0.48614 0.12816
0.19345 0.46159 0.12709
0.19421 0.50367 0.12921
0.19497 0.57768 0.12810
0.19573 0.54787 0.12919
0.19649 0.51199 0.13033
0.19725 0.54951 0.12929
0.19801 0.18046 0.12855
0.19877 0.50722 0.12943
0.19953 0.43135 0.12897
0.20029 0.57412 0.12879
0.20105 0.43129 0.12853
0.20181 0.44965 0.12921
0.20257 0.61274 0.12909
0.20333 0.49268 0.12885
0.20409 0.45299 0.12970
0.20485 0.39712 0.13059
0.20561 0.43368 0.12834
0.20637 0.54578 0.12790
0.20713 0.35931 0.13077
0.20789 0.49725 0.12992
0.20865 0.37128 0.12905
0.20941 0.19596 0.12824
0.21017 0.25101 0.12903
0.21093 0.29289 0.12723
0.21169 0.35589 0.12816
0.21245 0.28969 0.13010
0.21321 0.29963 0.12834
0.21397 0.22082 0.12923
0.21473 0.39782 0.12994
0.21549 0.29429 0.12911
0.21625 0.38799 0.12620
0.21701 0.44352 0.12913
0.21777 0.54404 0.12972
0.21853 0.24888 0.12652
0.21929 0.23209 0.13093
0.22005 0.41642 0.12691
0.22081 0.30511 0.12533
0.22157 0.45330 0.12992
0.22233 0.16520 0.12519
0.22309 0.32639 0.12697
0.22385 0.28184 0.12776
0.22461 0.18285 0.12565
0.22537 0.26220 0.12341
0.22613 0.28937 0.12333
0.22689 0.32887 0.12349
0.22765 0.26563 0.12148
0.22841 0.30685 0.12181
0.22917 0.15029 0.12321
0.22993 0.27235 0.12144
0.23069 0.37175 0.12132
0.23145 0.27591 0.12007
0.23221 0.24613 0.12021
0.23297 0.33607 0.11979
0.23373 0.30710 0.11985
0.23449 0.14048 0.11914
0.23525 0.34015 0.11940
0.23601 0.25575 0.11752
0.23677 0.20903 0.11716
0.23753 0.11741 0.11685
0.23829 0.24011 0.11643
0.23905 0.06981 0.11724
0.23981 0.22622 0.11402
0.24057 0.17150 0.11489
0.24133 0.13253 0.11414
0.24209 0.09154 0.11317
0.24285 0.19494 0.11507
0.24361 0.21946 0.11519
0.24437 0.03255 0.11372
0.24513 0.19065 0.11388
0.24589 0.12824 0.11240
0.24665 0.03814 0.11455
0.24741 0.11502 0.11103
0.24817 0.23034 0.11188
0.24893 0.41387 0.10902
0.24969 0.11511 0.11210
0.25045 0.09280 0.11115
0.25121 0.27299 0.11016
0.25197 0.16217 0.11084
0.25273 0.19401 0.11135
0.25349 0.08186 0.10975
0.25425 0.07963 0.10943
0.25501 0.24745 0.10789
0.25577 0.09022 0.10854
0.25653 0.27383 0.10836
0.25729 0.02823 0.10949
0.25805 0.16662 0.10771
0.25881 0.22985 0.10856
0.25957 0.17197 0.10637
0.26033 0.14327 0.10482
0.26109 0.11902 0.10583
0.26185 0.08998 0.10585
0.26261 0.07493 0.10548
0.26337 0.21750 0.10459
0.26413 0.06102 0.10431
0.26489 0.08191 0.10374
0.26565 0.10029 0.10374
0.26641 0.12884 0.10289
0.26717 0.03558 0.10233
0.26793 -0.08746 0.10326
0.26869 0.21157 0.10409
0.26945 -0.03513 0.10318
0.27021 0.09307 0.10241
0.27097 0.01210 0.10480
0.27172 -0.06965 0.10225
0.27248 0.16611 0.10267
0.27324 0.04497 0.10125
0.27400 0.13341 0.10212
0.27476 0.10076 0.10107
0.27552 0.14826 0.09972
0.27628 0.13624 0.10103
0.27704 0.13187 0.10028
0.27780 0.23162 0.10113
0.27856 0.15357 0.10079
0.27932 0.15186 0.09956
0.28008 0.07358 0.10109
0.28084 0.18416 0.09871
0.28160 0.14007 0.09844
0.28236 0.14515 0.09844
0.28312 0.13222 0.09881
0.28388 0.18244 0.09873
0.28464 0.13717 0.10081
0.28540 0.29096 0.09957
0.28616 0.11477 0.10053
0.28692 0.16046 0.09915
0.28768 0.03398 0.09806
0.28844 -0.01204 0.09923
0.28920 0.07593 0.09802
0.28996 0.27201 0.09885
0.29072 0.10479 0.09846
0.29148 0.09154 0.09873
0.29224 0.14673 0.10188
0.29300 0.19917 0.09931
0.29376 0.18497 0.09887
0.29452 0.03521 0.09921
0.29528 0.10791 0.10140
0.29604 0.14978 0.09990
0.29680 0.04382 0.09988
0.29756 0.16040 0.09986
0.29832 0.17902 0.09935
0.29908 0.24217 0.10016
0.29984 0.05835 0.09964
0.30060 0.01908 0.09840
0.30136 -0.01230 0.09840
0.30212 0.10920 0.09773
0.30288 0.18407 0.09955
0.30364 0.14953 0.09725
0.30440 0.03539 0.09842
0.30516 0.22696 0.09862
0.30592 0.22191 0.09990
0.30668 0.22328 0.09879
0.30744 0.15316 0.09905
0.30820 0.14578 0.10093
0.30896 0.03778 0.09968
0.30972 0.08993 0.09927
0.31048 0.01824 0.10176
0.31124 -0.00416 0.10063
0.31200 0.27377 0.10006
0.31276 0.03407 0.09972
0.31352 0.21500 0.10008
0.31428 0.04375 0.10063
0.31504 0.19257 0.10249
0.31580 0.10979 0.10231
0.31656 0.06400 0.10431
0.31732 0.31606 0.10417
0.31808 0.00583 0.10407
0.31883 0.02767 0.10376
0.31959 0.16050 0.10595
0.32035 0.14988 0.10348
0.32111 0.16971 0.10579
0.32187 0.10623 0.10508
0.32263 0.14717 0.10595
0.32339 0.12975 0.10508
0.32415 0.20119 0.10496
0.32491 0.14359 0.10575
0.32567 0.10519 0.10609
0.32643 0.18165 0.10621
0.32719 0.12849 0.10674
0.32795 0.10127 0.10601
0.32871 0.23338 0.10429
0.32947 0.07027 0.10437
0.33023 0.10972 0.10775
0.33099 -0.05951 0.10787
0.33175 0.16448 0.10526
0.33251 0.04568 0.10621
0.33327 0.06218 0.10813
0.33403 0.13699 0.10837
0.33479 0.11328 0.10463
0.33555 0.13930 0.10765
0.33631 0.12512 0.10872
0.33707 0.11286 0.10799
0.33783 0.07728 0.10836
0.33859 0.15188 0.10941
0.33935 0.05565 0.10900
0.34011 0.02147 0.10838
0.34087 0.27059 0.10678
0.34163 0.22996 0.11042
0.34239 0.06874 0.11024
0.34315 0.14382 0.11016
0.34391 0.19714 0.10973
0.34467 0.11369 0.11048
0.34543 0.12131 0.11032
0.34619 0.24578 0.10971
0.34695 0.07358 0.10989
0.34771 0.06278 0.10827
0.34847 0.05281 0.11016
0.34922 -0.00909 0.11006
0.34998 0.03003 0.10876
0.35074 -0.07759 0.10882
0.35150 -0.01033 0.10722
0.35226 0.12057 0.10615
0.35302 0.07715 0.10656
0.35378 0.24573 0.10577
0.35454 0.11156 0.10421
0.35530 0.05686 0.10678
0.35606 0.16493 0.10619
0.35682 0.11564 0.10603
0.35758 0.05852 0.10477
0.35834 0.08592 0.10674
0.35910 0.15116 0.10615
0.35986 0.13245 0.10706
0.36062 -0.03640 0.10498
0.36138 0.07907 0.10666
0.36214 0.26396 0.10599
0.36290 0.02672 0.10522
0.36366 0.13890 0.10637
0.36442 0.23464 0.10751
0.36518 0.19978 0.10783
0.36594 0.07252 0.10830
0.36670 0.18789 0.10765
0.36746 0.11338 0.10921
0.36822 0.05716 0.10925
0.36898 0.15986 0.10993
0.36974 0.09557 0.11006
0.37050 0.12589 0.10953
0.37126 -0.05427 0.11018
0.37202 0.06234 0.11115
0.37277 0.08480 0.11350
0.37353 0.12564 0.11303
0.37429 0.04878 0.11523
0.37505 0.06258 0.11584
0.37581 -0.01003 0.11477
0.37657 0.14163 0.11774
0.37733 0.13463 0.11776
0.37809 0.06408 0.11869
0.37885 0.16947 0.11946
0.37961 0.10038 0.11857
0.38037 0.04068 0.12029
0.38113 0.12728 0.12047
0.38189 0.08302 0.12278
0.38265 0.01879 0.12420
0.38341 -0.02915 0.12327
0.38417 0.05254 0.12468
0.38493 0.23932 0.12323
0.38569 -0.02195 0.12683
0.38645 -0.12661 0.12661
0.38721 0.00791 0.12735
0.38797 0.04925 0.12723
0.38873 0.00173 0.13085
0.38949 0.03211 0.13992
0.39025 0.03672 0.13037
0.39101 0.02182 0.12950
0.39177 -0.08958 0.13142
0.39252 0.04311 0.13097
0.39328 0.05507 0.13502
0.39404 0.11488 0.13482
0.39480 0.10873 0.13474
0.39556 -0.06730 0.13357
0.39632 0.24757 0.14066
0.39708 0.06667 0.13891
0.39784 0.23242 0.14038
0.39860 0.18891 0.13905
0.39936 -0.05662 0.14194
0.40012 0.13589 0.14141
0.40088 0.32930 0.14459
0.40164 0.07344 0.14388
0.40240 0.23874 0.14293
0.40316 0.07781 0.14898
0.40392 0.17679 0.14540
0.40468 0.11630 0.29486
0.40544 -0.00796 0.14720
0.40620 0.24537 0.14942
0.40696 0.12440 0.15406
0.40772 0.17127 0.14884
0.40848 0.02580 0.15355
0.40924 0.15292 0.15090
0.40999 0.07344 0.15048
0.41075 0.09974 0.15060
0.41151 0.11807 0.15175
0.41227 0.14956 0.15466
0.41303 0.12644 0.15396
0.41379 -0.04795 0.15460
0.41455 0.06003 0.15487
0.41531 0.16991 0.15711
0.41607 0.16434 0.15572
0.41683 0.12963 0.16003
0.41759 0.10782 0.16146
0.41835 0.24110 0.15750
0.41911 0.22721 0.15735
0.41987 0.31832 0.16049
0.42063 0.20871 0.16170
0.42139 0.23882 0.16429
0.42215 0.03021 0.16476
0.42291 0.07086 0.16450
0.42367 0.08097 0.16531
0.42443 0.06566 0.16814
0.42519 0.10216 0.17036
0.42594 0.28552 0.17008
0.42670 0.16531 0.17198
0.42746 0.10373 0.17508
0.42822 0.00030 0.17714
0.42898 0.12722 0.17886
0.42974 0.28797 0.17740
0.43050 0.18542 0.18226
0.43126 0.39527 0.18537
0.43202 0.35293 0.18224
0.43278 0.20908 0.18497
0.43354 -0.02629 0.18993
0.43430 0.16784 0.19009
0.43506 0.00223 0.19416
