# Supplementary material for: De novo design of proteins housing excitonically coupled chlorophyll special pairs
Source: Nat Chem Biol. 2024 Jun 3;20(7):906–15. doi: 10.1038/s41589-024-01626-0 (PMC11213709; doi:10.1038/s41589-024-01626-0)
Supplement: Supplementary file 5 — Raw SAXS data for SP1, SP2 and SP3 apo proteins. [file 41589_2024_1626_MOESM5_ESM.zip › SAXS_data_Fig2/SP2_193uM/Buffer1/SP2_193uM_snap_00049.sub.1.dat]

0.01026 33.45101 7.81572
0.01102 29.98372 4.56510
0.01178 32.32576 3.28125
0.01254 34.11419 2.50916
0.01330 32.82813 2.07900
0.01406 32.30663 1.77226
0.01482 33.80819 1.47398
0.01558 31.18835 1.41077
0.01634 33.52675 1.29325
0.01710 29.44381 1.16160
0.01786 31.91041 1.06423
0.01862 32.05414 0.99003
0.01938 32.13974 0.94139
0.02014 32.49451 0.88460
0.02090 31.02977 0.86252
0.02166 31.81511 0.78057
0.02242 31.52863 0.77289
0.02318 31.64220 0.72086
0.02395 30.97774 0.70892
0.02471 31.01698 0.67798
0.02547 31.48475 0.63610
0.02623 30.68490 0.61571
0.02699 30.52295 0.59856
0.02775 29.34637 0.59478
0.02851 29.69573 0.57614
0.02927 29.41021 0.58066
0.03003 28.81854 0.54083
0.03079 29.08700 0.53913
0.03155 29.36258 0.51878
0.03231 28.56393 0.51481
0.03307 28.08826 0.49611
0.03383 27.90852 0.48303
0.03459 27.85918 0.47734
0.03535 27.89204 0.46343
0.03611 27.40353 0.45823
0.03687 27.07663 0.44198
0.03763 26.85163 0.44011
0.03839 26.52172 0.43858
0.03915 26.25843 0.42687
0.03991 25.80805 0.42634
0.04067 25.70737 0.41839
0.04143 24.80316 0.41366
0.04219 25.32639 0.38339
0.04295 24.77490 0.38535
0.04371 24.64568 0.38333
0.04447 23.91973 0.37936
0.04523 23.79138 0.37295
0.04599 23.65772 0.36585
0.04675 23.39963 0.35839
0.04751 22.50674 0.34498
0.04827 22.44717 0.35097
0.04903 21.91376 0.34612
0.04979 21.92086 0.34001
0.05055 21.66805 0.34353
0.05131 20.80510 0.32518
0.05207 20.89879 0.33447
0.05283 20.74775 0.32468
0.05359 20.09926 0.32418
0.05435 19.59862 0.30947
0.05511 19.72410 0.31574
0.05587 18.71407 0.31160
0.05663 18.80529 0.29920
0.05739 18.28318 0.30217
0.05815 17.92423 0.29507
0.05891 17.64623 0.29350
0.05967 17.39686 0.29150
0.06043 16.84875 0.28990
0.06119 16.67837 0.28525
0.06195 16.61318 0.27890
0.06271 15.87823 0.27781
0.06347 15.77546 0.28062
0.06423 15.66141 0.27111
0.06499 14.98680 0.27083
0.06575 14.57523 0.27166
0.06651 14.61931 0.26521
0.06727 14.13453 0.25558
0.06803 13.85599 0.25766
0.06879 13.48352 0.25388
0.06955 12.93482 0.25156
0.07031 13.06084 0.24666
0.07107 12.20735 0.24798
0.07183 12.13111 0.23914
0.07259 11.99912 0.23742
0.07335 11.72419 0.23760
0.07412 11.43245 0.23370
0.07488 11.19466 0.22644
0.07564 10.89011 0.23277
0.07640 10.46493 0.22648
0.07716 10.18200 0.21930
0.07792 10.05050 0.22393
0.07868 9.65736 0.21518
0.07944 9.80838 0.21772
0.08020 8.85476 0.21376
0.08096 9.12986 0.21704
0.08172 8.59735 0.20547
0.08248 8.36091 0.20974
0.08324 8.16092 0.20575
0.08400 8.38283 0.21362
0.08476 7.92681 0.21281
0.08552 7.69794 0.20818
0.08628 7.39968 0.20820
0.08704 7.10640 0.20735
0.08780 7.05278 0.20567
0.08856 6.39654 0.20509
0.08932 6.47710 0.21196
0.09008 6.22426 0.21045
0.09084 6.04368 0.21607
0.09160 5.88011 0.21008
0.09236 5.89506 0.21249
0.09312 5.42057 0.20798
0.09388 5.20011 0.21722
0.09464 5.21047 0.21018
0.09540 5.04122 0.20925
0.09616 4.91407 0.20497
0.09692 4.51014 0.20068
0.09768 4.21355 0.19750
0.09844 4.27347 0.19593
0.09920 4.18633 0.19574
0.09996 3.97330 0.19364
0.10072 4.06040 0.19190
0.10148 3.66353 0.19037
0.10224 3.43369 0.18974
0.10300 3.21930 0.18155
0.10376 3.36503 0.17949
0.10452 2.90048 0.18019
0.10528 2.96087 0.17378
0.10604 2.91267 0.17397
0.10680 2.70461 0.17101
0.10756 2.66952 0.17034
0.10832 2.62497 0.16966
0.10908 2.40096 0.17326
0.10984 2.07890 0.17113
0.11060 1.74370 0.16921
0.11136 2.02629 0.16539
0.11212 1.87036 0.16357
0.11288 1.87439 0.16345
0.11364 1.74404 0.16013
0.11440 1.60849 0.15647
0.11516 1.54263 0.15665
0.11592 1.39794 0.15839
0.11668 1.19037 0.15767
0.11744 1.12274 0.15403
0.11820 1.46612 0.15388
0.11896 1.23235 0.15303
0.11972 0.96543 0.15130
0.12048 0.80587 0.15071
0.12124 0.84159 0.15109
0.12200 0.86138 0.14846
0.12276 0.78972 0.14630
0.12352 0.65400 0.14357
0.12428 0.74172 0.14511
0.12504 0.57889 0.13912
0.12580 0.74408 0.14379
0.12656 0.56412 0.14317
0.12732 0.70842 0.14009
0.12808 0.47915 0.14038
0.12884 0.47645 0.14124
0.12960 0.60947 0.14001
0.13036 0.29965 0.13704
0.13112 0.38584 0.13615
0.13188 0.39825 0.13667
0.13264 0.39504 0.13342
0.13340 0.20781 0.13585
0.13416 0.33663 0.13449
0.13492 0.08675 0.13227
0.13568 0.21329 0.13271
0.13644 0.43434 0.13166
0.13720 0.07267 0.13259
0.13796 0.26255 0.13150
0.13873 0.43951 0.12968
0.13949 0.00494 0.12889
0.14025 0.12903 0.12988
0.14101 0.22929 0.12820
0.14177 0.21878 0.12733
0.14253 0.30675 0.12838
0.14329 0.20415 0.12608
0.14405 0.12516 0.12482
0.14481 0.13794 0.13053
0.14557 0.16359 0.12705
0.14633 0.15324 0.12563
0.14709 0.11961 0.12503
0.14785 0.05990 0.12553
0.14861 0.12990 0.12610
0.14937 0.24122 0.12450
0.15013 0.16653 0.12391
0.15089 0.11470 0.12484
0.15165 0.11175 0.12244
0.15241 0.01285 0.12333
0.15317 0.05867 0.12175
0.15393 0.18925 0.12321
0.15469 0.24967 0.12153
0.15545 0.09433 0.12039
0.15621 0.29794 0.12066
0.15697 0.26978 0.12096
0.15773 0.30680 0.12017
0.15849 0.26710 0.11827
0.15925 0.30531 0.12130
0.16001 0.23661 0.11770
0.16077 0.32742 0.11874
0.16153 0.21375 0.11795
0.16229 0.18761 0.11710
0.16305 0.22146 0.11958
0.16381 0.34525 0.11722
0.16457 0.30766 0.11536
0.16533 0.15970 0.11785
0.16609 0.21479 0.11762
0.16685 0.29533 0.11677
0.16761 0.42086 0.11554
0.16837 0.33339 0.11483
0.16913 0.40579 0.11441
0.16989 0.20864 0.11455
0.17065 0.41921 0.11435
0.17141 0.41563 0.11437
0.17217 0.25175 0.11384
0.17293 0.31583 0.11592
0.17369 0.30559 0.11655
0.17445 0.36905 0.11696
0.17521 0.38232 0.11726
0.17597 0.43959 0.11708
0.17673 0.43552 0.11849
0.17749 0.39963 0.11789
0.17825 0.45551 0.11837
0.17901 0.32504 0.12009
0.17977 0.39573 0.12147
0.18053 0.46038 0.12246
0.18129 0.29655 0.12288
0.18205 0.59728 0.12122
0.18281 0.49661 0.12377
0.18357 0.43813 0.12555
0.18433 0.53189 0.12454
0.18509 0.41561 0.12436
0.18585 0.55293 0.12440
0.18661 0.40968 0.12591
0.18737 0.37634 0.12541
0.18813 0.55547 0.12606
0.18889 0.52910 0.12551
0.18965 0.45724 0.12634
0.19041 0.40433 0.12638
0.19117 0.56228 0.12593
0.19193 0.48009 0.12583
0.19269 0.53715 0.12602
0.19345 0.38356 0.12747
0.19421 0.40666 0.12798
0.19497 0.42143 0.12875
0.19573 0.45722 0.12763
0.19649 0.46930 0.12836
0.19725 0.49545 0.13117
0.19801 0.40476 0.12937
0.19877 0.45651 0.12765
0.19953 0.59164 0.12715
0.20029 0.40662 0.12962
0.20105 0.40507 0.13020
0.20181 0.37506 0.12881
0.20257 0.23258 0.12947
0.20333 0.30423 0.12620
0.20409 0.39480 0.12856
0.20485 0.44792 0.12941
0.20561 0.30532 0.12931
0.20637 0.40883 0.12796
0.20713 0.33597 0.12871
0.20789 0.46500 0.12958
0.20865 0.54823 0.12958
0.20941 0.39988 0.13063
0.21017 0.46601 0.13000
0.21093 0.30591 0.12929
0.21169 0.33518 0.12935
0.21245 0.44363 0.12820
0.21321 0.42535 0.12901
0.21397 0.36224 0.13063
0.21473 0.19791 0.12794
0.21549 0.32278 0.13012
0.21625 0.30801 0.12818
0.21701 0.28737 0.12913
0.21777 0.27850 0.12796
0.21853 0.25004 0.13099
0.21929 0.22307 0.12818
0.22005 0.39368 0.12737
0.22081 0.39366 0.12642
0.22157 0.39085 0.12964
0.22233 0.37528 0.12678
0.22309 0.35300 0.12678
0.22385 0.35067 0.12515
0.22461 0.29974 0.12616
0.22537 0.24191 0.12422
0.22613 0.36179 0.12258
0.22689 0.34439 0.12288
0.22765 0.30100 0.12300
0.22841 0.28309 0.12409
0.22917 0.20006 0.11979
0.22993 0.20052 0.11849
0.23069 0.30770 0.11979
0.23145 0.36277 0.11849
0.23221 0.25380 0.11959
0.23297 0.21574 0.11981
0.23373 0.11867 0.11946
0.23449 0.23705 0.11825
0.23525 0.11783 0.11787
0.23601 0.25185 0.11829
0.23677 0.21391 0.11710
0.23753 0.22164 0.11698
0.23829 0.17559 0.11471
0.23905 0.18426 0.11540
0.23981 0.17470 0.11787
0.24057 0.17242 0.11576
0.24133 0.10555 0.11686
0.24209 0.09585 0.11483
0.24285 0.19148 0.11421
0.24361 0.02135 0.11277
0.24437 0.13437 0.11378
0.24513 0.06259 0.11350
0.24589 0.09111 0.11330
0.24665 0.18659 0.11275
0.24741 0.12801 0.11067
0.24817 0.23774 0.11111
0.24893 0.17712 0.11097
0.24969 0.18077 0.11063
0.25045 0.08399 0.11239
0.25121 0.20610 0.11073
0.25197 0.18424 0.11107
0.25273 0.10255 0.11079
0.25349 0.21769 0.10951
0.25425 0.10696 0.10935
0.25501 0.09120 0.10757
0.25577 0.16374 0.10951
0.25653 0.03582 0.10620
0.25729 0.11706 0.10818
0.25805 0.09056 0.10731
0.25881 0.12067 0.10773
0.25957 0.11662 0.10701
0.26033 0.05632 0.10595
0.26109 0.24423 0.10664
0.26185 0.04943 0.10571
0.26261 0.19624 0.10638
0.26337 0.02251 0.10531
0.26413 0.27961 0.10436
0.26489 0.15308 0.10480
0.26565 0.07007 0.10424
0.26641 0.10525 0.10432
0.26717 0.28887 0.10389
0.26793 0.02605 0.10444
0.26869 0.13915 0.10260
0.26945 0.15630 0.10233
0.27021 0.11551 0.10268
0.27097 0.05516 0.10205
0.27172 0.04695 0.10080
0.27248 -0.05007 0.10171
0.27324 0.10989 0.10191
0.27400 0.04323 0.10181
0.27476 0.11455 0.10209
0.27552 0.01133 0.10256
0.27628 0.16622 0.10065
0.27704 0.16331 0.10001
0.27780 0.21287 0.10043
0.27856 0.17006 0.10100
0.27932 0.16901 0.09936
0.28008 0.13450 0.10015
0.28084 0.13299 0.09827
0.28160 0.03242 0.10076
0.28236 0.17225 0.09869
0.28312 0.10554 0.09952
0.28388 0.08358 0.09906
0.28464 0.10642 0.09843
0.28540 0.13517 0.09914
0.28616 0.10330 0.09918
0.28692 0.12239 0.09940
0.28768 0.23729 0.09879
0.28844 -0.04381 0.09892
0.28920 0.10120 0.09985
0.28996 0.09789 0.09934
0.29072 0.08466 0.09948
0.29148 0.18725 0.09894
0.29224 0.12770 0.09867
0.29300 0.15018 0.09916
0.29376 0.06558 0.10017
0.29452 0.30629 0.09918
0.29528 0.06714 0.09975
0.29604 0.16252 0.09940
0.29680 0.05414 0.09944
0.29756 0.09664 0.10177
0.29832 0.05752 0.10005
0.29908 -0.03071 0.10140
0.29984 0.19843 0.09940
0.30060 0.16728 0.10035
0.30136 0.11562 0.09958
0.30212 0.20639 0.09756
0.30288 0.11612 0.09766
0.30364 0.00588 0.09853
0.30440 0.16453 0.09896
0.30516 0.20286 0.09766
0.30592 0.19774 0.09819
0.30668 0.05961 0.09873
0.30744 0.24766 0.09966
0.30820 0.19040 0.10035
0.30896 0.16570 0.10011
0.30972 0.14517 0.10116
0.31048 0.12668 0.09902
0.31124 0.12270 0.09966
0.31200 0.09977 0.10025
0.31276 0.05602 0.09989
0.31352 0.07657 0.10108
0.31428 0.17654 0.10023
0.31504 0.21956 0.10231
0.31580 0.23027 0.10274
0.31656 0.11596 0.10341
0.31732 0.10072 0.10345
0.31808 0.04294 0.10326
0.31883 0.04483 0.10504
0.31959 0.19567 0.10399
0.32035 0.03697 0.10624
0.32111 0.05094 0.10551
0.32187 0.13778 0.10555
0.32263 0.14498 0.10452
0.32339 0.18312 0.10719
0.32415 0.10693 0.10432
0.32491 0.27177 0.10601
0.32567 0.11888 0.10599
0.32643 0.16080 0.10729
0.32719 0.14819 0.10411
0.32795 0.00468 0.10634
0.32871 0.13194 0.10480
0.32947 0.09647 0.10713
0.33023 0.09990 0.10668
0.33099 -0.03115 0.10646
0.33175 0.30347 0.10721
0.33251 0.06481 0.10616
0.33327 0.19495 0.10666
0.33403 0.15016 0.10622
0.33479 0.24658 0.10785
0.33555 0.03186 0.10741
0.33631 0.14020 0.10709
0.33707 0.01435 0.10830
0.33783 0.16900 0.10955
0.33859 0.12019 0.10713
0.33935 0.09477 0.10727
0.34011 -0.05872 0.10858
0.34087 0.21930 0.10887
0.34163 -0.00737 0.10767
0.34239 0.19192 0.10963
0.34315 0.10090 0.10903
0.34391 0.19442 0.10887
0.34467 0.06874 0.10810
0.34543 -0.03968 0.11054
0.34619 -0.12233 0.11077
0.34695 -0.11493 0.11055
0.34771 0.03031 0.10992
0.34847 0.07022 0.10933
0.34922 -0.04322 0.10968
0.34998 0.25571 0.11103
0.35074 0.05080 0.10988
0.35150 0.18926 0.10759
0.35226 0.11779 0.10688
0.35302 0.08822 0.10480
0.35378 0.10833 0.10508
0.35454 0.00284 0.10373
0.35530 0.21278 0.10472
0.35606 -0.01884 0.10604
0.35682 0.05501 0.10666
0.35758 0.07822 0.10715
0.35834 0.05667 0.10802
0.35910 0.10977 0.10502
0.35986 0.02590 0.10771
0.36062 0.05734 0.10606
0.36138 -0.03074 0.10539
0.36214 0.21643 0.10707
0.36290 0.11796 0.10571
0.36366 0.04852 0.10838
0.36442 0.02685 0.10630
0.36518 0.17019 0.10731
0.36594 0.05229 0.10911
0.36670 0.11729 0.10844
0.36746 0.02510 0.10943
0.36822 0.10928 0.11006
0.36898 0.01566 0.11034
0.36974 0.13245 0.11101
0.37050 0.16065 0.11087
0.37126 0.06389 0.11154
0.37202 -0.00193 0.11127
0.37277 0.21677 0.11356
0.37353 0.16287 0.11218
0.37429 0.16411 0.11327
0.37505 0.05633 0.11354
0.37581 -0.00500 0.11592
0.37657 0.03857 0.11718
0.37733 -0.05109 0.11772
0.37809 0.12573 0.11681
0.37885 0.09884 0.11946
0.37961 0.07749 0.12019
0.38037 -0.03288 0.11736
0.38113 -0.07306 0.11995
0.38189 0.19898 0.12122
0.38265 0.08002 0.12244
0.38341 0.11225 0.12298
0.38417 0.28114 0.12329
0.38493 0.07950 0.12656
0.38569 0.12529 0.12569
0.38645 -0.00042 0.12490
0.38721 0.07929 0.12575
0.38797 -0.02120 0.12826
0.38873 0.02601 0.12826
0.38949 0.18911 0.14175
0.39025 0.02954 0.13041
0.39101 0.11391 0.13101
0.39177 0.16416 0.13285
0.39252 0.07341 0.13251
0.39328 0.03413 0.13556
0.39404 0.17419 0.13263
0.39480 0.14285 0.13540
0.39556 0.12434 0.13700
0.39632 0.07490 0.13833
0.39708 0.12943 0.13673
0.39784 0.11859 0.13904
0.39860 0.15023 0.14116
0.39936 0.12940 0.14404
0.40012 -0.14286 0.14460
0.40088 0.16115 0.14175
0.40164 0.16706 0.14517
0.40240 0.18999 0.14286
0.40316 0.25736 0.14677
0.40392 0.00600 0.15004
0.40468 0.01153 0.42926
0.40544 0.03706 0.14632
0.40620 0.08771 0.15014
0.40696 0.19701 0.14814
0.40772 0.22755 0.14919
0.40848 0.04748 0.15122
0.40924 0.15008 0.14968
0.40999 0.07744 0.15115
0.41075 0.15580 0.15144
0.41151 0.02324 0.15399
0.41227 0.19211 0.15111
0.41303 0.08112 0.15668
0.41379 0.24094 0.15425
0.41455 0.21348 0.15520
0.41531 -0.11940 0.15749
0.41607 0.19395 0.15459
0.41683 -0.02706 0.15799
0.41759 0.16633 0.16020
0.41835 -0.00210 0.15910
0.41911 0.07631 0.15823
0.41987 -0.01195 0.15904
0.42063 0.24398 0.16216
0.42139 0.28185 0.15837
0.42215 0.21284 0.16321
0.42291 0.28324 0.16466
0.42367 0.28831 0.16438
0.42443 0.15619 0.17023
0.42519 0.27420 0.16841
0.42594 0.28573 0.17178
0.42670 0.09436 0.17674
0.42746 0.27625 0.17935
0.42822 0.04398 0.17553
0.42898 -0.06876 0.17569
0.42974 0.32947 0.17874
0.43050 0.01520 0.17929
0.43126 0.04747 0.18228
0.43202 0.09033 0.18772
0.43278 0.19680 0.18475
0.43354 0.02769 0.18960
0.43430 0.13247 0.18754
0.43506 0.25376 0.19508
