# Supplementary material for: De novo design of proteins housing excitonically coupled chlorophyll special pairs
Source: Nat Chem Biol. 2024 Jun 3;20(7):906–15. doi: 10.1038/s41589-024-01626-0 (PMC11213709; doi:10.1038/s41589-024-01626-0)
Supplement: Supplementary file 5 — Raw SAXS data for SP1, SP2 and SP3 apo proteins. [file 41589_2024_1626_MOESM5_ESM.zip › SAXS_data_Fig2/SP2_193uM/Buffer1/SP2_193uM_snap_00017.sub.1.dat]

0.01026 36.44561 8.22473
0.01102 27.91684 5.33961
0.01178 31.74508 3.50933
0.01254 30.87893 2.80348
0.01330 32.15003 2.11126
0.01406 35.12017 1.77309
0.01482 32.42258 1.46804
0.01558 33.40131 1.30890
0.01634 31.97845 1.23662
0.01710 33.08930 1.04116
0.01786 33.56339 1.03517
0.01862 32.16727 1.00644
0.01938 31.04004 0.94640
0.02014 31.73273 0.91380
0.02090 31.40053 0.82872
0.02166 31.80912 0.77090
0.02242 31.05361 0.76216
0.02318 31.41107 0.72373
0.02395 30.75889 0.71657
0.02471 30.68009 0.67821
0.02547 30.18431 0.63487
0.02623 30.87918 0.64038
0.02699 30.06153 0.59862
0.02775 30.20149 0.60850
0.02851 29.18674 0.58991
0.02927 29.24227 0.55412
0.03003 29.53549 0.55557
0.03079 28.91857 0.53734
0.03155 28.00570 0.52373
0.03231 28.30425 0.52096
0.03307 27.79885 0.51301
0.03383 27.96498 0.46728
0.03459 27.84424 0.45862
0.03535 27.52077 0.46713
0.03611 27.03050 0.45704
0.03687 27.60289 0.45059
0.03763 27.01468 0.44262
0.03839 27.11436 0.43337
0.03915 25.82844 0.42790
0.03991 26.12515 0.42140
0.04067 25.41866 0.41948
0.04143 25.63894 0.41031
0.04219 24.13499 0.40252
0.04295 25.06872 0.38779
0.04371 24.42960 0.38372
0.04447 23.97686 0.38281
0.04523 23.66033 0.37310
0.04599 23.91732 0.37361
0.04675 23.08845 0.36000
0.04751 22.93306 0.35300
0.04827 22.77717 0.34331
0.04903 22.16331 0.34449
0.04979 21.30454 0.33771
0.05055 21.88221 0.34168
0.05131 21.28500 0.32891
0.05207 20.45116 0.33464
0.05283 20.46283 0.33041
0.05359 20.57441 0.32922
0.05435 19.67333 0.32133
0.05511 19.49181 0.30889
0.05587 19.05138 0.30535
0.05663 18.82979 0.30701
0.05739 18.65825 0.29845
0.05815 18.43098 0.30505
0.05891 17.92212 0.29568
0.05967 17.36595 0.29037
0.06043 17.15534 0.29245
0.06119 16.69078 0.28780
0.06195 16.26946 0.27951
0.06271 16.05497 0.28406
0.06347 15.99767 0.27502
0.06423 15.29254 0.26513
0.06499 15.27426 0.26788
0.06575 15.02028 0.26367
0.06651 14.79354 0.26587
0.06727 14.10411 0.25742
0.06803 14.45657 0.26179
0.06879 13.65647 0.25574
0.06955 13.22496 0.24413
0.07031 12.89749 0.25095
0.07107 12.81057 0.24783
0.07183 12.83235 0.24296
0.07259 12.46107 0.24287
0.07335 11.82561 0.23078
0.07412 11.42530 0.23511
0.07488 10.91501 0.22927
0.07564 11.11481 0.23291
0.07640 10.68706 0.22890
0.07716 10.46040 0.22609
0.07792 10.25515 0.22510
0.07868 10.09008 0.21964
0.07944 9.86870 0.21509
0.08020 9.56871 0.21754
0.08096 8.93881 0.21501
0.08172 8.77927 0.20953
0.08248 8.92771 0.20724
0.08324 8.41075 0.20929
0.08400 7.92688 0.21081
0.08476 7.46232 0.21131
0.08552 7.93474 0.20963
0.08628 7.58432 0.21060
0.08704 7.29739 0.20834
0.08780 6.78016 0.20203
0.08856 6.63174 0.20860
0.08932 6.39176 0.21285
0.09008 6.45067 0.21101
0.09084 5.99938 0.21263
0.09160 5.78788 0.21317
0.09236 5.76371 0.20976
0.09312 5.36767 0.21688
0.09388 5.12120 0.21568
0.09464 5.05118 0.21232
0.09540 5.10543 0.20909
0.09616 4.41738 0.20561
0.09692 4.50468 0.20255
0.09768 4.14688 0.19845
0.09844 4.12348 0.19566
0.09920 4.11066 0.19485
0.09996 4.06240 0.19683
0.10072 3.76708 0.19592
0.10148 3.93152 0.19277
0.10224 3.45676 0.18945
0.10300 3.10396 0.18540
0.10376 2.96986 0.18355
0.10452 2.83118 0.17730
0.10528 2.87555 0.17778
0.10604 2.62839 0.17252
0.10680 2.87434 0.17167
0.10756 2.35704 0.17325
0.10832 2.28709 0.17129
0.10908 2.32811 0.16837
0.10984 2.21326 0.16833
0.11060 1.98666 0.16720
0.11136 2.09806 0.16639
0.11212 1.97370 0.16281
0.11288 1.79131 0.16164
0.11364 1.67690 0.15887
0.11440 1.60357 0.15998
0.11516 1.48630 0.15895
0.11592 1.35463 0.15652
0.11668 1.31410 0.15642
0.11744 1.26290 0.15476
0.11820 1.21624 0.15466
0.11896 1.18436 0.15151
0.11972 1.14866 0.15363
0.12048 0.91889 0.15149
0.12124 0.99610 0.14950
0.12200 0.81294 0.14833
0.12276 0.81527 0.14756
0.12352 0.77060 0.14479
0.12428 0.67801 0.14617
0.12504 0.92436 0.14508
0.12580 0.58179 0.14643
0.12656 0.49086 0.14145
0.12732 0.46673 0.14228
0.12808 0.50465 0.13878
0.12884 0.59336 0.14111
0.12960 0.32858 0.14172
0.13036 0.48608 0.13789
0.13112 0.42594 0.13842
0.13188 0.38810 0.13559
0.13264 0.36623 0.13441
0.13340 0.33060 0.13403
0.13416 0.32143 0.13355
0.13492 0.41875 0.13435
0.13568 0.26672 0.13124
0.13644 0.13666 0.13185
0.13720 0.24336 0.13017
0.13796 0.06381 0.12918
0.13873 0.26782 0.13041
0.13949 0.15679 0.13029
0.14025 0.21875 0.12655
0.14101 0.19350 0.12859
0.14177 0.27715 0.12904
0.14253 0.17706 0.12677
0.14329 -0.04233 0.12687
0.14405 -0.01882 0.12687
0.14481 0.05625 0.12788
0.14557 0.19520 0.12713
0.14633 0.18734 0.12339
0.14709 0.25192 0.12764
0.14785 0.25554 0.12622
0.14861 0.22032 0.12347
0.14937 0.19190 0.12715
0.15013 0.15678 0.12394
0.15089 0.04542 0.12119
0.15165 0.10020 0.12327
0.15241 0.13526 0.12374
0.15317 0.14123 0.12283
0.15393 0.31529 0.12270
0.15469 -0.00290 0.12141
0.15545 0.22848 0.12104
0.15621 0.13214 0.12007
0.15697 0.24439 0.11835
0.15773 0.20922 0.11949
0.15849 0.19467 0.12121
0.15925 0.23789 0.11933
0.16001 0.29602 0.11993
0.16077 0.24225 0.11898
0.16153 0.20132 0.11724
0.16229 0.30657 0.11773
0.16305 0.25648 0.11888
0.16381 0.20545 0.11840
0.16457 0.35332 0.11635
0.16533 0.23866 0.11769
0.16609 0.28044 0.11514
0.16685 0.36860 0.11666
0.16761 0.32216 0.11566
0.16837 0.39054 0.11550
0.16913 0.46154 0.11492
0.16989 0.46405 0.11570
0.17065 0.31171 0.11564
0.17141 0.37357 0.11425
0.17217 0.36563 0.11678
0.17293 0.45427 0.11508
0.17369 0.49836 0.11522
0.17445 0.41195 0.11643
0.17521 0.25923 0.11526
0.17597 0.38930 0.11639
0.17673 0.29909 0.11722
0.17749 0.40968 0.11781
0.17825 0.48766 0.11799
0.17901 0.41643 0.12060
0.17977 0.35329 0.12111
0.18053 0.48837 0.12285
0.18129 0.32299 0.12507
0.18205 0.48556 0.11977
0.18281 0.34045 0.12345
0.18357 0.54121 0.12539
0.18433 0.41745 0.12414
0.18509 0.57857 0.12466
0.18585 0.45814 0.12394
0.18661 0.58410 0.12545
0.18737 0.59121 0.12628
0.18813 0.46161 0.12689
0.18889 0.41898 0.12535
0.18965 0.53510 0.12608
0.19041 0.35748 0.12639
0.19117 0.34258 0.12770
0.19193 0.51948 0.12835
0.19269 0.54464 0.12863
0.19345 0.40458 0.12756
0.19421 0.44471 0.12873
0.19497 0.37565 0.12958
0.19573 0.44441 0.12748
0.19649 0.63645 0.13106
0.19725 0.60978 0.12966
0.19801 0.48971 0.12901
0.19877 0.45914 0.13007
0.19953 0.34103 0.12857
0.20029 0.35729 0.12695
0.20105 0.39261 0.13069
0.20181 0.29164 0.12750
0.20257 0.38216 0.12993
0.20333 0.48931 0.13057
0.20409 0.32031 0.12990
0.20485 0.22380 0.12948
0.20561 0.39699 0.12918
0.20637 0.55127 0.12677
0.20713 0.47054 0.12940
0.20789 0.31001 0.12790
0.20865 0.40014 0.12986
0.20941 0.52048 0.13051
0.21017 0.28799 0.12938
0.21093 0.56215 0.12932
0.21169 0.47851 0.12790
0.21245 0.52723 0.12833
0.21321 0.37738 0.12885
0.21397 0.41677 0.13033
0.21473 0.27135 0.12930
0.21549 0.37740 0.12740
0.21625 0.43894 0.12825
0.21701 0.22991 0.12643
0.21777 0.36140 0.12766
0.21853 0.29416 0.12764
0.21929 0.20066 0.12898
0.22005 0.32171 0.12970
0.22081 0.28310 0.12950
0.22157 0.35231 0.12572
0.22233 0.32733 0.12926
0.22309 0.25911 0.12511
0.22385 0.21431 0.12481
0.22461 0.40086 0.12572
0.22537 0.29150 0.12345
0.22613 0.38559 0.12250
0.22689 0.38457 0.12284
0.22765 0.21917 0.12285
0.22841 0.45490 0.12113
0.22917 0.13436 0.11965
0.22993 0.48465 0.12141
0.23069 0.23253 0.12208
0.23145 0.21390 0.11995
0.23221 0.25442 0.12048
0.23297 0.18913 0.11811
0.23373 0.27280 0.11955
0.23449 0.30123 0.11906
0.23525 0.18956 0.11914
0.23601 0.28838 0.11751
0.23677 0.35319 0.11850
0.23753 0.22947 0.11585
0.23829 0.25154 0.11803
0.23905 0.12622 0.11332
0.23981 0.20681 0.11498
0.24057 0.20527 0.11512
0.24133 0.24088 0.11439
0.24209 0.21250 0.11405
0.24285 0.26147 0.11384
0.24361 0.21979 0.11512
0.24437 0.21043 0.11285
0.24513 0.14735 0.11360
0.24589 0.26071 0.11401
0.24665 0.09525 0.11103
0.24741 0.20455 0.10982
0.24817 -0.00307 0.11026
0.24893 0.18526 0.11221
0.24969 0.27006 0.11117
0.25045 0.10529 0.11043
0.25121 0.21124 0.10854
0.25197 0.12325 0.11030
0.25273 -0.00291 0.10897
0.25349 0.01010 0.10834
0.25425 0.19840 0.10952
0.25501 0.08857 0.10830
0.25577 0.12140 0.10852
0.25653 0.12927 0.10776
0.25729 0.16190 0.10794
0.25805 0.10265 0.10703
0.25881 0.11152 0.10727
0.25957 0.24161 0.10648
0.26033 0.01519 0.10707
0.26109 0.15840 0.10640
0.26185 0.02218 0.10472
0.26261 0.22324 0.10579
0.26337 0.18635 0.10468
0.26413 -0.02847 0.10525
0.26489 0.19593 0.10565
0.26565 0.18752 0.10476
0.26641 0.08060 0.10458
0.26717 0.17064 0.10506
0.26793 0.18926 0.10349
0.26869 0.23807 0.10260
0.26945 -0.01173 0.10343
0.27021 0.20427 0.10367
0.27097 0.20428 0.10270
0.27172 0.06265 0.10242
0.27248 0.08782 0.10159
0.27324 0.03225 0.10098
0.27400 0.14941 0.10136
0.27476 0.09266 0.10169
0.27552 0.12988 0.10106
0.27628 0.10142 0.10211
0.27704 0.03165 0.10248
0.27780 -0.04305 0.10239
0.27856 0.07955 0.10167
0.27932 0.10806 0.09974
0.28008 0.12794 0.09894
0.28084 0.12440 0.10039
0.28160 0.11733 0.09983
0.28236 0.15140 0.09991
0.28312 0.02986 0.09857
0.28388 0.02641 0.09809
0.28464 0.12050 0.09869
0.28540 0.10620 0.10007
0.28616 0.08294 0.09954
0.28692 0.14747 0.09892
0.28768 0.07788 0.09954
0.28844 0.15649 0.09926
0.28920 0.10755 0.09831
0.28996 0.03327 0.09977
0.29072 0.09384 0.09981
0.29148 0.16823 0.09952
0.29224 0.19176 0.09794
0.29300 0.03511 0.09973
0.29376 0.14870 0.10049
0.29452 0.15850 0.10035
0.29528 0.21252 0.10043
0.29604 0.16908 0.10027
0.29680 -0.01373 0.10023
0.29756 0.09313 0.10055
0.29832 0.09595 0.10007
0.29908 0.08912 0.09995
0.29984 0.17801 0.09825
0.30060 0.07119 0.10021
0.30136 0.18262 0.10037
0.30212 0.10994 0.09914
0.30288 0.12827 0.09853
0.30364 0.13600 0.09703
0.30440 0.17815 0.09839
0.30516 0.16934 0.09677
0.30592 0.20362 0.09932
0.30668 0.14848 0.09889
0.30744 0.16432 0.09979
0.30820 0.18963 0.09827
0.30896 0.23356 0.10031
0.30972 0.22331 0.10003
0.31048 0.15697 0.09983
0.31124 0.18978 0.10195
0.31200 -0.08306 0.09983
0.31276 0.14552 0.09952
0.31352 0.22617 0.10110
0.31428 0.18633 0.09999
0.31504 0.21109 0.10318
0.31580 0.10593 0.10379
0.31656 0.10723 0.10490
0.31732 0.10264 0.10345
0.31808 0.02358 0.10482
0.31883 0.21989 0.10476
0.31959 0.01991 0.10519
0.32035 0.19321 0.10369
0.32111 0.13661 0.10438
0.32187 0.06265 0.10411
0.32263 0.03419 0.10525
0.32339 0.18286 0.10559
0.32415 0.16705 0.10652
0.32491 -0.04539 0.10883
0.32567 0.16998 0.10658
0.32643 0.07929 0.10517
0.32719 0.27937 0.10616
0.32795 0.01256 0.10506
0.32871 0.23012 0.10610
0.32947 0.26489 0.10822
0.33023 0.17617 0.10672
0.33099 0.18701 0.10666
0.33175 0.10904 0.10604
0.33251 0.11093 0.10751
0.33327 0.06517 0.10814
0.33403 0.18237 0.10711
0.33479 0.06715 0.10818
0.33555 0.15101 0.10990
0.33631 0.27601 0.10806
0.33707 0.05404 0.10741
0.33783 0.10362 0.10854
0.33859 0.09817 0.11006
0.33935 0.16742 0.10846
0.34011 0.17894 0.10939
0.34087 0.15557 0.10978
0.34163 0.13832 0.10869
0.34239 0.16142 0.10919
0.34315 0.09742 0.11065
0.34391 0.08973 0.10970
0.34467 0.17929 0.10858
0.34543 0.10469 0.10925
0.34619 0.06051 0.10907
0.34695 0.05148 0.11130
0.34771 0.06809 0.10958
0.34847 0.05963 0.11055
0.34922 0.14685 0.10986
0.34998 0.02620 0.10996
0.35074 -0.01675 0.11047
0.35150 0.01711 0.10733
0.35226 0.08122 0.10693
0.35302 -0.00405 0.10551
0.35378 0.03932 0.10468
0.35454 0.00514 0.10381
0.35530 0.22358 0.10535
0.35606 0.03329 0.10482
0.35682 0.05322 0.10644
0.35758 0.06868 0.10816
0.35834 -0.05817 0.10772
0.35910 0.11015 0.10614
0.35986 0.03240 0.10583
0.36062 0.09925 0.10598
0.36138 0.08213 0.10545
0.36214 0.20457 0.10551
0.36290 0.19341 0.10529
0.36366 0.11694 0.10717
0.36442 0.21024 0.10747
0.36518 0.03346 0.10618
0.36594 0.12800 0.10891
0.36670 0.15981 0.10672
0.36746 0.07971 0.10840
0.36822 0.01403 0.10990
0.36898 0.12291 0.11083
0.36974 0.17265 0.11101
0.37050 -0.06050 0.11065
0.37126 0.16458 0.11208
0.37202 0.05811 0.11089
0.37277 0.12297 0.11275
0.37353 0.06516 0.11269
0.37429 -0.03735 0.11182
0.37505 0.17380 0.11340
0.37581 -0.00997 0.11518
0.37657 0.01082 0.11587
0.37733 -0.00729 0.11676
0.37809 0.21789 0.11753
0.37885 0.01650 0.11746
0.37961 -0.00784 0.11935
0.38037 0.08396 0.12117
0.38113 0.11298 0.12050
0.38189 -0.01590 0.12224
0.38265 0.24290 0.12183
0.38341 0.17971 0.12295
0.38417 0.11630 0.12430
0.38493 0.09030 0.12452
0.38569 0.01524 0.12341
0.38645 0.25385 0.12614
0.38721 0.06255 0.12677
0.38797 0.14861 0.12792
0.38873 0.04088 0.12584
0.38949 0.14664 0.14907
0.39025 -0.06647 0.12861
0.39101 0.12993 0.12952
0.39177 0.02382 0.13177
0.39252 0.08699 0.13185
0.39328 0.05402 0.13187
0.39404 0.17336 0.13547
0.39480 0.01787 0.13678
0.39556 0.01489 0.13545
0.39632 0.07652 0.13656
0.39708 0.08209 0.13729
0.39784 0.14997 0.14119
0.39860 -0.00558 0.14295
0.39936 0.10769 0.14014
0.40012 -0.08012 0.14141
0.40088 0.00638 0.14372
0.40164 0.19434 0.14413
0.40240 0.09619 0.14471
0.40316 -0.00004 0.14858
0.40392 0.14465 0.14766
0.40468 0.10811 0.30798
0.40544 0.33894 0.14730
0.40620 0.12690 0.14621
0.40696 0.00547 0.14785
0.40772 0.07742 0.15165
0.40848 0.09989 0.15187
0.40924 0.22475 0.15248
0.40999 0.15201 0.15102
0.41075 0.02743 0.15466
0.41151 0.04353 0.15042
0.41227 0.26407 0.15080
0.41303 0.10557 0.15163
0.41379 0.05953 0.15092
0.41455 0.21775 0.15414
0.41531 0.19926 0.15673
0.41607 0.07429 0.15533
0.41683 -0.00811 0.15305
0.41759 0.18672 0.16027
0.41835 0.16087 0.15618
0.41911 0.10580 0.15541
0.41987 0.14640 0.16369
0.42063 -0.17143 0.16091
0.42139 0.10342 0.16371
0.42215 0.42684 0.16460
0.42291 -0.19497 0.16330
0.42367 0.11891 0.16421
0.42443 -0.00282 0.17061
0.42519 0.11950 0.17155
0.42594 0.08957 0.16731
0.42670 0.26269 0.17084
0.42746 0.16342 0.17528
0.42822 -0.22723 0.17633
0.42898 0.01944 0.17599
0.42974 0.28249 0.18130
0.43050 0.09221 0.18539
0.43126 0.24547 0.18207
0.43202 0.14558 0.18116
0.43278 0.09793 0.18482
0.43354 0.41397 0.18758
0.43430 0.20701 0.19494
0.43506 0.23811 0.19471
