# Supplementary material for: De novo design of proteins housing excitonically coupled chlorophyll special pairs
Source: Nat Chem Biol. 2024 Jun 3;20(7):906–15. doi: 10.1038/s41589-024-01626-0 (PMC11213709; doi:10.1038/s41589-024-01626-0)
Supplement: Supplementary file 5 — Raw SAXS data for SP1, SP2 and SP3 apo proteins. [file 41589_2024_1626_MOESM5_ESM.zip › SAXS_data_Fig2/SP2_193uM/Buffer1/SP2_193uM_snap_00016.sub.1.dat]

0.01026 29.72106 8.34477
0.01102 31.96021 4.73295
0.01178 32.53080 3.83254
0.01254 33.22480 2.45294
0.01330 29.85264 1.98087
0.01406 33.20424 1.76221
0.01482 33.72314 1.54996
0.01558 33.88134 1.38077
0.01634 34.95600 1.27301
0.01710 32.92559 1.11427
0.01786 32.34778 1.06778
0.01862 31.63703 0.98629
0.01938 31.76894 0.95705
0.02014 31.16929 0.92705
0.02090 30.87929 0.86013
0.02166 31.08106 0.76491
0.02242 32.45386 0.78089
0.02318 30.74824 0.73948
0.02395 30.55773 0.70141
0.02471 30.72537 0.66908
0.02547 30.26149 0.65954
0.02623 30.01148 0.63110
0.02699 29.45837 0.60255
0.02775 29.85692 0.58306
0.02851 29.93560 0.57793
0.02927 29.02408 0.55923
0.03003 28.55043 0.56491
0.03079 29.31675 0.53813
0.03155 28.82075 0.52862
0.03231 28.43864 0.50078
0.03307 28.21407 0.50224
0.03383 27.51280 0.48582
0.03459 28.23227 0.47576
0.03535 27.24381 0.46657
0.03611 27.49926 0.48337
0.03687 27.32737 0.44308
0.03763 27.21090 0.44479
0.03839 26.78569 0.43600
0.03915 26.44289 0.42457
0.03991 25.83242 0.42251
0.04067 25.54961 0.41035
0.04143 25.34165 0.40604
0.04219 25.15438 0.38939
0.04295 24.60323 0.39530
0.04371 24.51595 0.37980
0.04447 24.10858 0.38017
0.04523 23.97910 0.37031
0.04599 23.58723 0.37519
0.04675 23.07920 0.36158
0.04751 22.94240 0.36596
0.04827 22.45870 0.34638
0.04903 22.50806 0.34187
0.04979 21.65785 0.33857
0.05055 21.04990 0.34104
0.05131 21.89562 0.32822
0.05207 21.04951 0.33597
0.05283 20.44724 0.33212
0.05359 20.40969 0.32696
0.05435 19.71331 0.32631
0.05511 19.67520 0.31596
0.05587 19.22607 0.30623
0.05663 19.44028 0.30437
0.05739 18.37640 0.30704
0.05815 18.26134 0.29792
0.05891 17.70938 0.29203
0.05967 17.22473 0.29344
0.06043 17.12608 0.28877
0.06119 16.87496 0.28371
0.06195 16.47497 0.27805
0.06271 16.06453 0.27861
0.06347 15.68612 0.27287
0.06423 15.64357 0.27870
0.06499 15.04895 0.27010
0.06575 15.08528 0.27012
0.06651 14.33697 0.26510
0.06727 14.39514 0.25905
0.06803 13.81446 0.25485
0.06879 13.65654 0.25584
0.06955 13.40132 0.25181
0.07031 13.14226 0.25007
0.07107 12.98042 0.24714
0.07183 12.71657 0.24253
0.07259 12.19304 0.24188
0.07335 12.01593 0.23968
0.07412 11.56227 0.22810
0.07488 11.26023 0.23039
0.07564 10.82272 0.22734
0.07640 10.58763 0.23059
0.07716 10.27892 0.22634
0.07792 10.27216 0.22195
0.07868 9.93843 0.22218
0.07944 9.72837 0.21943
0.08020 9.46266 0.21906
0.08096 9.01285 0.21645
0.08172 8.92836 0.21164
0.08248 8.59885 0.20791
0.08324 8.38781 0.20909
0.08400 8.21300 0.20943
0.08476 8.03873 0.20652
0.08552 7.80796 0.20927
0.08628 7.36560 0.20482
0.08704 7.09180 0.20822
0.08780 6.65574 0.20684
0.08856 6.54544 0.20861
0.08932 6.44406 0.20919
0.09008 6.48515 0.21265
0.09084 6.32294 0.21075
0.09160 6.15364 0.21455
0.09236 5.89307 0.21197
0.09312 5.60448 0.20984
0.09388 5.17585 0.21221
0.09464 5.02057 0.21106
0.09540 4.76638 0.20618
0.09616 4.54675 0.20001
0.09692 4.76815 0.20456
0.09768 4.35938 0.20284
0.09844 4.09872 0.19924
0.09920 4.13243 0.19779
0.09996 3.82299 0.19412
0.10072 4.01013 0.19499
0.10148 3.46913 0.18785
0.10224 3.37244 0.18192
0.10300 3.49034 0.18280
0.10376 3.26193 0.17944
0.10452 3.04598 0.17610
0.10528 2.98295 0.17679
0.10604 2.82291 0.17120
0.10680 2.82136 0.17438
0.10756 2.76668 0.17005
0.10832 2.43117 0.17185
0.10908 2.64458 0.16823
0.10984 2.22882 0.17128
0.11060 1.86810 0.16867
0.11136 1.86740 0.16633
0.11212 1.77802 0.16105
0.11288 1.65775 0.16418
0.11364 1.87606 0.16319
0.11440 1.68924 0.15799
0.11516 1.44064 0.15387
0.11592 1.41116 0.16004
0.11668 1.35286 0.15623
0.11744 1.41173 0.15476
0.11820 1.28080 0.15597
0.11896 1.30182 0.15160
0.11972 1.07254 0.15128
0.12048 1.14903 0.15381
0.12124 0.74440 0.14895
0.12200 0.74370 0.14905
0.12276 0.76957 0.14812
0.12352 0.63816 0.14499
0.12428 0.81406 0.14798
0.12504 0.70109 0.14626
0.12580 0.77372 0.14114
0.12656 0.73579 0.14280
0.12732 0.54868 0.14187
0.12808 0.58944 0.14043
0.12884 0.31702 0.14080
0.12960 0.44960 0.14009
0.13036 0.30216 0.13811
0.13112 0.34834 0.13554
0.13188 0.49044 0.13523
0.13264 0.06549 0.13623
0.13340 0.23408 0.13469
0.13416 0.10363 0.13359
0.13492 0.23134 0.13629
0.13568 0.54785 0.13295
0.13644 0.21045 0.13210
0.13720 0.26283 0.13222
0.13796 0.24465 0.13058
0.13873 0.20897 0.12864
0.13949 0.24151 0.13052
0.14025 0.17730 0.13066
0.14101 0.13860 0.12941
0.14177 0.01221 0.12882
0.14253 0.25521 0.12809
0.14329 0.17169 0.12674
0.14405 0.08178 0.12759
0.14481 0.23003 0.12752
0.14557 0.03804 0.12566
0.14633 0.13616 0.12686
0.14709 0.12566 0.12643
0.14785 0.25710 0.12623
0.14861 0.29225 0.12635
0.14937 0.09182 0.12449
0.15013 0.00797 0.12409
0.15089 0.27029 0.12392
0.15165 0.24943 0.12220
0.15241 0.09149 0.12275
0.15317 0.06613 0.12131
0.15393 0.14883 0.12093
0.15469 0.19020 0.12121
0.15545 0.11794 0.12093
0.15621 0.11001 0.12180
0.15697 0.15891 0.12218
0.15773 0.27727 0.12052
0.15849 0.21713 0.11909
0.15925 0.32136 0.11836
0.16001 0.23834 0.11814
0.16077 0.25588 0.11844
0.16153 0.16158 0.11854
0.16229 0.16842 0.11664
0.16305 0.32696 0.11717
0.16381 0.37069 0.11733
0.16457 0.24805 0.11518
0.16533 0.18213 0.11668
0.16609 0.31301 0.11611
0.16685 0.44172 0.11634
0.16761 0.20464 0.11709
0.16837 0.15042 0.11591
0.16913 0.44073 0.11666
0.16989 0.24121 0.11492
0.17065 0.43300 0.11454
0.17141 0.27348 0.11342
0.17217 0.39267 0.11541
0.17293 0.37300 0.11617
0.17369 0.39209 0.11549
0.17445 0.43350 0.11593
0.17521 0.46429 0.11541
0.17597 0.33781 0.12014
0.17673 0.29927 0.11632
0.17749 0.41600 0.11757
0.17825 0.38601 0.11973
0.17901 0.41210 0.11957
0.17977 0.40517 0.11919
0.18053 0.52106 0.12194
0.18129 0.42073 0.12326
0.18205 0.47152 0.12081
0.18281 0.44641 0.12376
0.18357 0.24345 0.12487
0.18433 0.57381 0.12524
0.18509 0.46668 0.12455
0.18585 0.51482 0.12562
0.18661 0.42294 0.12653
0.18737 0.42839 0.12307
0.18813 0.38572 0.12629
0.18889 0.54685 0.12469
0.18965 0.38025 0.12811
0.19041 0.56858 0.12493
0.19117 0.44275 0.12694
0.19193 0.35206 0.12762
0.19269 0.49667 0.12771
0.19345 0.51283 0.12757
0.19421 0.47922 0.12846
0.19497 0.36819 0.12811
0.19573 0.43512 0.12918
0.19649 0.40653 0.12702
0.19725 0.41787 0.12803
0.19801 0.42975 0.12882
0.19877 0.41242 0.13293
0.19953 0.41522 0.12746
0.20029 0.49395 0.12890
0.20105 0.56193 0.12746
0.20181 0.50731 0.12973
0.20257 0.54410 0.12823
0.20333 0.55181 0.12566
0.20409 0.59794 0.12847
0.20485 0.42137 0.12872
0.20561 0.30519 0.12894
0.20637 0.23845 0.12985
0.20713 0.62316 0.13078
0.20789 0.27069 0.12937
0.20865 0.33105 0.12860
0.20941 0.40704 0.13084
0.21017 0.45910 0.13074
0.21093 0.51952 0.12847
0.21169 0.49362 0.12953
0.21245 0.57810 0.12765
0.21321 0.39118 0.12696
0.21397 0.41577 0.12933
0.21473 0.38548 0.13032
0.21549 0.49407 0.12846
0.21625 0.56802 0.12852
0.21701 0.26812 0.12791
0.21777 0.39333 0.12864
0.21853 0.29124 0.12902
0.21929 0.16636 0.12916
0.22005 0.28875 0.12773
0.22081 0.18304 0.12690
0.22157 0.39452 0.12574
0.22233 0.30753 0.12906
0.22309 0.26710 0.12641
0.22385 0.39976 0.12728
0.22461 0.39010 0.12661
0.22537 0.32146 0.12708
0.22613 0.30378 0.12354
0.22689 0.32157 0.12301
0.22765 0.34713 0.12316
0.22841 0.24437 0.12154
0.22917 0.27113 0.12077
0.22993 0.16939 0.11899
0.23069 0.39302 0.12192
0.23145 0.15610 0.12077
0.23221 0.31977 0.11963
0.23297 0.03996 0.12055
0.23373 0.21645 0.11889
0.23449 0.18659 0.11791
0.23525 0.14254 0.11880
0.23601 0.13315 0.11769
0.23677 0.29918 0.11658
0.23753 0.13755 0.11761
0.23829 0.32647 0.11577
0.23905 0.06482 0.11524
0.23981 0.13345 0.11719
0.24057 0.30231 0.11537
0.24133 0.14669 0.11530
0.24209 0.10133 0.11537
0.24285 -0.06184 0.11464
0.24361 0.23208 0.11302
0.24437 0.24371 0.11417
0.24513 0.14786 0.11235
0.24589 0.12199 0.11334
0.24665 0.00365 0.11144
0.24741 0.16220 0.11217
0.24817 0.15575 0.11178
0.24893 0.28846 0.11282
0.24969 0.15580 0.11389
0.25045 0.21555 0.11178
0.25121 0.10818 0.11051
0.25197 0.15028 0.11071
0.25273 0.08294 0.10996
0.25349 0.04064 0.10974
0.25425 0.08809 0.10715
0.25501 0.18577 0.10905
0.25577 0.10246 0.10903
0.25653 0.13862 0.10687
0.25729 0.12412 0.10893
0.25805 0.13428 0.10699
0.25881 0.13423 0.10721
0.25957 0.09484 0.10650
0.26033 0.09967 0.10665
0.26109 0.10495 0.10478
0.26185 0.18029 0.10452
0.26261 0.06223 0.10497
0.26337 0.00347 0.10474
0.26413 0.24124 0.10561
0.26489 -0.06120 0.10460
0.26565 0.11716 0.10284
0.26641 0.21911 0.10395
0.26717 0.01938 0.10438
0.26793 0.18755 0.10383
0.26869 0.14085 0.10470
0.26945 0.11930 0.10351
0.27021 -0.05265 0.10373
0.27097 0.06368 0.10458
0.27172 0.04673 0.10223
0.27248 0.24337 0.10193
0.27324 0.16705 0.10189
0.27400 0.04994 0.10142
0.27476 0.13277 0.10043
0.27552 0.14119 0.10193
0.27628 0.14188 0.10072
0.27704 0.10579 0.10138
0.27780 0.08526 0.10033
0.27856 0.21467 0.10250
0.27932 0.11578 0.09946
0.28008 0.06299 0.09926
0.28084 0.19163 0.09991
0.28160 0.18515 0.09837
0.28236 0.24979 0.10021
0.28312 0.07744 0.09922
0.28388 0.12839 0.09964
0.28464 0.13878 0.09926
0.28540 0.07163 0.09886
0.28616 0.03918 0.09962
0.28692 0.13041 0.09796
0.28768 0.17626 0.09839
0.28844 0.14450 0.09922
0.28920 0.04965 0.09960
0.28996 0.16070 0.09894
0.29072 0.33387 0.09934
0.29148 0.14256 0.10009
0.29224 0.07574 0.09958
0.29300 0.02564 0.09966
0.29376 0.15934 0.10153
0.29452 0.06220 0.09950
0.29528 -0.03688 0.10120
0.29604 0.10137 0.10078
0.29680 0.14552 0.10003
0.29756 0.14345 0.10092
0.29832 0.26462 0.09811
0.29908 0.06037 0.10076
0.29984 0.09904 0.10023
0.30060 0.10474 0.09973
0.30136 0.10731 0.09879
0.30212 0.17298 0.09932
0.30288 0.09024 0.09916
0.30364 0.03244 0.09807
0.30440 0.04079 0.09867
0.30516 0.16205 0.09797
0.30592 0.04783 0.09815
0.30668 0.13601 0.09960
0.30744 0.07594 0.09969
0.30820 0.16656 0.10142
0.30896 0.05990 0.09964
0.30972 0.20197 0.09938
0.31048 0.28357 0.10005
0.31124 0.07532 0.09985
0.31200 0.14883 0.10013
0.31276 0.24223 0.09975
0.31352 0.23060 0.10064
0.31428 0.08751 0.10145
0.31504 0.08730 0.10203
0.31580 0.07834 0.10215
0.31656 0.24513 0.10256
0.31732 0.22117 0.10270
0.31808 0.07864 0.10393
0.31883 0.18915 0.10426
0.31959 0.05151 0.10373
0.32035 0.06971 0.10377
0.32111 0.23789 0.10432
0.32187 0.13774 0.10656
0.32263 0.21273 0.10488
0.32339 0.12214 0.10438
0.32415 0.20004 0.10511
0.32491 0.00266 0.10614
0.32567 0.22045 0.10802
0.32643 0.15756 0.10794
0.32719 0.12046 0.10723
0.32795 0.10152 0.10503
0.32871 0.19135 0.10644
0.32947 0.09636 0.10628
0.33023 0.22686 0.10486
0.33099 0.19854 0.10749
0.33175 0.09423 0.10654
0.33251 0.18216 0.10681
0.33327 0.09868 0.10853
0.33403 0.20961 0.10685
0.33479 0.11497 0.10654
0.33555 0.06836 0.10648
0.33631 0.08555 0.10762
0.33707 0.13325 0.10845
0.33783 0.06795 0.10709
0.33859 0.16224 0.10820
0.33935 0.08781 0.10766
0.34011 -0.01386 0.10820
0.34087 0.13727 0.10998
0.34163 0.05033 0.10810
0.34239 0.13417 0.10737
0.34315 0.15598 0.10917
0.34391 0.30476 0.10905
0.34467 0.06066 0.11081
0.34543 0.04011 0.10930
0.34619 0.08261 0.10873
0.34695 0.05418 0.10940
0.34771 0.10973 0.10974
0.34847 0.00796 0.11112
0.34922 0.14157 0.11071
0.34998 0.11047 0.11011
0.35074 0.04744 0.10930
0.35150 0.11355 0.10806
0.35226 0.08705 0.10656
0.35302 0.23778 0.10660
0.35378 0.21998 0.10664
0.35454 0.04292 0.10430
0.35530 0.10658 0.10582
0.35606 0.13339 0.10612
0.35682 0.02229 0.10806
0.35758 0.07409 0.10598
0.35834 0.04456 0.10658
0.35910 0.21870 0.10644
0.35986 0.06762 0.10681
0.36062 0.21223 0.10675
0.36138 0.05258 0.10689
0.36214 -0.02510 0.10608
0.36290 0.12378 0.10497
0.36366 0.08515 0.10681
0.36442 0.05536 0.10628
0.36518 0.02662 0.10662
0.36594 0.09961 0.10751
0.36670 0.01589 0.10926
0.36746 0.12495 0.10968
0.36822 0.12170 0.10897
0.36898 0.13170 0.11006
0.36974 0.09866 0.11053
0.37050 0.06594 0.11081
0.37126 0.09964 0.11004
0.37202 0.02533 0.11134
0.37277 0.15404 0.11255
0.37353 -0.01514 0.11235
0.37429 0.11607 0.11209
0.37505 0.08588 0.11310
0.37581 0.19442 0.11696
0.37657 -0.05565 0.11664
0.37733 0.02853 0.11696
0.37809 0.10344 0.11688
0.37885 0.09843 0.11927
0.37961 -0.02120 0.12057
0.38037 0.15464 0.12061
0.38113 0.14701 0.12328
0.38189 0.13713 0.12148
0.38265 0.12657 0.12251
0.38341 0.15662 0.12417
0.38417 0.15853 0.12384
0.38493 0.01217 0.12257
0.38569 -0.00691 0.12583
0.38645 0.09272 0.12645
0.38721 0.05479 0.12831
0.38797 0.14283 0.12710
0.38873 0.13433 0.12641
0.38949 0.16982 0.13467
0.39025 0.27208 0.12880
0.39101 0.09329 0.12991
0.39177 0.06339 0.13307
0.39252 0.02394 0.13444
0.39328 0.09083 0.13090
0.39404 0.18781 0.13600
0.39480 0.09733 0.13714
0.39556 0.18341 0.13629
0.39632 -0.07070 0.13716
0.39708 0.02635 0.13934
0.39784 0.04753 0.14086
0.39860 0.11842 0.13912
0.39936 0.21574 0.14197
0.40012 0.07254 0.14466
0.40088 0.13509 0.14529
0.40164 0.01337 0.14300
0.40240 0.02585 0.14853
0.40316 0.19420 0.14424
0.40392 0.26676 0.14756
0.40468 0.10218 0.31311
0.40544 0.12768 0.14869
0.40620 0.20745 0.14796
0.40696 -0.02868 0.14707
0.40772 -0.02194 0.14800
0.40848 0.14493 0.14887
0.40924 0.00420 0.14926
0.40999 0.16053 0.15091
0.41075 0.10396 0.15472
0.41151 0.12138 0.15563
0.41227 -0.02304 0.15360
0.41303 0.13168 0.15474
0.41379 0.12256 0.15314
0.41455 -0.01820 0.15573
0.41531 0.08150 0.15615
0.41607 0.22710 0.15134
0.41683 0.19475 0.15961
0.41759 0.18760 0.15927
0.41835 0.16820 0.15897
0.41911 0.34534 0.16259
0.41987 0.03466 0.15986
0.42063 0.01883 0.16224
0.42139 0.07246 0.16228
0.42215 0.10022 0.15702
0.42291 0.11290 0.16631
0.42367 0.10321 0.16588
0.42443 0.30218 0.16886
0.42519 0.13894 0.16884
0.42594 0.10593 0.16945
0.42670 0.04842 0.17070
0.42746 0.20279 0.17628
0.42822 0.11468 0.17679
0.42898 0.26885 0.17861
0.42974 0.35937 0.18066
0.43050 0.01581 0.18630
0.43126 0.34131 0.18136
0.43202 0.48050 0.17879
0.43278 0.28321 0.18335
0.43354 -0.00055 0.18762
0.43430 0.16824 0.19027
0.43506 0.32232 0.19464
