# Supplementary material for: De novo design of proteins housing excitonically coupled chlorophyll special pairs
Source: Nat Chem Biol. 2024 Jun 3;20(7):906–15. doi: 10.1038/s41589-024-01626-0 (PMC11213709; doi:10.1038/s41589-024-01626-0)
Supplement: Supplementary file 5 — Raw SAXS data for SP1, SP2 and SP3 apo proteins. [file 41589_2024_1626_MOESM5_ESM.zip › SAXS_data_Fig2/SP2_193uM/Buffer1/SP2_193uM_snap_00048.sub.1.dat]

0.01026 37.66819 7.66443
0.01102 32.84223 5.02085
0.01178 34.49254 3.23738
0.01254 34.83319 2.78184
0.01330 35.15375 1.97084
0.01406 35.14402 1.70796
0.01482 33.76481 1.50006
0.01558 30.32032 1.37220
0.01634 33.48999 1.26098
0.01710 33.66097 1.16531
0.01786 30.88325 1.06377
0.01862 33.24991 1.05515
0.01938 31.21355 0.96412
0.02014 31.49187 0.88842
0.02090 32.19676 0.88925
0.02166 30.66119 0.79489
0.02242 31.61764 0.77116
0.02318 31.18067 0.73114
0.02395 31.73280 0.70396
0.02471 30.09772 0.69784
0.02547 30.13871 0.65705
0.02623 30.55447 0.63662
0.02699 30.07159 0.59360
0.02775 30.07082 0.60576
0.02851 30.32235 0.58481
0.02927 29.50577 0.57561
0.03003 28.97020 0.54262
0.03079 28.47292 0.55532
0.03155 28.76130 0.51558
0.03231 28.44427 0.50296
0.03307 27.64380 0.48464
0.03383 28.13277 0.47467
0.03459 28.27114 0.47095
0.03535 27.50929 0.47837
0.03611 27.80711 0.46431
0.03687 27.14379 0.45334
0.03763 26.73094 0.43544
0.03839 26.63261 0.43168
0.03915 26.18462 0.43481
0.03991 25.31297 0.41788
0.04067 24.69843 0.41843
0.04143 24.81229 0.40049
0.04219 25.21951 0.38838
0.04295 24.70429 0.39549
0.04371 24.38580 0.38372
0.04447 23.86725 0.38205
0.04523 23.75479 0.36562
0.04599 23.15888 0.36271
0.04675 23.02355 0.36107
0.04751 23.19433 0.34627
0.04827 22.42572 0.35108
0.04903 21.79822 0.34235
0.04979 21.74472 0.34502
0.05055 21.59568 0.33486
0.05131 20.87955 0.32754
0.05207 20.65403 0.32900
0.05283 20.66156 0.32740
0.05359 20.09323 0.32781
0.05435 19.78418 0.32257
0.05511 19.24946 0.31060
0.05587 18.95702 0.31181
0.05663 18.73174 0.30113
0.05739 18.22265 0.30064
0.05815 18.26068 0.29549
0.05891 18.13206 0.29601
0.05967 17.61588 0.28714
0.06043 16.80465 0.28625
0.06119 16.47917 0.28014
0.06195 16.79686 0.27755
0.06271 15.82539 0.28238
0.06347 15.31025 0.27377
0.06423 15.47311 0.27458
0.06499 15.17777 0.27411
0.06575 14.73228 0.26940
0.06651 14.27697 0.26483
0.06727 14.17116 0.25379
0.06803 13.89334 0.26036
0.06879 13.56738 0.25093
0.06955 13.32001 0.24711
0.07031 13.20033 0.24562
0.07107 12.83404 0.24566
0.07183 12.25202 0.24588
0.07259 11.89634 0.24048
0.07335 11.63076 0.24028
0.07412 11.47757 0.23152
0.07488 11.19006 0.23287
0.07564 10.81707 0.22846
0.07640 10.56530 0.23184
0.07716 10.52999 0.22478
0.07792 10.25548 0.21940
0.07868 9.95216 0.22013
0.07944 9.35450 0.21831
0.08020 9.14985 0.21044
0.08096 9.02237 0.21890
0.08172 8.72305 0.20852
0.08248 8.20142 0.20990
0.08324 7.83054 0.20717
0.08400 7.91615 0.21330
0.08476 7.72232 0.20782
0.08552 7.47413 0.20723
0.08628 7.22129 0.20666
0.08704 7.13312 0.20852
0.08780 7.03352 0.20549
0.08856 6.53584 0.20670
0.08932 6.25225 0.21081
0.09008 6.14460 0.21311
0.09084 5.91896 0.21370
0.09160 5.76901 0.21263
0.09236 5.67537 0.20782
0.09312 5.56581 0.21263
0.09388 5.43224 0.21222
0.09464 5.06577 0.21336
0.09540 4.61476 0.20432
0.09616 4.68924 0.20697
0.09692 4.46640 0.20124
0.09768 4.24415 0.19760
0.09844 4.09227 0.19604
0.09920 4.04149 0.19744
0.09996 4.00385 0.19071
0.10072 3.83663 0.19443
0.10148 3.59428 0.18678
0.10224 3.29997 0.18632
0.10300 3.37919 0.18160
0.10376 3.15254 0.17857
0.10452 2.87728 0.18078
0.10528 2.56155 0.17438
0.10604 2.85276 0.17218
0.10680 2.75674 0.17072
0.10756 2.50945 0.16783
0.10832 2.29766 0.17038
0.10908 2.02790 0.16812
0.10984 2.20792 0.17182
0.11060 2.01383 0.16975
0.11136 1.85012 0.16569
0.11212 1.79358 0.15952
0.11288 1.86480 0.16545
0.11364 1.61331 0.16249
0.11440 1.65149 0.16257
0.11516 1.42122 0.15663
0.11592 1.58079 0.15711
0.11668 1.29958 0.15562
0.11744 1.33356 0.15719
0.11820 1.12689 0.15305
0.11896 1.06878 0.15097
0.11972 1.13559 0.15072
0.12048 0.97843 0.15179
0.12124 0.88029 0.14957
0.12200 0.83530 0.14840
0.12276 0.81330 0.14504
0.12352 0.86645 0.14753
0.12428 0.55204 0.14526
0.12504 0.72734 0.14425
0.12580 0.47403 0.14540
0.12656 0.63570 0.13784
0.12732 0.56656 0.14081
0.12808 0.58366 0.13994
0.12884 0.44342 0.13962
0.12960 0.57064 0.14037
0.13036 0.36177 0.14041
0.13112 0.45046 0.13877
0.13188 0.35708 0.13798
0.13264 0.49179 0.13691
0.13340 0.22405 0.13543
0.13416 0.25357 0.13333
0.13492 0.18613 0.13355
0.13568 0.10698 0.13242
0.13644 0.22966 0.13127
0.13720 0.17050 0.13141
0.13796 0.33181 0.13115
0.13873 0.17284 0.12927
0.13949 0.08898 0.13054
0.14025 0.16350 0.12933
0.14101 0.05278 0.12832
0.14177 0.02329 0.12864
0.14253 0.15274 0.12694
0.14329 0.11204 0.12779
0.14405 0.15711 0.12902
0.14481 0.38665 0.12540
0.14557 0.07260 0.12749
0.14633 0.13683 0.12599
0.14709 0.11828 0.12688
0.14785 0.17711 0.12526
0.14861 0.09540 0.12383
0.14937 0.06293 0.12449
0.15013 0.25131 0.12429
0.15089 0.21983 0.12621
0.15165 0.18514 0.12130
0.15241 0.15515 0.12461
0.15317 0.38704 0.12205
0.15393 0.04700 0.12207
0.15469 0.19681 0.12067
0.15545 0.20967 0.11998
0.15621 0.13752 0.11946
0.15697 0.23712 0.12089
0.15773 0.33077 0.11917
0.15849 0.23995 0.11978
0.15925 0.25126 0.12029
0.16001 0.08493 0.11926
0.16077 0.23818 0.11843
0.16153 0.27313 0.11620
0.16229 0.10347 0.11853
0.16305 0.34830 0.11622
0.16381 0.21402 0.11663
0.16457 0.49957 0.11782
0.16533 0.22812 0.11663
0.16609 0.39312 0.11772
0.16685 0.35482 0.11768
0.16761 0.30565 0.11353
0.16837 0.15661 0.11343
0.16913 0.28957 0.11420
0.16989 0.16452 0.11333
0.17065 0.16921 0.11363
0.17141 0.39646 0.11355
0.17217 0.15649 0.11432
0.17293 0.53637 0.11551
0.17369 0.47166 0.11464
0.17445 0.30980 0.11681
0.17521 0.35317 0.11782
0.17597 0.33374 0.11788
0.17673 0.23493 0.11626
0.17749 0.29735 0.11764
0.17825 0.46842 0.11938
0.17901 0.64992 0.12122
0.17977 0.46703 0.12126
0.18053 0.39934 0.12108
0.18129 0.48074 0.12300
0.18205 0.42721 0.12318
0.18281 0.42978 0.12417
0.18357 0.43499 0.12401
0.18433 0.37958 0.12518
0.18509 0.45262 0.12524
0.18585 0.52179 0.12415
0.18661 0.34839 0.12239
0.18737 0.57402 0.12441
0.18813 0.45693 0.12650
0.18889 0.34768 0.12510
0.18965 0.30340 0.12686
0.19041 0.55643 0.12573
0.19117 0.53594 0.12834
0.19193 0.52490 0.12860
0.19269 0.48663 0.12494
0.19345 0.35248 0.12550
0.19421 0.50995 0.12805
0.19497 0.50170 0.12639
0.19573 0.46371 0.12789
0.19649 0.35708 0.12787
0.19725 0.37558 0.12916
0.19801 0.50797 0.12805
0.19877 0.51713 0.12973
0.19953 0.40756 0.12807
0.20029 0.26266 0.12844
0.20105 0.27125 0.12886
0.20181 0.37120 0.12916
0.20257 0.40051 0.12912
0.20333 0.51993 0.12819
0.20409 0.46133 0.12836
0.20485 0.40213 0.13078
0.20561 0.33589 0.13163
0.20637 0.46643 0.13068
0.20713 0.44061 0.13131
0.20789 0.29738 0.13212
0.20865 0.40615 0.12795
0.20941 0.54976 0.12858
0.21017 0.45244 0.13058
0.21093 0.41486 0.12738
0.21169 0.24227 0.12757
0.21245 0.30803 0.12987
0.21321 0.34407 0.12888
0.21397 0.54286 0.13125
0.21473 0.26556 0.12923
0.21549 0.52835 0.12745
0.21625 0.33919 0.13072
0.21701 0.33337 0.12884
0.21777 0.29315 0.13016
0.21853 0.32607 0.12880
0.21929 0.30646 0.13062
0.22005 0.10538 0.12789
0.22081 0.43335 0.12925
0.22157 0.46214 0.12848
0.22233 0.37776 0.12775
0.22309 0.34690 0.12538
0.22385 0.30673 0.12395
0.22461 0.32658 0.12500
0.22537 0.37939 0.12283
0.22613 0.21403 0.12413
0.22689 0.31754 0.12330
0.22765 0.29809 0.12277
0.22841 0.27785 0.12150
0.22917 0.33652 0.12033
0.22993 0.40114 0.11954
0.23069 0.38424 0.12069
0.23145 0.18821 0.11822
0.23221 0.09181 0.11992
0.23297 0.23216 0.11697
0.23373 0.41067 0.11824
0.23449 0.22556 0.11964
0.23525 0.24389 0.11826
0.23601 0.24415 0.11980
0.23677 0.23042 0.11853
0.23753 0.24083 0.11675
0.23829 0.23636 0.11667
0.23905 0.08909 0.11572
0.23981 0.19388 0.11770
0.24057 0.24233 0.11250
0.24133 0.20354 0.11438
0.24209 0.16612 0.11618
0.24285 0.14150 0.11363
0.24361 0.22814 0.11410
0.24437 0.19016 0.11220
0.24513 0.19045 0.11289
0.24589 0.15839 0.11373
0.24665 0.16482 0.11224
0.24741 0.00690 0.11204
0.24817 0.07829 0.11098
0.24893 0.17395 0.11290
0.24969 0.21132 0.11127
0.25045 0.10789 0.11036
0.25121 0.22750 0.11159
0.25197 0.17254 0.10943
0.25273 0.05983 0.11080
0.25349 0.08028 0.10890
0.25425 0.09965 0.10736
0.25501 0.19607 0.10791
0.25577 0.11072 0.10801
0.25653 0.11322 0.10831
0.25729 -0.00026 0.10951
0.25805 0.08811 0.10716
0.25881 0.14211 0.10904
0.25957 0.03660 0.10605
0.26033 0.09870 0.10720
0.26109 0.14464 0.10767
0.26185 0.16734 0.10621
0.26261 0.17316 0.10569
0.26337 0.09165 0.10528
0.26413 0.16202 0.10435
0.26489 0.15915 0.10362
0.26565 0.22002 0.10474
0.26641 0.19188 0.10372
0.26717 0.06063 0.10461
0.26793 0.05280 0.10346
0.26869 -0.01360 0.10310
0.26945 0.22329 0.10387
0.27021 0.03112 0.10211
0.27097 0.06461 0.10397
0.27172 0.23433 0.10237
0.27248 0.15736 0.10229
0.27324 0.26509 0.10227
0.27400 0.06054 0.10393
0.27476 -0.01599 0.10049
0.27552 0.07629 0.10012
0.27628 0.16371 0.10285
0.27704 0.08897 0.09907
0.27780 0.18636 0.10004
0.27856 -0.00659 0.09925
0.27932 -0.02181 0.10049
0.28008 0.11245 0.09881
0.28084 0.06954 0.09915
0.28160 0.04022 0.10071
0.28236 0.09926 0.09946
0.28312 0.08035 0.09994
0.28388 0.11987 0.09845
0.28464 0.15661 0.10150
0.28540 0.04998 0.09980
0.28616 0.14453 0.09838
0.28692 0.04428 0.09948
0.28768 0.18227 0.09871
0.28844 0.03385 0.09930
0.28920 0.08795 0.09966
0.28996 0.11381 0.09960
0.29072 0.13578 0.09772
0.29148 0.15960 0.09962
0.29224 -0.03305 0.09954
0.29300 0.10185 0.10018
0.29376 0.05662 0.10071
0.29452 0.21860 0.10027
0.29528 0.11085 0.09907
0.29604 0.18046 0.10065
0.29680 0.17292 0.10103
0.29756 0.02813 0.10002
0.29832 0.19473 0.09970
0.29908 -0.01538 0.09984
0.29984 0.13745 0.09796
0.30060 0.29318 0.09851
0.30136 0.07594 0.09824
0.30212 0.13970 0.09930
0.30288 0.11777 0.09875
0.30364 0.19829 0.09786
0.30440 0.12999 0.09739
0.30516 0.24784 0.09600
0.30592 0.11454 0.09826
0.30668 0.09990 0.09932
0.30744 0.20200 0.09853
0.30820 0.07375 0.10128
0.30896 0.02702 0.10008
0.30972 0.00721 0.10273
0.31048 0.07420 0.10027
0.31124 0.12213 0.10063
0.31200 0.07239 0.09946
0.31276 0.08208 0.09944
0.31352 -0.00296 0.10004
0.31428 0.03968 0.10095
0.31504 0.17884 0.10269
0.31580 0.16287 0.10162
0.31656 0.12167 0.10372
0.31732 0.07476 0.10334
0.31808 0.09062 0.10243
0.31883 0.16487 0.10391
0.31959 0.04485 0.10569
0.32035 0.08286 0.10292
0.32111 0.17949 0.10324
0.32187 0.19102 0.10573
0.32263 0.12909 0.10540
0.32339 0.00715 0.10599
0.32415 0.00036 0.10518
0.32491 0.12644 0.10463
0.32567 0.19436 0.10587
0.32643 0.17794 0.10647
0.32719 0.24932 0.10747
0.32795 0.20861 0.10653
0.32871 0.07757 0.10674
0.32947 0.14090 0.10664
0.33023 0.06686 0.10591
0.33099 0.22600 0.10601
0.33175 0.07102 0.10791
0.33251 0.09497 0.10563
0.33327 0.09189 0.10684
0.33403 0.08041 0.10623
0.33479 0.08791 0.10933
0.33555 0.09231 0.10797
0.33631 0.13164 0.10759
0.33707 0.09437 0.10811
0.33783 0.07164 0.10848
0.33859 0.17581 0.10856
0.33935 0.05882 0.10815
0.34011 0.09696 0.10967
0.34087 0.06865 0.10854
0.34163 0.17036 0.10894
0.34239 0.21029 0.10973
0.34315 0.26698 0.11046
0.34391 0.13817 0.10975
0.34467 0.08525 0.10840
0.34543 0.16255 0.10999
0.34619 0.16431 0.10775
0.34695 0.00510 0.11056
0.34771 -0.00380 0.11013
0.34847 -0.01191 0.11143
0.34922 0.08823 0.11018
0.34998 0.14306 0.10925
0.35074 0.12118 0.11121
0.35150 0.15820 0.10716
0.35226 0.10755 0.10781
0.35302 0.19298 0.10560
0.35378 0.22620 0.10393
0.35454 0.06663 0.10352
0.35530 0.03426 0.10550
0.35606 0.13424 0.10548
0.35682 -0.04086 0.10668
0.35758 0.04654 0.10611
0.35834 0.05817 0.10631
0.35910 0.16684 0.10732
0.35986 -0.01976 0.10716
0.36062 0.19938 0.10637
0.36138 0.09836 0.10787
0.36214 0.15235 0.10631
0.36290 0.11477 0.10726
0.36366 0.11048 0.10532
0.36442 0.03218 0.10730
0.36518 -0.04864 0.10672
0.36594 0.21341 0.10793
0.36670 0.12850 0.10736
0.36746 -0.02654 0.10878
0.36822 0.01644 0.10888
0.36898 0.09506 0.11058
0.36974 0.07789 0.11092
0.37050 0.17635 0.11074
0.37126 0.13064 0.10943
0.37202 -0.02752 0.11280
0.37277 -0.01250 0.11234
0.37353 0.02522 0.11361
0.37429 0.14848 0.11264
0.37505 0.12593 0.11527
0.37581 0.19146 0.11632
0.37657 0.07798 0.11739
0.37733 -0.03176 0.11739
0.37809 0.17897 0.11798
0.37885 -0.11088 0.12021
0.37961 0.10242 0.11875
0.38037 0.01743 0.12227
0.38113 0.14194 0.12144
0.38189 0.04212 0.12122
0.38265 0.15980 0.12207
0.38341 0.01533 0.12437
0.38417 0.19039 0.12346
0.38493 -0.05563 0.12275
0.38569 0.03189 0.12728
0.38645 -0.12121 0.12569
0.38721 0.01370 0.12860
0.38797 0.03174 0.12763
0.38873 0.12522 0.12763
0.38949 0.21393 0.14953
0.39025 0.00371 0.13048
0.39101 0.14456 0.13135
0.39177 0.08217 0.13380
0.39252 0.20990 0.13485
0.39328 0.09434 0.13133
0.39404 0.05986 0.13560
0.39480 0.06354 0.13475
0.39556 0.11998 0.13847
0.39632 0.12453 0.13824
0.39708 0.21555 0.13810
0.39784 0.05100 0.13804
0.39860 0.32261 0.14077
0.39936 0.14199 0.14116
0.40012 0.16974 0.14174
0.40088 0.16288 0.14199
0.40164 0.17163 0.14605
0.40240 0.04541 0.14486
0.40316 0.10611 0.14884
0.40392 -0.00223 0.14561
0.40468 0.23004 0.38602
0.40544 0.08538 0.14739
0.40620 0.17430 0.15072
0.40696 0.23326 0.14807
0.40772 0.21240 0.15224
0.40848 -0.03872 0.15034
0.40924 0.32761 0.14898
0.40999 -0.00923 0.15351
0.41075 0.35375 0.15218
0.41151 -0.00433 0.15363
0.41227 0.20790 0.15238
0.41303 0.28795 0.15424
0.41379 0.01195 0.15099
0.41455 0.10177 0.15537
0.41531 0.24097 0.15115
0.41607 0.09040 0.15618
0.41683 0.10225 0.16019
0.41759 -0.05492 0.15970
0.41835 0.11951 0.16055
0.41911 0.04991 0.15879
0.41987 0.01943 0.15915
0.42063 0.12570 0.15905
0.42139 0.22595 0.16185
0.42215 0.16653 0.16518
0.42291 0.31398 0.16553
0.42367 -0.01443 0.16514
0.42443 0.11121 0.16923
0.42519 0.25700 0.17038
0.42594 0.04699 0.17242
0.42670 0.16224 0.17469
0.42746 0.10457 0.17568
0.42822 0.32760 0.17452
0.42898 0.16517 0.17784
0.42974 0.07452 0.18209
0.43050 0.22887 0.17954
0.43126 -0.03049 0.18114
0.43202 -0.03472 0.19086
0.43278 -0.09782 0.18648
0.43354 0.12730 0.19388
0.43430 0.10487 0.19155
0.43506 0.09771 0.19113
