# Supplementary material for: De novo design of proteins housing excitonically coupled chlorophyll special pairs
Source: Nat Chem Biol. 2024 Jun 3;20(7):906–15. doi: 10.1038/s41589-024-01626-0 (PMC11213709; doi:10.1038/s41589-024-01626-0)
Supplement: Supplementary file 5 — Raw SAXS data for SP1, SP2 and SP3 apo proteins. [file 41589_2024_1626_MOESM5_ESM.zip › SAXS_data_Fig2/SP2_193uM/Buffer1/SP2_193uM_snap_00039.sub.1.dat]

0.01026 30.09399 8.03726
0.01102 37.79410 5.24025
0.01178 38.98388 3.60234
0.01254 35.12121 2.53496
0.01330 34.05526 1.93118
0.01406 33.62871 1.77840
0.01482 32.82896 1.52921
0.01558 32.78178 1.38827
0.01634 32.16914 1.29305
0.01710 33.13625 1.17187
0.01786 33.40944 1.13358
0.01862 32.31666 1.01988
0.01938 32.11809 0.97342
0.02014 31.84313 0.89463
0.02090 32.05248 0.84738
0.02166 31.90243 0.79021
0.02242 31.52844 0.77206
0.02318 31.71692 0.72524
0.02395 31.67837 0.70380
0.02471 31.06348 0.67579
0.02547 30.29767 0.64803
0.02623 29.14815 0.63104
0.02699 29.46869 0.60536
0.02775 29.42486 0.60528
0.02851 30.37113 0.57749
0.02927 29.38263 0.55985
0.03003 28.67849 0.55930
0.03079 29.06636 0.54508
0.03155 28.19175 0.50746
0.03231 27.87336 0.51090
0.03307 27.99217 0.51757
0.03383 27.78636 0.47645
0.03459 27.13378 0.46130
0.03535 27.50757 0.47218
0.03611 27.22246 0.45586
0.03687 26.78152 0.45626
0.03763 26.86705 0.44828
0.03839 26.03151 0.43798
0.03915 25.62537 0.42483
0.03991 25.60642 0.41731
0.04067 25.74402 0.41403
0.04143 25.29714 0.40079
0.04219 24.44545 0.39797
0.04295 24.33461 0.38539
0.04371 24.13562 0.38578
0.04447 23.62609 0.37888
0.04523 23.63009 0.37310
0.04599 22.87978 0.36943
0.04675 22.68101 0.36585
0.04751 22.26259 0.34917
0.04827 22.08043 0.33517
0.04903 21.94148 0.35008
0.04979 21.65980 0.34300
0.05055 21.41494 0.33351
0.05131 20.86258 0.33040
0.05207 20.52018 0.32811
0.05283 20.45028 0.32710
0.05359 20.30486 0.32441
0.05435 20.12707 0.30380
0.05511 19.40361 0.30613
0.05587 18.84004 0.31331
0.05663 18.42593 0.31264
0.05739 18.53743 0.29571
0.05815 18.15981 0.30870
0.05891 17.84066 0.29157
0.05967 17.44985 0.28806
0.06043 17.21618 0.29144
0.06119 16.87600 0.28750
0.06195 16.47583 0.28002
0.06271 15.98069 0.27735
0.06347 15.47735 0.26869
0.06423 15.50459 0.27852
0.06499 15.27127 0.26954
0.06575 14.63123 0.26391
0.06651 14.30012 0.25799
0.06727 14.30429 0.26177
0.06803 13.77726 0.26098
0.06879 13.46880 0.25781
0.06955 13.43515 0.25417
0.07031 13.01595 0.24668
0.07107 12.47462 0.24703
0.07183 12.24972 0.24331
0.07259 11.92426 0.24349
0.07335 11.68562 0.23855
0.07412 11.28787 0.23473
0.07488 11.38783 0.23263
0.07564 11.00397 0.22895
0.07640 10.91254 0.22796
0.07716 10.64253 0.22524
0.07792 9.82985 0.22225
0.07868 9.53426 0.21966
0.07944 9.60899 0.21877
0.08020 9.33830 0.21766
0.08096 9.12102 0.21105
0.08172 8.42221 0.21181
0.08248 8.44261 0.20563
0.08324 8.24241 0.20658
0.08400 8.07703 0.20617
0.08476 7.64233 0.20947
0.08552 7.52560 0.21137
0.08628 7.42310 0.20983
0.08704 7.17299 0.20836
0.08780 6.78803 0.20375
0.08856 6.75943 0.21196
0.08932 6.46169 0.20587
0.09008 6.45751 0.20757
0.09084 5.76489 0.21350
0.09160 6.01931 0.21275
0.09236 5.72148 0.21220
0.09312 5.07619 0.21465
0.09388 4.85255 0.20905
0.09464 4.97036 0.21123
0.09540 4.78570 0.20298
0.09616 4.61585 0.20522
0.09692 4.51065 0.20383
0.09768 4.38627 0.19673
0.09844 4.21549 0.19076
0.09920 4.19602 0.19495
0.09996 3.91984 0.18947
0.10072 3.71656 0.19454
0.10148 3.71634 0.18763
0.10224 3.33126 0.18370
0.10300 3.12085 0.17913
0.10376 3.03296 0.17889
0.10452 2.88409 0.17889
0.10528 3.01651 0.17626
0.10604 2.91580 0.17225
0.10680 2.56109 0.17108
0.10756 2.40453 0.17090
0.10832 2.37122 0.16942
0.10908 2.33816 0.17191
0.10984 2.26032 0.17060
0.11060 2.24272 0.17025
0.11136 1.88741 0.16380
0.11212 2.02204 0.16301
0.11288 1.92131 0.16408
0.11364 1.78223 0.15854
0.11440 1.48205 0.16067
0.11516 1.62391 0.15668
0.11592 1.54026 0.15883
0.11668 1.36402 0.15379
0.11744 1.08114 0.15452
0.11820 1.11981 0.15215
0.11896 1.28211 0.15162
0.11972 1.00262 0.15114
0.12048 1.04801 0.15039
0.12124 0.89727 0.14982
0.12200 0.95720 0.14908
0.12276 0.80949 0.14804
0.12352 0.75873 0.14849
0.12428 0.83803 0.14505
0.12504 0.79628 0.14311
0.12580 0.78853 0.14327
0.12656 0.66680 0.14098
0.12732 0.53768 0.14275
0.12808 0.47790 0.14171
0.12884 0.56213 0.14018
0.12960 0.50631 0.14038
0.13036 0.42263 0.13793
0.13112 0.31448 0.13828
0.13188 0.39772 0.13427
0.13264 0.34519 0.13486
0.13340 0.26216 0.13591
0.13416 0.31451 0.13530
0.13492 0.33148 0.13433
0.13568 0.04751 0.13306
0.13644 0.07053 0.13116
0.13720 0.25386 0.13142
0.13796 0.10928 0.13115
0.13873 0.26102 0.13061
0.13949 0.21804 0.13041
0.14025 0.19151 0.13164
0.14101 0.16549 0.12984
0.14177 0.07318 0.12642
0.14253 0.12696 0.12770
0.14329 0.13789 0.12598
0.14405 0.14821 0.12606
0.14481 0.17815 0.12816
0.14557 0.22937 0.12677
0.14633 0.30155 0.12545
0.14709 0.08559 0.12418
0.14785 0.02676 0.12491
0.14861 -0.04095 0.12444
0.14937 0.27151 0.12612
0.15013 0.13893 0.12331
0.15089 0.11030 0.12371
0.15165 0.12554 0.12290
0.15241 0.03606 0.12466
0.15317 0.08717 0.12122
0.15393 0.23377 0.12389
0.15469 0.29773 0.12227
0.15545 0.11672 0.12327
0.15621 0.17051 0.12110
0.15697 0.27848 0.12240
0.15773 0.22849 0.12046
0.15849 0.14545 0.11758
0.15925 0.24194 0.11934
0.16001 0.30740 0.11724
0.16077 0.35066 0.12011
0.16153 0.26548 0.11843
0.16229 0.29083 0.11819
0.16305 0.15119 0.11865
0.16381 0.26685 0.11613
0.16457 0.36342 0.11639
0.16533 0.31680 0.11627
0.16609 0.29264 0.11544
0.16685 0.32785 0.11447
0.16761 0.30861 0.11455
0.16837 0.28051 0.11665
0.16913 0.20626 0.11578
0.16989 0.18695 0.11507
0.17065 0.42046 0.11513
0.17141 0.53595 0.11295
0.17217 0.39395 0.11394
0.17293 0.42591 0.11495
0.17369 0.24501 0.11437
0.17445 0.29187 0.11594
0.17521 0.38501 0.11613
0.17597 0.42787 0.11710
0.17673 0.42581 0.11518
0.17749 0.44975 0.11663
0.17825 0.52738 0.11950
0.17901 0.41849 0.11991
0.17977 0.41063 0.11977
0.18053 0.48682 0.11958
0.18129 0.48846 0.12157
0.18205 0.33344 0.12209
0.18281 0.37347 0.12408
0.18357 0.48899 0.12207
0.18433 0.49586 0.12492
0.18509 0.37753 0.12416
0.18585 0.50647 0.12316
0.18661 0.32342 0.12412
0.18737 0.47771 0.12363
0.18813 0.36865 0.12709
0.18889 0.40797 0.12523
0.18965 0.53450 0.12717
0.19041 0.33446 0.12664
0.19117 0.33100 0.12873
0.19193 0.49337 0.12675
0.19269 0.37408 0.12812
0.19345 0.59982 0.12697
0.19421 0.41119 0.12828
0.19497 0.54320 0.12838
0.19573 0.59571 0.12778
0.19649 0.40612 0.12778
0.19725 0.50086 0.12921
0.19801 0.44284 0.12695
0.19877 0.57181 0.12810
0.19953 0.40857 0.12865
0.20029 0.59808 0.12832
0.20105 0.39007 0.13024
0.20181 0.51577 0.12903
0.20257 0.43629 0.12942
0.20333 0.29795 0.12917
0.20409 0.45716 0.12968
0.20485 0.48835 0.12887
0.20561 0.41099 0.12879
0.20637 0.42140 0.12940
0.20713 0.54303 0.12824
0.20789 0.42769 0.12848
0.20865 0.28294 0.12891
0.20941 0.45560 0.12786
0.21017 0.51956 0.12927
0.21093 0.37036 0.13101
0.21169 0.40522 0.12996
0.21245 0.39398 0.12810
0.21321 0.25207 0.12846
0.21397 0.28451 0.12998
0.21473 0.38021 0.12761
0.21549 0.49507 0.12814
0.21625 0.38029 0.12883
0.21701 0.23088 0.12666
0.21777 0.35281 0.12790
0.21853 0.20016 0.12778
0.21929 0.34495 0.12919
0.22005 0.31436 0.12664
0.22081 0.20103 0.12462
0.22157 0.20411 0.12685
0.22233 0.32608 0.12626
0.22309 0.31643 0.12598
0.22385 0.18026 0.12369
0.22461 0.35004 0.12488
0.22537 0.49118 0.12474
0.22613 0.42499 0.12393
0.22689 0.26530 0.12215
0.22765 0.24222 0.12199
0.22841 0.04946 0.12173
0.22917 0.29086 0.12141
0.22993 0.27756 0.12052
0.23069 0.21990 0.12258
0.23145 0.31424 0.12096
0.23221 0.14011 0.12209
0.23297 0.20641 0.11896
0.23373 0.18036 0.12019
0.23449 0.14676 0.11863
0.23525 0.24407 0.11867
0.23601 0.30503 0.11637
0.23677 0.20878 0.11918
0.23753 0.14422 0.11613
0.23829 0.31299 0.11615
0.23905 0.37002 0.11647
0.23981 0.36121 0.11627
0.24057 0.25503 0.11564
0.24133 0.29905 0.11582
0.24209 0.12885 0.11645
0.24285 0.20312 0.11461
0.24361 0.00464 0.11516
0.24437 0.19457 0.11271
0.24513 0.20927 0.11455
0.24589 0.21292 0.11149
0.24665 0.22651 0.11246
0.24741 0.16769 0.11267
0.24817 0.20160 0.11247
0.24893 0.09562 0.10921
0.24969 -0.04720 0.11095
0.25045 -0.00473 0.11099
0.25121 0.05609 0.11071
0.25197 0.24958 0.10975
0.25273 0.04887 0.11157
0.25349 0.09241 0.10955
0.25425 0.04190 0.10862
0.25501 0.07577 0.10941
0.25577 0.19844 0.10880
0.25653 0.09996 0.10700
0.25729 0.02797 0.10650
0.25805 0.08993 0.10763
0.25881 0.15582 0.10694
0.25957 0.17179 0.10810
0.26033 0.23261 0.10565
0.26109 0.11561 0.10638
0.26185 0.22236 0.10621
0.26261 0.10493 0.10575
0.26337 0.16745 0.10630
0.26413 0.14763 0.10543
0.26489 0.10749 0.10494
0.26565 0.12450 0.10361
0.26641 0.10542 0.10403
0.26717 0.14641 0.10365
0.26793 0.03673 0.10328
0.26869 0.10656 0.10241
0.26945 0.08641 0.10427
0.27021 0.12015 0.10359
0.27097 0.02988 0.10219
0.27172 0.02865 0.10288
0.27248 0.09941 0.10312
0.27324 0.07688 0.10286
0.27400 0.17344 0.10049
0.27476 -0.03783 0.10245
0.27552 0.08796 0.10071
0.27628 0.14982 0.10225
0.27704 0.13677 0.09952
0.27780 0.06403 0.10183
0.27856 0.13017 0.09986
0.27932 0.04720 0.10130
0.28008 0.22908 0.09851
0.28084 0.06190 0.09877
0.28160 0.14582 0.09881
0.28236 0.00296 0.09895
0.28312 0.19141 0.09932
0.28388 0.09928 0.09873
0.28464 0.13673 0.10003
0.28540 0.16110 0.09849
0.28616 -0.00559 0.10023
0.28692 0.06771 0.09823
0.28768 0.17657 0.09918
0.28844 0.09661 0.10007
0.28920 0.07429 0.09879
0.28996 0.24651 0.09869
0.29072 0.04625 0.09806
0.29148 0.15222 0.09762
0.29224 -0.01522 0.09968
0.29300 0.04946 0.10043
0.29376 0.19683 0.09954
0.29452 0.21771 0.09960
0.29528 0.01891 0.10025
0.29604 0.21242 0.10029
0.29680 0.27509 0.10043
0.29756 0.19817 0.10116
0.29832 0.10838 0.09826
0.29908 0.22671 0.09826
0.29984 0.02510 0.10081
0.30060 0.24190 0.09976
0.30136 0.13847 0.09907
0.30212 0.16531 0.09877
0.30288 0.10058 0.09748
0.30364 0.15344 0.09816
0.30440 0.27715 0.09699
0.30516 0.07899 0.09804
0.30592 0.03281 0.09792
0.30668 0.14932 0.09982
0.30744 0.06143 0.09920
0.30820 0.12799 0.09825
0.30896 0.00180 0.10096
0.30972 0.06664 0.10047
0.31048 0.03208 0.10057
0.31124 0.11923 0.10152
0.31200 0.14183 0.10021
0.31276 0.10830 0.09915
0.31352 0.09123 0.09932
0.31428 0.11507 0.10235
0.31504 0.25119 0.10146
0.31580 0.15138 0.10383
0.31656 0.09376 0.10446
0.31732 0.14568 0.10334
0.31808 0.10019 0.10470
0.31883 0.21321 0.10296
0.31959 0.15352 0.10411
0.32035 0.11950 0.10431
0.32111 0.32502 0.10476
0.32187 0.13441 0.10581
0.32263 0.19190 0.10545
0.32339 0.05739 0.10719
0.32415 0.14975 0.10591
0.32491 0.18612 0.10599
0.32567 0.01809 0.10561
0.32643 0.18550 0.10640
0.32719 0.20488 0.10660
0.32795 0.10130 0.10615
0.32871 0.15762 0.10492
0.32947 0.07502 0.10573
0.33023 0.21706 0.10660
0.33099 0.23225 0.10791
0.33175 0.07675 0.10642
0.33251 0.15333 0.10789
0.33327 0.04293 0.10541
0.33403 0.06990 0.10818
0.33479 0.10509 0.10864
0.33555 0.09342 0.10929
0.33631 0.09347 0.10832
0.33707 0.12888 0.10846
0.33783 0.04814 0.10850
0.33859 0.21909 0.10834
0.33935 0.05833 0.10795
0.34011 0.16079 0.10787
0.34087 0.12992 0.10832
0.34163 0.06354 0.10785
0.34239 0.06324 0.10935
0.34315 -0.06472 0.10984
0.34391 0.08307 0.11036
0.34467 0.03454 0.10935
0.34543 0.15883 0.11075
0.34619 0.25379 0.11139
0.34695 0.13172 0.11014
0.34771 0.04398 0.11137
0.34847 0.13875 0.10979
0.34922 0.12357 0.10917
0.34998 0.07291 0.11052
0.35074 -0.14153 0.11034
0.35150 0.04444 0.10830
0.35226 0.14667 0.10613
0.35302 0.20306 0.10571
0.35378 0.06889 0.10476
0.35454 -0.00604 0.10545
0.35530 -0.01323 0.10488
0.35606 0.11362 0.10712
0.35682 0.09327 0.10563
0.35758 0.02086 0.10583
0.35834 0.09746 0.10704
0.35910 0.00765 0.10634
0.35986 0.06616 0.10680
0.36062 0.05937 0.10682
0.36138 0.05485 0.10712
0.36214 0.20852 0.10741
0.36290 0.06906 0.10664
0.36366 0.04487 0.10676
0.36442 -0.01645 0.10773
0.36518 0.12827 0.10712
0.36594 0.17431 0.10848
0.36670 0.08916 0.10801
0.36746 0.08817 0.10771
0.36822 0.13897 0.11038
0.36898 0.09640 0.11121
0.36974 0.19964 0.11190
0.37050 0.16390 0.11135
0.37126 0.11058 0.11172
0.37202 0.13552 0.11125
0.37277 0.04706 0.11220
0.37353 0.04248 0.11344
0.37429 0.07271 0.11212
0.37505 0.09551 0.11505
0.37581 0.13773 0.11558
0.37657 0.06308 0.11762
0.37733 -0.00506 0.11689
0.37809 -0.01610 0.11710
0.37885 0.08056 0.11853
0.37961 -0.03812 0.11882
0.38037 0.01937 0.11912
0.38113 0.02645 0.12232
0.38189 0.10974 0.11975
0.38265 0.12529 0.12207
0.38341 0.13725 0.12337
0.38417 0.03664 0.12389
0.38493 0.18030 0.12600
0.38569 0.05502 0.12865
0.38645 0.03858 0.12666
0.38721 0.00785 0.12654
0.38797 0.01135 0.12976
0.38873 0.03039 0.12901
0.38949 0.05359 0.15753
0.39025 0.07637 0.13069
0.39101 0.05566 0.13200
0.39177 0.07927 0.13008
0.39252 0.01365 0.13591
0.39328 0.14819 0.13488
0.39404 0.20910 0.13407
0.39480 0.10238 0.13447
0.39556 0.11493 0.13599
0.39632 0.00483 0.13791
0.39708 -0.07987 0.13906
0.39784 -0.04662 0.13989
0.39860 0.13172 0.14001
0.39936 0.09275 0.14028
0.40012 0.29524 0.14165
0.40088 -0.07225 0.14105
0.40164 0.30693 0.14408
0.40240 -0.03449 0.14370
0.40316 -0.00130 0.14384
0.40392 0.18511 0.14867
0.40468 0.03593 0.41579
0.40544 -0.03721 0.14661
0.40620 -0.07734 0.14802
0.40696 0.23497 0.14918
0.40772 -0.08019 0.15318
0.40848 -0.15999 0.15161
0.40924 0.19129 0.15539
0.40999 0.15573 0.15284
0.41075 -0.02155 0.15112
0.41151 0.23034 0.15381
0.41227 0.26096 0.15425
0.41303 0.16210 0.15221
0.41379 0.16651 0.14912
0.41455 0.29727 0.15160
0.41531 0.28989 0.15723
0.41607 0.19718 0.15162
0.41683 0.05365 0.15755
0.41759 0.22005 0.15521
0.41835 -0.00732 0.16222
0.41911 0.15714 0.16289
0.41987 0.15631 0.15725
0.42063 0.03687 0.15992
0.42139 0.10344 0.15852
0.42215 0.02439 0.16455
0.42291 0.15945 0.16514
0.42367 0.22639 0.16884
0.42443 0.12199 0.16823
0.42519 0.25197 0.16884
0.42594 0.21466 0.17232
0.42670 -0.05606 0.17408
0.42746 0.07910 0.17343
0.42822 0.00236 0.17770
0.42898 0.25612 0.17598
0.42974 0.15679 0.18013
0.43050 0.17495 0.18120
0.43126 -0.00494 0.18433
0.43202 0.04785 0.18818
0.43278 -0.19822 0.19131
0.43354 0.26904 0.19066
0.43430 0.10526 0.19503
0.43506 0.20047 0.19562
