# Supplementary material for: De novo design of proteins housing excitonically coupled chlorophyll special pairs
Source: Nat Chem Biol. 2024 Jun 3;20(7):906–15. doi: 10.1038/s41589-024-01626-0 (PMC11213709; doi:10.1038/s41589-024-01626-0)
Supplement: Supplementary file 5 — Raw SAXS data for SP1, SP2 and SP3 apo proteins. [file 41589_2024_1626_MOESM5_ESM.zip › SAXS_data_Fig2/SP2_193uM/Buffer1/SP2_193uM_snap_00011.sub.1.dat]

0.01026 35.98160 7.77927
0.01102 38.46416 4.80309
0.01178 35.71960 3.20303
0.01254 34.97820 2.55810
0.01330 32.77391 2.08402
0.01406 33.73622 1.73019
0.01482 30.93046 1.51019
0.01558 32.38904 1.28310
0.01634 33.36613 1.19392
0.01710 32.57867 1.13453
0.01786 31.52728 1.13007
0.01862 31.82853 1.03786
0.01938 32.26403 0.98143
0.02014 31.60389 0.91464
0.02090 30.93775 0.79962
0.02166 31.39122 0.84087
0.02242 30.84386 0.75182
0.02318 30.29623 0.69525
0.02395 30.39955 0.73260
0.02471 31.40433 0.69548
0.02547 29.75322 0.63226
0.02623 30.07950 0.63021
0.02699 30.33323 0.61016
0.02775 30.13289 0.57226
0.02851 29.24621 0.54794
0.02927 29.08531 0.56914
0.03003 29.31528 0.55116
0.03079 28.08605 0.54657
0.03155 28.32923 0.52693
0.03231 28.25763 0.49105
0.03307 27.20066 0.50025
0.03383 27.59625 0.48508
0.03459 27.62202 0.48196
0.03535 27.17321 0.46420
0.03611 26.72798 0.46433
0.03687 27.08786 0.44010
0.03763 26.46506 0.44869
0.03839 25.97856 0.43374
0.03915 26.08002 0.42984
0.03991 24.93006 0.41198
0.04067 24.75452 0.41319
0.04143 24.97624 0.40757
0.04219 24.81517 0.39408
0.04295 24.59968 0.40433
0.04371 24.35703 0.37994
0.04447 23.69187 0.38203
0.04523 23.55339 0.36930
0.04599 22.63423 0.36181
0.04675 22.64823 0.36402
0.04751 22.42678 0.34675
0.04827 22.20245 0.33742
0.04903 21.89401 0.33773
0.04979 21.36647 0.34080
0.05055 21.08756 0.33880
0.05131 20.73201 0.33589
0.05207 20.84467 0.32789
0.05283 20.14807 0.32543
0.05359 19.83003 0.31926
0.05435 19.51298 0.31463
0.05511 19.62042 0.31871
0.05587 19.05768 0.30468
0.05663 18.55555 0.30023
0.05739 18.31602 0.29416
0.05815 17.62515 0.30172
0.05891 17.44992 0.29424
0.05967 17.17152 0.28763
0.06043 17.11148 0.28346
0.06119 16.49638 0.28067
0.06195 16.32182 0.27905
0.06271 15.93328 0.27498
0.06347 15.82985 0.28073
0.06423 15.15818 0.26926
0.06499 15.03518 0.26507
0.06575 14.77521 0.26681
0.06651 14.28130 0.25288
0.06727 14.20662 0.25539
0.06803 13.82542 0.25917
0.06879 13.39048 0.25282
0.06955 12.86321 0.24754
0.07031 12.77228 0.24044
0.07107 12.77183 0.24056
0.07183 12.35372 0.24420
0.07259 11.83586 0.23471
0.07335 11.72794 0.23506
0.07412 11.38220 0.22976
0.07488 11.15170 0.22691
0.07564 11.11013 0.22923
0.07640 10.46854 0.22408
0.07716 10.50893 0.22804
0.07792 10.07800 0.22373
0.07868 9.67574 0.21928
0.07944 9.44792 0.21872
0.08020 9.22144 0.21653
0.08096 8.89625 0.21362
0.08172 8.91987 0.20953
0.08248 8.58121 0.20870
0.08324 7.99384 0.20982
0.08400 7.91511 0.20703
0.08476 7.96471 0.21081
0.08552 7.57323 0.21184
0.08628 7.33337 0.21132
0.08704 7.08386 0.20751
0.08780 6.84384 0.20296
0.08856 6.68802 0.20848
0.08932 6.35235 0.21382
0.09008 6.34253 0.21407
0.09084 6.04816 0.21556
0.09160 5.78189 0.21757
0.09236 5.55066 0.21544
0.09312 5.22158 0.21120
0.09388 5.22964 0.21356
0.09464 4.90532 0.21605
0.09540 5.02888 0.20812
0.09616 4.85602 0.20596
0.09692 4.65925 0.20048
0.09768 4.45349 0.20323
0.09844 4.22768 0.19576
0.09920 4.32500 0.19734
0.09996 3.86565 0.19137
0.10072 3.94165 0.18808
0.10148 3.67655 0.19111
0.10224 3.31624 0.17827
0.10300 3.41082 0.17746
0.10376 3.10458 0.17576
0.10452 3.10080 0.17628
0.10528 2.97015 0.17531
0.10604 2.76319 0.17408
0.10680 2.75421 0.17194
0.10756 2.54018 0.17084
0.10832 2.51283 0.16848
0.10908 2.20302 0.16963
0.10984 2.34509 0.17236
0.11060 2.10768 0.16571
0.11136 1.96546 0.16714
0.11212 1.83819 0.16312
0.11288 1.75511 0.16472
0.11364 1.72405 0.16085
0.11440 1.80000 0.15814
0.11516 1.59248 0.15810
0.11592 1.41883 0.15406
0.11668 1.18288 0.15470
0.11744 1.19839 0.15337
0.11820 1.20209 0.15414
0.11896 1.09420 0.15197
0.11972 1.01564 0.15466
0.12048 0.89348 0.15124
0.12124 0.90541 0.14815
0.12200 0.80880 0.14706
0.12276 0.63865 0.14619
0.12352 0.72094 0.14678
0.12428 0.61843 0.14611
0.12504 0.63044 0.14714
0.12580 0.66030 0.14299
0.12656 0.56020 0.14311
0.12732 0.56992 0.14095
0.12808 0.46119 0.13978
0.12884 0.35791 0.13860
0.12960 0.26694 0.14139
0.13036 0.43429 0.13905
0.13112 0.28361 0.13622
0.13188 0.48013 0.13557
0.13264 0.32631 0.13504
0.13340 0.44609 0.13682
0.13416 0.20995 0.13429
0.13492 0.28226 0.13393
0.13568 0.21300 0.13417
0.13644 0.19540 0.13264
0.13720 0.23459 0.13126
0.13796 0.13063 0.13114
0.13873 0.19531 0.12908
0.13949 0.03152 0.13067
0.14025 0.17361 0.12669
0.14101 0.22692 0.12940
0.14177 0.06854 0.12926
0.14253 0.26885 0.12641
0.14329 0.10905 0.12580
0.14405 0.10622 0.12491
0.14481 0.11250 0.12521
0.14557 0.26123 0.12588
0.14633 0.12670 0.12453
0.14709 0.09357 0.12535
0.14785 -0.01526 0.12639
0.14861 0.06993 0.12606
0.14937 0.06726 0.12562
0.15013 0.14564 0.12438
0.15089 0.21636 0.12378
0.15165 0.14402 0.12339
0.15241 0.23096 0.12309
0.15317 0.10273 0.12129
0.15393 0.13775 0.12143
0.15469 0.09503 0.12200
0.15545 0.09972 0.12204
0.15621 0.06919 0.12187
0.15697 0.38029 0.12015
0.15773 0.09306 0.12078
0.15849 0.18000 0.11787
0.15925 0.22256 0.11835
0.16001 0.12701 0.11870
0.16077 0.19280 0.11894
0.16153 0.27520 0.11680
0.16229 0.27062 0.11738
0.16305 0.34673 0.11708
0.16381 0.32884 0.11734
0.16457 0.20478 0.11684
0.16533 0.19474 0.11480
0.16609 0.26310 0.11674
0.16685 0.41881 0.11619
0.16761 0.34316 0.11510
0.16837 0.21591 0.11409
0.16913 0.27873 0.11536
0.16989 0.16794 0.11662
0.17065 0.23465 0.11496
0.17141 0.42672 0.11478
0.17217 0.39071 0.11570
0.17293 0.36052 0.11461
0.17369 0.38236 0.11621
0.17445 0.39330 0.11558
0.17521 0.28878 0.11532
0.17597 0.49640 0.11664
0.17673 0.40789 0.11520
0.17749 0.48948 0.11811
0.17825 0.35478 0.11888
0.17901 0.41799 0.11937
0.17977 0.39261 0.12262
0.18053 0.41000 0.12046
0.18129 0.48391 0.12256
0.18205 0.34177 0.12543
0.18281 0.35773 0.12335
0.18357 0.52336 0.12386
0.18433 0.43071 0.12323
0.18509 0.46297 0.12408
0.18585 0.46183 0.12442
0.18661 0.37606 0.12630
0.18737 0.64291 0.12325
0.18813 0.34991 0.12655
0.18889 0.39298 0.12641
0.18965 0.53448 0.12657
0.19041 0.54649 0.12695
0.19117 0.50597 0.12701
0.19193 0.48911 0.12835
0.19269 0.37270 0.12738
0.19345 0.54946 0.12770
0.19421 0.40450 0.12584
0.19497 0.58047 0.12855
0.19573 0.49607 0.12839
0.19649 0.43782 0.12861
0.19725 0.48698 0.12815
0.19801 0.46778 0.13029
0.19877 0.38764 0.12750
0.19953 0.48237 0.13100
0.20029 0.56437 0.12871
0.20105 0.46625 0.12986
0.20181 0.59172 0.12895
0.20257 0.33585 0.12798
0.20333 0.62953 0.12740
0.20409 0.22984 0.12831
0.20485 0.55762 0.12774
0.20561 0.43362 0.12881
0.20637 0.48894 0.12823
0.20713 0.44740 0.12813
0.20789 0.35789 0.12898
0.20865 0.44424 0.13027
0.20941 0.29009 0.12958
0.21017 0.33779 0.12978
0.21093 0.33245 0.12944
0.21169 0.46503 0.12964
0.21245 0.54519 0.12893
0.21321 0.29901 0.12819
0.21397 0.39759 0.13011
0.21473 0.38190 0.12813
0.21549 0.25814 0.12871
0.21625 0.15459 0.12699
0.21701 0.34824 0.12891
0.21777 0.28398 0.12815
0.21853 0.52252 0.12570
0.21929 0.30718 0.12764
0.22005 0.37404 0.12811
0.22081 0.39945 0.12780
0.22157 0.46644 0.12711
0.22233 0.33714 0.12584
0.22309 0.33544 0.12707
0.22385 0.33271 0.12628
0.22461 0.31450 0.12548
0.22537 0.20019 0.12570
0.22613 0.39903 0.12317
0.22689 0.30017 0.12410
0.22765 0.29838 0.12190
0.22841 0.22397 0.12052
0.22917 0.17204 0.12072
0.22993 0.29647 0.12030
0.23069 0.37949 0.12030
0.23145 0.22754 0.12102
0.23221 0.17691 0.12119
0.23297 0.16628 0.12018
0.23373 0.31021 0.11833
0.23449 0.39460 0.11564
0.23525 0.10596 0.11854
0.23601 0.16850 0.11668
0.23677 0.17709 0.11858
0.23753 0.11940 0.11550
0.23829 0.20279 0.11690
0.23905 0.19686 0.11615
0.23981 0.21582 0.11607
0.24057 0.31268 0.11530
0.24133 0.35398 0.11409
0.24209 0.09786 0.11577
0.24285 0.18281 0.11481
0.24361 0.21725 0.11437
0.24437 0.13862 0.11304
0.24513 0.22637 0.11378
0.24589 0.12752 0.11310
0.24665 0.10375 0.11332
0.24741 0.13152 0.11204
0.24817 -0.00243 0.11314
0.24893 0.12030 0.11160
0.24969 0.14149 0.10856
0.25045 0.12429 0.11087
0.25121 0.20951 0.10986
0.25197 0.12867 0.10844
0.25273 0.08708 0.11036
0.25349 0.17228 0.10867
0.25425 0.09471 0.10859
0.25501 0.05951 0.10774
0.25577 0.14637 0.10824
0.25653 0.10744 0.10743
0.25729 0.15952 0.10725
0.25805 0.11868 0.10776
0.25881 0.19037 0.10672
0.25957 0.14892 0.10838
0.26033 0.04191 0.10662
0.26109 0.00766 0.10587
0.26185 0.09876 0.10577
0.26261 0.11299 0.10646
0.26337 0.05698 0.10585
0.26413 0.00113 0.10535
0.26489 0.23479 0.10411
0.26565 0.12898 0.10349
0.26641 0.09432 0.10422
0.26717 0.10817 0.10250
0.26793 0.10765 0.10387
0.26869 -0.05084 0.10351
0.26945 0.12845 0.10373
0.27021 -0.01432 0.10300
0.27097 0.00608 0.10472
0.27172 0.14120 0.10262
0.27248 0.25877 0.10152
0.27324 0.25008 0.10149
0.27400 0.02648 0.10264
0.27476 0.10183 0.10074
0.27552 0.05601 0.10078
0.27628 0.10565 0.10094
0.27704 0.15374 0.10197
0.27780 0.14812 0.09973
0.27856 0.15353 0.10059
0.27932 0.05805 0.10013
0.28008 0.19250 0.09916
0.28084 0.07734 0.10076
0.28160 0.10167 0.09799
0.28236 0.20980 0.09997
0.28312 0.15742 0.10015
0.28388 0.12989 0.10021
0.28464 0.13356 0.09825
0.28540 0.20227 0.09884
0.28616 0.06961 0.09952
0.28692 0.15441 0.09875
0.28768 0.13706 0.09855
0.28844 0.22181 0.09841
0.28920 0.04242 0.09859
0.28996 0.06371 0.09794
0.29072 0.15869 0.09744
0.29148 -0.03907 0.10007
0.29224 0.16355 0.09885
0.29300 0.18593 0.09754
0.29376 0.17888 0.10041
0.29452 0.10808 0.09865
0.29528 0.11064 0.10025
0.29604 0.10064 0.10039
0.29680 0.13980 0.09900
0.29756 0.07505 0.09918
0.29832 0.17027 0.09851
0.29908 0.14441 0.09940
0.29984 0.03278 0.09948
0.30060 0.04975 0.10015
0.30136 0.06412 0.09843
0.30212 0.12434 0.09918
0.30288 0.24894 0.09881
0.30364 0.10299 0.09865
0.30440 0.09640 0.09863
0.30516 0.10163 0.09730
0.30592 0.10260 0.09869
0.30668 0.11201 0.10070
0.30744 0.18706 0.09960
0.30820 0.07507 0.09985
0.30896 0.17816 0.10092
0.30972 0.01703 0.10078
0.31048 0.07746 0.09922
0.31124 0.11293 0.10084
0.31200 0.10564 0.10053
0.31276 0.12462 0.09964
0.31352 0.06193 0.09926
0.31428 0.24126 0.10080
0.31504 0.18472 0.10098
0.31580 0.05089 0.10403
0.31656 -0.07476 0.10484
0.31732 0.21287 0.10452
0.31808 0.13092 0.10442
0.31883 -0.00475 0.10361
0.31959 0.21507 0.10341
0.32035 0.22744 0.10462
0.32111 0.06640 0.10494
0.32187 0.20812 0.10448
0.32263 0.20662 0.10646
0.32339 0.19390 0.10575
0.32415 0.08227 0.10480
0.32491 0.07588 0.10644
0.32567 0.09304 0.10741
0.32643 -0.00241 0.10504
0.32719 0.16268 0.10612
0.32795 0.11384 0.10579
0.32871 0.06505 0.10652
0.32947 0.19990 0.10721
0.33023 0.16571 0.10672
0.33099 0.22078 0.10644
0.33175 -0.11597 0.10769
0.33251 0.06195 0.10806
0.33327 0.06813 0.10691
0.33403 0.22889 0.10743
0.33479 0.10180 0.11022
0.33555 0.19115 0.10697
0.33631 0.12653 0.10802
0.33707 0.13758 0.10956
0.33783 0.04582 0.10529
0.33859 0.03398 0.10818
0.33935 0.08633 0.10972
0.34011 0.11156 0.10826
0.34087 0.09844 0.10804
0.34163 0.15821 0.10836
0.34239 0.12794 0.11000
0.34315 0.05120 0.11164
0.34391 0.24435 0.10950
0.34467 0.16538 0.10970
0.34543 0.11693 0.11059
0.34619 0.00714 0.10812
0.34695 0.09166 0.10848
0.34771 0.07152 0.10899
0.34847 0.14832 0.10980
0.34922 -0.00002 0.10865
0.34998 0.12998 0.11053
0.35074 0.08957 0.11018
0.35150 0.16120 0.10664
0.35226 0.15373 0.10490
0.35302 0.14694 0.10561
0.35378 0.16910 0.10379
0.35454 0.04789 0.10389
0.35530 0.07991 0.10476
0.35606 -0.00673 0.10600
0.35682 0.14149 0.10719
0.35758 0.07658 0.10622
0.35834 0.09064 0.10711
0.35910 0.03369 0.10614
0.35986 0.03092 0.10630
0.36062 0.09334 0.10543
0.36138 0.06533 0.10521
0.36214 0.02283 0.10755
0.36290 0.00725 0.10569
0.36366 0.05686 0.10628
0.36442 0.11742 0.10749
0.36518 0.12554 0.10774
0.36594 0.07263 0.10727
0.36670 0.16833 0.10893
0.36746 0.04614 0.10966
0.36822 0.06567 0.11111
0.36898 0.13923 0.11012
0.36974 0.05797 0.10976
0.37050 0.06514 0.11178
0.37126 -0.04459 0.10994
0.37202 0.09792 0.11038
0.37277 -0.07555 0.11346
0.37353 0.01550 0.11275
0.37429 0.07437 0.11510
0.37505 0.05700 0.11364
0.37581 0.12940 0.11690
0.37657 0.06085 0.11676
0.37733 0.06441 0.11736
0.37809 0.21223 0.11872
0.37885 0.20310 0.11732
0.37961 0.06749 0.11896
0.38037 0.13564 0.11916
0.38113 0.14577 0.11941
0.38189 0.03840 0.12230
0.38265 0.10336 0.12319
0.38341 0.05868 0.12301
0.38417 0.06046 0.12285
0.38493 -0.02972 0.12416
0.38569 0.05088 0.12420
0.38645 0.00501 0.12576
0.38721 0.01120 0.12622
0.38797 0.07813 0.12813
0.38873 0.00929 0.12632
0.38949 0.13799 0.17359
0.39025 -0.00271 0.12970
0.39101 0.05626 0.13122
0.39177 0.03924 0.13122
0.39252 0.16634 0.13448
0.39328 0.04096 0.13310
0.39404 -0.00479 0.13466
0.39480 0.13343 0.13438
0.39556 0.26223 0.13709
0.39632 0.14092 0.13901
0.39708 0.02011 0.13765
0.39784 0.10858 0.13905
0.39860 0.09095 0.14188
0.39936 0.06953 0.14305
0.40012 0.06257 0.14190
0.40088 -0.10852 0.14299
0.40164 0.22419 0.14208
0.40240 0.09555 0.14629
0.40316 0.10397 0.14777
0.40392 0.04656 0.14463
0.40468 0.32756 0.31134
0.40544 0.13014 0.14953
0.40620 -0.00556 0.14847
0.40696 0.27527 0.14961
0.40772 0.09135 0.15102
0.40848 0.06884 0.15214
0.40924 0.26915 0.15119
0.40999 0.14143 0.15038
0.41075 0.03195 0.15468
0.41151 -0.01302 0.14995
0.41227 0.15147 0.15345
0.41303 0.12227 0.15125
0.41379 0.20083 0.15499
0.41455 0.23358 0.15555
0.41531 0.09985 0.15606
0.41607 -0.01061 0.15341
0.41683 0.02390 0.16083
0.41759 0.38364 0.15958
0.41835 0.29318 0.15822
0.41911 0.16207 0.16144
0.41987 0.01611 0.15837
0.42063 0.22239 0.15998
0.42139 -0.02092 0.16183
0.42215 0.12339 0.16650
0.42291 0.14106 0.16771
0.42367 0.10304 0.16520
0.42443 -0.00438 0.16460
0.42519 0.27230 0.17075
0.42594 0.07669 0.17249
0.42670 0.00426 0.17143
0.42746 0.24122 0.17487
0.42822 0.33575 0.17601
0.42898 0.21169 0.17740
0.42974 0.07165 0.17435
0.43050 0.30785 0.18276
0.43126 0.29922 0.18280
0.43202 0.29273 0.18758
0.43278 0.15976 0.18669
0.43354 0.06483 0.18828
0.43430 0.08013 0.19091
0.43506 0.23818 0.18932
