# Supplementary material for: De novo design of proteins housing excitonically coupled chlorophyll special pairs
Source: Nat Chem Biol. 2024 Jun 3;20(7):906–15. doi: 10.1038/s41589-024-01626-0 (PMC11213709; doi:10.1038/s41589-024-01626-0)
Supplement: Supplementary file 5 — Raw SAXS data for SP1, SP2 and SP3 apo proteins. [file 41589_2024_1626_MOESM5_ESM.zip › SAXS_data_Fig2/SP2_193uM/Buffer1/SP2_193uM_snap_00038.sub.1.dat]

0.01026 29.50365 7.80381
0.01102 30.58213 4.93496
0.01178 32.87415 3.52065
0.01254 34.82546 2.60543
0.01330 32.30084 2.14360
0.01406 33.82699 1.67119
0.01482 33.10271 1.57255
0.01558 33.36062 1.38009
0.01634 32.13281 1.24339
0.01710 32.94314 1.14428
0.01786 32.39772 1.05397
0.01862 31.54329 0.95358
0.01938 31.73794 0.94654
0.02014 31.46902 0.90178
0.02090 30.92288 0.89001
0.02166 32.62600 0.80194
0.02242 31.10943 0.72933
0.02318 30.64727 0.71671
0.02395 30.37573 0.69987
0.02471 29.98428 0.67797
0.02547 30.56643 0.64543
0.02623 30.54586 0.61543
0.02699 29.61264 0.59187
0.02775 29.77715 0.59939
0.02851 29.76397 0.58766
0.02927 29.81315 0.56173
0.03003 29.44307 0.52927
0.03079 29.38004 0.51703
0.03155 28.94016 0.52516
0.03231 28.27119 0.51329
0.03307 28.13747 0.49893
0.03383 27.43681 0.49644
0.03459 26.64664 0.47757
0.03535 26.72965 0.47674
0.03611 27.45532 0.46406
0.03687 26.49236 0.44830
0.03763 26.63996 0.44980
0.03839 26.31546 0.44956
0.03915 25.98181 0.42207
0.03991 25.60836 0.41497
0.04067 25.07370 0.40882
0.04143 24.74648 0.41414
0.04219 24.71532 0.39335
0.04295 24.72981 0.37824
0.04371 24.43140 0.39912
0.04447 23.68482 0.38083
0.04523 23.44726 0.36595
0.04599 23.11287 0.37725
0.04675 23.05918 0.36663
0.04751 22.42373 0.35233
0.04827 22.28638 0.35336
0.04903 22.10443 0.34351
0.04979 21.76073 0.33704
0.05055 21.47816 0.33868
0.05131 20.93086 0.33085
0.05207 21.03745 0.32511
0.05283 20.04269 0.33639
0.05359 20.00777 0.32826
0.05435 19.77592 0.32414
0.05511 19.25413 0.31352
0.05587 19.53155 0.31305
0.05663 18.50209 0.30316
0.05739 18.44610 0.29799
0.05815 18.20306 0.28796
0.05891 17.59561 0.29144
0.05967 17.08259 0.27831
0.06043 17.25540 0.27926
0.06119 16.97475 0.28609
0.06195 16.59700 0.27438
0.06271 16.28235 0.27388
0.06347 15.64010 0.27722
0.06423 15.34486 0.27360
0.06499 15.13049 0.26652
0.06575 14.53409 0.26567
0.06651 14.81756 0.26330
0.06727 14.06412 0.25707
0.06803 13.54003 0.24949
0.06879 13.59785 0.25606
0.06955 13.19801 0.25438
0.07031 12.89699 0.24997
0.07107 12.79031 0.24579
0.07183 12.26266 0.24500
0.07259 12.18165 0.24621
0.07335 11.54621 0.23521
0.07412 11.55428 0.23464
0.07488 11.03052 0.23493
0.07564 10.92635 0.22718
0.07640 10.43491 0.22364
0.07716 10.39650 0.22738
0.07792 9.92612 0.22443
0.07868 9.88652 0.22176
0.07944 9.68766 0.21782
0.08020 9.42136 0.21488
0.08096 8.71578 0.21349
0.08172 8.40434 0.21466
0.08248 8.56256 0.20797
0.08324 8.25263 0.21058
0.08400 8.14874 0.20793
0.08476 7.72500 0.21007
0.08552 7.39405 0.20768
0.08628 7.12565 0.21161
0.08704 6.90758 0.20560
0.08780 6.89871 0.20981
0.08856 6.45879 0.20396
0.08932 6.40006 0.20817
0.09008 6.01474 0.21217
0.09084 5.97365 0.21207
0.09160 6.04524 0.21503
0.09236 5.72891 0.21179
0.09312 5.53605 0.21557
0.09388 5.20022 0.20997
0.09464 5.13336 0.20985
0.09540 4.86920 0.20417
0.09616 4.76644 0.20601
0.09692 4.37209 0.19988
0.09768 4.35275 0.19844
0.09844 4.28496 0.19498
0.09920 4.05644 0.19854
0.09996 3.78435 0.19280
0.10072 4.00561 0.18716
0.10148 3.59783 0.19173
0.10224 3.38065 0.18455
0.10300 3.30409 0.17978
0.10376 2.94300 0.17897
0.10452 2.99828 0.18067
0.10528 2.79959 0.17579
0.10604 2.88810 0.17330
0.10680 2.62921 0.17083
0.10756 2.64877 0.17031
0.10832 2.19889 0.17051
0.10908 2.34991 0.16997
0.10984 2.13452 0.16877
0.11060 2.08782 0.17015
0.11136 1.77759 0.16450
0.11212 1.80202 0.16366
0.11288 1.60566 0.16331
0.11364 1.75885 0.16032
0.11440 1.64759 0.15904
0.11516 1.60615 0.15838
0.11592 1.44457 0.15650
0.11668 1.38825 0.16078
0.11744 1.03702 0.15583
0.11820 1.26411 0.15178
0.11896 1.02382 0.15215
0.11972 1.14593 0.15498
0.12048 1.00551 0.15146
0.12124 0.74897 0.14855
0.12200 0.76334 0.14715
0.12276 0.79379 0.14652
0.12352 0.86872 0.14701
0.12428 0.82118 0.14592
0.12504 0.59190 0.14438
0.12580 0.57878 0.14359
0.12656 0.49813 0.14387
0.12732 0.47039 0.14108
0.12808 0.50646 0.14009
0.12884 0.52078 0.14072
0.12960 0.32629 0.13795
0.13036 0.42051 0.13837
0.13112 0.30353 0.13583
0.13188 0.39921 0.13587
0.13264 0.44052 0.13255
0.13340 0.35553 0.13611
0.13416 0.16198 0.13542
0.13492 0.11642 0.13601
0.13568 0.26331 0.13398
0.13644 0.39048 0.13137
0.13720 0.15126 0.12949
0.13796 0.36032 0.13042
0.13873 0.27155 0.13180
0.13949 0.40716 0.13277
0.14025 -0.00785 0.12727
0.14101 0.10005 0.12923
0.14177 0.20607 0.12978
0.14253 0.13444 0.12715
0.14329 0.02501 0.12782
0.14405 0.14730 0.12664
0.14481 0.24835 0.12824
0.14557 0.19298 0.12697
0.14633 0.10772 0.12462
0.14709 0.09210 0.12517
0.14785 0.12285 0.12448
0.14861 0.10799 0.12577
0.14937 0.05845 0.12555
0.15013 0.00495 0.12403
0.15089 0.09726 0.12229
0.15165 -0.03376 0.12379
0.15241 0.12335 0.12161
0.15317 -0.00685 0.12252
0.15393 0.01915 0.12084
0.15469 0.08560 0.12235
0.15545 0.31154 0.12189
0.15621 0.04171 0.12167
0.15697 0.17125 0.12090
0.15773 0.26387 0.11960
0.15849 0.09179 0.11970
0.15925 0.29010 0.11956
0.16001 0.20093 0.11952
0.16077 0.23501 0.12094
0.16153 0.25239 0.11833
0.16229 0.42439 0.11616
0.16305 0.34243 0.11819
0.16381 0.35172 0.11689
0.16457 0.31544 0.11627
0.16533 0.16413 0.11499
0.16609 0.21681 0.11538
0.16685 0.20586 0.11592
0.16761 0.32986 0.11416
0.16837 0.26177 0.11455
0.16913 0.39799 0.11517
0.16989 0.26541 0.11519
0.17065 0.36625 0.11404
0.17141 0.24838 0.11364
0.17217 0.34800 0.11449
0.17293 0.22445 0.11465
0.17369 0.57706 0.11562
0.17445 0.34434 0.11537
0.17521 0.46253 0.11554
0.17597 0.40382 0.11485
0.17673 0.47186 0.11748
0.17749 0.50294 0.11835
0.17825 0.49960 0.11788
0.17901 0.46326 0.12082
0.17977 0.45809 0.12199
0.18053 0.39881 0.12148
0.18129 0.46103 0.12328
0.18205 0.37803 0.12280
0.18281 0.55700 0.12450
0.18357 0.45520 0.12381
0.18433 0.39447 0.12379
0.18509 0.48779 0.12466
0.18585 0.41729 0.12452
0.18661 0.42630 0.12686
0.18737 0.41136 0.12759
0.18813 0.44148 0.12436
0.18889 0.41783 0.12516
0.18965 0.36467 0.12460
0.19041 0.47250 0.12711
0.19117 0.29410 0.12763
0.19193 0.45146 0.12692
0.19269 0.56335 0.12761
0.19345 0.45645 0.12670
0.19421 0.51052 0.12696
0.19497 0.32274 0.12870
0.19573 0.21952 0.12769
0.19649 0.49482 0.12612
0.19725 0.30160 0.13046
0.19801 0.50038 0.12856
0.19877 0.52348 0.12842
0.19953 0.38943 0.12957
0.20029 0.37427 0.13202
0.20105 0.43519 0.12862
0.20181 0.42879 0.12741
0.20257 0.35702 0.13085
0.20333 0.48809 0.12593
0.20409 0.51643 0.12911
0.20485 0.30971 0.12751
0.20561 0.41142 0.12810
0.20637 0.35666 0.12854
0.20713 0.33709 0.12872
0.20789 0.24047 0.12897
0.20865 0.47090 0.13018
0.20941 0.31362 0.12792
0.21017 0.51996 0.12905
0.21093 0.37567 0.12771
0.21169 0.31688 0.13053
0.21245 0.30555 0.12919
0.21321 0.52339 0.12998
0.21397 0.38995 0.12915
0.21473 0.46295 0.12921
0.21549 0.36796 0.13046
0.21625 0.38442 0.12808
0.21701 0.20755 0.12949
0.21777 0.20734 0.12832
0.21853 0.45706 0.12666
0.21929 0.42686 0.12873
0.22005 0.41684 0.12628
0.22081 0.34721 0.12711
0.22157 0.33889 0.12654
0.22233 0.31263 0.12579
0.22309 0.32892 0.12537
0.22385 0.28236 0.12389
0.22461 0.36775 0.12545
0.22537 0.26016 0.12508
0.22613 0.13223 0.12413
0.22689 0.26001 0.12286
0.22765 0.27372 0.12260
0.22841 0.30381 0.12345
0.22917 0.29126 0.12158
0.22993 0.21376 0.12047
0.23069 0.24588 0.11934
0.23145 0.13072 0.12102
0.23221 0.16190 0.12092
0.23297 0.16817 0.12122
0.23373 0.23536 0.12118
0.23449 0.24482 0.11794
0.23525 0.17427 0.11865
0.23601 0.21290 0.11645
0.23677 0.18501 0.11898
0.23753 0.31126 0.11782
0.23829 0.00520 0.11608
0.23905 0.09236 0.11748
0.23981 0.12666 0.11430
0.24057 0.18461 0.11477
0.24133 0.09090 0.11446
0.24209 0.26076 0.11451
0.24285 0.33045 0.11426
0.24361 0.22917 0.11327
0.24437 0.20798 0.11535
0.24513 0.19753 0.11459
0.24589 -0.04449 0.11279
0.24665 0.22137 0.11250
0.24741 0.06587 0.11198
0.24817 0.01071 0.11002
0.24893 0.12525 0.11155
0.24969 0.19297 0.11078
0.25045 0.13398 0.11105
0.25121 0.23763 0.11151
0.25197 0.12653 0.10993
0.25273 0.15528 0.10949
0.25349 0.12619 0.10900
0.25425 0.19336 0.11091
0.25501 0.12099 0.10811
0.25577 0.19213 0.10728
0.25653 0.06299 0.10627
0.25729 0.09236 0.10643
0.25805 0.20910 0.10686
0.25881 0.00973 0.10644
0.25957 0.16727 0.10767
0.26033 0.20485 0.10783
0.26109 0.09441 0.10563
0.26185 0.00345 0.10700
0.26261 0.14320 0.10664
0.26337 0.07357 0.10362
0.26413 0.16561 0.10366
0.26489 0.26161 0.10470
0.26565 0.11079 0.10393
0.26641 0.03008 0.10532
0.26717 0.11467 0.10437
0.26793 0.23139 0.10387
0.26869 0.05424 0.10312
0.26945 0.32827 0.10364
0.27021 0.08198 0.10476
0.27097 0.16536 0.10356
0.27172 0.15887 0.10366
0.27248 0.23765 0.10279
0.27324 0.18664 0.10324
0.27400 0.08346 0.10221
0.27476 0.03373 0.10168
0.27552 0.08648 0.10103
0.27628 0.01499 0.09962
0.27704 0.08301 0.10124
0.27780 0.10115 0.10122
0.27856 0.21215 0.10061
0.27932 0.07581 0.09966
0.28008 0.23023 0.09887
0.28084 0.16370 0.09994
0.28160 0.01038 0.09932
0.28236 0.13706 0.09956
0.28312 0.11743 0.09936
0.28388 0.18817 0.10059
0.28464 0.10694 0.09921
0.28540 0.11475 0.09843
0.28616 0.11900 0.09934
0.28692 0.19792 0.09954
0.28768 0.17852 0.09929
0.28844 0.14319 0.09917
0.28920 0.11463 0.09968
0.28996 0.17382 0.09840
0.29072 0.04744 0.09901
0.29148 0.15196 0.09921
0.29224 0.11952 0.10053
0.29300 0.12170 0.09915
0.29376 0.14960 0.10055
0.29452 0.12775 0.10004
0.29528 0.00055 0.10023
0.29604 0.06756 0.10047
0.29680 0.05945 0.10025
0.29756 0.04326 0.10031
0.29832 0.07173 0.09944
0.29908 0.00492 0.09881
0.29984 0.16753 0.09798
0.30060 0.04672 0.10000
0.30136 -0.03299 0.09952
0.30212 0.10405 0.09782
0.30288 0.10298 0.09794
0.30364 0.10779 0.09818
0.30440 -0.00055 0.09802
0.30516 0.03883 0.09780
0.30592 0.06788 0.09853
0.30668 0.19080 0.09907
0.30744 0.03073 0.09879
0.30820 0.21339 0.09966
0.30896 0.03092 0.09867
0.30972 0.12657 0.10093
0.31048 0.05958 0.10097
0.31124 0.18659 0.09954
0.31200 0.09801 0.10008
0.31276 0.13492 0.10077
0.31352 0.10870 0.09925
0.31428 0.00822 0.09992
0.31504 0.07265 0.10201
0.31580 0.20858 0.10209
0.31656 0.04987 0.10342
0.31732 0.05379 0.10283
0.31808 0.14286 0.10348
0.31883 0.30442 0.10502
0.31959 0.04745 0.10607
0.32035 0.20227 0.10480
0.32111 0.02732 0.10534
0.32187 0.35729 0.10492
0.32263 0.16441 0.10631
0.32339 0.06414 0.10571
0.32415 0.32428 0.10745
0.32491 0.07187 0.10627
0.32567 0.13536 0.10637
0.32643 0.06328 0.10826
0.32719 0.16206 0.10629
0.32795 0.00753 0.10623
0.32871 0.14145 0.10656
0.32947 0.29433 0.10595
0.33023 0.17854 0.10522
0.33099 0.13589 0.10510
0.33175 0.15858 0.10565
0.33251 0.11723 0.10682
0.33327 0.02360 0.10708
0.33403 0.15825 0.10813
0.33479 0.15123 0.10880
0.33555 0.11726 0.10828
0.33631 0.03291 0.10900
0.33707 0.14266 0.10674
0.33783 0.07825 0.10797
0.33859 0.24535 0.10775
0.33935 -0.00149 0.10783
0.34011 0.08747 0.10787
0.34087 0.01991 0.11012
0.34163 -0.01617 0.10961
0.34239 0.17128 0.11068
0.34315 -0.00888 0.10872
0.34391 0.05045 0.10965
0.34467 0.14799 0.10927
0.34543 -0.01106 0.11012
0.34619 0.08648 0.11097
0.34695 0.22423 0.11137
0.34771 0.14715 0.10862
0.34847 0.06022 0.10876
0.34922 -0.00266 0.10965
0.34998 -0.01563 0.11171
0.35074 0.07084 0.11062
0.35150 0.09748 0.10664
0.35226 0.20048 0.10595
0.35302 0.10080 0.10447
0.35378 0.05517 0.10635
0.35454 0.08127 0.10421
0.35530 0.13285 0.10706
0.35606 0.18441 0.10482
0.35682 -0.06687 0.10631
0.35758 0.06870 0.10641
0.35834 0.03491 0.10498
0.35910 -0.11493 0.10633
0.35986 -0.01701 0.10791
0.36062 0.00282 0.10769
0.36138 0.13219 0.10664
0.36214 0.18619 0.10591
0.36290 0.01132 0.10696
0.36366 0.11314 0.10641
0.36442 0.04726 0.10783
0.36518 0.09264 0.10791
0.36594 0.02042 0.10896
0.36670 0.11309 0.10825
0.36746 -0.00201 0.10884
0.36822 0.14330 0.11097
0.36898 0.14801 0.10890
0.36974 0.07847 0.11046
0.37050 0.19126 0.11084
0.37126 0.13072 0.11188
0.37202 0.15745 0.11198
0.37277 0.11645 0.11177
0.37353 0.17798 0.11317
0.37429 0.19068 0.11238
0.37505 0.12673 0.11590
0.37581 0.03355 0.11485
0.37657 0.08497 0.11659
0.37733 0.05268 0.11942
0.37809 0.04626 0.11689
0.37885 0.05308 0.11946
0.37961 0.12205 0.11934
0.38037 0.15912 0.12108
0.38113 0.06891 0.11966
0.38189 -0.00589 0.12059
0.38265 0.17206 0.12274
0.38341 0.06352 0.12310
0.38417 0.09830 0.12608
0.38493 -0.08943 0.12302
0.38569 0.15902 0.12626
0.38645 0.20762 0.12440
0.38721 0.21338 0.12891
0.38797 0.12683 0.12870
0.38873 0.07265 0.12717
0.38949 0.17826 0.15379
0.39025 0.08102 0.13131
0.39101 -0.16943 0.13186
0.39177 -0.07114 0.13231
0.39252 -0.02051 0.13350
0.39328 0.01643 0.13328
0.39404 0.15069 0.13580
0.39480 0.01528 0.13297
0.39556 0.01225 0.13815
0.39632 0.04392 0.13807
0.39708 0.05816 0.14143
0.39784 0.07009 0.14208
0.39860 0.10166 0.14244
0.39936 0.26457 0.14112
0.40012 0.04510 0.14412
0.40088 0.32933 0.14331
0.40164 0.32339 0.14234
0.40240 0.01622 0.14592
0.40316 0.15504 0.14657
0.40392 0.07510 0.14841
0.40468 0.27979 0.40721
0.40544 0.10922 0.15000
0.40620 0.14800 0.15057
0.40696 -0.02832 0.15077
0.40772 0.25230 0.15134
0.40848 0.04999 0.14814
0.40924 0.04775 0.15055
0.40999 0.12641 0.14835
0.41075 0.23004 0.15318
0.41151 0.25169 0.15300
0.41227 0.09364 0.15462
0.41303 0.02698 0.15304
0.41379 -0.14517 0.15132
0.41455 -0.12184 0.15563
0.41531 0.13155 0.15253
0.41607 0.14860 0.15652
0.41683 0.05189 0.15538
0.41759 -0.12922 0.15617
0.41835 -0.21523 0.15692
0.41911 0.04956 0.16018
0.41987 0.00163 0.16006
0.42063 0.19092 0.15844
0.42139 0.07656 0.16263
0.42215 0.10695 0.16374
0.42291 0.05000 0.16449
0.42367 0.08851 0.16536
0.42443 0.19332 0.16839
0.42519 0.10774 0.17116
0.42594 0.04848 0.17369
0.42670 0.27778 0.17049
0.42746 0.27417 0.17523
0.42822 -0.04590 0.17478
0.42898 0.02185 0.18002
0.42974 -0.04226 0.17707
0.43050 0.14793 0.18223
0.43126 0.17931 0.17666
0.43202 0.11650 0.18188
0.43278 0.51249 0.18641
0.43354 0.25833 0.19493
0.43430 0.05906 0.19677
0.43506 0.11629 0.19214
