# Supplementary material for: De novo design of proteins housing excitonically coupled chlorophyll special pairs
Source: Nat Chem Biol. 2024 Jun 3;20(7):906–15. doi: 10.1038/s41589-024-01626-0 (PMC11213709; doi:10.1038/s41589-024-01626-0)
Supplement: Supplementary file 5 — Raw SAXS data for SP1, SP2 and SP3 apo proteins. [file 41589_2024_1626_MOESM5_ESM.zip › SAXS_data_Fig2/SP2_193uM/Buffer1/SP2_193uM_snap_00010.sub.1.dat]

0.01026 45.46023 8.32525
0.01102 33.30906 4.83230
0.01178 34.40047 3.63547
0.01254 34.47325 2.50127
0.01330 34.26871 2.09147
0.01406 33.54172 1.67632
0.01482 33.61461 1.56468
0.01558 34.04643 1.44355
0.01634 30.85165 1.28861
0.01710 31.35324 1.13406
0.01786 32.03653 1.07674
0.01862 30.85414 1.02173
0.01938 32.31330 0.95567
0.02014 31.23521 0.88201
0.02090 30.65492 0.86597
0.02166 32.09838 0.79955
0.02242 31.13203 0.77764
0.02318 30.04307 0.72575
0.02395 30.27172 0.68123
0.02471 30.65850 0.69928
0.02547 29.46488 0.64963
0.02623 30.40136 0.63379
0.02699 29.78349 0.58689
0.02775 30.02514 0.60120
0.02851 29.55343 0.58674
0.02927 29.20099 0.55712
0.03003 29.87225 0.54561
0.03079 28.50415 0.53236
0.03155 28.78206 0.52661
0.03231 28.32085 0.51953
0.03307 27.47610 0.48583
0.03383 27.90109 0.47643
0.03459 27.91010 0.49208
0.03535 25.78002 0.47126
0.03611 26.61130 0.45018
0.03687 26.66058 0.45800
0.03763 26.16081 0.44176
0.03839 25.55451 0.42337
0.03915 26.41464 0.43335
0.03991 25.50985 0.41823
0.04067 25.50637 0.41127
0.04143 24.92998 0.41984
0.04219 24.52726 0.40017
0.04295 24.18502 0.38865
0.04371 24.07010 0.38747
0.04447 23.47793 0.37433
0.04523 23.40239 0.37902
0.04599 22.90893 0.37220
0.04675 23.19557 0.36381
0.04751 22.61828 0.36838
0.04827 22.25916 0.34818
0.04903 22.15151 0.34600
0.04979 21.60829 0.34515
0.05055 21.23409 0.32483
0.05131 21.36418 0.34205
0.05207 20.25053 0.33594
0.05283 19.89303 0.32685
0.05359 20.40258 0.32403
0.05435 20.03347 0.31408
0.05511 19.73880 0.30912
0.05587 18.75528 0.30921
0.05663 18.52602 0.30953
0.05739 18.14971 0.29415
0.05815 17.87869 0.29363
0.05891 17.73465 0.29427
0.05967 17.11699 0.29172
0.06043 16.96813 0.28924
0.06119 16.96079 0.28382
0.06195 16.25122 0.28159
0.06271 16.01148 0.27787
0.06347 15.71796 0.27002
0.06423 15.29470 0.27169
0.06499 15.45203 0.27338
0.06575 14.74615 0.26819
0.06651 14.34941 0.26639
0.06727 14.36187 0.25864
0.06803 14.02726 0.26050
0.06879 13.77432 0.26129
0.06955 13.15722 0.25773
0.07031 13.00610 0.24942
0.07107 12.82204 0.24845
0.07183 12.85357 0.24012
0.07259 12.22766 0.24073
0.07335 11.91069 0.23765
0.07412 11.06268 0.23598
0.07488 11.46840 0.23086
0.07564 11.03955 0.23157
0.07640 10.68723 0.22419
0.07716 10.18241 0.22649
0.07792 10.20766 0.22277
0.07868 9.65388 0.22164
0.07944 9.32821 0.22317
0.08020 9.47504 0.21479
0.08096 8.92252 0.21596
0.08172 8.86031 0.21339
0.08248 8.57519 0.21009
0.08324 8.22575 0.20694
0.08400 8.51323 0.21040
0.08476 7.95585 0.20943
0.08552 7.80777 0.20749
0.08628 7.36030 0.21040
0.08704 7.24303 0.20634
0.08780 6.95233 0.20670
0.08856 6.82405 0.20803
0.08932 6.43038 0.21234
0.09008 6.03697 0.20818
0.09084 6.21923 0.21315
0.09160 5.83506 0.21641
0.09236 5.52480 0.21427
0.09312 5.51973 0.21390
0.09388 5.05680 0.21241
0.09464 4.99607 0.20555
0.09540 4.98138 0.20336
0.09616 4.61274 0.20488
0.09692 4.52042 0.19983
0.09768 4.37493 0.20025
0.09844 4.21036 0.19781
0.09920 3.70734 0.19514
0.09996 3.97404 0.19845
0.10072 3.75759 0.19113
0.10148 3.48053 0.18844
0.10224 3.49887 0.18707
0.10300 3.21195 0.18351
0.10376 3.21976 0.18021
0.10452 2.97722 0.18044
0.10528 2.70751 0.17364
0.10604 2.74628 0.17289
0.10680 2.58008 0.17178
0.10756 2.43199 0.17016
0.10832 2.30616 0.17091
0.10908 2.27702 0.16968
0.10984 2.22976 0.16497
0.11060 1.91770 0.16851
0.11136 1.90759 0.16701
0.11212 2.00832 0.16410
0.11288 1.77709 0.16088
0.11364 1.78257 0.16208
0.11440 1.57565 0.15827
0.11516 1.58653 0.15587
0.11592 1.48953 0.15526
0.11668 1.39784 0.15755
0.11744 1.14715 0.15562
0.11820 1.28784 0.15516
0.11896 1.07231 0.15623
0.11972 1.02231 0.14933
0.12048 1.14393 0.15330
0.12124 0.67356 0.14758
0.12200 1.02240 0.14919
0.12276 0.92786 0.14604
0.12352 0.71543 0.14838
0.12428 0.44462 0.14282
0.12504 0.55639 0.14400
0.12580 0.52882 0.14519
0.12656 0.57057 0.14193
0.12732 0.42608 0.14137
0.12808 0.47479 0.14264
0.12884 0.54381 0.14090
0.12960 0.42840 0.13965
0.13036 0.39911 0.13937
0.13112 0.47506 0.13791
0.13188 0.52710 0.13694
0.13264 0.32913 0.13583
0.13340 0.33512 0.13749
0.13416 0.30993 0.13356
0.13492 0.49506 0.13564
0.13568 0.32550 0.13209
0.13644 0.15605 0.13085
0.13720 0.33057 0.13182
0.13796 0.14647 0.13087
0.13873 0.12605 0.13061
0.13949 0.23844 0.12994
0.14025 0.20713 0.12948
0.14101 0.42004 0.12960
0.14177 0.17562 0.12766
0.14253 0.06344 0.12830
0.14329 0.05531 0.12759
0.14405 0.10319 0.12669
0.14481 0.24680 0.12887
0.14557 0.14826 0.12733
0.14633 0.16728 0.12584
0.14709 0.18054 0.12582
0.14785 0.13335 0.12438
0.14861 0.17784 0.12561
0.14937 0.12014 0.12582
0.15013 0.09356 0.12379
0.15089 0.15480 0.12416
0.15165 0.15642 0.12252
0.15241 0.07156 0.12232
0.15317 0.14208 0.12028
0.15393 -0.06351 0.12230
0.15469 0.12687 0.12212
0.15545 0.21415 0.12191
0.15621 0.12355 0.12254
0.15697 0.08517 0.12023
0.15773 0.13932 0.12092
0.15849 0.29265 0.11971
0.15925 0.17774 0.11819
0.16001 0.32190 0.11926
0.16077 0.18958 0.11864
0.16153 0.15008 0.11937
0.16229 0.25016 0.11847
0.16305 0.28094 0.11615
0.16381 0.26196 0.11866
0.16457 0.32296 0.11700
0.16533 0.11640 0.11506
0.16609 0.26960 0.11403
0.16685 0.41288 0.11580
0.16761 0.31628 0.11637
0.16837 0.16862 0.11754
0.16913 0.34986 0.11613
0.16989 0.28617 0.11520
0.17065 0.26872 0.11366
0.17141 0.27161 0.11566
0.17217 0.30539 0.11447
0.17293 0.25962 0.11411
0.17369 0.29041 0.11613
0.17445 0.32476 0.11536
0.17521 0.49240 0.11690
0.17597 0.23829 0.11657
0.17673 0.35227 0.11868
0.17749 0.41739 0.11750
0.17825 0.59361 0.12011
0.17901 0.51532 0.12035
0.17977 0.45471 0.12082
0.18053 0.46940 0.12159
0.18129 0.20249 0.12118
0.18205 0.48208 0.12402
0.18281 0.34894 0.12284
0.18357 0.33955 0.12410
0.18433 0.53051 0.12357
0.18509 0.59671 0.12448
0.18585 0.33000 0.12535
0.18661 0.23501 0.12537
0.18737 0.50040 0.12614
0.18813 0.38117 0.12648
0.18889 0.39611 0.12628
0.18965 0.59527 0.12630
0.19041 0.62750 0.12723
0.19117 0.51679 0.12549
0.19193 0.37092 0.12865
0.19269 0.41154 0.12786
0.19345 0.48986 0.12733
0.19421 0.35638 0.12834
0.19497 0.73257 0.12856
0.19573 0.56941 0.12747
0.19649 0.41240 0.13053
0.19725 0.43785 0.12798
0.19801 0.43812 0.12913
0.19877 0.52303 0.12834
0.19953 0.48447 0.13025
0.20029 0.49882 0.12806
0.20105 0.25959 0.12741
0.20181 0.37840 0.13077
0.20257 0.57664 0.12980
0.20333 0.42354 0.12930
0.20409 0.45281 0.12946
0.20485 0.56270 0.12792
0.20561 0.30026 0.12909
0.20637 0.40079 0.12937
0.20713 0.41651 0.13008
0.20789 0.30924 0.12776
0.20865 0.47320 0.12988
0.20941 0.19647 0.12758
0.21017 0.34221 0.12766
0.21093 0.38836 0.12956
0.21169 0.30056 0.12844
0.21245 0.39487 0.12940
0.21321 0.41918 0.12893
0.21397 0.37459 0.13012
0.21473 0.35568 0.12897
0.21549 0.37517 0.12978
0.21625 0.24541 0.12853
0.21701 0.47455 0.12942
0.21777 0.21745 0.12673
0.21853 0.26472 0.13126
0.21929 0.31890 0.12867
0.22005 0.32792 0.12972
0.22081 0.39133 0.12770
0.22157 0.36901 0.12749
0.22233 0.16806 0.12573
0.22309 0.37320 0.12420
0.22385 0.27725 0.12404
0.22461 0.33865 0.12428
0.22537 0.30864 0.12448
0.22613 0.30021 0.12307
0.22689 0.32315 0.12252
0.22765 0.25503 0.12349
0.22841 0.23399 0.12333
0.22917 0.25476 0.12311
0.22993 0.44061 0.12221
0.23069 0.26283 0.12143
0.23145 0.15558 0.12003
0.23221 0.48946 0.11993
0.23297 0.15688 0.11862
0.23373 0.23970 0.11936
0.23449 0.10363 0.11712
0.23525 0.26264 0.11936
0.23601 0.18143 0.11698
0.23677 0.19913 0.11876
0.23753 0.14893 0.11734
0.23829 0.24467 0.11581
0.23905 0.11618 0.11556
0.23981 0.19994 0.11566
0.24057 0.12296 0.11568
0.24133 0.08124 0.11578
0.24209 0.37759 0.11469
0.24285 0.20723 0.11489
0.24361 0.14821 0.11362
0.24437 0.15737 0.11401
0.24513 0.21500 0.11277
0.24589 0.17767 0.11374
0.24665 0.14908 0.11297
0.24741 -0.01397 0.11210
0.24817 0.11168 0.11158
0.24893 0.22439 0.11227
0.24969 0.23852 0.11046
0.25045 0.12531 0.11212
0.25121 0.13794 0.11032
0.25197 0.02527 0.11156
0.25273 0.16763 0.11044
0.25349 0.10500 0.10919
0.25425 0.05885 0.10980
0.25501 0.15435 0.10820
0.25577 0.05842 0.10824
0.25653 0.11097 0.10812
0.25729 0.12204 0.10800
0.25805 0.07829 0.10873
0.25881 0.03526 0.10697
0.25957 0.16043 0.10846
0.26033 0.04710 0.10559
0.26109 0.19819 0.10583
0.26185 0.14585 0.10498
0.26261 0.17003 0.10798
0.26337 0.11565 0.10456
0.26413 0.07820 0.10531
0.26489 0.09731 0.10325
0.26565 0.11124 0.10284
0.26641 0.25280 0.10304
0.26717 0.18754 0.10361
0.26793 0.17928 0.10345
0.26869 0.17745 0.10290
0.26945 0.19038 0.10248
0.27021 0.08459 0.10197
0.27097 0.15888 0.10331
0.27172 0.00497 0.10397
0.27248 0.10288 0.10414
0.27324 0.15993 0.10286
0.27400 0.09207 0.10189
0.27476 0.06382 0.10041
0.27552 0.13158 0.10141
0.27628 0.14566 0.10064
0.27704 0.11512 0.10039
0.27780 0.20576 0.09940
0.27856 0.17756 0.10064
0.27932 0.24772 0.09942
0.28008 0.12828 0.09914
0.28084 0.10358 0.10017
0.28160 0.14887 0.09961
0.28236 0.17631 0.09845
0.28312 0.03873 0.09965
0.28388 0.12533 0.09829
0.28464 0.21487 0.09916
0.28540 0.07490 0.09975
0.28616 0.14909 0.09849
0.28692 0.13490 0.09957
0.28768 0.03788 0.09942
0.28844 0.14403 0.09961
0.28920 0.12119 0.09926
0.28996 0.18619 0.09908
0.29072 0.06691 0.09766
0.29148 0.18228 0.09922
0.29224 0.12180 0.09997
0.29300 0.01521 0.10070
0.29376 0.06347 0.09932
0.29452 0.05235 0.10043
0.29528 0.12214 0.09926
0.29604 0.00232 0.10149
0.29680 0.08192 0.10003
0.29756 0.06829 0.10047
0.29832 0.09577 0.09948
0.29908 0.13638 0.10056
0.29984 0.04549 0.09874
0.30060 0.00078 0.09959
0.30136 0.02622 0.09849
0.30212 0.11803 0.09880
0.30288 0.21469 0.09855
0.30364 0.10660 0.09772
0.30440 0.13069 0.09803
0.30516 0.16546 0.09829
0.30592 0.04434 0.09890
0.30668 0.16403 0.09926
0.30744 0.18020 0.10056
0.30820 0.17140 0.10048
0.30896 0.07248 0.09981
0.30972 0.13193 0.10041
0.31048 0.25679 0.10124
0.31124 0.00548 0.10050
0.31200 0.15623 0.09975
0.31276 0.15143 0.10120
0.31352 0.08086 0.10064
0.31428 0.11062 0.10262
0.31504 0.14126 0.10258
0.31580 0.07033 0.10353
0.31656 0.16187 0.10298
0.31732 0.10148 0.10337
0.31808 0.13712 0.10331
0.31883 0.00141 0.10442
0.31959 0.01031 0.10535
0.32035 0.01033 0.10628
0.32111 0.26293 0.10640
0.32187 0.18667 0.10500
0.32263 0.26184 0.10596
0.32339 0.13759 0.10695
0.32415 0.25236 0.10719
0.32491 0.12421 0.10713
0.32567 0.13489 0.10683
0.32643 0.11513 0.10747
0.32719 0.00413 0.10594
0.32795 0.10961 0.10537
0.32871 0.00408 0.10584
0.32947 0.12689 0.10553
0.33023 0.07883 0.10670
0.33099 0.11660 0.10717
0.33175 0.11020 0.10784
0.33251 0.13950 0.10687
0.33327 0.05901 0.10513
0.33403 0.14151 0.10820
0.33479 0.14711 0.10654
0.33555 0.17574 0.10763
0.33631 0.07405 0.10790
0.33707 0.07307 0.10923
0.33783 0.10437 0.10869
0.33859 0.02696 0.10850
0.33935 0.18026 0.10907
0.34011 0.04254 0.10873
0.34087 0.09065 0.10873
0.34163 0.18105 0.10911
0.34239 0.07097 0.10867
0.34315 0.20060 0.11020
0.34391 0.05798 0.11075
0.34467 -0.06394 0.10907
0.34543 -0.07280 0.11067
0.34619 0.17503 0.10929
0.34695 0.14370 0.10949
0.34771 0.10672 0.11091
0.34847 0.26495 0.11002
0.34922 0.00530 0.10937
0.34998 0.05979 0.11085
0.35074 0.07336 0.10978
0.35150 0.00922 0.10743
0.35226 0.04523 0.10668
0.35302 0.13062 0.10563
0.35378 0.12628 0.10474
0.35454 0.22342 0.10383
0.35530 0.20196 0.10658
0.35606 0.04996 0.10689
0.35682 0.11869 0.10636
0.35758 0.10960 0.10557
0.35834 0.07154 0.10450
0.35910 -0.02961 0.10717
0.35986 0.04592 0.10509
0.36062 0.03965 0.10674
0.36138 0.16296 0.10678
0.36214 0.15288 0.10840
0.36290 0.11103 0.10644
0.36366 0.12128 0.10618
0.36442 0.16408 0.10636
0.36518 0.07287 0.10664
0.36594 0.03536 0.10741
0.36670 0.11653 0.10782
0.36746 0.11372 0.10794
0.36822 0.06156 0.10947
0.36898 0.09028 0.10887
0.36974 0.07389 0.10970
0.37050 0.06795 0.10960
0.37126 0.04413 0.11125
0.37202 0.10802 0.11235
0.37277 0.04355 0.11334
0.37353 0.02527 0.11334
0.37429 0.08266 0.11200
0.37505 0.16557 0.11225
0.37581 0.07913 0.11631
0.37657 -0.07584 0.11542
0.37733 0.14632 0.11819
0.37809 0.00589 0.11809
0.37885 -0.09655 0.11973
0.37961 -0.10876 0.11841
0.38037 0.13438 0.12216
0.38113 0.09459 0.12220
0.38189 0.21628 0.12337
0.38265 0.03465 0.12181
0.38341 -0.02223 0.12282
0.38417 0.16796 0.12418
0.38493 0.20402 0.12406
0.38569 0.09297 0.12673
0.38645 -0.01752 0.12507
0.38721 0.15455 0.12485
0.38797 0.09135 0.12632
0.38873 0.16601 0.12996
0.38949 0.09618 0.16557
0.39025 0.28386 0.13037
0.39101 -0.06268 0.13158
0.39177 -0.00666 0.13106
0.39252 0.01123 0.13532
0.39328 0.10465 0.13506
0.39404 0.30797 0.13635
0.39480 0.18331 0.13670
0.39556 0.41026 0.13611
0.39632 -0.06174 0.13726
0.39708 0.08916 0.13898
0.39784 0.19805 0.13811
0.39860 0.12696 0.14151
0.39936 0.09988 0.14248
0.40012 0.05360 0.14289
0.40088 0.12114 0.14471
0.40164 0.01325 0.14578
0.40240 0.08513 0.14675
0.40316 -0.00408 0.14353
0.40392 0.34370 0.14701
0.40468 0.18243 0.30872
0.40544 0.23699 0.14833
0.40620 -0.02046 0.14829
0.40696 0.06719 0.15007
0.40772 0.07207 0.14873
0.40848 0.19306 0.15186
0.40924 -0.00855 0.15278
0.40999 0.03680 0.14875
0.41075 0.15661 0.15112
0.41151 0.06405 0.15039
0.41227 0.12538 0.15292
0.41303 0.05667 0.15353
0.41379 0.02136 0.15462
0.41455 0.18870 0.15211
0.41531 0.08544 0.15417
0.41607 0.13115 0.15512
0.41683 0.05946 0.15749
0.41759 0.11556 0.15888
0.41835 0.08814 0.15949
0.41911 0.09238 0.15880
0.41987 0.05643 0.15662
0.42063 0.11198 0.15793
0.42139 0.07441 0.15814
0.42215 0.06650 0.16317
0.42291 -0.02910 0.16440
0.42367 -0.06156 0.16497
0.42443 0.01728 0.16982
0.42519 0.15586 0.16442
0.42594 0.14498 0.17035
0.42670 0.02717 0.17251
0.42746 0.15343 0.17692
0.42822 0.11167 0.17775
0.42898 0.08978 0.17842
0.42974 0.11610 0.18236
0.43050 0.12155 0.18643
0.43126 0.05622 0.18497
0.43202 0.01572 0.19053
0.43278 0.06380 0.18156
0.43354 0.27188 0.19112
0.43430 0.09848 0.19187
0.43506 0.14615 0.19205
