# Supplementary material for: De novo design of proteins housing excitonically coupled chlorophyll special pairs
Source: Nat Chem Biol. 2024 Jun 3;20(7):906–15. doi: 10.1038/s41589-024-01626-0 (PMC11213709; doi:10.1038/s41589-024-01626-0)
Supplement: Supplementary file 5 — Raw SAXS data for SP1, SP2 and SP3 apo proteins. [file 41589_2024_1626_MOESM5_ESM.zip › SAXS_data_Fig2/SP2_193uM/Buffer1/SP2_193uM_snap_00013.sub.1.dat]

0.01026 27.56299 8.65958
0.01102 33.57128 4.76393
0.01178 32.66449 3.95822
0.01254 32.91834 2.46280
0.01330 29.26310 1.82992
0.01406 31.67049 1.74427
0.01482 34.60806 1.52947
0.01558 33.15893 1.36805
0.01634 32.70911 1.28626
0.01710 31.96782 1.08305
0.01786 31.37377 1.09306
0.01862 32.17122 0.93737
0.01938 30.24354 0.95078
0.02014 32.00458 0.92554
0.02090 31.68373 0.83940
0.02166 30.88237 0.80037
0.02242 31.61397 0.76525
0.02318 29.52089 0.75983
0.02395 29.76733 0.73317
0.02471 30.41871 0.68460
0.02547 29.99000 0.66607
0.02623 29.53669 0.63329
0.02699 29.87422 0.59495
0.02775 29.68625 0.57304
0.02851 28.70885 0.57263
0.02927 28.24727 0.55800
0.03003 29.34137 0.53934
0.03079 28.25227 0.52556
0.03155 28.20518 0.53260
0.03231 28.32200 0.52157
0.03307 27.89933 0.50225
0.03383 27.85686 0.47906
0.03459 27.49347 0.47008
0.03535 26.86545 0.46902
0.03611 26.88617 0.47489
0.03687 27.04695 0.44567
0.03763 26.36205 0.43671
0.03839 25.85515 0.44332
0.03915 25.86550 0.42936
0.03991 24.52194 0.42153
0.04067 25.16156 0.41224
0.04143 25.44728 0.40026
0.04219 24.78359 0.38978
0.04295 24.22253 0.39015
0.04371 23.70016 0.38318
0.04447 23.51652 0.37991
0.04523 23.56144 0.37250
0.04599 23.31322 0.36890
0.04675 23.01004 0.34683
0.04751 22.72970 0.35794
0.04827 21.99572 0.35346
0.04903 21.51540 0.34130
0.04979 21.39627 0.32869
0.05055 21.31320 0.33606
0.05131 21.07882 0.32904
0.05207 20.64861 0.32064
0.05283 20.24886 0.32977
0.05359 19.76608 0.31546
0.05435 19.39927 0.31374
0.05511 19.11129 0.30941
0.05587 19.19989 0.31012
0.05663 18.66247 0.29575
0.05739 18.24187 0.29043
0.05815 18.05503 0.29717
0.05891 17.83627 0.29727
0.05967 17.45213 0.28143
0.06043 17.07730 0.28665
0.06119 16.90129 0.28719
0.06195 16.36973 0.28109
0.06271 15.99193 0.27356
0.06347 15.97768 0.26878
0.06423 15.58316 0.27208
0.06499 15.37857 0.27746
0.06575 14.96540 0.26583
0.06651 14.29573 0.26350
0.06727 13.98734 0.26122
0.06803 13.52337 0.25385
0.06879 13.69160 0.25903
0.06955 13.18739 0.24479
0.07031 12.95480 0.25114
0.07107 12.93139 0.24837
0.07183 12.28729 0.24489
0.07259 11.80764 0.23851
0.07335 11.80051 0.23477
0.07412 11.47546 0.23269
0.07488 11.21795 0.23716
0.07564 11.09558 0.22445
0.07640 10.84934 0.23072
0.07716 10.24403 0.22587
0.07792 10.26843 0.22124
0.07868 10.12499 0.21725
0.07944 9.48028 0.21972
0.08020 9.45935 0.21672
0.08096 9.02777 0.21199
0.08172 8.80483 0.21417
0.08248 8.46928 0.21130
0.08324 8.24207 0.20217
0.08400 7.62847 0.21341
0.08476 7.79114 0.20796
0.08552 7.60715 0.20343
0.08628 7.50593 0.20616
0.08704 7.21801 0.21068
0.08780 6.72132 0.20319
0.08856 6.81562 0.20829
0.08932 6.43988 0.20853
0.09008 6.31393 0.21179
0.09084 6.03249 0.21422
0.09160 5.78995 0.21385
0.09236 5.69191 0.21359
0.09312 5.40785 0.21167
0.09388 5.26605 0.21695
0.09464 4.97186 0.21114
0.09540 4.86242 0.20438
0.09616 4.65254 0.19959
0.09692 4.51434 0.20105
0.09768 4.34334 0.19975
0.09844 4.33539 0.20096
0.09920 3.68020 0.19281
0.09996 3.92162 0.19803
0.10072 3.69838 0.19334
0.10148 3.71901 0.18650
0.10224 3.54070 0.18083
0.10300 3.12832 0.18472
0.10376 3.18364 0.17681
0.10452 2.89601 0.17869
0.10528 2.95902 0.17069
0.10604 2.86887 0.17156
0.10680 2.49325 0.17023
0.10756 2.52287 0.16859
0.10832 2.19437 0.16711
0.10908 2.08228 0.16877
0.10984 2.43219 0.16724
0.11060 2.02168 0.16709
0.11136 1.79085 0.16716
0.11212 1.99166 0.16503
0.11288 1.75734 0.15926
0.11364 1.61653 0.16179
0.11440 1.64244 0.15866
0.11516 1.44925 0.15922
0.11592 1.42097 0.15548
0.11668 1.22965 0.15645
0.11744 1.20681 0.15623
0.11820 1.18665 0.15184
0.11896 1.21179 0.15194
0.11972 1.08809 0.14961
0.12048 1.03732 0.15127
0.12124 0.88602 0.15089
0.12200 0.75883 0.14870
0.12276 0.83927 0.14536
0.12352 0.64673 0.14330
0.12428 0.64379 0.14374
0.12504 0.82236 0.14619
0.12580 0.59607 0.14389
0.12656 0.51508 0.14277
0.12732 0.53088 0.14168
0.12808 0.50340 0.14083
0.12884 0.62229 0.13943
0.12960 0.47337 0.13789
0.13036 0.65973 0.13929
0.13112 0.30750 0.13864
0.13188 0.25122 0.13529
0.13264 0.29404 0.13672
0.13340 0.16556 0.13581
0.13416 0.31085 0.13533
0.13492 0.30260 0.13605
0.13568 0.29290 0.13148
0.13644 0.26176 0.13085
0.13720 0.05833 0.13037
0.13796 0.34562 0.12996
0.13873 0.28015 0.12986
0.13949 0.00204 0.13069
0.14025 0.16077 0.12990
0.14101 0.23239 0.12883
0.14177 0.30362 0.12715
0.14253 0.09568 0.12707
0.14329 0.16169 0.12668
0.14405 0.21744 0.12571
0.14481 -0.06414 0.12697
0.14557 0.25341 0.12729
0.14633 -0.03184 0.12820
0.14709 -0.00334 0.12551
0.14785 0.17567 0.12551
0.14861 0.00387 0.12413
0.14937 0.12848 0.12555
0.15013 0.26822 0.12326
0.15089 -0.00304 0.12519
0.15165 0.33757 0.12328
0.15241 0.28403 0.12197
0.15317 0.12219 0.12262
0.15393 0.15619 0.12043
0.15469 0.04373 0.12241
0.15545 0.20723 0.12073
0.15621 0.23896 0.12019
0.15697 0.27629 0.12150
0.15773 0.08093 0.11972
0.15849 0.24764 0.12138
0.15925 0.30178 0.11926
0.16001 0.21404 0.11952
0.16077 0.16871 0.11837
0.16153 0.16050 0.11762
0.16229 0.20302 0.11863
0.16305 0.29777 0.11654
0.16381 0.37583 0.11683
0.16457 0.39810 0.11802
0.16533 0.26845 0.11897
0.16609 0.32366 0.11557
0.16685 0.18583 0.11574
0.16761 0.42202 0.11634
0.16837 0.27810 0.11450
0.16913 0.30209 0.11539
0.16989 0.25139 0.11391
0.17065 0.42313 0.11450
0.17141 0.38312 0.11448
0.17217 0.42357 0.11408
0.17293 0.39077 0.11567
0.17369 0.48853 0.11661
0.17445 0.18015 0.11687
0.17521 0.45245 0.11802
0.17597 0.18951 0.11691
0.17673 0.40915 0.11709
0.17749 0.55299 0.11786
0.17825 0.46618 0.11950
0.17901 0.46189 0.12094
0.17977 0.45163 0.12203
0.18053 0.33261 0.12181
0.18129 0.47918 0.12405
0.18205 0.51344 0.12363
0.18281 0.33900 0.12470
0.18357 0.42957 0.12294
0.18433 0.38044 0.12320
0.18509 0.23889 0.12310
0.18585 0.50555 0.12545
0.18661 0.42441 0.12470
0.18737 0.50838 0.12205
0.18813 0.40370 0.12808
0.18889 0.56708 0.12685
0.18965 0.54130 0.12652
0.19041 0.49516 0.12658
0.19117 0.34363 0.12678
0.19193 0.45607 0.12749
0.19269 0.38823 0.12950
0.19345 0.38128 0.12741
0.19421 0.44685 0.12680
0.19497 0.53064 0.12703
0.19573 0.57310 0.12800
0.19649 0.56957 0.12670
0.19725 0.48288 0.12875
0.19801 0.49578 0.13033
0.19877 0.45537 0.12755
0.19953 0.50683 0.13010
0.20029 0.50601 0.12982
0.20105 0.33875 0.13199
0.20181 0.47549 0.13012
0.20257 0.62726 0.12830
0.20333 0.50292 0.12840
0.20409 0.46285 0.13201
0.20485 0.37272 0.12857
0.20561 0.40175 0.12784
0.20637 0.45672 0.12901
0.20713 0.33634 0.12925
0.20789 0.37851 0.13089
0.20865 0.28419 0.13055
0.20941 0.33183 0.12861
0.21017 0.44512 0.13024
0.21093 0.38928 0.12940
0.21169 0.28739 0.12913
0.21245 0.47408 0.12911
0.21321 0.43275 0.12982
0.21397 0.33382 0.12964
0.21473 0.48317 0.12935
0.21549 0.29802 0.12917
0.21625 0.39720 0.12883
0.21701 0.38488 0.12921
0.21777 0.33381 0.13000
0.21853 0.32317 0.12755
0.21929 0.33076 0.12802
0.22005 0.32035 0.12814
0.22081 0.39251 0.12743
0.22157 0.25229 0.12585
0.22233 0.28843 0.12772
0.22309 0.19631 0.12658
0.22385 0.23929 0.12606
0.22461 0.24380 0.12320
0.22537 0.18428 0.12397
0.22613 0.23947 0.12413
0.22689 0.30470 0.12425
0.22765 0.35375 0.12067
0.22841 0.29927 0.12166
0.22917 0.17794 0.12118
0.22993 0.32906 0.11993
0.23069 0.32538 0.11976
0.23145 0.31277 0.12090
0.23221 0.24404 0.12019
0.23297 0.29524 0.12053
0.23373 0.22563 0.11901
0.23449 0.13745 0.11877
0.23525 0.29581 0.11976
0.23601 0.17962 0.11701
0.23677 0.25658 0.11760
0.23753 0.23375 0.11741
0.23829 0.24149 0.11659
0.23905 0.14311 0.11715
0.23981 0.20454 0.11436
0.24057 0.08414 0.11478
0.24133 0.24116 0.11541
0.24209 0.26030 0.11505
0.24285 0.10383 0.11436
0.24361 0.21478 0.11430
0.24437 0.16111 0.11438
0.24513 0.20833 0.11444
0.24589 0.16306 0.11228
0.24665 0.12050 0.11223
0.24741 0.12551 0.11140
0.24817 0.20486 0.11110
0.24893 0.05747 0.11195
0.24969 0.18216 0.11260
0.25045 0.07674 0.11142
0.25121 0.12173 0.11059
0.25197 0.21033 0.10902
0.25273 0.17989 0.11027
0.25349 -0.06135 0.10960
0.25425 0.17237 0.10859
0.25501 0.09097 0.10954
0.25577 0.10639 0.10772
0.25653 0.21945 0.10673
0.25729 0.15578 0.10673
0.25805 0.10109 0.10764
0.25881 0.05561 0.10703
0.25957 0.13919 0.10608
0.26033 0.03551 0.10679
0.26109 0.16466 0.10436
0.26185 0.08707 0.10669
0.26261 0.10312 0.10633
0.26337 0.20795 0.10507
0.26413 0.17813 0.10386
0.26489 0.11921 0.10386
0.26565 0.10028 0.10165
0.26641 0.29502 0.10404
0.26717 0.17282 0.10276
0.26793 0.22394 0.10410
0.26869 0.04687 0.10264
0.26945 0.12957 0.10282
0.27021 0.21223 0.10272
0.27097 0.14029 0.10131
0.27172 0.11991 0.10228
0.27248 0.19481 0.10183
0.27324 0.02505 0.10208
0.27400 0.17492 0.10177
0.27476 0.00107 0.10153
0.27552 0.12973 0.10210
0.27628 0.04565 0.10167
0.27704 0.15936 0.10080
0.27780 0.21950 0.09977
0.27856 0.15035 0.10100
0.27932 0.10049 0.09951
0.28008 0.18910 0.09862
0.28084 0.10408 0.09912
0.28160 0.00379 0.09969
0.28236 0.17907 0.09938
0.28312 0.14347 0.09847
0.28388 0.04554 0.09880
0.28464 0.15356 0.09865
0.28540 0.15903 0.09886
0.28616 0.02395 0.09766
0.28692 0.16930 0.09926
0.28768 0.14936 0.09979
0.28844 0.13443 0.10011
0.28920 0.03825 0.09963
0.28996 0.04690 0.09831
0.29072 0.20169 0.09961
0.29148 0.12236 0.10021
0.29224 0.04721 0.10121
0.29300 0.10138 0.10003
0.29376 0.10026 0.10074
0.29452 0.00731 0.10076
0.29528 0.14785 0.10060
0.29604 -0.01475 0.09973
0.29680 0.15558 0.09959
0.29756 0.30022 0.09957
0.29832 0.05658 0.09951
0.29908 0.23609 0.10028
0.29984 0.22353 0.10023
0.30060 0.05029 0.09928
0.30136 0.09273 0.09924
0.30212 0.21389 0.10058
0.30288 0.05636 0.09914
0.30364 0.15955 0.09772
0.30440 0.16657 0.09874
0.30516 0.08131 0.09716
0.30592 0.05862 0.09876
0.30668 0.18592 0.09997
0.30744 0.08382 0.10066
0.30820 0.07622 0.10078
0.30896 0.16935 0.09926
0.30972 0.15530 0.10123
0.31048 0.09751 0.10191
0.31124 0.09703 0.10046
0.31200 0.02485 0.09900
0.31276 0.24083 0.10038
0.31352 0.17708 0.10108
0.31428 0.21373 0.10106
0.31504 0.23280 0.10367
0.31580 0.15916 0.10376
0.31656 0.13304 0.10181
0.31732 0.22706 0.10345
0.31808 0.12038 0.10343
0.31883 0.11084 0.10400
0.31959 0.18487 0.10375
0.32035 0.07527 0.10473
0.32111 0.11711 0.10618
0.32187 0.09943 0.10493
0.32263 0.19275 0.10627
0.32339 0.06876 0.10633
0.32415 0.04471 0.10503
0.32491 0.11305 0.10570
0.32567 0.09008 0.10673
0.32643 0.22638 0.10689
0.32719 -0.02091 0.10612
0.32795 0.07810 0.10657
0.32871 0.02505 0.10531
0.32947 0.31184 0.10535
0.33023 0.22665 0.10750
0.33099 0.20892 0.10608
0.33175 0.18334 0.10574
0.33251 -0.01538 0.10738
0.33327 0.10169 0.10614
0.33403 0.10819 0.10610
0.33479 0.20923 0.10671
0.33555 0.22028 0.10695
0.33631 0.19102 0.10796
0.33707 0.06033 0.10896
0.33783 0.14590 0.10865
0.33859 0.16966 0.10960
0.33935 0.01826 0.10665
0.34011 0.21039 0.10938
0.34087 0.09674 0.10898
0.34163 0.07846 0.10979
0.34239 0.03374 0.10861
0.34315 0.16803 0.11037
0.34391 0.09607 0.10924
0.34467 0.12268 0.11062
0.34543 0.02305 0.11023
0.34619 0.04126 0.10936
0.34695 0.06134 0.10960
0.34771 0.03818 0.11076
0.34847 0.03616 0.10995
0.34922 0.05781 0.11084
0.34998 0.00764 0.10790
0.35074 0.21466 0.11084
0.35150 0.14453 0.10722
0.35226 0.18023 0.10770
0.35302 0.15299 0.10483
0.35378 0.01425 0.10497
0.35454 0.03147 0.10396
0.35530 0.14805 0.10699
0.35606 0.23727 0.10669
0.35682 -0.01700 0.10699
0.35758 0.16249 0.10744
0.35834 0.05519 0.10639
0.35910 -0.04241 0.10649
0.35986 0.07073 0.10673
0.36062 -0.07008 0.10410
0.36138 0.00466 0.10529
0.36214 0.05836 0.10471
0.36290 0.02695 0.10647
0.36366 0.11308 0.10624
0.36442 -0.00527 0.10521
0.36518 0.18951 0.10825
0.36594 0.06128 0.10831
0.36670 0.05062 0.11005
0.36746 -0.02590 0.10888
0.36822 0.13372 0.10900
0.36898 0.09154 0.10863
0.36974 0.00868 0.10942
0.37050 0.09675 0.11140
0.37126 0.04550 0.10950
0.37202 0.06125 0.11213
0.37277 -0.02134 0.11199
0.37353 0.14299 0.11452
0.37429 0.09499 0.11359
0.37505 0.01966 0.11525
0.37581 0.04274 0.11576
0.37657 -0.00152 0.11428
0.37733 0.18455 0.11592
0.37809 0.03249 0.11841
0.37885 0.14250 0.11903
0.37961 0.10480 0.11788
0.38037 -0.03898 0.11986
0.38113 0.15273 0.12108
0.38189 0.11881 0.12179
0.38265 0.09177 0.12152
0.38341 0.21732 0.12092
0.38417 0.07301 0.12349
0.38493 -0.03334 0.12254
0.38569 0.01660 0.12638
0.38645 0.08569 0.12689
0.38721 0.14976 0.12587
0.38797 0.14032 0.12942
0.38873 0.05366 0.12887
0.38949 0.05294 0.13759
0.39025 0.28886 0.12721
0.39101 -0.03766 0.13045
0.39177 0.19758 0.13180
0.39252 0.19702 0.13340
0.39328 -0.02341 0.13411
0.39404 0.20888 0.13613
0.39480 0.06080 0.13599
0.39556 0.11553 0.13500
0.39632 0.14985 0.13711
0.39708 0.14643 0.14004
0.39784 0.10005 0.13854
0.39860 0.06797 0.13824
0.39936 -0.04661 0.13984
0.40012 0.13141 0.14109
0.40088 0.14851 0.14443
0.40164 0.03955 0.14213
0.40240 0.09606 0.14273
0.40316 0.33940 0.14380
0.40392 0.04256 0.14555
0.40468 0.12484 0.31722
0.40544 0.07989 0.15081
0.40620 0.07955 0.14724
0.40696 0.10911 0.14785
0.40772 0.18802 0.15194
0.40848 0.12850 0.15068
0.40924 0.10635 0.15020
0.40999 0.27163 0.15234
0.41075 0.23257 0.14949
0.41151 0.09751 0.15374
0.41227 0.11662 0.15327
0.41303 0.07933 0.15358
0.41379 0.15538 0.15174
0.41455 -0.06079 0.15635
0.41531 0.17662 0.15623
0.41607 -0.10382 0.15556
0.41683 0.17292 0.15973
0.41759 0.14276 0.15779
0.41835 0.00125 0.15830
0.41911 -0.09786 0.15605
0.41987 0.11149 0.16109
0.42063 0.10473 0.16289
0.42139 0.08731 0.15763
0.42215 0.07963 0.16372
0.42291 0.04928 0.16279
0.42367 0.14510 0.16760
0.42443 0.12039 0.16546
0.42519 0.03789 0.17226
0.42594 0.37289 0.16892
0.42670 -0.03052 0.17145
0.42746 -0.06955 0.17665
0.42822 -0.08447 0.17667
0.42898 0.21722 0.17450
0.42974 0.22081 0.18130
0.43050 0.08204 0.17904
0.43126 -0.00127 0.18832
0.43202 0.15617 0.18521
0.43278 0.23219 0.18541
0.43354 0.12675 0.19484
0.43430 0.12350 0.19450
0.43506 0.11158 0.19049
