# Supplementary material for: De novo design of proteins housing excitonically coupled chlorophyll special pairs
Source: Nat Chem Biol. 2024 Jun 3;20(7):906–15. doi: 10.1038/s41589-024-01626-0 (PMC11213709; doi:10.1038/s41589-024-01626-0)
Supplement: Supplementary file 5 — Raw SAXS data for SP1, SP2 and SP3 apo proteins. [file 41589_2024_1626_MOESM5_ESM.zip › SAXS_data_Fig2/SP2_193uM/Buffer1/SP2_193uM_snap_00012.sub.1.dat]

0.01026 34.22579 8.21821
0.01102 37.19301 4.45284
0.01178 30.79337 3.61530
0.01254 32.56281 2.59854
0.01330 33.49370 2.15833
0.01406 32.53841 1.70385
0.01482 31.96494 1.51176
0.01558 31.60567 1.46968
0.01634 32.83054 1.37170
0.01710 31.18357 1.18724
0.01786 32.64021 1.07124
0.01862 32.41503 0.98502
0.01938 31.55292 0.96995
0.02014 31.47688 0.90553
0.02090 31.02982 0.91057
0.02166 31.05172 0.76263
0.02242 30.71793 0.78546
0.02318 30.99252 0.71415
0.02395 30.09670 0.71284
0.02471 30.33732 0.67964
0.02547 29.50585 0.64148
0.02623 29.84726 0.60801
0.02699 29.40878 0.60711
0.02775 29.39509 0.59074
0.02851 29.40521 0.56435
0.02927 29.06105 0.54613
0.03003 28.98813 0.53395
0.03079 28.40224 0.53150
0.03155 28.22733 0.51266
0.03231 27.50694 0.49740
0.03307 28.10975 0.47704
0.03383 27.40246 0.48742
0.03459 27.37788 0.47571
0.03535 27.17595 0.49056
0.03611 26.66058 0.45005
0.03687 26.81664 0.44881
0.03763 25.53813 0.44897
0.03839 26.39497 0.43060
0.03915 25.75020 0.42601
0.03991 25.66068 0.40387
0.04067 25.44399 0.42570
0.04143 25.16793 0.40840
0.04219 24.55399 0.39448
0.04295 23.94566 0.38376
0.04371 23.61485 0.38760
0.04447 23.60450 0.37255
0.04523 23.25790 0.37234
0.04599 23.20247 0.37154
0.04675 22.81985 0.35529
0.04751 21.94407 0.35391
0.04827 22.20470 0.33857
0.04903 21.55401 0.34926
0.04979 21.70957 0.34408
0.05055 21.20591 0.33584
0.05131 20.54170 0.33847
0.05207 20.53111 0.32075
0.05283 20.36441 0.32457
0.05359 20.13341 0.31990
0.05435 19.82668 0.31933
0.05511 19.13499 0.31409
0.05587 19.43249 0.31607
0.05663 18.34867 0.30221
0.05739 18.16204 0.29954
0.05815 17.86906 0.29640
0.05891 17.40091 0.28226
0.05967 17.25733 0.28995
0.06043 17.06756 0.28707
0.06119 16.39707 0.28473
0.06195 16.14194 0.28062
0.06271 15.85908 0.28432
0.06347 15.53348 0.27799
0.06423 15.38187 0.27221
0.06499 15.34891 0.26255
0.06575 14.94918 0.25944
0.06651 14.58130 0.26255
0.06727 14.03706 0.25848
0.06803 13.72772 0.25887
0.06879 13.56339 0.25393
0.06955 13.55220 0.25440
0.07031 13.09740 0.24523
0.07107 12.98930 0.25102
0.07183 12.19566 0.24400
0.07259 11.94594 0.23841
0.07335 11.53791 0.23696
0.07412 11.31396 0.23105
0.07488 11.08994 0.23060
0.07564 10.87370 0.23380
0.07640 10.61975 0.22231
0.07716 10.55356 0.23070
0.07792 10.21727 0.22091
0.07868 10.02246 0.22063
0.07944 9.31666 0.21761
0.08020 9.10155 0.21612
0.08096 9.15631 0.21415
0.08172 8.52569 0.21249
0.08248 8.48436 0.20586
0.08324 8.24915 0.21282
0.08400 7.99203 0.21126
0.08476 7.72068 0.21243
0.08552 7.73533 0.20986
0.08628 7.30468 0.20952
0.08704 7.29311 0.20871
0.08780 6.86431 0.20432
0.08856 6.57048 0.20632
0.08932 6.15926 0.20515
0.09008 6.25663 0.20796
0.09084 6.14562 0.21065
0.09160 5.83719 0.21310
0.09236 5.49743 0.21229
0.09312 5.41274 0.20887
0.09388 5.14413 0.20926
0.09464 4.96491 0.20865
0.09540 5.08848 0.20307
0.09616 4.66127 0.20679
0.09692 4.38710 0.20193
0.09768 4.21705 0.19928
0.09844 4.14564 0.19552
0.09920 3.98907 0.19647
0.09996 3.62472 0.19376
0.10072 3.54951 0.19449
0.10148 3.41397 0.19040
0.10224 3.38109 0.18425
0.10300 3.21091 0.18178
0.10376 3.16585 0.18137
0.10452 2.89159 0.17664
0.10528 2.96697 0.17674
0.10604 2.61439 0.17462
0.10680 2.52447 0.17083
0.10756 2.33247 0.16842
0.10832 2.45984 0.17083
0.10908 2.31014 0.17290
0.10984 2.10989 0.16845
0.11060 2.04296 0.16598
0.11136 1.68543 0.16743
0.11212 1.65626 0.16430
0.11288 1.85299 0.16697
0.11364 1.54814 0.16442
0.11440 1.50005 0.15827
0.11516 1.45922 0.15940
0.11592 1.63631 0.15847
0.11668 1.25010 0.15859
0.11744 1.25514 0.15558
0.11820 1.31403 0.15232
0.11896 1.00954 0.15133
0.11972 1.04702 0.14957
0.12048 1.08091 0.14833
0.12124 0.90769 0.14967
0.12200 0.86592 0.14831
0.12276 0.62975 0.14584
0.12352 0.56590 0.14677
0.12428 0.64987 0.14321
0.12504 0.80901 0.14665
0.12580 0.47495 0.14323
0.12656 0.62638 0.14382
0.12732 0.45625 0.14196
0.12808 0.49153 0.14155
0.12884 0.45897 0.14167
0.12960 0.48368 0.13834
0.13036 0.50051 0.13627
0.13112 0.31488 0.13465
0.13188 0.37171 0.13554
0.13264 0.39613 0.13704
0.13340 0.32003 0.13560
0.13416 0.26162 0.13453
0.13492 0.18931 0.13666
0.13568 0.27184 0.13366
0.13644 0.37395 0.13257
0.13720 0.06601 0.12957
0.13796 0.19130 0.13012
0.13873 0.34919 0.12933
0.13949 0.08234 0.13109
0.14025 0.21005 0.12824
0.14101 0.36116 0.12927
0.14177 0.14984 0.12747
0.14253 0.17430 0.12868
0.14329 0.06151 0.12783
0.14405 -0.03058 0.12636
0.14481 0.13717 0.12757
0.14557 0.41771 0.12775
0.14633 0.05597 0.12599
0.14709 0.16780 0.12425
0.14785 0.02116 0.12648
0.14861 0.20408 0.12443
0.14937 0.22613 0.12619
0.15013 -0.12444 0.12348
0.15089 0.12753 0.12346
0.15165 0.12640 0.12494
0.15241 0.17981 0.12249
0.15317 0.23659 0.12304
0.15393 0.19240 0.12194
0.15469 0.08374 0.12162
0.15545 0.21687 0.11810
0.15621 0.11023 0.12184
0.15697 0.28886 0.12326
0.15773 0.12534 0.12016
0.15849 0.05607 0.11966
0.15925 0.14187 0.11832
0.16001 0.20951 0.11911
0.16077 0.18591 0.11954
0.16153 0.35652 0.11699
0.16229 0.13076 0.11956
0.16305 0.23896 0.11565
0.16381 0.08012 0.11729
0.16457 0.26592 0.11618
0.16533 0.23843 0.11648
0.16609 0.31731 0.11676
0.16685 0.35558 0.11620
0.16761 0.21904 0.11442
0.16837 0.35885 0.11458
0.16913 0.26794 0.11551
0.16989 0.17124 0.11695
0.17065 0.46135 0.11567
0.17141 0.33849 0.11555
0.17217 0.44619 0.11541
0.17293 0.31294 0.11589
0.17369 0.35248 0.11579
0.17445 0.48275 0.11593
0.17521 0.41607 0.11602
0.17597 0.27697 0.11891
0.17673 0.32924 0.11608
0.17749 0.42781 0.11776
0.17825 0.50767 0.12018
0.17901 0.31868 0.11790
0.17977 0.47797 0.12000
0.18053 0.39336 0.12192
0.18129 0.41293 0.12275
0.18205 0.30019 0.12482
0.18281 0.54916 0.12255
0.18357 0.40543 0.12403
0.18433 0.46302 0.12466
0.18509 0.35612 0.12735
0.18585 0.30629 0.12425
0.18661 0.54578 0.12383
0.18737 0.38749 0.12545
0.18813 0.39353 0.12488
0.18889 0.41713 0.12528
0.18965 0.41081 0.12721
0.19041 0.46443 0.12536
0.19117 0.49795 0.12751
0.19193 0.53822 0.12698
0.19269 0.49831 0.12802
0.19345 0.57310 0.12729
0.19421 0.32327 0.12771
0.19497 0.59363 0.12779
0.19573 0.51701 0.12785
0.19649 0.40746 0.12992
0.19725 0.45365 0.13083
0.19801 0.37182 0.12830
0.19877 0.42573 0.13119
0.19953 0.38932 0.12791
0.20029 0.53976 0.12832
0.20105 0.58182 0.12846
0.20181 0.60873 0.12781
0.20257 0.40837 0.12868
0.20333 0.27156 0.12836
0.20409 0.47954 0.12965
0.20485 0.44251 0.12769
0.20561 0.35334 0.12862
0.20637 0.26946 0.12935
0.20713 0.31898 0.12814
0.20789 0.26911 0.12860
0.20865 0.27960 0.13117
0.20941 0.41926 0.13028
0.21017 0.32922 0.13178
0.21093 0.44781 0.12893
0.21169 0.45724 0.12824
0.21245 0.46065 0.12913
0.21321 0.46709 0.12909
0.21397 0.34602 0.13083
0.21473 0.39725 0.12911
0.21549 0.41223 0.13190
0.21625 0.55819 0.13012
0.21701 0.47124 0.13002
0.21777 0.46717 0.12947
0.21853 0.40684 0.12834
0.21929 0.23140 0.12735
0.22005 0.39016 0.12611
0.22081 0.27433 0.12852
0.22157 0.27326 0.12712
0.22233 0.33621 0.12540
0.22309 0.39069 0.12666
0.22385 0.19744 0.12706
0.22461 0.30135 0.12441
0.22537 0.34055 0.12536
0.22613 0.17409 0.12431
0.22689 0.31777 0.12506
0.22765 0.27426 0.12381
0.22841 0.30347 0.12156
0.22917 0.29209 0.12231
0.22993 0.10154 0.12022
0.23069 0.24694 0.12107
0.23145 0.13891 0.11968
0.23221 0.29503 0.12000
0.23297 0.14816 0.11838
0.23373 0.16241 0.12000
0.23449 0.36506 0.11792
0.23525 0.20031 0.11814
0.23601 0.21396 0.11763
0.23677 0.10490 0.11982
0.23753 0.34539 0.11622
0.23829 0.31333 0.11553
0.23905 0.21244 0.11668
0.23981 0.23286 0.11442
0.24057 0.29456 0.11575
0.24133 0.24510 0.11363
0.24209 0.18548 0.11434
0.24285 0.32088 0.11470
0.24361 0.07946 0.11438
0.24437 0.24493 0.11148
0.24513 0.16940 0.11262
0.24589 0.17806 0.11138
0.24665 0.07828 0.11304
0.24741 0.06143 0.11207
0.24817 0.10614 0.11247
0.24893 0.11935 0.11181
0.24969 0.21622 0.11189
0.25045 0.21021 0.11021
0.25121 0.09260 0.10982
0.25197 0.13676 0.11025
0.25273 0.05455 0.10984
0.25349 0.31973 0.10887
0.25425 0.05244 0.10851
0.25501 0.10866 0.10978
0.25577 0.11701 0.10903
0.25653 0.04543 0.10731
0.25729 0.07684 0.10744
0.25805 0.09963 0.10745
0.25881 0.14666 0.10768
0.25957 0.09196 0.10636
0.26033 0.12669 0.10567
0.26109 0.15856 0.10600
0.26185 0.07924 0.10608
0.26261 0.10968 0.10480
0.26337 0.08356 0.10458
0.26413 0.19219 0.10434
0.26489 0.17643 0.10484
0.26565 0.26386 0.10428
0.26641 0.09562 0.10357
0.26717 0.02985 0.10430
0.26793 0.11636 0.10240
0.26869 0.20092 0.10264
0.26945 0.13681 0.10349
0.27021 0.12562 0.10165
0.27097 0.10478 0.10331
0.27172 0.05454 0.10171
0.27248 0.12062 0.10250
0.27324 0.11851 0.10211
0.27400 0.15997 0.10278
0.27476 0.15332 0.10136
0.27552 0.17527 0.10217
0.27628 0.06118 0.10136
0.27704 0.12511 0.10058
0.27780 0.23290 0.10076
0.27856 0.07314 0.10110
0.27932 0.15380 0.10062
0.28008 -0.01607 0.09926
0.28084 0.28668 0.09896
0.28160 0.13609 0.09813
0.28236 0.07735 0.09966
0.28312 0.07423 0.09896
0.28388 0.14406 0.09796
0.28464 -0.00743 0.09796
0.28540 0.09481 0.09774
0.28616 0.11658 0.10005
0.28692 0.04588 0.09954
0.28768 0.14418 0.09894
0.28844 0.07311 0.09962
0.28920 0.23333 0.09855
0.28996 0.27774 0.09920
0.29072 0.04470 0.10011
0.29148 0.10462 0.09936
0.29224 0.11951 0.09932
0.29300 -0.01378 0.09849
0.29376 0.23538 0.10023
0.29452 0.23444 0.09890
0.29528 0.06407 0.10019
0.29604 0.04355 0.10169
0.29680 0.03046 0.09970
0.29756 0.04892 0.10072
0.29832 0.02518 0.10005
0.29908 0.24703 0.09885
0.29984 0.12513 0.10007
0.30060 -0.01998 0.09833
0.30136 0.10492 0.09869
0.30212 0.10882 0.09873
0.30288 0.14232 0.09772
0.30364 0.07648 0.09809
0.30440 0.14737 0.09756
0.30516 0.01688 0.09825
0.30592 0.10198 0.09843
0.30668 0.10579 0.09972
0.30744 0.17905 0.09938
0.30820 -0.00466 0.09952
0.30896 0.19998 0.10130
0.30972 0.10824 0.10092
0.31048 0.16755 0.10058
0.31124 0.14313 0.10183
0.31200 -0.03349 0.10130
0.31276 0.15406 0.10015
0.31352 0.15279 0.10045
0.31428 0.24680 0.10035
0.31504 0.14154 0.10183
0.31580 0.14586 0.10323
0.31656 0.12254 0.10341
0.31732 0.17304 0.10476
0.31808 0.12544 0.10440
0.31883 0.12536 0.10399
0.31959 0.03911 0.10308
0.32035 0.20763 0.10487
0.32111 0.21443 0.10578
0.32187 0.20151 0.10519
0.32263 0.08074 0.10535
0.32339 -0.00120 0.10620
0.32415 -0.03430 0.10634
0.32491 0.06093 0.10638
0.32567 0.12346 0.10681
0.32643 0.04532 0.10614
0.32719 0.17131 0.10602
0.32795 0.21691 0.10525
0.32871 0.02848 0.10551
0.32947 0.16410 0.10634
0.33023 0.16224 0.10580
0.33099 0.11777 0.10582
0.33175 0.27996 0.10656
0.33251 0.14385 0.10503
0.33327 0.10975 0.10828
0.33403 0.10005 0.10992
0.33479 0.12045 0.10760
0.33555 0.13425 0.10699
0.33631 0.04481 0.10871
0.33707 0.07041 0.10843
0.33783 0.02694 0.10636
0.33859 -0.03744 0.10837
0.33935 0.21561 0.10913
0.34011 0.27926 0.10778
0.34087 0.11330 0.11035
0.34163 0.18180 0.10794
0.34239 0.09693 0.10984
0.34315 -0.01226 0.10723
0.34391 0.05885 0.11001
0.34467 0.23491 0.10899
0.34543 0.09539 0.10918
0.34619 0.20910 0.11021
0.34695 0.03920 0.10909
0.34771 0.06771 0.10950
0.34847 0.02884 0.10887
0.34922 0.15807 0.10972
0.34998 0.02393 0.10891
0.35074 -0.02060 0.10911
0.35150 0.21753 0.10557
0.35226 0.07139 0.10574
0.35302 0.02688 0.10462
0.35378 0.12344 0.10523
0.35454 0.03233 0.10337
0.35530 -0.05774 0.10545
0.35606 0.05774 0.10582
0.35682 0.14254 0.10640
0.35758 0.03229 0.10778
0.35834 0.14138 0.10634
0.35910 0.02223 0.10766
0.35986 0.10720 0.10646
0.36062 0.04431 0.10719
0.36138 0.05948 0.10590
0.36214 -0.00324 0.10657
0.36290 -0.01556 0.10632
0.36366 -0.03434 0.10689
0.36442 0.07933 0.10468
0.36518 0.02937 0.10616
0.36594 0.08661 0.10685
0.36670 -0.03210 0.10895
0.36746 0.06389 0.11039
0.36822 0.02947 0.11019
0.36898 0.10274 0.11039
0.36974 0.06183 0.11005
0.37050 0.06693 0.10800
0.37126 0.16279 0.11005
0.37202 -0.03387 0.11340
0.37277 0.10586 0.11397
0.37353 -0.00527 0.11304
0.37429 0.08562 0.11385
0.37505 -0.03959 0.11583
0.37581 0.06373 0.11527
0.37657 0.14561 0.11553
0.37733 0.14784 0.11782
0.37809 -0.01627 0.11650
0.37885 0.09516 0.11854
0.37961 0.00288 0.11950
0.38037 0.00285 0.12201
0.38113 0.13261 0.12211
0.38189 0.32409 0.12312
0.38265 -0.00089 0.12083
0.38341 0.05967 0.12245
0.38417 0.02608 0.12613
0.38493 -0.02465 0.12447
0.38569 0.21013 0.12500
0.38645 -0.00984 0.12573
0.38721 0.08388 0.12494
0.38797 0.08753 0.12719
0.38873 -0.03769 0.12775
0.38949 0.11076 0.14805
0.39025 -0.03660 0.13052
0.39101 0.15446 0.13105
0.39177 0.13503 0.13000
0.39252 0.16375 0.13220
0.39328 0.15919 0.13625
0.39404 -0.07769 0.13658
0.39480 0.07233 0.13625
0.39556 0.26750 0.13674
0.39632 0.02457 0.13532
0.39708 0.16421 0.13821
0.39784 0.08338 0.13840
0.39860 0.09830 0.13998
0.39936 -0.01081 0.14208
0.40012 0.16688 0.14271
0.40088 -0.02532 0.14099
0.40164 0.21499 0.14362
0.40240 0.00276 0.14554
0.40316 0.10461 0.14528
0.40392 -0.06948 0.14576
0.40468 0.03354 0.32598
0.40544 0.13462 0.14657
0.40620 0.05309 0.14922
0.40696 0.00283 0.15230
0.40772 0.29987 0.15001
0.40848 0.21425 0.15276
0.40924 0.14263 0.14965
0.40999 0.16990 0.15110
0.41075 0.18415 0.15386
0.41151 -0.07010 0.15358
0.41227 0.19863 0.15193
0.41303 0.07954 0.15119
0.41379 0.05988 0.15305
0.41455 0.04455 0.15784
0.41531 -0.00655 0.15390
0.41607 -0.07534 0.16023
0.41683 0.21306 0.15799
0.41759 -0.04762 0.15766
0.41835 0.14078 0.16023
0.41911 -0.04956 0.15689
0.41987 0.10317 0.15728
0.42063 0.17762 0.16104
0.42139 0.06748 0.16110
0.42215 0.00740 0.16610
0.42291 0.29304 0.16209
0.42367 0.09215 0.16549
0.42443 0.16156 0.16561
0.42519 0.27447 0.16634
0.42594 0.19083 0.17221
0.42670 0.25312 0.17385
0.42746 -0.02499 0.17421
0.42822 -0.09424 0.17369
0.42898 0.07507 0.17759
0.42974 0.34090 0.17939
0.43050 0.24715 0.18213
0.43126 0.07128 0.18207
0.43202 0.17871 0.18577
0.43278 -0.13893 0.18294
0.43354 0.19953 0.19785
0.43430 0.31457 0.19356
0.43506 -0.00208 0.19615
