# Supplementary material for: De novo design of proteins housing excitonically coupled chlorophyll special pairs
Source: Nat Chem Biol. 2024 Jun 3;20(7):906–15. doi: 10.1038/s41589-024-01626-0 (PMC11213709; doi:10.1038/s41589-024-01626-0)
Supplement: Supplementary file 5 — Raw SAXS data for SP1, SP2 and SP3 apo proteins. [file 41589_2024_1626_MOESM5_ESM.zip › SAXS_data_Fig2/SP2_193uM/Buffer1/SP2_193uM_snap_00034.sub.1.dat]

0.01026 34.01633 9.64977
0.01102 35.44563 4.87206
0.01178 35.89224 3.24752
0.01254 35.41475 2.45365
0.01330 33.25807 2.02146
0.01406 34.55561 1.74033
0.01482 32.79075 1.43446
0.01558 32.10600 1.40419
0.01634 32.88307 1.27311
0.01710 33.81268 1.21286
0.01786 32.10015 1.05010
0.01862 31.22826 1.00458
0.01938 31.85917 0.90671
0.02014 32.15027 0.95307
0.02090 32.03789 0.85634
0.02166 30.98592 0.82449
0.02242 30.98264 0.77715
0.02318 30.74282 0.70366
0.02395 30.94391 0.70851
0.02471 30.89387 0.66629
0.02547 30.16654 0.67957
0.02623 29.79315 0.63167
0.02699 30.45087 0.61150
0.02775 29.83960 0.62594
0.02851 29.70566 0.58512
0.02927 30.26187 0.56896
0.03003 30.67375 0.54100
0.03079 29.59323 0.53600
0.03155 28.21036 0.52642
0.03231 28.28223 0.51548
0.03307 28.36881 0.51138
0.03383 27.50652 0.48048
0.03459 28.13705 0.46953
0.03535 28.15252 0.46742
0.03611 27.00670 0.45576
0.03687 26.54752 0.44796
0.03763 26.59363 0.45867
0.03839 25.83573 0.42992
0.03915 26.31100 0.41961
0.03991 26.18716 0.42146
0.04067 25.21678 0.41758
0.04143 24.99207 0.41273
0.04219 24.33920 0.38659
0.04295 24.40063 0.38726
0.04371 24.03738 0.37889
0.04447 23.68122 0.38275
0.04523 24.09550 0.37096
0.04599 23.52675 0.36916
0.04675 23.03391 0.35685
0.04751 23.13359 0.35256
0.04827 22.08078 0.34921
0.04903 22.31693 0.34676
0.04979 21.54815 0.34304
0.05055 21.44689 0.34294
0.05131 21.03688 0.34122
0.05207 20.77034 0.33346
0.05283 20.71368 0.31757
0.05359 20.05251 0.31498
0.05435 19.66747 0.32030
0.05511 19.78813 0.31067
0.05587 19.17563 0.30780
0.05663 19.16986 0.30511
0.05739 18.20183 0.29767
0.05815 18.27537 0.30918
0.05891 17.99950 0.29418
0.05967 17.80581 0.29191
0.06043 17.13147 0.29246
0.06119 16.92888 0.28267
0.06195 16.79611 0.28528
0.06271 15.97280 0.27392
0.06347 16.01873 0.27523
0.06423 15.38445 0.27099
0.06499 14.93772 0.26945
0.06575 14.63224 0.26019
0.06651 14.31983 0.26595
0.06727 14.08020 0.25859
0.06803 14.17497 0.25451
0.06879 13.45971 0.25402
0.06955 13.24431 0.25182
0.07031 12.92196 0.24436
0.07107 12.62235 0.24768
0.07183 12.48999 0.24272
0.07259 12.30283 0.23886
0.07335 11.71570 0.23639
0.07412 11.32765 0.23098
0.07488 11.31889 0.23219
0.07564 11.02785 0.23357
0.07640 10.38525 0.23639
0.07716 10.43480 0.22738
0.07792 10.35526 0.22297
0.07868 9.78263 0.22257
0.07944 9.54785 0.21949
0.08020 9.06191 0.21244
0.08096 9.03737 0.21689
0.08172 8.74843 0.21274
0.08248 8.83589 0.20815
0.08324 8.28886 0.20623
0.08400 7.89145 0.20548
0.08476 7.88215 0.21395
0.08552 7.81398 0.20577
0.08628 7.35573 0.20991
0.08704 7.37762 0.20692
0.08780 6.65027 0.20613
0.08856 6.48558 0.20929
0.08932 6.30383 0.20488
0.09008 6.27898 0.21026
0.09084 6.07641 0.21327
0.09160 5.86182 0.21656
0.09236 5.45700 0.21282
0.09312 5.47787 0.21452
0.09388 5.43612 0.21519
0.09464 5.24521 0.21216
0.09540 4.71849 0.20302
0.09616 4.79403 0.20660
0.09692 4.57984 0.20075
0.09768 4.23113 0.19774
0.09844 4.18818 0.19752
0.09920 3.95711 0.19152
0.09996 3.98628 0.19711
0.10072 3.97231 0.18947
0.10148 3.67315 0.18881
0.10224 3.27815 0.18571
0.10300 3.27802 0.18280
0.10376 2.92465 0.17763
0.10452 2.90411 0.17906
0.10528 2.89440 0.17302
0.10604 2.89114 0.17328
0.10680 2.81830 0.16634
0.10756 2.57996 0.17099
0.10832 2.43660 0.17061
0.10908 2.25468 0.17063
0.10984 2.12105 0.16859
0.11060 1.92930 0.17057
0.11136 1.91313 0.16580
0.11212 1.95745 0.16321
0.11288 1.69493 0.16483
0.11364 1.65142 0.15824
0.11440 1.74252 0.15824
0.11516 1.39863 0.15943
0.11592 1.55923 0.15371
0.11668 1.38055 0.15472
0.11744 1.32703 0.15680
0.11820 1.14021 0.15460
0.11896 0.92908 0.15244
0.11972 0.97727 0.15023
0.12048 1.09361 0.14772
0.12124 1.08131 0.14681
0.12200 0.91751 0.14904
0.12276 0.83785 0.14590
0.12352 0.62198 0.14578
0.12428 0.71291 0.14588
0.12504 0.66853 0.14301
0.12580 0.60313 0.14336
0.12656 0.59437 0.14388
0.12732 0.40115 0.13968
0.12808 0.62482 0.13887
0.12884 0.39318 0.14008
0.12960 0.57872 0.13891
0.13036 0.25981 0.13863
0.13112 0.24192 0.13679
0.13188 0.44441 0.13636
0.13264 0.42631 0.13662
0.13340 0.32184 0.13604
0.13416 0.22128 0.13503
0.13492 0.27361 0.13464
0.13568 0.15274 0.13310
0.13644 0.26663 0.13213
0.13720 0.20428 0.13082
0.13796 0.11737 0.13173
0.13873 0.18282 0.13040
0.13949 0.21681 0.12995
0.14025 0.15218 0.12755
0.14101 0.17439 0.12886
0.14177 0.18914 0.12791
0.14253 0.13782 0.12805
0.14329 0.23639 0.12664
0.14405 0.42604 0.12498
0.14481 0.17149 0.12841
0.14557 0.01478 0.12692
0.14633 0.09592 0.12694
0.14709 0.08072 0.12453
0.14785 -0.08357 0.12478
0.14861 0.13790 0.12405
0.14937 0.12716 0.12564
0.15013 0.13875 0.12312
0.15089 0.06970 0.12453
0.15165 0.21126 0.12376
0.15241 0.12556 0.12445
0.15317 0.11925 0.12478
0.15393 0.26932 0.12112
0.15469 0.07379 0.12101
0.15545 -0.01376 0.12065
0.15621 0.23561 0.11974
0.15697 0.25082 0.12021
0.15773 0.15558 0.12085
0.15849 0.31067 0.11905
0.15925 0.24805 0.11796
0.16001 0.26971 0.11923
0.16077 0.21873 0.11881
0.16153 0.19826 0.11671
0.16229 0.23878 0.11798
0.16305 0.31168 0.11843
0.16381 0.17701 0.11752
0.16457 0.38865 0.11778
0.16533 0.28723 0.11822
0.16609 0.28913 0.11602
0.16685 0.38963 0.11551
0.16761 0.35821 0.11737
0.16837 0.29600 0.11473
0.16913 0.32679 0.11503
0.16989 0.46628 0.11509
0.17065 0.23290 0.11365
0.17141 0.28508 0.11398
0.17217 0.43162 0.11448
0.17293 0.42126 0.11590
0.17369 0.38483 0.11588
0.17445 0.32893 0.11794
0.17521 0.25545 0.11715
0.17597 0.58861 0.11693
0.17673 0.34555 0.11628
0.17749 0.23503 0.11944
0.17825 0.37615 0.11891
0.17901 0.32538 0.11738
0.17977 0.40666 0.12041
0.18053 0.41090 0.12209
0.18129 0.28527 0.12324
0.18205 0.48387 0.12473
0.18281 0.50957 0.12225
0.18357 0.47873 0.12407
0.18433 0.43719 0.12451
0.18509 0.39532 0.12469
0.18585 0.42857 0.12639
0.18661 0.47490 0.12471
0.18737 0.43962 0.12570
0.18813 0.37379 0.12445
0.18889 0.59486 0.12672
0.18965 0.37306 0.12447
0.19041 0.40980 0.12536
0.19117 0.50728 0.12657
0.19193 0.33622 0.12686
0.19269 0.31205 0.13046
0.19345 0.30708 0.12722
0.19421 0.42573 0.12924
0.19497 0.34016 0.12629
0.19573 0.46231 0.13003
0.19649 0.52688 0.12765
0.19725 0.38989 0.13209
0.19801 0.42902 0.13062
0.19877 0.54688 0.12827
0.19953 0.36669 0.12801
0.20029 0.43770 0.12811
0.20105 0.26756 0.12934
0.20181 0.35092 0.12991
0.20257 0.45675 0.12908
0.20333 0.41584 0.12918
0.20409 0.54624 0.12801
0.20485 0.50615 0.12884
0.20561 0.39530 0.13153
0.20637 0.47574 0.12846
0.20713 0.35234 0.13106
0.20789 0.34817 0.12920
0.20865 0.38301 0.12977
0.20941 0.50284 0.12852
0.21017 0.35112 0.12945
0.21093 0.40152 0.12904
0.21169 0.35297 0.13070
0.21245 0.24756 0.12959
0.21321 0.40954 0.12767
0.21397 0.31611 0.12926
0.21473 0.36368 0.12949
0.21549 0.25345 0.12809
0.21625 0.33630 0.12973
0.21701 0.35687 0.12922
0.21777 0.45782 0.12957
0.21853 0.46570 0.12872
0.21929 0.29045 0.12698
0.22005 0.41388 0.12848
0.22081 0.55200 0.12888
0.22157 0.23625 0.12566
0.22233 0.18140 0.12643
0.22309 0.52119 0.12601
0.22385 0.27475 0.12473
0.22461 0.20595 0.12570
0.22537 0.25345 0.12374
0.22613 0.24727 0.12461
0.22689 0.28803 0.12445
0.22765 0.36498 0.12320
0.22841 0.19558 0.12463
0.22917 0.41971 0.11851
0.22993 0.28435 0.11994
0.23069 0.26299 0.12174
0.23145 0.19248 0.12020
0.23221 0.17802 0.12077
0.23297 0.33335 0.12002
0.23373 0.13748 0.11853
0.23449 0.19749 0.11865
0.23525 0.34154 0.11847
0.23601 0.47569 0.11784
0.23677 0.16897 0.11778
0.23753 0.24901 0.11733
0.23829 0.26450 0.11523
0.23905 0.16656 0.11677
0.23981 0.19536 0.11612
0.24057 0.16442 0.11555
0.24133 0.30910 0.11582
0.24209 -0.09830 0.11351
0.24285 0.12112 0.11632
0.24361 0.14411 0.11133
0.24437 0.15719 0.11434
0.24513 0.23522 0.11250
0.24589 0.19061 0.11357
0.24665 0.08531 0.11283
0.24741 0.25683 0.11159
0.24817 0.17590 0.11022
0.24893 0.19167 0.10951
0.24969 0.13643 0.11161
0.25045 0.10298 0.11074
0.25121 0.13297 0.10977
0.25197 0.02332 0.11006
0.25273 0.14346 0.11046
0.25349 0.20508 0.11048
0.25425 0.02358 0.10973
0.25501 0.20127 0.10743
0.25577 0.01429 0.10848
0.25653 0.05508 0.10765
0.25729 0.11770 0.10862
0.25805 0.23868 0.10797
0.25881 0.04394 0.10672
0.25957 0.06692 0.10581
0.26033 0.02527 0.10613
0.26109 0.12412 0.10627
0.26185 0.11490 0.10508
0.26261 -0.04208 0.10636
0.26337 0.13743 0.10445
0.26413 0.09089 0.10565
0.26489 0.06845 0.10413
0.26565 0.10534 0.10247
0.26641 0.16170 0.10456
0.26717 0.05175 0.10512
0.26793 0.11509 0.10296
0.26869 -0.05591 0.10389
0.26945 0.21169 0.10373
0.27021 0.18079 0.10334
0.27097 0.18475 0.10268
0.27172 0.13965 0.10221
0.27248 0.14449 0.10316
0.27324 0.06444 0.10278
0.27400 0.12655 0.10172
0.27476 0.03551 0.10221
0.27552 0.08330 0.10090
0.27628 0.00006 0.10114
0.27704 0.02708 0.10207
0.27780 0.23629 0.10011
0.27856 0.16081 0.10019
0.27932 0.14458 0.09906
0.28008 0.11775 0.09944
0.28084 0.22697 0.10003
0.28160 0.07090 0.09897
0.28236 0.06880 0.10007
0.28312 0.29563 0.09788
0.28388 0.15883 0.09855
0.28464 0.06293 0.10021
0.28540 0.08035 0.09847
0.28616 0.03380 0.10013
0.28692 0.10803 0.10011
0.28768 0.06855 0.09930
0.28844 0.11247 0.09867
0.28920 0.14334 0.09879
0.28996 0.04913 0.09805
0.29072 0.18773 0.09980
0.29148 0.27332 0.10031
0.29224 0.07587 0.09997
0.29300 0.17789 0.10045
0.29376 0.12322 0.10029
0.29452 0.06633 0.10005
0.29528 0.10741 0.10132
0.29604 0.15374 0.10077
0.29680 0.05407 0.09948
0.29756 0.05667 0.09966
0.29832 0.12208 0.10031
0.29908 0.07852 0.10021
0.29984 0.01065 0.09898
0.30060 0.09857 0.09942
0.30136 0.13556 0.09837
0.30212 0.08013 0.09904
0.30288 0.07284 0.09774
0.30364 0.19004 0.09805
0.30440 0.12140 0.09788
0.30516 0.14993 0.09796
0.30592 0.04835 0.09792
0.30668 0.08848 0.09885
0.30744 0.14835 0.09893
0.30820 0.09355 0.09902
0.30896 0.12002 0.10019
0.30972 0.08264 0.10096
0.31048 0.15595 0.10025
0.31124 0.09769 0.09972
0.31200 0.10522 0.10110
0.31276 0.04303 0.09989
0.31352 0.04324 0.09991
0.31428 0.11080 0.10158
0.31504 0.24386 0.10225
0.31580 0.19556 0.10219
0.31656 0.20971 0.10266
0.31732 0.08142 0.10389
0.31808 0.28824 0.10241
0.31883 0.15351 0.10330
0.31959 0.06346 0.10292
0.32035 0.14138 0.10452
0.32111 0.09218 0.10482
0.32187 0.03182 0.10534
0.32263 0.17763 0.10413
0.32339 0.17031 0.10617
0.32415 0.07951 0.10775
0.32491 0.17346 0.10646
0.32567 0.07925 0.10561
0.32643 0.17193 0.10807
0.32719 0.11252 0.10637
0.32795 -0.05816 0.10538
0.32871 0.16465 0.10623
0.32947 0.24473 0.10551
0.33023 0.06206 0.10704
0.33099 0.20734 0.10662
0.33175 0.04228 0.10807
0.33251 -0.02647 0.10714
0.33327 0.12838 0.10795
0.33403 0.16797 0.10894
0.33479 0.16322 0.10640
0.33555 0.17595 0.10848
0.33631 0.20811 0.10720
0.33707 0.10025 0.10963
0.33783 0.21443 0.10779
0.33859 -0.03782 0.11018
0.33935 0.08888 0.10852
0.34011 0.01371 0.10937
0.34087 0.25812 0.10937
0.34163 0.03474 0.11014
0.34239 0.04422 0.10975
0.34315 0.19645 0.10959
0.34391 0.10573 0.11020
0.34467 0.14768 0.11008
0.34543 -0.01829 0.10880
0.34619 0.19153 0.11008
0.34695 0.15830 0.10951
0.34771 0.11736 0.11115
0.34847 0.10991 0.11078
0.34922 0.14418 0.10925
0.34998 0.16400 0.10981
0.35074 0.09701 0.11060
0.35150 0.13282 0.10716
0.35226 0.15651 0.10532
0.35302 0.18655 0.10502
0.35378 0.11638 0.10631
0.35454 0.13861 0.10328
0.35530 0.11031 0.10577
0.35606 0.08651 0.10565
0.35682 0.20586 0.10658
0.35758 0.11964 0.10551
0.35834 0.04601 0.10753
0.35910 0.09489 0.10532
0.35986 0.10115 0.10518
0.36062 0.12529 0.10743
0.36138 0.03462 0.10397
0.36214 0.12665 0.10617
0.36290 0.08042 0.10518
0.36366 0.16009 0.10730
0.36442 0.10461 0.10642
0.36518 0.08482 0.10603
0.36594 0.24303 0.10718
0.36670 0.09648 0.10925
0.36746 0.11258 0.10840
0.36822 0.02523 0.11026
0.36898 0.18405 0.10995
0.36974 -0.07324 0.11026
0.37050 0.07884 0.11107
0.37126 0.17121 0.11074
0.37202 0.12774 0.11157
0.37277 0.04070 0.11123
0.37353 0.03225 0.11365
0.37429 0.06888 0.11374
0.37505 0.08741 0.11372
0.37581 0.12760 0.11458
0.37657 0.16397 0.11636
0.37733 0.16300 0.11693
0.37809 0.05458 0.11717
0.37885 0.17413 0.11750
0.37961 0.16354 0.11863
0.38037 -0.00797 0.11942
0.38113 0.03852 0.12152
0.38189 0.02963 0.12176
0.38265 0.15535 0.12364
0.38341 0.24138 0.12203
0.38417 0.06944 0.12425
0.38493 0.09191 0.12512
0.38569 0.05083 0.12409
0.38645 -0.07676 0.12609
0.38721 -0.03252 0.12587
0.38797 -0.01155 0.12682
0.38873 0.12808 0.12928
0.38949 0.05340 0.15367
0.39025 0.22492 0.13155
0.39101 0.14890 0.13070
0.39177 0.00289 0.13363
0.39252 0.22547 0.13309
0.39328 0.15784 0.13294
0.39404 -0.06911 0.13531
0.39480 0.06462 0.13476
0.39556 0.09725 0.13673
0.39632 0.15546 0.13873
0.39708 0.13343 0.13776
0.39784 0.08606 0.13751
0.39860 0.03592 0.14362
0.39936 0.25029 0.13968
0.40012 0.31144 0.14396
0.40088 0.18300 0.14269
0.40164 0.01276 0.14443
0.40240 0.04788 0.14582
0.40316 0.22148 0.14756
0.40392 0.15605 0.14926
0.40468 0.29490 0.47396
0.40544 0.10562 0.14582
0.40620 0.24224 0.14855
0.40696 -0.07466 0.15193
0.40772 0.13597 0.14853
0.40848 0.11315 0.15114
0.40924 0.17520 0.15298
0.40999 -0.03583 0.14910
0.41075 0.09669 0.15518
0.41151 0.00791 0.15723
0.41227 0.08265 0.15157
0.41303 0.22543 0.15215
0.41379 0.18246 0.15086
0.41455 0.16927 0.15407
0.41531 0.02660 0.15521
0.41607 0.27610 0.15385
0.41683 0.18085 0.15413
0.41759 0.24541 0.16070
0.41835 0.05685 0.16089
0.41911 0.22642 0.15838
0.41987 0.27269 0.15812
0.42063 0.20567 0.15980
0.42139 0.14272 0.16277
0.42215 0.14299 0.16471
0.42291 0.07728 0.16734
0.42367 0.20086 0.16875
0.42443 0.02369 0.16772
0.42519 -0.01324 0.16576
0.42594 0.23428 0.16895
0.42670 -0.07107 0.17350
0.42746 0.05318 0.17627
0.42822 0.07566 0.17150
0.42898 0.37280 0.17575
0.42974 0.26265 0.18277
0.43050 0.37556 0.17803
0.43126 0.21161 0.18602
0.43202 0.21085 0.18479
0.43278 0.11905 0.18919
0.43354 0.41571 0.19348
0.43430 0.08014 0.19053
0.43506 0.24147 0.19176
