# Supplementary material for: De novo design of proteins housing excitonically coupled chlorophyll special pairs
Source: Nat Chem Biol. 2024 Jun 3;20(7):906–15. doi: 10.1038/s41589-024-01626-0 (PMC11213709; doi:10.1038/s41589-024-01626-0)
Supplement: Supplementary file 5 — Raw SAXS data for SP1, SP2 and SP3 apo proteins. [file 41589_2024_1626_MOESM5_ESM.zip › SAXS_data_Fig2/SP2_193uM/Buffer1/SP2_193uM_snap_00042.sub.1.dat]

0.01026 34.92892 7.68997
0.01102 32.91551 4.52570
0.01178 35.64724 3.57843
0.01254 35.62989 2.59786
0.01330 33.87072 2.00447
0.01406 33.69965 1.64097
0.01482 33.43274 1.49891
0.01558 33.03574 1.27635
0.01634 32.46530 1.25841
0.01710 32.63949 1.14755
0.01786 31.12592 1.10201
0.01862 32.77370 0.99215
0.01938 32.93742 0.96967
0.02014 32.35768 0.84523
0.02090 31.77311 0.86525
0.02166 31.69911 0.80263
0.02242 30.19716 0.76353
0.02318 30.78169 0.75820
0.02395 31.35190 0.72797
0.02471 30.98593 0.65815
0.02547 30.39423 0.65831
0.02623 30.29729 0.61317
0.02699 30.11170 0.63189
0.02775 29.42605 0.58154
0.02851 29.20608 0.59325
0.02927 28.64734 0.55053
0.03003 29.21037 0.55579
0.03079 28.89987 0.51826
0.03155 28.74169 0.52070
0.03231 29.36392 0.50723
0.03307 28.69819 0.50717
0.03383 28.04706 0.47348
0.03459 27.91820 0.47918
0.03535 27.70965 0.47182
0.03611 26.94531 0.45295
0.03687 27.01927 0.45176
0.03763 26.87593 0.44434
0.03839 26.48152 0.43876
0.03915 25.79357 0.44274
0.03991 26.04397 0.41948
0.04067 25.37522 0.41878
0.04143 24.74914 0.40820
0.04219 24.70265 0.39960
0.04295 24.67809 0.39261
0.04371 24.40455 0.39990
0.04447 23.60481 0.36970
0.04523 23.80855 0.37920
0.04599 23.40637 0.37196
0.04675 23.05169 0.35736
0.04751 22.87613 0.35006
0.04827 22.56224 0.34959
0.04903 21.40311 0.34676
0.04979 21.53108 0.33797
0.05055 21.21148 0.32982
0.05131 20.80316 0.32854
0.05207 20.73836 0.33376
0.05283 20.39548 0.32798
0.05359 20.10638 0.31698
0.05435 19.95018 0.31842
0.05511 19.54415 0.32043
0.05587 18.99958 0.30638
0.05663 18.91655 0.29863
0.05739 18.56598 0.29793
0.05815 18.17293 0.29510
0.05891 17.87046 0.29722
0.05967 17.36631 0.29370
0.06043 17.19493 0.29071
0.06119 16.55519 0.28456
0.06195 16.23451 0.28543
0.06271 16.09635 0.27932
0.06347 15.85559 0.27251
0.06423 15.58893 0.27396
0.06499 15.05303 0.26468
0.06575 14.46730 0.26270
0.06651 14.30790 0.26169
0.06727 14.34218 0.26011
0.06803 13.96147 0.26126
0.06879 13.67380 0.25395
0.06955 13.31174 0.24980
0.07031 13.10938 0.25253
0.07107 12.34349 0.24252
0.07183 12.62330 0.24272
0.07259 12.07744 0.23908
0.07335 11.91859 0.24216
0.07412 11.52071 0.23093
0.07488 11.46915 0.23041
0.07564 10.90134 0.23208
0.07640 10.67264 0.22786
0.07716 10.23313 0.23047
0.07792 10.30658 0.22398
0.07868 9.97914 0.21668
0.07944 9.54613 0.21488
0.08020 9.54320 0.21474
0.08096 9.33679 0.21488
0.08172 8.62005 0.21184
0.08248 8.70507 0.20566
0.08324 8.32699 0.20948
0.08400 7.99366 0.21211
0.08476 7.66740 0.21336
0.08552 7.76889 0.21261
0.08628 7.65630 0.20922
0.08704 7.11793 0.20715
0.08780 6.96612 0.21009
0.08856 6.91164 0.20594
0.08932 6.62957 0.21009
0.09008 6.33648 0.21328
0.09084 6.08612 0.21191
0.09160 5.66283 0.21130
0.09236 5.67739 0.21213
0.09312 5.53389 0.20962
0.09388 5.24297 0.21320
0.09464 4.91075 0.21502
0.09540 4.94565 0.20924
0.09616 4.74104 0.20111
0.09692 4.42913 0.19913
0.09768 4.35079 0.20155
0.09844 3.94941 0.19986
0.09920 3.75972 0.19207
0.09996 3.82152 0.19361
0.10072 3.83745 0.19425
0.10148 3.43096 0.19053
0.10224 3.60242 0.18576
0.10300 3.28310 0.18204
0.10376 3.11707 0.18404
0.10452 2.89373 0.18085
0.10528 2.82604 0.17666
0.10604 2.82653 0.17532
0.10680 2.56352 0.17318
0.10756 2.34786 0.16966
0.10832 2.36172 0.17160
0.10908 2.29301 0.17007
0.10984 2.24394 0.16968
0.11060 2.08868 0.16347
0.11136 2.16139 0.17096
0.11212 1.77285 0.16305
0.11288 1.84113 0.16301
0.11364 1.84330 0.16275
0.11440 1.56110 0.15864
0.11516 1.30256 0.15452
0.11592 1.43800 0.15538
0.11668 1.34542 0.15694
0.11744 1.14443 0.15448
0.11820 1.41025 0.15381
0.11896 1.15593 0.15031
0.11972 1.05991 0.14958
0.12048 0.96391 0.15090
0.12124 0.93530 0.15065
0.12200 1.14567 0.14665
0.12276 0.82402 0.14847
0.12352 0.86668 0.14430
0.12428 0.73603 0.14477
0.12504 0.65839 0.14305
0.12580 0.82659 0.14361
0.12656 0.40031 0.14297
0.12732 0.54013 0.13844
0.12808 0.50979 0.13807
0.12884 0.40807 0.13892
0.12960 0.52061 0.14137
0.13036 0.43542 0.13708
0.13112 0.43788 0.13623
0.13188 0.22236 0.13660
0.13264 0.53228 0.13652
0.13340 0.24747 0.13656
0.13416 0.25547 0.13362
0.13492 0.21651 0.13381
0.13568 0.36858 0.13476
0.13644 0.31992 0.13043
0.13720 0.30166 0.13098
0.13796 0.19199 0.13053
0.13873 0.05922 0.12893
0.13949 0.29679 0.13316
0.14025 0.23840 0.12845
0.14101 0.03930 0.12948
0.14177 0.01390 0.13154
0.14253 0.30642 0.12584
0.14329 0.26565 0.12831
0.14405 0.10095 0.12703
0.14481 0.05904 0.12752
0.14557 0.11167 0.12883
0.14633 0.06395 0.12529
0.14709 0.22663 0.12647
0.14785 0.14445 0.12521
0.14861 0.24197 0.12460
0.14937 0.11430 0.12562
0.15013 0.18613 0.12337
0.15089 0.05583 0.12368
0.15165 0.18021 0.12256
0.15241 -0.00664 0.12382
0.15317 0.07916 0.12014
0.15393 0.16569 0.12060
0.15469 0.25879 0.11997
0.15545 0.05990 0.12218
0.15621 0.34605 0.12157
0.15697 0.29204 0.11995
0.15773 0.13671 0.12117
0.15849 0.24463 0.12078
0.15925 0.44856 0.11844
0.16001 0.14747 0.11985
0.16077 0.35946 0.11846
0.16153 0.36002 0.11605
0.16229 0.19122 0.11724
0.16305 0.26150 0.11694
0.16381 0.37319 0.11682
0.16457 0.15286 0.11815
0.16533 0.37888 0.11809
0.16609 0.36241 0.11502
0.16685 0.36654 0.11472
0.16761 0.16246 0.11720
0.16837 0.29841 0.11463
0.16913 0.34602 0.11613
0.16989 0.21113 0.11348
0.17065 0.41337 0.11447
0.17141 0.31199 0.11457
0.17217 0.45432 0.11431
0.17293 0.35340 0.11350
0.17369 0.50186 0.11637
0.17445 0.58921 0.11654
0.17521 0.29225 0.11688
0.17597 0.59560 0.11734
0.17673 0.40015 0.11736
0.17749 0.48276 0.11647
0.17825 0.27739 0.11929
0.17901 0.51201 0.11864
0.17977 0.42398 0.12181
0.18053 0.57711 0.12129
0.18129 0.42617 0.12293
0.18205 0.44239 0.12260
0.18281 0.40412 0.12406
0.18357 0.55964 0.12357
0.18433 0.44774 0.12238
0.18509 0.63444 0.12535
0.18585 0.53732 0.12398
0.18661 0.35391 0.12357
0.18737 0.38266 0.12432
0.18813 0.43615 0.12503
0.18889 0.46787 0.12618
0.18965 0.33892 0.12564
0.19041 0.44901 0.12691
0.19117 0.38691 0.12685
0.19193 0.39905 0.12719
0.19269 0.51028 0.12802
0.19345 0.59747 0.12594
0.19421 0.46544 0.12901
0.19497 0.38317 0.12843
0.19573 0.59368 0.12725
0.19649 0.29024 0.12814
0.19725 0.63289 0.12778
0.19801 0.49868 0.12837
0.19877 0.36742 0.12849
0.19953 0.36121 0.12916
0.20029 0.56360 0.12839
0.20105 0.36094 0.12978
0.20181 0.45057 0.12754
0.20257 0.32742 0.13221
0.20333 0.57800 0.12717
0.20409 0.53953 0.12725
0.20485 0.48336 0.12968
0.20561 0.26984 0.12869
0.20637 0.49961 0.12711
0.20713 0.39534 0.13284
0.20789 0.50466 0.13011
0.20865 0.28800 0.12916
0.20941 0.32837 0.12899
0.21017 0.36365 0.13045
0.21093 0.50192 0.12976
0.21169 0.43951 0.12978
0.21245 0.45550 0.12982
0.21321 0.39745 0.12980
0.21397 0.42125 0.13005
0.21473 0.40233 0.13162
0.21549 0.37169 0.13272
0.21625 0.35669 0.12930
0.21701 0.37135 0.13085
0.21777 0.29188 0.13035
0.21853 0.30418 0.12578
0.21929 0.45952 0.12717
0.22005 0.34198 0.12891
0.22081 0.35994 0.12693
0.22157 0.30509 0.12507
0.22233 0.34890 0.12820
0.22309 0.33915 0.12707
0.22385 0.30674 0.12517
0.22461 0.36453 0.12537
0.22537 0.22947 0.12337
0.22613 0.11503 0.12272
0.22689 0.17520 0.12266
0.22765 0.38198 0.12254
0.22841 0.08580 0.12313
0.22917 0.31433 0.12222
0.22993 0.21217 0.12013
0.23069 0.31548 0.11983
0.23145 0.22786 0.11975
0.23221 0.08387 0.12123
0.23297 0.26969 0.11961
0.23373 0.31663 0.12141
0.23449 0.24589 0.11726
0.23525 0.19176 0.11969
0.23601 0.18602 0.11734
0.23677 0.27160 0.11919
0.23753 0.34513 0.11769
0.23829 0.13893 0.11569
0.23905 0.16420 0.11538
0.23981 0.21672 0.11609
0.24057 0.12364 0.11449
0.24133 0.13152 0.11811
0.24209 0.10577 0.11589
0.24285 0.14220 0.11316
0.24361 0.18867 0.11376
0.24437 0.22690 0.11318
0.24513 0.14845 0.11302
0.24589 0.16748 0.11328
0.24665 0.25381 0.11318
0.24741 0.14060 0.11241
0.24817 0.09694 0.11233
0.24893 0.26874 0.11097
0.24969 0.03504 0.11081
0.25045 0.05710 0.11067
0.25121 0.04760 0.11014
0.25197 0.20271 0.11016
0.25273 0.12699 0.11124
0.25349 0.12885 0.10952
0.25425 0.10203 0.10820
0.25501 0.13467 0.10727
0.25577 0.11874 0.10796
0.25653 0.08561 0.10717
0.25729 0.18579 0.10804
0.25805 0.03758 0.10713
0.25881 0.22302 0.10766
0.25957 0.12542 0.10853
0.26033 -0.01275 0.10752
0.26109 0.20954 0.10561
0.26185 0.10486 0.10600
0.26261 0.13708 0.10570
0.26337 0.12059 0.10446
0.26413 0.21435 0.10438
0.26489 0.13516 0.10472
0.26565 0.02678 0.10420
0.26641 0.14859 0.10412
0.26717 0.08745 0.10379
0.26793 0.09462 0.10294
0.26869 0.07221 0.10363
0.26945 0.07648 0.10313
0.27021 0.08364 0.10195
0.27097 0.09590 0.10230
0.27172 0.25100 0.10201
0.27248 0.10211 0.10030
0.27324 0.14940 0.10082
0.27400 0.11018 0.10266
0.27476 0.06514 0.10246
0.27552 0.01874 0.10288
0.27628 0.25981 0.10211
0.27704 0.20457 0.10092
0.27780 0.02066 0.10023
0.27856 0.20091 0.10096
0.27932 0.04740 0.09896
0.28008 0.10177 0.09906
0.28084 0.13655 0.09789
0.28160 0.02743 0.09803
0.28236 -0.00530 0.09898
0.28312 0.09433 0.10060
0.28388 0.19731 0.09896
0.28464 0.16819 0.09839
0.28540 -0.03293 0.09973
0.28616 0.14223 0.09805
0.28692 0.05137 0.09918
0.28768 0.05387 0.09878
0.28844 0.23759 0.09983
0.28920 0.02440 0.09833
0.28996 0.10653 0.09892
0.29072 0.21506 0.10025
0.29148 0.17699 0.10112
0.29224 0.17405 0.10090
0.29300 0.21420 0.09936
0.29376 0.13367 0.10027
0.29452 0.09766 0.09914
0.29528 0.33966 0.09858
0.29604 0.11915 0.10001
0.29680 0.09437 0.10064
0.29756 0.08080 0.10082
0.29832 0.21721 0.10080
0.29908 0.16706 0.09930
0.29984 0.01777 0.09989
0.30060 0.13929 0.10011
0.30136 0.18296 0.09949
0.30212 0.19402 0.09979
0.30288 0.29256 0.09758
0.30364 0.09961 0.09793
0.30440 0.07760 0.09744
0.30516 0.12174 0.09688
0.30592 0.15571 0.09811
0.30668 0.11913 0.09890
0.30744 0.24013 0.09983
0.30820 0.19321 0.10080
0.30896 0.08266 0.10015
0.30972 0.09037 0.10017
0.31048 0.19307 0.10189
0.31124 0.13844 0.10054
0.31200 0.09397 0.10120
0.31276 0.10957 0.09977
0.31352 0.08899 0.09949
0.31428 0.19209 0.10027
0.31504 0.03550 0.10001
0.31580 0.15758 0.10333
0.31656 -0.04158 0.10309
0.31732 0.15327 0.10474
0.31808 0.16494 0.10418
0.31883 0.22502 0.10545
0.31959 0.03315 0.10327
0.32035 0.15649 0.10511
0.32111 0.09211 0.10331
0.32187 0.13449 0.10505
0.32263 0.04177 0.10339
0.32339 0.15298 0.10685
0.32415 0.26400 0.10604
0.32491 0.21358 0.10638
0.32567 0.16555 0.10842
0.32643 0.06568 0.10584
0.32719 0.03800 0.10584
0.32795 0.15035 0.10493
0.32871 0.16231 0.10636
0.32947 -0.01460 0.10559
0.33023 0.18048 0.10709
0.33099 -0.05698 0.10602
0.33175 0.16288 0.10707
0.33251 0.22161 0.10675
0.33327 0.12111 0.10774
0.33403 0.12207 0.10974
0.33479 0.20757 0.10756
0.33555 0.19771 0.10616
0.33631 0.09615 0.11065
0.33707 0.16625 0.10824
0.33783 0.09092 0.10944
0.33859 -0.01237 0.10838
0.33935 0.16128 0.10768
0.34011 0.30643 0.10847
0.34087 0.13685 0.10774
0.34163 0.18248 0.10867
0.34239 0.09652 0.10982
0.34315 0.05006 0.10932
0.34391 0.13319 0.10948
0.34467 0.21392 0.10923
0.34543 0.15784 0.10824
0.34619 -0.01042 0.11000
0.34695 0.15210 0.11047
0.34771 0.06187 0.11093
0.34847 0.19957 0.11041
0.34922 -0.02512 0.10936
0.34998 0.12992 0.11089
0.35074 0.09044 0.10907
0.35150 0.19465 0.10913
0.35226 0.26403 0.10604
0.35302 0.16575 0.10578
0.35378 0.21596 0.10448
0.35454 0.25047 0.10313
0.35530 0.18428 0.10515
0.35606 0.15867 0.10565
0.35682 0.09187 0.10746
0.35758 -0.02316 0.10699
0.35834 0.10370 0.10567
0.35910 -0.06586 0.10458
0.35986 0.05444 0.10483
0.36062 0.14735 0.10727
0.36138 0.04727 0.10539
0.36214 0.00662 0.10424
0.36290 0.12286 0.10659
0.36366 0.02135 0.10830
0.36442 0.09180 0.10820
0.36518 0.12821 0.10849
0.36594 0.02000 0.10780
0.36670 0.01151 0.10810
0.36746 0.07662 0.10946
0.36822 0.08231 0.10907
0.36898 0.14853 0.11073
0.36974 0.14860 0.11002
0.37050 0.08076 0.11158
0.37126 0.12500 0.11205
0.37202 0.07981 0.11112
0.37277 -0.10446 0.11334
0.37353 0.06226 0.11326
0.37429 0.11006 0.11591
0.37505 0.13718 0.11358
0.37581 0.06923 0.11601
0.37657 0.09503 0.11449
0.37733 -0.00419 0.11585
0.37809 0.30636 0.11714
0.37885 0.07901 0.11898
0.37961 0.14339 0.11929
0.38037 0.08801 0.11939
0.38113 0.06203 0.11985
0.38189 0.15841 0.12123
0.38265 0.11294 0.12323
0.38341 0.05880 0.12554
0.38417 0.12515 0.12495
0.38493 0.05746 0.12313
0.38569 -0.01483 0.12600
0.38645 -0.02624 0.12707
0.38721 -0.00297 0.12560
0.38797 0.02656 0.12588
0.38873 0.11707 0.12976
0.38949 0.14310 0.13915
0.39025 0.17328 0.13174
0.39101 0.06439 0.13172
0.39177 0.03263 0.13221
0.39252 -0.00367 0.13100
0.39328 0.18069 0.13415
0.39404 -0.00471 0.13801
0.39480 0.10456 0.13882
0.39556 0.14883 0.13496
0.39632 -0.06644 0.13826
0.39708 0.10082 0.14075
0.39784 0.17172 0.14192
0.39860 -0.01991 0.13903
0.39936 0.18716 0.13985
0.40012 0.10226 0.14244
0.40088 -0.09627 0.14522
0.40164 0.12737 0.14257
0.40240 -0.11663 0.14799
0.40316 0.15708 0.14815
0.40392 0.19112 0.14738
0.40468 0.23792 0.44201
0.40544 -0.03017 0.14815
0.40620 0.00375 0.15055
0.40696 0.05507 0.14645
0.40772 0.08529 0.14752
0.40848 0.13568 0.15365
0.40924 0.09575 0.14900
0.40999 0.03533 0.15025
0.41075 0.10247 0.15314
0.41151 0.02575 0.15371
0.41227 -0.17108 0.15088
0.41303 0.05632 0.15699
0.41379 0.13536 0.15775
0.41455 -0.06155 0.15448
0.41531 -0.04887 0.15879
0.41607 0.21415 0.15624
0.41683 0.25607 0.15791
0.41759 0.35547 0.16030
0.41835 0.18818 0.15984
0.41911 0.33203 0.16295
0.41987 0.08667 0.15795
0.42063 -0.05077 0.16588
0.42139 0.12303 0.16423
0.42215 0.18894 0.16255
0.42291 -0.09779 0.16101
0.42367 0.20273 0.16275
0.42443 0.22111 0.16948
0.42519 0.30769 0.16605
0.42594 0.23384 0.17211
0.42670 -0.02870 0.17784
0.42746 0.11755 0.17584
0.42822 0.16282 0.17408
0.42898 0.29863 0.17351
0.42974 0.25082 0.17853
0.43050 0.06558 0.18597
0.43126 0.08688 0.18182
0.43202 -0.04630 0.18437
0.43278 0.20883 0.18443
0.43354 0.20844 0.18609
0.43430 0.33501 0.18546
0.43506 0.11570 0.19216
