# Supplementary material for: De novo design of proteins housing excitonically coupled chlorophyll special pairs
Source: Nat Chem Biol. 2024 Jun 3;20(7):906–15. doi: 10.1038/s41589-024-01626-0 (PMC11213709; doi:10.1038/s41589-024-01626-0)
Supplement: Supplementary file 5 — Raw SAXS data for SP1, SP2 and SP3 apo proteins. [file 41589_2024_1626_MOESM5_ESM.zip › SAXS_data_Fig2/SP2_193uM/Buffer1/SP2_193uM_snap_00035.sub.1.dat]

0.01026 30.74353 7.69682
0.01102 38.81139 4.85492
0.01178 29.97797 3.65958
0.01254 38.24591 2.60730
0.01330 32.98384 2.09178
0.01406 32.77134 1.64777
0.01482 33.31172 1.50049
0.01558 32.91706 1.39727
0.01634 32.63406 1.30401
0.01710 32.55494 1.15338
0.01786 32.96848 1.14587
0.01862 32.44502 0.97622
0.01938 32.31914 0.97390
0.02014 31.98457 0.84660
0.02090 31.43426 0.87828
0.02166 31.21980 0.76217
0.02242 31.91671 0.75781
0.02318 30.87519 0.71521
0.02395 31.20039 0.71525
0.02471 31.85427 0.67221
0.02547 29.30110 0.65812
0.02623 30.03748 0.64521
0.02699 30.02652 0.60918
0.02775 30.04012 0.61059
0.02851 29.19373 0.57333
0.02927 28.70023 0.54822
0.03003 29.11638 0.54987
0.03079 28.85266 0.53683
0.03155 28.42108 0.51256
0.03231 28.03212 0.51729
0.03307 28.76900 0.49035
0.03383 28.21602 0.48330
0.03459 27.76226 0.47644
0.03535 27.29994 0.46018
0.03611 27.02128 0.46485
0.03687 27.36105 0.44119
0.03763 26.59571 0.43852
0.03839 26.34246 0.43383
0.03915 25.46319 0.43500
0.03991 26.11275 0.41093
0.04067 25.35584 0.41753
0.04143 25.19833 0.40885
0.04219 24.68776 0.39037
0.04295 24.49036 0.38968
0.04371 24.67682 0.39524
0.04447 23.84051 0.37639
0.04523 23.72187 0.37149
0.04599 22.92138 0.36899
0.04675 23.06566 0.36298
0.04751 22.47253 0.34518
0.04827 22.31612 0.34152
0.04903 21.94270 0.35194
0.04979 21.96697 0.35188
0.05055 21.25097 0.33677
0.05131 21.09948 0.33432
0.05207 20.64438 0.32229
0.05283 20.67945 0.32678
0.05359 20.24534 0.33503
0.05435 19.57944 0.31489
0.05511 19.42330 0.31366
0.05587 18.87494 0.30225
0.05663 18.85581 0.30188
0.05739 18.50425 0.29345
0.05815 17.74655 0.29653
0.05891 17.37073 0.30142
0.05967 17.55648 0.29034
0.06043 16.84325 0.29163
0.06119 16.90502 0.28884
0.06195 16.37254 0.28031
0.06271 16.15971 0.27454
0.06347 15.80599 0.27485
0.06423 15.44994 0.26461
0.06499 15.37676 0.26599
0.06575 14.96595 0.26619
0.06651 14.77944 0.25772
0.06727 14.33506 0.25661
0.06803 14.18251 0.25923
0.06879 13.55019 0.25772
0.06955 13.43460 0.24692
0.07031 13.20288 0.24809
0.07107 12.23768 0.24989
0.07183 12.26540 0.24380
0.07259 12.21975 0.24352
0.07335 11.79275 0.23664
0.07412 11.71447 0.23448
0.07488 11.15105 0.23396
0.07564 11.09705 0.22467
0.07640 10.80290 0.22892
0.07716 10.21840 0.23214
0.07792 10.18436 0.22162
0.07868 9.57885 0.22002
0.07944 9.58310 0.21764
0.08020 9.59537 0.21541
0.08096 8.96147 0.21223
0.08172 9.08474 0.21187
0.08248 8.62600 0.20817
0.08324 8.42264 0.20599
0.08400 8.24581 0.20756
0.08476 8.19481 0.21276
0.08552 7.72530 0.20805
0.08628 7.15185 0.20609
0.08704 6.85098 0.21118
0.08780 6.74486 0.20856
0.08856 6.96852 0.20993
0.08932 6.66775 0.21400
0.09008 6.06181 0.21226
0.09084 6.07417 0.21452
0.09160 5.88591 0.21205
0.09236 5.65763 0.21104
0.09312 5.51505 0.21551
0.09388 5.13092 0.21092
0.09464 4.90419 0.21309
0.09540 5.01998 0.20061
0.09616 4.73058 0.20158
0.09692 4.41340 0.19592
0.09768 4.46400 0.20295
0.09844 4.26056 0.19654
0.09920 4.01616 0.19114
0.09996 3.86670 0.19543
0.10072 3.70433 0.19068
0.10148 3.46765 0.18443
0.10224 3.25614 0.18360
0.10300 3.26292 0.18150
0.10376 3.12775 0.18063
0.10452 2.95293 0.18178
0.10528 2.93243 0.17731
0.10604 2.93896 0.17632
0.10680 2.78076 0.17001
0.10756 2.49695 0.17011
0.10832 2.35995 0.17147
0.10908 2.22244 0.16886
0.10984 2.10815 0.17112
0.11060 1.99023 0.16277
0.11136 2.16538 0.16596
0.11212 1.74579 0.16245
0.11288 1.85442 0.16210
0.11364 1.79858 0.16303
0.11440 1.45423 0.16117
0.11516 1.55462 0.15949
0.11592 1.49986 0.15854
0.11668 1.28633 0.15656
0.11744 1.18890 0.15462
0.11820 1.14008 0.15628
0.11896 1.18682 0.14960
0.11972 0.86922 0.15169
0.12048 1.06069 0.15019
0.12124 0.94739 0.14835
0.12200 0.81100 0.14807
0.12276 0.94890 0.14655
0.12352 0.88468 0.14744
0.12428 0.87732 0.14404
0.12504 0.62074 0.14325
0.12580 0.62634 0.14157
0.12656 0.61474 0.14210
0.12732 0.48494 0.14099
0.12808 0.56571 0.14042
0.12884 0.49265 0.13800
0.12960 0.48160 0.14075
0.13036 0.35616 0.13830
0.13112 0.38226 0.13874
0.13188 0.44185 0.13696
0.13264 0.46428 0.13773
0.13340 0.43677 0.13565
0.13416 0.13545 0.13310
0.13492 0.21614 0.13713
0.13568 0.46738 0.13055
0.13644 0.32808 0.13520
0.13720 0.18444 0.13045
0.13796 0.25086 0.13092
0.13873 0.22791 0.13092
0.13949 0.32858 0.13211
0.14025 0.06251 0.13051
0.14101 0.12347 0.12964
0.14177 0.23234 0.12602
0.14253 0.15790 0.12861
0.14329 0.14151 0.12689
0.14405 0.22963 0.12859
0.14481 0.04438 0.12667
0.14557 0.25101 0.12548
0.14633 -0.04796 0.12503
0.14709 0.10785 0.12641
0.14785 0.16170 0.12527
0.14861 0.13230 0.12560
0.14937 0.16732 0.12406
0.15013 0.03592 0.12606
0.15089 0.06988 0.12319
0.15165 0.07393 0.12267
0.15241 0.34206 0.12366
0.15317 0.30219 0.12184
0.15393 0.07212 0.12115
0.15469 0.18382 0.12028
0.15545 0.21970 0.12060
0.15621 0.05670 0.12226
0.15697 0.20257 0.12014
0.15773 0.17043 0.12200
0.15849 0.22936 0.11832
0.15925 0.16837 0.12141
0.16001 0.20913 0.11951
0.16077 0.27668 0.12093
0.16153 0.09810 0.11650
0.16229 0.27029 0.11761
0.16305 0.14063 0.11840
0.16381 0.16034 0.11729
0.16457 0.25659 0.11567
0.16533 0.19063 0.11656
0.16609 0.27327 0.11599
0.16685 0.31687 0.11722
0.16761 0.28995 0.11474
0.16837 0.25154 0.11516
0.16913 0.23812 0.11500
0.16989 0.10580 0.11520
0.17065 0.35883 0.11470
0.17141 0.33933 0.11284
0.17217 0.28353 0.11310
0.17293 0.30685 0.11520
0.17369 0.43925 0.11652
0.17445 0.45846 0.11534
0.17521 0.34405 0.11516
0.17597 0.50677 0.11601
0.17673 0.32057 0.11799
0.17749 0.52675 0.11712
0.17825 0.39413 0.11888
0.17901 0.24657 0.12092
0.17977 0.55915 0.12032
0.18053 0.50241 0.12058
0.18129 0.30646 0.12084
0.18205 0.43001 0.12216
0.18281 0.46265 0.12183
0.18357 0.47030 0.12378
0.18433 0.47608 0.12507
0.18509 0.48583 0.12792
0.18585 0.48003 0.12689
0.18661 0.28740 0.12461
0.18737 0.50108 0.12523
0.18813 0.39850 0.12774
0.18889 0.55514 0.12628
0.18965 0.40460 0.12540
0.19041 0.56605 0.12592
0.19117 0.31422 0.12778
0.19193 0.53926 0.12554
0.19269 0.49519 0.12849
0.19345 0.54661 0.12908
0.19421 0.40102 0.12893
0.19497 0.42700 0.12794
0.19573 0.45327 0.12954
0.19649 0.24101 0.12863
0.19725 0.34554 0.12647
0.19801 0.54833 0.13039
0.19877 0.50175 0.12719
0.19953 0.45545 0.12932
0.20029 0.49200 0.12946
0.20105 0.56948 0.12908
0.20181 0.43433 0.12659
0.20257 0.59725 0.13017
0.20333 0.32758 0.12782
0.20409 0.38897 0.12835
0.20485 0.35620 0.12768
0.20561 0.41233 0.12865
0.20637 0.37520 0.12811
0.20713 0.57902 0.13108
0.20789 0.46593 0.13092
0.20865 0.25059 0.13047
0.20941 0.53414 0.12831
0.21017 0.44050 0.12774
0.21093 0.58107 0.13025
0.21169 0.41744 0.13045
0.21245 0.49080 0.12995
0.21321 0.41147 0.12984
0.21397 0.34272 0.12930
0.21473 0.48253 0.13193
0.21549 0.44652 0.13065
0.21625 0.40159 0.12906
0.21701 0.29471 0.12991
0.21777 0.26107 0.12920
0.21853 0.37677 0.12851
0.21929 0.30216 0.12637
0.22005 0.24145 0.12677
0.22081 0.14924 0.12883
0.22157 0.35004 0.12831
0.22233 0.48180 0.12815
0.22309 0.23495 0.12861
0.22385 0.17045 0.12455
0.22461 0.22700 0.12572
0.22537 0.22104 0.12436
0.22613 0.29660 0.12523
0.22689 0.25350 0.12366
0.22765 0.30179 0.12469
0.22841 0.27621 0.12194
0.22917 0.23222 0.11913
0.22993 0.30815 0.12171
0.23069 0.24724 0.12133
0.23145 0.24057 0.12040
0.23221 0.21406 0.11949
0.23297 0.22054 0.11955
0.23373 0.02489 0.11868
0.23449 0.22341 0.11886
0.23525 0.16867 0.11947
0.23601 0.16525 0.11789
0.23677 0.13736 0.11672
0.23753 0.19269 0.11698
0.23829 0.17887 0.11611
0.23905 0.17261 0.11520
0.23981 0.17562 0.11724
0.24057 0.23550 0.11567
0.24133 0.21683 0.11425
0.24209 0.27285 0.11425
0.24285 0.21188 0.11516
0.24361 0.09691 0.11470
0.24437 0.14392 0.11320
0.24513 0.16533 0.11393
0.24589 0.25174 0.11306
0.24665 0.04832 0.11445
0.24741 0.09860 0.11245
0.24817 0.12751 0.11130
0.24893 0.12152 0.11011
0.24969 0.20168 0.10879
0.25045 0.07642 0.11100
0.25121 0.13378 0.11002
0.25197 0.16997 0.11146
0.25273 0.20598 0.10907
0.25349 0.12525 0.10988
0.25425 0.16465 0.10725
0.25501 0.05659 0.10798
0.25577 0.20373 0.10731
0.25653 0.23387 0.10679
0.25729 0.27616 0.10768
0.25805 0.07602 0.10604
0.25881 0.09172 0.10802
0.25957 0.13712 0.10580
0.26033 0.00836 0.10557
0.26109 0.02504 0.10560
0.26185 0.06787 0.10697
0.26261 0.11538 0.10470
0.26337 0.15674 0.10582
0.26413 0.04249 0.10390
0.26489 0.20942 0.10329
0.26565 0.13732 0.10477
0.26641 0.13186 0.10438
0.26717 0.21625 0.10493
0.26793 0.01901 0.10412
0.26869 0.13427 0.10404
0.26945 0.22579 0.10288
0.27021 0.14268 0.10379
0.27097 0.16789 0.10365
0.27172 0.25974 0.10153
0.27248 0.18064 0.10250
0.27324 0.09846 0.10183
0.27400 0.24932 0.10177
0.27476 0.16747 0.10092
0.27552 0.12777 0.10135
0.27628 0.10217 0.10019
0.27704 0.09930 0.10125
0.27780 0.12760 0.10135
0.27856 0.12031 0.10078
0.27932 0.04074 0.10064
0.28008 0.07543 0.09993
0.28084 0.14642 0.10005
0.28160 0.18510 0.09803
0.28236 0.25329 0.10044
0.28312 -0.03757 0.09931
0.28388 0.12694 0.09827
0.28464 0.15182 0.09914
0.28540 0.06875 0.09947
0.28616 0.13876 0.09817
0.28692 -0.02093 0.09983
0.28768 0.12373 0.10019
0.28844 0.09148 0.09993
0.28920 0.09966 0.09926
0.28996 0.15913 0.09894
0.29072 0.14850 0.09945
0.29148 0.03942 0.09937
0.29224 0.10883 0.09868
0.29300 0.10381 0.09971
0.29376 0.10387 0.10068
0.29452 0.10692 0.10135
0.29528 0.13913 0.09967
0.29604 0.21729 0.10001
0.29680 0.14630 0.10121
0.29756 0.22212 0.09957
0.29832 0.17756 0.09906
0.29908 0.14615 0.10048
0.29984 0.10219 0.09969
0.30060 0.14885 0.10038
0.30136 0.16026 0.09841
0.30212 0.08606 0.09844
0.30288 0.14623 0.09918
0.30364 0.03537 0.09791
0.30440 0.14502 0.09751
0.30516 0.20603 0.09787
0.30592 0.01192 0.09761
0.30668 0.12399 0.09868
0.30744 0.16750 0.09935
0.30820 0.12464 0.10054
0.30896 -0.03686 0.09939
0.30972 0.14200 0.10024
0.31048 0.12023 0.09981
0.31124 0.00290 0.10137
0.31200 0.13939 0.09987
0.31276 0.32113 0.10034
0.31352 0.18656 0.09987
0.31428 0.20211 0.10080
0.31504 0.15881 0.10254
0.31580 0.17315 0.10282
0.31656 0.14457 0.10317
0.31732 0.20530 0.10424
0.31808 -0.02092 0.10280
0.31883 0.11125 0.10337
0.31959 0.25441 0.10438
0.32035 0.06779 0.10450
0.32111 0.29656 0.10434
0.32187 0.02129 0.10481
0.32263 0.23964 0.10462
0.32339 0.10241 0.10535
0.32415 0.11070 0.10501
0.32491 0.20532 0.10606
0.32567 0.21280 0.10885
0.32643 0.18114 0.10693
0.32719 0.08578 0.10758
0.32795 0.09222 0.10679
0.32871 0.08196 0.10547
0.32947 0.01863 0.10632
0.33023 0.05813 0.10628
0.33099 0.07464 0.10828
0.33175 0.21848 0.10735
0.33251 -0.04293 0.10770
0.33327 0.13746 0.10665
0.33403 0.19574 0.10782
0.33479 0.22030 0.10776
0.33555 0.14246 0.10772
0.33631 0.07597 0.10766
0.33707 0.06616 0.10871
0.33783 0.34733 0.10760
0.33859 0.18252 0.10640
0.33935 0.14307 0.10849
0.34011 0.13856 0.10865
0.34087 0.10179 0.10826
0.34163 0.21082 0.10978
0.34239 0.17593 0.10885
0.34315 0.24442 0.10994
0.34391 0.16127 0.10883
0.34467 0.02807 0.11095
0.34543 0.20052 0.10946
0.34619 0.10143 0.10936
0.34695 0.01896 0.10924
0.34771 0.06194 0.10893
0.34847 0.02203 0.11055
0.34922 0.00455 0.10936
0.34998 0.16303 0.11021
0.35074 0.08807 0.11091
0.35150 0.12410 0.10812
0.35226 0.17902 0.10622
0.35302 0.00016 0.10559
0.35378 0.15850 0.10549
0.35454 0.13577 0.10475
0.35530 0.11813 0.10430
0.35606 0.12539 0.10731
0.35682 0.20300 0.10450
0.35758 0.05181 0.10847
0.35834 0.15049 0.10580
0.35910 -0.02242 0.10606
0.35986 0.06993 0.10707
0.36062 0.11818 0.10754
0.36138 0.19509 0.10705
0.36214 0.05479 0.10646
0.36290 0.13234 0.10572
0.36366 0.00108 0.10626
0.36442 0.18253 0.10693
0.36518 0.13166 0.10798
0.36594 0.05860 0.10851
0.36670 0.11126 0.10867
0.36746 0.15366 0.10920
0.36822 0.16619 0.10934
0.36898 0.08004 0.11063
0.36974 0.07866 0.11101
0.37050 0.01522 0.11081
0.37126 0.09054 0.10980
0.37202 0.09897 0.11197
0.37277 0.03543 0.11193
0.37353 0.21235 0.11358
0.37429 0.18777 0.11455
0.37505 0.11054 0.11455
0.37581 -0.05216 0.11385
0.37657 0.05583 0.11678
0.37733 0.24915 0.11676
0.37809 0.15619 0.11601
0.37885 0.07304 0.11894
0.37961 0.05569 0.11909
0.38037 0.14202 0.12014
0.38113 0.22059 0.12127
0.38189 0.08144 0.12250
0.38265 0.12304 0.12305
0.38341 0.05182 0.12147
0.38417 0.09950 0.12556
0.38493 0.24397 0.12384
0.38569 0.19941 0.12438
0.38645 0.15739 0.12713
0.38721 0.10491 0.12489
0.38797 0.14190 0.12647
0.38873 0.12639 0.12800
0.38949 -0.03069 0.14813
0.39025 0.06662 0.13076
0.39101 0.11503 0.13144
0.39177 0.23412 0.13498
0.39252 0.14804 0.12987
0.39328 0.18727 0.13437
0.39404 0.13518 0.13251
0.39480 -0.02762 0.13595
0.39556 0.18351 0.13670
0.39632 0.05765 0.13761
0.39708 -0.06162 0.13725
0.39784 0.14827 0.14095
0.39860 0.27003 0.14095
0.39936 0.12736 0.14214
0.40012 0.04085 0.14172
0.40088 0.05906 0.14329
0.40164 0.18026 0.14487
0.40240 0.04958 0.14350
0.40316 -0.03473 0.14426
0.40392 0.05108 0.14445
0.40468 0.04673 0.48021
0.40544 0.19789 0.14493
0.40620 -0.01321 0.14869
0.40696 0.30244 0.15144
0.40772 -0.03978 0.14991
0.40848 -0.00200 0.14906
0.40924 0.06367 0.14859
0.40999 0.00987 0.15282
0.41075 0.04183 0.15288
0.41151 0.14797 0.15490
0.41227 -0.08086 0.15373
0.41303 0.18902 0.14993
0.41379 0.23355 0.15468
0.41455 0.15294 0.15583
0.41531 0.14829 0.15715
0.41607 0.09890 0.15642
0.41683 -0.19803 0.15638
0.41759 0.26792 0.15810
0.41835 0.00309 0.15897
0.41911 0.01829 0.15933
0.41987 0.19630 0.16180
0.42063 -0.04818 0.16170
0.42139 -0.08784 0.16063
0.42215 0.10495 0.16581
0.42291 0.38942 0.16508
0.42367 0.01977 0.16603
0.42443 0.15950 0.16977
0.42519 0.10945 0.16769
0.42594 0.09091 0.17454
0.42670 0.15379 0.17487
0.42746 0.09195 0.17800
0.42822 0.29717 0.18095
0.42898 0.19707 0.17950
0.42974 0.13114 0.17774
0.43050 0.15154 0.17974
0.43126 0.13912 0.18498
0.43202 0.19013 0.18870
0.43278 0.23122 0.18649
0.43354 0.01301 0.18603
0.43430 0.10002 0.19212
0.43506 -0.06457 0.19414
