# Supplementary material for: De novo design of proteins housing excitonically coupled chlorophyll special pairs
Source: Nat Chem Biol. 2024 Jun 3;20(7):906–15. doi: 10.1038/s41589-024-01626-0 (PMC11213709; doi:10.1038/s41589-024-01626-0)
Supplement: Supplementary file 5 — Raw SAXS data for SP1, SP2 and SP3 apo proteins. [file 41589_2024_1626_MOESM5_ESM.zip › SAXS_data_Fig2/SP2_193uM/Buffer1/SP2_193uM_snap_00043.sub.1.dat]

0.01026 31.23808 8.74897
0.01102 33.92167 5.00469
0.01178 33.04578 3.30396
0.01254 34.17505 2.64937
0.01330 36.38588 1.95058
0.01406 32.57507 1.74586
0.01482 33.91183 1.60740
0.01558 34.28450 1.40763
0.01634 31.91045 1.24969
0.01710 32.78462 1.10471
0.01786 32.86792 1.05210
0.01862 33.63876 1.04207
0.01938 32.01567 0.96302
0.02014 32.07034 0.90551
0.02090 32.80889 0.87548
0.02166 31.58800 0.78530
0.02242 30.66134 0.78401
0.02318 30.16717 0.71816
0.02395 31.15347 0.69884
0.02471 30.39342 0.67366
0.02547 31.80353 0.65837
0.02623 29.79656 0.61101
0.02699 29.75575 0.61076
0.02775 28.94502 0.60234
0.02851 30.14872 0.55773
0.02927 28.96384 0.57972
0.03003 29.09672 0.55745
0.03079 28.82798 0.52615
0.03155 29.22200 0.51389
0.03231 28.44399 0.54731
0.03307 27.89408 0.50074
0.03383 28.20685 0.47024
0.03459 28.01490 0.48158
0.03535 27.42278 0.45376
0.03611 26.94265 0.45542
0.03687 27.43617 0.45079
0.03763 26.64284 0.45246
0.03839 25.85159 0.43890
0.03915 26.00546 0.43790
0.03991 26.30140 0.42091
0.04067 25.71014 0.41274
0.04143 25.11672 0.40876
0.04219 24.36686 0.39327
0.04295 24.28830 0.39284
0.04371 23.86272 0.38716
0.04447 23.63626 0.38930
0.04523 23.65418 0.38002
0.04599 23.22074 0.36805
0.04675 22.53314 0.36906
0.04751 22.57767 0.36631
0.04827 22.23724 0.35800
0.04903 22.07634 0.35379
0.04979 21.71079 0.33193
0.05055 21.64106 0.33923
0.05131 21.23778 0.32819
0.05207 20.76342 0.33032
0.05283 20.06055 0.32485
0.05359 20.39638 0.32155
0.05435 20.19387 0.31684
0.05511 19.61611 0.31049
0.05587 18.79189 0.30676
0.05663 18.59939 0.30129
0.05739 18.48541 0.29229
0.05815 18.14627 0.29779
0.05891 17.84251 0.29858
0.05967 17.54756 0.28827
0.06043 17.35467 0.28306
0.06119 16.73492 0.28726
0.06195 16.27130 0.27913
0.06271 16.34846 0.27980
0.06347 15.76445 0.27080
0.06423 15.66643 0.26657
0.06499 14.83173 0.26839
0.06575 15.00537 0.25874
0.06651 14.53525 0.25666
0.06727 14.42734 0.26402
0.06803 14.13366 0.25413
0.06879 13.57721 0.25634
0.06955 13.05710 0.25023
0.07031 12.87795 0.24953
0.07107 12.94905 0.24236
0.07183 12.38175 0.24063
0.07259 12.31611 0.24028
0.07335 11.85565 0.24044
0.07412 11.39447 0.23298
0.07488 11.25407 0.23226
0.07564 10.75673 0.22965
0.07640 10.62005 0.22944
0.07716 10.44945 0.22880
0.07792 9.88415 0.21915
0.07868 10.12371 0.22132
0.07944 9.66994 0.21972
0.08020 9.13136 0.21895
0.08096 9.08907 0.21602
0.08172 8.72950 0.20744
0.08248 8.27383 0.20712
0.08324 8.13601 0.20752
0.08400 8.29780 0.20979
0.08476 7.85387 0.21327
0.08552 7.24429 0.20797
0.08628 7.24544 0.20722
0.08704 7.22592 0.20839
0.08780 6.74471 0.20692
0.08856 6.75609 0.20433
0.08932 6.35392 0.21095
0.09008 6.29614 0.20850
0.09084 5.93206 0.21103
0.09160 5.80299 0.21161
0.09236 5.83717 0.21715
0.09312 5.67967 0.21408
0.09388 5.40365 0.21230
0.09464 5.46367 0.21481
0.09540 4.98661 0.20658
0.09616 4.70287 0.20737
0.09692 4.31630 0.20346
0.09768 4.22015 0.20029
0.09844 4.36641 0.19966
0.09920 4.01836 0.19392
0.09996 3.90366 0.18927
0.10072 3.72733 0.19006
0.10148 3.57234 0.18773
0.10224 3.37241 0.18002
0.10300 3.17126 0.18352
0.10376 3.39613 0.17996
0.10452 3.02238 0.17624
0.10528 2.89085 0.17835
0.10604 2.77099 0.17547
0.10680 2.52154 0.17082
0.10756 2.59926 0.16927
0.10832 2.46114 0.16937
0.10908 2.36195 0.16910
0.10984 2.19916 0.17123
0.11060 1.92940 0.16809
0.11136 2.08194 0.16395
0.11212 1.84652 0.16211
0.11288 1.61254 0.16551
0.11364 1.49286 0.16183
0.11440 1.72152 0.15865
0.11516 1.51294 0.15750
0.11592 1.50180 0.15555
0.11668 1.46422 0.15655
0.11744 1.29073 0.15523
0.11820 1.06651 0.15283
0.11896 1.14897 0.15204
0.11972 1.22726 0.15202
0.12048 1.06193 0.15028
0.12124 0.82515 0.15181
0.12200 0.81936 0.14656
0.12276 0.89959 0.14536
0.12352 0.80589 0.14597
0.12428 0.93523 0.14401
0.12504 0.74799 0.14482
0.12580 0.66039 0.14197
0.12656 0.47940 0.13972
0.12732 0.60282 0.14259
0.12808 0.55784 0.14162
0.12884 0.33167 0.14128
0.12960 0.50388 0.13966
0.13036 0.38273 0.13899
0.13112 0.57735 0.13735
0.13188 0.38628 0.13462
0.13264 0.05193 0.13258
0.13340 0.14602 0.13511
0.13416 0.35890 0.13426
0.13492 0.30764 0.13487
0.13568 0.28146 0.13224
0.13644 0.28751 0.12852
0.13720 0.10627 0.13074
0.13796 0.13495 0.12951
0.13873 -0.00327 0.12910
0.13949 0.21466 0.12835
0.14025 0.08490 0.12876
0.14101 0.27636 0.12961
0.14177 0.26373 0.12813
0.14253 0.18088 0.12700
0.14329 0.12909 0.12603
0.14405 0.11388 0.12894
0.14481 0.07136 0.12619
0.14557 0.11263 0.12688
0.14633 0.11526 0.12611
0.14709 0.07848 0.12493
0.14785 0.23314 0.12522
0.14861 0.09120 0.12354
0.14937 0.14180 0.12368
0.15013 -0.01020 0.12398
0.15089 0.13031 0.12477
0.15165 0.30924 0.12136
0.15241 0.01785 0.12289
0.15317 0.21545 0.12299
0.15393 0.06525 0.12218
0.15469 0.10417 0.12174
0.15545 0.11362 0.12223
0.15621 -0.04481 0.12271
0.15697 0.24731 0.11955
0.15773 0.17875 0.12024
0.15849 0.18043 0.11895
0.15925 0.12329 0.11968
0.16001 0.20069 0.11721
0.16077 0.33560 0.11951
0.16153 0.38601 0.11867
0.16229 0.39855 0.11897
0.16305 0.35908 0.11731
0.16381 0.18117 0.11869
0.16457 0.15874 0.11790
0.16533 0.23922 0.11751
0.16609 0.37110 0.11454
0.16685 0.35114 0.11539
0.16761 0.21883 0.11573
0.16837 0.38101 0.11331
0.16913 0.20366 0.11567
0.16989 0.30962 0.11589
0.17065 0.35977 0.11288
0.17141 0.42352 0.11264
0.17217 0.34464 0.11492
0.17293 0.32623 0.11593
0.17369 0.23723 0.11612
0.17445 0.27664 0.11733
0.17521 0.23210 0.11668
0.17597 0.39969 0.11612
0.17673 0.46957 0.11689
0.17749 0.38719 0.11889
0.17825 0.43287 0.12038
0.17901 0.47203 0.11986
0.17977 0.28804 0.12089
0.18053 0.51561 0.12146
0.18129 0.60970 0.12265
0.18205 0.41905 0.12142
0.18281 0.52480 0.12421
0.18357 0.33641 0.12350
0.18433 0.59483 0.12497
0.18509 0.29375 0.12724
0.18585 0.43013 0.12437
0.18661 0.45346 0.12552
0.18737 0.50519 0.12317
0.18813 0.39615 0.12550
0.18889 0.49692 0.12524
0.18965 0.52893 0.12629
0.19041 0.41533 0.12469
0.19117 0.45656 0.12508
0.19193 0.59991 0.12738
0.19269 0.44190 0.12765
0.19345 0.53439 0.12884
0.19421 0.49628 0.12959
0.19497 0.39019 0.12728
0.19573 0.45162 0.12839
0.19649 0.55251 0.12807
0.19725 0.45177 0.12932
0.19801 0.37519 0.13040
0.19877 0.46822 0.12945
0.19953 0.53783 0.12914
0.20029 0.35443 0.12827
0.20105 0.55854 0.12839
0.20181 0.35424 0.12955
0.20257 0.33380 0.12997
0.20333 0.44308 0.12809
0.20409 0.34470 0.13068
0.20485 0.58543 0.12841
0.20561 0.38979 0.12769
0.20637 0.42793 0.12916
0.20713 0.37677 0.13070
0.20789 0.32190 0.12746
0.20865 0.51634 0.12754
0.20941 0.34512 0.12694
0.21017 0.43187 0.13015
0.21093 0.39563 0.12902
0.21169 0.37574 0.12943
0.21245 0.41320 0.12710
0.21321 0.35954 0.12922
0.21397 0.39145 0.12754
0.21473 0.51584 0.12855
0.21549 0.47620 0.12775
0.21625 0.40313 0.12765
0.21701 0.42120 0.12639
0.21777 0.34185 0.12669
0.21853 0.21368 0.12839
0.21929 0.28167 0.12854
0.22005 0.31634 0.12945
0.22081 0.30102 0.12953
0.22157 0.27160 0.12918
0.22233 0.33190 0.12823
0.22309 0.32727 0.12720
0.22385 0.25581 0.12584
0.22461 0.26392 0.12568
0.22537 0.27264 0.12635
0.22613 0.45219 0.12382
0.22689 0.11837 0.12502
0.22765 0.29429 0.12170
0.22841 0.07118 0.12279
0.22917 0.19240 0.12150
0.22993 0.23416 0.12051
0.23069 0.36111 0.12071
0.23145 0.26970 0.12091
0.23221 0.31790 0.12079
0.23297 0.32185 0.11695
0.23373 0.10399 0.11763
0.23449 0.19334 0.11727
0.23525 0.28540 0.11919
0.23601 0.15505 0.11721
0.23677 0.26230 0.11840
0.23753 0.09827 0.11545
0.23829 0.25123 0.11610
0.23905 0.21145 0.11567
0.23981 0.17816 0.11545
0.24057 0.35298 0.11508
0.24133 0.13390 0.11561
0.24209 0.17656 0.11594
0.24285 0.23996 0.11598
0.24361 -0.02713 0.11444
0.24437 0.19036 0.11521
0.24513 0.34479 0.11506
0.24589 0.12527 0.11411
0.24665 0.10106 0.11316
0.24741 0.15545 0.11339
0.24817 0.03341 0.11140
0.24893 0.07913 0.11260
0.24969 0.04163 0.11094
0.25045 0.11430 0.11110
0.25121 0.00368 0.11108
0.25197 0.22197 0.11144
0.25273 0.15586 0.10837
0.25349 0.05775 0.11078
0.25425 0.11954 0.11098
0.25501 0.11338 0.10663
0.25577 0.10874 0.11003
0.25653 0.07943 0.10829
0.25729 0.08504 0.10784
0.25805 0.14612 0.10586
0.25881 0.04793 0.10714
0.25957 -0.07014 0.10615
0.26033 0.26344 0.10683
0.26109 0.07677 0.10633
0.26185 0.21705 0.10588
0.26261 0.07641 0.10459
0.26337 0.17175 0.10548
0.26413 -0.00431 0.10475
0.26489 0.20882 0.10404
0.26565 0.21756 0.10335
0.26641 0.17752 0.10437
0.26717 0.01772 0.10202
0.26793 0.00779 0.10374
0.26869 0.02430 0.10313
0.26945 0.13336 0.10267
0.27021 0.21622 0.10351
0.27097 0.06934 0.10182
0.27172 0.13783 0.10465
0.27248 0.07146 0.10289
0.27324 0.11398 0.10238
0.27400 -0.14181 0.10079
0.27476 0.10277 0.10079
0.27552 -0.01120 0.10182
0.27628 0.16628 0.10143
0.27704 0.18708 0.09955
0.27780 0.08673 0.10139
0.27856 0.12039 0.10018
0.27932 0.21083 0.09987
0.28008 -0.02829 0.09992
0.28084 0.10838 0.09953
0.28160 0.11161 0.09838
0.28236 0.19970 0.09795
0.28312 0.04388 0.09834
0.28388 0.17039 0.09923
0.28464 0.16792 0.09921
0.28540 0.22500 0.09961
0.28616 0.17569 0.09864
0.28692 0.24911 0.09953
0.28768 0.17821 0.09967
0.28844 0.04448 0.09939
0.28920 0.18508 0.09868
0.28996 0.13146 0.09917
0.29072 0.06949 0.09901
0.29148 0.10126 0.09998
0.29224 -0.03456 0.09882
0.29300 0.03831 0.09923
0.29376 0.24763 0.10032
0.29452 0.00985 0.10038
0.29528 0.10767 0.09959
0.29604 0.14622 0.10163
0.29680 0.17487 0.10062
0.29756 0.19738 0.09866
0.29832 0.21894 0.10000
0.29908 0.04284 0.09961
0.29984 0.01160 0.09905
0.30060 0.12326 0.09787
0.30136 0.12781 0.09719
0.30212 0.10730 0.09981
0.30288 0.12050 0.09971
0.30364 0.05010 0.09761
0.30440 0.14360 0.09729
0.30516 0.21337 0.09864
0.30592 0.26862 0.09955
0.30668 0.22652 0.09854
0.30744 0.00211 0.09939
0.30820 0.16041 0.10018
0.30896 0.13549 0.09860
0.30972 0.18738 0.10115
0.31048 0.05714 0.10024
0.31124 0.10528 0.10153
0.31200 0.02798 0.10087
0.31276 0.20437 0.10161
0.31352 0.16298 0.10018
0.31428 0.11126 0.10129
0.31504 0.06665 0.10249
0.31580 0.24597 0.10412
0.31656 -0.03623 0.10400
0.31732 0.12282 0.10459
0.31808 0.08158 0.10388
0.31883 0.31518 0.10501
0.31959 0.12461 0.10335
0.32035 0.14983 0.10404
0.32111 0.19776 0.10616
0.32187 0.14081 0.10522
0.32263 -0.06937 0.10655
0.32339 0.08248 0.10459
0.32415 0.21300 0.10568
0.32491 0.09069 0.10429
0.32567 0.13326 0.10813
0.32643 0.16105 0.10558
0.32719 0.00344 0.10714
0.32795 0.16990 0.10764
0.32871 0.03680 0.10495
0.32947 0.16459 0.10762
0.33023 0.17620 0.10627
0.33099 0.11369 0.10461
0.33175 0.18431 0.10799
0.33251 0.14349 0.10621
0.33327 0.13618 0.10833
0.33403 0.14994 0.10782
0.33479 -0.02967 0.10708
0.33555 0.04946 0.10861
0.33631 0.16926 0.10706
0.33707 0.11352 0.10922
0.33783 0.07109 0.10681
0.33859 0.08193 0.10940
0.33935 0.24641 0.10815
0.34011 0.14128 0.10823
0.34087 0.06818 0.10847
0.34163 0.13841 0.10942
0.34239 0.13218 0.10855
0.34315 0.28848 0.10932
0.34391 0.18556 0.10987
0.34467 -0.04545 0.10859
0.34543 0.08847 0.11134
0.34619 0.11118 0.10902
0.34695 0.08883 0.10920
0.34771 0.22236 0.10906
0.34847 0.03224 0.11031
0.34922 0.02073 0.11090
0.34998 0.13719 0.11177
0.35074 0.11820 0.11155
0.35150 0.18542 0.10746
0.35226 0.13488 0.10786
0.35302 0.02459 0.10489
0.35378 0.27952 0.10392
0.35454 0.19187 0.10342
0.35530 0.06995 0.10402
0.35606 0.02588 0.10615
0.35682 0.03717 0.10768
0.35758 0.12899 0.10667
0.35834 0.14511 0.10722
0.35910 -0.07441 0.10665
0.35986 0.03214 0.10617
0.36062 0.06820 0.10520
0.36138 0.08159 0.10681
0.36214 0.04912 0.10513
0.36290 0.09441 0.10653
0.36366 -0.02261 0.10768
0.36442 0.02640 0.10714
0.36518 0.21901 0.10643
0.36594 0.11376 0.10863
0.36670 0.11583 0.10793
0.36746 -0.04676 0.11049
0.36822 0.02092 0.11017
0.36898 0.16333 0.10825
0.36974 0.20040 0.11047
0.37050 0.03165 0.10928
0.37126 -0.02530 0.11242
0.37202 0.28931 0.11078
0.37277 0.10451 0.11335
0.37353 -0.08397 0.11379
0.37429 0.10930 0.11383
0.37505 0.03164 0.11472
0.37581 0.16558 0.11569
0.37657 0.09362 0.11535
0.37733 0.05860 0.11626
0.37809 0.02855 0.11715
0.37885 0.19415 0.11893
0.37961 0.13941 0.11834
0.38037 0.22107 0.11897
0.38113 0.08482 0.11959
0.38189 0.03625 0.11990
0.38265 0.06734 0.12320
0.38341 0.10629 0.12162
0.38417 0.13255 0.12443
0.38493 0.12819 0.12261
0.38569 0.18163 0.12512
0.38645 0.03406 0.12575
0.38721 0.13344 0.12671
0.38797 0.11002 0.12534
0.38873 0.00536 0.12979
0.38949 0.05715 0.14237
0.39025 0.11160 0.12773
0.39101 0.11769 0.13230
0.39177 0.04010 0.13276
0.39252 0.10876 0.13323
0.39328 -0.01205 0.13278
0.39404 0.03718 0.13454
0.39480 0.23661 0.13616
0.39556 0.00063 0.13644
0.39632 0.19182 0.13843
0.39708 0.13587 0.13816
0.39784 0.15337 0.13932
0.39860 0.08408 0.14267
0.39936 0.12487 0.14360
0.40012 0.07455 0.14166
0.40088 0.11168 0.14352
0.40164 0.15422 0.14470
0.40240 0.06114 0.14342
0.40316 0.17804 0.14714
0.40392 -0.00457 0.14801
0.40468 0.08105 0.42763
0.40544 0.17798 0.14777
0.40620 0.05577 0.14708
0.40696 0.11216 0.14858
0.40772 0.09395 0.15303
0.40848 -0.00138 0.15030
0.40924 0.14847 0.15206
0.40999 0.17277 0.15123
0.41075 0.20391 0.15289
0.41151 0.23064 0.14810
0.41227 0.06718 0.15374
0.41303 0.15015 0.15493
0.41379 0.21865 0.15127
0.41455 0.20361 0.15416
0.41531 -0.11407 0.15453
0.41607 0.28699 0.15455
0.41683 -0.06354 0.15616
0.41759 0.31121 0.15614
0.41835 -0.01056 0.15669
0.41911 0.09832 0.16140
0.41987 -0.12435 0.15800
0.42063 0.34550 0.15896
0.42139 0.16819 0.16272
0.42215 0.20821 0.15978
0.42291 0.18050 0.16466
0.42367 0.16783 0.16866
0.42443 0.24022 0.17176
0.42519 0.24417 0.16571
0.42594 0.06045 0.16848
0.42670 0.20830 0.17236
0.42746 0.16328 0.17485
0.42822 0.00050 0.17605
0.42898 0.19012 0.18375
0.42974 0.04379 0.18375
0.43050 0.06639 0.18535
0.43126 0.01329 0.18351
0.43202 0.39927 0.18743
0.43278 0.19923 0.18832
0.43354 -0.10182 0.19494
0.43430 0.31187 0.19301
0.43506 0.09208 0.19037
