# Supplementary material for: De novo design of proteins housing excitonically coupled chlorophyll special pairs
Source: Nat Chem Biol. 2024 Jun 3;20(7):906–15. doi: 10.1038/s41589-024-01626-0 (PMC11213709; doi:10.1038/s41589-024-01626-0)
Supplement: Supplementary file 5 — Raw SAXS data for SP1, SP2 and SP3 apo proteins. [file 41589_2024_1626_MOESM5_ESM.zip › SAXS_data_Fig2/SP2_193uM/Buffer1/SP2_193uM_snap_00036.sub.1.dat]

0.01026 30.75047 7.25872
0.01102 34.36828 4.68850
0.01178 35.28298 3.39949
0.01254 35.95829 2.52071
0.01330 34.37220 2.09090
0.01406 34.07406 1.76470
0.01482 31.53598 1.56579
0.01558 32.09589 1.38338
0.01634 32.11279 1.26652
0.01710 32.42874 1.12279
0.01786 32.08561 1.06160
0.01862 32.14888 1.03099
0.01938 32.36100 0.91470
0.02014 32.19676 0.89402
0.02090 31.44656 0.91096
0.02166 31.20878 0.79867
0.02242 30.77600 0.76027
0.02318 31.45868 0.72973
0.02395 31.65496 0.71176
0.02471 31.07864 0.70141
0.02547 30.92060 0.63543
0.02623 30.56571 0.61711
0.02699 29.65151 0.56891
0.02775 30.45436 0.57794
0.02851 29.97243 0.58443
0.02927 29.66093 0.55601
0.03003 29.46902 0.54927
0.03079 28.92011 0.53536
0.03155 28.96522 0.54794
0.03231 29.19550 0.51474
0.03307 27.43187 0.50522
0.03383 27.68374 0.49507
0.03459 27.66951 0.47891
0.03535 27.28985 0.46593
0.03611 26.68038 0.45768
0.03687 26.37258 0.45190
0.03763 26.50601 0.43778
0.03839 26.44615 0.43653
0.03915 25.34957 0.42638
0.03991 25.49642 0.42151
0.04067 25.12557 0.41967
0.04143 24.99360 0.41364
0.04219 24.43902 0.39322
0.04295 24.61654 0.38101
0.04371 24.58640 0.39722
0.04447 23.50616 0.37836
0.04523 23.44526 0.37266
0.04599 23.38768 0.37233
0.04675 23.36547 0.36512
0.04751 22.60336 0.35056
0.04827 22.12193 0.33865
0.04903 21.97060 0.34083
0.04979 21.86633 0.33669
0.05055 21.33929 0.33216
0.05131 21.09208 0.34112
0.05207 20.49370 0.31756
0.05283 19.82026 0.32185
0.05359 19.82861 0.31809
0.05435 19.76113 0.30670
0.05511 19.33435 0.31382
0.05587 19.29100 0.31499
0.05663 18.87994 0.30327
0.05739 18.22018 0.29366
0.05815 18.16634 0.30118
0.05891 17.65136 0.28833
0.05967 17.46846 0.29868
0.06043 17.04715 0.28653
0.06119 16.89742 0.28717
0.06195 16.46902 0.28121
0.06271 16.37924 0.28291
0.06347 15.65803 0.27909
0.06423 15.49289 0.27441
0.06499 15.09005 0.26552
0.06575 14.70398 0.26216
0.06651 14.35670 0.26501
0.06727 14.15272 0.26008
0.06803 14.24657 0.26202
0.06879 13.71887 0.25875
0.06955 12.73371 0.24589
0.07031 13.07139 0.24757
0.07107 12.68381 0.24334
0.07183 12.28230 0.24008
0.07259 11.89294 0.24182
0.07335 12.10716 0.23936
0.07412 11.30227 0.23683
0.07488 11.13088 0.23681
0.07564 10.93640 0.23190
0.07640 10.68422 0.22452
0.07716 10.35602 0.22464
0.07792 10.05974 0.22304
0.07868 9.86947 0.22173
0.07944 9.43575 0.21815
0.08020 9.18903 0.21752
0.08096 9.02185 0.21073
0.08172 8.61537 0.21394
0.08248 8.44935 0.20887
0.08324 8.02494 0.20873
0.08400 7.80493 0.20947
0.08476 7.85164 0.20994
0.08552 7.57323 0.21047
0.08628 7.38491 0.21026
0.08704 7.24915 0.20818
0.08780 6.99173 0.20695
0.08856 6.74897 0.20917
0.08932 6.34562 0.21356
0.09008 6.13018 0.21024
0.09084 6.03571 0.21243
0.09160 6.01949 0.21372
0.09236 5.73703 0.20584
0.09312 5.71566 0.21413
0.09388 4.98828 0.21494
0.09464 5.25906 0.21109
0.09540 4.72320 0.20424
0.09616 4.72308 0.20288
0.09692 4.35846 0.20210
0.09768 4.44218 0.20276
0.09844 4.10338 0.19896
0.09920 4.02921 0.19670
0.09996 3.88449 0.19326
0.10072 3.78729 0.19619
0.10148 3.49651 0.19108
0.10224 3.50077 0.18157
0.10300 3.12304 0.18066
0.10376 3.15440 0.17895
0.10452 3.03263 0.18370
0.10528 2.80192 0.17482
0.10604 2.91204 0.17541
0.10680 2.44503 0.17201
0.10756 2.68470 0.17146
0.10832 2.44353 0.17169
0.10908 2.44138 0.16973
0.10984 2.26997 0.17086
0.11060 2.14435 0.16863
0.11136 1.88909 0.16473
0.11212 1.89641 0.16681
0.11288 1.88162 0.16162
0.11364 1.53765 0.16032
0.11440 1.49311 0.16160
0.11516 1.56240 0.15856
0.11592 1.37931 0.15923
0.11668 1.39369 0.15116
0.11744 1.29731 0.15474
0.11820 1.03425 0.15228
0.11896 1.15921 0.15220
0.11972 1.02411 0.15098
0.12048 1.08643 0.15129
0.12124 0.91643 0.14740
0.12200 1.10996 0.14878
0.12276 0.82530 0.14583
0.12352 0.87712 0.14554
0.12428 0.64296 0.14490
0.12504 0.71590 0.14566
0.12580 0.64899 0.14451
0.12656 0.56590 0.14107
0.12732 0.59758 0.14184
0.12808 0.54908 0.14132
0.12884 0.51333 0.14063
0.12960 0.49934 0.13887
0.13036 0.50433 0.13738
0.13112 0.38484 0.13598
0.13188 0.33570 0.13378
0.13264 0.13907 0.13739
0.13340 0.33880 0.13525
0.13416 0.15232 0.13254
0.13492 0.42184 0.13452
0.13568 0.20319 0.13386
0.13644 0.31493 0.13054
0.13720 0.22366 0.13040
0.13796 0.23409 0.13272
0.13873 0.19824 0.12749
0.13949 0.06990 0.12989
0.14025 0.14693 0.13181
0.14101 0.13398 0.12791
0.14177 0.24508 0.12761
0.14253 0.34372 0.12729
0.14329 0.09287 0.12725
0.14405 0.15545 0.12789
0.14481 0.16846 0.12927
0.14557 0.19323 0.13028
0.14633 0.11205 0.12490
0.14709 0.02398 0.12451
0.14785 0.14612 0.12528
0.14861 0.28688 0.12395
0.14937 0.14308 0.12617
0.15013 0.19393 0.12456
0.15089 0.20111 0.12334
0.15165 0.08952 0.12350
0.15241 0.18265 0.12401
0.15317 0.00550 0.12098
0.15393 0.13711 0.12290
0.15469 0.08022 0.12023
0.15545 0.15041 0.12096
0.15621 0.31336 0.12183
0.15697 0.20109 0.12342
0.15773 0.15024 0.12118
0.15849 0.14675 0.11910
0.15925 0.17038 0.11845
0.16001 0.21214 0.12037
0.16077 0.23408 0.11754
0.16153 0.27808 0.11914
0.16229 0.01280 0.11988
0.16305 0.22951 0.11578
0.16381 0.42273 0.11637
0.16457 0.34446 0.11776
0.16533 0.37040 0.11808
0.16609 0.25147 0.11521
0.16685 0.04165 0.11505
0.16761 0.25168 0.11505
0.16837 0.39855 0.11655
0.16913 0.32321 0.11544
0.16989 0.31842 0.11372
0.17065 0.25330 0.11584
0.17141 0.26617 0.11513
0.17217 0.46629 0.11499
0.17293 0.38218 0.11629
0.17369 0.32462 0.11673
0.17445 0.33634 0.11546
0.17521 0.42270 0.11659
0.17597 0.31994 0.11643
0.17673 0.37939 0.11782
0.17749 0.39408 0.11689
0.17825 0.51417 0.12055
0.17901 0.43039 0.12110
0.17977 0.47629 0.12263
0.18053 0.50835 0.12166
0.18129 0.52545 0.12298
0.18205 0.59267 0.12132
0.18281 0.41512 0.12320
0.18357 0.48668 0.12375
0.18433 0.31448 0.12516
0.18509 0.33777 0.12468
0.18585 0.49494 0.12387
0.18661 0.39977 0.12636
0.18737 0.51186 0.12316
0.18813 0.45287 0.12589
0.18889 0.50063 0.12354
0.18965 0.42705 0.12496
0.19041 0.41669 0.12500
0.19117 0.48860 0.12769
0.19193 0.40331 0.12672
0.19269 0.55317 0.12714
0.19345 0.45974 0.12779
0.19421 0.57162 0.12745
0.19497 0.35910 0.12591
0.19573 0.56984 0.12783
0.19649 0.48810 0.12803
0.19725 0.41256 0.12832
0.19801 0.32065 0.12941
0.19877 0.63371 0.12848
0.19953 0.46922 0.13040
0.20029 0.48644 0.12937
0.20105 0.53828 0.12927
0.20181 0.48000 0.13018
0.20257 0.42023 0.13044
0.20333 0.51179 0.13001
0.20409 0.38415 0.12726
0.20485 0.40902 0.12787
0.20561 0.50271 0.12789
0.20637 0.37947 0.12785
0.20713 0.34140 0.12933
0.20789 0.41165 0.12979
0.20865 0.42693 0.12971
0.20941 0.27216 0.13125
0.21017 0.47313 0.13034
0.21093 0.40769 0.12902
0.21169 0.55460 0.13050
0.21245 0.48306 0.12767
0.21321 0.30409 0.12868
0.21397 0.22103 0.12813
0.21473 0.49803 0.12834
0.21549 0.45897 0.12935
0.21625 0.43358 0.13032
0.21701 0.41970 0.12785
0.21777 0.39534 0.12733
0.21853 0.16527 0.12929
0.21929 0.28451 0.12676
0.22005 0.26080 0.12720
0.22081 0.39297 0.12856
0.22157 0.30692 0.12575
0.22233 0.32807 0.12856
0.22309 0.34775 0.12528
0.22385 0.30090 0.12514
0.22461 0.21417 0.12585
0.22537 0.21528 0.12528
0.22613 0.36265 0.12284
0.22689 0.35345 0.12189
0.22765 0.32107 0.12092
0.22841 0.14827 0.12183
0.22917 0.07159 0.12085
0.22993 0.34821 0.12077
0.23069 0.28427 0.12106
0.23145 0.18918 0.12019
0.23221 0.25789 0.12124
0.23297 0.06639 0.11920
0.23373 0.18046 0.11835
0.23449 0.27392 0.11766
0.23525 0.27766 0.11986
0.23601 0.06741 0.11699
0.23677 0.12785 0.11697
0.23753 0.01186 0.11740
0.23829 0.24784 0.11669
0.23905 0.21833 0.11582
0.23981 0.17383 0.11432
0.24057 0.01841 0.11574
0.24133 0.20995 0.11428
0.24209 0.14970 0.11366
0.24285 0.02865 0.11515
0.24361 0.21049 0.11449
0.24437 0.19413 0.11443
0.24513 0.11102 0.11574
0.24589 0.18705 0.11323
0.24665 0.24435 0.11196
0.24741 0.17637 0.11216
0.24817 0.14217 0.11113
0.24893 0.16081 0.11311
0.24969 0.17175 0.11259
0.25045 0.10823 0.11271
0.25121 0.16111 0.10967
0.25197 0.16766 0.11018
0.25273 0.18550 0.10951
0.25349 -0.03711 0.10832
0.25425 0.28007 0.10830
0.25501 0.13110 0.10719
0.25577 0.02835 0.10737
0.25653 0.08072 0.10761
0.25729 0.13528 0.10775
0.25805 0.05632 0.10624
0.25881 0.09972 0.10753
0.25957 0.16895 0.10597
0.26033 0.16870 0.10613
0.26109 0.09024 0.10597
0.26185 0.15942 0.10715
0.26261 0.20068 0.10567
0.26337 0.11978 0.10464
0.26413 0.05589 0.10525
0.26489 0.11218 0.10341
0.26565 0.25796 0.10272
0.26641 0.15948 0.10549
0.26717 0.25090 0.10456
0.26793 0.06071 0.10250
0.26869 0.16235 0.10304
0.26945 0.07580 0.10353
0.27021 0.20714 0.10326
0.27097 0.23932 0.10256
0.27172 -0.02346 0.10442
0.27248 0.14655 0.10338
0.27324 0.18121 0.10298
0.27400 0.12729 0.10173
0.27476 0.02204 0.10122
0.27552 0.13217 0.10003
0.27628 0.07495 0.10094
0.27704 0.07919 0.10250
0.27780 0.02314 0.10055
0.27856 0.18637 0.10106
0.27932 0.06856 0.10066
0.28008 0.22622 0.09867
0.28084 0.00837 0.09971
0.28160 0.06799 0.10027
0.28236 0.06148 0.09871
0.28312 0.15176 0.09944
0.28388 0.20340 0.09778
0.28464 0.18769 0.09770
0.28540 0.09128 0.09859
0.28616 0.16706 0.09906
0.28692 0.10684 0.09958
0.28768 -0.00089 0.09932
0.28844 0.10984 0.09900
0.28920 0.01580 0.09896
0.28996 0.17264 0.09946
0.29072 0.21916 0.09962
0.29148 0.17255 0.09975
0.29224 0.09447 0.09968
0.29300 0.26266 0.10231
0.29376 0.04180 0.09946
0.29452 0.08879 0.09884
0.29528 0.20627 0.10177
0.29604 0.16792 0.10043
0.29680 0.11672 0.10025
0.29756 0.10230 0.09928
0.29832 0.20103 0.09932
0.29908 0.13017 0.10175
0.29984 0.11915 0.09912
0.30060 0.15461 0.09823
0.30136 0.12204 0.09863
0.30212 0.06680 0.09871
0.30288 0.10838 0.09754
0.30364 0.15307 0.09714
0.30440 0.16261 0.09655
0.30516 0.12097 0.09815
0.30592 0.19006 0.09782
0.30668 0.18416 0.09914
0.30744 0.07819 0.09892
0.30820 0.19184 0.09898
0.30896 0.07874 0.09989
0.30972 0.20944 0.10007
0.31048 0.16427 0.10084
0.31124 0.08540 0.10150
0.31200 -0.00404 0.10185
0.31276 0.28212 0.10070
0.31352 0.20913 0.09993
0.31428 0.08543 0.09995
0.31504 0.17020 0.10171
0.31580 0.27375 0.10381
0.31656 0.04725 0.10385
0.31732 0.25493 0.10363
0.31808 0.25584 0.10492
0.31883 0.12831 0.10367
0.31959 0.17256 0.10363
0.32035 0.15097 0.10518
0.32111 0.06612 0.10539
0.32187 0.16323 0.10613
0.32263 0.08033 0.10478
0.32339 0.20963 0.10654
0.32415 0.08391 0.10666
0.32491 0.07558 0.10707
0.32567 0.27314 0.10609
0.32643 0.06012 0.10557
0.32719 0.03885 0.10611
0.32795 0.10956 0.10593
0.32871 0.32070 0.10751
0.32947 0.10414 0.10688
0.33023 0.06242 0.10611
0.33099 0.23747 0.10670
0.33175 0.02253 0.10777
0.33251 0.01183 0.10810
0.33327 0.14000 0.10648
0.33403 -0.00970 0.10626
0.33479 0.06676 0.10943
0.33555 0.21054 0.10684
0.33631 0.06128 0.10729
0.33707 0.23860 0.10834
0.33783 0.21140 0.10688
0.33859 0.13583 0.10806
0.33935 0.14309 0.10771
0.34011 0.11537 0.10753
0.34087 0.14600 0.10874
0.34163 0.09587 0.11010
0.34239 0.06275 0.10866
0.34315 0.21154 0.11000
0.34391 0.14356 0.11006
0.34467 0.08164 0.11099
0.34543 0.18422 0.11046
0.34619 0.08310 0.11157
0.34695 0.20552 0.10923
0.34771 0.04542 0.11012
0.34847 -0.00948 0.11123
0.34922 0.19129 0.10949
0.34998 0.15991 0.11172
0.35074 0.13903 0.10891
0.35150 0.18702 0.10888
0.35226 0.14522 0.10545
0.35302 0.20732 0.10425
0.35378 0.15215 0.10555
0.35454 0.18559 0.10480
0.35530 0.08482 0.10492
0.35606 0.07195 0.10444
0.35682 -0.02669 0.10601
0.35758 0.06601 0.10741
0.35834 0.21152 0.10709
0.35910 0.11127 0.10620
0.35986 0.01898 0.10622
0.36062 0.22122 0.10737
0.36138 0.21916 0.10533
0.36214 -0.10180 0.10557
0.36290 0.10449 0.10725
0.36366 0.14395 0.10733
0.36442 -0.09539 0.10741
0.36518 0.06453 0.10787
0.36594 0.06765 0.10755
0.36670 0.05899 0.10751
0.36746 0.16723 0.10733
0.36822 0.16818 0.11028
0.36898 0.07109 0.11020
0.36974 0.04283 0.10933
0.37050 0.14759 0.11070
0.37126 0.16142 0.11214
0.37202 0.09633 0.11139
0.37277 0.17350 0.11234
0.37353 0.10420 0.11327
0.37429 0.10003 0.11420
0.37505 0.01577 0.11588
0.37581 0.13611 0.11392
0.37657 0.10400 0.11641
0.37733 0.04150 0.11809
0.37809 0.09124 0.11562
0.37885 -0.00457 0.11952
0.37961 -0.05715 0.11861
0.38037 -0.11010 0.11916
0.38113 0.01295 0.12075
0.38189 0.10685 0.12005
0.38265 0.10232 0.12112
0.38341 0.16370 0.12189
0.38417 0.10137 0.12389
0.38493 0.12296 0.12569
0.38569 0.19343 0.12559
0.38645 0.02339 0.12545
0.38721 0.07555 0.12530
0.38797 -0.01394 0.12834
0.38873 -0.05118 0.12844
0.38949 -0.03289 0.14211
0.39025 -0.01673 0.13001
0.39101 0.12084 0.12929
0.39177 0.06261 0.13462
0.39252 0.13903 0.13414
0.39328 -0.11044 0.13279
0.39404 -0.00118 0.13566
0.39480 -0.02857 0.13634
0.39556 0.11136 0.13489
0.39632 0.16251 0.13677
0.39708 0.09083 0.14000
0.39784 0.24386 0.13867
0.39860 -0.07159 0.14237
0.39936 0.03011 0.14021
0.40012 0.09786 0.14251
0.40088 0.21271 0.14577
0.40164 -0.03302 0.14854
0.40240 0.06845 0.14716
0.40316 0.17267 0.14775
0.40392 0.19491 0.14645
0.40468 0.01593 0.53987
0.40544 0.16306 0.14753
0.40620 -0.06170 0.14554
0.40696 0.01744 0.15222
0.40772 0.05539 0.15264
0.40848 0.12995 0.15036
0.40924 0.05968 0.14979
0.40999 0.15242 0.15155
0.41075 0.09664 0.14995
0.41151 0.03891 0.15703
0.41227 0.03525 0.15462
0.41303 -0.07901 0.15339
0.41379 -0.02566 0.15541
0.41455 0.20405 0.15545
0.41531 0.10192 0.15535
0.41607 0.02483 0.15549
0.41683 -0.05357 0.15798
0.41759 0.07706 0.15640
0.41835 -0.11893 0.15869
0.41911 -0.06896 0.15840
0.41987 0.05321 0.15966
0.42063 -0.00590 0.15885
0.42139 0.10871 0.16109
0.42215 -0.08838 0.16437
0.42291 0.19561 0.16825
0.42367 0.22369 0.16686
0.42443 0.01290 0.16791
0.42519 0.02784 0.16522
0.42594 0.08324 0.17149
0.42670 0.04862 0.17537
0.42746 0.33026 0.17387
0.42822 0.19468 0.17676
0.42898 0.06334 0.17963
0.42974 -0.18360 0.18030
0.43050 0.04648 0.18131
0.43126 0.25304 0.18443
0.43202 0.15824 0.18299
0.43278 0.29762 0.18764
0.43354 0.27823 0.18873
0.43430 0.02122 0.19464
0.43506 -0.13604 0.19268
