# Supplementary material for: De novo design of proteins housing excitonically coupled chlorophyll special pairs
Source: Nat Chem Biol. 2024 Jun 3;20(7):906–15. doi: 10.1038/s41589-024-01626-0 (PMC11213709; doi:10.1038/s41589-024-01626-0)
Supplement: Supplementary file 5 — Raw SAXS data for SP1, SP2 and SP3 apo proteins. [file 41589_2024_1626_MOESM5_ESM.zip › SAXS_data_Fig2/SP2_193uM/Buffer1/SP2_193uM_snap_00040.sub.1.dat]

0.01026 25.75192 8.86753
0.01102 36.49043 4.77123
0.01178 36.19619 3.41042
0.01254 34.62736 2.67857
0.01330 33.74675 2.14630
0.01406 34.74198 1.69169
0.01482 31.36432 1.44672
0.01558 32.12508 1.35272
0.01634 31.10654 1.24326
0.01710 33.20864 1.18511
0.01786 33.11512 1.10849
0.01862 30.77770 1.01696
0.01938 32.80621 0.93478
0.02014 31.85617 0.88163
0.02090 31.98360 0.89178
0.02166 32.62918 0.74899
0.02242 30.37789 0.74741
0.02318 31.24269 0.75647
0.02395 31.22463 0.71003
0.02471 30.16251 0.67149
0.02547 29.91537 0.65229
0.02623 30.39050 0.64453
0.02699 29.91093 0.60005
0.02775 30.61848 0.60919
0.02851 29.35861 0.57994
0.02927 29.02244 0.53559
0.03003 28.75880 0.54631
0.03079 28.92377 0.52724
0.03155 27.91586 0.52318
0.03231 29.07429 0.50333
0.03307 28.32059 0.49923
0.03383 27.44767 0.50283
0.03459 27.52189 0.49170
0.03535 27.21463 0.46224
0.03611 26.85518 0.45876
0.03687 27.11164 0.45275
0.03763 26.36605 0.43495
0.03839 26.20476 0.42972
0.03915 25.69522 0.42456
0.03991 25.37840 0.43785
0.04067 25.73853 0.41048
0.04143 25.51990 0.41214
0.04219 24.89525 0.38476
0.04295 24.35777 0.38176
0.04371 24.07880 0.37940
0.04447 24.13541 0.38019
0.04523 23.35378 0.36932
0.04599 23.67750 0.36993
0.04675 22.81491 0.36010
0.04751 23.16896 0.35138
0.04827 22.44761 0.34621
0.04903 22.00542 0.34049
0.04979 21.32857 0.33933
0.05055 21.13839 0.33110
0.05131 21.05989 0.33462
0.05207 20.85453 0.33636
0.05283 20.02924 0.31994
0.05359 20.42340 0.32315
0.05435 19.56845 0.31079
0.05511 19.61369 0.31300
0.05587 18.99010 0.30772
0.05663 18.66734 0.30560
0.05739 18.45014 0.29765
0.05815 18.15854 0.29785
0.05891 17.77335 0.29670
0.05967 17.47110 0.29991
0.06043 17.08164 0.29039
0.06119 16.46706 0.28376
0.06195 16.50989 0.28622
0.06271 16.19761 0.27328
0.06347 15.79912 0.27912
0.06423 15.54016 0.27793
0.06499 14.99430 0.25781
0.06575 14.69271 0.26745
0.06651 14.60204 0.26662
0.06727 13.87140 0.25605
0.06803 13.85630 0.25465
0.06879 13.72642 0.25435
0.06955 13.07259 0.24721
0.07031 13.14928 0.24988
0.07107 12.30640 0.24280
0.07183 12.27346 0.24452
0.07259 11.73667 0.23805
0.07335 11.59355 0.23311
0.07412 11.39130 0.23354
0.07488 11.50872 0.22615
0.07564 10.75056 0.23158
0.07640 10.21480 0.22531
0.07716 10.38723 0.22314
0.07792 9.93976 0.22258
0.07868 9.89122 0.21776
0.07944 9.81073 0.21689
0.08020 9.40659 0.21720
0.08096 8.96864 0.21196
0.08172 8.71168 0.21170
0.08248 8.07490 0.21018
0.08324 8.43247 0.20399
0.08400 8.20038 0.21168
0.08476 7.55146 0.21412
0.08552 7.65875 0.20747
0.08628 7.12125 0.20357
0.08704 6.98873 0.20838
0.08780 6.94371 0.20340
0.08856 6.63963 0.20812
0.08932 6.32416 0.20650
0.09008 5.96912 0.21137
0.09084 6.10098 0.20852
0.09160 5.95685 0.21554
0.09236 5.50666 0.21471
0.09312 5.32128 0.21811
0.09388 4.96579 0.21307
0.09464 5.05531 0.21265
0.09540 4.60701 0.20711
0.09616 4.77023 0.20423
0.09692 4.45880 0.20569
0.09768 4.49402 0.20023
0.09844 4.01108 0.19819
0.09920 4.10193 0.19347
0.09996 3.94366 0.18890
0.10072 3.67228 0.19311
0.10148 3.52276 0.18931
0.10224 3.33472 0.18407
0.10300 3.34173 0.18116
0.10376 3.14829 0.18272
0.10452 2.94541 0.17653
0.10528 2.88860 0.17903
0.10604 2.71223 0.17566
0.10680 2.52025 0.17181
0.10756 2.57023 0.17084
0.10832 2.19113 0.16967
0.10908 2.04954 0.17161
0.10984 2.33458 0.16842
0.11060 1.95369 0.16611
0.11136 1.92273 0.16522
0.11212 1.96617 0.16154
0.11288 1.80089 0.16320
0.11364 1.69096 0.16164
0.11440 1.63232 0.16053
0.11516 1.51536 0.15881
0.11592 1.42667 0.15525
0.11668 1.25720 0.15701
0.11744 1.17746 0.15343
0.11820 1.19118 0.15450
0.11896 1.01022 0.15214
0.11972 0.94360 0.15114
0.12048 0.89802 0.15023
0.12124 1.17072 0.15005
0.12200 0.74443 0.14833
0.12276 0.90100 0.14706
0.12352 0.74344 0.14564
0.12428 0.62617 0.14615
0.12504 0.45745 0.14475
0.12580 0.60440 0.14475
0.12656 0.60308 0.13966
0.12732 0.50425 0.13767
0.12808 0.48134 0.13978
0.12884 0.54765 0.14113
0.12960 0.58712 0.13846
0.13036 0.45491 0.13579
0.13112 0.60093 0.13703
0.13188 0.48006 0.13292
0.13264 0.38889 0.13462
0.13340 0.34306 0.13407
0.13416 0.40738 0.13367
0.13492 0.20241 0.13140
0.13568 0.05176 0.13177
0.13644 0.06684 0.13270
0.13720 0.19444 0.13076
0.13796 0.01668 0.13181
0.13873 0.24617 0.12940
0.13949 0.31551 0.12896
0.14025 0.23313 0.12898
0.14101 0.29174 0.12849
0.14177 0.26636 0.13064
0.14253 0.20003 0.12661
0.14329 0.03532 0.12833
0.14405 0.22277 0.12734
0.14481 0.28074 0.12718
0.14557 0.24914 0.12756
0.14633 0.10167 0.12556
0.14709 0.16317 0.12564
0.14785 0.03942 0.12524
0.14861 0.30827 0.12582
0.14937 0.05353 0.12639
0.15013 0.20465 0.12297
0.15089 0.14659 0.12346
0.15165 0.17118 0.12435
0.15241 0.08885 0.12263
0.15317 0.24508 0.12133
0.15393 0.21140 0.12121
0.15469 0.14532 0.12204
0.15545 0.24689 0.12103
0.15621 0.12156 0.12133
0.15697 0.13896 0.12220
0.15773 0.03165 0.11816
0.15849 0.07744 0.11804
0.15925 0.18323 0.11897
0.16001 0.29040 0.11945
0.16077 0.15449 0.11911
0.16153 0.03674 0.11680
0.16229 0.15848 0.11860
0.16305 0.21940 0.11848
0.16381 0.29474 0.11708
0.16457 0.37427 0.11624
0.16533 0.19529 0.11781
0.16609 0.41989 0.11696
0.16685 0.22992 0.11466
0.16761 0.33472 0.11670
0.16837 0.28570 0.11421
0.16913 0.46011 0.11563
0.16989 0.29584 0.11397
0.17065 0.36068 0.11387
0.17141 0.33675 0.11587
0.17217 0.46999 0.11262
0.17293 0.41164 0.11567
0.17369 0.47664 0.11696
0.17445 0.45314 0.11739
0.17521 0.55201 0.11682
0.17597 0.31016 0.11589
0.17673 0.29736 0.11765
0.17749 0.40582 0.11700
0.17825 0.44445 0.11905
0.17901 0.45490 0.11994
0.17977 0.38977 0.12283
0.18053 0.56139 0.12087
0.18129 0.53329 0.12115
0.18205 0.39025 0.11988
0.18281 0.42038 0.12358
0.18357 0.50093 0.12208
0.18433 0.29827 0.12619
0.18509 0.42374 0.12313
0.18585 0.58579 0.12623
0.18661 0.42384 0.12566
0.18737 0.41884 0.12428
0.18813 0.49640 0.12501
0.18889 0.50974 0.12574
0.18965 0.39296 0.12673
0.19041 0.44196 0.12780
0.19117 0.33509 0.12894
0.19193 0.54670 0.12643
0.19269 0.30063 0.12667
0.19345 0.45721 0.12621
0.19421 0.37902 0.12839
0.19497 0.35011 0.12979
0.19573 0.49598 0.12991
0.19649 0.46941 0.12952
0.19725 0.57387 0.13017
0.19801 0.48119 0.13021
0.19877 0.39963 0.12910
0.19953 0.36318 0.12738
0.20029 0.52149 0.12726
0.20105 0.55066 0.12839
0.20181 0.33654 0.12979
0.20257 0.54871 0.12922
0.20333 0.45203 0.12867
0.20409 0.40863 0.12999
0.20485 0.30390 0.13234
0.20561 0.40289 0.13001
0.20637 0.53951 0.12817
0.20713 0.33824 0.12888
0.20789 0.34173 0.13132
0.20865 0.47978 0.12795
0.20941 0.36587 0.12987
0.21017 0.36605 0.13155
0.21093 0.51849 0.12857
0.21169 0.38002 0.13072
0.21245 0.50714 0.12971
0.21321 0.47738 0.13104
0.21397 0.35847 0.12795
0.21473 0.20275 0.12871
0.21549 0.37387 0.12738
0.21625 0.39683 0.12835
0.21701 0.44336 0.12924
0.21777 0.23215 0.12886
0.21853 0.32768 0.12768
0.21929 0.23477 0.12869
0.22005 0.44492 0.12770
0.22081 0.19935 0.12613
0.22157 0.24757 0.12663
0.22233 0.18702 0.12857
0.22309 0.31885 0.12687
0.22385 0.24945 0.12556
0.22461 0.25821 0.12471
0.22537 0.22211 0.12491
0.22613 0.19094 0.12372
0.22689 0.26676 0.12410
0.22765 0.16750 0.12352
0.22841 0.13268 0.12360
0.22917 0.35344 0.12218
0.22993 0.34744 0.12293
0.23069 0.23499 0.12024
0.23145 0.31316 0.12249
0.23221 0.17291 0.12184
0.23297 0.30638 0.12069
0.23373 0.30600 0.11913
0.23449 0.25384 0.11743
0.23525 0.17780 0.11852
0.23601 0.27015 0.11769
0.23677 0.12776 0.11874
0.23753 0.19747 0.11593
0.23829 0.24923 0.11658
0.23905 0.12063 0.11573
0.23981 0.11545 0.11466
0.24057 0.11008 0.11353
0.24133 0.02276 0.11630
0.24209 0.32259 0.11427
0.24285 0.32397 0.11276
0.24361 0.09083 0.11472
0.24437 0.13388 0.11373
0.24513 0.15663 0.11217
0.24589 0.05105 0.11353
0.24665 0.20583 0.11425
0.24741 0.09794 0.11294
0.24817 0.24554 0.11172
0.24893 0.01400 0.11177
0.24969 0.29111 0.11233
0.25045 0.21091 0.11043
0.25121 0.15716 0.11106
0.25197 0.11446 0.11029
0.25273 0.14391 0.11059
0.25349 0.08359 0.11017
0.25425 0.12431 0.10986
0.25501 0.10806 0.10808
0.25577 0.04199 0.10871
0.25653 0.04933 0.10681
0.25729 0.32169 0.10829
0.25805 0.05032 0.10637
0.25881 0.09640 0.10671
0.25957 0.04532 0.10566
0.26033 0.13876 0.10673
0.26109 0.08768 0.10653
0.26185 0.08987 0.10622
0.26261 0.14694 0.10511
0.26337 0.19116 0.10679
0.26413 0.09664 0.10444
0.26489 0.10000 0.10353
0.26565 0.14394 0.10337
0.26641 0.21354 0.10398
0.26717 -0.01837 0.10317
0.26793 0.11542 0.10355
0.26869 -0.00729 0.10347
0.26945 0.22707 0.10347
0.27021 0.05056 0.10384
0.27097 0.05550 0.10349
0.27172 -0.04793 0.10299
0.27248 0.24658 0.10194
0.27324 -0.00665 0.10169
0.27400 0.07124 0.10145
0.27476 0.21412 0.10157
0.27552 0.06403 0.10268
0.27628 -0.00611 0.09921
0.27704 0.16555 0.10003
0.27780 0.07216 0.10052
0.27856 0.05895 0.10016
0.27932 0.09985 0.09953
0.28008 0.06108 0.09880
0.28084 0.19674 0.09826
0.28160 0.20132 0.09981
0.28236 0.00149 0.09886
0.28312 0.02445 0.09856
0.28388 0.08469 0.09876
0.28464 0.18852 0.09888
0.28540 0.13960 0.09935
0.28616 0.01343 0.09771
0.28692 0.09498 0.09914
0.28768 0.18953 0.09957
0.28844 0.17976 0.09947
0.28920 0.12526 0.09838
0.28996 0.05689 0.09872
0.29072 0.09780 0.09919
0.29148 -0.07899 0.10238
0.29224 0.14218 0.09900
0.29300 0.09523 0.09884
0.29376 0.09042 0.09933
0.29452 0.08428 0.10072
0.29528 0.12334 0.10024
0.29604 0.12512 0.09995
0.29680 0.28844 0.09939
0.29756 0.23267 0.09975
0.29832 0.17210 0.09989
0.29908 0.14950 0.09872
0.29984 0.10464 0.09807
0.30060 0.20934 0.09868
0.30136 0.13391 0.09965
0.30212 0.13278 0.09892
0.30288 0.09221 0.09908
0.30364 0.18514 0.09817
0.30440 0.11202 0.09844
0.30516 0.23320 0.09882
0.30592 0.02262 0.09878
0.30668 0.09562 0.10018
0.30744 0.22064 0.09923
0.30820 0.10908 0.09868
0.30896 0.04845 0.10072
0.30972 0.19323 0.10105
0.31048 0.11478 0.10044
0.31124 0.18245 0.10095
0.31200 0.22274 0.10101
0.31276 0.11249 0.10127
0.31352 0.16437 0.10082
0.31428 0.21295 0.10018
0.31504 0.11919 0.10064
0.31580 0.11371 0.10414
0.31656 0.12973 0.10268
0.31732 0.34304 0.10465
0.31808 0.28620 0.10457
0.31883 -0.01345 0.10455
0.31959 0.07810 0.10475
0.32035 0.16107 0.10624
0.32111 0.20371 0.10564
0.32187 0.12259 0.10677
0.32263 0.18581 0.10513
0.32339 0.11546 0.10414
0.32415 -0.01945 0.10566
0.32491 0.20239 0.10618
0.32567 0.06019 0.10713
0.32643 0.10552 0.10633
0.32719 0.14117 0.10724
0.32795 -0.01042 0.10537
0.32871 0.23430 0.10604
0.32947 0.01338 0.10537
0.33023 0.23464 0.10721
0.33099 0.08333 0.10736
0.33175 0.32206 0.10740
0.33251 0.14764 0.10829
0.33327 0.14698 0.10740
0.33403 0.08706 0.10758
0.33479 0.11673 0.10679
0.33555 0.11963 0.10804
0.33631 0.17922 0.10819
0.33707 0.11058 0.10778
0.33783 0.15027 0.11023
0.33859 0.19921 0.10833
0.33935 0.11415 0.10657
0.34011 0.12534 0.10924
0.34087 0.06857 0.11001
0.34163 0.10000 0.10853
0.34239 0.13563 0.11043
0.34315 0.20751 0.10954
0.34391 0.12081 0.11025
0.34467 0.12739 0.10930
0.34543 0.15038 0.10934
0.34619 0.12711 0.10934
0.34695 0.12432 0.11088
0.34771 0.02139 0.10918
0.34847 0.11570 0.10952
0.34922 0.04192 0.11047
0.34998 0.00647 0.11003
0.35074 0.06590 0.10928
0.35150 -0.02015 0.10899
0.35226 0.12200 0.10628
0.35302 0.16224 0.10645
0.35378 0.11739 0.10523
0.35454 -0.06243 0.10404
0.35530 0.21607 0.10390
0.35606 0.11165 0.10440
0.35682 0.00942 0.10566
0.35758 0.09007 0.10796
0.35834 -0.02884 0.10748
0.35910 -0.06169 0.10594
0.35986 0.07738 0.10606
0.36062 0.13309 0.10479
0.36138 0.20065 0.10523
0.36214 0.16314 0.10709
0.36290 0.11469 0.10667
0.36366 -0.01556 0.10659
0.36442 0.02694 0.10632
0.36518 0.08090 0.10768
0.36594 0.07043 0.10715
0.36670 0.00910 0.10817
0.36746 0.15692 0.10997
0.36822 0.05659 0.10962
0.36898 0.13515 0.11067
0.36974 -0.02582 0.11045
0.37050 0.01468 0.11286
0.37126 0.15875 0.11138
0.37202 0.08005 0.11357
0.37277 0.17086 0.11092
0.37353 0.12145 0.11448
0.37429 0.02108 0.11359
0.37505 0.19090 0.11363
0.37581 -0.07013 0.11484
0.37657 0.03029 0.11761
0.37733 -0.00777 0.11599
0.37809 0.10167 0.11856
0.37885 0.01803 0.11745
0.37961 0.18629 0.11854
0.38037 0.19283 0.12129
0.38113 0.02834 0.11992
0.38189 0.01874 0.12321
0.38265 0.17635 0.12228
0.38341 0.10559 0.12329
0.38417 0.16858 0.12400
0.38493 0.18714 0.12309
0.38569 0.30452 0.12629
0.38645 0.01007 0.12734
0.38721 0.12205 0.12621
0.38797 0.15301 0.12787
0.38873 0.25926 0.12975
0.38949 -0.00714 0.15493
0.39025 -0.01510 0.13175
0.39101 0.05980 0.13428
0.39177 0.13887 0.13094
0.39252 0.08752 0.13096
0.39328 -0.02592 0.13278
0.39404 -0.01949 0.13832
0.39480 0.16227 0.13695
0.39556 0.07829 0.13652
0.39632 0.18855 0.13656
0.39708 0.16366 0.13921
0.39784 0.06624 0.14022
0.39860 0.01059 0.14346
0.39936 0.03976 0.14022
0.40012 0.07827 0.14273
0.40088 0.18312 0.14216
0.40164 0.06679 0.14540
0.40240 0.18825 0.14439
0.40316 -0.00873 0.14817
0.40392 0.17391 0.14821
0.40468 0.13570 0.44241
0.40544 0.16154 0.14928
0.40620 0.17888 0.14999
0.40696 0.11281 0.14848
0.40772 0.18004 0.14868
0.40848 0.06336 0.15199
0.40924 0.29208 0.15114
0.40999 0.15376 0.15207
0.41075 -0.00461 0.15563
0.41151 0.29640 0.14977
0.41227 0.20237 0.15333
0.41303 0.25418 0.15118
0.41379 0.20229 0.15252
0.41455 0.11771 0.15133
0.41531 0.06320 0.15523
0.41607 0.14934 0.15683
0.41683 0.30287 0.15448
0.41759 0.30483 0.15836
0.41835 0.23763 0.15563
0.41911 0.13225 0.15847
0.41987 -0.04886 0.15590
0.42063 -0.08327 0.16300
0.42139 0.27179 0.16081
0.42215 -0.12480 0.16008
0.42291 0.06866 0.16702
0.42367 0.39354 0.16453
0.42443 0.26283 0.16854
0.42519 0.12380 0.16981
0.42594 0.16406 0.17141
0.42670 0.01045 0.17076
0.42746 0.11917 0.17544
0.42822 0.11859 0.17750
0.42898 0.20331 0.17691
0.42974 0.02242 0.17970
0.43050 0.17975 0.18290
0.43126 -0.05119 0.18690
0.43202 -0.19598 0.19200
0.43278 0.10693 0.18164
0.43354 -0.00660 0.19249
0.43430 -0.02275 0.19245
0.43506 0.03545 0.19330
