# Supplementary material for: De novo design of proteins housing excitonically coupled chlorophyll special pairs
Source: Nat Chem Biol. 2024 Jun 3;20(7):906–15. doi: 10.1038/s41589-024-01626-0 (PMC11213709; doi:10.1038/s41589-024-01626-0)
Supplement: Supplementary file 5 — Raw SAXS data for SP1, SP2 and SP3 apo proteins. [file 41589_2024_1626_MOESM5_ESM.zip › SAXS_data_Fig2/SP2_193uM/Buffer1/SP2_193uM_snap_00037.sub.1.dat]

0.01026 28.47984 8.87415
0.01102 31.95227 5.22483
0.01178 34.86084 3.44000
0.01254 34.49320 2.55288
0.01330 32.88449 1.98085
0.01406 34.35579 1.69055
0.01482 33.02791 1.53848
0.01558 32.35490 1.33400
0.01634 30.46780 1.23817
0.01710 33.01397 1.14170
0.01786 33.64438 1.01818
0.01862 31.82287 0.95470
0.01938 32.03596 0.96004
0.02014 32.95197 0.88271
0.02090 30.71663 0.86544
0.02166 31.83649 0.82770
0.02242 31.39202 0.78026
0.02318 30.73891 0.73797
0.02395 30.52076 0.70436
0.02471 31.56128 0.69419
0.02547 30.20745 0.67805
0.02623 30.00733 0.63180
0.02699 29.99076 0.61394
0.02775 29.74795 0.58729
0.02851 29.08993 0.60513
0.02927 29.26688 0.56513
0.03003 29.05703 0.54820
0.03079 29.27489 0.54660
0.03155 28.39411 0.53087
0.03231 28.05571 0.49718
0.03307 28.09601 0.50806
0.03383 28.16432 0.49190
0.03459 27.77918 0.48246
0.03535 27.79559 0.48349
0.03611 27.25656 0.46157
0.03687 27.01816 0.44401
0.03763 26.96200 0.44375
0.03839 25.83542 0.42405
0.03915 26.04611 0.43380
0.03991 25.59112 0.42292
0.04067 25.61798 0.41040
0.04143 25.22735 0.41477
0.04219 24.71059 0.39439
0.04295 24.48052 0.39491
0.04371 24.25851 0.37608
0.04447 23.83088 0.38314
0.04523 23.57769 0.37608
0.04599 23.17498 0.36729
0.04675 23.42101 0.35649
0.04751 22.67726 0.35386
0.04827 22.42783 0.35616
0.04903 22.37234 0.34296
0.04979 21.86862 0.34419
0.05055 20.95146 0.34035
0.05131 20.95301 0.32832
0.05207 21.01020 0.32864
0.05283 20.52624 0.31827
0.05359 19.90011 0.31877
0.05435 19.46404 0.32488
0.05511 19.50308 0.31523
0.05587 19.24048 0.30219
0.05663 18.41619 0.30769
0.05739 17.92821 0.29339
0.05815 17.87432 0.30118
0.05891 17.42734 0.30322
0.05967 17.44597 0.28589
0.06043 16.91953 0.28997
0.06119 17.11962 0.29541
0.06195 16.23475 0.27924
0.06271 15.94944 0.27691
0.06347 15.83842 0.28027
0.06423 15.44738 0.27624
0.06499 14.80509 0.26886
0.06575 14.58829 0.26263
0.06651 14.44029 0.26219
0.06727 14.19959 0.25879
0.06803 13.73190 0.25675
0.06879 13.61688 0.25434
0.06955 13.47913 0.25918
0.07031 13.25274 0.24712
0.07107 12.61026 0.24755
0.07183 12.41410 0.25228
0.07259 11.77511 0.23800
0.07335 11.69042 0.23525
0.07412 11.66994 0.23097
0.07488 11.38118 0.22941
0.07564 10.72062 0.23078
0.07640 10.50772 0.22858
0.07716 10.33562 0.22102
0.07792 10.25594 0.21699
0.07868 9.58574 0.21750
0.07944 9.54139 0.21622
0.08020 9.10877 0.21580
0.08096 9.22285 0.21493
0.08172 8.47601 0.21272
0.08248 8.50972 0.20579
0.08324 8.20153 0.20429
0.08400 7.82527 0.20734
0.08476 7.65427 0.20627
0.08552 7.39736 0.20581
0.08628 7.41856 0.20514
0.08704 7.18606 0.20821
0.08780 6.80890 0.20627
0.08856 6.76385 0.20686
0.08932 6.49963 0.20631
0.09008 6.23151 0.21212
0.09084 5.85169 0.21268
0.09160 5.66796 0.21845
0.09236 5.48872 0.21281
0.09312 5.63793 0.21367
0.09388 5.07331 0.21667
0.09464 4.74944 0.21266
0.09540 4.31518 0.20504
0.09616 4.85667 0.20231
0.09692 4.30328 0.19877
0.09768 4.21035 0.19859
0.09844 4.07322 0.19735
0.09920 4.14795 0.19192
0.09996 3.93922 0.19274
0.10072 3.86312 0.19183
0.10148 3.52999 0.18912
0.10224 3.36602 0.18575
0.10300 3.29988 0.18142
0.10376 2.97144 0.17934
0.10452 3.10358 0.18219
0.10528 3.06629 0.17416
0.10604 2.73738 0.17272
0.10680 2.74133 0.17191
0.10756 2.56121 0.16844
0.10832 2.43389 0.16963
0.10908 2.35939 0.16921
0.10984 2.20504 0.16550
0.11060 2.08131 0.17026
0.11136 1.78502 0.16486
0.11212 1.80555 0.16180
0.11288 1.72242 0.16486
0.11364 1.57817 0.15940
0.11440 1.50998 0.16221
0.11516 1.47328 0.15816
0.11592 1.44003 0.15839
0.11668 1.28511 0.15723
0.11744 1.39164 0.15214
0.11820 0.97618 0.15462
0.11896 1.05233 0.15123
0.11972 1.26825 0.15274
0.12048 0.92867 0.15135
0.12124 1.00653 0.14945
0.12200 0.90451 0.14751
0.12276 0.84193 0.14633
0.12352 0.89581 0.14886
0.12428 0.70442 0.14486
0.12504 0.61437 0.14364
0.12580 0.52788 0.14314
0.12656 0.60110 0.14366
0.12732 0.69379 0.13869
0.12808 0.48877 0.14338
0.12884 0.46857 0.13990
0.12960 0.43601 0.13978
0.13036 0.44582 0.14049
0.13112 0.34612 0.13551
0.13188 0.32123 0.13570
0.13264 0.41462 0.13462
0.13340 0.26137 0.13770
0.13416 0.39294 0.13495
0.13492 0.31340 0.13291
0.13568 -0.00994 0.13260
0.13644 0.17678 0.13167
0.13720 0.10618 0.13234
0.13796 0.24869 0.13080
0.13873 0.18066 0.12908
0.13949 0.18026 0.12910
0.14025 0.08660 0.13100
0.14101 0.18933 0.12989
0.14177 0.12479 0.12645
0.14253 0.13916 0.12781
0.14329 0.10001 0.12651
0.14405 0.00252 0.12395
0.14481 0.17270 0.12613
0.14557 0.23415 0.12682
0.14633 0.16083 0.12500
0.14709 0.18602 0.12591
0.14785 0.09502 0.12427
0.14861 0.10056 0.12362
0.14937 0.30740 0.12419
0.15013 0.23971 0.12544
0.15089 0.06560 0.12374
0.15165 0.19828 0.12443
0.15241 -0.01248 0.12158
0.15317 0.19110 0.12178
0.15393 0.17007 0.12079
0.15469 0.26372 0.11992
0.15545 0.22722 0.12128
0.15621 0.10394 0.12089
0.15697 0.18864 0.12004
0.15773 0.18330 0.12118
0.15849 0.22857 0.11851
0.15925 0.32099 0.12109
0.16001 0.34484 0.12002
0.16077 0.18372 0.11855
0.16153 -0.10807 0.11774
0.16229 0.15181 0.11950
0.16305 0.41062 0.11535
0.16381 0.19124 0.11909
0.16457 0.24447 0.11729
0.16533 0.04202 0.11917
0.16609 0.35766 0.11713
0.16685 0.32773 0.11580
0.16761 0.31179 0.11489
0.16837 0.13070 0.11418
0.16913 0.28023 0.11535
0.16989 0.44824 0.11386
0.17065 0.30795 0.11470
0.17141 0.26111 0.11715
0.17217 0.30310 0.11236
0.17293 0.27711 0.11525
0.17369 0.42035 0.11659
0.17445 0.38860 0.11586
0.17521 0.32195 0.11612
0.17597 0.42227 0.11499
0.17673 0.21323 0.11610
0.17749 0.30324 0.11701
0.17825 0.39845 0.12045
0.17901 0.35183 0.12043
0.17977 0.30878 0.12146
0.18053 0.43902 0.11952
0.18129 0.37396 0.12198
0.18205 0.39485 0.12356
0.18281 0.47261 0.12387
0.18357 0.38363 0.12473
0.18433 0.51661 0.12336
0.18509 0.37981 0.12287
0.18585 0.49894 0.12326
0.18661 0.56871 0.12336
0.18737 0.58788 0.12522
0.18813 0.36840 0.12567
0.18889 0.39857 0.12718
0.18965 0.51459 0.12437
0.19041 0.56318 0.12742
0.19117 0.48149 0.12696
0.19193 0.31543 0.12700
0.19269 0.36300 0.12868
0.19345 0.59077 0.12653
0.19421 0.48694 0.12999
0.19497 0.61631 0.12704
0.19573 0.45156 0.12746
0.19649 0.32844 0.12833
0.19725 0.49194 0.12880
0.19801 0.56031 0.12870
0.19877 0.70028 0.12931
0.19953 0.48517 0.13003
0.20029 0.37222 0.12894
0.20105 0.41716 0.12825
0.20181 0.54982 0.12892
0.20257 0.34318 0.13115
0.20333 0.36807 0.12904
0.20409 0.63945 0.12767
0.20485 0.36304 0.12975
0.20561 0.42313 0.12779
0.20637 0.43734 0.13017
0.20713 0.49180 0.12894
0.20789 0.60422 0.13040
0.20865 0.54406 0.13009
0.20941 0.41097 0.13060
0.21017 0.24029 0.12852
0.21093 0.58725 0.13125
0.21169 0.16789 0.12971
0.21245 0.36992 0.12656
0.21321 0.49704 0.12755
0.21397 0.27831 0.12720
0.21473 0.46689 0.12916
0.21549 0.35328 0.12985
0.21625 0.46891 0.13050
0.21701 0.21726 0.12979
0.21777 0.32523 0.12941
0.21853 0.24278 0.12866
0.21929 0.28883 0.12951
0.22005 0.38503 0.12866
0.22081 0.33833 0.12690
0.22157 0.43063 0.12894
0.22233 0.39447 0.12779
0.22309 0.30925 0.12471
0.22385 0.14088 0.12666
0.22461 0.10590 0.12370
0.22537 0.20139 0.12558
0.22613 0.29609 0.12643
0.22689 0.23439 0.12453
0.22765 0.29700 0.12364
0.22841 0.44675 0.12203
0.22917 0.44738 0.12146
0.22993 0.08375 0.12018
0.23069 0.26264 0.11954
0.23145 0.26867 0.12057
0.23221 0.33215 0.12025
0.23297 0.27001 0.11865
0.23373 0.14521 0.11921
0.23449 0.21160 0.11897
0.23525 0.20762 0.11711
0.23601 0.11069 0.11679
0.23677 0.15692 0.11782
0.23753 0.19383 0.11574
0.23829 0.14895 0.11565
0.23905 0.22918 0.11493
0.23981 0.21988 0.11489
0.24057 0.10216 0.11375
0.24133 0.14566 0.11598
0.24209 0.10430 0.11365
0.24285 0.10121 0.11426
0.24361 0.11429 0.11260
0.24437 0.14986 0.11511
0.24513 0.14351 0.11456
0.24589 0.16790 0.11276
0.24665 0.13741 0.11100
0.24741 0.19254 0.11163
0.24817 0.13915 0.11248
0.24893 0.01047 0.11139
0.24969 0.19068 0.10991
0.25045 -0.00498 0.10999
0.25121 0.16243 0.11090
0.25197 0.17545 0.11009
0.25273 -0.07703 0.10987
0.25349 0.13047 0.11080
0.25425 0.05992 0.10965
0.25501 0.04246 0.10896
0.25577 0.03629 0.10841
0.25653 0.17367 0.10793
0.25729 0.10273 0.10811
0.25805 0.24742 0.10791
0.25881 0.11424 0.10730
0.25957 0.03767 0.10831
0.26033 0.17943 0.10793
0.26109 0.17122 0.10692
0.26185 0.20346 0.10617
0.26261 0.20520 0.10674
0.26337 0.10819 0.10534
0.26413 0.24383 0.10530
0.26489 0.17022 0.10300
0.26565 -0.07464 0.10415
0.26641 0.13915 0.10352
0.26717 0.12546 0.10350
0.26793 0.07242 0.10324
0.26869 0.12186 0.10249
0.26945 0.04526 0.10289
0.27021 0.09252 0.10275
0.27097 0.10075 0.10217
0.27172 0.12787 0.10447
0.27248 -0.00594 0.10164
0.27324 0.01749 0.10211
0.27400 0.17756 0.10029
0.27476 -0.00502 0.10202
0.27552 0.07242 0.10231
0.27628 0.11145 0.10132
0.27704 0.22403 0.10085
0.27780 0.18605 0.10025
0.27856 0.24265 0.10101
0.27932 0.23574 0.09938
0.28008 0.12318 0.09946
0.28084 0.18409 0.09843
0.28160 0.04977 0.09974
0.28236 0.05256 0.09964
0.28312 0.15752 0.09877
0.28388 0.13636 0.09905
0.28464 0.13679 0.09869
0.28540 0.11478 0.10022
0.28616 0.01952 0.09806
0.28692 0.20615 0.10047
0.28768 0.18516 0.09832
0.28844 0.14989 0.09810
0.28920 0.09118 0.09871
0.28996 0.21594 0.10049
0.29072 0.10411 0.09933
0.29148 0.29605 0.09992
0.29224 0.21916 0.09978
0.29300 0.06298 0.09988
0.29376 0.15200 0.09980
0.29452 0.07373 0.10014
0.29528 0.02138 0.09946
0.29604 0.14587 0.10207
0.29680 0.08575 0.09940
0.29756 -0.01383 0.09822
0.29832 0.05305 0.09915
0.29908 0.06805 0.09877
0.29984 0.10751 0.09948
0.30060 0.10783 0.09873
0.30136 0.16431 0.09770
0.30212 0.04947 0.09812
0.30288 0.12953 0.09794
0.30364 0.15463 0.09806
0.30440 0.06726 0.09774
0.30516 0.08549 0.09719
0.30592 -0.05013 0.09911
0.30668 0.09915 0.09998
0.30744 0.12108 0.10020
0.30820 0.07689 0.09857
0.30896 0.14795 0.10037
0.30972 0.05293 0.10018
0.31048 0.18393 0.10138
0.31124 0.20197 0.09933
0.31200 0.11847 0.10053
0.31276 0.18919 0.10101
0.31352 0.09388 0.10168
0.31428 0.03554 0.10057
0.31504 0.13983 0.10215
0.31580 0.09439 0.10174
0.31656 0.09370 0.10235
0.31732 0.14118 0.10391
0.31808 0.09833 0.10378
0.31883 0.26108 0.10478
0.31959 0.17682 0.10366
0.32035 0.11675 0.10498
0.32111 0.17548 0.10439
0.32187 0.19627 0.10508
0.32263 0.16761 0.10328
0.32339 0.15774 0.10769
0.32415 -0.03253 0.10573
0.32491 0.12903 0.10639
0.32567 0.01621 0.10556
0.32643 0.18822 0.10706
0.32719 0.17360 0.10589
0.32795 0.14250 0.10615
0.32871 0.00757 0.10617
0.32947 0.14106 0.10577
0.33023 0.17718 0.10660
0.33099 0.14541 0.10710
0.33175 0.18027 0.10793
0.33251 0.05004 0.10633
0.33327 0.26074 0.10827
0.33403 0.10183 0.10692
0.33479 0.09952 0.10789
0.33555 0.16727 0.10611
0.33631 0.02488 0.10825
0.33707 0.13617 0.10860
0.33783 0.27459 0.10908
0.33859 0.14794 0.10900
0.33935 0.15813 0.10844
0.34011 0.21223 0.10955
0.34087 -0.11169 0.10914
0.34163 0.04573 0.10947
0.34239 0.12608 0.11032
0.34315 -0.06400 0.10922
0.34391 0.07882 0.10939
0.34467 0.21364 0.10807
0.34543 0.31057 0.10858
0.34619 0.13447 0.10991
0.34695 0.07676 0.10933
0.34771 0.08664 0.10977
0.34847 0.08460 0.10961
0.34922 0.03075 0.10973
0.34998 0.11166 0.10823
0.35074 0.25880 0.10967
0.35150 0.07663 0.10755
0.35226 -0.00547 0.10617
0.35302 0.03204 0.10710
0.35378 0.10212 0.10419
0.35454 0.08634 0.10405
0.35530 0.06307 0.10704
0.35606 0.20899 0.10617
0.35682 0.04163 0.10469
0.35758 0.04147 0.10637
0.35834 0.20637 0.10773
0.35910 0.05726 0.10637
0.35986 0.05826 0.10682
0.36062 0.10129 0.10564
0.36138 0.04270 0.10676
0.36214 0.04926 0.10603
0.36290 -0.07768 0.10722
0.36366 0.11104 0.10575
0.36442 0.04562 0.10668
0.36518 0.14790 0.10728
0.36594 0.07544 0.10757
0.36670 0.01785 0.10928
0.36746 0.10777 0.10771
0.36822 0.06879 0.11030
0.36898 0.00669 0.10900
0.36974 0.05876 0.10983
0.37050 0.01146 0.11030
0.37126 0.00794 0.11232
0.37202 0.07253 0.11191
0.37277 0.15524 0.11179
0.37353 0.11158 0.11315
0.37429 -0.00035 0.11386
0.37505 0.15502 0.11503
0.37581 0.01025 0.11476
0.37657 0.00928 0.11661
0.37733 0.17165 0.11729
0.37809 0.17640 0.11547
0.37885 0.17957 0.12138
0.37961 0.14281 0.11859
0.38037 -0.03554 0.12097
0.38113 0.03450 0.11774
0.38189 0.06473 0.12103
0.38265 0.14880 0.12085
0.38341 0.06794 0.12132
0.38417 0.17256 0.12360
0.38493 0.15452 0.12433
0.38569 0.00946 0.12538
0.38645 -0.03329 0.12445
0.38721 0.03019 0.12546
0.38797 0.12564 0.12625
0.38873 0.06242 0.12700
0.38949 0.17852 0.14194
0.39025 0.18046 0.12969
0.39101 0.05638 0.12908
0.39177 0.00539 0.13032
0.39252 0.10882 0.13143
0.39328 0.03362 0.13351
0.39404 0.06992 0.13669
0.39480 0.17674 0.13596
0.39556 0.04143 0.13470
0.39632 0.08894 0.13980
0.39708 -0.02996 0.14154
0.39784 0.17725 0.14118
0.39860 0.18115 0.14190
0.39936 0.02323 0.13697
0.40012 -0.03176 0.14379
0.40088 0.03799 0.14273
0.40164 0.10144 0.14577
0.40240 0.13856 0.14300
0.40316 0.04610 0.14967
0.40392 0.13935 0.14512
0.40468 -0.08004 0.44893
0.40544 0.09442 0.14852
0.40620 0.11507 0.14874
0.40696 0.18631 0.14993
0.40772 0.09927 0.15339
0.40848 0.14094 0.14884
0.40924 -0.13097 0.15367
0.40999 0.12985 0.15072
0.41075 0.20561 0.15096
0.41151 0.16921 0.14868
0.41227 0.00426 0.15284
0.41303 0.27831 0.15513
0.41379 0.05426 0.15307
0.41455 0.10738 0.15541
0.41531 0.40118 0.15228
0.41607 0.06902 0.15727
0.41683 0.05464 0.15818
0.41759 0.11386 0.16292
0.41835 0.00235 0.15657
0.41911 0.28148 0.15808
0.41987 0.06135 0.15873
0.42063 0.13503 0.16019
0.42139 0.07300 0.16227
0.42215 0.05114 0.16281
0.42291 0.09125 0.16526
0.42367 0.08125 0.16391
0.42443 0.04908 0.17151
0.42519 -0.15428 0.16694
0.42594 -0.00234 0.17058
0.42670 0.15860 0.17511
0.42746 0.00946 0.17262
0.42822 0.00154 0.17523
0.42898 0.16805 0.17750
0.42974 0.04936 0.18004
0.43050 0.23183 0.18104
0.43126 0.15349 0.18377
0.43202 0.18383 0.18787
0.43278 0.41522 0.18708
0.43354 0.16374 0.19036
0.43430 0.01628 0.19295
0.43506 0.10245 0.19485
