# Supplementary material for: De novo design of proteins housing excitonically coupled chlorophyll special pairs
Source: Nat Chem Biol. 2024 Jun 3;20(7):906–15. doi: 10.1038/s41589-024-01626-0 (PMC11213709; doi:10.1038/s41589-024-01626-0)
Supplement: Supplementary file 5 — Raw SAXS data for SP1, SP2 and SP3 apo proteins. [file 41589_2024_1626_MOESM5_ESM.zip › SAXS_data_Fig2/SP2_193uM/Buffer1/SP2_193uM_snap_00041.sub.1.dat]

0.01026 33.05512 7.58151
0.01102 38.77173 4.64014
0.01178 33.91069 3.10837
0.01254 32.93400 2.47931
0.01330 32.69103 2.07006
0.01406 33.27623 1.76443
0.01482 32.23970 1.61181
0.01558 30.63943 1.43587
0.01634 32.55047 1.28793
0.01710 33.14199 1.11265
0.01786 31.59529 1.05077
0.01862 31.82515 0.96171
0.01938 32.58161 0.95870
0.02014 31.91958 0.92649
0.02090 31.41931 0.85119
0.02166 31.97809 0.79588
0.02242 31.76553 0.75932
0.02318 30.78498 0.70573
0.02395 31.01640 0.69494
0.02471 30.77898 0.67337
0.02547 29.97076 0.64757
0.02623 31.37006 0.64965
0.02699 29.73899 0.61558
0.02775 30.11555 0.59699
0.02851 29.90673 0.61036
0.02927 29.81520 0.55390
0.03003 28.82128 0.54302
0.03079 29.33581 0.53768
0.03155 28.24485 0.52789
0.03231 28.78158 0.50248
0.03307 28.31374 0.49958
0.03383 27.99273 0.48846
0.03459 27.50628 0.47130
0.03535 27.17849 0.47617
0.03611 27.44822 0.45750
0.03687 26.73679 0.44339
0.03763 26.22803 0.43874
0.03839 26.14049 0.42933
0.03915 25.70107 0.42054
0.03991 25.54502 0.42185
0.04067 25.22559 0.42701
0.04143 25.68114 0.41793
0.04219 24.81814 0.40088
0.04295 24.78516 0.38738
0.04371 24.78528 0.38044
0.04447 23.74787 0.37826
0.04523 23.74266 0.36803
0.04599 23.52190 0.36517
0.04675 23.08227 0.35828
0.04751 22.73324 0.34101
0.04827 22.01075 0.35310
0.04903 22.04503 0.34878
0.04979 21.62851 0.33866
0.05055 21.32927 0.34190
0.05131 20.78272 0.34333
0.05207 20.31610 0.33347
0.05283 20.16723 0.33347
0.05359 19.96265 0.32493
0.05435 19.68822 0.32277
0.05511 19.24045 0.30910
0.05587 19.10958 0.31579
0.05663 18.70163 0.31041
0.05739 18.28953 0.29939
0.05815 18.37703 0.29879
0.05891 17.63767 0.29127
0.05967 16.75258 0.28787
0.06043 16.78940 0.28569
0.06119 16.89324 0.27972
0.06195 16.39943 0.27695
0.06271 16.10091 0.27984
0.06347 15.79593 0.27214
0.06423 15.28875 0.27032
0.06499 15.03924 0.26553
0.06575 14.68603 0.26565
0.06651 14.14353 0.26810
0.06727 14.36856 0.26132
0.06803 13.37060 0.25606
0.06879 13.95126 0.25701
0.06955 13.11622 0.25346
0.07031 13.08676 0.24792
0.07107 12.63042 0.24163
0.07183 12.21834 0.24345
0.07259 12.10956 0.23896
0.07335 11.91710 0.23878
0.07412 11.53132 0.23762
0.07488 10.97344 0.23075
0.07564 10.98859 0.23297
0.07640 10.33903 0.22970
0.07716 10.10399 0.21967
0.07792 9.98964 0.22909
0.07868 9.50076 0.22216
0.07944 9.53874 0.21942
0.08020 9.13229 0.21704
0.08096 9.27104 0.21603
0.08172 9.08420 0.21126
0.08248 8.69333 0.20937
0.08324 8.52883 0.20628
0.08400 8.17891 0.20572
0.08476 7.66877 0.21138
0.08552 7.75751 0.20645
0.08628 7.51785 0.20837
0.08704 7.36296 0.21120
0.08780 6.91448 0.20626
0.08856 6.76222 0.20936
0.08932 6.65587 0.21352
0.09008 6.03680 0.21132
0.09084 6.01001 0.21405
0.09160 5.90705 0.21055
0.09236 5.36604 0.21322
0.09312 5.18719 0.21749
0.09388 5.50395 0.21346
0.09464 5.22786 0.21071
0.09540 4.94600 0.20293
0.09616 4.50314 0.20691
0.09692 4.34817 0.20562
0.09768 4.25031 0.19941
0.09844 4.18789 0.19235
0.09920 4.14450 0.19118
0.09996 3.66053 0.19142
0.10072 3.53820 0.19324
0.10148 3.69697 0.19084
0.10224 3.46593 0.18238
0.10300 3.30892 0.18152
0.10376 3.07422 0.17951
0.10452 2.90985 0.17955
0.10528 2.81571 0.17488
0.10604 2.74935 0.17254
0.10680 2.59891 0.17159
0.10756 2.52242 0.17021
0.10832 2.29725 0.16681
0.10908 2.13143 0.16914
0.10984 1.92987 0.16851
0.11060 2.27644 0.17110
0.11136 1.97348 0.16489
0.11212 1.81931 0.16198
0.11288 1.54636 0.16043
0.11364 1.79224 0.16067
0.11440 1.77713 0.15955
0.11516 1.45275 0.15729
0.11592 1.53145 0.15674
0.11668 1.44865 0.15644
0.11744 1.17230 0.15636
0.11820 1.14533 0.15296
0.11896 1.34723 0.15157
0.11972 0.97064 0.14868
0.12048 0.95798 0.15270
0.12124 0.92574 0.15072
0.12200 0.93468 0.14874
0.12276 0.99000 0.15066
0.12352 0.63470 0.14568
0.12428 0.67830 0.14797
0.12504 0.72536 0.14475
0.12580 0.60523 0.14348
0.12656 0.70445 0.14212
0.12732 0.52403 0.14297
0.12808 0.60929 0.13782
0.12884 0.69640 0.13824
0.12960 0.56109 0.14008
0.13036 0.39053 0.13685
0.13112 0.54651 0.13636
0.13188 0.62378 0.13598
0.13264 0.44341 0.13442
0.13340 0.32624 0.13600
0.13416 0.37110 0.13167
0.13492 0.40018 0.13812
0.13568 0.49636 0.13246
0.13644 0.18942 0.13078
0.13720 0.32195 0.13080
0.13796 0.33359 0.13005
0.13873 0.08797 0.12985
0.13949 0.19718 0.12910
0.14025 0.01606 0.12906
0.14101 0.16335 0.12763
0.14177 -0.07045 0.12894
0.14253 0.11519 0.12722
0.14329 0.04130 0.12615
0.14405 0.05021 0.12730
0.14481 -0.03091 0.12767
0.14557 0.16844 0.12524
0.14633 0.15366 0.12674
0.14709 0.31006 0.12485
0.14785 0.17299 0.12744
0.14861 0.09327 0.12506
0.14937 0.13995 0.12779
0.15013 0.11251 0.12463
0.15089 0.19592 0.12216
0.15165 0.22974 0.12459
0.15241 0.09083 0.12075
0.15317 0.01732 0.12089
0.15393 0.06495 0.12225
0.15469 0.18874 0.12188
0.15545 0.18544 0.12170
0.15621 0.33847 0.12093
0.15697 0.35617 0.11978
0.15773 0.36058 0.12132
0.15849 0.15649 0.12026
0.15925 0.23196 0.11974
0.16001 0.28108 0.11861
0.16077 0.27506 0.11895
0.16153 0.32497 0.11818
0.16229 0.15449 0.11782
0.16305 0.15823 0.11757
0.16381 0.24468 0.11671
0.16457 0.32716 0.11677
0.16533 0.33568 0.11705
0.16609 0.35990 0.11691
0.16685 0.35055 0.11705
0.16761 0.30013 0.11430
0.16837 0.13009 0.11551
0.16913 0.34682 0.11672
0.16989 0.43052 0.11618
0.17065 0.46309 0.11456
0.17141 0.42357 0.11393
0.17217 0.47645 0.11440
0.17293 0.33752 0.11719
0.17369 0.35201 0.11614
0.17445 0.27916 0.11784
0.17521 0.37295 0.11707
0.17597 0.38965 0.11745
0.17673 0.50110 0.11642
0.17749 0.41388 0.11850
0.17825 0.43849 0.11855
0.17901 0.36459 0.12030
0.17977 0.34685 0.12125
0.18053 0.38617 0.12237
0.18129 0.28889 0.12310
0.18205 0.54895 0.12265
0.18281 0.56778 0.12188
0.18357 0.56432 0.12152
0.18433 0.34812 0.12350
0.18509 0.37335 0.12352
0.18585 0.46871 0.12358
0.18661 0.46030 0.12423
0.18737 0.55447 0.12330
0.18813 0.50896 0.12473
0.18889 0.59765 0.12669
0.18965 0.43722 0.12574
0.19041 0.52392 0.12680
0.19117 0.50846 0.12708
0.19193 0.49445 0.12762
0.19269 0.47715 0.12809
0.19345 0.39848 0.12878
0.19421 0.47084 0.12714
0.19497 0.40466 0.12807
0.19573 0.53718 0.12766
0.19649 0.37476 0.12926
0.19725 0.50530 0.12856
0.19801 0.43918 0.12698
0.19877 0.59135 0.12819
0.19953 0.36429 0.12928
0.20029 0.34772 0.12847
0.20105 0.50205 0.12914
0.20181 0.68740 0.12870
0.20257 0.59433 0.12920
0.20333 0.51886 0.12825
0.20409 0.60031 0.12702
0.20485 0.42544 0.12991
0.20561 0.30321 0.12906
0.20637 0.44313 0.13169
0.20713 0.42681 0.12969
0.20789 0.44465 0.12936
0.20865 0.25061 0.12936
0.20941 0.36842 0.12936
0.21017 0.43989 0.12773
0.21093 0.34237 0.12866
0.21169 0.36537 0.12959
0.21245 0.49790 0.12847
0.21321 0.34050 0.12744
0.21397 0.45335 0.12916
0.21473 0.27500 0.13086
0.21549 0.45027 0.12906
0.21625 0.45182 0.13040
0.21701 0.25778 0.12987
0.21777 0.29235 0.13033
0.21853 0.33930 0.12815
0.21929 0.20233 0.12761
0.22005 0.35960 0.12720
0.22081 0.22729 0.12914
0.22157 0.25254 0.12706
0.22233 0.40788 0.12645
0.22309 0.27052 0.12686
0.22385 0.22678 0.12591
0.22461 0.25097 0.12637
0.22537 0.19103 0.12380
0.22613 0.20141 0.12413
0.22689 0.32992 0.12384
0.22765 0.28039 0.12429
0.22841 0.42542 0.12154
0.22917 0.14560 0.12251
0.22993 0.36348 0.11946
0.23069 0.25068 0.11919
0.23145 0.26036 0.11861
0.23221 0.24813 0.12231
0.23297 0.10705 0.12028
0.23373 0.25951 0.12039
0.23449 0.21237 0.11881
0.23525 0.20246 0.11980
0.23601 0.25066 0.11836
0.23677 0.13172 0.11747
0.23753 0.23925 0.11826
0.23829 0.06711 0.11731
0.23905 0.20153 0.11448
0.23981 0.19907 0.11527
0.24057 0.09368 0.11670
0.24133 0.26400 0.11592
0.24209 0.09988 0.11531
0.24285 0.23036 0.11171
0.24361 0.09959 0.11491
0.24437 0.10609 0.11309
0.24513 0.08986 0.11302
0.24589 0.14995 0.11307
0.24665 0.19250 0.11351
0.24741 0.11039 0.11290
0.24817 0.14241 0.11288
0.24893 0.07867 0.11086
0.24969 0.13637 0.11066
0.25045 0.12955 0.11165
0.25121 0.05008 0.10959
0.25197 0.03105 0.10983
0.25273 0.12622 0.11060
0.25349 0.04291 0.10914
0.25425 0.05320 0.10807
0.25501 0.03613 0.10904
0.25577 0.17566 0.10767
0.25653 0.05970 0.10880
0.25729 0.12021 0.10813
0.25805 0.04453 0.10607
0.25881 -0.07588 0.10756
0.25957 0.04096 0.10740
0.26033 0.17826 0.10617
0.26109 0.06179 0.10694
0.26185 0.04540 0.10700
0.26261 0.10303 0.10396
0.26337 0.09467 0.10449
0.26413 0.07668 0.10520
0.26489 0.07269 0.10380
0.26565 0.05248 0.10364
0.26641 0.10571 0.10299
0.26717 0.14070 0.10524
0.26793 0.20935 0.10449
0.26869 0.13962 0.10356
0.26945 0.21341 0.10225
0.27021 0.12890 0.10433
0.27097 0.10633 0.10362
0.27172 0.09316 0.10121
0.27248 0.13914 0.10182
0.27324 0.20451 0.10259
0.27400 0.14315 0.10225
0.27476 0.16401 0.10216
0.27552 0.05238 0.10004
0.27628 0.08345 0.10178
0.27704 0.05508 0.10049
0.27780 0.19743 0.09982
0.27856 0.12611 0.10075
0.27932 0.06690 0.09927
0.28008 0.05960 0.09899
0.28084 0.13148 0.09933
0.28160 0.08871 0.09929
0.28236 0.13835 0.09923
0.28312 0.27286 0.09784
0.28388 0.14228 0.09889
0.28464 0.05762 0.09842
0.28540 0.11702 0.09834
0.28616 0.06478 0.09871
0.28692 0.20604 0.09877
0.28768 0.02962 0.09749
0.28844 -0.03826 0.09851
0.28920 0.02954 0.09881
0.28996 0.14818 0.09915
0.29072 -0.01926 0.09968
0.29148 0.17886 0.09952
0.29224 0.15266 0.09905
0.29300 0.08611 0.09871
0.29376 0.02056 0.09933
0.29452 0.21757 0.09927
0.29528 0.06947 0.10018
0.29604 0.05828 0.10071
0.29680 0.03555 0.09964
0.29756 0.11795 0.09941
0.29832 0.14290 0.09968
0.29908 0.18083 0.10036
0.29984 0.19622 0.09915
0.30060 0.14954 0.09855
0.30136 0.05330 0.09808
0.30212 0.10049 0.09834
0.30288 0.27546 0.09725
0.30364 0.19722 0.09875
0.30440 0.07950 0.09735
0.30516 0.12134 0.09850
0.30592 0.07632 0.09861
0.30668 0.11758 0.09923
0.30744 0.09611 0.09782
0.30820 0.17710 0.10063
0.30896 0.17618 0.10061
0.30972 0.09319 0.10041
0.31048 0.16951 0.10083
0.31124 0.25365 0.10051
0.31200 0.05836 0.10109
0.31276 0.05075 0.10008
0.31352 0.05065 0.10045
0.31428 0.12561 0.10041
0.31504 0.19407 0.10194
0.31580 0.12529 0.10263
0.31656 -0.09368 0.10277
0.31732 0.17743 0.10281
0.31808 0.00100 0.10144
0.31883 0.07377 0.10463
0.31959 -0.01650 0.10380
0.32035 0.07692 0.10597
0.32111 0.07529 0.10390
0.32187 0.27149 0.10362
0.32263 0.17421 0.10633
0.32339 0.08714 0.10421
0.32415 0.13092 0.10544
0.32491 0.13985 0.10483
0.32567 0.17200 0.10627
0.32643 0.10072 0.10613
0.32719 0.23372 0.10568
0.32795 -0.01642 0.10477
0.32871 0.03899 0.10605
0.32947 0.06510 0.10767
0.33023 0.10580 0.10522
0.33099 0.11484 0.10617
0.33175 0.15566 0.10657
0.33251 0.09347 0.10718
0.33327 0.04510 0.10601
0.33403 0.07544 0.10708
0.33479 0.17753 0.10696
0.33555 0.22124 0.10872
0.33631 0.11393 0.10767
0.33707 0.16692 0.10847
0.33783 0.09298 0.10989
0.33859 0.15006 0.10787
0.33935 0.06432 0.10809
0.34011 0.24520 0.10914
0.34087 0.06493 0.10989
0.34163 0.16022 0.10827
0.34239 0.05457 0.10963
0.34315 0.06787 0.11048
0.34391 0.04197 0.10831
0.34467 0.02383 0.10924
0.34543 0.05661 0.11029
0.34619 0.02004 0.10951
0.34695 0.20274 0.10888
0.34771 0.14036 0.11021
0.34847 0.13491 0.10916
0.34922 0.11384 0.11007
0.34998 0.19307 0.10953
0.35074 0.16627 0.11185
0.35150 0.07336 0.10736
0.35226 0.15011 0.10584
0.35302 0.17141 0.10536
0.35378 0.04266 0.10526
0.35454 0.13271 0.10340
0.35530 0.25433 0.10756
0.35606 0.04248 0.10661
0.35682 -0.02139 0.10716
0.35758 0.12265 0.10653
0.35834 0.11804 0.10736
0.35910 0.11238 0.10520
0.35986 0.19291 0.10793
0.36062 0.09673 0.10680
0.36138 0.09987 0.10698
0.36214 0.11206 0.10625
0.36290 0.23587 0.10730
0.36366 0.13892 0.10756
0.36442 0.00407 0.10783
0.36518 -0.02623 0.10672
0.36594 0.14697 0.10853
0.36670 -0.02327 0.10837
0.36746 0.13246 0.10930
0.36822 0.10414 0.10973
0.36898 0.13943 0.11106
0.36974 -0.01811 0.11027
0.37050 0.07896 0.11096
0.37126 0.05433 0.11078
0.37202 0.07539 0.11082
0.37277 0.06203 0.11171
0.37353 0.15455 0.11484
0.37429 0.07337 0.11460
0.37505 -0.01956 0.11652
0.37581 0.20545 0.11764
0.37657 0.03424 0.11622
0.37733 0.15108 0.11541
0.37809 -0.14182 0.11798
0.37885 0.13156 0.11933
0.37961 0.20352 0.11838
0.38037 0.08248 0.12221
0.38113 0.17697 0.12144
0.38189 0.10363 0.12196
0.38265 0.04633 0.12261
0.38341 0.05359 0.12542
0.38417 0.21419 0.12362
0.38493 0.11231 0.12585
0.38569 0.11811 0.12619
0.38645 0.05664 0.12463
0.38721 0.04329 0.12803
0.38797 0.05063 0.12724
0.38873 0.05684 0.12870
0.38949 0.03216 0.14993
0.39025 0.00954 0.12969
0.39101 0.13587 0.12979
0.39177 0.10731 0.13266
0.39252 -0.05460 0.13232
0.39328 0.16862 0.13575
0.39404 0.16490 0.13492
0.39480 0.01868 0.13408
0.39556 0.06012 0.13707
0.39632 0.01598 0.13667
0.39708 0.06095 0.14194
0.39784 0.09112 0.14018
0.39860 0.07913 0.14016
0.39936 0.15742 0.14223
0.40012 0.03928 0.13743
0.40088 0.13215 0.14198
0.40164 0.10876 0.14581
0.40240 -0.07424 0.14475
0.40316 0.14436 0.14364
0.40392 0.18115 0.15017
0.40468 0.05149 0.52298
0.40544 0.05957 0.15112
0.40620 0.15301 0.14908
0.40696 -0.06386 0.14991
0.40772 0.06126 0.14995
0.40848 0.35930 0.15270
0.40924 -0.03515 0.14825
0.40999 0.15642 0.15396
0.41075 0.25729 0.15549
0.41151 0.21609 0.15452
0.41227 0.23638 0.15141
0.41303 0.05253 0.15341
0.41379 0.07339 0.15234
0.41455 0.11736 0.15442
0.41531 0.16791 0.15335
0.41607 0.00719 0.16002
0.41683 0.06371 0.15398
0.41759 0.18751 0.15980
0.41835 0.01471 0.15539
0.41911 0.08915 0.16184
0.41987 0.18423 0.16004
0.42063 0.10659 0.15790
0.42139 0.08248 0.15747
0.42215 0.13957 0.16312
0.42291 -0.02896 0.16536
0.42367 -0.06374 0.16801
0.42443 -0.00552 0.16641
0.42519 0.04878 0.17169
0.42594 0.00426 0.17288
0.42670 0.01989 0.17768
0.42746 -0.10818 0.17642
0.42822 0.09467 0.17594
0.42898 0.17353 0.17632
0.42974 0.21220 0.18253
0.43050 0.14395 0.18083
0.43126 0.00152 0.18536
0.43202 0.08340 0.18597
0.43278 -0.09390 0.18530
0.43354 0.24905 0.18880
0.43430 0.13647 0.18979
0.43506 0.14898 0.19062
