# Supplementary material for: De novo design of proteins housing excitonically coupled chlorophyll special pairs
Source: Nat Chem Biol. 2024 Jun 3;20(7):906–15. doi: 10.1038/s41589-024-01626-0 (PMC11213709; doi:10.1038/s41589-024-01626-0)
Supplement: Supplementary file 5 — Raw SAXS data for SP1, SP2 and SP3 apo proteins. [file 41589_2024_1626_MOESM5_ESM.zip › SAXS_data_Fig2/SP2_193uM/Buffer1/SP2_193uM_snap_00018.sub.1.dat]

0.01026 33.10338 6.76574
0.01102 33.78425 5.45175
0.01178 28.76358 3.58519
0.01254 33.33526 2.64436
0.01330 35.08788 2.01909
0.01406 32.66827 1.81278
0.01482 34.72236 1.48376
0.01558 32.08795 1.37063
0.01634 32.42458 1.22603
0.01710 31.16551 1.16237
0.01786 31.62307 1.07636
0.01862 31.72296 1.00973
0.01938 32.33090 0.97407
0.02014 32.78818 0.92476
0.02090 31.92809 0.83926
0.02166 30.84428 0.80817
0.02242 32.03496 0.76355
0.02318 30.88869 0.73793
0.02395 29.96833 0.70762
0.02471 30.80531 0.66417
0.02547 29.81740 0.67036
0.02623 29.95311 0.61092
0.02699 29.39255 0.62923
0.02775 29.81891 0.59915
0.02851 29.40043 0.57747
0.02927 29.59687 0.56639
0.03003 29.18028 0.54200
0.03079 28.94251 0.54046
0.03155 28.17831 0.50028
0.03231 27.92099 0.50863
0.03307 28.22560 0.48934
0.03383 28.24731 0.47836
0.03459 27.35704 0.48657
0.03535 27.06656 0.47043
0.03611 27.11133 0.45993
0.03687 26.49577 0.44369
0.03763 26.18952 0.44121
0.03839 26.06644 0.44385
0.03915 26.02911 0.43030
0.03991 25.39931 0.42644
0.04067 25.52900 0.40675
0.04143 25.03854 0.40507
0.04219 24.79729 0.37890
0.04295 24.07967 0.37651
0.04371 23.86111 0.39283
0.04447 23.06270 0.38108
0.04523 23.79804 0.37067
0.04599 23.47495 0.35473
0.04675 22.62551 0.36770
0.04751 22.24665 0.35197
0.04827 22.51026 0.35720
0.04903 21.77474 0.34359
0.04979 21.89812 0.34729
0.05055 21.56855 0.33077
0.05131 20.59056 0.33726
0.05207 20.89534 0.33140
0.05283 20.05268 0.32923
0.05359 19.80319 0.32511
0.05435 19.80730 0.31695
0.05511 19.55992 0.31924
0.05587 19.05317 0.31156
0.05663 18.52842 0.30565
0.05739 18.28570 0.29475
0.05815 17.92657 0.30228
0.05891 17.72205 0.29607
0.05967 17.21816 0.28942
0.06043 17.20008 0.28646
0.06119 16.59224 0.29071
0.06195 16.40415 0.28587
0.06271 16.28815 0.27556
0.06347 15.74568 0.27502
0.06423 15.55268 0.27225
0.06499 15.56945 0.26600
0.06575 15.22504 0.26737
0.06651 14.54653 0.25706
0.06727 14.08561 0.26199
0.06803 13.85124 0.25908
0.06879 13.24304 0.25946
0.06955 13.27054 0.24970
0.07031 13.16982 0.24927
0.07107 12.73522 0.24703
0.07183 12.40626 0.24759
0.07259 11.66822 0.23710
0.07335 11.87197 0.23859
0.07412 11.52359 0.23255
0.07488 11.38621 0.23449
0.07564 11.08184 0.22650
0.07640 10.59410 0.22040
0.07716 10.42087 0.22800
0.07792 10.41255 0.22315
0.07868 9.82591 0.21995
0.07944 9.75098 0.21540
0.08020 9.25346 0.21316
0.08096 9.10689 0.21397
0.08172 8.90492 0.21020
0.08248 8.41417 0.20844
0.08324 8.09994 0.20606
0.08400 8.11432 0.20998
0.08476 7.58759 0.21061
0.08552 7.57026 0.21027
0.08628 7.36923 0.20804
0.08704 7.32058 0.20810
0.08780 7.13298 0.20838
0.08856 6.85756 0.20565
0.08932 6.60579 0.21073
0.09008 6.34631 0.21202
0.09084 6.02615 0.20946
0.09160 5.75833 0.20907
0.09236 5.53457 0.20754
0.09312 5.75619 0.21482
0.09388 5.17156 0.21061
0.09464 5.18882 0.21174
0.09540 4.60565 0.20859
0.09616 5.01262 0.20404
0.09692 4.64288 0.20966
0.09768 4.33668 0.20003
0.09844 4.33378 0.19401
0.09920 3.87521 0.19464
0.09996 3.67872 0.19285
0.10072 3.66253 0.19439
0.10148 3.56174 0.19136
0.10224 3.67381 0.18056
0.10300 3.38161 0.18236
0.10376 3.18999 0.18109
0.10452 3.14822 0.17627
0.10528 2.88565 0.17348
0.10604 2.69117 0.17247
0.10680 2.61424 0.16986
0.10756 2.58668 0.17174
0.10832 2.37888 0.16871
0.10908 2.23477 0.16875
0.10984 1.99902 0.16644
0.11060 2.19085 0.16871
0.11136 1.84496 0.16659
0.11212 1.92321 0.16353
0.11288 1.72580 0.16192
0.11364 1.61967 0.16135
0.11440 1.67116 0.15850
0.11516 1.57076 0.15848
0.11592 1.44158 0.15490
0.11668 1.40613 0.15518
0.11744 1.29509 0.15296
0.11820 1.34655 0.15227
0.11896 0.92264 0.15083
0.11972 1.09789 0.15172
0.12048 0.95819 0.15146
0.12124 1.13117 0.14632
0.12200 0.85844 0.14881
0.12276 1.05063 0.14582
0.12352 0.84373 0.14503
0.12428 0.96614 0.14511
0.12504 0.80172 0.14673
0.12580 0.63347 0.14319
0.12656 0.65777 0.13987
0.12732 0.64288 0.14062
0.12808 0.40812 0.14086
0.12884 0.46246 0.14155
0.12960 0.40768 0.13823
0.13036 0.42441 0.13868
0.13112 0.24094 0.13807
0.13188 0.39921 0.13558
0.13264 0.30503 0.13611
0.13340 0.27020 0.13664
0.13416 0.30434 0.13279
0.13492 0.14973 0.13532
0.13568 0.39211 0.13294
0.13644 0.15251 0.13298
0.13720 0.13431 0.13259
0.13796 0.35839 0.12895
0.13873 0.17524 0.12812
0.13949 0.11821 0.13043
0.14025 0.19664 0.13079
0.14101 0.13957 0.12790
0.14177 0.15723 0.12683
0.14253 0.11750 0.12861
0.14329 0.18858 0.12897
0.14405 0.08155 0.12808
0.14481 0.28347 0.12569
0.14557 0.19422 0.12681
0.14633 0.08498 0.12565
0.14709 0.13983 0.12521
0.14785 0.20497 0.12537
0.14861 0.01538 0.12584
0.14937 0.19689 0.12478
0.15013 0.01249 0.12521
0.15089 0.16906 0.12307
0.15165 0.22628 0.12349
0.15241 0.10969 0.12139
0.15317 0.17228 0.12335
0.15393 0.14645 0.12094
0.15469 0.22137 0.12189
0.15545 0.10147 0.12141
0.15621 0.26492 0.12149
0.15697 0.30359 0.12207
0.15773 0.25027 0.12032
0.15849 0.34542 0.11975
0.15925 0.24697 0.12019
0.16001 0.25550 0.11894
0.16077 0.15455 0.11738
0.16153 0.19945 0.11856
0.16229 0.17096 0.11773
0.16305 0.10713 0.11645
0.16381 0.16912 0.11744
0.16457 0.25648 0.11574
0.16533 0.23649 0.11669
0.16609 0.17945 0.11647
0.16685 0.40851 0.11560
0.16761 0.25544 0.11682
0.16837 0.31348 0.11556
0.16913 0.47900 0.11623
0.16989 0.47210 0.11639
0.17065 0.36568 0.11556
0.17141 0.42162 0.11441
0.17217 0.41366 0.11445
0.17293 0.35343 0.11437
0.17369 0.34892 0.11704
0.17445 0.38283 0.11471
0.17521 0.43414 0.11742
0.17597 0.48365 0.11803
0.17673 0.33471 0.11593
0.17749 0.17530 0.11692
0.17825 0.58221 0.11957
0.17901 0.36390 0.12131
0.17977 0.42954 0.11910
0.18053 0.44680 0.12323
0.18129 0.66215 0.12329
0.18205 0.52928 0.12100
0.18281 0.35693 0.12153
0.18357 0.61414 0.12420
0.18433 0.57656 0.12381
0.18509 0.42759 0.12537
0.18585 0.38229 0.12549
0.18661 0.48699 0.12523
0.18737 0.52405 0.12406
0.18813 0.49997 0.12484
0.18889 0.55379 0.12646
0.18965 0.33195 0.12446
0.19041 0.51511 0.12541
0.19117 0.34079 0.12656
0.19193 0.41408 0.12933
0.19269 0.52903 0.12731
0.19345 0.37878 0.12561
0.19421 0.41723 0.12897
0.19497 0.42136 0.12741
0.19573 0.46849 0.12944
0.19649 0.45012 0.12689
0.19725 0.32368 0.12735
0.19801 0.39509 0.12776
0.19877 0.60174 0.12814
0.19953 0.43093 0.12883
0.20029 0.39268 0.13006
0.20105 0.39531 0.13041
0.20181 0.41128 0.12933
0.20257 0.43941 0.12927
0.20333 0.32446 0.12923
0.20409 0.50519 0.12946
0.20485 0.60415 0.12895
0.20561 0.52492 0.12962
0.20637 0.36579 0.12849
0.20713 0.43312 0.12784
0.20789 0.39117 0.12998
0.20865 0.42069 0.13138
0.20941 0.43038 0.12954
0.21017 0.31292 0.12901
0.21093 0.48227 0.13079
0.21169 0.38283 0.13028
0.21245 0.34104 0.12681
0.21321 0.41232 0.12873
0.21397 0.54256 0.12806
0.21473 0.29213 0.12962
0.21549 0.24264 0.12944
0.21625 0.22094 0.12936
0.21701 0.41932 0.12889
0.21777 0.37747 0.12705
0.21853 0.33927 0.12940
0.21929 0.23569 0.12930
0.22005 0.31780 0.12776
0.22081 0.20910 0.12851
0.22157 0.35446 0.12570
0.22233 0.31712 0.12559
0.22309 0.15347 0.12402
0.22385 0.33684 0.12665
0.22461 0.34637 0.12438
0.22537 0.13936 0.12163
0.22613 0.44088 0.12357
0.22689 0.27534 0.12317
0.22765 0.31336 0.12145
0.22841 0.26832 0.12420
0.22917 0.07024 0.12165
0.22993 0.18283 0.12234
0.23069 0.23762 0.12224
0.23145 0.17306 0.11926
0.23221 0.19281 0.11880
0.23297 0.29173 0.12104
0.23373 0.20185 0.11858
0.23449 0.47738 0.12072
0.23525 0.22693 0.11864
0.23601 0.23470 0.11807
0.23677 0.22968 0.11756
0.23753 0.32571 0.11722
0.23829 0.34861 0.11496
0.23905 0.20580 0.11682
0.23981 0.21424 0.11405
0.24057 0.26508 0.11615
0.24133 0.23026 0.11376
0.24209 0.05988 0.11281
0.24285 0.10850 0.11514
0.24361 0.29806 0.11269
0.24437 0.13883 0.11271
0.24513 -0.00339 0.11342
0.24589 0.20161 0.11348
0.24665 0.19860 0.11259
0.24741 0.21074 0.11144
0.24817 0.14922 0.11170
0.24893 0.03099 0.11144
0.24969 0.21863 0.10960
0.25045 0.17224 0.11127
0.25121 0.24343 0.11057
0.25197 0.14936 0.11350
0.25273 0.22404 0.11154
0.25349 0.22928 0.11016
0.25425 -0.05888 0.10766
0.25501 0.19780 0.10952
0.25577 0.16954 0.10984
0.25653 -0.02362 0.10713
0.25729 0.07136 0.10751
0.25805 0.10733 0.10699
0.25881 0.22082 0.10802
0.25957 0.21357 0.10854
0.26033 0.24007 0.10717
0.26109 0.10891 0.10577
0.26185 0.02138 0.10586
0.26261 0.11536 0.10776
0.26337 0.12637 0.10393
0.26413 0.03556 0.10464
0.26489 0.07108 0.10341
0.26565 0.11973 0.10496
0.26641 0.05950 0.10343
0.26717 0.09801 0.10250
0.26793 0.06756 0.10395
0.26869 0.07400 0.10488
0.26945 0.18403 0.10383
0.27021 0.08890 0.10393
0.27097 0.02123 0.10407
0.27172 0.10983 0.10139
0.27248 0.13221 0.10197
0.27324 0.24416 0.10191
0.27400 0.14569 0.10300
0.27476 0.13081 0.10147
0.27552 0.07183 0.10048
0.27628 0.01294 0.10054
0.27704 0.09933 0.10080
0.27780 0.02158 0.10138
0.27856 0.11324 0.10084
0.27932 0.18736 0.10039
0.28008 0.08612 0.09916
0.28084 0.09075 0.09987
0.28160 0.08078 0.09863
0.28236 0.26735 0.09752
0.28312 0.06759 0.09876
0.28388 0.20419 0.09944
0.28464 0.15233 0.10068
0.28540 0.07888 0.09948
0.28616 0.25132 0.09890
0.28692 0.09309 0.09825
0.28768 0.18277 0.10027
0.28844 0.09412 0.09936
0.28920 0.10443 0.09779
0.28996 0.04299 0.10017
0.29072 0.17095 0.09861
0.29148 0.05668 0.09821
0.29224 0.12265 0.10080
0.29300 0.04865 0.10015
0.29376 0.35061 0.09938
0.29452 0.05922 0.10052
0.29528 0.09477 0.10007
0.29604 0.18228 0.10033
0.29680 0.13864 0.10086
0.29756 0.05961 0.09898
0.29832 0.15848 0.09997
0.29908 0.16888 0.09975
0.29984 0.18093 0.09954
0.30060 0.13346 0.09900
0.30136 0.11454 0.09746
0.30212 0.18929 0.09855
0.30288 0.14030 0.09724
0.30364 0.15567 0.09750
0.30440 0.08880 0.09811
0.30516 0.07200 0.09742
0.30592 0.27693 0.09918
0.30668 0.10700 0.09938
0.30744 0.19955 0.09880
0.30820 0.11973 0.09995
0.30896 0.17028 0.10086
0.30972 0.14161 0.10102
0.31048 0.15821 0.09922
0.31124 0.23338 0.10106
0.31200 0.26642 0.10049
0.31276 -0.01413 0.10056
0.31352 -0.03722 0.10086
0.31428 0.15973 0.10031
0.31504 0.19188 0.10236
0.31580 0.00285 0.10217
0.31656 0.22197 0.10122
0.31732 0.23481 0.10399
0.31808 0.20873 0.10397
0.31883 0.02267 0.10347
0.31959 0.14791 0.10365
0.32035 0.14513 0.10466
0.32111 0.06123 0.10452
0.32187 0.24905 0.10468
0.32263 -0.01927 0.10503
0.32339 0.14582 0.10569
0.32415 0.06969 0.10555
0.32491 0.21428 0.10494
0.32567 0.11433 0.10709
0.32643 0.18818 0.10703
0.32719 0.11649 0.10644
0.32795 0.07369 0.10537
0.32871 0.06396 0.10507
0.32947 0.22588 0.10656
0.33023 0.18305 0.10725
0.33099 0.09592 0.10802
0.33175 0.01032 0.10794
0.33251 0.18995 0.10842
0.33327 0.21055 0.10806
0.33403 0.06991 0.10648
0.33479 0.07525 0.10743
0.33555 0.20624 0.10753
0.33631 0.16543 0.10794
0.33707 0.23593 0.10895
0.33783 0.09747 0.10794
0.33859 0.04747 0.10759
0.33935 0.25555 0.10713
0.34011 0.12626 0.10951
0.34087 0.18626 0.10879
0.34163 0.26090 0.10885
0.34239 0.12728 0.10721
0.34315 0.03521 0.10917
0.34391 0.16649 0.10697
0.34467 0.14345 0.11032
0.34543 0.11379 0.10913
0.34619 0.00821 0.10921
0.34695 -0.00416 0.11067
0.34771 0.14157 0.11006
0.34847 0.10113 0.10992
0.34922 -0.00376 0.11067
0.34998 0.07674 0.10852
0.35074 0.07082 0.11095
0.35150 0.12099 0.10877
0.35226 0.17610 0.10723
0.35302 0.01808 0.10547
0.35378 0.11586 0.10569
0.35454 0.17736 0.10288
0.35530 0.13940 0.10515
0.35606 0.05716 0.10565
0.35682 -0.08616 0.10612
0.35758 0.11096 0.10628
0.35834 0.01794 0.10563
0.35910 0.06070 0.10464
0.35986 -0.03832 0.10551
0.36062 0.05641 0.10565
0.36138 0.09484 0.10537
0.36214 0.07118 0.10735
0.36290 0.12462 0.10652
0.36366 -0.04624 0.10721
0.36442 0.06986 0.10723
0.36518 0.00084 0.10790
0.36594 0.00848 0.10749
0.36670 0.11676 0.10719
0.36746 0.05844 0.10941
0.36822 -0.01406 0.10885
0.36898 0.04305 0.10854
0.36974 0.00380 0.11061
0.37050 0.18354 0.11018
0.37126 -0.00083 0.11237
0.37202 0.13958 0.11194
0.37277 0.17908 0.11293
0.37353 0.09149 0.11332
0.37429 0.08722 0.11437
0.37505 0.17536 0.11524
0.37581 0.09553 0.11449
0.37657 0.03621 0.11548
0.37733 0.13352 0.11722
0.37809 0.06416 0.11554
0.37885 0.12529 0.11690
0.37961 0.12382 0.11965
0.38037 -0.03298 0.11888
0.38113 0.19327 0.12125
0.38189 0.00151 0.12048
0.38265 0.14130 0.12303
0.38341 0.02318 0.12319
0.38417 -0.10507 0.12458
0.38493 0.06618 0.12450
0.38569 0.16362 0.12509
0.38645 0.14000 0.12673
0.38721 0.20381 0.12505
0.38797 0.15918 0.12754
0.38873 0.19005 0.13018
0.38949 0.01267 0.13316
0.39025 0.10688 0.13263
0.39101 0.01510 0.12925
0.39177 0.20382 0.13360
0.39252 0.29796 0.13146
0.39328 0.13108 0.13589
0.39404 0.14065 0.13623
0.39480 0.09020 0.13674
0.39556 -0.02182 0.13617
0.39632 0.11171 0.13783
0.39708 0.07853 0.13900
0.39784 0.07253 0.13692
0.39860 0.14478 0.13957
0.39936 0.01722 0.14046
0.40012 0.05201 0.14250
0.40088 0.15203 0.14345
0.40164 0.11195 0.14216
0.40240 0.28471 0.14586
0.40316 0.04038 0.14986
0.40392 0.29583 0.14798
0.40468 0.10717 0.33053
0.40544 0.16946 0.14671
0.40620 0.38908 0.15104
0.40696 0.08707 0.15017
0.40772 0.13289 0.15158
0.40848 -0.05248 0.14940
0.40924 0.17596 0.14879
0.40999 0.07892 0.15441
0.41075 0.22501 0.15273
0.41151 0.18371 0.15079
0.41227 0.10169 0.15075
0.41303 0.23724 0.15168
0.41379 0.08125 0.15585
0.41455 0.26297 0.15500
0.41531 -0.00451 0.15864
0.41607 0.11413 0.15585
0.41683 0.02888 0.16137
0.41759 0.25688 0.15953
0.41835 0.06098 0.16287
0.41911 0.15417 0.16018
0.41987 0.27565 0.16018
0.42063 -0.05414 0.15678
0.42139 0.06520 0.16044
0.42215 0.10913 0.16321
0.42291 0.11834 0.16501
0.42367 0.12666 0.16766
0.42443 0.28968 0.16693
0.42519 -0.12713 0.16533
0.42594 0.24546 0.16902
0.42670 0.14022 0.17470
0.42746 0.32171 0.17504
0.42822 0.16977 0.17791
0.42898 0.13239 0.18149
0.42974 0.26386 0.18184
0.43050 0.23858 0.18776
0.43126 0.15011 0.18208
0.43202 0.09225 0.18445
0.43278 -0.08630 0.18430
0.43354 0.18206 0.18815
0.43430 0.11523 0.18983
0.43506 0.08879 0.19130
