# Supplementary material for: De novo design of proteins housing excitonically coupled chlorophyll special pairs
Source: Nat Chem Biol. 2024 Jun 3;20(7):906–15. doi: 10.1038/s41589-024-01626-0 (PMC11213709; doi:10.1038/s41589-024-01626-0)
Supplement: Supplementary file 5 — Raw SAXS data for SP1, SP2 and SP3 apo proteins. [file 41589_2024_1626_MOESM5_ESM.zip › SAXS_data_Fig2/SP2_193uM/Buffer1/SP2_193uM_snap_00046.sub.1.dat]

0.01026 31.01535 8.98532
0.01102 36.66069 4.60856
0.01178 35.00066 3.92142
0.01254 34.54952 2.69271
0.01330 33.36751 1.95883
0.01406 33.08131 1.64006
0.01482 34.56934 1.44564
0.01558 33.69063 1.43126
0.01634 32.50943 1.28083
0.01710 32.71322 1.11521
0.01786 32.82099 1.05247
0.01862 32.98917 1.04496
0.01938 33.25543 0.93963
0.02014 30.89998 0.90187
0.02090 30.86934 0.83040
0.02166 31.59611 0.85249
0.02242 30.34268 0.74229
0.02318 30.85887 0.70907
0.02395 31.40216 0.70872
0.02471 31.45792 0.70674
0.02547 30.49902 0.64662
0.02623 30.11765 0.62280
0.02699 30.42945 0.60937
0.02775 30.06703 0.57882
0.02851 28.97162 0.57711
0.02927 29.46789 0.55766
0.03003 29.17197 0.56067
0.03079 29.12492 0.53560
0.03155 29.33744 0.53015
0.03231 29.02968 0.52324
0.03307 28.68397 0.50184
0.03383 27.57326 0.48472
0.03459 27.57557 0.47919
0.03535 27.29262 0.46359
0.03611 26.90436 0.46496
0.03687 27.11690 0.46081
0.03763 27.20667 0.44441
0.03839 26.11778 0.42654
0.03915 25.94366 0.42312
0.03991 26.22635 0.41865
0.04067 25.25102 0.41681
0.04143 25.37353 0.41467
0.04219 24.48373 0.38739
0.04295 24.34200 0.38824
0.04371 24.34799 0.37786
0.04447 24.14389 0.37734
0.04523 23.58040 0.37675
0.04599 22.75358 0.36966
0.04675 22.85376 0.35841
0.04751 22.43230 0.35568
0.04827 22.12233 0.34897
0.04903 22.08995 0.34630
0.04979 21.61839 0.33961
0.05055 21.24049 0.33815
0.05131 21.18705 0.33633
0.05207 20.94055 0.32248
0.05283 20.37197 0.32585
0.05359 20.24894 0.32098
0.05435 20.01553 0.31113
0.05511 19.48004 0.31611
0.05587 19.38745 0.31049
0.05663 18.61646 0.30274
0.05739 18.34770 0.29783
0.05815 18.21956 0.29031
0.05891 17.68917 0.29587
0.05967 17.28481 0.29293
0.06043 17.38224 0.28655
0.06119 16.61328 0.28365
0.06195 16.32767 0.28080
0.06271 15.96080 0.27595
0.06347 15.64624 0.27470
0.06423 15.79682 0.27324
0.06499 14.91240 0.26903
0.06575 14.84561 0.26303
0.06651 14.67115 0.26206
0.06727 14.15683 0.26161
0.06803 14.11300 0.26378
0.06879 13.61585 0.25694
0.06955 13.60130 0.25369
0.07031 13.20220 0.25324
0.07107 12.20424 0.25013
0.07183 12.18652 0.24073
0.07259 12.23301 0.24376
0.07335 11.72961 0.23518
0.07412 11.49488 0.23225
0.07488 11.05383 0.23058
0.07564 11.21289 0.22819
0.07640 10.62186 0.22835
0.07716 10.45825 0.22471
0.07792 9.83032 0.22384
0.07868 9.73603 0.21994
0.07944 9.30745 0.21812
0.08020 9.13003 0.21438
0.08096 9.16932 0.21391
0.08172 9.02651 0.21310
0.08248 8.49585 0.20993
0.08324 8.28848 0.20930
0.08400 7.83658 0.20916
0.08476 7.88479 0.20904
0.08552 7.44565 0.20940
0.08628 7.67094 0.21021
0.08704 7.31671 0.21284
0.08780 7.03096 0.20526
0.08856 6.79519 0.20773
0.08932 6.40074 0.21149
0.09008 6.43345 0.21127
0.09084 5.97742 0.21329
0.09160 5.94625 0.21741
0.09236 5.47155 0.21052
0.09312 5.38862 0.21373
0.09388 5.09051 0.21240
0.09464 5.10795 0.21216
0.09540 4.96671 0.20372
0.09616 4.57635 0.20259
0.09692 4.64894 0.20411
0.09768 4.36336 0.19855
0.09844 4.37153 0.19966
0.09920 3.92344 0.19861
0.09996 3.85861 0.19175
0.10072 3.75940 0.19284
0.10148 3.72488 0.19198
0.10224 3.58089 0.18344
0.10300 3.23467 0.18170
0.10376 3.04812 0.17883
0.10452 3.03108 0.17855
0.10528 2.79787 0.17736
0.10604 2.87099 0.17109
0.10680 2.74546 0.16935
0.10756 2.54088 0.16852
0.10832 2.39488 0.17082
0.10908 2.20025 0.17260
0.10984 2.24554 0.16878
0.11060 2.17195 0.16811
0.11136 1.96924 0.16520
0.11212 2.05112 0.16373
0.11288 1.64526 0.16029
0.11364 1.68468 0.16102
0.11440 1.69050 0.15936
0.11516 1.58360 0.15802
0.11592 1.38905 0.15867
0.11668 1.18842 0.15643
0.11744 1.35384 0.15434
0.11820 1.28643 0.15457
0.11896 0.84477 0.15406
0.11972 1.00222 0.15170
0.12048 0.91123 0.15093
0.12124 1.01530 0.14902
0.12200 0.74019 0.14903
0.12276 0.82522 0.14803
0.12352 1.01257 0.14389
0.12428 0.80439 0.14634
0.12504 0.66087 0.14322
0.12580 0.65726 0.14557
0.12656 0.54550 0.14223
0.12732 0.68873 0.14100
0.12808 0.58849 0.13918
0.12884 0.56171 0.13992
0.12960 0.22313 0.13960
0.13036 0.68482 0.13855
0.13112 0.40930 0.13614
0.13188 0.29479 0.13956
0.13264 0.41901 0.13857
0.13340 0.29966 0.13653
0.13416 0.12260 0.13831
0.13492 0.34039 0.13285
0.13568 0.21916 0.13129
0.13644 0.28560 0.13093
0.13720 0.29442 0.13163
0.13796 0.26025 0.13117
0.13873 0.07549 0.12931
0.13949 0.19617 0.12890
0.14025 0.26922 0.12805
0.14101 -0.01694 0.13044
0.14177 0.07745 0.12850
0.14253 0.13404 0.12773
0.14329 0.12111 0.12692
0.14405 0.10346 0.12751
0.14481 0.26066 0.12878
0.14557 0.13732 0.12631
0.14633 0.14579 0.12573
0.14709 0.22832 0.12706
0.14785 -0.01708 0.12413
0.14861 0.05795 0.12660
0.14937 0.23471 0.12575
0.15013 0.09892 0.12555
0.15089 0.02671 0.12486
0.15165 0.17160 0.12435
0.15241 0.23365 0.12203
0.15317 0.18865 0.12156
0.15393 0.06385 0.12126
0.15469 0.10317 0.12162
0.15545 0.26171 0.12023
0.15621 0.20818 0.12219
0.15697 0.13629 0.11835
0.15773 0.10603 0.12083
0.15849 0.17554 0.12015
0.15925 0.19405 0.11966
0.16001 0.17718 0.11891
0.16077 0.27560 0.11905
0.16153 0.28590 0.11855
0.16229 0.12015 0.11727
0.16305 0.26585 0.11732
0.16381 0.31815 0.11681
0.16457 0.35059 0.11788
0.16533 0.28877 0.11653
0.16609 0.29151 0.11744
0.16685 0.38139 0.11655
0.16761 0.57936 0.11610
0.16837 0.35424 0.11396
0.16913 0.51465 0.11515
0.16989 0.37091 0.11503
0.17065 0.37417 0.11272
0.17141 0.29045 0.11194
0.17217 0.29212 0.11442
0.17293 0.43990 0.11568
0.17369 0.28089 0.11606
0.17445 0.45249 0.11750
0.17521 0.39829 0.11897
0.17597 0.48309 0.11721
0.17673 0.36104 0.11786
0.17749 0.42985 0.11802
0.17825 0.29579 0.11918
0.17901 0.29676 0.12071
0.17977 0.42284 0.12282
0.18053 0.36747 0.12205
0.18129 0.58475 0.12063
0.18205 0.36900 0.12528
0.18281 0.52570 0.12114
0.18357 0.50420 0.12520
0.18433 0.53047 0.12403
0.18509 0.50158 0.12528
0.18585 0.33415 0.12209
0.18661 0.56245 0.12530
0.18737 0.42705 0.12462
0.18813 0.60215 0.12597
0.18889 0.48278 0.12801
0.18965 0.42822 0.12381
0.19041 0.32379 0.12441
0.19117 0.47186 0.12722
0.19193 0.33055 0.12759
0.19269 0.54403 0.12822
0.19345 0.53084 0.12779
0.19421 0.55678 0.12654
0.19497 0.40404 0.12902
0.19573 0.47689 0.12846
0.19649 0.47899 0.12906
0.19725 0.33014 0.12807
0.19801 0.50380 0.12919
0.19877 0.37040 0.12921
0.19953 0.35312 0.12761
0.20029 0.47520 0.13062
0.20105 0.49179 0.12961
0.20181 0.46605 0.12882
0.20257 0.50319 0.12832
0.20333 0.34957 0.12686
0.20409 0.47982 0.12840
0.20485 0.64461 0.12783
0.20561 0.47378 0.13133
0.20637 0.46160 0.12949
0.20713 0.43089 0.13072
0.20789 0.33360 0.12965
0.20865 0.27330 0.12979
0.20941 0.43134 0.13082
0.21017 0.42949 0.12945
0.21093 0.16530 0.13151
0.21169 0.32653 0.12998
0.21245 0.41857 0.12725
0.21321 0.24023 0.12985
0.21397 0.29578 0.12866
0.21473 0.36493 0.12716
0.21549 0.30603 0.12963
0.21625 0.47752 0.12953
0.21701 0.31172 0.12907
0.21777 0.39776 0.12726
0.21853 0.46521 0.12824
0.21929 0.45402 0.12805
0.22005 0.23544 0.12817
0.22081 0.32706 0.12828
0.22157 0.22917 0.12696
0.22233 0.24305 0.12597
0.22309 0.41902 0.12652
0.22385 0.32638 0.12445
0.22461 0.21805 0.12714
0.22537 0.25467 0.12389
0.22613 0.26453 0.12492
0.22689 0.21455 0.12338
0.22765 0.28161 0.12270
0.22841 0.34846 0.12158
0.22917 0.14611 0.12259
0.22993 0.34616 0.12001
0.23069 0.09945 0.12158
0.23145 0.39811 0.11964
0.23221 0.29798 0.12033
0.23297 0.20705 0.12035
0.23373 0.35693 0.12003
0.23449 0.35701 0.11827
0.23525 0.11425 0.11988
0.23601 0.16911 0.11802
0.23677 0.24478 0.11907
0.23753 0.20064 0.11580
0.23829 0.10323 0.11762
0.23905 0.22720 0.11489
0.23981 0.17552 0.11446
0.24057 0.24481 0.11566
0.24133 0.13671 0.11499
0.24209 0.21252 0.11467
0.24285 0.25370 0.11467
0.24361 0.12289 0.11430
0.24437 0.01572 0.11364
0.24513 0.24565 0.11392
0.24589 0.19362 0.11374
0.24665 0.04770 0.11228
0.24741 0.12435 0.11228
0.24817 0.11601 0.11098
0.24893 0.11697 0.11202
0.24969 0.22408 0.11248
0.25045 0.20477 0.11076
0.25121 0.03616 0.10923
0.25197 0.04036 0.10963
0.25273 0.06246 0.11155
0.25349 0.18302 0.10797
0.25425 0.09227 0.10935
0.25501 0.20179 0.10743
0.25577 0.27114 0.10817
0.25653 0.14402 0.10783
0.25729 0.06421 0.10870
0.25805 0.15592 0.10674
0.25881 0.09195 0.10795
0.25957 0.15480 0.10781
0.26033 0.25557 0.10631
0.26109 0.20200 0.10688
0.26185 -0.05885 0.10763
0.26261 0.15091 0.10573
0.26337 0.09572 0.10393
0.26413 0.05607 0.10368
0.26489 0.08883 0.10369
0.26565 0.01956 0.10480
0.26641 -0.02553 0.10486
0.26717 0.19581 0.10443
0.26793 0.21940 0.10350
0.26869 0.16309 0.10557
0.26945 -0.02725 0.10457
0.27021 0.11684 0.10334
0.27097 0.12779 0.10443
0.27172 0.09314 0.10215
0.27248 0.11449 0.10087
0.27324 0.08373 0.10229
0.27400 0.06534 0.10304
0.27476 0.02795 0.10037
0.27552 0.16838 0.10180
0.27628 0.11810 0.09970
0.27704 0.07135 0.09909
0.27780 0.05806 0.10051
0.27856 0.06751 0.10176
0.27932 0.02691 0.09897
0.28008 0.01585 0.10005
0.28084 0.12521 0.09928
0.28160 0.16266 0.10069
0.28236 0.06460 0.09918
0.28312 0.04535 0.09822
0.28388 0.13046 0.09948
0.28464 0.15229 0.09762
0.28540 0.19058 0.09956
0.28616 0.07237 0.09885
0.28692 0.08698 0.09909
0.28768 0.15435 0.10045
0.28844 0.07847 0.09909
0.28920 0.14669 0.09824
0.28996 0.13422 0.09835
0.29072 0.07360 0.09776
0.29148 0.26074 0.10004
0.29224 0.06952 0.09837
0.29300 -0.06270 0.09865
0.29376 0.11687 0.09901
0.29452 0.03286 0.10043
0.29528 0.07833 0.10102
0.29604 0.07356 0.09980
0.29680 0.24724 0.09901
0.29756 0.02240 0.09972
0.29832 0.11584 0.10013
0.29908 0.05512 0.09942
0.29984 0.17801 0.09885
0.30060 0.17005 0.09922
0.30136 0.23793 0.09829
0.30212 0.27565 0.09845
0.30288 0.19793 0.09825
0.30364 0.12976 0.09853
0.30440 0.12736 0.09683
0.30516 0.14878 0.09867
0.30592 0.14085 0.10027
0.30668 0.33900 0.09974
0.30744 0.06223 0.09962
0.30820 0.11855 0.10029
0.30896 0.13283 0.10023
0.30972 0.14560 0.10085
0.31048 0.18044 0.10017
0.31124 0.01499 0.10211
0.31200 0.12328 0.10061
0.31276 0.12193 0.10049
0.31352 0.21730 0.10031
0.31428 -0.00961 0.10013
0.31504 0.08432 0.10300
0.31580 0.07152 0.10399
0.31656 0.10912 0.10294
0.31732 0.03799 0.10320
0.31808 0.06471 0.10306
0.31883 0.14428 0.10437
0.31959 0.05077 0.10419
0.32035 0.06252 0.10257
0.32111 0.17168 0.10391
0.32187 0.10999 0.10401
0.32263 -0.00222 0.10518
0.32339 0.12873 0.10553
0.32415 0.13371 0.10619
0.32491 0.14566 0.10484
0.32567 0.12989 0.10674
0.32643 0.16593 0.10639
0.32719 0.13928 0.10690
0.32795 0.11296 0.10559
0.32871 0.17763 0.10666
0.32947 0.07665 0.10573
0.33023 0.16991 0.10805
0.33099 0.10969 0.10813
0.33175 0.09614 0.10759
0.33251 0.08632 0.10763
0.33327 -0.00161 0.10627
0.33403 0.31120 0.10787
0.33479 0.09282 0.10637
0.33555 0.13942 0.10690
0.33631 0.25349 0.10637
0.33707 0.15009 0.10856
0.33783 0.13046 0.10840
0.33859 0.20723 0.10731
0.33935 0.04840 0.10781
0.34011 0.08450 0.10876
0.34087 0.13406 0.10939
0.34163 0.08549 0.10929
0.34239 0.23628 0.10919
0.34315 0.01004 0.11004
0.34391 0.02767 0.10868
0.34467 0.04195 0.11179
0.34543 0.01946 0.10923
0.34619 0.15106 0.10935
0.34695 0.18219 0.10910
0.34771 0.09844 0.11117
0.34847 0.14936 0.10919
0.34922 0.02025 0.10929
0.34998 0.08128 0.11018
0.35074 0.12115 0.10862
0.35150 -0.09825 0.10761
0.35226 0.02984 0.10765
0.35302 -0.00006 0.10494
0.35378 0.11097 0.10443
0.35454 0.05156 0.10352
0.35530 0.04800 0.10445
0.35606 0.09693 0.10577
0.35682 0.03791 0.10623
0.35758 0.19228 0.10605
0.35834 -0.00103 0.10741
0.35910 -0.05392 0.10646
0.35986 -0.08043 0.10753
0.36062 0.03229 0.10771
0.36138 0.05357 0.10520
0.36214 0.19975 0.10631
0.36290 0.09419 0.10666
0.36366 0.04413 0.10567
0.36442 0.09621 0.10712
0.36518 0.20367 0.10492
0.36594 0.17123 0.10870
0.36670 0.29537 0.10838
0.36746 0.04139 0.10977
0.36822 -0.01516 0.11028
0.36898 0.05329 0.10967
0.36974 0.04042 0.11107
0.37050 -0.01628 0.10755
0.37126 0.18425 0.11103
0.37202 0.11371 0.11321
0.37277 0.02009 0.11378
0.37353 0.02535 0.11317
0.37429 0.27656 0.11355
0.37505 0.14034 0.11505
0.37581 -0.11709 0.11616
0.37657 0.08923 0.11740
0.37733 0.05638 0.11572
0.37809 0.05233 0.11661
0.37885 0.08593 0.11827
0.37961 0.06571 0.11891
0.38037 -0.03571 0.12049
0.38113 0.13540 0.12164
0.38189 0.12406 0.12053
0.38265 0.09898 0.11972
0.38341 0.01459 0.12132
0.38417 0.07927 0.12447
0.38493 0.17576 0.12358
0.38569 -0.04079 0.12454
0.38645 0.06405 0.12611
0.38721 0.22393 0.12852
0.38797 -0.02384 0.12684
0.38873 -0.08780 0.13089
0.38949 0.01868 0.14937
0.39025 -0.00630 0.12814
0.39101 0.00156 0.13036
0.39177 0.10508 0.12975
0.39252 0.13864 0.13281
0.39328 -0.05083 0.13358
0.39404 0.00071 0.13548
0.39480 0.00307 0.13531
0.39556 -0.03025 0.13649
0.39632 0.06596 0.13794
0.39708 0.15880 0.13922
0.39784 0.06537 0.14088
0.39860 0.02670 0.14067
0.39936 0.08324 0.14199
0.40012 0.10931 0.14506
0.40088 0.04167 0.14351
0.40164 0.29956 0.14387
0.40240 0.33091 0.14371
0.40316 0.28937 0.14652
0.40392 0.03823 0.14785
0.40468 0.04871 0.45261
0.40544 0.09250 0.14779
0.40620 0.11028 0.14903
0.40696 0.00006 0.14808
0.40772 0.03606 0.14971
0.40848 0.24717 0.15024
0.40924 0.00402 0.15374
0.40999 0.04852 0.15087
0.41075 0.11066 0.15218
0.41151 0.20403 0.15426
0.41227 0.08988 0.15408
0.41303 0.04655 0.15540
0.41379 0.16727 0.15313
0.41455 0.15716 0.15796
0.41531 0.13801 0.15792
0.41607 -0.08976 0.15685
0.41683 0.22816 0.15552
0.41759 -0.14287 0.16021
0.41835 0.08929 0.15730
0.41911 0.04334 0.16146
0.41987 0.04339 0.15802
0.42063 0.14682 0.16274
0.42139 0.03713 0.16209
0.42215 0.07479 0.16446
0.42291 -0.07252 0.16634
0.42367 -0.02804 0.16351
0.42443 0.19594 0.16545
0.42519 0.15873 0.17026
0.42594 -0.00084 0.16834
0.42670 0.09642 0.17044
0.42746 0.33791 0.17485
0.42822 -0.01725 0.17552
0.42898 0.21175 0.18061
0.42974 -0.14729 0.17835
0.43050 0.15121 0.18428
0.43126 0.14166 0.18397
0.43202 0.32628 0.18363
0.43278 0.23827 0.19036
0.43354 0.17764 0.19131
0.43430 0.00940 0.19445
0.43506 0.23038 0.19388
