# Supplementary material for: De novo design of proteins housing excitonically coupled chlorophyll special pairs
Source: Nat Chem Biol. 2024 Jun 3;20(7):906–15. doi: 10.1038/s41589-024-01626-0 (PMC11213709; doi:10.1038/s41589-024-01626-0)
Supplement: Supplementary file 5 — Raw SAXS data for SP1, SP2 and SP3 apo proteins. [file 41589_2024_1626_MOESM5_ESM.zip › SAXS_data_Fig2/SP2_193uM/Buffer1/SP2_193uM_snap_00030.sub.1.dat]

0.01026 30.15506 7.37417
0.01102 32.99881 5.09364
0.01178 34.84108 3.37763
0.01254 34.02277 2.66648
0.01330 32.91148 1.80207
0.01406 32.47165 1.73318
0.01482 33.23343 1.51245
0.01558 32.62598 1.44290
0.01634 31.95667 1.34533
0.01710 32.99357 1.16719
0.01786 30.52634 1.05096
0.01862 29.87637 1.01111
0.01938 32.12840 0.91766
0.02014 31.16361 0.92167
0.02090 31.68469 0.84594
0.02166 30.77425 0.78737
0.02242 31.60808 0.75048
0.02318 30.45845 0.73738
0.02395 30.27035 0.69782
0.02471 30.62895 0.66278
0.02547 29.47977 0.69530
0.02623 30.69700 0.61473
0.02699 29.58362 0.61401
0.02775 29.24948 0.58225
0.02851 28.91972 0.57771
0.02927 28.97203 0.58763
0.03003 28.50885 0.55457
0.03079 29.36223 0.53755
0.03155 28.18965 0.53697
0.03231 28.49255 0.48955
0.03307 28.24883 0.50306
0.03383 27.42101 0.49228
0.03459 27.63581 0.47492
0.03535 27.25004 0.46451
0.03611 27.52418 0.45909
0.03687 26.74721 0.44744
0.03763 26.09845 0.43979
0.03839 26.21337 0.44016
0.03915 26.03786 0.42375
0.03991 25.20219 0.43584
0.04067 24.58697 0.41508
0.04143 24.88782 0.41456
0.04219 24.91758 0.40735
0.04295 24.50760 0.38572
0.04371 24.01914 0.39168
0.04447 23.62973 0.38044
0.04523 23.35363 0.37098
0.04599 22.86061 0.36845
0.04675 22.76856 0.35654
0.04751 22.79898 0.34745
0.04827 22.83439 0.35471
0.04903 22.03499 0.34300
0.04979 21.26473 0.34787
0.05055 20.97815 0.32565
0.05131 21.23702 0.34517
0.05207 20.54100 0.32399
0.05283 20.20621 0.32794
0.05359 19.78953 0.31761
0.05435 19.52976 0.31594
0.05511 19.63148 0.31625
0.05587 19.25505 0.30792
0.05663 18.92453 0.30893
0.05739 18.40704 0.29815
0.05815 17.68543 0.29680
0.05891 17.91955 0.29442
0.05967 17.69112 0.29558
0.06043 16.74883 0.28255
0.06119 16.41136 0.28761
0.06195 16.46015 0.27997
0.06271 16.12109 0.28181
0.06347 15.96363 0.27350
0.06423 15.56407 0.27965
0.06499 15.20210 0.27412
0.06575 14.85090 0.26614
0.06651 14.34761 0.25882
0.06727 14.34667 0.26356
0.06803 14.13767 0.25208
0.06879 13.68385 0.25154
0.06955 13.36271 0.25501
0.07031 12.78479 0.24672
0.07107 12.82033 0.25311
0.07183 12.44432 0.24796
0.07259 12.27472 0.24438
0.07335 11.75370 0.23319
0.07412 11.47289 0.22705
0.07488 10.94915 0.23374
0.07564 10.96642 0.23151
0.07640 10.52501 0.23093
0.07716 10.52238 0.22207
0.07792 10.15466 0.22314
0.07868 9.66624 0.21954
0.07944 9.53358 0.21532
0.08020 9.25551 0.21627
0.08096 8.94816 0.21386
0.08172 8.68638 0.20903
0.08248 8.25030 0.21004
0.08324 8.33447 0.20531
0.08400 8.20354 0.20490
0.08476 7.99484 0.20543
0.08552 7.66556 0.21069
0.08628 7.59770 0.20804
0.08704 7.06359 0.20689
0.08780 6.82775 0.20634
0.08856 6.57894 0.20794
0.08932 6.26218 0.20885
0.09008 6.25347 0.21249
0.09084 6.28757 0.21188
0.09160 5.78952 0.21506
0.09236 5.51657 0.20984
0.09312 5.34561 0.20941
0.09388 5.29009 0.21348
0.09464 4.87031 0.21332
0.09540 4.85639 0.20843
0.09616 4.42624 0.20687
0.09692 4.30875 0.20098
0.09768 4.25726 0.19576
0.09844 3.95751 0.19672
0.09920 4.06756 0.19115
0.09996 3.83452 0.19265
0.10072 3.62906 0.19239
0.10148 3.32177 0.19031
0.10224 3.58937 0.18438
0.10300 3.31532 0.17934
0.10376 3.11805 0.18290
0.10452 3.18827 0.17819
0.10528 3.00865 0.17261
0.10604 2.80868 0.17471
0.10680 2.58808 0.17208
0.10756 2.37830 0.16893
0.10832 2.64678 0.16826
0.10908 2.39890 0.17166
0.10984 2.21272 0.16982
0.11060 2.00065 0.16517
0.11136 1.74683 0.16654
0.11212 1.82532 0.16353
0.11288 1.70148 0.16185
0.11364 1.61974 0.16027
0.11440 1.36196 0.15679
0.11516 1.61877 0.15485
0.11592 1.45407 0.15220
0.11668 1.43894 0.15467
0.11744 1.36731 0.15422
0.11820 1.22093 0.15378
0.11896 1.22788 0.15022
0.11972 1.02960 0.14887
0.12048 0.88614 0.15024
0.12124 0.92053 0.14735
0.12200 0.79574 0.14862
0.12276 1.00924 0.14700
0.12352 0.85633 0.14484
0.12428 0.68711 0.14646
0.12504 0.60666 0.14138
0.12580 0.73403 0.14231
0.12656 0.67166 0.14363
0.12732 0.52702 0.14072
0.12808 0.61244 0.14075
0.12884 0.50321 0.13934
0.12960 0.36080 0.13760
0.13036 0.39565 0.13602
0.13112 0.27609 0.13815
0.13188 0.29545 0.13588
0.13264 0.38584 0.13368
0.13340 0.14480 0.13592
0.13416 0.31602 0.13309
0.13492 0.34345 0.13271
0.13568 0.47302 0.12998
0.13644 0.22844 0.13064
0.13720 0.10075 0.13149
0.13796 0.20018 0.13119
0.13873 0.17019 0.12927
0.13949 0.04651 0.13137
0.14025 0.17535 0.13032
0.14101 0.17405 0.12992
0.14177 0.14574 0.12836
0.14253 0.15596 0.12872
0.14329 0.21647 0.12490
0.14405 0.23992 0.12870
0.14481 0.02595 0.12834
0.14557 0.22586 0.12803
0.14633 0.16152 0.12678
0.14709 0.11986 0.12425
0.14785 -0.07051 0.12710
0.14861 0.15624 0.12164
0.14937 0.06456 0.12391
0.15013 0.06523 0.12463
0.15089 0.05409 0.12278
0.15165 0.12395 0.12407
0.15241 0.08519 0.12176
0.15317 0.09848 0.12320
0.15393 0.28155 0.12045
0.15469 0.19318 0.12142
0.15545 0.23576 0.12002
0.15621 0.02149 0.12015
0.15697 0.18613 0.11790
0.15773 0.10220 0.11994
0.15849 0.13668 0.11986
0.15925 0.18626 0.11998
0.16001 0.19837 0.11796
0.16077 0.28290 0.11932
0.16153 0.03527 0.11996
0.16229 0.26389 0.11837
0.16305 0.38068 0.11855
0.16381 0.15366 0.11810
0.16457 0.27820 0.11818
0.16533 0.31651 0.11869
0.16609 0.34613 0.11681
0.16685 0.30648 0.11565
0.16761 0.34610 0.11254
0.16837 0.32607 0.11479
0.16913 0.40608 0.11438
0.16989 0.39677 0.11493
0.17065 0.29200 0.11483
0.17141 0.39415 0.11387
0.17217 0.31500 0.11371
0.17293 0.39586 0.11479
0.17369 0.39853 0.11677
0.17445 0.35814 0.11697
0.17521 0.43056 0.11665
0.17597 0.37470 0.11604
0.17673 0.35351 0.11602
0.17749 0.40967 0.11750
0.17825 0.50284 0.11913
0.17901 0.39507 0.11978
0.17977 0.35782 0.12269
0.18053 0.50762 0.12083
0.18129 0.35919 0.12340
0.18205 0.47332 0.12532
0.18281 0.42173 0.12385
0.18357 0.59480 0.12459
0.18433 0.53782 0.12296
0.18509 0.42918 0.12417
0.18585 0.53205 0.12466
0.18661 0.51712 0.12437
0.18737 0.43617 0.12466
0.18813 0.42211 0.12488
0.18889 0.50775 0.12512
0.18965 0.44664 0.12635
0.19041 0.41369 0.12549
0.19117 0.61165 0.12684
0.19193 0.67660 0.12809
0.19269 0.32415 0.12704
0.19345 0.41520 0.12896
0.19421 0.32775 0.12815
0.19497 0.55704 0.12633
0.19573 0.45818 0.12913
0.19649 0.47911 0.12941
0.19725 0.53876 0.13020
0.19801 0.47387 0.12650
0.19877 0.43216 0.12674
0.19953 0.39949 0.13026
0.20029 0.50590 0.12791
0.20105 0.45189 0.12834
0.20181 0.57307 0.12915
0.20257 0.45983 0.12793
0.20333 0.50805 0.12904
0.20409 0.52833 0.13068
0.20485 0.51949 0.13086
0.20561 0.41109 0.12955
0.20637 0.42727 0.12971
0.20713 0.61374 0.12880
0.20789 0.24633 0.13167
0.20865 0.35047 0.12911
0.20941 0.28988 0.12921
0.21017 0.27734 0.12941
0.21093 0.54301 0.12985
0.21169 0.47249 0.13018
0.21245 0.37869 0.13068
0.21321 0.36690 0.12967
0.21397 0.38403 0.12977
0.21473 0.38234 0.13050
0.21549 0.18898 0.12894
0.21625 0.27179 0.12828
0.21701 0.36112 0.12811
0.21777 0.35544 0.12820
0.21853 0.36665 0.13052
0.21929 0.42780 0.12680
0.22005 0.36589 0.13026
0.22081 0.21250 0.12872
0.22157 0.17698 0.12613
0.22233 0.27977 0.12486
0.22309 0.28225 0.12654
0.22385 0.26456 0.12688
0.22461 0.23642 0.12484
0.22537 0.47806 0.12389
0.22613 0.24761 0.12538
0.22689 0.34469 0.12336
0.22765 0.29382 0.12227
0.22841 0.32081 0.12277
0.22917 0.43477 0.12176
0.22993 0.22299 0.11992
0.23069 0.24851 0.12142
0.23145 0.30307 0.11970
0.23221 0.13468 0.12033
0.23297 0.03540 0.11873
0.23373 0.28150 0.12011
0.23449 0.20274 0.11861
0.23525 0.25083 0.11743
0.23601 0.09295 0.11679
0.23677 0.16236 0.11750
0.23753 0.16224 0.11754
0.23829 0.24143 0.11588
0.23905 0.07958 0.11683
0.23981 0.05496 0.11317
0.24057 0.22517 0.11444
0.24133 0.20863 0.11466
0.24209 0.00865 0.11515
0.24285 0.17308 0.11539
0.24361 0.25107 0.11335
0.24437 0.29842 0.11248
0.24513 0.05354 0.11226
0.24589 0.03109 0.11305
0.24665 0.19283 0.11252
0.24741 0.09953 0.11155
0.24817 0.08731 0.11288
0.24893 0.23545 0.11127
0.24969 0.14884 0.11187
0.25045 0.16439 0.11145
0.25121 0.19023 0.10793
0.25197 0.17286 0.11086
0.25273 0.15693 0.11161
0.25349 0.20086 0.10910
0.25425 0.08955 0.10999
0.25501 0.17841 0.10843
0.25577 0.00821 0.10738
0.25653 0.19918 0.10789
0.25729 0.17936 0.10748
0.25805 0.09636 0.10864
0.25881 0.04393 0.10568
0.25957 0.02759 0.10710
0.26033 0.03985 0.10570
0.26109 0.21642 0.10562
0.26185 0.16810 0.10455
0.26261 0.01068 0.10409
0.26337 0.17037 0.10609
0.26413 0.07836 0.10445
0.26489 0.03625 0.10362
0.26565 0.20605 0.10536
0.26641 0.04778 0.10279
0.26717 0.07833 0.10257
0.26793 0.14533 0.10362
0.26869 0.06539 0.10249
0.26945 0.08298 0.10447
0.27021 0.16814 0.10396
0.27097 0.11854 0.10311
0.27172 0.18014 0.10208
0.27248 0.05793 0.10212
0.27324 0.00985 0.10158
0.27400 0.10831 0.10216
0.27476 0.04497 0.10144
0.27552 0.15313 0.10083
0.27628 0.22624 0.10012
0.27704 0.26539 0.10146
0.27780 0.14331 0.10214
0.27856 0.07352 0.10131
0.27932 0.07585 0.10107
0.28008 0.08753 0.09925
0.28084 0.05071 0.09879
0.28160 -0.04021 0.09885
0.28236 -0.04741 0.09848
0.28312 0.09363 0.09953
0.28388 0.07758 0.09822
0.28464 0.13340 0.09899
0.28540 0.00181 0.09907
0.28616 0.04726 0.09899
0.28692 0.17125 0.09779
0.28768 0.21538 0.09858
0.28844 0.12742 0.09854
0.28920 0.04835 0.09897
0.28996 0.11296 0.09834
0.29072 0.20571 0.09988
0.29148 0.06067 0.10018
0.29224 0.18236 0.09927
0.29300 0.10577 0.09911
0.29376 0.17419 0.09941
0.29452 0.04573 0.10059
0.29528 0.10359 0.10059
0.29604 -0.01629 0.09915
0.29680 0.06216 0.10028
0.29756 0.04270 0.10036
0.29832 0.17717 0.09885
0.29908 0.19265 0.09966
0.29984 0.07332 0.10022
0.30060 0.14217 0.09937
0.30136 0.17704 0.09822
0.30212 0.19949 0.09852
0.30288 0.01462 0.09858
0.30364 0.17316 0.09794
0.30440 0.15191 0.09788
0.30516 0.05581 0.09757
0.30592 -0.05095 0.09788
0.30668 0.19477 0.10034
0.30744 0.07347 0.09941
0.30820 0.11815 0.09919
0.30896 0.09799 0.10095
0.30972 0.10870 0.10048
0.31048 0.15538 0.10038
0.31124 0.24183 0.10125
0.31200 0.04424 0.09968
0.31276 0.26861 0.10133
0.31352 0.10133 0.09891
0.31428 0.04550 0.09990
0.31504 0.05360 0.10132
0.31580 0.06750 0.10267
0.31656 0.23702 0.10320
0.31732 0.10671 0.10342
0.31808 0.15703 0.10376
0.31883 0.09121 0.10390
0.31959 0.23599 0.10441
0.32035 0.14492 0.10330
0.32111 0.06806 0.10354
0.32187 0.03595 0.10653
0.32263 0.00218 0.10487
0.32339 0.18521 0.10510
0.32415 0.16035 0.10665
0.32491 0.06823 0.10518
0.32567 0.14705 0.10736
0.32643 0.04076 0.10532
0.32719 0.07386 0.10728
0.32795 0.11826 0.10435
0.32871 0.09672 0.10724
0.32947 0.01174 0.10548
0.33023 0.29191 0.10797
0.33099 -0.00418 0.10738
0.33175 0.15206 0.10756
0.33251 0.03821 0.10574
0.33327 0.16393 0.10680
0.33403 0.05777 0.10708
0.33479 0.01511 0.10728
0.33555 0.13393 0.10801
0.33631 0.09160 0.10787
0.33707 0.16556 0.10789
0.33783 0.04466 0.10886
0.33859 0.08223 0.10615
0.33935 0.07132 0.10918
0.34011 0.00488 0.10821
0.34087 0.08605 0.10876
0.34163 0.17702 0.10884
0.34239 -0.07023 0.10969
0.34315 0.03576 0.10926
0.34391 0.03177 0.10868
0.34467 0.05557 0.10900
0.34543 0.18638 0.11046
0.34619 0.00432 0.11048
0.34695 -0.02750 0.11064
0.34771 0.07263 0.11139
0.34847 0.08661 0.11036
0.34922 0.16294 0.10896
0.34998 -0.04724 0.10799
0.35074 0.11374 0.11139
0.35150 0.09356 0.10754
0.35226 0.12914 0.10576
0.35302 0.00565 0.10427
0.35378 0.13711 0.10530
0.35454 0.18697 0.10342
0.35530 0.15179 0.10621
0.35606 -0.11362 0.10556
0.35682 0.19144 0.10591
0.35758 0.13322 0.10738
0.35834 0.11629 0.10710
0.35910 -0.00853 0.10803
0.35986 0.09910 0.10657
0.36062 0.04043 0.10554
0.36138 0.00714 0.10866
0.36214 0.12729 0.10601
0.36290 0.00844 0.10560
0.36366 0.02116 0.10532
0.36442 0.07036 0.10668
0.36518 0.14750 0.10595
0.36594 0.17941 0.10785
0.36670 0.01998 0.10779
0.36746 0.01865 0.10908
0.36822 0.13729 0.11066
0.36898 0.10208 0.10910
0.36974 0.18377 0.11042
0.37050 0.09781 0.11054
0.37126 -0.02947 0.11153
0.37202 0.09741 0.10935
0.37277 -0.09038 0.11208
0.37353 0.17283 0.11381
0.37429 0.20021 0.11361
0.37505 0.04767 0.11537
0.37581 -0.01264 0.11555
0.37657 0.08456 0.11428
0.37733 0.12788 0.11394
0.37809 0.05800 0.11739
0.37885 0.24853 0.11802
0.37961 0.00585 0.12073
0.38037 0.17133 0.12004
0.38113 0.04568 0.11919
0.38189 0.11462 0.12148
0.38265 0.23796 0.12039
0.38341 0.01354 0.12120
0.38417 0.06850 0.12405
0.38493 0.23745 0.12510
0.38569 -0.04390 0.12500
0.38645 0.07971 0.12793
0.38721 0.22416 0.12698
0.38797 0.08330 0.13103
0.38873 -0.09044 0.12743
0.38949 0.15873 0.15461
0.39025 0.01321 0.12959
0.39101 0.07828 0.13161
0.39177 0.13913 0.13242
0.39252 0.08775 0.13374
0.39328 0.14124 0.13287
0.39404 0.12694 0.13689
0.39480 0.22408 0.13716
0.39556 0.28358 0.14003
0.39632 -0.02209 0.13995
0.39708 -0.04674 0.13795
0.39784 0.06857 0.13703
0.39860 0.16779 0.14205
0.39936 0.25267 0.13908
0.40012 0.08324 0.14440
0.40088 0.00100 0.14193
0.40164 0.09328 0.14365
0.40240 0.02695 0.14292
0.40316 -0.02384 0.14804
0.40392 -0.07232 0.14804
0.40468 0.04655 0.40470
0.40544 0.03003 0.15326
0.40620 0.06335 0.14749
0.40696 0.15866 0.14958
0.40772 0.18122 0.14875
0.40848 0.15402 0.15071
0.40924 -0.02387 0.15206
0.40999 0.24216 0.15170
0.41075 0.13713 0.15196
0.41151 0.08452 0.15413
0.41227 -0.07732 0.15348
0.41303 0.18146 0.15247
0.41379 0.11570 0.15360
0.41455 0.08510 0.15308
0.41531 0.12716 0.15607
0.41607 0.16709 0.15997
0.41683 0.12908 0.15833
0.41759 0.37769 0.16169
0.41835 0.11237 0.16001
0.41911 0.07325 0.16009
0.41987 0.18360 0.15629
0.42063 0.04789 0.16023
0.42139 0.14091 0.16222
0.42215 0.11916 0.16201
0.42291 -0.03092 0.16552
0.42367 0.13922 0.16555
0.42443 0.22428 0.16584
0.42519 0.06755 0.16988
0.42594 0.27398 0.17053
0.42670 0.37569 0.17187
0.42746 0.21500 0.17027
0.42822 0.07060 0.17617
0.42898 0.03728 0.17686
0.42974 0.00595 0.18036
0.43050 0.28633 0.17911
0.43126 0.24683 0.18633
0.43202 0.10462 0.18493
0.43278 0.04364 0.18210
0.43354 0.02185 0.18449
0.43430 0.00769 0.19842
0.43506 -0.04417 0.19333
