# Supplementary material for: De novo design of proteins housing excitonically coupled chlorophyll special pairs
Source: Nat Chem Biol. 2024 Jun 3;20(7):906–15. doi: 10.1038/s41589-024-01626-0 (PMC11213709; doi:10.1038/s41589-024-01626-0)
Supplement: Supplementary file 5 — Raw SAXS data for SP1, SP2 and SP3 apo proteins. [file 41589_2024_1626_MOESM5_ESM.zip › SAXS_data_Fig2/SP2_193uM/Buffer1/SP2_193uM_snap_00047.sub.1.dat]

0.01026 27.85725 8.09677
0.01102 28.32022 4.59602
0.01178 37.99761 3.23392
0.01254 32.44280 2.39924
0.01330 32.91168 2.12763
0.01406 32.75802 1.73490
0.01482 31.67436 1.49741
0.01558 33.79411 1.47986
0.01634 32.50368 1.25940
0.01710 32.04777 1.14602
0.01786 32.41288 1.06524
0.01862 32.94110 1.04049
0.01938 32.41498 0.94398
0.02014 31.62750 0.90202
0.02090 32.66123 0.85192
0.02166 31.57220 0.79917
0.02242 31.97646 0.79551
0.02318 31.44200 0.75802
0.02395 30.18413 0.72311
0.02471 30.94068 0.68701
0.02547 30.56812 0.66553
0.02623 29.92366 0.65520
0.02699 29.76232 0.61368
0.02775 30.35104 0.59042
0.02851 29.23884 0.56977
0.02927 29.27179 0.55717
0.03003 28.93142 0.53944
0.03079 28.42978 0.53070
0.03155 28.43675 0.52316
0.03231 28.25419 0.48763
0.03307 28.19518 0.49731
0.03383 27.55598 0.49646
0.03459 27.69639 0.48959
0.03535 27.25006 0.47209
0.03611 26.47781 0.45974
0.03687 26.94613 0.44815
0.03763 26.82426 0.44040
0.03839 26.51798 0.43444
0.03915 26.04590 0.41499
0.03991 25.78261 0.43179
0.04067 25.34742 0.40815
0.04143 25.30586 0.40264
0.04219 24.55236 0.40000
0.04295 23.98352 0.37935
0.04371 24.33060 0.38722
0.04447 23.33471 0.38712
0.04523 23.58662 0.37886
0.04599 23.65688 0.37563
0.04675 22.89230 0.37478
0.04751 22.41780 0.35625
0.04827 22.50164 0.34082
0.04903 21.76462 0.34574
0.04979 21.96174 0.35680
0.05055 21.62321 0.33737
0.05131 20.93315 0.33623
0.05207 20.65168 0.32632
0.05283 20.58688 0.32104
0.05359 20.40018 0.31664
0.05435 19.48324 0.31686
0.05511 19.60118 0.31453
0.05587 19.03715 0.30422
0.05663 18.59566 0.30774
0.05739 18.62127 0.29749
0.05815 18.04652 0.30194
0.05891 17.65612 0.29215
0.05967 17.75296 0.28790
0.06043 17.41382 0.28390
0.06119 16.63405 0.28266
0.06195 16.28441 0.28646
0.06271 16.08267 0.28012
0.06347 15.53801 0.27789
0.06423 15.33532 0.27969
0.06499 15.07042 0.26952
0.06575 14.78423 0.27093
0.06651 14.70297 0.26266
0.06727 14.26380 0.25744
0.06803 13.55385 0.26017
0.06879 13.48402 0.25016
0.06955 13.19362 0.24966
0.07031 12.70501 0.24887
0.07107 12.86010 0.24359
0.07183 12.36138 0.23939
0.07259 11.98556 0.24038
0.07335 11.83029 0.23629
0.07412 11.58951 0.23172
0.07488 11.28838 0.23613
0.07564 10.87928 0.22895
0.07640 10.26173 0.23409
0.07716 10.39832 0.22596
0.07792 10.14026 0.22199
0.07868 9.90790 0.21665
0.07944 9.64173 0.21985
0.08020 9.30328 0.21490
0.08096 9.04715 0.21486
0.08172 8.75871 0.21170
0.08248 8.59111 0.20802
0.08324 8.34521 0.20824
0.08400 8.01821 0.20877
0.08476 7.78903 0.21391
0.08552 7.52507 0.20735
0.08628 7.14844 0.21132
0.08704 6.87982 0.20893
0.08780 6.89738 0.20414
0.08856 6.66350 0.20794
0.08932 6.20212 0.22103
0.09008 6.15066 0.24176
0.09084 5.96055 0.21112
0.09160 5.62195 0.21423
0.09236 5.38731 0.21397
0.09312 5.54479 0.21152
0.09388 5.19555 0.21482
0.09464 4.98319 0.21233
0.09540 4.60975 0.20600
0.09616 4.50465 0.20436
0.09692 4.53643 0.20309
0.09768 4.25694 0.19496
0.09844 4.01568 0.19904
0.09920 4.19948 0.19528
0.09996 4.04447 0.19393
0.10072 3.63376 0.19281
0.10148 3.57350 0.18739
0.10224 3.45789 0.18464
0.10300 3.37159 0.17852
0.10376 3.24199 0.18090
0.10452 2.97087 0.17878
0.10528 2.81656 0.17651
0.10604 2.64835 0.17025
0.10680 2.64121 0.17233
0.10756 2.31434 0.16845
0.10832 2.32974 0.16933
0.10908 2.42825 0.17077
0.10984 2.06861 0.17150
0.11060 2.23848 0.16440
0.11136 2.03857 0.16450
0.11212 1.99775 0.16355
0.11288 1.95775 0.16199
0.11364 1.71123 0.15744
0.11440 1.43016 0.15904
0.11516 1.29341 0.15843
0.11592 1.48471 0.15368
0.11668 1.24530 0.15698
0.11744 1.28973 0.15494
0.11820 1.05879 0.15352
0.11896 1.24469 0.15273
0.11972 1.14449 0.15186
0.12048 1.20460 0.15128
0.12124 0.77644 0.14818
0.12200 1.05922 0.14669
0.12276 0.78740 0.14497
0.12352 0.72052 0.14458
0.12428 0.60391 0.14513
0.12504 0.65696 0.14596
0.12580 0.72750 0.14323
0.12656 0.74602 0.14112
0.12732 0.37872 0.14108
0.12808 0.40733 0.13868
0.12884 0.29119 0.13961
0.12960 0.57558 0.13675
0.13036 0.43327 0.13829
0.13112 0.35023 0.13356
0.13188 0.32364 0.13544
0.13264 0.34736 0.13613
0.13340 0.30603 0.13607
0.13416 0.35559 0.13475
0.13492 0.21202 0.13483
0.13568 0.05503 0.13178
0.13644 0.27220 0.13178
0.13720 0.15831 0.12974
0.13796 0.07677 0.13261
0.13873 0.21138 0.12960
0.13949 0.14289 0.13202
0.14025 0.17410 0.12903
0.14101 0.35220 0.12747
0.14177 0.19537 0.12693
0.14253 0.09322 0.12822
0.14329 0.10052 0.12592
0.14405 0.16652 0.12636
0.14481 0.04615 0.12830
0.14557 0.16779 0.12579
0.14633 0.16362 0.12567
0.14709 0.21004 0.12575
0.14785 0.19003 0.12496
0.14861 0.32074 0.12626
0.14937 0.15525 0.12683
0.15013 0.14501 0.12343
0.15089 0.15546 0.12361
0.15165 0.11756 0.12225
0.15241 0.19287 0.12213
0.15317 0.28015 0.12371
0.15393 0.20236 0.12118
0.15469 0.20638 0.12124
0.15545 0.25423 0.12219
0.15621 0.12772 0.12215
0.15697 0.25321 0.11936
0.15773 0.26996 0.12033
0.15849 0.24413 0.11845
0.15925 0.29077 0.11813
0.16001 0.28258 0.11938
0.16077 0.22307 0.12056
0.16153 0.27157 0.11890
0.16229 0.23062 0.11740
0.16305 0.34010 0.11659
0.16381 0.29965 0.11599
0.16457 0.19931 0.11556
0.16533 0.27278 0.11653
0.16609 0.30234 0.11746
0.16685 0.34830 0.11671
0.16761 0.23622 0.11530
0.16837 0.30243 0.11552
0.16913 0.36265 0.11495
0.16989 0.37105 0.11418
0.17065 0.41253 0.11481
0.17141 0.42064 0.11463
0.17217 0.40995 0.11453
0.17293 0.31521 0.11544
0.17369 0.34684 0.11659
0.17445 0.38342 0.11625
0.17521 0.38603 0.11653
0.17597 0.53272 0.11685
0.17673 0.35329 0.11758
0.17749 0.35038 0.11831
0.17825 0.22343 0.11823
0.17901 0.38835 0.12104
0.17977 0.24859 0.11859
0.18053 0.35319 0.12223
0.18129 0.38282 0.12114
0.18205 0.62250 0.12140
0.18281 0.58219 0.12448
0.18357 0.62382 0.12286
0.18433 0.31125 0.12460
0.18509 0.42009 0.12333
0.18585 0.44563 0.12478
0.18661 0.55561 0.12498
0.18737 0.30925 0.12236
0.18813 0.62609 0.12559
0.18889 0.55329 0.12610
0.18965 0.55096 0.12624
0.19041 0.46369 0.12747
0.19117 0.56765 0.12828
0.19193 0.61761 0.12796
0.19269 0.55297 0.12719
0.19345 0.46567 0.12759
0.19421 0.34322 0.12844
0.19497 0.34855 0.12901
0.19573 0.48669 0.12689
0.19649 0.48098 0.12767
0.19725 0.43895 0.12905
0.19801 0.55590 0.12660
0.19877 0.46110 0.12960
0.19953 0.53367 0.12828
0.20029 0.32129 0.12877
0.20105 0.75528 0.13091
0.20181 0.31019 0.12879
0.20257 0.47564 0.12786
0.20333 0.44503 0.12765
0.20409 0.51354 0.12947
0.20485 0.36577 0.13071
0.20561 0.56808 0.13079
0.20637 0.50791 0.12812
0.20713 0.39311 0.13061
0.20789 0.33463 0.12917
0.20865 0.54231 0.12996
0.20941 0.39766 0.12818
0.21017 0.41851 0.12842
0.21093 0.38047 0.12873
0.21169 0.45481 0.12862
0.21245 0.36813 0.12780
0.21321 0.39799 0.12891
0.21397 0.23845 0.12701
0.21473 0.39480 0.12808
0.21549 0.28356 0.12800
0.21625 0.40012 0.12998
0.21701 0.42351 0.12899
0.21777 0.21394 0.12830
0.21853 0.45315 0.12798
0.21929 0.28101 0.12947
0.22005 0.34489 0.12911
0.22081 0.41621 0.12842
0.22157 0.37349 0.12745
0.22233 0.41516 0.12737
0.22309 0.24095 0.12648
0.22385 0.36191 0.12531
0.22461 0.32286 0.12600
0.22537 0.32132 0.12357
0.22613 0.20149 0.12551
0.22689 0.23252 0.12391
0.22765 0.45029 0.12480
0.22841 0.27040 0.12422
0.22917 0.27542 0.12203
0.22993 0.18538 0.12060
0.23069 0.14249 0.12078
0.23145 0.04110 0.12048
0.23221 0.09134 0.12106
0.23297 0.29150 0.11722
0.23373 0.15950 0.11898
0.23449 0.19690 0.11987
0.23525 0.11980 0.11829
0.23601 0.14856 0.11803
0.23677 0.23154 0.11946
0.23753 0.10062 0.11675
0.23829 0.33336 0.11457
0.23905 0.16040 0.11762
0.23981 0.13608 0.11356
0.24057 0.31707 0.11532
0.24133 0.19583 0.11406
0.24209 0.17114 0.11447
0.24285 0.13592 0.11463
0.24361 0.28327 0.11305
0.24437 0.09756 0.11433
0.24513 0.20707 0.11425
0.24589 0.04195 0.11332
0.24665 -0.02252 0.11137
0.24741 0.10007 0.11226
0.24817 0.21650 0.11321
0.24893 0.03703 0.11275
0.24969 0.22970 0.11255
0.25045 0.15508 0.11170
0.25121 0.18457 0.11081
0.25197 0.12055 0.10868
0.25273 0.14876 0.10972
0.25349 0.09289 0.10877
0.25425 0.24499 0.10790
0.25501 0.15339 0.10909
0.25577 0.15812 0.10830
0.25653 0.01013 0.10664
0.25729 0.10951 0.10822
0.25805 0.06709 0.10719
0.25881 0.13259 0.10656
0.25957 0.19784 0.10587
0.26033 0.04045 0.10658
0.26109 -0.02072 0.10543
0.26185 0.19754 0.10603
0.26261 0.02479 0.10488
0.26337 0.12556 0.10597
0.26413 0.13300 0.10341
0.26489 0.05308 0.10379
0.26565 0.06300 0.10379
0.26641 0.34140 0.10270
0.26717 0.07827 0.10304
0.26793 0.27665 0.10413
0.26869 0.13130 0.10328
0.26945 0.22976 0.10298
0.27021 0.07681 0.10405
0.27097 0.12413 0.10363
0.27172 0.19046 0.10235
0.27248 0.10140 0.10290
0.27324 0.16494 0.10138
0.27400 0.05349 0.10116
0.27476 0.02352 0.10181
0.27552 0.10439 0.10064
0.27628 0.15855 0.10161
0.27704 0.08214 0.10181
0.27780 0.13865 0.10231
0.27856 0.10787 0.09960
0.27932 0.09385 0.09896
0.28008 0.16315 0.09954
0.28084 0.08245 0.09995
0.28160 0.11459 0.09948
0.28236 0.12629 0.10066
0.28312 0.12435 0.09914
0.28388 0.13432 0.09843
0.28464 0.20687 0.09819
0.28540 0.11514 0.09857
0.28616 0.23261 0.09920
0.28692 0.19352 0.09962
0.28768 0.14260 0.09849
0.28844 0.09219 0.09882
0.28920 0.07929 0.09922
0.28996 0.03665 0.10003
0.29072 0.04145 0.09946
0.29148 0.03291 0.10013
0.29224 0.06817 0.09979
0.29300 0.07081 0.10035
0.29376 0.22229 0.09975
0.29452 0.16367 0.10144
0.29528 0.26457 0.10068
0.29604 0.13175 0.09991
0.29680 0.05023 0.09942
0.29756 0.16017 0.09936
0.29832 0.12061 0.09968
0.29908 0.13254 0.09946
0.29984 0.07007 0.09981
0.30060 0.11884 0.10007
0.30136 0.06683 0.09734
0.30212 0.15409 0.09884
0.30288 0.11960 0.09831
0.30364 0.10808 0.09910
0.30440 0.17040 0.09752
0.30516 0.13792 0.09732
0.30592 -0.05064 0.09900
0.30668 0.06475 0.09900
0.30744 0.15918 0.09964
0.30820 0.18556 0.10029
0.30896 0.10939 0.09902
0.30972 0.22956 0.10080
0.31048 0.06997 0.10049
0.31124 0.15410 0.10057
0.31200 0.13780 0.10015
0.31276 0.18382 0.09940
0.31352 0.06977 0.10027
0.31428 0.18652 0.10146
0.31504 0.24199 0.10124
0.31580 0.08959 0.10116
0.31656 0.11732 0.10242
0.31732 0.25631 0.10326
0.31808 0.05442 0.10523
0.31883 0.14802 0.10389
0.31959 0.07820 0.10284
0.32035 0.02464 0.10373
0.32111 0.16419 0.10444
0.32187 0.23135 0.10565
0.32263 0.10256 0.10608
0.32339 0.07511 0.10636
0.32415 0.12486 0.10369
0.32491 0.14606 0.10430
0.32567 0.14570 0.10753
0.32643 0.08598 0.10692
0.32719 0.03423 0.10512
0.32795 0.32471 0.10640
0.32871 0.02276 0.10686
0.32947 0.10002 0.10422
0.33023 0.06621 0.10745
0.33099 0.10166 0.10666
0.33175 0.17410 0.10612
0.33251 0.16570 0.10660
0.33327 -0.03848 0.10826
0.33403 0.12062 0.10769
0.33479 0.16417 0.10719
0.33555 0.12877 0.10769
0.33631 0.07463 0.10836
0.33707 0.05433 0.10897
0.33783 0.01420 0.10755
0.33859 0.28123 0.10836
0.33935 0.08492 0.10755
0.34011 0.03698 0.10786
0.34087 0.04925 0.10822
0.34163 0.10657 0.11057
0.34239 0.10357 0.10943
0.34315 0.07959 0.10636
0.34391 0.12447 0.10893
0.34467 0.06851 0.11008
0.34543 0.00608 0.10925
0.34619 -0.11118 0.11036
0.34695 0.21602 0.10844
0.34771 0.05853 0.11057
0.34847 0.00763 0.11097
0.34922 0.07121 0.10976
0.34998 0.04910 0.11069
0.35074 0.07413 0.10961
0.35150 0.11405 0.10771
0.35226 0.14712 0.10703
0.35302 0.18845 0.10508
0.35378 0.05073 0.10504
0.35454 0.11141 0.10434
0.35530 0.06775 0.10517
0.35606 -0.05520 0.10448
0.35682 0.01144 0.10694
0.35758 -0.11273 0.10612
0.35834 0.01199 0.10684
0.35910 0.13399 0.10818
0.35986 0.09838 0.10802
0.36062 0.04683 0.10533
0.36138 0.15877 0.10608
0.36214 0.07754 0.10547
0.36290 0.00307 0.10769
0.36366 -0.01210 0.10608
0.36442 0.10462 0.10519
0.36518 0.01911 0.10783
0.36594 0.08070 0.10674
0.36670 0.05622 0.10741
0.36746 0.08442 0.11024
0.36822 0.01198 0.10943
0.36898 0.11792 0.10838
0.36974 0.08988 0.11105
0.37050 0.02754 0.10949
0.37126 -0.09001 0.11237
0.37202 0.11429 0.11129
0.37277 0.17308 0.11315
0.37353 0.30503 0.11423
0.37429 0.02285 0.11433
0.37505 -0.00616 0.11421
0.37581 0.06304 0.11445
0.37657 0.13592 0.11726
0.37733 0.13118 0.11599
0.37809 0.13026 0.11720
0.37885 0.07266 0.11993
0.37961 0.12868 0.11872
0.38037 -0.00324 0.12029
0.38113 0.09893 0.12084
0.38189 0.23800 0.12037
0.38265 0.13331 0.12246
0.38341 0.03289 0.12424
0.38417 0.09003 0.12389
0.38493 0.09903 0.12620
0.38569 0.05943 0.12553
0.38645 0.01899 0.12741
0.38721 0.05409 0.12654
0.38797 0.11256 0.13105
0.38873 0.15670 0.12909
0.38949 -0.03536 0.15114
0.39025 0.02455 0.13075
0.39101 0.09787 0.13069
0.39177 0.14571 0.12804
0.39252 0.21804 0.13326
0.39328 0.06610 0.13154
0.39404 0.09524 0.13433
0.39480 0.17655 0.13773
0.39556 -0.04038 0.13847
0.39632 0.14516 0.13481
0.39708 0.07169 0.13781
0.39784 0.00072 0.14056
0.39860 0.13431 0.13924
0.39936 0.00754 0.14131
0.40012 0.06980 0.14062
0.40088 0.26408 0.14060
0.40164 0.18075 0.14276
0.40240 0.02223 0.14476
0.40316 -0.05259 0.14420
0.40392 0.01917 0.14719
0.40468 0.19188 0.43500
0.40544 0.14855 0.14980
0.40620 0.15534 0.15004
0.40696 -0.01879 0.15031
0.40772 -0.02562 0.15200
0.40848 0.10684 0.15249
0.40924 0.06418 0.14893
0.40999 0.17770 0.14962
0.41075 0.08133 0.15156
0.41151 0.24759 0.15601
0.41227 0.23900 0.15391
0.41303 0.13502 0.15277
0.41379 0.00661 0.15138
0.41455 0.20162 0.15362
0.41531 0.06958 0.15744
0.41607 -0.15376 0.15524
0.41683 0.12509 0.15627
0.41759 0.13343 0.15514
0.41835 0.14834 0.15797
0.41911 0.14218 0.16050
0.41987 -0.07926 0.15781
0.42063 -0.04749 0.16024
0.42139 0.15945 0.16115
0.42215 0.16127 0.16489
0.42291 0.00034 0.16802
0.42367 0.13863 0.16808
0.42443 0.04669 0.16774
0.42519 0.13129 0.16586
0.42594 0.11470 0.16889
0.42670 -0.01011 0.17091
0.42746 0.24778 0.17498
0.42822 -0.00518 0.17561
0.42898 0.16392 0.18042
0.42974 0.14614 0.17993
0.43050 0.37699 0.17941
0.43126 0.06284 0.18101
0.43202 -0.09709 0.19148
0.43278 0.13128 0.18756
0.43354 0.17934 0.18760
0.43430 0.34572 0.19051
0.43506 0.10053 0.19381
