# Supplementary material for: De novo design of proteins housing excitonically coupled chlorophyll special pairs
Source: Nat Chem Biol. 2024 Jun 3;20(7):906–15. doi: 10.1038/s41589-024-01626-0 (PMC11213709; doi:10.1038/s41589-024-01626-0)
Supplement: Supplementary file 5 — Raw SAXS data for SP1, SP2 and SP3 apo proteins. [file 41589_2024_1626_MOESM5_ESM.zip › SAXS_data_Fig2/SP2_193uM/Buffer1/SP2_193uM_snap_00019.sub.1.dat]

0.01026 32.63274 8.10869
0.01102 32.30830 4.89795
0.01178 33.49798 3.39045
0.01254 35.81643 2.48454
0.01330 34.11364 1.94894
0.01406 33.81434 1.69650
0.01482 32.37541 1.52769
0.01558 33.21514 1.36996
0.01634 31.00203 1.28884
0.01710 32.62721 1.12757
0.01786 32.35078 1.08914
0.01862 31.06361 1.00365
0.01938 32.63577 0.99834
0.02014 30.81157 0.90205
0.02090 31.84418 0.78668
0.02166 30.96976 0.77891
0.02242 31.52788 0.75993
0.02318 31.44961 0.69590
0.02395 29.93779 0.69260
0.02471 29.98188 0.68303
0.02547 29.77270 0.63517
0.02623 28.66191 0.62897
0.02699 29.44652 0.59706
0.02775 30.01102 0.59495
0.02851 29.39563 0.55771
0.02927 28.50628 0.56741
0.03003 28.81302 0.52069
0.03079 28.60436 0.55225
0.03155 28.39125 0.52915
0.03231 27.93525 0.48621
0.03307 27.27713 0.49423
0.03383 27.90381 0.49446
0.03459 27.56413 0.49124
0.03535 26.68228 0.45806
0.03611 27.00986 0.47059
0.03687 26.65585 0.45013
0.03763 25.84580 0.44960
0.03839 26.46390 0.43743
0.03915 25.81189 0.41739
0.03991 25.37345 0.41777
0.04067 25.03952 0.41001
0.04143 24.86062 0.40770
0.04219 24.70001 0.39834
0.04295 24.50231 0.39241
0.04371 23.38314 0.38082
0.04447 23.42790 0.37518
0.04523 23.10527 0.37455
0.04599 23.21824 0.37520
0.04675 22.66254 0.36292
0.04751 22.85326 0.35083
0.04827 22.20304 0.34843
0.04903 21.89621 0.34584
0.04979 21.28374 0.33259
0.05055 21.42153 0.33530
0.05131 21.41535 0.33601
0.05207 20.40822 0.33473
0.05283 20.29255 0.33166
0.05359 20.47683 0.32390
0.05435 19.82127 0.31556
0.05511 19.60655 0.31176
0.05587 19.18185 0.30964
0.05663 18.73806 0.30790
0.05739 18.10477 0.29858
0.05815 18.11826 0.30224
0.05891 17.83772 0.28871
0.05967 17.48459 0.29364
0.06043 16.93289 0.28369
0.06119 16.98785 0.28541
0.06195 16.33735 0.27654
0.06271 16.08645 0.28572
0.06347 15.66861 0.26750
0.06423 15.60791 0.26800
0.06499 15.13550 0.26165
0.06575 14.46623 0.27168
0.06651 14.48172 0.26191
0.06727 14.12683 0.25912
0.06803 13.51950 0.25466
0.06879 13.50342 0.25981
0.06955 13.24571 0.24952
0.07031 12.67862 0.24147
0.07107 12.81543 0.24545
0.07183 12.29861 0.24335
0.07259 11.99504 0.24327
0.07335 11.83355 0.23462
0.07412 11.29291 0.23787
0.07488 11.19209 0.23734
0.07564 10.95799 0.23433
0.07640 10.81468 0.22784
0.07716 10.11817 0.22507
0.07792 10.10364 0.22647
0.07868 9.64314 0.22105
0.07944 9.33704 0.22196
0.08020 8.95187 0.21999
0.08096 8.92752 0.21732
0.08172 8.75211 0.21037
0.08248 8.30919 0.20752
0.08324 8.50361 0.20529
0.08400 8.08334 0.20932
0.08476 7.65543 0.21375
0.08552 7.66721 0.20649
0.08628 7.44307 0.20632
0.08704 7.01759 0.20936
0.08780 6.76562 0.20833
0.08856 6.44106 0.20972
0.08932 6.55121 0.21049
0.09008 6.25543 0.21300
0.09084 5.93394 0.21272
0.09160 5.86388 0.21581
0.09236 5.74085 0.21363
0.09312 5.16664 0.21286
0.09388 5.04980 0.21395
0.09464 5.01809 0.21114
0.09540 4.85531 0.20782
0.09616 4.56555 0.20536
0.09692 4.59365 0.20028
0.09768 4.35895 0.20236
0.09844 4.03653 0.20137
0.09920 4.12604 0.19642
0.09996 3.99451 0.19185
0.10072 3.48477 0.19193
0.10148 3.63961 0.18950
0.10224 3.31600 0.18550
0.10300 3.37018 0.17973
0.10376 3.05154 0.17644
0.10452 3.05698 0.18022
0.10528 2.96753 0.17929
0.10604 2.83487 0.17308
0.10680 2.71757 0.16869
0.10756 2.55519 0.17104
0.10832 2.50228 0.17067
0.10908 2.31266 0.16716
0.10984 2.27179 0.16837
0.11060 1.96311 0.16910
0.11136 1.84972 0.16766
0.11212 1.84862 0.16525
0.11288 1.73936 0.16323
0.11364 1.65197 0.15971
0.11440 1.46831 0.15787
0.11516 1.58121 0.15694
0.11592 1.53914 0.15759
0.11668 1.41409 0.15547
0.11744 1.34348 0.15421
0.11820 1.15066 0.15320
0.11896 1.02658 0.15041
0.11972 1.03193 0.14930
0.12048 0.97033 0.15219
0.12124 1.05216 0.15035
0.12200 0.91888 0.14827
0.12276 0.92367 0.14972
0.12352 0.72252 0.14574
0.12428 0.74986 0.14689
0.12504 0.72535 0.14473
0.12580 0.65095 0.14339
0.12656 0.63316 0.13911
0.12732 0.67929 0.14182
0.12808 0.64539 0.14269
0.12884 0.56637 0.14006
0.12960 0.15938 0.13688
0.13036 0.37506 0.13789
0.13112 0.43451 0.13773
0.13188 0.26735 0.13842
0.13264 0.49726 0.13561
0.13340 0.19854 0.13708
0.13416 0.33458 0.13447
0.13492 0.29716 0.13031
0.13568 0.20214 0.13096
0.13644 0.18764 0.13197
0.13720 0.14914 0.13185
0.13796 0.19238 0.13089
0.13873 0.05482 0.12996
0.13949 0.17966 0.12984
0.14025 0.12717 0.13000
0.14101 -0.09450 0.12869
0.14177 0.05241 0.12845
0.14253 0.09614 0.12871
0.14329 -0.04070 0.12845
0.14405 0.09046 0.12450
0.14481 0.07937 0.12748
0.14557 -0.02440 0.12513
0.14633 0.17236 0.12667
0.14709 0.09553 0.12691
0.14785 0.11730 0.12699
0.14861 0.03175 0.12679
0.14937 0.09368 0.12604
0.15013 0.11800 0.12392
0.15089 0.03541 0.12355
0.15165 0.11347 0.12469
0.15241 0.18186 0.12246
0.15317 0.31502 0.12317
0.15393 0.11571 0.12202
0.15469 0.16647 0.12359
0.15545 0.07688 0.12242
0.15621 0.24754 0.12141
0.15697 0.21177 0.12012
0.15773 0.30099 0.12044
0.15849 0.18574 0.11809
0.15925 0.28824 0.11870
0.16001 0.33717 0.11924
0.16077 0.22860 0.11939
0.16153 0.19414 0.11656
0.16229 0.28547 0.11757
0.16305 0.14094 0.11740
0.16381 0.23541 0.11898
0.16457 0.24713 0.11625
0.16533 0.11570 0.11844
0.16609 0.33393 0.11548
0.16685 0.21349 0.11550
0.16761 0.18572 0.11486
0.16837 0.30712 0.11571
0.16913 0.18666 0.11672
0.16989 0.32777 0.11461
0.17065 0.32472 0.11409
0.17141 0.42035 0.11176
0.17217 0.31934 0.11439
0.17293 0.41796 0.11358
0.17369 0.50008 0.11694
0.17445 0.23124 0.11666
0.17521 0.49719 0.11694
0.17597 0.30878 0.11722
0.17673 0.32678 0.11751
0.17749 0.30403 0.11787
0.17825 0.31909 0.12171
0.17901 0.53594 0.11838
0.17977 0.43688 0.11898
0.18053 0.22489 0.12179
0.18129 0.24905 0.12305
0.18205 0.48608 0.12371
0.18281 0.53039 0.12200
0.18357 0.51188 0.12266
0.18433 0.38688 0.12541
0.18509 0.53007 0.12511
0.18585 0.50795 0.12539
0.18661 0.48544 0.12424
0.18737 0.38239 0.12456
0.18813 0.62620 0.12531
0.18889 0.40334 0.12622
0.18965 0.50130 0.12503
0.19041 0.42108 0.12566
0.19117 0.50093 0.13000
0.19193 0.35131 0.12800
0.19269 0.58288 0.12545
0.19345 0.63338 0.13009
0.19421 0.45191 0.12705
0.19497 0.36396 0.13013
0.19573 0.39107 0.12881
0.19649 0.32106 0.12895
0.19725 0.60970 0.12719
0.19801 0.43699 0.13045
0.19877 0.47430 0.12756
0.19953 0.39285 0.13004
0.20029 0.43898 0.12942
0.20105 0.49482 0.12901
0.20181 0.42907 0.12968
0.20257 0.43981 0.12707
0.20333 0.34356 0.12746
0.20409 0.42669 0.12877
0.20485 0.28710 0.12814
0.20561 0.47775 0.12917
0.20637 0.46642 0.12824
0.20713 0.28594 0.13041
0.20789 0.38093 0.12804
0.20865 0.40889 0.12972
0.20941 0.36117 0.13039
0.21017 0.51989 0.13122
0.21093 0.53966 0.12741
0.21169 0.35341 0.12812
0.21245 0.57787 0.13150
0.21321 0.26427 0.12697
0.21397 0.48925 0.13067
0.21473 0.29379 0.12974
0.21549 0.50428 0.12916
0.21625 0.52613 0.12782
0.21701 0.35387 0.12829
0.21777 0.40758 0.12824
0.21853 0.28078 0.12667
0.21929 0.21298 0.12727
0.22005 0.12702 0.12958
0.22081 0.32769 0.12871
0.22157 0.20496 0.12636
0.22233 0.25626 0.12578
0.22309 0.42063 0.12644
0.22385 0.27427 0.12715
0.22461 0.29110 0.12414
0.22537 0.20902 0.12495
0.22613 0.35237 0.12293
0.22689 0.39486 0.12337
0.22765 0.30401 0.12266
0.22841 0.24672 0.12013
0.22917 0.14981 0.12260
0.22993 0.11021 0.11941
0.23069 0.23494 0.12009
0.23145 0.24382 0.12327
0.23221 0.30074 0.12102
0.23297 0.29050 0.11799
0.23373 0.27399 0.11888
0.23449 0.30251 0.11757
0.23525 0.14145 0.11680
0.23601 0.19697 0.11740
0.23677 0.28110 0.11961
0.23753 0.12735 0.11825
0.23829 0.05789 0.11692
0.23905 0.14100 0.11478
0.23981 0.18277 0.11658
0.24057 0.08458 0.11577
0.24133 0.28673 0.11354
0.24209 0.00978 0.11405
0.24285 0.29532 0.11267
0.24361 0.20165 0.11308
0.24437 0.24691 0.11358
0.24513 0.11719 0.11338
0.24589 0.20575 0.11291
0.24665 0.33635 0.11277
0.24741 0.31331 0.11142
0.24817 0.07662 0.11370
0.24893 0.14705 0.11170
0.24969 0.09843 0.11172
0.25045 0.14612 0.11178
0.25121 0.01417 0.11101
0.25197 0.09031 0.11075
0.25273 0.10809 0.10990
0.25349 0.19507 0.10942
0.25425 0.07167 0.10875
0.25501 -0.02126 0.10887
0.25577 0.26524 0.10745
0.25653 0.04080 0.10745
0.25729 0.14875 0.10721
0.25805 0.22160 0.10600
0.25881 0.17754 0.10701
0.25957 0.07285 0.10650
0.26033 0.00426 0.10610
0.26109 0.01699 0.10565
0.26185 0.17567 0.10715
0.26261 0.05131 0.10505
0.26337 0.02340 0.10578
0.26413 0.09258 0.10343
0.26489 0.10727 0.10428
0.26565 0.05982 0.10394
0.26641 0.12774 0.10478
0.26717 0.18824 0.10412
0.26793 0.00206 0.10470
0.26869 0.04502 0.10341
0.26945 0.10261 0.10321
0.27021 0.09679 0.10272
0.27097 0.02415 0.10205
0.27172 0.10843 0.10228
0.27248 0.13985 0.10262
0.27324 -0.01585 0.10163
0.27400 0.15639 0.10260
0.27476 0.08544 0.10090
0.27552 0.17849 0.10205
0.27628 0.14777 0.10044
0.27704 0.10689 0.10007
0.27780 0.10974 0.09995
0.27856 -0.02362 0.10017
0.27932 0.08682 0.10009
0.28008 0.06290 0.09977
0.28084 0.08804 0.09977
0.28160 0.14481 0.09916
0.28236 0.06738 0.09967
0.28312 0.16210 0.09795
0.28388 0.18094 0.09934
0.28464 0.00486 0.09817
0.28540 0.13567 0.09892
0.28616 0.07818 0.09967
0.28692 0.20522 0.09845
0.28768 0.21775 0.09906
0.28844 0.18401 0.09942
0.28920 0.13581 0.09845
0.28996 0.14681 0.09843
0.29072 0.20433 0.09947
0.29148 0.12710 0.10056
0.29224 0.04018 0.09959
0.29300 0.09427 0.09936
0.29376 -0.07379 0.09878
0.29452 -0.00910 0.09997
0.29528 0.17829 0.09938
0.29604 0.05549 0.09975
0.29680 0.01930 0.09955
0.29756 0.08227 0.09983
0.29832 0.09836 0.09940
0.29908 0.08060 0.10025
0.29984 0.02820 0.09849
0.30060 0.22931 0.09829
0.30136 0.10059 0.09868
0.30212 0.18065 0.09738
0.30288 0.15714 0.09771
0.30364 0.14915 0.09920
0.30440 0.25212 0.09671
0.30516 0.19514 0.09708
0.30592 0.18296 0.09793
0.30668 0.11334 0.09930
0.30744 0.09183 0.09999
0.30820 0.23592 0.09999
0.30896 0.06475 0.09971
0.30972 0.11605 0.10066
0.31048 0.20436 0.10147
0.31124 0.08108 0.09993
0.31200 0.01049 0.09942
0.31276 0.31164 0.10100
0.31352 0.12124 0.10118
0.31428 0.06934 0.10116
0.31504 0.11112 0.10282
0.31580 0.16928 0.10371
0.31656 0.20470 0.10254
0.31732 0.07591 0.10145
0.31808 0.07300 0.10343
0.31883 0.03929 0.10464
0.31959 0.03936 0.10482
0.32035 0.24755 0.10485
0.32111 0.18318 0.10480
0.32187 0.11178 0.10495
0.32263 0.25205 0.10551
0.32339 0.06453 0.10594
0.32415 0.09752 0.10665
0.32491 0.08173 0.10594
0.32567 0.23715 0.10713
0.32643 0.20050 0.10743
0.32719 0.02353 0.10715
0.32795 0.12995 0.10525
0.32871 -0.02854 0.10422
0.32947 0.10992 0.10545
0.33023 0.06592 0.10571
0.33099 0.21764 0.10511
0.33175 0.03129 0.10695
0.33251 0.14948 0.10606
0.33327 0.18220 0.10796
0.33403 0.14117 0.10792
0.33479 0.01595 0.10753
0.33555 0.14272 0.10887
0.33631 0.02953 0.10681
0.33707 0.03055 0.10634
0.33783 0.02335 0.10865
0.33859 0.16152 0.10816
0.33935 0.03395 0.10804
0.34011 -0.04667 0.10863
0.34087 0.08007 0.10847
0.34163 0.02557 0.10824
0.34239 -0.04920 0.10925
0.34315 0.10968 0.10794
0.34391 0.08275 0.10834
0.34467 0.16795 0.10962
0.34543 0.18139 0.10919
0.34619 -0.03986 0.10952
0.34695 0.11161 0.11061
0.34771 0.14734 0.11069
0.34847 0.17064 0.10958
0.34922 -0.03437 0.10909
0.34998 0.09359 0.10992
0.35074 -0.07786 0.10988
0.35150 0.12913 0.10747
0.35226 0.05717 0.10654
0.35302 0.05583 0.10574
0.35378 0.06048 0.10379
0.35454 0.03987 0.10420
0.35530 0.16225 0.10341
0.35606 0.03606 0.10721
0.35682 0.15608 0.10616
0.35758 0.21419 0.10685
0.35834 0.18192 0.10543
0.35910 0.02771 0.10764
0.35986 0.12546 0.10561
0.36062 -0.05566 0.10533
0.36138 0.08669 0.10679
0.36214 0.08668 0.10764
0.36290 0.04610 0.10402
0.36366 0.06968 0.10681
0.36442 0.08445 0.10760
0.36518 0.13655 0.10950
0.36594 0.13027 0.10559
0.36670 0.12678 0.10962
0.36746 0.07051 0.11071
0.36822 0.06625 0.10719
0.36898 0.09807 0.10816
0.36974 0.14738 0.10818
0.37050 0.02598 0.11041
0.37126 0.04766 0.10776
0.37202 0.15572 0.11277
0.37277 -0.01534 0.11324
0.37353 0.13565 0.11330
0.37429 0.06631 0.11340
0.37505 0.16673 0.11498
0.37581 0.04284 0.11494
0.37657 0.07000 0.11730
0.37733 -0.04961 0.11757
0.37809 0.04549 0.11761
0.37885 0.02861 0.11924
0.37961 0.19158 0.12016
0.38037 0.11579 0.12096
0.38113 0.05884 0.12198
0.38189 -0.05462 0.12183
0.38265 0.05521 0.12149
0.38341 0.18523 0.12198
0.38417 -0.01176 0.12321
0.38493 0.01883 0.12359
0.38569 0.10081 0.12390
0.38645 0.07943 0.12612
0.38721 0.06524 0.12776
0.38797 0.22640 0.12669
0.38873 0.15477 0.12719
0.38949 0.04713 0.13160
0.39025 0.09931 0.12841
0.39101 0.13076 0.13146
0.39177 0.11991 0.13215
0.39252 -0.00814 0.13251
0.39328 -0.00369 0.13504
0.39404 0.01702 0.13801
0.39480 0.03984 0.13652
0.39556 -0.02067 0.13425
0.39632 0.06355 0.13708
0.39708 0.20285 0.13728
0.39784 0.21084 0.13749
0.39860 0.14346 0.14165
0.39936 -0.07367 0.14327
0.40012 0.10599 0.14627
0.40088 0.07339 0.14455
0.40164 0.00045 0.14426
0.40240 0.09465 0.14240
0.40316 0.18111 0.14467
0.40392 0.04195 0.14701
0.40468 0.12527 0.36937
0.40544 0.20469 0.15157
0.40620 0.14165 0.14570
0.40696 0.00306 0.15011
0.40772 0.15550 0.14873
0.40848 -0.03240 0.15029
0.40924 0.30652 0.14908
0.40999 -0.02565 0.15557
0.41075 0.11577 0.15359
0.41151 0.23314 0.15217
0.41227 0.07583 0.15498
0.41303 -0.12037 0.15072
0.41379 -0.12456 0.15187
0.41455 0.22954 0.15446
0.41531 0.00398 0.15769
0.41607 0.25104 0.15438
0.41683 0.06173 0.15579
0.41759 0.39232 0.16133
0.41835 0.18534 0.15516
0.41911 0.14802 0.16032
0.41987 0.14718 0.16125
0.42063 0.27483 0.15830
0.42139 0.42685 0.16060
0.42215 0.02272 0.16611
0.42291 -0.01349 0.16364
0.42367 0.16037 0.16833
0.42443 0.13494 0.16485
0.42519 0.24032 0.17031
0.42594 -0.01988 0.17258
0.42670 0.31712 0.17581
0.42746 0.09700 0.17482
0.42822 0.07041 0.17517
0.42898 0.25822 0.17581
0.42974 0.21081 0.17893
0.43050 -0.03720 0.18421
0.43126 0.05565 0.18673
0.43202 0.12888 0.18655
0.43278 0.41655 0.18494
0.43354 0.01409 0.19159
0.43430 0.17345 0.19173
0.43506 -0.13167 0.19657
