# Supplementary material for: De novo design of proteins housing excitonically coupled chlorophyll special pairs
Source: Nat Chem Biol. 2024 Jun 3;20(7):906–15. doi: 10.1038/s41589-024-01626-0 (PMC11213709; doi:10.1038/s41589-024-01626-0)
Supplement: Supplementary file 5 — Raw SAXS data for SP1, SP2 and SP3 apo proteins. [file 41589_2024_1626_MOESM5_ESM.zip › SAXS_data_Fig2/SP2_193uM/Buffer1/SP2_193uM_snap_00031.sub.1.dat]

0.01026 32.14096 7.78731
0.01102 33.86298 4.74034
0.01178 33.64522 3.31138
0.01254 31.91935 2.53474
0.01330 33.03836 1.95773
0.01406 31.49298 1.65816
0.01482 33.40224 1.60671
0.01558 32.58687 1.38453
0.01634 33.04989 1.29076
0.01710 33.05524 1.16624
0.01786 31.62910 1.01853
0.01862 32.30988 1.12506
0.01938 32.04390 0.93157
0.02014 31.34888 0.94211
0.02090 31.57161 0.83577
0.02166 31.14479 0.80894
0.02242 31.22056 0.75317
0.02318 31.60586 0.74533
0.02395 29.52852 0.69336
0.02471 31.60019 0.70603
0.02547 30.57520 0.64163
0.02623 30.60969 0.64220
0.02699 30.39861 0.59726
0.02775 30.38766 0.59471
0.02851 29.75871 0.57524
0.02927 29.54463 0.56734
0.03003 28.85773 0.54273
0.03079 28.87148 0.51229
0.03155 29.02059 0.50859
0.03231 28.91543 0.50538
0.03307 27.52809 0.50932
0.03383 27.61183 0.48920
0.03459 27.98151 0.47667
0.03535 27.42849 0.47615
0.03611 26.97831 0.45411
0.03687 26.34340 0.44839
0.03763 27.11508 0.44869
0.03839 25.79125 0.43517
0.03915 25.35600 0.42164
0.03991 25.99371 0.41995
0.04067 25.46345 0.41040
0.04143 25.30119 0.40875
0.04219 25.30782 0.39958
0.04295 24.09784 0.39730
0.04371 23.94750 0.37551
0.04447 23.64124 0.38560
0.04523 23.77664 0.36987
0.04599 23.71511 0.36506
0.04675 22.66474 0.36328
0.04751 22.64357 0.35356
0.04827 22.38460 0.34627
0.04903 21.86445 0.34210
0.04979 21.68019 0.33478
0.05055 21.22577 0.32831
0.05131 20.66823 0.33377
0.05207 20.55044 0.33593
0.05283 20.39261 0.33096
0.05359 19.99571 0.31184
0.05435 20.00672 0.31930
0.05511 19.81052 0.31576
0.05587 19.06341 0.30856
0.05663 18.65122 0.31115
0.05739 17.95779 0.29783
0.05815 17.65863 0.29755
0.05891 17.36449 0.30294
0.05967 17.37698 0.30135
0.06043 17.20802 0.29023
0.06119 16.47171 0.28166
0.06195 16.68258 0.27879
0.06271 15.95040 0.27202
0.06347 15.98317 0.27355
0.06423 15.63791 0.27381
0.06499 14.77566 0.26658
0.06575 14.94228 0.26868
0.06651 14.32506 0.26705
0.06727 14.36164 0.26440
0.06803 13.89575 0.25586
0.06879 13.49537 0.25587
0.06955 13.38449 0.24972
0.07031 12.80320 0.24641
0.07107 12.49852 0.24317
0.07183 12.60086 0.24283
0.07259 11.75911 0.24247
0.07335 11.84592 0.23802
0.07412 11.55823 0.23472
0.07488 11.10565 0.22961
0.07564 10.69512 0.22979
0.07640 10.72267 0.23397
0.07716 10.46818 0.22753
0.07792 10.02656 0.22110
0.07868 9.44422 0.22168
0.07944 9.50427 0.22076
0.08020 9.47348 0.22085
0.08096 8.74460 0.21548
0.08172 8.49715 0.21356
0.08248 8.37623 0.21109
0.08324 8.42859 0.20642
0.08400 7.92751 0.20923
0.08476 7.74144 0.21273
0.08552 7.53689 0.20859
0.08628 7.06205 0.20818
0.08704 7.18228 0.20582
0.08780 6.93248 0.20818
0.08856 6.66874 0.20279
0.08932 6.57257 0.21201
0.09008 6.10767 0.21605
0.09084 6.07639 0.21336
0.09160 6.03990 0.21114
0.09236 5.79158 0.21047
0.09312 5.28709 0.21712
0.09388 5.20421 0.21292
0.09464 4.99399 0.20861
0.09540 4.69011 0.20710
0.09616 4.48730 0.20433
0.09692 4.85934 0.20067
0.09768 4.10713 0.19877
0.09844 3.96799 0.19365
0.09920 4.12238 0.19909
0.09996 3.75065 0.19652
0.10072 3.81455 0.19131
0.10148 3.57028 0.19048
0.10224 3.34802 0.18431
0.10300 3.16197 0.18025
0.10376 3.04449 0.17835
0.10452 3.12239 0.18005
0.10528 2.95350 0.17378
0.10604 2.95691 0.17503
0.10680 2.76515 0.17059
0.10756 2.65983 0.17030
0.10832 2.40584 0.17227
0.10908 2.13647 0.17202
0.10984 1.87631 0.16626
0.11060 2.09451 0.17085
0.11136 1.98657 0.16515
0.11212 1.88531 0.16472
0.11288 1.71640 0.16418
0.11364 1.77218 0.16289
0.11440 1.64635 0.15696
0.11516 1.51991 0.15666
0.11592 1.14395 0.15811
0.11668 1.31593 0.15646
0.11744 1.25612 0.15266
0.11820 1.12794 0.15145
0.11896 1.18362 0.15165
0.11972 1.00251 0.15199
0.12048 1.10569 0.14750
0.12124 0.85323 0.14752
0.12200 0.92501 0.14912
0.12276 0.69276 0.14789
0.12352 0.89784 0.14633
0.12428 0.72229 0.14692
0.12504 0.58306 0.14581
0.12580 0.58782 0.14332
0.12656 0.52132 0.14267
0.12732 0.47679 0.14103
0.12808 0.56880 0.14243
0.12884 0.44598 0.14194
0.12960 0.50366 0.13903
0.13036 0.33909 0.13820
0.13112 0.50569 0.13624
0.13188 0.26638 0.13616
0.13264 0.24010 0.13556
0.13340 0.36009 0.13735
0.13416 0.31691 0.13363
0.13492 0.18336 0.13382
0.13568 0.23849 0.13341
0.13644 0.20922 0.13281
0.13720 0.24048 0.13076
0.13796 0.18541 0.13163
0.13873 0.20592 0.12901
0.13949 0.21058 0.13264
0.14025 0.03461 0.13000
0.14101 0.03090 0.12648
0.14177 0.09158 0.12951
0.14253 0.18874 0.12923
0.14329 0.04917 0.12937
0.14405 0.13054 0.12731
0.14481 0.23674 0.12716
0.14557 0.28900 0.12961
0.14633 0.19191 0.12674
0.14709 0.06121 0.12351
0.14785 0.09876 0.12609
0.14861 0.18169 0.12415
0.14937 0.07133 0.12496
0.15013 -0.00411 0.12270
0.15089 0.11376 0.12462
0.15165 0.23554 0.12177
0.15241 0.17526 0.12308
0.15317 0.19609 0.12280
0.15393 0.09372 0.12064
0.15469 0.29777 0.12074
0.15545 0.26226 0.12175
0.15621 0.12761 0.12003
0.15697 0.25589 0.12189
0.15773 0.19001 0.12068
0.15849 0.29173 0.11928
0.15925 0.25703 0.11902
0.16001 0.19478 0.11900
0.16077 0.34305 0.11730
0.16153 0.18315 0.11948
0.16229 0.28001 0.11762
0.16305 0.20265 0.11809
0.16381 0.40441 0.11886
0.16457 0.33478 0.11817
0.16533 0.42435 0.11689
0.16609 0.27398 0.11693
0.16685 0.23558 0.11431
0.16761 0.32751 0.11504
0.16837 0.37461 0.11512
0.16913 0.32941 0.11594
0.16989 0.43798 0.11590
0.17065 0.30019 0.11483
0.17141 0.44100 0.11493
0.17217 0.37765 0.11404
0.17293 0.38110 0.11617
0.17369 0.38647 0.11631
0.17445 0.29041 0.11730
0.17521 0.33913 0.11756
0.17597 0.37248 0.11762
0.17673 0.28520 0.11746
0.17749 0.28205 0.11825
0.17825 0.51085 0.11845
0.17901 0.36010 0.12205
0.17977 0.43468 0.12080
0.18053 0.35809 0.12197
0.18129 0.36780 0.12219
0.18205 0.58415 0.12233
0.18281 0.42234 0.12179
0.18357 0.56814 0.12393
0.18433 0.47897 0.12405
0.18509 0.41934 0.12567
0.18585 0.46470 0.12771
0.18661 0.40994 0.12460
0.18737 0.59885 0.12611
0.18813 0.41623 0.12710
0.18889 0.75024 0.12522
0.18965 0.22216 0.12723
0.19041 0.44719 0.12543
0.19117 0.34064 0.12727
0.19193 0.46545 0.12779
0.19269 0.51159 0.12737
0.19345 0.43144 0.12664
0.19421 0.51538 0.12700
0.19497 0.53371 0.12442
0.19573 0.49218 0.12789
0.19649 0.32716 0.12858
0.19725 0.39296 0.13056
0.19801 0.43120 0.12747
0.19877 0.47041 0.12692
0.19953 0.45456 0.12733
0.20029 0.46831 0.12824
0.20105 0.40151 0.13113
0.20181 0.48738 0.12894
0.20257 0.62122 0.13080
0.20333 0.40145 0.12900
0.20409 0.45714 0.12888
0.20485 0.37935 0.12886
0.20561 0.53859 0.12783
0.20637 0.37873 0.13173
0.20713 0.47353 0.12967
0.20789 0.45044 0.12810
0.20865 0.50270 0.12955
0.20941 0.48677 0.12714
0.21017 0.38338 0.12818
0.21093 0.55578 0.12812
0.21169 0.42513 0.12866
0.21245 0.41213 0.12872
0.21321 0.46399 0.12741
0.21397 0.34184 0.12991
0.21473 0.19932 0.13087
0.21549 0.33299 0.12943
0.21625 0.59067 0.13030
0.21701 0.24911 0.12969
0.21777 0.27416 0.12832
0.21853 0.48033 0.12575
0.21929 0.33107 0.12953
0.22005 0.43885 0.12860
0.22081 0.31586 0.12818
0.22157 0.32641 0.12694
0.22233 0.34663 0.12985
0.22309 0.19491 0.12498
0.22385 0.23643 0.12510
0.22461 0.27816 0.12282
0.22537 0.35050 0.12177
0.22613 0.38080 0.12314
0.22689 0.46287 0.12027
0.22765 0.38451 0.12338
0.22841 0.32994 0.12254
0.22917 0.40618 0.12049
0.22993 0.30632 0.12072
0.23069 0.18474 0.11960
0.23145 0.31974 0.12112
0.23221 0.14309 0.12258
0.23297 0.32358 0.11892
0.23373 0.28739 0.11882
0.23449 0.05603 0.11724
0.23525 0.27205 0.11738
0.23601 0.20210 0.11845
0.23677 0.09862 0.11873
0.23753 0.07850 0.11762
0.23829 0.17111 0.11336
0.23905 0.05969 0.11497
0.23981 0.14932 0.11501
0.24057 0.16151 0.11437
0.24133 0.23262 0.11603
0.24209 0.23710 0.11413
0.24285 0.19874 0.11289
0.24361 0.21936 0.11429
0.24437 0.32768 0.11352
0.24513 -0.01780 0.11220
0.24589 0.13062 0.11332
0.24665 0.13258 0.11237
0.24741 0.15994 0.11249
0.24817 0.09587 0.11134
0.24893 0.28192 0.11186
0.24969 0.21456 0.10972
0.25045 0.36892 0.11111
0.25121 0.23542 0.10972
0.25197 0.19680 0.11081
0.25273 0.09225 0.10885
0.25349 0.11613 0.10931
0.25425 0.22310 0.10974
0.25501 0.14194 0.10816
0.25577 0.05563 0.10778
0.25653 0.18217 0.10766
0.25729 0.05141 0.10850
0.25805 0.02615 0.10576
0.25881 0.06152 0.10741
0.25957 0.12281 0.10755
0.26033 0.18554 0.10741
0.26109 0.23640 0.10681
0.26185 0.13477 0.10483
0.26261 0.08389 0.10537
0.26337 0.17883 0.10460
0.26413 0.15234 0.10525
0.26489 0.22441 0.10503
0.26565 0.09508 0.10452
0.26641 0.17156 0.10436
0.26717 0.13369 0.10464
0.26793 0.19472 0.10232
0.26869 0.12393 0.10472
0.26945 0.31699 0.10305
0.27021 -0.05109 0.10159
0.27097 0.07532 0.10408
0.27172 0.12377 0.10185
0.27248 0.00180 0.10191
0.27324 0.05399 0.10103
0.27400 0.07768 0.10297
0.27476 0.07429 0.10115
0.27552 0.14681 0.10238
0.27628 0.17299 0.10020
0.27704 0.15238 0.09943
0.27780 0.17577 0.10036
0.27856 0.20112 0.10234
0.27932 0.17951 0.09777
0.28008 0.00817 0.09929
0.28084 -0.00012 0.09969
0.28160 0.03343 0.09923
0.28236 0.02688 0.10028
0.28312 0.08783 0.09919
0.28388 0.19737 0.09939
0.28464 0.16874 0.09817
0.28540 0.07276 0.09894
0.28616 0.02594 0.09830
0.28692 0.18788 0.09878
0.28768 0.08600 0.10090
0.28844 0.04965 0.09801
0.28920 0.09798 0.09822
0.28996 0.20312 0.09892
0.29072 0.09005 0.10042
0.29148 0.09832 0.09896
0.29224 0.19985 0.10016
0.29300 -0.00743 0.10003
0.29376 0.08696 0.10042
0.29452 0.10642 0.09957
0.29528 0.01897 0.09997
0.29604 0.14787 0.10022
0.29680 0.13234 0.09825
0.29756 0.06327 0.09957
0.29832 0.06910 0.09894
0.29908 0.26951 0.10020
0.29984 0.09993 0.10048
0.30060 -0.00256 0.09987
0.30136 0.04280 0.09773
0.30212 0.13280 0.09898
0.30288 0.24102 0.09892
0.30364 0.10256 0.10014
0.30440 -0.07870 0.09848
0.30516 0.00876 0.09676
0.30592 0.23030 0.09805
0.30668 0.11820 0.09918
0.30744 0.13498 0.09977
0.30820 0.02594 0.09969
0.30896 0.02018 0.09900
0.30972 0.22121 0.10032
0.31048 0.14106 0.10007
0.31124 0.17201 0.10078
0.31200 0.15767 0.10074
0.31276 0.06012 0.10012
0.31352 0.09422 0.10086
0.31428 0.16679 0.09999
0.31504 0.23353 0.10208
0.31580 0.23633 0.10319
0.31656 0.08277 0.10250
0.31732 0.01931 0.10408
0.31808 0.20115 0.10440
0.31883 0.17376 0.10406
0.31959 0.10358 0.10406
0.32035 0.13222 0.10485
0.32111 0.11505 0.10578
0.32187 0.26830 0.10535
0.32263 0.18446 0.10620
0.32339 -0.13873 0.10576
0.32415 0.15731 0.10727
0.32491 0.03922 0.10648
0.32567 0.06653 0.10751
0.32643 0.15040 0.10525
0.32719 0.15082 0.10691
0.32795 0.16785 0.10529
0.32871 0.10045 0.10515
0.32947 0.12647 0.10569
0.33023 0.19490 0.10529
0.33099 0.11260 0.10576
0.33175 0.10086 0.10648
0.33251 0.13136 0.10733
0.33327 0.06342 0.10697
0.33403 0.04601 0.10818
0.33479 0.08291 0.10741
0.33555 0.17071 0.10808
0.33631 0.12666 0.10677
0.33707 0.17629 0.10863
0.33783 0.08477 0.10937
0.33859 0.09832 0.10699
0.33935 0.07582 0.10877
0.34011 0.15448 0.10974
0.34087 0.11586 0.10923
0.34163 0.11669 0.10768
0.34239 0.10006 0.10869
0.34315 0.16244 0.10909
0.34391 0.13707 0.10824
0.34467 0.13035 0.10980
0.34543 -0.02381 0.11121
0.34619 0.11277 0.10877
0.34695 0.15067 0.11030
0.34771 0.13577 0.11140
0.34847 0.15122 0.10996
0.34922 -0.01578 0.10998
0.34998 0.01041 0.10865
0.35074 0.16805 0.10947
0.35150 0.14569 0.10719
0.35226 0.20221 0.10701
0.35302 0.29068 0.10638
0.35378 -0.06343 0.10386
0.35454 0.06875 0.10412
0.35530 0.02574 0.10737
0.35606 0.03252 0.10586
0.35682 0.07032 0.10592
0.35758 0.16464 0.10576
0.35834 0.03610 0.10675
0.35910 0.00909 0.10663
0.35986 0.07902 0.10747
0.36062 0.13190 0.10715
0.36138 0.18622 0.10660
0.36214 0.13174 0.10642
0.36290 0.11674 0.10725
0.36366 0.07798 0.10768
0.36442 0.14292 0.10711
0.36518 0.03698 0.10774
0.36594 0.03244 0.10584
0.36670 -0.01438 0.10834
0.36746 0.07318 0.10927
0.36822 -0.09232 0.10907
0.36898 0.12115 0.10937
0.36974 0.07859 0.11178
0.37050 0.10166 0.10844
0.37126 0.12972 0.11241
0.37202 0.04534 0.11249
0.37277 0.03411 0.11154
0.37353 0.05194 0.11336
0.37429 -0.00275 0.11388
0.37505 0.11677 0.11645
0.37581 0.08260 0.11568
0.37657 0.01914 0.11516
0.37733 0.06742 0.11586
0.37809 0.13243 0.11566
0.37885 0.14532 0.11817
0.37961 0.17622 0.11964
0.38037 0.02972 0.11831
0.38113 0.23161 0.12053
0.38189 0.00124 0.12181
0.38265 0.06139 0.12092
0.38341 0.08364 0.12476
0.38417 0.00956 0.12531
0.38493 0.11358 0.12444
0.38569 0.10802 0.12494
0.38645 0.12218 0.12460
0.38721 0.06493 0.12789
0.38797 0.19656 0.12676
0.38873 0.10644 0.13000
0.38949 0.14928 0.15330
0.39025 0.02157 0.13180
0.39101 -0.07165 0.13167
0.39177 0.09154 0.13099
0.39252 0.17135 0.13287
0.39328 0.08480 0.13438
0.39404 0.14297 0.13525
0.39480 0.01450 0.13521
0.39556 0.25712 0.13586
0.39632 0.10840 0.13964
0.39708 0.18791 0.14055
0.39784 0.18301 0.13903
0.39860 0.16920 0.14132
0.39936 0.16978 0.14006
0.40012 -0.00617 0.13905
0.40088 0.07014 0.14443
0.40164 0.00789 0.14698
0.40240 0.12110 0.14570
0.40316 0.07306 0.14488
0.40392 0.16756 0.14690
0.40468 0.23564 0.39310
0.40544 0.19748 0.15052
0.40620 0.26916 0.14574
0.40696 0.38727 0.14997
0.40772 0.18591 0.14920
0.40848 0.21296 0.15090
0.40924 0.24802 0.15345
0.40999 0.19131 0.14896
0.41075 0.26047 0.14793
0.41151 0.14126 0.15088
0.41227 0.11530 0.14831
0.41303 -0.05461 0.15070
0.41379 0.14502 0.15136
0.41455 0.21345 0.15240
0.41531 0.13511 0.15468
0.41607 0.30541 0.15488
0.41683 0.02717 0.15616
0.41759 0.02675 0.16085
0.41835 -0.00014 0.15959
0.41911 0.40766 0.15601
0.41987 0.18007 0.16022
0.42063 0.19132 0.16089
0.42139 0.22368 0.15911
0.42215 -0.02246 0.16236
0.42291 0.22629 0.16625
0.42367 0.08883 0.16689
0.42443 0.11902 0.16806
0.42519 0.19094 0.17324
0.42594 0.07540 0.17015
0.42670 0.10944 0.17310
0.42746 0.20283 0.17546
0.42822 0.11344 0.17874
0.42898 0.27991 0.17540
0.42974 0.16578 0.17753
0.43050 0.05015 0.17943
0.43126 0.14578 0.18282
0.43202 0.28346 0.18960
0.43278 0.12946 0.18951
0.43354 0.03754 0.19825
0.43430 0.18282 0.19453
0.43506 -0.22955 0.19467
