# Supplementary material for: De novo design of proteins housing excitonically coupled chlorophyll special pairs
Source: Nat Chem Biol. 2024 Jun 3;20(7):906–15. doi: 10.1038/s41589-024-01626-0 (PMC11213709; doi:10.1038/s41589-024-01626-0)
Supplement: Supplementary file 5 — Raw SAXS data for SP1, SP2 and SP3 apo proteins. [file 41589_2024_1626_MOESM5_ESM.zip › SAXS_data_Fig2/SP2_193uM/Buffer1/SP2_193uM_snap_00044.sub.1.dat]

0.01026 30.37717 8.58427
0.01102 30.66416 4.79261
0.01178 35.79534 3.52038
0.01254 36.50784 2.43103
0.01330 35.11187 2.08422
0.01406 32.71067 1.74295
0.01482 31.73327 1.58791
0.01558 33.40899 1.37278
0.01634 33.98108 1.22062
0.01710 32.19169 1.21612
0.01786 32.80555 1.04721
0.01862 32.02241 1.02258
0.01938 32.67018 0.98007
0.02014 32.59074 0.84164
0.02090 32.23707 0.81695
0.02166 32.10828 0.81367
0.02242 32.00625 0.73625
0.02318 30.94878 0.71880
0.02395 31.86788 0.70893
0.02471 30.62339 0.67502
0.02547 31.23932 0.65852
0.02623 30.26297 0.63668
0.02699 30.46690 0.61628
0.02775 30.50075 0.59270
0.02851 29.21773 0.57735
0.02927 29.43369 0.55573
0.03003 28.97163 0.55502
0.03079 28.84698 0.53937
0.03155 28.22010 0.51596
0.03231 28.92293 0.50983
0.03307 28.14205 0.48472
0.03383 28.20144 0.47379
0.03459 28.03116 0.48973
0.03535 26.90769 0.46079
0.03611 27.27325 0.45722
0.03687 26.95804 0.45220
0.03763 26.62663 0.43283
0.03839 26.43821 0.42854
0.03915 25.98589 0.42482
0.03991 25.74017 0.41944
0.04067 25.33199 0.41240
0.04143 25.39081 0.40513
0.04219 24.84439 0.40245
0.04295 24.67333 0.37580
0.04371 24.47948 0.38045
0.04447 24.13482 0.38494
0.04523 22.87392 0.37906
0.04599 23.80507 0.37413
0.04675 22.94109 0.36844
0.04751 22.63071 0.35558
0.04827 22.26126 0.34284
0.04903 21.78502 0.34701
0.04979 21.84088 0.34552
0.05055 21.61616 0.33346
0.05131 21.00681 0.33648
0.05207 20.60965 0.33179
0.05283 20.73421 0.31915
0.05359 20.27380 0.32317
0.05435 19.95767 0.32123
0.05511 19.35606 0.31694
0.05587 19.11709 0.31553
0.05663 18.65708 0.30224
0.05739 18.17516 0.30012
0.05815 18.07894 0.29547
0.05891 17.80235 0.28669
0.05967 17.33994 0.28863
0.06043 17.16620 0.29246
0.06119 16.56540 0.28083
0.06195 16.82755 0.27733
0.06271 16.39674 0.27341
0.06347 15.85789 0.27852
0.06423 15.44262 0.27395
0.06499 15.05286 0.26378
0.06575 14.73729 0.26829
0.06651 14.57584 0.26637
0.06727 14.46041 0.25715
0.06803 13.71816 0.25507
0.06879 13.37620 0.25388
0.06955 13.10534 0.25066
0.07031 12.91163 0.24840
0.07107 12.45092 0.24227
0.07183 11.91385 0.24310
0.07259 12.28857 0.24318
0.07335 11.67946 0.23471
0.07412 11.43524 0.23562
0.07488 11.29999 0.23511
0.07564 10.99788 0.22672
0.07640 10.52664 0.22943
0.07716 10.28885 0.22720
0.07792 10.05007 0.22197
0.07868 9.89530 0.21903
0.07944 9.51370 0.21354
0.08020 9.34874 0.21630
0.08096 8.91027 0.21453
0.08172 8.53102 0.20828
0.08248 8.44131 0.20747
0.08324 8.56376 0.20848
0.08400 7.96065 0.21301
0.08476 7.69914 0.21307
0.08552 7.61468 0.21558
0.08628 7.41746 0.20799
0.08704 7.08721 0.20622
0.08780 6.89226 0.20462
0.08856 6.66019 0.20545
0.08932 6.27775 0.20810
0.09008 6.02366 0.21105
0.09084 5.87061 0.20824
0.09160 5.67499 0.20773
0.09236 5.81960 0.21200
0.09312 5.38634 0.21481
0.09388 5.42421 0.20951
0.09464 4.99153 0.21325
0.09540 4.72104 0.20385
0.09616 4.67947 0.20207
0.09692 4.34693 0.20264
0.09768 4.72026 0.19797
0.09844 4.10748 0.19859
0.09920 4.25644 0.19603
0.09996 3.73836 0.19166
0.10072 3.84342 0.18848
0.10148 3.42015 0.18763
0.10224 3.38150 0.17894
0.10300 3.18684 0.18492
0.10376 3.16432 0.17979
0.10452 2.96835 0.17532
0.10528 2.72340 0.17765
0.10604 2.75840 0.17344
0.10680 2.50066 0.17275
0.10756 2.29259 0.16745
0.10832 2.58267 0.17077
0.10908 2.19981 0.16950
0.10984 2.34029 0.16931
0.11060 2.06635 0.16677
0.11136 2.02797 0.16472
0.11212 1.88835 0.16567
0.11288 1.67006 0.16381
0.11364 1.42389 0.16242
0.11440 1.60926 0.15846
0.11516 1.62816 0.15767
0.11592 1.51950 0.15702
0.11668 1.42058 0.15635
0.11744 1.43533 0.15356
0.11820 1.19829 0.15249
0.11896 1.12385 0.15199
0.11972 1.25112 0.15255
0.12048 1.04714 0.14952
0.12124 0.84322 0.14758
0.12200 0.86626 0.14919
0.12276 0.72695 0.14780
0.12352 0.76207 0.14824
0.12428 0.62506 0.14590
0.12504 0.69226 0.14438
0.12580 0.59171 0.14301
0.12656 0.41646 0.14157
0.12732 0.45361 0.14374
0.12808 0.47555 0.13983
0.12884 0.52005 0.14016
0.12960 0.30384 0.13858
0.13036 0.26379 0.13824
0.13112 0.35101 0.13688
0.13188 0.34859 0.13546
0.13264 0.48717 0.13528
0.13340 0.34458 0.13522
0.13416 0.25152 0.13581
0.13492 0.20636 0.13613
0.13568 0.35644 0.13466
0.13644 0.23929 0.12966
0.13720 0.25878 0.13096
0.13796 0.24073 0.12940
0.13873 0.23983 0.13116
0.13949 0.15704 0.13002
0.14025 0.21218 0.13051
0.14101 0.18374 0.12738
0.14177 0.21790 0.12715
0.14253 0.20732 0.12661
0.14329 0.06741 0.12675
0.14405 0.05533 0.12760
0.14481 0.22707 0.12711
0.14557 -0.01969 0.12855
0.14633 -0.05302 0.12608
0.14709 0.19133 0.12754
0.14785 0.19278 0.12628
0.14861 0.16047 0.12309
0.14937 0.17730 0.12493
0.15013 0.06954 0.12554
0.15089 0.06879 0.12333
0.15165 -0.01000 0.12493
0.15241 0.00502 0.12165
0.15317 0.13563 0.12226
0.15393 0.16881 0.12147
0.15469 0.18223 0.12246
0.15545 0.21028 0.12103
0.15621 0.29411 0.12169
0.15697 0.18817 0.12038
0.15773 0.21439 0.12103
0.15849 0.08980 0.11840
0.15925 0.17547 0.12006
0.16001 0.12539 0.11906
0.16077 0.06900 0.12092
0.16153 0.25600 0.11902
0.16229 0.20449 0.11688
0.16305 0.11707 0.11773
0.16381 0.27109 0.11866
0.16457 0.27640 0.11710
0.16533 0.18914 0.11761
0.16609 0.17860 0.11607
0.16685 0.36894 0.11532
0.16761 0.21146 0.11635
0.16837 0.23599 0.11423
0.16913 0.22429 0.11464
0.16989 0.28656 0.11534
0.17065 0.16834 0.11389
0.17141 0.35885 0.11241
0.17217 0.35456 0.11512
0.17293 0.46940 0.11569
0.17369 0.34513 0.11575
0.17445 0.25510 0.11720
0.17521 0.31182 0.11741
0.17597 0.34028 0.11731
0.17673 0.31076 0.11654
0.17749 0.50965 0.11710
0.17825 0.60600 0.12020
0.17901 0.40141 0.12042
0.17977 0.52595 0.12119
0.18053 0.52595 0.12218
0.18129 0.30060 0.12141
0.18205 0.35389 0.12208
0.18281 0.42006 0.12250
0.18357 0.36663 0.12434
0.18433 0.47393 0.12645
0.18509 0.47643 0.12313
0.18585 0.44453 0.12481
0.18661 0.44722 0.12556
0.18737 0.43946 0.12410
0.18813 0.44773 0.12367
0.18889 0.49162 0.12487
0.18965 0.51676 0.12634
0.19041 0.46138 0.12734
0.19117 0.34814 0.12883
0.19193 0.59835 0.12729
0.19269 0.62163 0.12661
0.19345 0.40342 0.12697
0.19421 0.55529 0.12810
0.19497 0.35151 0.12651
0.19573 0.46117 0.12699
0.19649 0.47984 0.12754
0.19725 0.12562 0.12873
0.19801 0.49489 0.12907
0.19877 0.43647 0.12800
0.19953 0.40802 0.12883
0.20029 0.40822 0.13019
0.20105 0.43324 0.12948
0.20181 0.40024 0.13025
0.20257 0.45138 0.12869
0.20333 0.43844 0.12798
0.20409 0.45162 0.12746
0.20485 0.44618 0.12988
0.20561 0.50236 0.12705
0.20637 0.35777 0.12545
0.20713 0.50863 0.13002
0.20789 0.42093 0.12806
0.20865 0.33410 0.12988
0.20941 0.34713 0.12920
0.21017 0.45787 0.13124
0.21093 0.34186 0.13093
0.21169 0.28595 0.13150
0.21245 0.35356 0.13035
0.21321 0.47948 0.12998
0.21397 0.38381 0.12926
0.21473 0.44181 0.12938
0.21549 0.32194 0.12992
0.21625 0.38615 0.12956
0.21701 0.41556 0.12958
0.21777 0.28599 0.12770
0.21853 0.41496 0.12604
0.21929 0.30898 0.12572
0.22005 0.37806 0.12699
0.22081 0.30599 0.12790
0.22157 0.21486 0.12685
0.22233 0.30626 0.12525
0.22309 0.23442 0.12531
0.22385 0.30036 0.12424
0.22461 0.20700 0.12556
0.22537 0.29526 0.12641
0.22613 0.24254 0.12287
0.22689 0.31681 0.12103
0.22765 0.36489 0.12335
0.22841 0.31152 0.12236
0.22917 0.17689 0.12218
0.22993 0.25120 0.12303
0.23069 0.14467 0.12179
0.23145 0.28599 0.12163
0.23221 0.23057 0.12072
0.23297 0.30821 0.11783
0.23373 0.36202 0.11894
0.23449 0.25301 0.11913
0.23525 0.22770 0.11884
0.23601 0.15057 0.11725
0.23677 0.03746 0.11731
0.23753 0.28122 0.11660
0.23829 0.12244 0.11443
0.23905 0.05818 0.11512
0.23981 0.28064 0.11480
0.24057 0.07777 0.11484
0.24133 0.14960 0.11646
0.24209 0.25038 0.11589
0.24285 0.21668 0.11530
0.24361 0.22538 0.11261
0.24437 0.09354 0.11425
0.24513 0.37825 0.11458
0.24589 0.21155 0.11112
0.24665 0.24310 0.11191
0.24741 0.20076 0.11071
0.24817 0.20627 0.11270
0.24893 0.13302 0.11096
0.24969 0.24487 0.11132
0.25045 0.14269 0.11011
0.25121 0.13764 0.11055
0.25197 0.10841 0.10833
0.25273 0.00726 0.11055
0.25349 0.13377 0.10926
0.25425 0.10094 0.11019
0.25501 0.14390 0.10794
0.25577 -0.03835 0.10782
0.25653 0.07036 0.10772
0.25729 0.27070 0.10829
0.25805 0.08884 0.10871
0.25881 0.10864 0.10568
0.25957 0.23870 0.10527
0.26033 0.13329 0.10665
0.26109 0.12035 0.10576
0.26185 0.03099 0.10471
0.26261 0.09705 0.10529
0.26337 0.17244 0.10523
0.26413 0.09046 0.10495
0.26489 0.04010 0.10374
0.26565 0.08124 0.10368
0.26641 0.15816 0.10428
0.26717 0.13705 0.10388
0.26793 0.11463 0.10386
0.26869 0.09982 0.10281
0.26945 0.15187 0.10307
0.27021 0.12712 0.10143
0.27097 0.05852 0.10139
0.27172 0.20280 0.10252
0.27248 0.18792 0.10182
0.27324 0.18399 0.10159
0.27400 0.11829 0.10196
0.27476 0.09223 0.10119
0.27552 0.10666 0.10107
0.27628 0.13251 0.10129
0.27704 0.05104 0.09975
0.27780 0.11519 0.09991
0.27856 0.02898 0.10068
0.27932 0.14610 0.10012
0.28008 0.19957 0.09903
0.28084 -0.02528 0.10111
0.28160 0.06118 0.09866
0.28236 0.11260 0.10099
0.28312 0.06861 0.09860
0.28388 0.08972 0.10064
0.28464 0.14871 0.09898
0.28540 0.06162 0.10034
0.28616 0.16154 0.09844
0.28692 0.17279 0.09805
0.28768 0.12399 0.09840
0.28844 0.19796 0.09884
0.28920 0.20963 0.09888
0.28996 0.09960 0.10018
0.29072 0.10948 0.09911
0.29148 0.18795 0.09943
0.29224 0.12307 0.09868
0.29300 0.15422 0.10250
0.29376 0.07231 0.09901
0.29452 0.15406 0.10078
0.29528 0.18225 0.09971
0.29604 0.18122 0.10002
0.29680 0.11637 0.10066
0.29756 0.10224 0.10002
0.29832 0.08470 0.09909
0.29908 0.19676 0.10012
0.29984 0.10055 0.09901
0.30060 -0.01890 0.09929
0.30136 0.11530 0.09896
0.30212 0.08566 0.09872
0.30288 0.10483 0.09955
0.30364 0.11811 0.09943
0.30440 0.14610 0.09814
0.30516 0.08349 0.09832
0.30592 0.09322 0.09927
0.30668 0.23122 0.09963
0.30744 0.11890 0.09992
0.30820 0.18686 0.10103
0.30896 0.15134 0.09959
0.30972 0.14928 0.10097
0.31048 0.21130 0.09971
0.31124 -0.00572 0.10109
0.31200 0.09850 0.09955
0.31276 0.17156 0.09971
0.31352 0.13865 0.09971
0.31428 0.20900 0.10062
0.31504 0.18637 0.10291
0.31580 0.09430 0.10372
0.31656 0.10185 0.10190
0.31732 0.08951 0.10414
0.31808 0.01425 0.10382
0.31883 0.02827 0.10487
0.31959 0.18168 0.10523
0.32035 0.14226 0.10388
0.32111 0.10588 0.10446
0.32187 0.14966 0.10576
0.32263 0.02762 0.10420
0.32339 0.29820 0.10479
0.32415 0.10406 0.10600
0.32491 0.12036 0.10631
0.32567 0.01398 0.10695
0.32643 0.08777 0.10519
0.32719 0.19114 0.10558
0.32795 0.17677 0.10770
0.32871 0.15997 0.10651
0.32947 0.09122 0.10659
0.33023 0.11161 0.10576
0.33099 0.01974 0.10592
0.33175 0.15827 0.10655
0.33251 0.27848 0.10730
0.33327 0.25975 0.10760
0.33403 -0.00732 0.10586
0.33479 0.00206 0.10857
0.33555 0.21301 0.10764
0.33631 0.11763 0.10721
0.33707 0.11500 0.10903
0.33783 0.03532 0.10766
0.33859 0.14519 0.10821
0.33935 -0.03398 0.10920
0.34011 0.03587 0.10740
0.34087 0.13735 0.10992
0.34163 0.12406 0.10778
0.34239 0.07556 0.10944
0.34315 0.17480 0.10883
0.34391 0.05419 0.10940
0.34467 0.09848 0.11075
0.34543 0.01446 0.11146
0.34619 0.09806 0.11085
0.34695 0.17132 0.10889
0.34771 0.06146 0.11164
0.34847 0.18280 0.11081
0.34922 -0.00093 0.10966
0.34998 0.12103 0.11069
0.35074 0.05759 0.10930
0.35150 0.11165 0.10780
0.35226 0.18324 0.10675
0.35302 0.03209 0.10612
0.35378 0.00976 0.10412
0.35454 0.29215 0.10358
0.35530 -0.01880 0.10679
0.35606 0.14045 0.10448
0.35682 0.16348 0.10580
0.35758 0.04142 0.10628
0.35834 -0.02776 0.10622
0.35910 -0.01917 0.10683
0.35986 0.01389 0.10679
0.36062 0.26732 0.10568
0.36138 0.16490 0.10503
0.36214 0.06667 0.10709
0.36290 0.04027 0.10608
0.36366 0.09963 0.10511
0.36442 0.03373 0.10661
0.36518 -0.00563 0.10715
0.36594 -0.04938 0.10813
0.36670 0.10076 0.10845
0.36746 0.01801 0.10881
0.36822 -0.01027 0.10914
0.36898 0.09055 0.11023
0.36974 0.17564 0.11219
0.37050 0.13597 0.11059
0.37126 0.01087 0.11112
0.37202 0.08597 0.11181
0.37277 0.10460 0.11294
0.37353 0.11565 0.11330
0.37429 0.00701 0.11470
0.37505 -0.01168 0.11536
0.37581 0.13399 0.11575
0.37657 -0.07154 0.11745
0.37733 -0.03346 0.11581
0.37809 0.07052 0.11832
0.37885 0.02179 0.11896
0.37961 0.00816 0.11967
0.38037 0.23235 0.11842
0.38113 0.06090 0.12084
0.38189 0.04867 0.12141
0.38265 -0.07560 0.12279
0.38341 0.05523 0.12339
0.38417 0.24234 0.12339
0.38493 0.21804 0.12495
0.38569 0.10661 0.12730
0.38645 0.06785 0.12582
0.38721 0.06086 0.12596
0.38797 0.09870 0.12837
0.38873 0.02808 0.13011
0.38949 0.09531 0.14200
0.39025 0.01951 0.13045
0.39101 0.15912 0.13128
0.39177 0.08288 0.13278
0.39252 0.00300 0.13231
0.39328 0.00228 0.13320
0.39404 0.04876 0.13670
0.39480 -0.07737 0.13563
0.39556 0.25281 0.13688
0.39632 0.00396 0.13728
0.39708 -0.13956 0.13403
0.39784 0.03227 0.14052
0.39860 0.02607 0.14113
0.39936 0.07495 0.14200
0.40012 0.00582 0.14250
0.40088 0.00677 0.14115
0.40164 0.02839 0.14232
0.40240 0.09314 0.14145
0.40316 0.30903 0.14618
0.40392 -0.05970 0.14944
0.40468 -0.03583 0.45098
0.40544 0.02225 0.14816
0.40620 0.04988 0.14606
0.40696 0.16147 0.15008
0.40772 0.23755 0.15106
0.40848 0.21611 0.15166
0.40924 0.15225 0.14909
0.40999 0.18457 0.15067
0.41075 0.23592 0.15055
0.41151 0.14258 0.15407
0.41227 -0.00858 0.15346
0.41303 0.31715 0.15271
0.41379 -0.02402 0.15441
0.41455 0.25167 0.15647
0.41531 0.20674 0.15753
0.41607 -0.11316 0.15407
0.41683 -0.07497 0.15846
0.41759 -0.09289 0.15741
0.41835 0.16117 0.15880
0.41911 -0.00609 0.15801
0.41987 0.19588 0.15478
0.42063 0.41818 0.15904
0.42139 0.06058 0.16351
0.42215 0.05941 0.16416
0.42291 0.00625 0.17340
0.42367 0.03373 0.16998
0.42443 0.17984 0.17188
0.42519 0.29440 0.16711
0.42594 0.02948 0.17233
0.42670 0.10405 0.17257
0.42746 0.23584 0.17308
0.42822 -0.08078 0.17427
0.42898 0.01924 0.17815
0.42974 0.20662 0.18555
0.43050 0.05184 0.17971
0.43126 0.09054 0.18650
0.43202 0.27013 0.18869
0.43278 0.11765 0.18703
0.43354 0.30002 0.18663
0.43430 0.14464 0.19087
0.43506 0.05828 0.19134
