# Supplementary material for: De novo design of proteins housing excitonically coupled chlorophyll special pairs
Source: Nat Chem Biol. 2024 Jun 3;20(7):906–15. doi: 10.1038/s41589-024-01626-0 (PMC11213709; doi:10.1038/s41589-024-01626-0)
Supplement: Supplementary file 5 — Raw SAXS data for SP1, SP2 and SP3 apo proteins. [file 41589_2024_1626_MOESM5_ESM.zip › SAXS_data_Fig2/SP2_193uM/Buffer1/SP2_193uM_snap_00032.sub.1.dat]

0.01026 43.26976 7.85011
0.01102 40.93222 4.92574
0.01178 32.49052 3.91720
0.01254 34.28777 2.58939
0.01330 30.54697 1.97836
0.01406 33.29188 1.65332
0.01482 31.72361 1.55549
0.01558 33.06868 1.41981
0.01634 34.24214 1.28877
0.01710 32.25948 1.13057
0.01786 31.62951 1.09926
0.01862 32.34727 1.04059
0.01938 33.11821 0.94042
0.02014 30.99780 0.94562
0.02090 31.43360 0.79543
0.02166 31.55005 0.78805
0.02242 31.44281 0.76768
0.02318 30.88784 0.72412
0.02395 30.82574 0.71903
0.02471 31.36933 0.67925
0.02547 29.62148 0.64438
0.02623 30.74440 0.65145
0.02699 29.96118 0.64770
0.02775 29.51315 0.58988
0.02851 30.07029 0.57283
0.02927 29.98053 0.57286
0.03003 29.08314 0.52097
0.03079 28.86730 0.54764
0.03155 28.30248 0.52127
0.03231 28.00175 0.48952
0.03307 28.34770 0.50927
0.03383 28.02770 0.51118
0.03459 27.00288 0.47006
0.03535 27.31983 0.47226
0.03611 27.09911 0.45477
0.03687 26.84673 0.44078
0.03763 26.52486 0.44514
0.03839 26.27123 0.41720
0.03915 26.08092 0.42368
0.03991 25.20706 0.42729
0.04067 25.06217 0.40068
0.04143 24.69584 0.40428
0.04219 24.82012 0.40323
0.04295 23.99445 0.38739
0.04371 24.59107 0.38516
0.04447 23.34351 0.38317
0.04523 23.19798 0.37782
0.04599 23.39745 0.35426
0.04675 22.77258 0.36140
0.04751 22.37700 0.35849
0.04827 22.36432 0.35829
0.04903 22.31208 0.33725
0.04979 21.65425 0.33952
0.05055 21.51165 0.33919
0.05131 21.03428 0.34041
0.05207 20.78269 0.32995
0.05283 20.26407 0.32672
0.05359 19.95836 0.32222
0.05435 19.83766 0.31294
0.05511 19.32886 0.31529
0.05587 19.37976 0.30378
0.05663 19.05600 0.30922
0.05739 18.33893 0.29011
0.05815 18.05390 0.30552
0.05891 17.32666 0.29520
0.05967 17.99808 0.28916
0.06043 16.85779 0.28982
0.06119 16.79755 0.28521
0.06195 16.52094 0.27783
0.06271 16.35319 0.28426
0.06347 15.72616 0.26662
0.06423 15.12363 0.28169
0.06499 15.10122 0.26553
0.06575 14.54208 0.25888
0.06651 14.66523 0.26034
0.06727 13.99548 0.26114
0.06803 13.60394 0.25866
0.06879 13.83112 0.25453
0.06955 13.15018 0.25613
0.07031 12.87796 0.24982
0.07107 12.78138 0.24353
0.07183 12.53678 0.23975
0.07259 12.08352 0.24132
0.07335 11.82390 0.23246
0.07412 11.58424 0.23305
0.07488 11.04700 0.23358
0.07564 10.92221 0.22888
0.07640 10.55499 0.22820
0.07716 10.38914 0.22468
0.07792 9.94203 0.22146
0.07868 9.70009 0.21997
0.07944 9.59819 0.21679
0.08020 9.39515 0.21570
0.08096 8.88560 0.21718
0.08172 9.08350 0.21560
0.08248 8.78199 0.20874
0.08324 8.27034 0.20573
0.08400 8.04500 0.20595
0.08476 8.00639 0.20834
0.08552 7.58556 0.20516
0.08628 7.40020 0.20998
0.08704 7.25959 0.20804
0.08780 6.90821 0.20620
0.08856 6.81809 0.20998
0.08932 6.65007 0.20796
0.09008 6.13312 0.20702
0.09084 5.83063 0.21150
0.09160 5.94718 0.21564
0.09236 5.82267 0.20905
0.09312 5.43757 0.21352
0.09388 5.50580 0.21518
0.09464 5.07746 0.21047
0.09540 4.79095 0.20412
0.09616 4.53699 0.20323
0.09692 4.45458 0.20492
0.09768 4.10298 0.20224
0.09844 4.19378 0.19362
0.09920 4.24534 0.19760
0.09996 3.79574 0.19758
0.10072 3.73433 0.19364
0.10148 3.56068 0.18913
0.10224 3.42583 0.18619
0.10300 3.10980 0.18343
0.10376 3.07261 0.18055
0.10452 2.93597 0.17891
0.10528 2.78696 0.17291
0.10604 2.79087 0.17408
0.10680 2.49305 0.16993
0.10756 2.57576 0.17054
0.10832 2.21555 0.16874
0.10908 2.21437 0.17087
0.10984 2.00181 0.16840
0.11060 2.11041 0.16838
0.11136 1.84763 0.16502
0.11212 1.75203 0.16423
0.11288 1.47965 0.16500
0.11364 1.41851 0.16193
0.11440 1.57649 0.15921
0.11516 1.57960 0.15725
0.11592 1.51435 0.15877
0.11668 1.42535 0.15288
0.11744 1.18534 0.15264
0.11820 1.18332 0.15280
0.11896 1.18902 0.15025
0.11972 1.14573 0.14979
0.12048 1.05926 0.15003
0.12124 0.81738 0.14811
0.12200 0.85072 0.14892
0.12276 0.69660 0.14408
0.12352 0.63477 0.14649
0.12428 0.81618 0.14445
0.12504 0.37239 0.14510
0.12580 0.67773 0.14277
0.12656 0.58978 0.14408
0.12732 0.58580 0.14012
0.12808 0.46764 0.14091
0.12884 0.41325 0.13998
0.12960 0.38947 0.14208
0.13036 0.36943 0.13830
0.13112 0.30915 0.13652
0.13188 0.35446 0.13462
0.13264 0.47972 0.13506
0.13340 0.15766 0.13903
0.13416 0.38365 0.13454
0.13492 0.36963 0.12976
0.13568 0.20305 0.13442
0.13644 0.20965 0.13183
0.13720 0.30282 0.13181
0.13796 0.12216 0.13169
0.13873 0.38343 0.13025
0.13949 0.31375 0.12964
0.14025 -0.05407 0.12851
0.14101 0.28003 0.12851
0.14177 0.25885 0.12920
0.14253 0.15153 0.12610
0.14329 0.12948 0.12574
0.14405 0.28316 0.12632
0.14481 0.11297 0.12849
0.14557 -0.05424 0.12922
0.14633 0.22895 0.12780
0.14709 0.24682 0.12592
0.14785 0.08015 0.12531
0.14861 0.07151 0.12481
0.14937 0.09833 0.12657
0.15013 0.07754 0.12501
0.15089 0.06083 0.12463
0.15165 0.06167 0.12410
0.15241 0.04957 0.12119
0.15317 0.06220 0.12319
0.15393 0.28198 0.12109
0.15469 0.14089 0.12003
0.15545 0.12846 0.12119
0.15621 0.21690 0.12169
0.15697 0.28215 0.12022
0.15773 0.14681 0.12117
0.15849 0.14311 0.11985
0.15925 0.19062 0.11933
0.16001 0.28231 0.12117
0.16077 0.20815 0.11807
0.16153 0.38550 0.11619
0.16229 0.36254 0.11749
0.16305 0.13065 0.11912
0.16381 0.29593 0.11734
0.16457 0.38393 0.11583
0.16533 0.35082 0.11656
0.16609 0.38326 0.11532
0.16685 0.31189 0.11625
0.16761 0.28599 0.11710
0.16837 0.33616 0.11581
0.16913 0.45073 0.11558
0.16989 0.38710 0.11710
0.17065 0.26448 0.11431
0.17141 0.35176 0.11382
0.17217 0.31790 0.11433
0.17293 0.39641 0.11516
0.17369 0.48192 0.11447
0.17445 0.37713 0.11615
0.17521 0.47322 0.11755
0.17597 0.41353 0.11868
0.17673 0.36729 0.11415
0.17749 0.38820 0.11666
0.17825 0.38324 0.11878
0.17901 0.46458 0.11975
0.17977 0.44775 0.12260
0.18053 0.50511 0.12175
0.18129 0.38414 0.12139
0.18205 0.36710 0.12159
0.18281 0.38168 0.12414
0.18357 0.32343 0.12325
0.18433 0.39295 0.12378
0.18509 0.40313 0.12452
0.18585 0.46558 0.12673
0.18661 0.43037 0.12382
0.18737 0.36105 0.12400
0.18813 0.48290 0.12525
0.18889 0.64787 0.12669
0.18965 0.55030 0.12746
0.19041 0.40058 0.12687
0.19117 0.50632 0.12701
0.19193 0.50461 0.12693
0.19269 0.44973 0.12902
0.19345 0.39751 0.12946
0.19421 0.38953 0.12904
0.19497 0.31834 0.12608
0.19573 0.55876 0.12847
0.19649 0.33319 0.12889
0.19725 0.56648 0.12691
0.19801 0.42502 0.12847
0.19877 0.42399 0.12847
0.19953 0.44630 0.13015
0.20029 0.32201 0.12944
0.20105 0.33407 0.12802
0.20181 0.26798 0.12985
0.20257 0.28791 0.12728
0.20333 0.39457 0.12855
0.20409 0.35155 0.12794
0.20485 0.49395 0.12984
0.20561 0.44715 0.13021
0.20637 0.55565 0.12851
0.20713 0.39278 0.12768
0.20789 0.44692 0.12721
0.20865 0.39977 0.13045
0.20941 0.37347 0.12916
0.21017 0.45484 0.12916
0.21093 0.34935 0.13057
0.21169 0.39692 0.12976
0.21245 0.34743 0.12744
0.21321 0.34307 0.12827
0.21397 0.45756 0.13061
0.21473 0.47149 0.12754
0.21549 0.44414 0.12982
0.21625 0.45835 0.12647
0.21701 0.28045 0.13096
0.21777 0.35374 0.12845
0.21853 0.24858 0.12529
0.21929 0.50648 0.12837
0.22005 0.49045 0.13025
0.22081 0.35989 0.12887
0.22157 0.34152 0.12487
0.22233 0.37631 0.12908
0.22309 0.39754 0.12388
0.22385 0.35682 0.12473
0.22461 0.28704 0.12519
0.22537 0.26881 0.12539
0.22613 0.32853 0.12240
0.22689 0.25753 0.12303
0.22765 0.21928 0.12430
0.22841 0.25742 0.12333
0.22917 0.28066 0.11983
0.22993 0.31781 0.12117
0.23069 0.23244 0.12046
0.23145 0.35573 0.11935
0.23221 0.27775 0.12147
0.23297 0.13103 0.12030
0.23373 0.30563 0.12188
0.23449 0.24546 0.11824
0.23525 0.22724 0.11757
0.23601 0.13522 0.11702
0.23677 0.09311 0.11718
0.23753 0.29747 0.11560
0.23829 0.21669 0.11643
0.23905 0.22855 0.11524
0.23981 0.12329 0.11508
0.24057 0.15404 0.11702
0.24133 0.30772 0.11571
0.24209 0.18553 0.11291
0.24285 0.17919 0.11445
0.24361 0.13469 0.11556
0.24437 0.28181 0.11395
0.24513 0.21906 0.11301
0.24589 0.09350 0.11267
0.24665 0.09984 0.11219
0.24741 0.15456 0.11229
0.24817 0.13848 0.11324
0.24893 0.16193 0.11229
0.24969 0.11680 0.11132
0.25045 0.17583 0.11164
0.25121 0.13457 0.11073
0.25197 0.08530 0.10810
0.25273 0.15112 0.10869
0.25349 0.12661 0.10852
0.25425 -0.00775 0.10990
0.25501 0.15054 0.10883
0.25577 0.11697 0.10943
0.25653 -0.05794 0.10794
0.25729 0.12656 0.10939
0.25805 -0.06729 0.10800
0.25881 0.05661 0.10721
0.25957 0.18367 0.10871
0.26033 0.25791 0.10664
0.26109 0.26095 0.10547
0.26185 -0.10651 0.10703
0.26261 0.12658 0.10500
0.26337 0.06859 0.10650
0.26413 0.02313 0.10355
0.26489 0.19467 0.10262
0.26565 0.06112 0.10238
0.26641 0.18454 0.10438
0.26717 0.11130 0.10500
0.26793 0.08304 0.10355
0.26869 0.15565 0.10484
0.26945 0.11759 0.10227
0.27021 -0.00865 0.10242
0.27097 0.15012 0.10322
0.27172 0.00465 0.10021
0.27248 0.04362 0.10227
0.27324 0.15727 0.10268
0.27400 0.10618 0.10274
0.27476 0.00699 0.10246
0.27552 -0.05980 0.09952
0.27628 0.17353 0.10122
0.27704 0.08219 0.10076
0.27780 -0.02752 0.10031
0.27856 0.15125 0.10104
0.27932 0.10074 0.09975
0.28008 0.05325 0.09934
0.28084 0.09518 0.09940
0.28160 0.12686 0.09883
0.28236 0.16551 0.09918
0.28312 0.08181 0.09906
0.28388 0.22578 0.09877
0.28464 0.04812 0.10057
0.28540 0.06032 0.09912
0.28616 0.04305 0.09875
0.28692 0.21947 0.10009
0.28768 0.12840 0.09934
0.28844 0.17151 0.09869
0.28920 0.09412 0.10001
0.28996 0.21437 0.09928
0.29072 0.03056 0.09797
0.29148 0.18254 0.09873
0.29224 0.20294 0.10003
0.29300 0.06773 0.09914
0.29376 0.14487 0.09888
0.29452 0.16366 0.10047
0.29528 0.16119 0.09989
0.29604 0.15429 0.09979
0.29680 0.12514 0.09892
0.29756 0.22024 0.10017
0.29832 0.16884 0.09906
0.29908 0.14057 0.10094
0.29984 0.08129 0.09966
0.30060 0.14850 0.09841
0.30136 0.17565 0.10011
0.30212 0.15659 0.09993
0.30288 0.27283 0.09817
0.30364 0.15536 0.09920
0.30440 0.05886 0.09823
0.30516 0.17214 0.09827
0.30592 0.17450 0.09738
0.30668 0.27424 0.09817
0.30744 0.13059 0.09958
0.30820 0.21304 0.09975
0.30896 0.23010 0.10015
0.30972 0.01719 0.10041
0.31048 0.19143 0.10025
0.31124 0.08613 0.09985
0.31200 0.15778 0.10163
0.31276 0.10863 0.10051
0.31352 0.12649 0.10062
0.31428 0.18115 0.10017
0.31504 0.08559 0.10094
0.31580 0.09238 0.10138
0.31656 0.11915 0.10474
0.31732 0.06279 0.10377
0.31808 0.12618 0.10387
0.31883 0.12169 0.10466
0.31959 0.08112 0.10389
0.32035 0.19024 0.10592
0.32111 0.10249 0.10420
0.32187 0.20715 0.10531
0.32263 0.17368 0.10581
0.32339 0.00980 0.10634
0.32415 0.16682 0.10658
0.32491 0.20039 0.10595
0.32567 0.11681 0.10620
0.32643 0.02101 0.10509
0.32719 0.06797 0.10620
0.32795 0.05342 0.10598
0.32871 0.10226 0.10656
0.32947 0.26589 0.10535
0.33023 0.03011 0.10703
0.33099 0.22401 0.10703
0.33175 0.14610 0.10830
0.33251 0.07638 0.10590
0.33327 0.11038 0.10695
0.33403 0.14373 0.10672
0.33479 0.07252 0.10749
0.33555 0.08490 0.10626
0.33631 0.22649 0.10794
0.33707 0.19497 0.10968
0.33783 0.24270 0.10873
0.33859 0.04141 0.10903
0.33935 0.18489 0.10850
0.34011 0.05875 0.10826
0.34087 0.13063 0.10933
0.34163 0.12787 0.10945
0.34239 0.09072 0.10794
0.34315 0.12770 0.10968
0.34391 0.17009 0.10984
0.34467 0.13865 0.10901
0.34543 0.11625 0.10854
0.34619 0.16133 0.10964
0.34695 0.12632 0.10889
0.34771 0.01386 0.11043
0.34847 0.04401 0.10917
0.34922 0.16062 0.11028
0.34998 0.11553 0.11008
0.35074 0.06689 0.10945
0.35150 0.08270 0.10668
0.35226 0.26535 0.10646
0.35302 0.14119 0.10697
0.35378 -0.04932 0.10426
0.35454 0.13851 0.10266
0.35530 0.17468 0.10478
0.35606 0.01850 0.10555
0.35682 0.11072 0.10596
0.35758 -0.00127 0.10770
0.35834 0.14104 0.10672
0.35910 0.12640 0.10739
0.35986 0.09269 0.10616
0.36062 -0.11787 0.10636
0.36138 0.08221 0.10474
0.36214 0.10103 0.10523
0.36290 0.08703 0.10674
0.36366 0.06521 0.10494
0.36442 -0.02445 0.10818
0.36518 0.08191 0.10721
0.36594 -0.03133 0.10646
0.36670 0.12511 0.10992
0.36746 0.09394 0.10747
0.36822 0.15823 0.10996
0.36898 -0.01741 0.11105
0.36974 -0.02739 0.11087
0.37050 -0.00730 0.11111
0.37126 0.22136 0.11079
0.37202 0.07469 0.11322
0.37277 0.05212 0.11273
0.37353 0.09245 0.11354
0.37429 0.13453 0.11476
0.37505 0.10843 0.11480
0.37581 0.09317 0.11368
0.37657 0.15859 0.11639
0.37733 0.16094 0.11534
0.37809 0.07503 0.11753
0.37885 0.10380 0.11961
0.37961 0.01092 0.11831
0.38037 0.05946 0.12082
0.38113 0.10599 0.12048
0.38189 0.18051 0.12104
0.38265 0.01504 0.12404
0.38341 0.05994 0.12270
0.38417 0.18957 0.12463
0.38493 0.01743 0.12323
0.38569 0.02760 0.12531
0.38645 -0.12092 0.12447
0.38721 0.01934 0.12833
0.38797 0.11047 0.12699
0.38873 0.05669 0.12942
0.38949 0.16340 0.15207
0.39025 0.16087 0.13318
0.39101 0.11226 0.13082
0.39177 0.11368 0.13274
0.39252 -0.03544 0.13241
0.39328 0.13032 0.13446
0.39404 0.07713 0.13466
0.39480 0.05661 0.13666
0.39556 0.23185 0.13788
0.39632 0.10603 0.13832
0.39708 0.04264 0.13951
0.39784 0.10316 0.13666
0.39860 0.04654 0.13970
0.39936 0.07505 0.14299
0.40012 0.01120 0.14148
0.40088 0.17893 0.13968
0.40164 0.16543 0.14386
0.40240 0.02848 0.14536
0.40316 0.15662 0.14744
0.40392 0.06833 0.14657
0.40468 0.03503 0.58048
0.40544 0.13609 0.14706
0.40620 -0.00423 0.14742
0.40696 0.10020 0.15371
0.40772 0.03248 0.14902
0.40848 0.01604 0.15058
0.40924 0.31835 0.15149
0.40999 0.05577 0.15058
0.41075 0.06598 0.15222
0.41151 -0.07577 0.15383
0.41227 0.10424 0.15159
0.41303 0.09627 0.15260
0.41379 0.03786 0.15286
0.41455 -0.06006 0.15501
0.41531 0.06087 0.15630
0.41607 0.14904 0.15533
0.41683 -0.00732 0.15742
0.41759 0.00635 0.15558
0.41835 0.28577 0.16110
0.41911 -0.00884 0.15837
0.41987 0.11886 0.16041
0.42063 -0.00250 0.15914
0.42139 0.16215 0.16189
0.42215 0.05289 0.16755
0.42291 0.28058 0.16383
0.42367 0.20436 0.16039
0.42443 0.18498 0.16763
0.42519 0.17595 0.16779
0.42594 0.06019 0.16848
0.42670 0.15601 0.17402
0.42746 0.22272 0.17451
0.42822 0.15386 0.17455
0.42898 0.15019 0.17993
0.42974 -0.00140 0.17570
0.43050 0.18256 0.18236
0.43126 0.16922 0.18220
0.43202 0.08160 0.19255
0.43278 0.24405 0.19087
0.43354 0.10746 0.19166
0.43430 -0.04719 0.18945
0.43506 0.25081 0.19154
