# Supplementary material for: De novo design of proteins housing excitonically coupled chlorophyll special pairs
Source: Nat Chem Biol. 2024 Jun 3;20(7):906–15. doi: 10.1038/s41589-024-01626-0 (PMC11213709; doi:10.1038/s41589-024-01626-0)
Supplement: Supplementary file 5 — Raw SAXS data for SP1, SP2 and SP3 apo proteins. [file 41589_2024_1626_MOESM5_ESM.zip › SAXS_data_Fig2/SP2_193uM/Buffer1/SP2_193uM_snap_00045.sub.1.dat]

0.01026 37.68026 7.75846
0.01102 32.99549 4.63993
0.01178 34.92211 3.42959
0.01254 35.19986 2.59286
0.01330 34.66519 2.03864
0.01406 32.99737 1.81415
0.01482 33.11806 1.48634
0.01558 33.03649 1.38043
0.01634 32.61848 1.26358
0.01710 32.82831 1.11115
0.01786 32.25635 1.11401
0.01862 32.54765 0.96883
0.01938 32.42137 0.96589
0.02014 31.30461 0.91683
0.02090 30.51728 0.86788
0.02166 31.16800 0.74664
0.02242 31.55431 0.78590
0.02318 30.99473 0.73163
0.02395 30.88450 0.70428
0.02471 30.89397 0.67613
0.02547 30.50663 0.64809
0.02623 29.87789 0.65665
0.02699 30.47523 0.59714
0.02775 30.57218 0.61490
0.02851 29.69676 0.57394
0.02927 29.94235 0.58015
0.03003 29.21896 0.53962
0.03079 28.12751 0.53867
0.03155 28.53004 0.50005
0.03231 28.10060 0.49057
0.03307 28.39052 0.50440
0.03383 27.64530 0.47785
0.03459 27.63640 0.46686
0.03535 27.65472 0.44482
0.03611 26.94442 0.45418
0.03687 27.25667 0.45262
0.03763 26.50618 0.43307
0.03839 26.83198 0.44902
0.03915 25.98322 0.43181
0.03991 25.88990 0.41223
0.04067 24.57038 0.40121
0.04143 24.58827 0.40792
0.04219 25.00172 0.39905
0.04295 24.39957 0.38333
0.04371 24.74294 0.38292
0.04447 23.96687 0.39065
0.04523 23.41268 0.37457
0.04599 23.14877 0.36632
0.04675 22.34467 0.35772
0.04751 22.36342 0.36335
0.04827 22.16154 0.35534
0.04903 22.18819 0.34389
0.04979 21.61243 0.33814
0.05055 21.45171 0.34037
0.05131 20.61497 0.33163
0.05207 20.83171 0.32479
0.05283 20.64265 0.34366
0.05359 19.69779 0.31974
0.05435 19.95771 0.32115
0.05511 19.31353 0.30166
0.05587 19.10636 0.30317
0.05663 18.36426 0.30722
0.05739 18.46274 0.30617
0.05815 18.20342 0.30374
0.05891 17.81372 0.29282
0.05967 17.24012 0.29178
0.06043 16.83630 0.28121
0.06119 16.76737 0.28570
0.06195 16.36135 0.27621
0.06271 16.04839 0.28090
0.06347 15.96335 0.27619
0.06423 15.40909 0.26814
0.06499 15.18010 0.27209
0.06575 14.82694 0.26298
0.06651 14.61291 0.26323
0.06727 14.21757 0.25977
0.06803 13.59609 0.25388
0.06879 13.27923 0.25552
0.06955 13.16718 0.24585
0.07031 12.98205 0.24783
0.07107 13.11612 0.24828
0.07183 12.36168 0.24316
0.07259 12.22386 0.24025
0.07335 12.04607 0.23758
0.07412 11.31606 0.23289
0.07488 11.12714 0.22939
0.07564 10.85719 0.22765
0.07640 10.73460 0.22763
0.07716 10.48908 0.22451
0.07792 10.16136 0.22150
0.07868 9.89760 0.22431
0.07944 9.58110 0.21652
0.08020 9.35784 0.21863
0.08096 8.85907 0.21048
0.08172 8.63127 0.21028
0.08248 8.81300 0.20783
0.08324 8.33176 0.20742
0.08400 8.08595 0.21123
0.08476 7.74590 0.21080
0.08552 7.52598 0.21115
0.08628 7.44792 0.21009
0.08704 7.04220 0.20730
0.08780 6.95911 0.20738
0.08856 6.80512 0.20635
0.08932 6.61932 0.21254
0.09008 6.42517 0.21030
0.09084 5.99512 0.21151
0.09160 5.65381 0.21487
0.09236 5.40954 0.21196
0.09312 5.41399 0.21250
0.09388 5.23283 0.20925
0.09464 4.80439 0.20805
0.09540 4.66597 0.21084
0.09616 4.40708 0.20330
0.09692 4.48185 0.19703
0.09768 4.27076 0.19357
0.09844 4.09608 0.19660
0.09920 3.89294 0.19652
0.09996 4.13167 0.19201
0.10072 3.84552 0.19262
0.10148 3.49943 0.18928
0.10224 3.19803 0.18605
0.10300 3.08359 0.18127
0.10376 2.87564 0.17881
0.10452 3.10051 0.17765
0.10528 2.89029 0.17541
0.10604 2.71906 0.17496
0.10680 2.67192 0.17110
0.10756 2.53311 0.17049
0.10832 2.40304 0.17294
0.10908 2.36160 0.17316
0.10984 2.16406 0.16732
0.11060 1.89684 0.16608
0.11136 1.97671 0.16558
0.11212 1.69188 0.16481
0.11288 1.65837 0.16349
0.11364 1.43225 0.16182
0.11440 1.48995 0.15779
0.11516 1.55177 0.15866
0.11592 1.41441 0.15589
0.11668 1.32302 0.15427
0.11744 1.16316 0.15708
0.11820 1.29949 0.15148
0.11896 1.11072 0.15192
0.11972 1.35725 0.15385
0.12048 0.90467 0.15180
0.12124 0.97563 0.15188
0.12200 0.92771 0.14796
0.12276 0.78174 0.14721
0.12352 0.81745 0.14586
0.12428 0.82785 0.14448
0.12504 0.56468 0.14313
0.12580 0.63519 0.14418
0.12656 0.69284 0.14335
0.12732 0.64708 0.14009
0.12808 0.51022 0.14124
0.12884 0.54174 0.13886
0.12960 0.57934 0.14003
0.13036 0.34135 0.13797
0.13112 0.51861 0.13550
0.13188 0.34076 0.13552
0.13264 0.20048 0.13437
0.13340 0.17822 0.13574
0.13416 0.22727 0.13451
0.13492 0.10128 0.13154
0.13568 0.23125 0.13055
0.13644 0.23008 0.13022
0.13720 0.27093 0.12953
0.13796 0.15685 0.13099
0.13873 0.08785 0.12923
0.13949 0.01250 0.13026
0.14025 0.17155 0.12860
0.14101 0.03107 0.13048
0.14177 -0.03254 0.12856
0.14253 0.04888 0.12652
0.14329 -0.03694 0.12640
0.14405 0.06021 0.12593
0.14481 0.12660 0.12903
0.14557 0.08522 0.12608
0.14633 0.12097 0.12583
0.14709 0.11503 0.12769
0.14785 0.26652 0.12587
0.14861 0.03944 0.12425
0.14937 0.22005 0.12518
0.15013 0.22706 0.12411
0.15089 0.31388 0.12272
0.15165 0.09238 0.12245
0.15241 0.09185 0.12165
0.15317 0.01245 0.12163
0.15393 0.23533 0.12146
0.15469 0.06522 0.12096
0.15545 0.11063 0.11950
0.15621 0.36149 0.12053
0.15697 0.17828 0.11991
0.15773 0.11916 0.11966
0.15849 0.22904 0.11873
0.15925 0.24617 0.11960
0.16001 0.20954 0.11920
0.16077 0.12542 0.11831
0.16153 0.25563 0.11881
0.16229 0.24173 0.11863
0.16305 0.25875 0.11800
0.16381 0.26066 0.11564
0.16457 0.30191 0.11647
0.16533 0.21744 0.11651
0.16609 0.41651 0.11622
0.16685 0.12613 0.11616
0.16761 0.31327 0.11691
0.16837 0.31813 0.11697
0.16913 0.26604 0.11685
0.16989 0.30994 0.11451
0.17065 0.30833 0.11645
0.17141 0.24969 0.11483
0.17217 0.39597 0.11179
0.17293 0.29863 0.11637
0.17369 0.32445 0.11525
0.17445 0.41090 0.11865
0.17521 0.31135 0.11756
0.17597 0.37376 0.11991
0.17673 0.42205 0.11568
0.17749 0.25669 0.11588
0.17825 0.42634 0.11885
0.17901 0.29697 0.11865
0.17977 0.51729 0.11952
0.18053 0.46391 0.12158
0.18129 0.24069 0.12233
0.18205 0.28306 0.12282
0.18281 0.40464 0.12338
0.18357 0.46141 0.12409
0.18433 0.45109 0.12347
0.18509 0.41266 0.12409
0.18585 0.37714 0.12662
0.18661 0.43637 0.12733
0.18737 0.39270 0.12332
0.18813 0.42646 0.12593
0.18889 0.41578 0.12848
0.18965 0.55164 0.12520
0.19041 0.29050 0.12498
0.19117 0.35771 0.12933
0.19193 0.60869 0.12967
0.19269 0.56975 0.12935
0.19345 0.55156 0.12856
0.19421 0.43760 0.12909
0.19497 0.45686 0.12701
0.19573 0.44913 0.12690
0.19649 0.65004 0.12868
0.19725 0.41370 0.12844
0.19801 0.66822 0.12806
0.19877 0.20103 0.12893
0.19953 0.38555 0.13099
0.20029 0.47328 0.12913
0.20105 0.35275 0.12984
0.20181 0.53855 0.12891
0.20257 0.48249 0.12741
0.20333 0.32536 0.12662
0.20409 0.43188 0.12921
0.20485 0.45758 0.12733
0.20561 0.33687 0.12895
0.20637 0.48214 0.12745
0.20713 0.38929 0.12913
0.20789 0.37078 0.13059
0.20865 0.40998 0.12854
0.20941 0.39875 0.13032
0.21017 0.38065 0.12935
0.21093 0.37729 0.13038
0.21169 0.25625 0.12733
0.21245 0.45651 0.12980
0.21321 0.26618 0.12899
0.21397 0.45709 0.13022
0.21473 0.46210 0.12826
0.21549 0.30074 0.13061
0.21625 0.42922 0.12696
0.21701 0.43666 0.12911
0.21777 0.33644 0.12883
0.21853 0.32721 0.13020
0.21929 0.23795 0.12919
0.22005 0.29014 0.12838
0.22081 0.41691 0.12541
0.22157 0.19351 0.12775
0.22233 0.38990 0.12692
0.22309 0.28817 0.12638
0.22385 0.28296 0.12715
0.22461 0.22329 0.12545
0.22537 0.19326 0.12488
0.22613 0.29522 0.12535
0.22689 0.16517 0.12243
0.22765 0.27858 0.12314
0.22841 0.21559 0.12349
0.22917 0.13149 0.12104
0.22993 0.24723 0.12106
0.23069 0.08723 0.12161
0.23145 0.21213 0.11964
0.23221 0.26314 0.11985
0.23297 0.18839 0.11790
0.23373 0.16909 0.11855
0.23449 0.24942 0.11804
0.23525 0.32812 0.11774
0.23601 0.18344 0.11556
0.23677 0.20536 0.11784
0.23753 0.04869 0.11717
0.23829 0.22393 0.11554
0.23905 0.17609 0.11610
0.23981 0.11863 0.11544
0.24057 0.26254 0.11499
0.24133 0.06581 0.11546
0.24209 0.09838 0.11533
0.24285 0.11933 0.11355
0.24361 0.24707 0.11254
0.24437 0.18111 0.11384
0.24513 0.23698 0.11430
0.24589 0.17734 0.11285
0.24665 0.08706 0.11260
0.24741 0.17948 0.11341
0.24817 0.15887 0.10979
0.24893 0.04272 0.10997
0.24969 0.08952 0.11159
0.25045 0.10076 0.11157
0.25121 0.24819 0.10916
0.25197 0.17172 0.10979
0.25273 0.06912 0.11179
0.25349 0.20389 0.10933
0.25425 0.16227 0.10836
0.25501 0.13377 0.10801
0.25577 0.18304 0.10821
0.25653 0.22793 0.10692
0.25729 0.06503 0.10793
0.25805 -0.03103 0.10898
0.25881 0.14305 0.10635
0.25957 0.09010 0.10585
0.26033 0.09660 0.10734
0.26109 0.05046 0.10609
0.26185 0.20925 0.10781
0.26261 0.10351 0.10472
0.26337 0.15792 0.10528
0.26413 0.00667 0.10269
0.26489 0.05386 0.10391
0.26565 0.16330 0.10556
0.26641 0.00165 0.10393
0.26717 0.06844 0.10287
0.26793 0.13267 0.10304
0.26869 0.13162 0.10380
0.26945 0.05831 0.10227
0.27021 0.09559 0.10247
0.27097 0.03318 0.10308
0.27172 0.13817 0.10302
0.27248 0.05456 0.10300
0.27324 0.06649 0.10170
0.27400 0.12994 0.10225
0.27476 0.13581 0.10162
0.27552 0.17475 0.10176
0.27628 0.18008 0.10027
0.27704 0.09212 0.10095
0.27780 0.05495 0.10130
0.27856 0.21317 0.10152
0.27932 0.00686 0.10107
0.28008 0.22691 0.09867
0.28084 0.15061 0.09745
0.28160 0.23351 0.09964
0.28236 0.14301 0.10077
0.28312 0.09457 0.10037
0.28388 0.23671 0.09960
0.28464 0.24848 0.09893
0.28540 0.06073 0.10055
0.28616 0.17040 0.09889
0.28692 0.00593 0.09962
0.28768 0.19117 0.09836
0.28844 0.16380 0.10045
0.28920 0.02512 0.09822
0.28996 0.12654 0.09887
0.29072 0.10263 0.09919
0.29148 0.04838 0.09881
0.29224 0.04794 0.10061
0.29300 0.11956 0.09927
0.29376 0.15098 0.10113
0.29452 0.03440 0.10049
0.29528 0.17349 0.09950
0.29604 0.07554 0.09994
0.29680 0.17877 0.09855
0.29756 0.10899 0.10004
0.29832 0.09707 0.09875
0.29908 0.13526 0.10000
0.29984 0.05815 0.09938
0.30060 0.03512 0.10002
0.30136 0.14840 0.09905
0.30212 0.14978 0.09869
0.30288 0.26173 0.09824
0.30364 0.19208 0.09903
0.30440 0.10840 0.09768
0.30516 0.15908 0.09711
0.30592 0.30185 0.09788
0.30668 0.19943 0.09927
0.30744 0.16231 0.09917
0.30820 0.12687 0.09923
0.30896 0.13002 0.09909
0.30972 0.22660 0.10075
0.31048 0.09420 0.10000
0.31124 0.16703 0.10225
0.31200 0.12196 0.09962
0.31276 0.09829 0.10097
0.31352 0.12358 0.10130
0.31428 0.17887 0.10045
0.31504 0.12469 0.10170
0.31580 -0.09530 0.10257
0.31656 0.01293 0.10320
0.31732 0.11167 0.10427
0.31808 0.22482 0.10534
0.31883 0.10422 0.10429
0.31959 0.12709 0.10451
0.32035 0.05884 0.10401
0.32111 0.25414 0.10530
0.32187 0.17332 0.10474
0.32263 0.07353 0.10447
0.32339 0.11739 0.10611
0.32415 0.15477 0.10465
0.32491 0.14861 0.10645
0.32567 0.14980 0.10706
0.32643 0.07663 0.10662
0.32719 0.08890 0.10662
0.32795 -0.03702 0.10763
0.32871 0.27282 0.10633
0.32947 0.14983 0.10599
0.33023 0.04287 0.10696
0.33099 0.20671 0.10643
0.33175 0.03205 0.10676
0.33251 0.16090 0.10650
0.33327 0.12913 0.10836
0.33403 0.13139 0.10747
0.33479 0.16550 0.10749
0.33555 0.07963 0.10955
0.33631 0.21031 0.10884
0.33707 0.10651 0.10658
0.33783 -0.01179 0.10718
0.33859 0.07798 0.10862
0.33935 0.13354 0.10757
0.34011 -0.03911 0.10886
0.34087 0.16597 0.10819
0.34163 0.04946 0.10965
0.34239 0.18961 0.10753
0.34315 -0.00826 0.10947
0.34391 0.09000 0.10759
0.34467 0.05602 0.10690
0.34543 0.04269 0.10848
0.34619 0.07229 0.10979
0.34695 0.13782 0.10878
0.34771 -0.05586 0.10874
0.34847 -0.04689 0.11040
0.34922 0.15020 0.10953
0.34998 0.18942 0.10878
0.35074 0.07061 0.11024
0.35150 0.12462 0.10826
0.35226 0.22306 0.10662
0.35302 0.22201 0.10575
0.35378 0.11935 0.10358
0.35454 -0.02021 0.10383
0.35530 0.13385 0.10548
0.35606 0.26797 0.10502
0.35682 0.07960 0.10700
0.35758 0.20018 0.10720
0.35834 0.07151 0.10559
0.35910 0.16829 0.10789
0.35986 0.01371 0.10569
0.36062 0.26363 0.10643
0.36138 0.16765 0.10696
0.36214 0.01095 0.10664
0.36290 0.14592 0.10577
0.36366 0.25332 0.10726
0.36442 -0.00035 0.10559
0.36518 -0.01078 0.10676
0.36594 0.12004 0.10888
0.36670 0.10696 0.10627
0.36746 -0.00478 0.10823
0.36822 -0.00637 0.11046
0.36898 0.02341 0.10906
0.36974 0.02723 0.10971
0.37050 0.06567 0.11161
0.37126 -0.03316 0.11054
0.37202 0.04660 0.11099
0.37277 0.06307 0.11250
0.37353 0.04314 0.11327
0.37429 -0.06006 0.11440
0.37505 0.04175 0.11291
0.37581 0.22055 0.11380
0.37657 0.20215 0.11596
0.37733 0.09323 0.11594
0.37809 0.32544 0.11610
0.37885 -0.06839 0.11861
0.37961 0.01758 0.11701
0.38037 0.06880 0.11845
0.38113 0.08416 0.11796
0.38189 0.02885 0.11980
0.38265 0.14384 0.11948
0.38341 -0.04448 0.12284
0.38417 0.14415 0.12470
0.38493 -0.03447 0.12235
0.38569 0.07591 0.12472
0.38645 0.03497 0.12545
0.38721 0.10919 0.12636
0.38797 0.08419 0.12618
0.38873 -0.11520 0.12893
0.38949 0.15348 0.14622
0.39025 -0.02287 0.13115
0.39101 -0.10424 0.13081
0.39177 0.06803 0.13283
0.39252 0.00748 0.13152
0.39328 0.11082 0.13283
0.39404 0.27639 0.13360
0.39480 -0.05630 0.13716
0.39556 0.15292 0.13645
0.39632 0.07330 0.13900
0.39708 -0.10124 0.13649
0.39784 0.08207 0.14133
0.39860 0.12746 0.14252
0.39936 -0.07778 0.13987
0.40012 0.07579 0.14226
0.40088 0.06822 0.14027
0.40164 -0.08628 0.14656
0.40240 0.20183 0.14673
0.40316 0.04736 0.14561
0.40392 0.15268 0.14713
0.40468 0.00055 0.44351
0.40544 0.15974 0.15037
0.40620 0.02140 0.14683
0.40696 -0.03051 0.14988
0.40772 0.17721 0.14974
0.40848 0.00148 0.14932
0.40924 0.21681 0.15221
0.40999 -0.08761 0.15203
0.41075 0.09817 0.15043
0.41151 0.23045 0.14980
0.41227 -0.03892 0.15371
0.41303 0.06013 0.15589
0.41379 0.08307 0.15569
0.41455 0.05349 0.15215
0.41531 0.05200 0.15903
0.41607 -0.02041 0.15615
0.41683 0.06847 0.15583
0.41759 0.26741 0.16012
0.41835 -0.04384 0.15494
0.41911 0.06685 0.16137
0.41987 0.10957 0.16145
0.42063 0.26876 0.15973
0.42139 0.20832 0.16297
0.42215 0.02797 0.16441
0.42291 0.03574 0.16434
0.42367 0.20054 0.16869
0.42443 0.28722 0.16335
0.42519 0.04472 0.16807
0.42594 0.07645 0.17161
0.42670 0.14813 0.16983
0.42746 0.15625 0.16879
0.42822 -0.02143 0.17448
0.42898 0.29887 0.17782
0.42974 0.17124 0.17597
0.43050 0.02592 0.18097
0.43126 0.03794 0.18253
0.43202 0.03484 0.18346
0.43278 0.11911 0.18198
0.43354 0.29202 0.19561
0.43430 0.00949 0.19288
0.43506 0.14763 0.19608
