# Supplementary material for: De novo design of proteins housing excitonically coupled chlorophyll special pairs
Source: Nat Chem Biol. 2024 Jun 3;20(7):906–15. doi: 10.1038/s41589-024-01626-0 (PMC11213709; doi:10.1038/s41589-024-01626-0)
Supplement: Supplementary file 5 — Raw SAXS data for SP1, SP2 and SP3 apo proteins. [file 41589_2024_1626_MOESM5_ESM.zip › SAXS_data_Fig2/SP2_193uM/Buffer1/SP2_193uM_snap_00033.sub.1.dat]

0.01026 26.22819 7.53530
0.01102 33.54733 4.51370
0.01178 33.11021 3.59725
0.01254 34.01103 2.82819
0.01330 32.02861 2.08306
0.01406 32.11812 1.69282
0.01482 33.57968 1.44846
0.01558 32.53593 1.32400
0.01634 33.81796 1.35376
0.01710 31.98014 1.19489
0.01786 32.42810 1.08232
0.01862 32.02788 0.99744
0.01938 32.06986 0.92111
0.02014 31.70627 0.91630
0.02090 31.13049 0.86558
0.02166 31.32463 0.81282
0.02242 31.33405 0.75297
0.02318 31.07569 0.70684
0.02395 31.02354 0.70665
0.02471 30.33554 0.70641
0.02547 30.71283 0.66434
0.02623 30.50949 0.61413
0.02699 29.66998 0.60776
0.02775 29.26348 0.61520
0.02851 29.83346 0.57744
0.02927 29.22278 0.56093
0.03003 29.24435 0.54929
0.03079 28.45025 0.51084
0.03155 28.61982 0.51965
0.03231 28.13013 0.51233
0.03307 28.99048 0.48996
0.03383 28.52032 0.47797
0.03459 27.71034 0.47783
0.03535 27.25418 0.46709
0.03611 27.53100 0.47174
0.03687 27.42337 0.44361
0.03763 26.47571 0.44905
0.03839 26.11552 0.43142
0.03915 26.09258 0.42345
0.03991 26.16441 0.42227
0.04067 25.49945 0.40769
0.04143 25.33041 0.41736
0.04219 24.84845 0.40088
0.04295 24.41367 0.38610
0.04371 23.98957 0.38357
0.04447 24.07452 0.38508
0.04523 23.22058 0.36897
0.04599 23.68659 0.38384
0.04675 23.37493 0.36575
0.04751 22.57027 0.35904
0.04827 22.74605 0.34371
0.04903 22.03360 0.34102
0.04979 21.90716 0.34343
0.05055 21.05566 0.33298
0.05131 20.74220 0.32792
0.05207 20.37469 0.33112
0.05283 20.09930 0.31874
0.05359 19.98792 0.31787
0.05435 19.98460 0.31915
0.05511 19.73398 0.31152
0.05587 18.84532 0.31462
0.05663 18.79004 0.31308
0.05739 18.31713 0.29290
0.05815 18.29629 0.29486
0.05891 18.27424 0.29326
0.05967 17.20130 0.29842
0.06043 17.17272 0.28609
0.06119 16.86567 0.29021
0.06195 16.48572 0.27865
0.06271 16.09263 0.27573
0.06347 15.62370 0.27326
0.06423 15.54057 0.27933
0.06499 15.04698 0.26522
0.06575 14.98299 0.26392
0.06651 14.71077 0.26619
0.06727 13.79175 0.25935
0.06803 13.93296 0.25903
0.06879 13.45863 0.25404
0.06955 13.42157 0.25648
0.07031 12.83140 0.24811
0.07107 12.36965 0.25147
0.07183 12.43479 0.24768
0.07259 12.16820 0.23839
0.07335 11.76663 0.23764
0.07412 11.28647 0.23620
0.07488 11.44334 0.22781
0.07564 11.26380 0.23234
0.07640 10.75506 0.22841
0.07716 10.08343 0.22308
0.07792 10.30854 0.22884
0.07868 10.05283 0.22136
0.07944 9.37251 0.22142
0.08020 9.41115 0.22470
0.08096 8.71732 0.21165
0.08172 9.02184 0.21266
0.08248 8.61392 0.20678
0.08324 8.25366 0.20876
0.08400 8.07286 0.21034
0.08476 7.95259 0.20848
0.08552 7.71399 0.21004
0.08628 7.55620 0.20694
0.08704 7.12322 0.20729
0.08780 7.04422 0.20341
0.08856 6.36640 0.20573
0.08932 6.46844 0.21582
0.09008 6.10036 0.21259
0.09084 6.13025 0.21313
0.09160 5.99301 0.21227
0.09236 5.54386 0.21259
0.09312 5.59879 0.21633
0.09388 5.33712 0.21556
0.09464 5.30214 0.21324
0.09540 5.03478 0.20727
0.09616 4.73550 0.20110
0.09692 4.56193 0.20581
0.09768 4.44295 0.19813
0.09844 4.04153 0.19801
0.09920 4.08465 0.19749
0.09996 3.88465 0.19381
0.10072 3.80434 0.19892
0.10148 3.51556 0.18881
0.10224 3.57869 0.18268
0.10300 3.36210 0.18305
0.10376 3.04643 0.18151
0.10452 2.95890 0.17848
0.10528 2.74560 0.17468
0.10604 2.47421 0.17368
0.10680 2.50544 0.17469
0.10756 2.64562 0.16600
0.10832 2.42195 0.16677
0.10908 2.23453 0.17071
0.10984 2.11162 0.17112
0.11060 2.07523 0.16883
0.11136 1.75419 0.16285
0.11212 2.04890 0.16121
0.11288 1.81178 0.16331
0.11364 1.82514 0.16283
0.11440 1.52661 0.15987
0.11516 1.41039 0.15749
0.11592 1.56472 0.15522
0.11668 1.36253 0.16141
0.11744 1.44716 0.15476
0.11820 1.24966 0.15324
0.11896 1.12079 0.15126
0.11972 1.01044 0.14913
0.12048 0.94438 0.14711
0.12124 0.99693 0.14994
0.12200 0.95351 0.14816
0.12276 0.73494 0.14370
0.12352 0.78054 0.14901
0.12428 0.70575 0.14487
0.12504 0.71957 0.14675
0.12580 0.82625 0.14244
0.12656 0.53702 0.14173
0.12732 0.33413 0.14026
0.12808 0.38437 0.14105
0.12884 0.38529 0.14192
0.12960 0.42660 0.13923
0.13036 0.48352 0.13757
0.13112 0.31465 0.13747
0.13188 0.45462 0.13534
0.13264 0.29368 0.13530
0.13340 0.38869 0.13791
0.13416 0.39893 0.13362
0.13492 0.31263 0.13257
0.13568 0.44869 0.13318
0.13644 0.37997 0.12950
0.13720 0.16686 0.13067
0.13796 0.22193 0.13098
0.13873 0.23704 0.12990
0.13949 0.28888 0.12917
0.14025 0.15955 0.13150
0.14101 0.18689 0.12768
0.14177 0.22107 0.12922
0.14253 0.21721 0.12592
0.14329 0.04897 0.12737
0.14405 0.19101 0.12782
0.14481 0.03691 0.12883
0.14557 0.03962 0.12729
0.14633 0.08147 0.12545
0.14709 0.09222 0.12734
0.14785 -0.00194 0.12424
0.14861 0.15089 0.12665
0.14937 0.19264 0.12442
0.15013 0.28534 0.12454
0.15089 0.13199 0.12404
0.15165 0.10019 0.12515
0.15241 0.33963 0.12270
0.15317 0.05732 0.12020
0.15393 0.12290 0.12111
0.15469 0.29290 0.12183
0.15545 0.09480 0.12111
0.15621 0.24679 0.12080
0.15697 0.10267 0.12094
0.15773 0.21788 0.12080
0.15849 0.25180 0.11902
0.15925 0.24144 0.12024
0.16001 0.41157 0.11821
0.16077 0.14380 0.11755
0.16153 0.45853 0.11838
0.16229 0.32080 0.11781
0.16305 0.01652 0.11720
0.16381 0.19210 0.11692
0.16457 0.39605 0.11668
0.16533 0.30124 0.11807
0.16609 0.42236 0.11633
0.16685 0.20308 0.11591
0.16761 0.23488 0.11601
0.16837 0.27321 0.11755
0.16913 0.26611 0.11510
0.16989 0.45343 0.11554
0.17065 0.27729 0.11542
0.17141 0.36477 0.11419
0.17217 0.37411 0.11435
0.17293 0.25822 0.11573
0.17369 0.35424 0.11676
0.17445 0.48851 0.11965
0.17521 0.45467 0.11492
0.17597 0.48505 0.11700
0.17673 0.42158 0.11831
0.17749 0.38583 0.11803
0.17825 0.48043 0.12028
0.17901 0.38631 0.12042
0.17977 0.39658 0.12274
0.18053 0.31743 0.12036
0.18129 0.36247 0.12313
0.18205 0.52858 0.12066
0.18281 0.38483 0.12464
0.18357 0.54736 0.12396
0.18433 0.43659 0.12351
0.18509 0.60809 0.12501
0.18585 0.41452 0.12551
0.18661 0.48977 0.12564
0.18737 0.40117 0.12505
0.18813 0.46992 0.12473
0.18889 0.49346 0.12655
0.18965 0.44670 0.12788
0.19041 0.50641 0.12628
0.19117 0.28581 0.12655
0.19193 0.39971 0.12628
0.19269 0.47243 0.12883
0.19345 0.50035 0.12871
0.19421 0.41055 0.12792
0.19497 0.42776 0.12861
0.19573 0.49320 0.12962
0.19649 0.32138 0.12849
0.19725 0.48259 0.12986
0.19801 0.51093 0.12800
0.19877 0.51506 0.13002
0.19953 0.50465 0.12778
0.20029 0.53003 0.12839
0.20105 0.61356 0.13192
0.20181 0.37951 0.13037
0.20257 0.40858 0.12907
0.20333 0.50314 0.12970
0.20409 0.48364 0.12926
0.20485 0.44958 0.12758
0.20561 0.25247 0.12681
0.20637 0.50718 0.12950
0.20713 0.29708 0.12962
0.20789 0.32369 0.12897
0.20865 0.43127 0.12903
0.20941 0.47955 0.12885
0.21017 0.50178 0.12875
0.21093 0.38880 0.12911
0.21169 0.45401 0.12905
0.21245 0.37488 0.12742
0.21321 0.38905 0.12768
0.21397 0.30983 0.12859
0.21473 0.29470 0.12802
0.21549 0.24337 0.12711
0.21625 0.36900 0.12865
0.21701 0.33647 0.13089
0.21777 0.43204 0.13108
0.21853 0.37381 0.12814
0.21929 0.41346 0.12760
0.22005 0.12083 0.12903
0.22081 0.20054 0.12731
0.22157 0.35488 0.12828
0.22233 0.25673 0.12665
0.22309 0.29038 0.12649
0.22385 0.45172 0.12555
0.22461 0.30521 0.12562
0.22537 0.37021 0.12331
0.22613 0.23036 0.12487
0.22689 0.43306 0.12381
0.22765 0.27984 0.12147
0.22841 0.15284 0.12270
0.22917 0.33311 0.12058
0.22993 0.24196 0.12230
0.23069 0.31055 0.12145
0.23145 0.26482 0.11985
0.23221 0.11306 0.12137
0.23297 0.28166 0.12034
0.23373 0.41030 0.11927
0.23449 0.20247 0.11846
0.23525 0.37971 0.11688
0.23601 0.27039 0.11712
0.23677 0.29489 0.11783
0.23753 0.25336 0.11649
0.23829 0.18212 0.11692
0.23905 0.28395 0.11455
0.23981 0.08591 0.11581
0.24057 0.30441 0.11629
0.24133 0.07595 0.11567
0.24209 0.27294 0.11423
0.24285 0.19445 0.11326
0.24361 0.28443 0.11526
0.24437 0.22797 0.11387
0.24513 0.21421 0.11417
0.24589 0.20085 0.11217
0.24665 0.32055 0.11239
0.24741 0.11154 0.11206
0.24817 0.10977 0.11241
0.24893 0.26514 0.11053
0.24969 0.07075 0.11134
0.25045 0.19672 0.11202
0.25121 0.14345 0.10865
0.25197 0.18978 0.10968
0.25273 0.24381 0.10828
0.25349 0.03112 0.11022
0.25425 0.23514 0.11091
0.25501 0.29058 0.10887
0.25577 0.04431 0.10784
0.25653 0.19310 0.10663
0.25729 0.11755 0.10689
0.25805 0.02148 0.10814
0.25881 0.17889 0.10551
0.25957 -0.01687 0.10679
0.26033 0.15144 0.10604
0.26109 0.06673 0.10561
0.26185 -0.01405 0.10612
0.26261 0.14288 0.10618
0.26337 0.22426 0.10519
0.26413 0.14982 0.10369
0.26489 0.19496 0.10420
0.26565 0.12927 0.10391
0.26641 0.18836 0.10462
0.26717 0.15622 0.10278
0.26793 0.08824 0.10381
0.26869 0.12520 0.10432
0.26945 0.13027 0.10224
0.27021 0.19935 0.10254
0.27097 0.28058 0.10226
0.27172 0.09343 0.10284
0.27248 0.23122 0.10256
0.27324 0.00890 0.10169
0.27400 0.15743 0.10217
0.27476 0.16077 0.10163
0.27552 0.04026 0.10214
0.27628 0.05570 0.10098
0.27704 0.13217 0.10100
0.27780 0.19539 0.10191
0.27856 0.09870 0.10025
0.27932 0.16983 0.09920
0.28008 0.09145 0.09939
0.28084 -0.00809 0.09971
0.28160 0.10085 0.09811
0.28236 0.06567 0.09827
0.28312 0.02706 0.09886
0.28388 0.10043 0.09872
0.28464 0.13416 0.09864
0.28540 0.17398 0.09916
0.28616 0.04092 0.09754
0.28692 0.09997 0.10033
0.28768 0.05156 0.09975
0.28844 0.06866 0.09900
0.28920 0.09652 0.09949
0.28996 0.09567 0.09908
0.29072 0.20826 0.09872
0.29148 0.09850 0.09805
0.29224 0.17469 0.09916
0.29300 -0.03693 0.09983
0.29376 0.14272 0.09912
0.29452 0.16760 0.09862
0.29528 0.15167 0.09942
0.29604 0.08064 0.10076
0.29680 0.13447 0.09860
0.29756 0.13964 0.09971
0.29832 0.24233 0.09918
0.29908 0.07818 0.10114
0.29984 0.17488 0.09957
0.30060 0.20987 0.09908
0.30136 0.22782 0.09847
0.30212 0.12623 0.09860
0.30288 0.20925 0.09944
0.30364 0.15169 0.09783
0.30440 0.16923 0.09801
0.30516 0.25887 0.09724
0.30592 0.19296 0.09728
0.30668 0.26013 0.09957
0.30744 0.04868 0.09995
0.30820 0.19949 0.09932
0.30896 0.06163 0.09892
0.30972 0.18406 0.09938
0.31048 -0.02200 0.10031
0.31124 0.12054 0.10011
0.31200 0.08762 0.09991
0.31276 0.05957 0.10155
0.31352 0.12332 0.10036
0.31428 0.06209 0.10094
0.31504 0.17685 0.10201
0.31580 0.17745 0.10335
0.31656 0.10953 0.10215
0.31732 0.16291 0.10369
0.31808 0.21340 0.10341
0.31883 0.08928 0.10327
0.31959 0.15772 0.10426
0.32035 0.09543 0.10357
0.32111 0.09762 0.10537
0.32187 0.10816 0.10499
0.32263 0.35492 0.10495
0.32339 0.07585 0.10660
0.32415 0.16055 0.10434
0.32491 0.07710 0.10715
0.32567 0.01357 0.10616
0.32643 0.28548 0.10687
0.32719 -0.04734 0.10632
0.32795 0.12000 0.10616
0.32871 0.27949 0.10509
0.32947 0.14532 0.10693
0.33023 0.24038 0.10735
0.33099 0.04820 0.10626
0.33175 0.20303 0.10772
0.33251 0.23516 0.10796
0.33327 0.20266 0.10505
0.33403 0.31190 0.10788
0.33479 0.16027 0.10630
0.33555 0.15430 0.10658
0.33631 -0.01413 0.10887
0.33707 0.23228 0.10753
0.33783 0.10713 0.10838
0.33859 0.07656 0.11002
0.33935 0.08530 0.10927
0.34011 0.08688 0.10840
0.34087 0.12504 0.10804
0.34163 0.07699 0.10755
0.34239 0.23308 0.11067
0.34315 0.08289 0.11033
0.34391 0.13939 0.10970
0.34467 0.15823 0.10881
0.34543 0.10475 0.11041
0.34619 0.02496 0.10921
0.34695 0.10783 0.11081
0.34771 0.16161 0.11079
0.34847 0.10568 0.11107
0.34922 -0.03938 0.11033
0.34998 0.08367 0.11014
0.35074 0.21246 0.11012
0.35150 0.09715 0.10889
0.35226 0.08847 0.10764
0.35302 0.26917 0.10397
0.35378 0.02487 0.10656
0.35454 0.06614 0.10462
0.35530 -0.00770 0.10650
0.35606 0.04929 0.10513
0.35682 0.17689 0.10707
0.35758 0.24652 0.10758
0.35834 0.27064 0.10729
0.35910 0.20824 0.10693
0.35986 0.05948 0.10592
0.36062 0.03065 0.10808
0.36138 0.15492 0.10693
0.36214 0.03013 0.10559
0.36290 0.11379 0.10654
0.36366 0.12318 0.10557
0.36442 0.03212 0.10537
0.36518 0.06434 0.10642
0.36594 0.24758 0.10824
0.36670 0.20931 0.10818
0.36746 0.09859 0.10921
0.36822 -0.02588 0.10990
0.36898 0.00760 0.10822
0.36974 0.06515 0.11010
0.37050 0.01787 0.11174
0.37126 0.22782 0.11306
0.37202 -0.08447 0.11231
0.37277 0.12299 0.11158
0.37353 0.17447 0.11322
0.37429 0.05580 0.11480
0.37505 -0.04505 0.11433
0.37581 0.13035 0.11546
0.37657 0.14632 0.11704
0.37733 0.07861 0.11819
0.37809 0.05785 0.11783
0.37885 0.13183 0.11916
0.37961 -0.03843 0.12003
0.38037 0.14135 0.12109
0.38113 0.01111 0.11923
0.38189 0.12037 0.12137
0.38265 0.00754 0.12212
0.38341 0.08802 0.12274
0.38417 0.09015 0.12371
0.38493 0.12003 0.12383
0.38569 0.13190 0.12562
0.38645 0.04450 0.12936
0.38721 0.18492 0.12511
0.38797 0.27655 0.12750
0.38873 -0.02515 0.12740
0.38949 0.02193 0.14490
0.39025 0.01487 0.12914
0.39101 0.17333 0.13039
0.39177 0.02033 0.13221
0.39252 0.17113 0.13326
0.39328 0.24327 0.13472
0.39404 0.04664 0.13581
0.39480 0.04310 0.13672
0.39556 0.08325 0.13870
0.39632 0.19196 0.13933
0.39708 0.07971 0.13648
0.39784 0.07961 0.14117
0.39860 0.12567 0.14074
0.39936 0.12831 0.14210
0.40012 0.18184 0.14188
0.40088 0.07931 0.14422
0.40164 0.09870 0.14716
0.40240 -0.08421 0.14718
0.40316 0.05783 0.14906
0.40392 0.01200 0.14722
0.40468 0.11184 0.57791
0.40544 0.23825 0.15007
0.40620 0.01225 0.14897
0.40696 0.27205 0.14734
0.40772 0.20550 0.15158
0.40848 0.18269 0.14895
0.40924 -0.08653 0.15253
0.40999 0.09860 0.15219
0.41075 0.04334 0.15088
0.41151 -0.08855 0.15150
0.41227 0.10954 0.15158
0.41303 0.17039 0.15484
0.41379 -0.07403 0.15383
0.41455 -0.08743 0.15351
0.41531 0.12086 0.15391
0.41607 0.15861 0.15605
0.41683 0.13117 0.15974
0.41759 0.18990 0.15988
0.41835 0.08537 0.15814
0.41911 0.18650 0.15743
0.41987 0.14737 0.15822
0.42063 0.04665 0.16222
0.42139 0.03509 0.16075
0.42215 0.25427 0.16255
0.42291 0.10104 0.16661
0.42367 0.06867 0.16093
0.42443 0.05674 0.16467
0.42519 0.26388 0.17084
0.42594 0.03718 0.17039
0.42670 0.27800 0.17237
0.42746 0.20280 0.17559
0.42822 0.10128 0.18016
0.42898 0.09824 0.17511
0.42974 0.13750 0.17982
0.43050 -0.03488 0.17822
0.43126 -0.00183 0.18378
0.43202 0.09801 0.18413
0.43278 0.14566 0.18404
0.43354 0.46921 0.19238
0.43430 0.16949 0.19895
0.43506 -0.04804 0.19382
