# Supplementary material for: De novo design of proteins housing excitonically coupled chlorophyll special pairs
Source: Nat Chem Biol. 2024 Jun 3;20(7):906–15. doi: 10.1038/s41589-024-01626-0 (PMC11213709; doi:10.1038/s41589-024-01626-0)
Supplement: Supplementary file 6 — CD and UV/vis spectra and thermal melts monitored by CD of SP1, SP2 and SP3 apo- and holo-state proteins. [file 41589_2024_1626_MOESM6_ESM.xlsx]

## Sheet: Fig2_UV_CD
Figure 2 UV CD spectra and thermal melts. First 6 datasets are CD spectra from 260 to 190 nm. Last 6 datasets are thermal melts monitored at 222 nm.
TITLE	apo-SP1 (11.7uM)		TITLE	SP1-Chl (11.7uM SP1, 11.7uM ZnPPaM)		TITLE	apo-SP2 (14uM)		TITLE	SP2-Chl (14uM SP2, 14uM ZnPPaM)		TITLE	apo-SP3 (12uM)		TITLE	SP3-Chl (12uM SP3, 12uM ZnPPaM)		TITLE	apo-SP1 (11.7uM)		TITLE	SP1-Chl (11.7uM SP1, 11.7uM ZnPPaM)		TITLE	apo-SP2 (14uM)		TITLE	SP2-Chl (14uM SP2, 14uM ZnPPaM)		TITLE	apo-SP3 (12uM)		TITLE	SP3-Chl (12uM SP3, 12uM ZnPPaM)
DATA TYPE			DATA TYPE			DATA TYPE			DATA TYPE			DATA TYPE			DATA TYPE			DATA TYPE			DATA TYPE			DATA TYPE			DATA TYPE			DATA TYPE			DATA TYPE
ORIGIN	JASCO		ORIGIN	JASCO		ORIGIN	JASCO		ORIGIN	JASCO		ORIGIN	JASCO		ORIGIN	JASCO		ORIGIN	JASCO		ORIGIN	JASCO		ORIGIN	JASCO		ORIGIN	JASCO		ORIGIN	JASCO		ORIGIN	JASCO
OWNER			OWNER			OWNER			OWNER			OWNER			OWNER			OWNER			OWNER			OWNER			OWNER			OWNER			OWNER
DATE	22/08/12		DATE	22/08/12		DATE	22/08/12		DATE	22/08/12		DATE	22/08/12		DATE	22/08/12		DATE	22/08/12		DATE	22/08/12		DATE	22/08/12		DATE	22/08/12		DATE	22/08/12		DATE	22/08/12
TIME	0.633704		TIME	0.637141		TIME	0.640579		TIME	0.644016		TIME	0.647454		TIME	0.650891		TIME	0.987106		TIME	0.987106		TIME	0.987106		TIME	0.987106		TIME	0.987106		TIME	0.987106
SPECTROMETER/DATA SYSTEM			SPECTROMETER/DATA SYSTEM			SPECTROMETER/DATA SYSTEM			SPECTROMETER/DATA SYSTEM			SPECTROMETER/DATA SYSTEM			SPECTROMETER/DATA SYSTEM			SPECTROMETER/DATA SYSTEM			SPECTROMETER/DATA SYSTEM			SPECTROMETER/DATA SYSTEM			SPECTROMETER/DATA SYSTEM			SPECTROMETER/DATA SYSTEM			SPECTROMETER/DATA SYSTEM
LOCALE	1033		LOCALE	1033		LOCALE	1033		LOCALE	1033		LOCALE	1033		LOCALE	1033		LOCALE	1033		LOCALE	1033		LOCALE	1033		LOCALE	1033		LOCALE	1033		LOCALE	1033
RESOLUTION			RESOLUTION			RESOLUTION			RESOLUTION			RESOLUTION			RESOLUTION			XUNITS	Temperature[C]		XUNITS	Temperature[C]		XUNITS	Temperature[C]		XUNITS	Temperature[C]		XUNITS	Temperature[C]		XUNITS	Temperature[C]
DELTAX	-1		DELTAX	-1		DELTAX	-1		DELTAX	-1		DELTAX	-1		DELTAX	-1		YUNITS	CD [mdeg]		YUNITS	CD [mdeg]		YUNITS	CD [mdeg]		YUNITS	CD [mdeg]		YUNITS	CD [mdeg]		YUNITS	CD [mdeg]
XUNITS	NANOMETERS		XUNITS	NANOMETERS		XUNITS	NANOMETERS		XUNITS	NANOMETERS		XUNITS	NANOMETERS		XUNITS	NANOMETERS		Y2UNITS	HT [V]		Y2UNITS	HT [V]		Y2UNITS	HT [V]		Y2UNITS	HT [V]		Y2UNITS	HT [V]		Y2UNITS	HT [V]
YUNITS	CD [mdeg]		YUNITS	CD [mdeg]		YUNITS	CD [mdeg]		YUNITS	CD [mdeg]		YUNITS	CD [mdeg]		YUNITS	CD [mdeg]		FIRSTX	1.9		FIRSTX	1.73		FIRSTX	1.55		FIRSTX	1.39		FIRSTX	1.24		FIRSTX	1.1
Y2UNITS	HT [V]		Y2UNITS	HT [V]		Y2UNITS	HT [V]		Y2UNITS	HT [V]		Y2UNITS	HT [V]		Y2UNITS	HT [V]		LASTX	98.08		LASTX	98.12		LASTX	98.12		LASTX	98.07		LASTX	98.03		LASTX	97.98
FIRSTX	260		FIRSTX	260		FIRSTX	260		FIRSTX	260		FIRSTX	260		FIRSTX	260		NPOINTS	49		NPOINTS	49		NPOINTS	49		NPOINTS	49		NPOINTS	49		NPOINTS	49
LASTX	190		LASTX	190		LASTX	190		LASTX	190		LASTX	190		LASTX	190		Temperature (℃)	CD signal (mdeg)	HT voltage (V)	Temperature (℃)	CD signal (mdeg)	HT voltage (V)	Temperature (℃)	CD signal (mdeg)	HT voltage (V)	Temperature (℃)	CD signal (mdeg)	HT voltage (V)	Temperature (℃)	CD signal (mdeg)	HT voltage (V)	Temperature (℃)	CD signal (mdeg)	HT voltage (V)
NPOINTS	71		NPOINTS	71		NPOINTS	71		NPOINTS	71		NPOINTS	71		NPOINTS	71		1.9	-62.3551	264.434	1.73	-57.9608	265.635	1.55	-72.5956	258.468	1.39	-72.2807	266.021	1.24	-73.042	260.109	1.1	-69.0611	260.898
FIRSTY	0.28987		FIRSTY	0.25067		FIRSTY	0.24787		FIRSTY	0.49077		FIRSTY	0.13016		FIRSTY	0.16315		4.02	-62.2463	264.379	3.98	-57.6658	265.61	3.96	-72.531	258.465	3.95	-72.0869	266.1	3.97	-72.7924	260.081	4	-68.7536	260.966
MAXY	103.596		MAXY	102.066		MAXY	144.8		MAXY	134.034		MAXY	142.599		MAXY	139.563		6.08	-62.1486	264.41	6.13	-57.6029	265.665	6.12	-72.1073	258.476	6.09	-71.8853	266.106	6.06	-72.6883	260.154	6.04	-68.4858	261.005
MINY	-61.4137		MINY	-57.7951		MINY	-69.5059		MINY	-68.7569		MINY	-71.6558		MINY	-67.3005		8.09	-61.9334	264.402	8.13	-57.4299	265.693	8.12	-71.9244	258.5	8.09	-71.6327	266.107	8.05	-72.4157	260.145	8.03	-68.3453	260.998
Wavelength (nm)	CD signal (mdeg)	HT voltage (V)	Wavelength (nm)	CD signal (mdeg)	HT voltage (V)	Wavelength (nm)	CD signal (mdeg)	HT voltage (V)	Wavelength (nm)	CD signal (mdeg)	HT voltage (V)	Wavelength (nm)	CD signal (mdeg)	HT voltage (V)	Wavelength (nm)	CD signal (mdeg)	HT voltage (V)	10.09	-61.7498	264.42	10.13	-57.2192	265.705	10.11	-71.5907	258.531	10.08	-71.3594	266.165	10.05	-72.1802	260.184	10.03	-68.1269	261.018
260	0.289868	284.967	260	0.250667	284.244	260	0.247871	280.152	260	0.49077	284.534	260	0.130159	280	260	0.163152	282.418	12.09	-61.5734	264.447	12.14	-57.0862	265.742	12.13	-71.3099	258.568	12.09	-71.1063	266.197	12.05	-71.9535	260.155	12.02	-67.8914	261.03
259	0.10696	285.115	259	0.435383	284.467	259	0.427087	280.437	259	0.520893	284.801	259	0.18043	280.232	259	0.288796	282.635	14.11	-61.4067	264.423	14.21	-56.8217	265.71	14.2	-71.0732	258.567	14.13	-70.8825	266.195	14.08	-71.7823	260.18	14.04	-67.4635	261.07
258	0.158184	285.257	258	0.356742	284.659	258	0.407358	280.636	258	0.527974	285.048	258	0.0837098	280.467	258	0.365593	282.864	16.09	-61.1763	264.444	16.16	-56.6955	265.729	16.22	-70.798	258.574	16.21	-70.487	266.235	16.14	-71.525	260.195	16.07	-67.3067	261.054
257	0.213472	285.368	257	0.271225	284.8	257	0.295994	280.85	257	0.490343	285.252	257	0.178178	280.692	257	0.327656	283.078	18.08	-60.902	264.44	18.11	-56.5708	265.742	18.11	-70.4659	258.604	18.12	-70.3067	266.285	18.13	-71.2685	260.222	18.14	-67.0559	261.074
256	0.208295	285.499	256	0.249848	284.977	256	0.204533	281.104	256	0.400493	285.512	256	0.202293	280.894	256	0.302013	283.302	20.08	-60.691	264.441	20.11	-56.2796	265.754	20.1	-70.1548	258.626	20.08	-70.0899	266.348	20.05	-70.9959	260.235	20.02	-66.9113	261.079
255	0.185192	285.604	255	0.133761	285.169	255	0.216065	281.316	255	0.263014	285.737	255	0.27719	281.021	255	0.255418	283.473	22.08	-60.4363	265.032	22.11	-56.0495	266.284	22.11	-69.8643	259.189	22.08	-69.8957	267.051	22.05	-70.7603	260.875	22.03	-66.5879	261.648
254	0.193399	285.675	254	0.0776024	285.323	254	0.109033	281.515	254	0.380066	285.966	254	0.125743	281.249	254	0.304911	283.667	24.07	-60.2129	265.091	24.11	-55.8	266.353	24.1	-69.5419	259.217	24.07	-69.6131	267.055	24.05	-70.4166	260.84	24.03	-66.2962	261.704
253	0.198352	285.853	253	0.0593966	285.553	253	0.245245	281.786	253	0.423494	286.222	253	0.164016	281.479	253	0.300618	283.896	26.07	-59.9192	265.111	26.11	-55.6106	266.343	26.09	-69.2714	259.257	26.07	-69.2671	267.13	26.04	-70.063	260.876	26.02	-65.9959	261.685
252	0.0571902	286	252	-0.022371	285.798	252	0.131428	281.973	252	0.348533	286.421	252	0.148429	281.697	252	0.0833837	284.12	28.07	-59.7524	265.154	28.11	-55.3369	266.36	28.1	-68.8897	259.265	28.07	-69.1104	267.154	28.05	-69.8627	260.923	28.03	-65.8266	261.746
251	0.0988124	286.066	251	-0.148925	285.934	251	-0.0483224	282.132	251	0.341672	286.628	251	0.0655008	281.84	251	0.113143	284.26	30.07	-59.4149	265.12	30.1	-55.0306	266.343	30.09	-68.6188	259.298	30.07	-68.8253	267.161	30.04	-69.503	260.917	30.02	-65.5375	261.711
250	0.102305	286.149	250	-0.0691728	286.007	250	-0.0934813	282.269	250	0.0265746	286.79	250	-0.078251	281.948	250	0.119591	284.409	32.06	-59.0661	265.427	32.1	-54.896	266.37	32.08	-68.2519	259.34	32.07	-68.3751	267.164	32.04	-69.2122	260.954	32.02	-65.0611	261.768
249	-0.0413863	286.191	249	-0.211214	286.098	249	-0.360334	282.369	249	-0.233386	286.923	249	-0.244221	282.031	249	-0.0631157	284.519	34.07	-58.6788	266.877	34.1	-54.5101	266.354	34.08	-68.0294	259.349	34.06	-68.1842	267.176	34.03	-68.9936	260.972	34.02	-65.0052	261.729
248	-0.211877	286.17	248	-0.399556	286.165	248	-0.708016	282.478	248	-0.495657	287.028	248	-0.509099	282.09	248	-0.340408	284.568	36.08	-58.3745	267.894	36.1	-54.3374	266.336	36.09	-67.6299	259.321	36.06	-67.8695	267.22	36.03	-68.685	260.937	36.01	-64.593	261.715
247	-0.487564	286.353	247	-0.579809	286.372	247	-0.965474	282.647	247	-0.83966	287.24	247	-0.721269	282.291	247	-0.684562	284.803	38.07	-58.0631	269.652	38.09	-53.8544	266.33	38.08	-67.3431	259.357	38.06	-67.5892	267.227	38.04	-68.2525	260.943	38.02	-64.1866	261.728
246	-0.857884	286.496	246	-0.904704	286.553	246	-1.361	282.789	246	-1.26717	287.426	246	-1.18729	282.461	246	-0.95678	284.985	40.07	-57.7059	270.568	40.1	-53.5728	266.352	40.09	-67.1996	259.366	40.06	-67.0656	267.255	40.03	-67.9466	260.975	40.01	-63.9978	261.688
245	-1.29177	286.585	245	-1.2892	286.704	245	-1.92166	282.892	245	-1.86589	287.604	245	-1.69781	282.597	245	-1.62112	285.135	42.07	-57.4588	271.982	42.09	-53.4054	266.365	42.09	-66.7538	259.372	42.05	-66.9508	267.283	42.03	-67.7305	260.989	42.01	-63.6353	261.735
244	-1.96675	286.691	244	-1.92521	286.811	244	-2.64674	283.019	244	-2.77678	287.783	244	-2.24898	282.736	244	-2.30462	285.263	44.07	-57.2254	272.938	44.09	-53.0185	266.332	44.08	-66.4111	259.364	44.06	-66.4889	267.354	44.03	-67.3915	261.017	44.01	-63.4147	261.728
243	-2.60096	286.92	243	-2.71504	287.018	243	-3.83453	283.24	243	-3.78249	287.988	243	-3.29149	282.934	243	-3.24326	285.45	46.06	-56.9542	274.002	46.09	-52.8102	266.358	46.08	-66.1141	259.41	46.05	-66.2342	267.42	46.04	-67.0355	261.062	46.02	-63.0828	261.77
242	-3.42735	287.269	242	-3.70919	287.372	242	-5.09768	283.603	242	-4.85168	288.376	242	-4.48574	283.258	242	-4.48426	285.78	48.06	-56.7076	274.337	48.09	-52.4623	266.424	48.09	-65.87	259.446	48.05	-65.9789	267.498	48.03	-66.7746	261.115	48.01	-62.8271	261.792
241	-4.83051	287.628	241	-4.8403	287.783	241	-6.53865	283.933	241	-6.56809	288.811	241	-5.84008	283.644	241	-6.04807	286.148	50.07	-56.372	274.579	50.09	-52.1759	266.426	50.08	-65.4633	259.508	50.05	-65.7472	267.361	50.03	-66.3208	261.181	50.01	-62.4407	261.842
240	-6.52997	288.194	240	-6.24873	288.391	240	-8.69975	284.479	240	-8.49477	289.401	240	-7.64537	284.228	240	-7.86158	286.691	52.06	-56.1427	274.529	52.09	-51.9353	266.521	52.07	-65.2873	259.549	52.05	-65.3279	267.468	52.03	-66.0945	261.22	52.01	-62.1049	261.857
239	-8.39147	289.009	239	-8.08367	289.116	239	-11.1416	285.129	239	-10.9004	290.167	239	-10.2013	284.907	239	-10.0781	287.357	54.06	-55.6587	274.537	54.09	-51.4862	266.577	54.08	-64.9482	259.601	54.04	-65.0755	267.494	54.02	-65.7669	261.276	54	-61.7738	261.915
238	-10.424	289.919	238	-9.92937	290.008	238	-13.7865	285.899	238	-13.4731	291.046	238	-12.5147	285.691	238	-12.3877	288.16	56.06	-55.2707	274.376	56.08	-51.3122	266.604	56.07	-64.605	259.647	56.04	-64.7349	267.529	56.02	-65.4127	261.262	56	-61.6137	261.94
237	-13.0483	291.029	237	-12.2369	291.095	237	-17.1361	286.8	237	-16.7688	292.056	237	-15.5727	286.624	237	-15.4018	289.044	58.06	-54.8084	274.188	58.09	-51.044	266.636	58.07	-64.4336	259.667	58.05	-64.4188	267.581	58.03	-65.1166	261.337	58	-61.2123	261.983
236	-15.8864	292.235	236	-14.9884	292.213	236	-21.036	287.713	236	-20.3892	293.131	236	-19.0015	287.603	236	-18.6962	289.98	60.06	-54.4205	273.783	60.08	-50.6733	266.7	60.08	-64.0806	259.681	60.04	-64.1987	267.604	60.02	-64.8278	261.358	60	-60.9162	261.992
235	-19.5209	293.699	235	-18.2941	293.643	235	-25.3845	288.843	235	-24.7066	294.43	235	-22.9826	288.728	235	-22.6299	291.136	62.06	-54.0651	273.623	62.08	-50.3417	266.69	62.07	-63.669	259.713	62.04	-64.0116	267.674	62.02	-64.5275	261.398	62.01	-60.6061	262.06
234	-22.8342	295.273	234	-21.5101	295.089	234	-29.7076	289.973	234	-28.9751	295.749	234	-26.9085	289.924	234	-26.447	292.331	64.05	-53.652	273.157	64.08	-49.9419	266.752	64.08	-63.3651	259.761	64.04	-63.7998	267.682	64.02	-64.157	261.462	64.01	-60.3027	262.07
233	-27.0017	297.221	233	-25.1994	296.848	233	-34.796	291.277	233	-34.0813	297.322	233	-31.2471	291.384	233	-31.2087	293.684	66.06	-53.114	272.918	66.09	-49.6476	266.765	66.08	-63.1106	259.806	66.05	-63.4071	267.756	66.02	-63.8521	261.507	66	-59.9805	262.141
232	-31.2243	299.271	232	-28.9173	298.732	232	-39.6144	292.679	232	-39.0775	299.016	232	-35.6701	292.947	232	-35.7508	295.184	68.06	-52.808	272.532	68.09	-49.198	266.849	68.08	-62.9004	259.861	68.05	-63.2453	267.869	68.03	-63.6529	261.611	68	-59.5812	262.232
231	-35.1075	301.149	231	-32.4125	300.427	231	-44.2365	293.9	231	-43.5689	300.483	231	-39.5076	294.396	231	-39.8096	296.523	70.06	-52.3615	270.806	70.09	-48.9832	266.906	70.07	-62.5912	259.973	70.05	-62.7707	267.991	70.04	-63.3251	261.725	70.01	-59.4197	262.283
230	-39.6769	303.111	230	-36.4355	302.196	230	-49.5057	295.094	230	-48.7192	301.925	230	-44.1287	295.879	230	-44.7693	297.9	72.06	-52.1721	270.9	72.08	-48.7486	266.962	72.08	-62.3025	260.031	72.04	-62.5405	268.09	72.02	-63.1439	261.798	72.01	-59.1417	262.392
229	-44.0965	305.53	229	-40.3737	304.46	229	-54.3279	296.687	229	-53.6345	303.806	229	-49.0575	297.852	229	-49.5071	299.766	74.05	-51.9308	271.022	74.09	-48.411	267.084	74.08	-62.0523	260.118	74.05	-62.2847	268.275	74.03	-62.8912	261.845	74.01	-58.9331	262.514
228	-47.8671	307.805	228	-43.7714	306.692	228	-58.4567	298.383	228	-57.7863	305.746	228	-53.3827	299.859	228	-53.3932	301.669	76.06	-51.5192	270.728	76.09	-48.0146	267.124	76.08	-61.8212	260.215	76.06	-61.9805	268.147	76.03	-62.4435	261.898	76	-58.8302	262.577
227	-51.0616	309.914	227	-47.1781	308.793	227	-62.3689	300.048	227	-61.6129	307.696	227	-57.7878	301.76	227	-57.0968	303.522	78.06	-51.197	270.645	78.09	-47.7655	267.15	78.07	-61.6506	260.26	78.05	-61.793	268.173	78.02	-62.1152	261.98	77.99	-58.3926	262.655
226	-54.0913	311.836	226	-50.0204	310.675	226	-65.3279	301.738	226	-64.5175	309.582	226	-61.3423	303.57	226	-60.0294	305.269	80.08	-50.7911	270.651	80.12	-47.2268	267.109	80.11	-61.1162	260.294	80.07	-61.4783	268.223	80.03	-61.6553	261.989	80	-58.2306	262.708
225	-56.3327	313.599	225	-52.2655	312.419	225	-67.4365	303.4	225	-66.4445	311.432	225	-64.4322	305.229	225	-62.3644	306.949	82.08	-50.485	270.632	82.12	-46.932	267.135	82.11	-60.7905	260.318	82.07	-61.1939	268.27	82.03	-61.3682	262.097	81.98	-58.0988	262.863
224	-58.0226	315.282	224	-53.9196	314.048	224	-68.8379	305.103	224	-68.034	313.355	224	-66.8099	306.882	224	-64.321	308.557	84.07	-50.0448	270.077	84.12	-46.6144	267.183	84.11	-60.3774	260.342	84.07	-60.741	268.321	84.03	-61.0187	262.134	83.99	-57.7673	262.897
223	-58.9855	316.771	223	-54.8646	315.511	223	-69.5059	306.85	223	-68.7014	315.328	223	-68.5233	308.426	223	-65.3597	310.055	86.08	-49.6356	270.141	86.12	-46.4262	267.282	86.11	-60.0373	260.331	86.07	-60.7877	268.408	86.04	-60.6167	262.164	85.99	-57.231	262.842
222	-59.3909	318.345	222	-55.3792	317.09	222	-69.2712	308.836	222	-68.7569	317.707	222	-69.823	310.083	222	-65.7899	311.691	88.08	-49.1078	270.116	88.12	-46.1393	267.329	88.11	-59.5602	260.385	88.07	-60.5098	268.429	88.02	-60.0461	262.129	87.99	-57.1958	262.974
221	-59.4488	319.747	221	-55.5282	318.468	221	-68.4456	310.905	221	-68.3223	320.053	221	-70.086	311.651	221	-65.579	313.303	90.07	-48.63	269.843	90.12	-45.765	267.414	90.11	-59.1823	260.41	90.07	-60.2498	268.524	90.03	-59.3387	262.11	90	-56.9334	263.054
220	-58.8216	321.082	220	-55.076	319.741	220	-67.2925	312.836	220	-67.4194	322.291	220	-69.8364	313.119	220	-65.1373	314.811	92.07	-48.3257	269.757	92.12	-45.6868	267.462	92.1	-58.7753	260.421	92.07	-59.7009	268.538	92.03	-59.1554	262.202	91.99	-56.5294	263.081
219	-57.8774	322.579	219	-54.2638	321.177	219	-65.49	314.971	219	-66.0977	324.803	219	-69.2996	314.859	219	-64.4399	316.506	94.08	-47.7984	269.709	94.12	-45.2244	267.524	94.11	-58.4104	260.471	94.08	-59.6313	268.645	94.04	-58.7592	262.282	93.99	-56.3372	263.187
218	-57.2691	324.025	218	-53.8122	322.634	218	-64.0326	317.098	218	-64.4537	327.205	218	-68.3033	316.551	218	-63.2256	318.15	96.09	-47.0631	269.649	96.12	-43.937	267.192	96.11	-57.8608	260.495	96.07	-59.2584	268.718	96.03	-58.2674	262.361	95.98	-55.8894	263.264
217	-56.5063	325.734	217	-53.1168	324.349	217	-62.6058	319.473	217	-63.162	329.923	217	-67.5429	318.371	217	-62.1442	319.963	98.08	-46.4413	269.34	98.12	-43.5264	267.218	98.12	-57.5026	260.554	98.07	-58.9732	268.814	98.03	-57.7603	262.393	97.98	-55.7241	263.391
216	-55.6272	327.476	216	-52.2281	326.021	216	-61.0529	321.815	216	-61.7612	332.604	216	-66.8828	320.199	216	-61.3233	321.787
215	-55.1443	329.498	215	-51.564	327.868	215	-60.0697	324.407	215	-60.5939	335.56	215	-65.9761	322.285	215	-60.9868	323.798	##### Extended Information			##### Extended Information			##### Extended Information			##### Extended Information			##### Extended Information			##### Extended Information
214	-54.9891	331.538	214	-51.6295	329.74	214	-59.5008	326.959	214	-59.7155	338.516	214	-65.5735	324.447	214	-60.941	325.796	[Comments]			[Comments]			[Comments]			[Comments]			[Comments]			[Comments]
213	-55.5408	334.054	213	-52.0344	332.071	213	-59.5399	329.957	213	-59.6927	341.975	213	-65.7937	327.06	213	-61.2263	328.299	Sample name	n1_apo		Sample name	n1_ZnPPaM		Sample name	D3_apo		Sample name	D3_ZnPPaM		Sample name	JIb_apo		Sample name	JIb_ZnPPaM
212	-56.6012	337.499	212	-53.2336	335.304	212	-59.9437	333.804	212	-60.6869	346.385	212	-66.8701	330.57	212	-62.4939	331.671	Comment	x		Comment	x		Comment	x		Comment	x		Comment	x		Comment	x
211	-57.7449	341.067	211	-54.4708	338.605	211	-61.2371	337.615	211	-61.8397	350.724	211	-68.5908	334.14	211	-64.0222	335.132	User			User			User			User			User			User
210	-59.6299	345.415	210	-56.3311	342.624	210	-62.7084	342.178	210	-62.9075	355.827	210	-70.3903	338.517	210	-65.9045	339.339	Division			Division			Division			Division			Division			Division
209	-61.1919	350.969	209	-57.7951	347.745	209	-63.2771	347.803	209	-63.6079	362.093	209	-71.6558	344.076	209	-67.3005	344.602	Company	U of Washington		Company	U of Washington		Company	U of Washington		Company	U of Washington		Company	U of Washington		Company	U of Washington
208	-61.4137	357.265	208	-57.597	353.631	208	-61.9634	353.861	208	-62.227	369.087	208	-71.3181	350.237	208	-66.9458	350.518
207	-58.8829	365.47	207	-55.1594	361.239	207	-56.7696	361.314	207	-57.0847	377.798	207	-67.2591	357.979	207	-63.5556	357.979	[Detailed Information]			[Detailed Information]			[Detailed Information]			[Detailed Information]			[Detailed Information]			[Detailed Information]
206	-52.8381	374.425	206	-50.0137	369.493	206	-48.683	369.072	206	-48.8182	386.909	206	-59.4392	366.095	206	-55.8991	365.71	Creation date	2022-08-12 22:41:00		Creation date	2022-08-12 22:41:00		Creation date	2022-08-12 22:41:00		Creation date	2022-08-12 22:41:00		Creation date	2022-08-12 22:41:00		Creation date	2022-08-12 22:41:00
205	-43.6666	385.956	205	-40.8158	380.119	205	-36.3732	378.805	205	-36.9332	398.322	205	-46.6799	376.172	205	-43.8726	375.343
204	-33.6626	396.952	204	-31.4941	390.259	204	-23.5608	387.983	204	-24.4737	408.927	204	-33.9794	385.51	204	-31.5067	384.166	Data array type	Non-linear data array * 2		Data array type	Non-linear data array * 2		Data array type	Non-linear data array * 2		Data array type	Non-linear data array * 2		Data array type	Non-linear data array * 2		Data array type	Non-linear data array * 2
203	-20.466	411.371	203	-19.1172	403.477	203	-6.96436	400.011	203	-8.10499	422.696	203	-17.7835	397.544	203	-15.1709	395.567	Horizontal axis	Temperature [C]		Horizontal axis	Temperature [C]		Horizontal axis	Temperature [C]		Horizontal axis	Temperature [C]		Horizontal axis	Temperature [C]		Horizontal axis	Temperature [C]
202	-6.66532	426.818	202	-6.03025	417.56	202	9.60039	413.041	202	9.01061	437.427	202	-0.934637	410.26	202	0.866322	407.551	Vertical axis(1)	CD [mdeg]		Vertical axis(1)	CD [mdeg]		Vertical axis(1)	CD [mdeg]		Vertical axis(1)	CD [mdeg]		Vertical axis(1)	CD [mdeg]		Vertical axis(1)	CD [mdeg]
201	12.3937	447.317	201	10.8608	436.349	201	32.1794	431.175	201	31.2611	457.424	201	21.7846	427.379	201	22.439	423.66	Vertical axis(2)	HT [V]		Vertical axis(2)	HT [V]		Vertical axis(2)	HT [V]		Vertical axis(2)	HT [V]		Vertical axis(2)	HT [V]		Vertical axis(2)	HT [V]
200	31.8428	470.663	200	29.7577	457.5	200	57.6246	452.663	200	54.532	480.802	200	45.9015	447.121	200	45.6438	442.147	Start	1.9 C		Start	1.73 C		Start	1.55 C		Start	1.39 C		Start	1.24 C		Start	1.1 C
199	53.4879	499.815	199	50.4354	483.831	199	84.8685	480.805	199	80.5244	510.787	199	73.5723	472.545	199	72.6159	465.758	End	98.08 C		End	98.12 C		End	98.12 C		End	98.07 C		End	98.03 C		End	97.98 C
198	75.9048	536.626	198	71.813	516.655	198	110.325	517.322	198	108.381	549.013	198	101.095	505.487	198	98.8814	496.039	Data points	49		Data points	49		Data points	49		Data points	49		Data points	49		Data points	49
197	95.3721	579.362	197	90.3936	554.298	197	133.488	560.165	197	127.953	592.93	197	123.77	544.372	197	121.141	531.495
196	103.596	642.631	196	102.066	609.378	196	144.8	623.288	196	134.034	656.32	196	142.599	602.756	196	139.232	584.313	[Measurement Information]			[Measurement Information]			[Measurement Information]			[Measurement Information]			[Measurement Information]			[Measurement Information]
195	92.5851	727.859	195	100.176	683.211	195	130.49	707.066	195	113.296	738.671	195	138.818	682.252	195	139.563	655.811	Instrument name	J1500		Instrument name	J1500		Instrument name	J1500		Instrument name	J1500		Instrument name	J1500		Instrument name	J1500
194	57.9765	850.498	194	72.5746	790.035	194	80.297	825.422	194	71.7702	854.225	194	100.362	797.683	194	108.892	759.426	Model name	J-1500		Model name	J-1500		Model name	J-1500		Model name	J-1500		Model name	J-1500		Model name	J-1500
193	28.157	992.659	193	42.2201	924.989	193	38.1457	962.753	193	41.4195	991.682	193	53.0899	942.096	193	65.0734	891.761	Serial No.	B044061638		Serial No.	B044061638		Serial No.	B044061638		Serial No.	B044061638		Serial No.	B044061638		Serial No.	B044061638
192	11.5024	1089.99	192	19.8901	1069.33	192	12.5675	1079.01	192	14.6299	1090.68	192	16.7885	1078.43	192	23.9032	1052.89
191	-0.515672	1095.7	191	8.909	1095.94	191	0.692798	1095.95	191	9.83415	1096.13	191	9.8807	1095.99	191	9.30088	1095.74	Detector	PM-539		Detector	PM-539		Detector	PM-539		Detector	PM-539		Detector	PM-539		Detector	PM-539
190	2.7801	1095.97	190	5.77587	1096.29	190	0.281389	1096.3	190	5.24005	1096.37	190	6.61174	1096.29	190	2.52571	1096.2	Detector S/N	B044061638		Detector S/N	B044061638		Detector S/N	B044061638		Detector S/N	B044061638		Detector S/N	B044061638		Detector S/N	B044061638
																		Lock-in amp.	X mode		Lock-in amp.	X mode		Lock-in amp.	X mode		Lock-in amp.	X mode		Lock-in amp.	X mode		Lock-in amp.	X mode
##### Extended Information			##### Extended Information			##### Extended Information			##### Extended Information			##### Extended Information			##### Extended Information			HT volt	Auto		HT volt	Auto		HT volt	Auto		HT volt	Auto		HT volt	Auto		HT volt	Auto
[Comments]			[Comments]			[Comments]			[Comments]			[Comments]			[Comments]
Sample name	A_11.7uMH121An1		Sample name	B_11.7uMH121An1_11.7uMZnPPaM		Sample name	C_14uMD31141		Sample name	D_14uMD31141_14uMZnPPaM		Sample name	E_12uMJIb		Sample name	F_12uMJIb_12uMZnPPaM		Accessory	MPTC-513		Accessory	MPTC-513		Accessory	MPTC-513		Accessory	MPTC-513		Accessory	MPTC-513		Accessory	MPTC-513
Comment	x		Comment	x		Comment	x		Comment	x		Comment	x		Comment	x		Accessory S/N	A005061647		Accessory S/N	A005061647		Accessory S/N	A005061647		Accessory S/N	A005061647		Accessory S/N	A005061647		Accessory S/N	A005061647
User			User			User			User			User			User			Cell	1		Cell	2		Cell	3		Cell	4		Cell	5		Cell	6
Division			Division			Division			Division			Division			Division			Control sensor	Holder		Control sensor	Holder		Control sensor	Holder		Control sensor	Holder		Control sensor	Holder		Control sensor	Holder
Company	U of Washington		Company	U of Washington		Company	U of Washington		Company	U of Washington		Company	U of Washington		Company	U of Washington		Monitor sensor	Holder		Monitor sensor	Holder		Monitor sensor	Holder		Monitor sensor	Holder		Monitor sensor	Holder		Monitor sensor	Holder
																		Start Mode	Keep target temperature +/-0.10 deg C while 5 seconds		Start Mode	Keep target temperature +/-0.10 deg C while 5 seconds		Start Mode	Keep target temperature +/-0.10 deg C while 5 seconds		Start Mode	Keep target temperature +/-0.10 deg C while 5 seconds		Start Mode	Keep target temperature +/-0.10 deg C while 5 seconds		Start Mode	Keep target temperature +/-0.10 deg C while 5 seconds
[Detailed Information]			[Detailed Information]			[Detailed Information]			[Detailed Information]			[Detailed Information]			[Detailed Information]
Creation date	2022-08-12 14:12:00		Creation date	2022-08-12 14:17:00		Creation date	2022-08-12 14:22:00		Creation date	2022-08-12 14:27:00		Creation date	2022-08-12 14:32:00		Creation date	2022-08-12 14:37:00		Measurement date	2022-08-12 22:40:00		Measurement date	2022-08-12 22:40:00		Measurement date	2022-08-12 22:40:00		Measurement date	2022-08-12 22:40:00		Measurement date	2022-08-12 22:40:00		Measurement date	2022-08-12 22:40:00
Data array type	Linear data array * 2		Data array type	Linear data array * 2		Data array type	Linear data array * 2		Data array type	Linear data array * 2		Data array type	Linear data array * 2		Data array type	Linear data array * 2		Photometric mode	CD	HT	Photometric mode	CD	HT	Photometric mode	CD	HT	Photometric mode	CD	HT	Photometric mode	CD	HT	Photometric mode	CD	HT
Horizontal axis	Wavelength [nm]		Horizontal axis	Wavelength [nm]		Horizontal axis	Wavelength [nm]		Horizontal axis	Wavelength [nm]		Horizontal axis	Wavelength [nm]		Horizontal axis	Wavelength [nm]		CD scale	200 mdeg/1.0 dOD		CD scale	200 mdeg/1.0 dOD		CD scale	200 mdeg/1.0 dOD		CD scale	200 mdeg/1.0 dOD		CD scale	200 mdeg/1.0 dOD		CD scale	200 mdeg/1.0 dOD
Vertical axis(1)	CD [mdeg]		Vertical axis(1)	CD [mdeg]		Vertical axis(1)	CD [mdeg]		Vertical axis(1)	CD [mdeg]		Vertical axis(1)	CD [mdeg]		Vertical axis(1)	CD [mdeg]		FL scale	200 mdeg/1.0 dOD		FL scale	200 mdeg/1.0 dOD		FL scale	200 mdeg/1.0 dOD		FL scale	200 mdeg/1.0 dOD		FL scale	200 mdeg/1.0 dOD		FL scale	200 mdeg/1.0 dOD
Vertical axis(2)	HT [V]		Vertical axis(2)	HT [V]		Vertical axis(2)	HT [V]		Vertical axis(2)	HT [V]		Vertical axis(2)	HT [V]		Vertical axis(2)	HT [V]		D.I.T.	8 sec		D.I.T.	8 sec		D.I.T.	8 sec		D.I.T.	8 sec		D.I.T.	8 sec		D.I.T.	8 sec
Start	260 nm		Start	260 nm		Start	260 nm		Start	260 nm		Start	260 nm		Start	260 nm		Bandwidth	2.00 nm		Bandwidth	2.00 nm		Bandwidth	2.00 nm		Bandwidth	2.00 nm		Bandwidth	2.00 nm		Bandwidth	2.00 nm
End	190 nm		End	190 nm		End	190 nm		End	190 nm		End	190 nm		End	190 nm		Monitor wavelength	222 nm		Monitor wavelength	222 nm		Monitor wavelength	222 nm		Monitor wavelength	222 nm		Monitor wavelength	222 nm		Monitor wavelength	222 nm
Data interval	1 nm		Data interval	1 nm		Data interval	1 nm		Data interval	1 nm		Data interval	1 nm		Data interval	1 nm		Baseline correction	Blank		Baseline correction	Blank		Baseline correction	Blank		Baseline correction	Blank		Baseline correction	Blank		Baseline correction	Blank
Data points	71		Data points	71		Data points	71		Data points	71		Data points	71		Data points	71		Shutter control	Auto		Shutter control	Auto		Shutter control	Auto		Shutter control	Auto		Shutter control	Auto		Shutter control	Auto
																		No. of cycle	1		No. of cycle	1		No. of cycle	1		No. of cycle	1		No. of cycle	1		No. of cycle	1
[Measurement Information]			[Measurement Information]			[Measurement Information]			[Measurement Information]			[Measurement Information]			[Measurement Information]
Instrument name	J1500		Instrument name	J1500		Instrument name	J1500		Instrument name	J1500		Instrument name	J1500		Instrument name	J1500
Model name	J-1500		Model name	J-1500		Model name	J-1500		Model name	J-1500		Model name	J-1500		Model name	J-1500
Serial No.	B044061638		Serial No.	B044061638		Serial No.	B044061638		Serial No.	B044061638		Serial No.	B044061638		Serial No.	B044061638
Detector	PM-539		Detector	PM-539		Detector	PM-539		Detector	PM-539		Detector	PM-539		Detector	PM-539
Detector S/N	B044061638		Detector S/N	B044061638		Detector S/N	B044061638		Detector S/N	B044061638		Detector S/N	B044061638		Detector S/N	B044061638
Lock-in amp.	X mode		Lock-in amp.	X mode		Lock-in amp.	X mode		Lock-in amp.	X mode		Lock-in amp.	X mode		Lock-in amp.	X mode
HT volt	Auto		HT volt	Auto		HT volt	Auto		HT volt	Auto		HT volt	Auto		HT volt	Auto
Accessory	MPTC-513		Accessory	MPTC-513		Accessory	MPTC-513		Accessory	MPTC-513		Accessory	MPTC-513		Accessory	MPTC-513
Accessory S/N	A005061647		Accessory S/N	A005061647		Accessory S/N	A005061647		Accessory S/N	A005061647		Accessory S/N	A005061647		Accessory S/N	A005061647
Cell	1		Cell	2		Cell	3		Cell	4		Cell	5		Cell	6
Temperature	25.00 C		Temperature	24.99 C		Temperature	25.00 C		Temperature	25.00 C		Temperature	24.99 C		Temperature	25.00 C
Control sensor	Holder		Control sensor	Holder		Control sensor	Holder		Control sensor	Holder		Control sensor	Holder		Control sensor	Holder
Monitor sensor	Holder		Monitor sensor	Holder		Monitor sensor	Holder		Monitor sensor	Holder		Monitor sensor	Holder		Monitor sensor	Holder
Start Mode	Keep target temperature +/-0.10 deg C while 5 seconds		Start Mode	Keep target temperature +/-0.10 deg C while 5 seconds		Start Mode	Keep target temperature +/-0.10 deg C while 5 seconds		Start Mode	Keep target temperature +/-0.10 deg C while 5 seconds		Start Mode	Keep target temperature +/-0.10 deg C while 5 seconds		Start Mode	Keep target temperature +/-0.10 deg C while 5 seconds
Measurement date	2022-08-12 14:12:00		Measurement date	2022-08-12 14:17:00		Measurement date	2022-08-12 14:22:00		Measurement date	2022-08-12 14:27:00		Measurement date	2022-08-12 14:32:00		Measurement date	2022-08-12 14:37:00
CD Overload detect	63		CD Overload detect	63		CD Overload detect	63		CD Overload detect	62		CD Overload detect	63		CD Overload detect	64
Photometric mode	CD	HT	Photometric mode	CD	HT	Photometric mode	CD	HT	Photometric mode	CD	HT	Photometric mode	CD	HT	Photometric mode	CD	HT
Measure range	260 - 190 nm		Measure range	260 - 190 nm		Measure range	260 - 190 nm		Measure range	260 - 190 nm		Measure range	260 - 190 nm		Measure range	260 - 190 nm
Data pitch	1 nm		Data pitch	1 nm		Data pitch	1 nm		Data pitch	1 nm		Data pitch	1 nm		Data pitch	1 nm
CD scale	200 mdeg/1.0 dOD		CD scale	200 mdeg/1.0 dOD		CD scale	200 mdeg/1.0 dOD		CD scale	200 mdeg/1.0 dOD		CD scale	200 mdeg/1.0 dOD		CD scale	200 mdeg/1.0 dOD
FL scale	200 mdeg/1.0 dOD		FL scale	200 mdeg/1.0 dOD		FL scale	200 mdeg/1.0 dOD		FL scale	200 mdeg/1.0 dOD		FL scale	200 mdeg/1.0 dOD		FL scale	200 mdeg/1.0 dOD
D.I.T.	2 sec		D.I.T.	2 sec		D.I.T.	2 sec		D.I.T.	2 sec		D.I.T.	2 sec		D.I.T.	2 sec
Bandwidth	1.00 nm		Bandwidth	1.00 nm		Bandwidth	1.00 nm		Bandwidth	1.00 nm		Bandwidth	1.00 nm		Bandwidth	1.00 nm
Start mode	Immediately		Start mode	Immediately		Start mode	Immediately		Start mode	Immediately		Start mode	Immediately		Start mode	Immediately
Scanning mode	Continuous		Scanning mode	Continuous		Scanning mode	Continuous		Scanning mode	Continuous		Scanning mode	Continuous		Scanning mode	Continuous
Scanning speed	50 nm/min		Scanning speed	50 nm/min		Scanning speed	50 nm/min		Scanning speed	50 nm/min		Scanning speed	50 nm/min		Scanning speed	50 nm/min
Baseline correction	None		Baseline correction	None		Baseline correction	None		Baseline correction	None		Baseline correction	None		Baseline correction	None
Shutter control	Auto		Shutter control	Auto		Shutter control	Auto		Shutter control	Auto		Shutter control	Auto		Shutter control	Auto
Accumulations	3		Accumulations	3		Accumulations	3		Accumulations	3		Accumulations	3		Accumulations	3
N2 Flowmeter	Manual		N2 Flowmeter	Manual		N2 Flowmeter	Manual		N2 Flowmeter	Manual		N2 Flowmeter	Manual		N2 Flowmeter	Manual

## Sheet: Fig2_UVvisNIR_CD
Figure 2 UV/vis/NIR CD and absorbance spectra
Wavelength (nm)	SP1 molar absorptivity (/M/cm)	SP2 molar absorptivity (/M/cm)	SP3 molar absorptivity (/M/cm)	ZnPPaM in methanol molar absorptivity (/M/cm)	SP1 CD signal (delta epsilon, /M/cm)	SP2 CD signal (delta epsilon, /M/cm)	SP3 CD signal (delta epsilon, /M/cm)	ZnPPaM in methanol CD signal (delta epsilon, /M/cm)
900	-15.6146	31.6372	-31.8601
899	76.1032	173.268	36.6064
898	98.7433	169.299	3.01585
897	164.9	127.51	193.504
896	221.485	139.638	183.626
895	217.644	269.578	112.638
894	188.259	198.735	78.9666
893	257.014	141.367	-26.8453
892	158.532	207.005	109.126
891	44.9309	70.7992	167.627
890	-19.9431	141.674	145.843
889	-28.3864	56.1768	80.5262
888	36.9947	48.8924	-47.6361
887	-34.8833	-0.44752	-87.4156
886	-95.2466	41.4402	-41.8929
885	77.3128	129.926	-14.9105
884	74.7878	54.1842	71.5512
883	-12.9533	13.8556	56.8973
882	-34.1523	45.3884	36.1908
881	-63.4502	25.0308	-3.68673
880	-35.4358	-15.3276	-58.2732
879	55.5867	84.7119	56.758
878	38.2356	12.87	42.4201
877	-53.1208	-20.151	-79.5992
876	0.130614	-13.736	13.5163
875	12.273	-5.12882	36.2417
874	14.3826	-3.91052	-15.3365
873	-69.625	-5.41738	-47.8301
872	-34.0142	16.852	34.2026
871	-62.9713	-35.5411	24.9893
870	-74.385	-24.7141	-40.8546
869	20.8648	13.2782	39.2977
868	26.8439	55.2576	28.1619
867	14.9747	13.6504	-42.8598
866	2.75816	-9.48545	7.7832
865	22.7649	-9.01258	42.7908
864	7.41672	-14.4065	24.5981
863	4.50028	-12.8301	24.382
862	8.80027	-11.7085	35.1645
861	1.76171	-8.6734	30.4353
860	-7.04446	-28.9644	5.59554
859	9.80535	-25.9819	34.5059
858	3.07641	-14.4914	7.44433
857	5.46732	11.8603	27.5968
856	12.4007	-4.74061	50.1821
855	6.25381	-14.7529	55.2738
854	21.9221	0.706292	53.2893
853	22.5442	-9.39081	34.9394
852	0.451134	-6.18563	31.2437
851	-7.96591	-7.15277	33.539
850	-24.9869	-10.8607	36.9114
849	-11.8235	-7.80322	54.772
848	-3.56161	4.47687	65.571
847	16.0203	1.98458	50.1137
846	15.5839	0.240196	51.5511
845	17.9314	-0.728098	58.6429
844	15.4997	-4.87017	67.715
843	12.1907	-13.5672	47.6645
842	8.43546	-14.7195	40.4661
841	2.90291	-9.05041	53.4967
840	-6.57615	-5.30574	60.4269
839	2.82152	-5.7574	71.5218
838	6.77605	10.4103	93.6406
837	16.843	10.7486	101.464
836	18.8189	6.19965	90.0461
835	-1.66046	1.93067	86.0473
834	9.5685	9.12846	96.821
833	21.1076	4.05518	88.1936
832	17.0372	6.85302	85.0346
831	30.988	17.4388	95.3578
830	35.4732	17.0136	90.5888
829	23.071	8.13541	82.0226
828	40.3935	17.9397	83.1746
827	31.258	20.0629	98.0353
826	29.7926	19.2855	100.001
825	39.6617	18.9903	114.072
824	41.4235	19.6581	113.921
823	40.6638	31.3713	110.913
822	42.6821	38.3841	129.625
821	51.0459	34.7263	116.276
820	64.2446	27.9774	129.133
819	54.5254	34.9655	115.449
818	61.738	46.5318	126.71
817	80.9764	52.07	138.953
816	57.1817	34.0343	123.995
815	44.9744	29.9354	130.097
814	57.886	36.2746	130.297
813	50.8284	40.6697	126.885
812	41.1536	32.9214	129.581
811	49.2017	30.9736	125.985
810	71.0599	46.9567	143.615
809	74.6534	45.1994	147.392
808	76.2255	42.3141	154.024
807	81.7967	54.8396	155.506
806	87.0499	57.3158	169.494
805	67.6238	48.6451	157.86
804	71.4327	56.1333	153.039
803	69.0901	56.1888	148.278
802	72.0857	51.9651	150.604
801	82.9149	62.2963	153.341
800	90.1621	61.9286	168.956	-69.1213
799	96.6498	59.2902	160.374	-113.66
798	88.1776	62.9627	159.609	-119.053
797	91.1992	70.2728	178.385	-148.684
796	82.9018	60.4313	157.368	-144.57
795	82.1469	65.5329	164.681	-144.111
794	96.1701	73.249	183.171	-162.959
793	85.2357	75.7564	177.561	-137.565
792	97.1238	83.9552	185.986	-162.107
791	93.541	81.1284	173.564	-226.762
790	96.4906	80.4207	186.651	-197.123
789	97.6382	74.8448	181.902	-225.487
788	104.954	89.7423	181.057	-229.585
787	108.349	84.5635	190.032	-273.57
786	112.912	80.8326	202.359	-263.101
785	103.128	75.1585	200.065	-249.749
784	99.9412	78.9552	194.749	-238.408
783	100.298	78.8915	190.421	-280.642
782	99.3787	78.1377	181.089	-270.319
781	103.413	86.4673	194.098	-254.5
780	106.621	99.3295	215.202	-281.933
779	109.625	99.8567	206.635	-291.607
778	115.323	97.4409	208.345	-307.192
777	106.584	97.7057	204.616	-329.937
776	115.122	105.495	205.42	-328.183
775	121.182	106.244	211.384	-316.609
774	113.158	102.062	216.648	-312.855
773	122.423	104.939	217.778	-306.665
772	132.301	114.911	239.809	-327.407
771	138.565	118.91	241.881	-320.639
770	134.345	121.391	234.725	-297.198
769	129.098	123.327	244.973	-315.745
768	135.171	127.302	245.685	-314.751
767	143.461	138.196	253.486	-301.098
766	152.764	136.405	266.07	-291.139
765	150.898	135.386	270.229	-290.657
764	159.822	138.603	277.097	-262.023
763	165.017	147.635	293.007	-246.414
762	162.249	151.82	292.007	-253.744
761	168.339	161.924	303.593	-251.297
760	181.514	166.293	312.557	-231.233	-1.09292	0.383291	0.876756	-0.417863
759	189.053	178.592	323.078	-215.39	-1.06831	0.467327	1.01481	-0.229695
758	193.591	188.747	340.419	-207.067	-0.919007	0.40818	0.977726	-0.190967
757	192.514	191.98	339.175	-218.32	-1.03042	0.506419	0.960401	-0.336095
756	200.271	202.37	349.884	-204.873	-1.00505	0.591047	1.02232	-0.464686
755	210.823	215.8	375.591	-230.73	-1.0388	0.645123	0.873874	-0.45302
754	220.291	222.518	388.655	-191.691	-1.0081	0.653635	1.0821	-0.257997
753	224.237	229.982	389.23	-201.455	-0.925365	0.641548	1.01798	-0.0075318
752	234.841	243.437	406.551	-198.648	-0.873561	0.72098	1.21244	0.132427
751	241.268	253.114	423.19	-199.163	-0.89869	0.697745	0.985034	0.177902
750	256.019	268.005	440.927	-196.181	-0.996309	0.601146	0.655651	0.0201663
749	262.854	289.144	448.784	-203.535	-1.12252	0.425459	0.374645	-0.0415185
748	283.215	309.274	489.808	-213.485	-1.15633	0.38741	0.357181	-0.18088
747	297.75	325.128	506.026	-229.475	-1.1387	0.387126	0.324723	-0.329935
746	306.815	336.879	524.263	-207.375	-1.07575	0.509363	0.257226	-0.375614
745	314.799	355.17	544.451	-239.374	-1.10369	0.565632	0.344754	-0.346347
744	325.694	370.851	564.717	-223.23	-0.977984	0.561521	0.263295	-0.165333
743	355.631	398.944	607.363	-239.299	-0.8499	0.547469	0.292032	-0.157461
742	371.023	417.844	634.68	-258.801	-0.841683	0.598222	0.15631	-0.0679917
741	384.34	438.135	651.057	-259.43	-0.954245	0.542929	0.0640179	-0.143153
740	393.218	463.819	663.903	-276.247	-1.10589	0.473124	0.0457052	-0.177066
739	410.423	491.738	696.984	-245.46	-1.32111	0.373676	-0.102508	-0.273808
738	435.979	522.862	723.669	-291.908	-1.35556	0.350728	-0.202277	-0.407083
737	458.541	554.117	759.329	-266.795	-1.19263	0.483364	-0.000234853	-0.414702
736	472.591	577.825	788.97	-240.55	-0.897679	0.789175	0.312556	-0.382666
735	496.472	612.942	819.595	-256.884	-0.55394	1.04956	0.810303	-0.282725
734	515.837	641.672	837.104	-253.344	-0.493826	0.94324	0.724656	-0.165455
733	539.134	689.249	880.487	-248.461	-0.711168	0.629339	0.348156	-0.162549
732	571.648	734.108	922.178	-238.744	-0.900672	0.444574	0.303329	-0.132417
731	596.76	777.422	959.787	-196.649	-0.854291	0.627789	0.463913	-0.22173
730	625.785	826.625	1004.68	-171.54	-0.78056	0.90632	0.682165	-0.298082
729	656.352	872.461	1042.81	-164.23	-0.869878	1.07409	0.769478	-0.369066
728	687.112	928.25	1077.37	-114.135	-0.972529	1.22615	0.936277	-0.259345
727	727.216	986.837	1125.36	-94.602	-0.902505	1.49229	1.33608	-0.459458
726	749.175	1046.77	1155.54	-76.0187	-0.749337	1.77237	1.6297	-0.479185
725	785.253	1114.94	1214.17	-58.4853	-0.575137	2.05356	1.92976	-0.589098
724	818.279	1189.4	1257.72	-38.8093	-0.466314	2.17674	2.11667	-0.351561
723	860.327	1266.3	1306.84	-17.0902	-0.405834	2.32981	2.34135	-0.206378
722	904.074	1354.44	1362.51	11.2259	-0.354566	2.59358	2.54352	-0.0076188
721	948.997	1451.73	1414.97	12.8493	-0.250148	2.87333	2.84313	-0.0781716
720	999.667	1552.23	1465.18	40.1755	-0.162085	3.21495	3.14011	0.000592565
719	1040.36	1668.59	1530.27	59.3208	-0.0795185	3.56719	3.40854	-0.233691
718	1096.15	1801.78	1604.47	76.538	-0.108626	3.80105	3.64714	-0.206246
717	1149.74	1931.51	1666.56	121.089	-0.13077	3.96418	3.80476	-0.176673
716	1213.92	2089.67	1746.21	129.404	0.0784222	4.27634	3.94417	-0.212139
715	1279.25	2261.97	1831.45	160.413	0.166451	4.60053	4.28669	-0.208015
714	1344.9	2446.48	1919.36	178.691	0.384063	5.04354	4.55323	-0.033962
713	1421.68	2646.85	2014.97	195.876	0.484576	5.4617	4.8727	0.00679392
712	1505.93	2871.73	2122.38	244.629	0.50587	5.83369	5.21155	-0.0370621
711	1597.56	3125.18	2235.49	268.284	0.551161	6.27854	5.65152	-0.00206131
710	1694.53	3400.02	2364.46	274.239	0.645996	6.89005	6.14365	0.0112979
709	1799.82	3697.48	2501.16	325.161	0.64049	7.54774	6.68337	-0.047831
708	1910.43	4031.72	2650.58	333.259	0.848666	8.24361	7.25678	0.0362476
707	2039.07	4403.63	2825.91	386.201	0.982089	8.87069	7.83554	0.00512023
706	2173.81	4802.61	3010.01	391.008	1.14089	9.57635	8.60505	-0.00258227
705	2328.21	5251.11	3231.01	439.511	1.28728	10.1529	9.43955	0.00406412
704	2495.86	5734.91	3461.34	497.973	1.37214	10.7369	10.2046	-0.129036
703	2681.22	6258.53	3722.38	522.701	1.51239	11.25	11.0148	-0.0619808
702	2890.41	6821.98	4012.29	581.226	1.67468	11.7214	11.7634	-0.146082
701	3118.28	7434.2	4317.86	624.787	1.87041	12.0579	12.6622	-0.1657
700	3372.98	8099.95	4661.04	684.64	2.1033	12.3908	13.6006	-0.206147
699	3656.49	8812.6	5042.72	755.087	2.22315	12.62	14.4549	-0.0707305
698	3974.99	9571.14	5451.32	790.953	2.22897	12.7275	15.1269	-0.0624518
697	4318.31	10368.9	5872.28	873.66	2.27066	12.6562	15.6222	-0.233683
696	4711.5	11214.5	6337.89	933.887	2.44877	12.4091	16.1809	-0.110591
695	5162.76	12097.4	6831.19	1025.22	2.68958	12.1189	16.6007	-0.253352
694	5665.85	13022.6	7359.07	1117.72	2.90301	11.6583	16.9296	0.108696
693	6229.02	13977.4	7917.99	1213.57	3.06868	11.067	16.7888	0.136496
692	6872.66	14968.9	8519.33	1302.32	3.12523	10.3913	16.6766	0.0989454
691	7609.84	15988.9	9158.36	1446.79	3.34084	9.56217	16.4047	0.118622
690	8433.87	17034.5	9842.9	1576.91	3.39026	8.56358	15.7505	0.0111805
689	9354.28	18092.2	10561.1	1741.37	3.43115	7.21567	15.0369	-0.158565
688	10394.3	19155.3	11333.2	1940.87	3.43997	5.69051	13.9868	-0.247809
687	11557.4	20239.4	12162.7	2144.87	3.45724	3.98099	12.9042	-0.128316
686	12876.1	21351	13070.8	2387.04	3.76296	2.37858	11.9966	-0.25512
685	14362.2	22500.1	14054.4	2682.09	3.98262	0.524664	10.964	-0.383527
684	16016	23669.1	15122.8	3018.58	3.99712	-1.43268	9.53175	-0.584368
683	17869.6	24867.6	16304.7	3461.78	3.73293	-3.80216	7.88525	-0.870469
682	19880.3	26070.3	17570.5	3939.13	3.44667	-6.07048	6.0012	-1.12167
681	22035.1	27255	18910.3	4507.77	3.20222	-8.30535	4.50055	-1.35421
680	24347.8	28426	20343.5	5193.29	2.91745	-10.3883	2.91219	-1.75146
679	26835.3	29593.8	21899.2	6083.59	2.59024	-12.196	1.28961	-1.95695
678	29390.3	30708.2	23532.8	7103.93	2.12324	-13.7846	-0.463418	-2.49016
677	31994.1	31732	25214.2	8319.47	1.66609	-14.9039	-2.2247	-2.88599
676	34597	32661	26929.9	9777.73	0.983095	-15.8656	-3.99311	-3.39088
675	37138.7	33476.1	28664.7	11483.3	0.0559297	-16.4599	-5.69267	-3.98245
674	39569.8	34151.4	30373.2	13502.5	-0.825865	-16.5362	-7.3631	-4.46469
673	41812.9	34653.8	32022.3	15866.8	-1.83076	-16.3306	-8.97202	-5.22418
672	43818.8	34990.8	33582.4	18564.5	-2.8439	-15.8891	-10.5292	-5.98712
671	45544.7	35126.2	34989.6	21655.5	-3.86155	-15.2052	-11.855	-6.83222
670	46956.7	35054.9	36229.4	25164.8	-4.98761	-14.3795	-12.9855	-7.83537
669	48028.4	34782.5	37254.2	29034.6	-6.01446	-13.3728	-13.9274	-8.898
668	48735.7	34300.3	38043.4	33286.7	-6.95448	-12.3765	-14.9375	-9.91763
667	49071.9	33626.6	38574.4	37832.5	-7.88163	-11.5132	-15.7956	-10.9087
666	49024.3	32768.6	38807.2	42586.3	-8.70372	-10.5082	-16.3265	-11.7484
665	48598.4	31753.4	38732.1	47475.7	-9.42441	-9.73862	-16.621	-12.412
664	47816	30619.7	38379.4	52343.6	-9.93074	-8.98135	-16.7278	-13.0803
663	46695.3	29417.3	37759	56950.7	-10.1878	-8.34017	-16.6391	-13.3667
662	45269.2	28171.1	36885.3	61187.3	-10.2146	-7.75455	-16.395	-14.0993
661	43588.3	26914.5	35807	64810	-10.3603	-7.16676	-15.8847	-14.4536
660	41687.6	25669.9	34554.4	67765.3	-10.1312	-6.66032	-15.2842	-14.476
659	39639	24469.7	33172	69916	-9.81094	-6.33396	-14.6078	-14.6665
658	37509.7	23316	31718.1	71088	-9.37805	-5.99099	-13.9031	-14.13
657	35343.6	22226.1	30239.7	71293.3	-9.05771	-5.5932	-13.1381	-13.5037
656	33214.9	21210	28759	70504	-8.68557	-5.36003	-12.0465	-12.6046
655	31151.1	20259.7	27305.9	68774	-8.39955	-4.98152	-11.1973	-12.0034
654	29175.5	19379.8	25923.5	66238.3	-7.83615	-4.79222	-10.3428	-11.1231
653	27318.6	18573.8	24620.2	62923.9	-7.3782	-4.42472	-9.60656	-10.4503
652	25573.3	17826.1	23403.5	59221.6	-6.78879	-4.16166	-8.76795	-9.32418
651	23946.4	17135.8	22272.6	55075.3	-6.36162	-3.87953	-8.1258	-8.65116
650	22448.4	16508.6	21240.3	50729	-5.88389	-3.73022	-7.58624	-7.84156
649	21074.2	15948	20303.2	46405.1	-5.47614	-3.61246	-7.10101	-7.24312
648	19834.1	15441.4	19460.6	42134.2	-5.12236	-3.53132	-6.67877	-6.49515
647	18720.7	14994.8	18721.1	38156.2	-4.6974	-3.39107	-6.18581	-5.93012
646	17729.7	14594.9	18075.4	34386.5	-4.34785	-3.25343	-5.77375	-5.12127
645	16847.5	14247.8	17511	30964.1	-4.01669	-3.05793	-5.47739	-4.7753
644	16086.9	13948.3	17014.2	27881.3	-3.71182	-2.88344	-5.27183	-4.29474
643	15437.7	13690	16588.4	25164.3	-3.33905	-2.76877	-5.10463	-3.77817
642	14882.4	13460.8	16215.7	22685.9	-3.07248	-2.67725	-4.95565	-3.59096
641	14417.8	13272.9	15903.6	20554.3	-2.87799	-2.58686	-4.78496	-3.18308
640	14043.3	13109.8	15633.4	18699.3	-2.67292	-2.4996	-4.63182	-2.80113
639	13744.9	12959.6	15389.9	17075.4	-2.50459	-2.40444	-4.38312	-2.57702
638	13519.6	12843.5	15186.7	15661.4	-2.29869	-2.36679	-4.20801	-2.54627
637	13356.6	12739	15011.9	14486.7	-2.14082	-2.26719	-4.11367	-2.38597
636	13237	12646.2	14853.9	13531.5	-1.99858	-2.20928	-3.93073	-2.27261
635	13159.5	12557.4	14700.4	12696.5	-1.8812	-2.18011	-3.9314	-2.07279
634	13120	12478	14569.9	12032.5	-1.76487	-2.12431	-3.7608	-1.99483
633	13110.9	12406.2	14446.8	11491.7	-1.62012	-2.03391	-3.60769	-1.85792
632	13120.5	12336.2	14332.7	11078.7	-1.49447	-1.91915	-3.4127	-1.68385
631	13140.7	12262.6	14217.5	10759.3	-1.3748	-1.86763	-3.31888	-1.48397
630	13178.8	12197.1	14099.3	10565.9	-1.32684	-1.74424	-3.22365	-1.33467
629	13212.6	12127.2	13978.3	10443.6	-1.23574	-1.62815	-3.12147	-1.0598
628	13252.8	12056	13867.4	10400.7	-1.20745	-1.50816	-2.84407	-1.03849
627	13293.6	11979.2	13758.2	10390.3	-1.16654	-1.43695	-2.72775	-1.05555
626	13332.2	11904.3	13645.7	10469.9	-1.17678	-1.33773	-2.51799	-0.950414
625	13356.3	11820.3	13533.3	10603.5	-1.15391	-1.21414	-2.44305	-0.909677
624	13379.9	11728.5	13407.3	10772.5	-1.15787	-1.09118	-2.23993	-0.8998
623	13401.7	11634	13280.6	11000.3	-1.10344	-1.00584	-2.03956	-0.881403
622	13398.4	11524.9	13153.2	11248.7	-1.06643	-0.876127	-1.8291	-0.853261
621	13387.1	11404.1	13023.7	11531.9	-1.07715	-0.795886	-1.61533	-0.573461
620	13368.7	11272.8	12882.1	11838.7	-1.09017	-0.722113	-1.44211	-0.417722
619	13325	11126.6	12727.8	12188	-1.14444	-0.660661	-1.31029	-0.527194
618	13265	10970.2	12571.8	12488.3	-1.15891	-0.566564	-1.04865	-0.60625
617	13182.3	10798.4	12412.1	12827	-1.08788	-0.402423	-0.907403	-0.55939
616	13081.3	10612.3	12240.6	13136.5	-1.07052	-0.297072	-0.63851	-0.614574
615	12950.9	10420.9	12060.6	13420.1	-1.01682	-0.150473	-0.335096	-0.625076
614	12791.5	10224.9	11880.1	13660.7	-0.912139	-0.0866382	-0.127716	-0.661393
613	12614	10017.8	11688.6	13877.3	-0.884679	-0.0472321	0.11534	-0.583837
612	12415.8	9819.55	11495.7	14026.5	-0.80347	-0.0237381	0.271894	-0.607958
611	12187.7	9608.98	11294.1	14143	-0.807506	-0.0104758	0.419346	-0.547469
610	11939.5	9396.66	11081.1	14187.7	-0.768168	0.0909587	0.613377	-0.71626
609	11672.4	9192.48	10865.6	14196.6	-0.709767	0.213671	0.807582	-0.97281
608	11390.8	8985.27	10647.9	14120.6	-0.67188	0.363869	1.01565	-0.950782
607	11101.9	8780.19	10428.8	13985.9	-0.585076	0.447267	1.24588	-0.999042
606	10803.1	8585.28	10211.4	13791.5	-0.494845	0.448771	1.45149	-0.779052
605	10513	8400.97	10012.9	13539.4	-0.403631	0.481636	1.62026	-0.821983
604	10216.2	8212.51	9806.5	13202	-0.337396	0.553992	1.66311	-0.659216
603	9935.25	8040.83	9602.91	12853.5	-0.219129	0.623031	1.81338	-0.64052
602	9667.5	7882	9420.48	12474.2	-0.160275	0.667436	1.96002	-0.522589
601	9412.05	7731.72	9251.7	12028.3	-0.0559639	0.697752	2.12862	-0.463339
600	9174.51	7585.85	9074.37	11570.9	0.0282727	0.706982	2.20706	-0.32869
599	8960.81	7455.05	8924.42	11089.9	0.0799515	0.770212	2.35114	-0.25456
598	8770.71	7333.93	8791.3	10588.3	0.213265	0.81074	2.42882	-0.270592
597	8603.72	7219.45	8665.88	10105.4	0.290693	0.868698	2.55788	-0.0324182
596	8459.51	7114.74	8546.74	9608.53	0.412923	0.919683	2.63235	0.132269
595	8335.03	7015.59	8439.82	9123.07	0.466443	0.900519	2.65434	0.177677
594	8231	6926.91	8350.92	8661.13	0.570522	0.949093	2.75608	0.230615
593	8150.48	6848.89	8268.96	8229.53	0.676104	1.01282	2.84878	0.271413
592	8074.95	6774.84	8193.74	7845.6	0.769488	1.06654	2.96489	0.44191
591	8008.84	6700.73	8116.57	7474.27	0.873172	1.12088	3.06701	0.477346
590	7961.34	6637.46	8055.8	7186.33	0.917471	1.18111	3.09341	0.537997
589	7908.82	6572.51	7986.15	6937.8	0.987019	1.20086	3.11557	0.648504
588	7854.06	6506.44	7910.73	6749	1.0898	1.18784	3.13622	0.930513
587	7809.6	6443.16	7840.45	6603.23	1.11364	1.19501	3.23576	0.980467
586	7762.28	6383.44	7775.94	6517.88	1.17594	1.13793	3.27451	1.15928
585	7703.83	6318.07	7694.73	6481.23	1.21188	1.10406	3.28472	1.27526
584	7656.08	6260.51	7622.34	6496.99	1.27009	1.11651	3.31061	1.37107
583	7596.92	6202.38	7543.85	6544.38	1.37029	1.10259	3.32992	1.4545
582	7524.48	6141.59	7454.24	6615.55	1.36045	1.12896	3.34987	1.63647
581	7452.85	6072.07	7360.27	6713	1.40598	1.13136	3.33586	1.8877
580	7369.49	5997.96	7251.54	6820.07	1.39189	1.12183	3.28212	2.06525
579	7294.45	5926.48	7146.48	6958.33	1.35336	1.15403	3.24286	2.20109
578	7209	5855.28	7042.96	7094.6	1.42338	1.21998	3.23579	2.20756
577	7107.33	5769.58	6919.17	7243.93	1.41664	1.24798	3.23651	2.32076
576	7005.17	5686.49	6803.03	7381.33	1.50445	1.2786	3.20234	2.48306
575	6896.31	5599.79	6675.71	7522.8	1.55222	1.18831	3.1539	2.60455
574	6773.07	5502.86	6538.03	7642.2	1.55201	1.16714	3.03472	2.68961
573	6646.39	5404.73	6405.67	7749.8	1.55845	1.1439	3.00053	2.63568
572	6510.1	5305.08	6270.22	7828.87	1.51432	1.1679	2.88992	2.74126
571	6371.94	5200.66	6124.56	7905.13	1.51044	1.15105	2.80199	2.81815
570	6219.21	5090.7	5979.88	7939.13	1.53293	1.12868	2.71012	3.08039
569	6058.27	4984.64	5838.55	7968.13	1.56359	1.13197	2.68341	3.12001
568	5896.88	4875.16	5687.78	7971.6	1.56481	1.04461	2.63998	3.17985
567	5737.93	4765.45	5543.59	7952.87	1.49972	1.04905	2.52453	3.07166
566	5575.05	4657.89	5410.7	7916	1.48935	1.00277	2.49214	2.96311
565	5409.58	4551.99	5274.25	7846.93	1.43135	0.983829	2.51107	2.86507
564	5242.94	4447.55	5139.12	7753.53	1.46656	1.00391	2.50315	2.83056
563	5076.98	4343.7	4999.33	7625.67	1.47184	0.971255	2.45605	2.71571
562	4921.64	4245.32	4875.94	7465.93	1.51022	0.99195	2.37362	2.66887
561	4772.06	4150.9	4758.23	7286.47	1.5156	0.980209	2.29255	2.55634
560	4626.8	4057.68	4641.55	7085.87	1.54639	0.975242	2.19417	2.41552
559	4487.07	3971.54	4531.2	6848.93	1.53566	0.968789	2.09509	2.27035
558	4356.48	3888.13	4425.69	6597.06	1.4946	0.93714	2.06529	2.0905
557	4236.21	3817.72	4336.2	6327.59	1.45899	0.907311	1.97604	1.90293
556	4124.14	3747.1	4257.58	6059.06	1.40452	0.91579	1.98904	1.65682
555	4023.49	3676.87	4177.52	5763.53	1.35698	0.891835	1.90903	1.49651
554	3934.34	3615.13	4111.62	5459.27	1.38186	0.930831	1.87239	1.41609
553	3853.01	3562.27	4043.43	5191.33	1.38585	0.938182	1.83254	1.30582
552	3784.27	3511.02	3982.84	4917.05	1.3349	0.945191	1.78912	1.26289
551	3731.41	3476.38	3948.9	4674.13	1.33236	0.945152	1.76378	1.12952
550	3685.17	3443.52	3911.76	4421.49	1.35261	0.923075	1.75326	1.07289
549	3646.9	3411.28	3873.45	4222.91	1.31428	0.906725	1.72112	0.870441
548	3618.72	3385.21	3846.86	4044.65	1.34054	0.859003	1.69252	0.902284
547	3590.89	3362.83	3826.43	3894.44	1.34954	0.856263	1.64844	0.767966
546	3572	3342.62	3807.04	3756.25	1.36369	0.842334	1.62093	0.753269
545	3558.46	3326.6	3796.35	3666.99	1.39762	0.868097	1.61702	0.591015
544	3555.79	3315.99	3785.98	3592.33	1.42675	0.852874	1.53377	0.51945
543	3559.05	3306.89	3782.7	3547.03	1.41913	0.85641	1.48921	0.439636
542	3562.35	3300.35	3774.36	3515.57	1.37353	0.848571	1.44905	0.393257
541	3561.92	3290.15	3766.41	3495.09	1.34501	0.837441	1.41329	0.419295
540	3563.62	3283.3	3763.55	3530.17	1.35926	0.800477	1.44804	0.339889
539	3569.67	3278.32	3762.68	3544.47	1.38582	0.74982	1.3915	0.35354
538	3576.47	3276.34	3758.05	3577.65	1.3985	0.725426	1.41746	0.266254
537	3576.96	3270.92	3750.44	3621.73	1.36977	0.703513	1.31657	0.260612
536	3574.07	3260.37	3742.28	3685.05	1.3487	0.704455	1.29682	0.208518
535	3575.99	3254.81	3734.79	3750.01	1.35016	0.684069	1.24497	0.200224
534	3572.99	3246.47	3721.88	3800.21	1.32568	0.634576	1.19012	0.250681
533	3562.84	3238.67	3711.87	3872.37	1.37708	0.593953	1.15538	0.217204
532	3554.34	3228.13	3692.06	3956.95	1.39287	0.568949	1.21592	0.265066
531	3547.46	3220.31	3679.68	4014.66	1.43274	0.582728	1.27312	0.229941
530	3537.46	3211.85	3664.9	4070.55	1.42316	0.607419	1.22718	0.164413
529	3514.92	3197.66	3641.35	4127.45	1.42548	0.57389	1.17169	0.0870716
528	3494.58	3182.15	3621.79	4203.84	1.41956	0.557638	1.18389	0.010298
527	3467.34	3170.32	3606.21	4237.14	1.40824	0.547067	1.17676	0.0356798
526	3439.46	3153.34	3589.53	4265.4	1.42879	0.505184	1.20747	0.0761581
525	3406.26	3137.96	3560.4	4299.64	1.44118	0.525574	1.20915	0.0894979
524	3368.87	3118.3	3543.79	4305.81	1.42936	0.520408	1.16784	0.150109
523	3324.34	3101.42	3517.98	4297.03	1.41194	0.508928	1.14496	0.05734
522	3282.69	3081.71	3480.85	4294.9	1.40946	0.476488	1.10424	0.0843566
521	3244.22	3064.89	3461.89	4262.61	1.38246	0.448904	1.11005	0.0792733
520	3202.23	3051.11	3439.95	4214.7	1.40515	0.395377	1.07162	0.0810158
519	3168.22	3037.66	3419.74	4139.85	1.40494	0.363767	1.05562	0.0278318
518	3127.86	3021.2	3401.99	4071.33	1.41042	0.332114	1.05939	0.0788074
517	3086.76	2998.99	3376.34	3975.65	1.42632	0.3193	1.06885	0.0833523
516	3046.71	2983.08	3347.78	3871.37	1.41793	0.365827	1.05414	0.113423
515	3012.23	2969.17	3326.46	3755.03	1.41194	0.400511	1.07168	0.165261
514	2977.24	2953.33	3307.35	3624.08	1.37707	0.385398	1.07401	0.154442
513	2954.01	2943.07	3290.52	3482.91	1.33093	0.320771	1.02253	0.0880455
512	2930.58	2937.66	3277.91	3347.48	1.37282	0.245091	0.965408	0.144037
511	2909.4	2936.77	3272.01	3195.87	1.36077	0.217645	0.889578	0.0821257
510	2895.02	2931.98	3264.31	3074.52	1.35229	0.205484	0.883959	0.151912
509	2885.28	2930.42	3257.29	2930	1.37057	0.230996	0.913441	0.156995
508	2871.23	2926.64	3247.75	2811.03	1.29493	0.22698	0.89712	0.159102
507	2863.15	2927.6	3248.79	2702.28	1.32361	0.217391	0.886779	0.101131
506	2867.31	2933.38	3256.99	2599.83	1.29605	0.175046	0.835078	0.0379339
505	2875.76	2945.34	3257.92	2544.27	1.3617	0.149856	0.841041	0.0481692
504	2882.74	2953.72	3261.59	2457.64	1.37057	0.126399	0.818719	0.0724106
503	2896.3	2962.41	3269.18	2409.87	1.38051	0.153693	0.815527	0.0439012
502	2906.13	2975.31	3281.51	2366.95	1.35506	0.106458	0.784994	0.0692652
501	2925.71	2994.87	3293.95	2323.15	1.32633	0.102648	0.742345	0.064791
500	2943.9	3009.48	3309.35	2317.09	1.35282	0.0387784	0.715808	0.133953
499	2963.09	3031.76	3333.5	2303.88	1.32664	-0.0179415	0.710143	0.0804287
498	2984.36	3049.46	3349.75	2282.11	1.33478	-0.00774978	0.692134	0.0788158
497	3001.82	3067.5	3364.49	2295.8	1.33269	-0.00675949	0.681592	0.0292866
496	3017.66	3086.65	3383.69	2292.93	1.34477	0.0146183	0.688482	0.0362163
495	3041.28	3111.33	3407.69	2308.76	1.3111	-0.031082	0.627141	-0.00102065
494	3069.77	3142.34	3433.32	2316.73	1.28489	-0.143448	0.572726	0.0226558
493	3086.81	3168.56	3458.21	2305.4	1.29953	-0.241098	0.486087	0.129062
492	3104.23	3189.74	3478.23	2320.29	1.28312	-0.323209	0.397279	0.159923
491	3127.06	3221.3	3504.57	2323.32	1.25978	-0.362661	0.403462	0.0833992
490	3151.72	3256.89	3547.25	2321.45	1.1959	-0.397112	0.343223	0.145383
489	3170.08	3287.43	3573.34	2321.08	1.21582	-0.409071	0.34685	0.124379
488	3190.95	3322.9	3604.29	2321.68	1.20527	-0.465899	0.284341	0.0701805
487	3211.3	3367.45	3644.59	2321.98	1.21757	-0.497887	0.232783	0.106787
486	3238.08	3412.19	3685.81	2307.79	1.17591	-0.572631	0.18833	0.149721
485	3267.67	3460.83	3734.92	2288.92	1.1722	-0.662394	0.122522	0.138747
484	3296.47	3520.36	3794.78	2265.39	1.18483	-0.810262	-0.0134147	0.152286
483	3331.67	3585.33	3853.72	2234.62	1.18858	-0.95559	-0.132337	0.172769
482	3376.2	3652.69	3915.3	2214.35	1.22212	-1.0774	-0.276766	0.194378
481	3417.62	3725.74	3993.85	2189.23	1.21561	-1.26383	-0.468018	0.227459
480	3460	3811.11	4070.19	2133.88	1.19577	-1.4593	-0.649624	0.192451
479	3521.57	3908.07	4160.36	2099.45	1.13666	-1.66516	-0.871148	0.164941
478	3590.17	4016.68	4265.99	2052.12	1.08612	-1.8422	-1.04591	0.167881
477	3665.94	4140.06	4387.03	2012.81	1.04286	-2.0714	-1.23886	0.135867
476	3752.54	4274.85	4519.02	1992.65	0.980326	-2.3605	-1.5347	0.0887867
475	3852.16	4425.85	4657.45	1946.01	0.927076	-2.69591	-1.83113	0.0626329
474	3962.65	4593.97	4820.91	1949.19	0.851883	-3.10521	-2.20069	0.104733
473	4088.2	4784.83	4995.76	1905.66	0.758335	-3.51176	-2.55527	0.0463519
472	4230.78	5000.82	5190.54	1923.49	0.641393	-3.94758	-3.03425	0.0607718
471	4388.43	5240.23	5408.72	1932.34	0.4845	-4.43934	-3.57883	0.0917627
470	4578.77	5516.66	5665.64	1928.31	0.357585	-5.03524	-4.12978	0.0811639
469	4782.61	5821.17	5934.36	1949.77	0.218302	-5.76854	-4.78803	0.112302
468	5016.36	6171.52	6245.4	1981.3	0.0254019	-6.55002	-5.50635	0.0686857
467	5288.78	6569.59	6603.49	2019.83	-0.188437	-7.38408	-6.31208	0.079864
466	5596.83	7017.34	6998.41	2098.61	-0.450321	-8.23848	-7.18975	0.0421375
465	5958.04	7522.92	7447.77	2173.77	-0.707315	-9.17237	-8.14163	0.0895161
464	6379.82	8085.3	7941.03	2237.15	-0.997149	-10.2323	-9.17336	0.171326
463	6865.52	8715.45	8482.17	2330.81	-1.38405	-11.3421	-10.341	0.180006
462	7427.23	9426.09	9092.74	2442.8	-1.82392	-12.5675	-11.5967	0.244209
461	8079.97	10222	9775.63	2557.35	-2.34155	-13.7331	-12.9052	0.265929
460	8859.58	11105.5	10536.8	2698.78	-2.87312	-14.8984	-14.125	0.258751
459	9764.52	12089.5	11368.7	2873.91	-3.48347	-16.0147	-15.3123	0.245104
458	10829.7	13182.9	12282	3084.31	-4.16032	-17.0258	-16.4295	0.245086
457	12075.9	14379.4	13299.5	3299.99	-4.89263	-17.8921	-17.4913	0.243071
456	13539.6	15696	14397.7	3580.89	-5.66605	-18.5873	-18.3871	0.318722
455	15254.4	17136.6	15607.8	3905	-6.45436	-18.9851	-19.0113	0.40153
454	17210.2	18677.9	16891.5	4306.34	-7.2054	-19.0976	-19.3083	0.512711
453	19447.4	20325.8	18263.8	4764.7	-7.95628	-18.8732	-19.2301	0.652114
452	21983.6	22069.7	19738.7	5357.41	-8.56008	-18.2673	-18.8076	0.757457
451	24817.5	23908.3	21304.5	6046.55	-9.01982	-17.3151	-17.9748	0.950641
450	27936	25826.4	22961.2	6904.2	-9.25238	-15.8663	-16.7757	1.12508
449	31287.5	27758.2	24689.9	7917.6	-9.22887	-14.0787	-15.2202	1.36192
448	34847.1	29717.7	26505.5	9192.47	-8.91987	-11.9445	-13.3823	1.69215
447	38548.1	31676.4	28398.3	10732.4	-8.37606	-9.62148	-11.3245	2.11734
446	42273.8	33579.3	30338.6	12549.1	-7.57515	-7.26356	-9.22447	2.57168
445	45904.4	35380.5	32282.4	14706	-6.53093	-4.85101	-6.95744	3.03887
444	49347.1	37060.9	34210.4	17229.9	-5.36989	-2.48711	-4.58097	3.52074
443	52520.2	38610.4	36099.2	20143.7	-4.10398	-0.188807	-2.19986	4.12686
442	55369.4	40002.6	37922.5	23472.3	-2.83629	1.96792	0.0901512	4.85783
441	57841.5	41236	39668.6	27243.3	-1.59978	3.87486	2.2968	5.65816
440	59890.9	42304.6	41304.8	31448.7	-0.546761	5.52035	4.29499	6.61249
439	61511.7	43217.8	42792.8	35998.5	0.435167	7.0684	6.27428	7.41864
438	62709.7	43996.8	44143.8	40823.1	1.33127	8.41426	8.03113	8.26687
437	63530.4	44661.6	45334.4	45878.3	2.13419	9.7422	9.77502	9.22288
436	64014.1	45246.2	46385.2	51087.5	2.81547	10.931	11.4095	10.0285
435	64219.1	45774.4	47304.1	56272.9	3.46272	12.1012	12.8279	11.0003
434	64201.9	46271.8	48111.3	61237	4.02099	13.1562	14.2092	11.6518
433	64029.2	46743.2	48825.6	65860.7	4.52536	14.1848	15.4312	12.157
432	63781.4	47216.8	49480.3	70078	5.13224	15.1239	16.5767	12.658
431	63505	47699.4	50089.5	73791.3	5.75018	16.0425	17.6858	12.9573
430	63226	48197.7	50704.9	76868	6.45753	16.9847	18.6785	12.9779
429	62988.4	48704.8	51331.9	79318.7	7.24573	17.9472	19.6625	12.8662
428	62810.7	49235.6	51980.7	81107.3	8.07044	18.9997	20.5886	12.5667
427	62691.2	49749.7	52633.3	82300.7	8.83897	20.0241	21.5	12.3318
426	62606.9	50219.4	53293.4	82895.3	9.51912	21.0191	22.3843	11.9035
425	62566.3	50651.2	53962.3	82951.3	10.1712	21.93	23.1852	11.4479
424	62524.8	51003.5	54597.9	82644	10.7972	22.8303	23.9618	10.8948
423	62457.5	51259	55205.1	82067.3	11.3823	23.6905	24.705	10.3791
422	62334.3	51411.1	55754.4	81175.3	11.8745	24.4256	25.2952	9.77423
421	62154.1	51443.5	56227.7	80216	12.2564	25.0362	25.7732	9.08098
420	61879	51343.4	56614.1	79130	12.5082	25.4997	26.1445	8.51104
419	61474.2	51127.8	56893	78058	12.6901	25.7808	26.3808	7.78599
418	60963.4	50778.6	57029.3	77030.7	12.7361	25.9202	26.5219	7.06481
417	60338.5	50316.7	57029.8	76108.7	12.6089	25.9018	26.461	6.36084
416	59588.5	49767	56914.9	75287.3	12.3744	25.6918	26.2243	5.72988
415	58729.9	49128.9	56645.8	74703.3	12.0993	25.4308	25.7307	5.1224
414	57747.3	48402.5	56234.5	74136.7	11.8227	24.9776	25.0795	4.65328
413	56673.6	47627.4	55715.2	73757.3	11.497	24.4706	24.3432	4.21116
412	55527.6	46837.2	55096.4	73404.7	11.0391	23.8007	23.5082	3.7695
411	54321	46025.9	54370.3	73002	10.5241	23.0977	22.6027	3.26713
410	53041.5	45209	53562.4	72622.7	10.0105	22.3586	21.5845	2.55816
409	51770.5	44407.6	52685.2	72049.3	9.49064	21.579	20.5878	2.12086
408	50487.3	43638.8	51804.2	71331.3	8.96734	20.7956	19.4785	1.57343
407	49202.2	42909.6	50883.2	70410	8.44177	19.9835	18.4046	1.28719
406	47971	42244.5	49974.9	69344	7.91115	19.0936	17.2827	0.877059
405	46817.7	41626.8	49106.1	68053.3	7.36863	18.1919	16.1439	0.4511
404	45749.3	41070.2	48291.4	66561.3	6.79205	17.318	15.035	-0.08911
403	44780.6	40580.2	47537.7	65042.6	6.19007	16.532	13.9488	-0.530586
402	43919	40160.6	46862.1	63280.5	5.60858	15.7031	12.8593	-1.07721
401	43151.2	39767.1	46241.4	61539	5.08773	14.9228	11.7446	-1.54205
400	42478.7	39431.4	45700.1	59701.5	4.49523	14.0895	10.7384	-2.106
399	41917.6	39149.4	45221.4	57886.9	3.92388	13.2724	9.68786	-2.81908
398	41474.2	38927.7	44855.1	56128.6	3.30079	12.4753	8.70628	-3.54655
397	41065.1	38700.6	44485.9	54366.5	2.78484	11.645	7.70689	-4.32901
396	40645.8	38456.3	44091.8	52744.5	2.29446	10.8162	6.7306	-5.14597
395	40319	38260.9	43800.6	51258.1	1.81264	9.97948	5.78017	-5.98367
394	40045.6	38096.7	43531.2	49892.3	1.28093	9.16423	4.86956	-6.81453
393	39785.7	37936.3	43279.6	48778.1	0.74976	8.3995	4.01564	-7.43782
392	39539	37781.1	43042.4	47803.7	0.26882	7.67841	3.21974	-8.11041
391	39312.4	37629.9	42834.1	46975.9	-0.167784	6.94157	2.45348	-8.76954
390	39102.2	37484.9	42632.5	46356.7	-0.585123	6.16705	1.64374	-9.4508
389	38913.2	37348.3	42464.1	45796.1	-1.0734	5.4221	0.848999	-9.93525
388	38733.3	37197.5	42298.5	45384.1	-1.4517	4.7665	0.117452	-10.3369
387	38540.3	37030.8	42132.4	45072.5	-1.79963	4.23095	-0.553375	-10.649
386	38359.4	36842	41983.8	44776.9	-2.11634	3.73249	-1.23055	-10.9084
385	38179.4	36619.5	41836.4	44649.5	-2.45456	3.27491	-1.85645	-11.0559
384	37970.9	36389.2	41675.6	44493.8	-2.72352	2.84483	-2.49935	-11.1744
383	37748	36129	41517.6	44405	-2.95749	2.46955	-3.10772	-11.1956
382	37484.2	35838.1	41340	44376.3	-3.14802	2.15062	-3.66279	-11.1776
381	37199.4	35526.3	41164.5	44378.9	-3.27687	1.92385	-4.15729	-11.0662
380	36875.7	35196.6	40969.1	44428.1	-3.43044	1.83289	-4.58846	-10.9459
379	36506.6	34845.7	40720.7	44484.6	-3.44563	1.78954	-4.94899	-10.7565
378	36090.9	34472.6	40430.5	44633.8	-3.44779	1.75193	-5.26121	-10.6159
377	35643.8	34093.5	40118	44765.4	-3.40553	1.75323	-5.50325	-10.4205
376	35182.2	33729.9	39787.7	44855	-3.33622	1.88045	-5.61806	-10.1816
375	34693.8	33352.2	39407.1	44900.7	-3.20928	1.97938	-5.63703	-9.93295
374	34194.5	32964.1	38987.4	44929.2	-3.09254	2.15363	-5.60244	-9.72359
373	33674.4	32583.6	38550.2	44887.1	-2.94628	2.32411	-5.46434	-9.42541
372	33177.4	32213.9	38106.7	44702.5	-2.77245	2.55769	-5.27513	-9.10247
371	32673.5	31863.4	37623.5	44516.4	-2.57426	2.86038	-5.00676	-8.71759
370	32161.7	31490.8	37110.4	44176.1	-2.33932	3.17206	-4.72466	-8.30728
369	31687.2	31138	36615.7	43636.9	-2.10729	3.5558	-4.38478	-7.98621
368	31226	30804	36116.3	43089.5	-1.85989	3.9949	-3.96614	-7.46153
367	30799.3	30500.5	35627.6	42484.2	-1.58705	4.47352	-3.49685	-6.90051
366	30369.9	30188.5	35131.6	41773.3	-1.33491	4.9481	-2.99096	-6.37287
365	29960.7	29895.5	34645.6	40966.1	-1.02316	5.42971	-2.42002	-5.88043
364	29557.8	29601.6	34152	40216.9	-0.733121	5.98064	-1.8177	-5.44801
363	29209.9	29331	33703.8	39315.5	-0.435795	6.54497	-1.26429	-4.94514
362	28872.9	29070.5	33263	38498.8	-0.13342	7.17746	-0.661863	-4.37916
361	28536.4	28801.5	32817.5	37706.3	0.216291	7.79409	-0.0634645	-3.81134
360	28225.5	28581.8	32420.6	36919.3	0.510294	8.38792	0.566774	-3.33905
359	27945.1	28382.2	32040.6	36131.5	0.824706	8.98597	1.23609	-2.76895
358	27687.1	28189.1	31710.8	35389.6	1.11882	9.57688	1.87271	-2.253
357	27426.8	28028	31383.6	34661.2	1.38566	10.199	2.56562	-1.78181
356	27196	27882.2	31068.7	33993.5	1.62368	10.8437	3.21015	-1.26078
355	27031.4	27793.3	30826.8	33345	1.92187	11.5238	3.91583	-0.742256
354	26861.4	27719.9	30626.5	32739.9	2.20434	12.1677	4.70174	-0.270311
353	26736.4	27654.8	30455.3	32177.5	2.50433	12.7894	5.4017	0.110393
352	26687.2	27641	30335.1	31607.5	2.74975	13.3988	6.1655	0.463115
351	26681.9	27651.3	30250.5	31139.6	3.04414	14.0664	6.87934	0.906521
350	26702.2	27649.2	30207.1	30696.4	3.35814	14.7125	7.60892	1.31834
349	26757	27666.4	30186.3	30228.5	3.63593	15.2911	8.25227	1.72542
348	26871.1	27677.2	30218.8	29852.9	3.96149	15.8606	8.92573	2.09879
347	26993.9	27646.6	30250.7	29523.2	4.25869	16.323	9.54858	2.49947
346	27128.2	27596.4	30258.4	29287.8	4.53729	16.7601	10.1236	2.93804
345	27248.7	27512.2	30276.7	29068.6	4.82427	17.0846	10.6033	3.38385
344	27370.3	27397.5	30250.8	29008.6	5.05612	17.3159	11.0285	3.79545
343	27445	27232.7	30201.3	28924.3	5.29556	17.4229	11.3275	4.27334
342	27489.5	27018.2	30105.6	28954.7	5.49987	17.4466	11.5948	4.768
341	27476.8	26778.8	29980.1	28979.3	5.60219	17.3726	11.7384	5.18251
340	27422.4	26453.2	29794.6	29091.8	5.69231	17.2002	11.8126	5.66604
339	27278.6	26161.7	29561.9	29140.7	5.77024	16.9675	11.7301	6.06921
338	27056.2	25799.7	29242.7	29334.7	5.85844	16.7118	11.6228	6.44728
337	26784	25426.7	28894.4	29384.7	5.93408	16.4247	11.3992	6.74928
336	26457.7	25047.1	28509.4	29450	5.91745	16.0968	11.197	7.02557
335	26066.3	24642.3	28097.4	29484.5	5.85449	15.7463	10.8943	7.24488
334	25667.6	24245.8	27664.1	29431.6	5.8012	15.4003	10.6206	7.41326
333	25233.1	23852.6	27205.8	29251.3	5.75373	15.0309	10.3176	7.50631
332	24780.8	23467.4	26751.3	29114.1	5.69918	14.7024	10.0082	7.6224
331	24285.6	23061.9	26276.4	28777.9	5.63695	14.3301	9.68941	7.66543
330	23800.5	22678.5	25792.3	28431.1	5.56762	14.0155	9.35824	7.68678
329	23323.9	22303.6	25319.8	28092.4	5.53059	13.7041	9.0641	7.62122
328	22828.3	21921.8	24868.7	27590.9	5.43614	13.4306	8.8375	7.62656
327	22361.5	21586.3	24432	27043.5	5.34874	13.1636	8.61829	7.49351
326	21928.4	21257.1	24033.2	26468.4	5.27992	12.93	8.45443	7.40928
325	21495	20934.6	23621.2	25877.1	5.26026	12.7609	8.36797	7.2872
324	21093.7	20646.1	23259.9	25293.3	5.2586	12.6203	8.30393	7.15927
323	20751.6	20387.3	22931.9	24666.1	5.27742	12.5328	8.25463	7.03337
322	20416.1	20141.4	22625.2	24109.6	5.28833	12.477	8.20151	6.93392
321	20119.3	19933.7	22379.7	23534	5.30335	12.4441	8.11189	6.82974
320	19852.9	19737.7	22126.2	23021.3	5.32171	12.4166	8.03315	6.81623
319	19590.1	19551.3	21877.9	22529.3	5.35157	12.3977	7.92071	6.74384
318	19352.7	19358.5	21672.9	22111.1	5.3752	12.3452	7.7973	6.67863
317	19134.4	19209.7	21463.3	21736.3	5.39731	12.2654	7.62931	6.57251
316	18926.8	19062.2	21270.8	21371.1	5.36055	12.1605	7.52162	6.49262
315	18736.2	18931.4	21105.5	21030.3	5.31722	12.1142	7.36629	6.38045
314	18552.9	18802	20921.1	20785.1	5.28699	12.0242	7.20868	6.26446
313	18387.9	18700.4	20784.7	20519.4	5.2154	11.9196	7.01986	6.16782
312	18245.8	18593.3	20654.6	20295.2	5.13702	11.8282	6.82272	6.06463
311	18126.7	18517.3	20543.8	20093.7	5.02473	11.7461	6.67495	5.93485
310	18047.8	18456.1	20482	19848.3	4.92174	11.6639	6.47871	5.78716
309	17991.8	18407.3	20431.9	19651.1	4.8031	11.6008	6.2897	5.54132
308	17953.9	18376.2	20404.5	19440.9	4.71028	11.5428	6.12748	5.30156
307	17976.2	18376.4	20419.9	19246.6	4.60966	11.549	5.94989	5.09351
306	18039.1	18389.1	20443.1	19075	4.51257	11.5725	5.77146	4.85189
305	18155.6	18434.1	20522	18879.9	4.43262	11.5798	5.61508	4.6147
304	18331.9	18498.9	20627	18707.9	4.40184	11.5998	5.46449	4.32723
303	18589.8	18587.5	20787	18598.5	4.34574	11.6635	5.29971	4.11706
302	18942.6	18695.7	20998.3	18450.9	4.29368	11.7592	5.14202	3.9529
301	19393.7	18822.2	21266.8	18348.7	4.23578	11.8089	4.9122	3.80263
300	19946	18951.6	21595.7	18296.5	4.2133	11.9034	4.70502	3.63835
299	20612.9	19089.4	21976.2
298	21421.3	19270.6	22420.1
297	22388.6	19469.8	22947.5
296	23537.2	19726.6	23575.6
295	24913.5	20076.3	24323.1
294	26535.9	20458.2	25197.4
293	28344.5	20815.4	26178.4
292	30113.4	21046.9	27093.7
291	31504.9	21061.8	27774.7
290	32311.6	20939	28136.6
289	32706	20808.5	28199.7
288	33145.3	20822.7	28270.5
287	33878.1	20960.1	28523
286	34867.7	21173.6	28979.7
285	35924.8	21386.7	29509.4
284	36820.8	21520.2	29935.9
283	37410.4	21581.5	30204.2
282	37772.3	21609.3	30353
281	38036.6	21634.6	30459.1
280	38174.4	21672.3	30541.6
279	38194.2	21737.1	30569.9
278	38153.9	21839.8	30600.3
277	38106.9	21979.4	30645.6
276	38103.1	22142.5	30722.2
275	38121	22306.2	30842.2
274	38087	22446.8	30937.1
273	37937.8	22568.7	30979.3
272	37702.5	22694.2	30959.3
271	37413	22866.9	30925.9
270	37082.7	23046	30875.6
269	36682	23205.2	30804
268	36229.6	23310.3	30680.7
267	35742.3	23436.3	30543.1
266	35233.7	23555.5	30409.4
265	34678.9	23523.8	30217.1
264	34115.3	23378.3	29977.1
263	33525.2	23279.3	29710.1
262	32907.3	23285.9	29431.5
261	32310.3	23327	29168.7
260	31714.8	23347.7	28921.3
259	31138.1	23243.2	28666.4
258	30611.8	23013.2	28387.1
257	30089.8	22785.1	28100
256	29601.6	22680.4	27863.9
255	29176.1	22695.8	27689.2
254	28813	22734.2	27552.2
253	28540.7	22753.1	27473.4
252	28363.6	22756.3	27434
251	28286.7	22829.7	27465.4
250	28328.7	23025	27597.6
249	28503.6	23338.8	27830.6
248	28856.8	23746.5	28200.1
247	29410.4	24255.6	28699.5
246	30213.5	24932	29401.2
245	31333.3	25841	30344.5
244	32812.1	26999	31559.8
243	34740.9	28416.4	33112.4
242	37225	30152.9	35059
241	40311.1	32242.7	37438.9
240	44140.5	34763.8	40326.8
239	49366.4	37861.8	42404.1
238	55232.6	41525.9	46742.9
237	62334.3	45847.3	51860.8
236	70859.6	50945.6	57866.9
235	81098.3	57007.1	64891
234	93137.5	64085.9	73075.5
233	107021	72197.1	82487.6
232	122621	81085	93083.3
231	139461	90368.1	104747
230	156853	99698.1	117148
229	173938	108953	129900
228	189976	118263	142493
227	204461	127776	154561
226	217218	137451	165923
225	228369	147367	176738
224	237844	157859	186895
223	245909	168873	196253
222	252794	180271	205117
221	258643	191793	213393
220	264189	203158	221284
219	269059	213530	228615
218	273814	222950	235595
217	277824	231590	242262
216	281086	239234	248135
215	284406	245894	253867
214	287196	251046	259341
213	288144	253118	262809
212	287718	253303	264003
211	284962	250683	262637
210	279861	246384	258460
209	274040	239463	252768
208	264961	231296	243775
207	253638	220312	232818
206	237277	206323	218474
205	216548	188409	199841
204	191892	165986	176142
203	161006	138119	147472
202	126588	107028	115792
201	98238.7	81865	90163.7
200	85261	71417.1	78275.5
199	80507.5	67268	73101.2
198	78002.5	64582.2	71031.8
197	75012.3	62091.6	67758.4
196	74297.3	60471.7	66411.2
195	74458.5	60302.8	66602.3
194	70208.5	57535.3	63445.6
193	74369.3	60443.6	66667.2
192	67401.8	55071.8	61040.7
191	68612.3	55843.9	61636.7
190	66495.5	54259.9	59602.9
