# Supplementary material for: De novo design of proteins housing excitonically coupled chlorophyll special pairs
Source: Nat Chem Biol. 2024 Jun 3;20(7):906–15. doi: 10.1038/s41589-024-01626-0 (PMC11213709; doi:10.1038/s41589-024-01626-0)
Supplement: Supplementary file 7 — Low-temperature absorbance and fluorescence spectra of SP2−ZnPPaM. [file 41589_2024_1626_MOESM7_ESM.xlsx]

## Sheet: Sheet1
Figure 4 spectra
Fig. 4a: Fitted molar absorptivities of SP2-ZnPPaM from binding titration			Fig. 4b: Experimental 75K absorbance spectrum of PL		Fig. 4b: Experimental 75K fluorescence spectrum of PL		Fig. 4c: Experimental 75K absorbance spectrum of PL2		Fig. 4c: Experimental 75K fluorescence spectrum of PL2
Wavelength (nm)	PL molar absorptivity (/M/cm)	PL2 molar absorptivity (/M/cm) (divide by 2 to get molar absorptivity per ZnPPaM molecule)	Wavelength (nm)	Absorbance of PL (OD)	Wavelength (nm)	Fluorescence emission of PL (a.u.)	Wavelength (nm)	Absorbance of PL2 (OD)	Wavelength (nm)	Fluorescence emission of PL2 (a.u.)
800	0	0	800.007	0.00983955	335.589	-121.59	799.999	0.000894335	335.589	-119.16
799	0	0	799.002	0.0110912	335.964	-121.59	798.994	0.000236493	335.964	-119.16
798	0	0	797.996	0.01036	336.34	-121.59	797.988	0.000152242	336.34	-132.51
797	27.9721	0	796.99	0.010899	336.716	-134.7	797.017	0.000143718	336.716	-134.453
796	21.0612	0	795.984	0.010271	337.091	-140.04	796.011	0.00123965	337.091	-129.277
795	0	0	795.012	0.0102246	337.467	-102.99	795.004	0.000512478	337.467	-113.987
794	37.1289	0	794.004	0.0106494	337.842	-109.78	793.997	-0.000282514	337.842	-105.977
793	20.3497	1.90314	792.997	0.00995432	338.218	-108.32	792.989	0.00024454	338.218	-103.223
792	0	16.9258	791.989	0.0111214	338.594	-89.55	792.016	7.48156e-05	338.594	-78.7867
791	0	10.1946	791.015	0.0104625	338.969	-33.73	791.008	-0.00140131	338.969	-63.6567
790	0	0	790.006	0.0107051	339.345	-51.69	789.999	-9.05724e-05	339.345	-39.63
789	0	0	788.997	0.0106762	339.72	-40.04	788.99	7.44728e-05	339.72	-22.8033
788	89.7667	0	787.987	0.0104332	340.096	-19.33	788.016	-0.000595424	340.096	-8.96667
787	0	0	787.012	0.0101355	340.471	19.19	787.006	-0.00201424	340.471	5.84
786	50.0005	0	786.002	0.00955627	340.846	12.39	785.996	0.000365776	340.846	14.4167
785	52.5125	11.3881	784.991	0.0108772	341.222	53.81	784.985	0.00113086	341.222	41.9233
784	23.6831	0	784.015	0.00944026	341.597	60.77	784.009	0.000728366	341.597	55.5967
783	0	0	783.003	0.0111542	341.973	90.22	782.997	0.00146672	341.973	73.72
782	15.7328	0	781.991	0.00929118	342.348	91.19	781.986	0.000482452	342.348	94.5133
781	39.5205	0	781.014	0.0107991	342.723	114.33	781.008	-0.000312168	342.723	115.953
780	43.8555	0	780.001	0.00937966	343.099	113.52	779.996	5.67256e-05	343.099	132.217
779	13.4251	0	778.988	0.00948132	343.474	158.35	778.983	-0.000362772	343.474	143.463
778	0	0	778.009	0.0101987	343.849	163.85	778.004	0.000504133	343.849	167.98
777	65.0697	0	776.995	0.00919815	344.224	174.2	776.991	0.00267334	344.224	203.497
776	61.8568	25.798	776.016	0.0100776	344.599	218.22	776.011	0.00132695	344.599	235.78
775	52.5179	9.19852	775.001	0.00853377	344.975	229.54	774.997	-0.000375647	344.975	250.343
774	0	16.4593	773.986	0.00949681	345.35	247.99	774.017	0.000911352	345.35	260.053
773	75.5179	0	773.006	0.00875931	345.725	244.59	773.002	0.000800502	345.725	263.127
772	40.1399	10.2217	771.99	0.00923628	346.1	249.45	771.986	0.000386563	346.1	277.447
771	3.31237	0	771.009	0.0082412	346.475	272.1	771.005	-0.000457216	346.475	283.19
770	66.2068	11.3411	769.992	0.0083576	346.85	264.5	769.988	-1.37569e-05	346.85	294.273
769	53.0748	7.4258	769.01	0.00842093	347.225	286.99	769.007	-0.00075503	347.225	306.893
768	38.9209	0	767.993	0.00835765	347.6	276.96	767.989	-0.00102394	347.6	321.053
767	77.5154	16.8754	767.01	0.00771027	347.975	286.99	767.007	-0.00110443	347.975	329.147
766	72.0544	0	765.992	0.00801428	348.35	295.56	765.989	-0.00101665	348.35	333.033
765	30.7181	11.4513	765.009	0.00800346	348.725	309	765.006	-0.0013357	348.725	331.577
764	11.1812	25.7673	763.99	0.00747523	349.1	322.26	763.987	-0.00141114	349.1	331.9
763	67.6909	17.4437	763.005	0.00806597	349.475	314.82	763.003	-0.00066233	349.475	335.54
762	67.3232	46.2707	761.986	0.00708189	349.85	329.55	761.983	-0.00101818	349.85	336.673
761	86.969	34.6285	761.001	0.00756041	350.225	308.83	760.999	-0.000306028	350.225	337.803
760	100.156	19.5468	760.016	0.00677711	350.599	314.98	760.013	0.00106264	350.599	340.31
759	103.228	37.75	758.995	0.00731767	350.974	313.36	758.993	0.000393224	350.974	342.737
758	93.6843	37.1787	758.009	0.00673193	351.349	315.14	758.007	-0.000125799	351.349	344.923
757	70.3254	38.2305	756.987	0.0067847	351.724	328.9	756.986	2.66252e-05	351.724	343.307
756	76.7753	81.9013	756.001	0.00558879	352.099	309.32	755.999	-6.52995e-06	352.099	343.793
755	101.878	57.8275	755.014	0.00592272	352.473	281	755.012	-0.00028241	352.473	343.953
754	105.041	98.2859	753.991	0.00570043	352.848	296.05	753.99	0.000169125	352.848	344.6
753	98.9058	102.015	753.003	0.00567756	353.223	318.06	753.002	-0.000233206	353.223	336.75
752	105.205	84.2045	752.015	0.00568602	353.597	298.64	752.014	0.000872147	353.597	337.48
751	155.106	131.732	750.991	0.00514955	353.972	330.52	750.99	-0.000582624	353.972	319.76
750	141.312	150.737	750.002	0.0051595	354.346	295.24	750.002	-0.00116062	354.346	324.05
749	162.345	161.36	749.013	0.00443072	354.721	308.51	749.013	-0.000882286	354.721	322.837
748	193.64	175.771	747.988	0.0043937	355.096	291.03	747.988	-0.0013371	355.096	427.45
747	185.359	207.241	746.998	0.00436017	355.47	554.31	746.998	-0.000996697	355.47	435.137
746	145.293	222.319	746.008	0.00505472	355.845	311.91	746.008	0.000269872	355.845	434.327
745	208.636	258.933	745.017	0.00370983	356.219	305.6	745.017	-0.000841114	356.219	337.967
744	198.138	251.27	743.991	0.00401585	356.593	288.12	743.991	-0.000524792	356.593	325.667
743	221.936	309.675	743	0.00384948	356.968	308.67	743	-0.000361923	356.968	315.067
742	231.448	332.157	742.008	0.00396503	357.342	280.19	742.009	0.000636396	357.342	308.757
741	263.826	376.014	741.016	0.00307686	357.717	277.12	741.017	0.000665423	357.717	313.207
740	235.579	400.479	739.988	0.003257	358.091	285.53	739.989	0.00128871	358.091	321.3
739	302.694	450.765	738.995	0.00262855	358.465	290.39	738.996	0.00167076	358.465	318.71
738	301.913	483.383	738.002	0.00297839	358.84	284.56	738.003	0.00124	358.84	311.913
737	335.67	529.307	737.009	0.00224211	359.214	284.4	737.01	0.00262333	359.214	308.353
736	350.564	594.848	736.015	0.00265928	359.588	284.89	736.016	0.00285521	359.588	328.987
735	380.504	670.249	734.985	0.00203231	359.962	319.35	734.987	0.00381635	359.962	331.01
734	393.916	727.699	733.991	0.00190922	360.337	271.62	733.993	0.00357733	360.337	322.917
733	391.964	783.266	732.996	0.00141258	360.711	282.3	732.998	0.00433597	360.711	311.83
732	423.902	856.929	732.001	0.00171808	361.085	288.12	732.003	0.00567171	361.085	312.963
731	457.867	924.269	731.005	0.000815843	361.459	272.1	731.007	0.00555952	361.459	312.883
730	471.121	995.587	730.009	0.000907768	361.833	292.98	730.012	0.00650385	361.833	308.597
729	526.102	1108.81	729.013	0.000704889	362.207	279.71	729.016	0.00823609	362.207	312.077
728	561.274	1185.19	728.016	0.000925426	362.581	309.8	727.984	0.00950759	362.581	313.533
727	548.178	1309.75	726.984	0.00032251	362.955	280.68	726.987	0.011082	362.955	313.533
726	640.266	1428.04	725.987	0.000401859	363.329	303.17	725.99	0.0127875	363.329	313.047
725	689.234	1560.05	724.989	5.91623e-05	363.703	297.83	724.992	0.0151078	363.703	315.313
724	684.43	1698.54	723.991	0.000298788	364.077	286.5	723.994	0.0166774	364.077	315.717
723	731.084	1844.19	722.993	3.72283e-05	364.451	296.7	722.996	0.0195878	364.451	313.613
722	779.863	2011.02	721.994	-3.21967e-05	364.825	278.74	721.998	0.0222035	364.825	317.09
721	837.253	2221.74	720.995	-0.000263731	365.199	294.43	720.999	0.0252617	365.199	313.45
720	898.524	2399.66	719.996	-9.92517e-05	365.573	293.62	720	0.0302259	365.573	303.337
719	955.472	2636.23	718.996	0.000123282	365.947	277.6	719	0.0332229	365.947	302.287
718	1040.33	2875.85	717.996	0.000382011	366.321	291.36	718	0.0381622	366.321	305.767
717	1097.68	3153.43	716.996	0.000820015	366.694	292.33	717	0.0424361	366.694	318.873
716	1162.37	3454.93	715.995	0.00107159	367.068	310.61	716	0.0471959	367.068	329.47
715	1232.59	3765.45	714.994	0.00152246	367.442	283.27	714.999	0.0547992	367.442	328.337
714	1304.24	4135.15	713.993	0.00160403	367.816	316.12	713.997	0.0610125	367.816	327.933
713	1414.74	4545.84	712.991	0.00273601	368.189	330.84	712.996	0.0683668	368.189	321.22
712	1534.22	4984.83	711.989	0.0028568	368.563	291.36	711.994	0.0775364	368.563	317.337
711	1645.99	5483.54	710.987	0.00393811	368.937	304.14	710.992	0.0864709	368.937	318.143
710	1720.44	6054.21	709.984	0.00415893	369.31	291.03	709.989	0.0958202	369.31	319.517
709	1889.57	6684.25	709.017	0.00544474	369.684	302.04	708.986	0.106988	369.684	323.643
708	2048.88	7364.25	708.013	0.00606312	370.057	300.9	707.983	0.120258	370.057	314.907
707	2187.92	8148.72	707.01	0.00688734	370.431	283.75	707.015	0.133979	370.431	320.977
706	2370.38	9048.39	706.005	0.00794048	370.804	296.54	706.011	0.148544	370.804	328.013
705	2549.73	10025.6	705.001	0.00845697	371.178	301.55	705.007	0.163177	371.178	333.273
704	2759.25	11127.3	703.996	0.0098963	371.551	294.27	704.003	0.179727	371.551	326.397
703	3025.47	12353.6	702.991	0.0110191	371.925	291.84	702.998	0.198339	371.925	332.547
702	3280.32	13741	701.986	0.0123976	372.298	291.52	701.993	0.21716	372.298	343.307
701	3587.56	15274.5	701.016	0.0128054	372.672	308.35	700.987	0.23731	372.672	338.937
700	3945.9	16965.6	700.01	0.0141689	373.045	306.08	700.017	0.257422	373.045	332.06
699	4309.47	18814.1	699.004	0.0151687	373.418	298.48	699.011	0.277165	373.418	323.97
698	4707.09	20768.3	697.997	0.0167838	373.792	304.63	698.004	0.302381	373.792	330.847
697	5187	22830.3	696.99	0.0180524	374.165	288.45	696.997	0.328336	374.165	332.14
696	5654.05	24945.4	695.983	0.019184	374.538	300.74	695.99	0.356293	374.538	331.977
695	6186.99	27067	695.011	0.020974	374.911	317.73	694.983	0.388097	374.911	326.233
694	6713.63	29064.6	694.003	0.0224894	375.284	277.93	694.011	0.417828	375.284	328.177
693	7309.06	31008.3	692.995	0.0253378	375.658	304.14	693.003	0.454588	375.658	337.32
692	7967.25	32672.6	691.986	0.0269915	376.031	308.51	691.994	0.493875	376.031	343.063
691	8670.78	34149.4	691.013	0.0301711	376.404	290.06	690.986	0.532696	376.404	334.487
690	9412.52	35377.1	690.004	0.0330579	376.777	292.49	690.012	0.565608	376.777	328.5
689	10256.7	36376.2	688.995	0.0381847	377.15	313.2	689.003	0.603038	377.15	329.23
688	11205.3	37155.8	687.985	0.0437647	377.523	302.85	687.993	0.629702	377.523	336.027
687	12237.2	37901.9	687.01	0.0507362	377.896	320.65	686.983	0.655459	377.896	329.633
686	13494.1	38625.5	686	0.0599398	378.269	286.67	686.009	0.672796	378.269	329.633
685	14945.4	39336	684.989	0.0705613	378.642	303.98	684.998	0.685703	378.642	333.03
684	16588.8	40341.2	684.014	0.0844417	379.015	286.02	683.987	0.70454	379.015	337.4
683	18510.1	41492.8	683.002	0.099881	379.388	312.88	683.012	0.714362	379.388	344.113
682	20655.5	43011.1	681.991	0.118507	379.761	297.51	682	0.724372	379.761	343.467
681	23102.9	44671	681.015	0.139745	380.134	306.57	680.988	0.742246	380.134	343.223
680	25684	46739.1	680.002	0.165622	380.507	300.9	680.012	0.75757	380.507	341.283
679	28455.5	49152.5	678.989	0.196839	380.879	325.34	678.999	0.785383	380.879	336.833
678	31352.2	51733.4	678.012	0.226295	381.252	313.53	677.986	0.808927	381.252	333.677
677	34336.2	54588.1	676.999	0.254869	381.625	325.34	677.009	0.839507	381.625	323.24
676	37200.2	57662.8	675.985	0.287293	381.998	285.53	675.996	0.882545	381.998	328.983
675	40046.1	60731.7	675.007	0.31743	382.37	315.63	675.018	0.921752	382.37	336.67
674	42626.3	63771	673.993	0.345935	382.743	296.7	674.004	0.954024	382.743	348.32
673	44961	66853.3	673.015	0.369216	383.116	310.78	672.989	0.997786	383.116	353.66
672	46925.1	69613.9	672	0.38963	383.488	322.75	672.011	1.03796	383.488	348.967
671	48347.8	72257.3	670.984	0.406928	383.861	300.74	670.995	1.0846	383.861	347.43
670	49387.9	74080.4	670.005	0.417587	384.234	309.8	670.016	1.11789	384.234	335.943
669	49879.2	75596	668.989	0.422805	384.606	308.19	669	1.14964	384.606	340.96
668	49863.6	76310.8	668.009	0.423607	384.979	328.74	667.984	1.16014	384.979	339.26
667	49351.5	76064.6	666.992	0.41855	385.351	316.28	667.004	1.17614	385.351	339.097
666	48293.2	75161.8	666.012	0.410581	385.724	315.63	665.987	1.17072	385.724	326.477
665	46884.2	73213.4	664.995	0.397454	386.096	304.46	665.007	1.14011	386.096	324.617
664	45075.5	70802.5	664.014	0.381613	386.469	317.41	663.989	1.11923	386.469	326.317
663	43045.5	67597	662.996	0.362966	386.841	311.75	663.008	1.07589	386.841	344.923
662	40860.5	64069	662.014	0.342752	387.213	313.85	661.99	1.0097	387.213	341.28
661	38564.1	60370.3	660.996	0.318058	387.586	308.67	661.008	0.939909	387.586	346.217
660	36197.6	56628.6	660.013	0.293771	387.958	307.7	659.99	0.88346	387.958	340.07
659	33839.5	53140.2	658.994	0.272498	388.33	316.6	659.007	0.825115	388.33	345.17
658	31518.9	49888.4	658.011	0.24814	388.703	309	657.988	0.77292	388.703	335.053
657	29315.5	46800.6	656.992	0.223683	389.075	302.2	657.005	0.719897	389.075	345.977
656	27239.3	44096.9	656.008	0.200933	389.447	317.9	655.985	0.676128	389.447	350.02
655	25308	41623	654.988	0.181532	389.819	292.98	655.002	0.643625	389.819	362.077
654	23553.1	39406	654.004	0.165046	390.191	297.99	654.018	0.61033	390.191	349.777
653	21888.1	37524.4	652.983	0.149632	390.563	322.75	652.997	0.580647	390.563	353.337
652	20445.7	35819.3	651.998	0.136158	390.936	304.3	652.012	0.558207	390.936	343.87
651	19084.6	34359	651.013	0.123704	391.308	310.94	650.991	0.541488	391.308	345.247
650	17903	33072.2	649.992	0.114312	391.68	300.9	650.006	0.522163	391.68	333.03
649	16863.1	31980.3	649.006	0.107012	392.052	306.57	648.984	0.503925	392.052	338.937
648	15946.1	31015.4	647.984	0.0998985	392.424	318.7	647.998	0.492626	392.424	348.643
647	15177.8	30283.5	646.998	0.0945341	392.796	324.21	647.012	0.483444	392.796	349.777
646	14587.2	29615.1	646.011	0.090423	393.168	318.22	645.99	0.472698	393.168	356.25
645	14041.8	29073.1	644.988	0.0873754	393.539	323.88	645.003	0.466633	393.539	342.66
644	13610.4	28618.7	644.001	0.0844647	393.911	327.12	644.016	0.460704	393.911	353.34
643	13256.7	28248.6	643.014	0.0828808	394.283	331.97	642.993	0.456614	394.283	354.15
642	12986.1	27937.5	641.99	0.082024	394.655	327.93	642.005	0.451117	394.655	356.98
641	12804.8	27716.8	641.002	0.0809514	395.027	328.09	641.017	0.447571	395.027	352.287
640	12643	27563	640.014	0.0809237	395.399	313.53	639.993	0.445281	395.399	345.65
639	12573.3	27394.2	638.989	0.0811517	395.77	331.33	639.005	0.442034	395.77	345.65
638	12514.7	27262.3	638	0.0818033	396.142	317.25	638.016	0.440309	396.142	341.767
637	12485.4	27105.1	637.011	0.0828482	396.514	325.66	636.991	0.438317	396.514	345.65
636	12491.1	26976.4	635.985	0.0840584	396.885	324.85	636.001	0.43642	396.885	341.767
635	12520.1	26775.4	634.996	0.0856018	397.257	307.7	635.012	0.436123	397.257	341.363
634	12524	26544	634.006	0.0864492	397.629	337.15	633.986	0.433253	397.629	341.93
633	12547.9	26335.3	633.016	0.0882706	398	336.99	632.996	0.430584	398	354.23
632	12563.6	26061.6	631.989	0.0897652	398.372	329.38	632.006	0.427048	398.372	369.683
631	12611.8	25755.9	630.998	0.0916085	398.743	331.65	631.015	0.422515	398.743	374.213
630	12623.6	25474.2	630.007	0.0929141	399.115	350.42	629.988	0.417352	399.115	372.433
629	12636.7	25196.6	629.016	0.0948331	399.486	314.5	628.997	0.411862	399.486	367.173
628	12636.3	24907.8	627.988	0.0960298	399.858	321.78	628.005	0.405881	399.858	367.417
627	12654.7	24606.5	626.996	0.0974486	400.229	333.27	627.013	0.400008	400.229	369.197
626	12698.9	24321.6	626.004	0.0993802	400.6	323.88	625.985	0.396102	400.6	368.953
625	12665.3	24013.2	625.012	0.100082	400.972	331	624.993	0.393769	400.972	368.71
624	12696.7	23737.7	623.982	0.101572	401.343	336.5	624	0.388307	401.343	371.38
623	12665.4	23421.8	622.989	0.102336	401.714	326.47	623.007	0.383855	401.714	372.837
622	12662.4	23107.8	621.996	0.103393	402.086	324.85	622.014	0.38077	402.086	371.383
621	12631.1	22776	621.003	0.103772	402.457	336.67	620.984	0.375483	402.457	367.66
620	12560.3	22411.8	620.009	0.103657	402.828	337.96	619.991	0.371356	402.828	371.14
619	12479.5	22053.6	619.015	0.103431	403.199	339.74	618.997	0.36457	403.199	371.623
618	12339.4	21646.9	617.984	0.10338	403.57	340.71	618.003	0.359825	403.57	374.697
617	12198.6	21274.7	616.989	0.102681	403.942	322.43	617.008	0.35186	403.942	375.263
616	12053.4	20873	615.995	0.101686	404.313	337.96	616.014	0.346093	404.313	373.323
615	11819.5	20444.8	615	0.100029	404.684	330.84	614.982	0.336759	404.684	373.163
614	11615	20034.7	614.004	0.0988558	405.055	330.68	613.987	0.3295	405.055	370.25
613	11361.6	19624.8	613.009	0.0971768	405.426	334.08	612.991	0.322146	405.426	377.937
612	11115	19226.1	612.013	0.0955743	405.797	324.69	611.996	0.314222	405.797	382.87
611	10842.3	18832.7	611.017	0.0933317	406.168	321.46	611	0.306899	406.168	383.353
610	10553.1	18421.6	609.983	0.0906529	406.539	318.7	610.003	0.298746	406.539	382.703
609	10294	18028.2	608.987	0.0886385	406.91	313.2	609.007	0.291396	406.91	378.58
608	9997.52	17669.3	607.99	0.0858492	407.281	328.58	608.01	0.285598	407.281	380.36
607	9685.71	17297.6	606.992	0.0834785	407.651	336.83	607.013	0.278484	407.651	382.463
606	9415.34	16938.6	605.995	0.0803489	408.022	334.4	606.015	0.272788	408.022	389.663
605	9121.7	16607.2	604.997	0.0781054	408.393	355.27	605.018	0.26525	408.393	381.737
604	8859.58	16256.3	603.999	0.0755708	408.764	319.68	603.983	0.259167	408.764	377.047
603	8610.84	15962.8	603.001	0.0733137	409.134	318.87	602.985	0.253636	409.134	368.147
602	8357.17	15655.2	602.002	0.0710722	409.505	340.39	601.986	0.247259	409.505	373.727
601	8193.64	15372.3	601.003	0.0694676	409.876	322.59	600.988	0.241743	409.876	373.483
600	7989.62	15118.3	600.004	0.067936	410.246	332.62	599.989	0.23687	410.246	370.973
599	7804.91	14886.3	599.005	0.0667554	410.617	332.14	598.99	0.234458	410.617	371.217
598	7690.39	14637.4	598.005	0.0653181	410.988	324.69	597.99	0.230109	410.988	367.413
597	7573.79	14431.4	597.006	0.0649151	411.358	368.22	596.99	0.22596	411.358	366.767
596	7478.17	14238.5	596.005	0.0645311	411.729	315.63	595.99	0.222649	411.729	367.253
595	7386.63	14058.3	595.005	0.0641262	412.099	343.62	594.99	0.21989	412.099	364.663
594	7319.84	13859.5	594.004	0.0638471	412.47	319.51	593.99	0.216307	412.47	375.343
593	7241.35	13701.1	593.004	0.0637939	412.84	333.43	592.989	0.214403	412.84	376.313
592	7182.88	13535.3	592.002	0.0639729	413.211	323.07	591.988	0.212227	413.211	381.573
591	7131.92	13380.3	591.001	0.063988	413.581	339.74	590.987	0.209415	413.581	603.827
590	7068.42	13227.4	589.999	0.0640458	413.951	1029.07	589.985	0.206891	413.951	621.06
589	6995	13058.8	588.997	0.0638171	414.322	385.21	588.983	0.203769	414.322	621.547
588	6932.95	12885.9	587.995	0.0641863	414.692	339.58	588.018	0.201813	414.692	392.66
587	6882.02	12693.6	586.993	0.0640383	415.062	354.47	587.016	0.199936	415.062	375.023
586	6799.55	12498.4	585.99	0.0636103	415.432	327.77	586.013	0.197722	415.432	384.73
585	6754.92	12282.6	584.987	0.0634102	415.803	349.13	585.01	0.196007	415.803	385.053
584	6675	12086.2	583.984	0.0627898	416.173	341.84	584.007	0.193358	416.173	392.497
583	6584.66	11857.1	583.017	0.0625136	416.543	340.87	583.004	0.191623	416.543	392.013
582	6502.98	11639.2	582.014	0.0621882	416.913	325.5	582	0.187964	416.913	384.893
581	6407.09	11376	581.01	0.0614418	417.283	340.06	580.996	0.186463	417.283	382.383
580	6323.18	11140.1	580.005	0.0606036	417.653	337.47	579.992	0.182474	417.653	378.903
579	6214.33	10883.1	579.001	0.0600162	418.023	321.29	578.988	0.1798	418.023	392.577
578	6097.98	10635.8	577.996	0.058875	418.393	318.87	577.983	0.176974	418.393	396.867
577	5982.65	10362.6	576.991	0.0583361	418.763	341.2	577.016	0.173063	418.763	387.967
576	5888.15	10113.9	575.986	0.0570211	419.133	315.95	576.011	0.169175	419.133	387.643
575	5752.43	9811.2	575.017	0.0564497	419.503	351.39	575.005	0.166386	419.503	376.56
574	5625.87	9514.84	574.012	0.0551495	419.873	343.62	574	0.162294	419.873	388.777
573	5482.27	9243.05	573.006	0.053927	420.243	341.2	572.994	0.159081	420.243	386.267
572	5342.09	8956.8	571.999	0.0528288	420.613	342.81	571.988	0.154882	420.613	395.003
571	5182.18	8685.07	570.993	0.0516502	420.982	345.24	571.018	0.151676	420.982	389.017
570	5037.28	8438.41	569.986	0.0504666	421.352	339.25	570.012	0.146964	421.352	388.453
569	4889.04	8175.38	569.016	0.049058	421.722	358.03	569.005	0.143469	421.722	384.813
568	4710.94	7923.6	568.009	0.0474909	422.092	343.46	567.998	0.139211	422.092	390.72
567	4572.96	7683.17	567.002	0.0459639	422.461	337.47	566.99	0.134845	422.461	398.403
566	4422.85	7458.21	565.994	0.0445787	422.831	335.37	565.983	0.131086	422.831	409.243
565	4276.61	7251.69	564.986	0.0432052	423.201	323.72	565.012	0.127777	423.201	417.413
564	4109.77	7042.95	564.015	0.0420232	423.57	343.79	564.004	0.123852	423.57	424.857
563	3998.93	6841.77	563.006	0.0404266	423.94	338.61	562.996	0.120393	423.94	422.187
562	3864.72	6680.04	561.998	0.0390753	424.309	359.16	561.987	0.116325	424.309	413.773
561	3738.51	6524.19	560.989	0.0379524	424.679	332.78	561.016	0.113435	424.679	411.023
560	3618.36	6361.89	560.017	0.0366216	425.048	364.01	560.007	0.110703	425.048	406.33
559	3505.68	6188.53	559.007	0.0355916	425.418	344.11	558.997	0.107724	425.418	418.063
558	3390.55	6097.56	557.998	0.0345774	425.787	347.35	557.988	0.105095	425.787	427.367
557	3294.51	5977.31	556.988	0.0337212	426.156	353.33	557.015	0.102357	426.156	436.833
556	3214.77	5862.36	556.015	0.0327395	426.526	354.47	556.005	0.0997145	426.526	435.537
555	3134.74	5772.26	555.005	0.032075	426.895	336.02	554.995	0.0974054	426.895	435.457
554	3085.81	5677.38	553.994	0.0314157	427.264	344.11	553.984	0.0955408	427.264	450.263
553	3032.93	5610.22	552.983	0.0309724	427.634	352.85	553.011	0.0932086	427.634	461.59
552	2968.27	5542.71	552.009	0.030843	428.003	331.16	552	0.0913688	428.003	475.75
551	2929.03	5486.06	550.998	0.0302643	428.372	324.85	550.989	0.0901621	428.372	481.657
550	2898.13	5423.24	549.986	0.0300883	428.741	336.99	550.015	0.0888702	428.741	507.307
549	2881.56	5374.61	549.012	0.0298178	429.11	368.54	549.003	0.0890747	429.11	532.47
548	2824.73	5304.86	548	0.02952	429.479	369.84	547.991	0.0874065	429.479	568.23
547	2838.62	5294.85	546.987	0.0297928	429.848	353.66	547.016	0.0863336	429.848	590.477
546	2827.88	5235.68	546.012	0.029745	430.217	316.92	546.004	0.0856258	430.217	626.317
545	2802.8	5217.44	544.999	0.0295561	430.587	334.72	544.991	0.0851895	430.587	680.85
544	2799.82	5166.83	543.986	0.0296575	430.955	341.03	544.016	0.0843916	430.955	751.16
543	2800.35	5130.81	543.011	0.0296816	431.324	344.92	543.003	0.0839956	431.324	845.013
542	2793.93	5098.93	541.997	0.0297754	431.693	346.05	541.989	0.0828494	431.693	948.653
541	2806.61	5051.05	540.983	0.0306006	432.062	353.33	541.013	0.0825899	432.062	1107.64
540	2765.74	4996.59	540.007	0.0306036	432.431	346.05	539.999	0.0822994	432.431	1278.76
539	2775.36	4945.11	538.993	0.0308809	432.8	346.86	538.985	0.0828743	432.8	1528.76
538	2751.64	4896	538.016	0.0306782	433.169	356.73	538.008	0.0825782	433.169	1831.11
537	2764.95	4855.02	537.001	0.0311306	433.537	328.25	536.994	0.0815315	433.537	2191.39
536	2755.37	4779.24	535.986	0.0314884	433.906	340.39	536.017	0.0818838	433.906	2621.09
535	2735.71	4712.02	535.008	0.0313771	434.275	347.51	535.002	0.0817483	434.275	3289.47
534	2744.79	4647.06	533.993	0.031626	434.644	327.77	533.986	0.0807528	434.644	4108.82
533	2721.66	4593.87	533.015	0.0323138	435.012	352.69	533.008	0.0801135	435.012	5052.68
532	2712.33	4508.05	531.999	0.0322714	435.381	346.7	531.993	0.080259	435.381	6300.76
531	2682.17	4432.64	530.983	0.0323181	435.749	340.06	531.014	0.080139	435.749	7745.6
530	2667.48	4354.39	530.004	0.0320341	436.118	344.27	529.998	0.0800695	436.118	9324.75
529	2611.49	4278.3	528.988	0.0327709	436.486	347.35	528.982	0.0789812	436.486	10605.4
528	2578.43	4195.01	528.009	0.0329066	436.855	360.78	528.003	0.0790888	436.855	11477
527	2550.57	4113.8	526.992	0.0326432	437.223	352.85	526.986	0.0788506	437.223	12484.9
526	2486.85	4045.64	526.012	0.0329532	437.592	350.42	526.006	0.078451	437.592	12965.4
525	2459.66	3979.44	524.995	0.0328482	437.96	347.67	524.989	0.0782997	437.96	13175.5
524	2427.14	3908.12	524.015	0.0328837	438.328	364.5	524.009	0.0776064	438.328	12775.3
523	2411.65	3855.78	522.997	0.0327667	438.697	341.52	522.992	0.0773443	438.697	12096.5
522	2358.25	3808.85	522.016	0.0326643	439.065	357.22	522.011	0.0771437	439.065	11508.3
521	2314.31	3726.33	520.998	0.0326679	439.433	356.41	520.993	0.0772484	439.433	10667.1
520	2279.53	3684.77	520.017	0.0324804	439.802	335.86	520.012	0.0768733	439.802	10081.9
519	2235.42	3620.31	518.998	0.0329095	440.17	355.92	518.994	0.0761916	440.17	9628.81
518	2180.5	3589.25	518.017	0.0331258	440.538	379.38	518.012	0.0759598	440.538	9032.44
517	2178.04	3547.4	516.998	0.0330073	440.906	348.32	516.993	0.0759991	440.906	8563.42
516	2138.91	3491.82	516.016	0.0332805	441.274	361.59	516.012	0.0755593	441.274	7921.82
515	2112.46	3456.69	514.997	0.0333736	441.642	352.69	514.992	0.0754696	441.642	7655.64
514	2112.41	3434.66	514.014	0.0338403	442.01	338.77	514.01	0.0751892	442.01	7422.06
513	2077.1	3388.01	512.994	0.0342254	442.378	358.67	512.99	0.0748524	442.378	7271.08
512	2084.78	3368.28	512.012	0.0343201	442.746	351.23	512.008	0.0749331	442.746	6935.8
511	2043.83	3347.62	510.991	0.0347594	443.114	341.03	510.987	0.0748004	443.114	6572.45
510	2012.94	3306.03	510.008	0.0350824	443.482	359.32	510.004	0.0750708	443.482	6138.38
509	2050.17	3294.03	508.987	0.0354509	443.85	356.89	508.983	0.075469	443.85	5825.51
508	2027.82	3285.44	508.004	0.0357852	444.218	458.51	508	0.075518	444.218	5490.55
507	2018.53	3243.57	506.982	0.0359122	444.586	353.98	507.017	0.0756618	444.586	5190.55
506	2029.63	3218.88	505.998	0.0362285	444.953	375.99	505.995	0.0753459	444.953	4884.47
505	2028	3218.87	505.014	0.0364251	445.321	359.64	505.011	0.0752948	445.321	4570.07
504	2036.52	3210.72	503.992	0.0366997	445.689	330.19	503.989	0.0754966	445.689	4332.28
503	2022.05	3182.74	503.008	0.0369827	446.057	342.81	503.005	0.0758854	446.057	4218.44
502	2022.29	3164.69	501.985	0.0369448	446.424	342.33	501.983	0.0764114	446.424	4118.61
501	2056.02	3145.38	501	0.0370163	446.792	343.79	500.998	0.0767385	446.792	4001.86
500	2028.31	3095.89	500.015	0.0371902	447.159	333.75	500.013	0.0767167	447.159	3839.72
499	2061.4	3102.8	498.992	0.0371291	447.527	349.45	498.99	0.0772191	447.527	3622.48
498	2096.29	3070.95	498.007	0.0370296	447.895	363.2	498.004	0.0769846	447.895	3466.74
497	2081	3041.33	496.983	0.0371427	448.262	355.6	497.019	0.0766029	448.262	3330.16
496	2084.59	3013.81	495.997	0.0369797	448.63	378.58	495.995	0.0768496	448.63	3242.3
495	2086.72	2992.92	495.011	0.036655	448.997	376.47	495.009	0.0769021	448.997	3114.95
494	2093.21	2937.91	493.987	0.0359758	449.364	344.43	493.985	0.0775018	449.364	2986.15
493	2114.99	2914.72	493	0.0356648	449.732	345.4	492.999	0.0768566	449.732	2847.55
492	2088.78	2886.03	492.013	0.0361206	450.099	363.53	492.012	0.0771136	450.099	2742.21
491	2092.1	2878.09	490.989	0.0355866	450.466	337.8	490.987	0.0776482	450.466	2683.79
490	2081.21	2850.75	490.001	0.0348271	450.834	352.52	490	0.0777401	450.834	2662.27
489	2079.39	2823.93	489.014	0.0348839	451.201	352.69	489.013	0.0772362	451.201	2595.77
488	2107.53	2825.21	487.989	0.0349973	451.568	360.45	487.988	0.0774318	451.568	2510.57
487	2128.7	2816.15	487.001	0.0346482	451.935	355.11	487	0.0782789	451.935	2449.33
486	2120.9	2839.5	486.013	0.0337583	452.302	349.77	486.012	0.0788741	452.302	2416.56
485	2129.71	2838.93	484.987	0.034243	452.669	366.12	484.986	0.0786691	452.669	2324.4
484	2122.06	2855.98	483.998	0.0349352	453.037	364.66	483.998	0.079788	453.037	2220.52
483	2148.31	2897.13	483.01	0.0346795	453.404	364.5	483.01	0.0809644	453.404	2129.1
482	2182.22	2920.28	481.983	0.034869	453.771	352.85	481.983	0.0826051	453.771	2066.55
481	2204.25	2999.56	480.994	0.0351672	454.138	361.59	480.994	0.0842801	454.138	2032.41
480	2250.52	3065.83	480.005	0.0353315	454.504	356.73	480.005	0.0860495	454.504	1971.41
479	2280.28	3140.98	479.016	0.0359093	454.871	369.84	479.016	0.0879761	454.871	1904.42
478	2345.65	3281.26	477.988	0.0366014	455.238	383.75	477.989	0.0901903	455.238	1837.51
477	2410.71	3412.6	476.999	0.0374004	455.605	371.78	476.999	0.0930357	455.605	1801.83
476	2494.93	3543.35	476.009	0.038081	455.972	367.9	476.009	0.0971186	455.972	1808.95
475	2563.51	3739.23	475.018	0.0390372	456.339	352.2	474.981	0.100884	456.339	1772.7
474	2665.23	3956.18	473.99	0.0401365	456.705	363.37	473.991	0.104576	456.705	1704.33
473	2778.39	4198.3	473	0.0410363	457.072	362.72	473.001	0.109467	457.072	1630.95
472	2907.89	4499.64	472.009	0.0423164	457.439	349.61	472.01	0.114596	457.439	1571.07
471	3052.56	4842.3	471.018	0.0433383	457.805	355.44	470.981	0.121594	457.805	1548.5
470	3221.97	5271.27	469.989	0.0447719	458.172	355.6	469.99	0.12879	458.172	1500.44
469	3411.27	5762.07	468.997	0.0460887	458.539	363.2	468.999	0.136485	458.539	1470.02
468	3659.43	6341.13	468.006	0.0475354	458.905	342.33	468.008	0.144242	458.905	1444.54
467	3907.94	7014.22	467.014	0.0492771	459.272	372.91	467.016	0.154906	459.272	1421.72
466	4215.57	7791.59	465.984	0.0513456	459.638	379.87	465.986	0.16764	459.638	1391.7
465	4571	8736.02	464.992	0.0537451	460.005	375.34	464.994	0.182542	460.005	1348.58
464	5012	9797.56	464	0.0564697	460.371	354.95	464.002	0.197824	460.371	1277.79
463	5525.96	11104.5	463.008	0.0596826	460.737	352.52	463.01	0.215069	460.737	1249.47
462	6156.24	12586.6	462.015	0.063925	461.104	372.27	462.018	0.23542	461.104	1212.66
461	6932.57	14318	460.984	0.069662	461.47	364.17	460.987	0.256959	461.47	1226.82
460	7817.59	16400.7	459.991	0.0765923	461.836	367.9	459.994	0.284772	461.836	1190.08
459	8935.21	18769.3	458.998	0.0846557	462.203	352.85	459.001	0.32051	462.203	1165.65
458	10240.4	21534.4	458.005	0.0941152	462.569	353.66	458.008	0.3527	462.569	1120.5
457	11761.8	24709.8	457.011	0.106254	462.935	370.65	457.014	0.392962	462.935	1099.22
456	13589.8	28390.2	456.017	0.121823	463.301	367.73	455.982	0.442475	463.301	1089.59
455	15727.7	32512.4	454.985	0.139757	463.667	354.47	454.989	0.499165	463.667	1108.28
454	18135	37128.1	453.991	0.156843	464.033	352.04	453.995	0.555934	464.033	1115.08
453	20845.3	42272.4	452.997	0.175849	464.399	364.5	453	0.615772	464.399	1106.75
452	23854.5	47837.6	452.002	0.198417	464.765	385.05	452.006	0.685426	464.765	1052.05
451	27172.7	53777.7	451.008	0.223746	465.131	354.63	451.011	0.762984	465.131	1018.64
450	30753.8	60196.5	450.013	0.251487	465.497	368.22	450.017	0.849368	465.497	974.627
449	34432.3	66616.9	449.018	0.276846	465.863	358.35	448.984	0.938131	465.863	966.373
448	38285.6	73080.6	447.984	0.303852	466.229	353.98	447.988	1.03044	466.229	966.13
447	42070.4	79473.8	446.989	0.330872	466.595	362.07	446.993	1.12948	466.595	970.013
446	45747.1	85407	445.993	0.359229	466.961	348.32	445.998	1.22078	466.961	967.1
445	49136	90799.3	444.997	0.387807	467.326	362.88	445.002	1.30818	467.326	943.637
444	52405.8	94835.7	444.001	0.409785	467.692	345.4	444.006	1.38583	467.692	923.007
443	55178	98347.9	443.005	0.427842	468.058	348.48	443.01	1.44415	468.058	894.367
442	57357.1	101318	442.009	0.443659	468.423	373.56	442.014	1.49279	468.423	861.437
441	59089.6	103066	441.013	0.45563	468.789	365.47	441.018	1.51606	468.789	850.837
440	60185.8	104332	440.016	0.462733	469.155	368.71	439.983	1.52274	469.155	839.347
439	61172.8	103704	439.019	0.464863	469.52	356.41	438.986	1.52244	469.52	847.44
438	61449.4	103447	437.984	0.46342	469.886	378.74	437.989	1.51348	469.886	833.687
437	61243.4	102885	436.986	0.458725	470.251	362.07	436.992	1.49379	470.251	821.957
436	60843.3	101866	435.989	0.450986	470.617	369.35	435.995	1.46633	470.617	807.31
435	60040	100777	434.991	0.441323	470.982	362.88	434.997	1.44451	470.982	803.67
434	59283.7	99380.4	433.994	0.430997	471.348	387.64	434	1.42986	471.348	816.21
433	58304.5	98693.7	432.996	0.420662	471.713	392.33	433.002	1.41282	471.713	808.523
432	57905.3	96292.4	431.998	0.410103	472.078	368.38	432.004	1.40213	472.078	801.483
431	57013.3	95953.8	430.999	0.400406	472.444	369.84	431.006	1.39778	472.444	778.99
430	56147.2	95971.6	430.001	0.391136	472.809	362.56	430.007	1.39921	472.809	774.057
429	55509.6	95926.4	429.002	0.383525	473.174	362.72	429.009	1.40219	473.174	759.573
428	55220.9	95468.1	428.004	0.378153	473.539	363.2	428.01	1.4165	473.539	743.15
427	54758.3	96342.4	427.005	0.374481	473.904	405.28	427.011	1.43503	473.904	733.927
426	54492.9	96926.6	426.005	0.372018	474.269	375.34	426.013	1.44542	474.269	732.31
425	54559.2	97147.5	425.006	0.37071	474.635	366.28	425.013	1.45659	474.635	747.033
424	54108.5	98876.4	424.007	0.369388	475	365.95	424.014	1.47686	475	749.623
423	54450.7	97892.3	423.007	0.368542	475.365	359.97	423.014	1.48488	475.365	745.497
422	54231	99198.9	422.007	0.368296	475.73	393.3	422.015	1.49862	475.73	727.293
421	54292.7	98404.1	421.007	0.367014	476.094	392.65	421.015	1.50184	476.094	711.433
420	53875.1	98919.3	420.007	0.365178	476.459	356.25	420.015	1.4997	476.459	705.203
419	53576.5	98466	419.007	0.362801	476.824	370.81	419.015	1.49463	476.824	715.883
418	53178.1	97525.7	418.006	0.359122	477.189	366.44	418.014	1.48704	477.189	723.327
417	52486.6	96869.9	417.005	0.354646	477.554	357.54	417.014	1.47114	477.554	719.687
416	51591.3	95583.2	416.004	0.348649	477.919	361.42	416.013	1.44092	477.919	701.16
415	50682.7	94163.5	415.003	0.342114	478.283	370	415.012	1.41356	478.283	695.577
414	50076.9	91402.4	414.002	0.33442	478.648	369.84	414.011	1.39073	478.648	700.35
413	48755.6	89712.4	413.001	0.325678	479.013	397.99	413.01	1.35738	479.013	700.43
412	47493.6	87869.1	411.999	0.316943	479.377	368.54	412.008	1.32378	479.377	697.843
411	46197.2	86015.1	410.998	0.308647	479.742	364.01	411.007	1.28234	479.742	695.577
410	45345.3	82604.6	409.996	0.299168	480.106	375.66	410.005	1.25255	480.106	701.727
409	44008.2	80775.1	408.994	0.290799	480.471	386.34	409.003	1.22985	480.471	695.82
408	42781.6	79089.6	407.992	0.282015	480.835	370.49	408.001	1.20488	480.835	690.643
407	41717.4	77285.1	406.989	0.274236	481.2	376.47	406.999	1.18296	481.2	682.553
406	40864.4	75148.8	405.987	0.267768	481.564	364.5	405.996	1.16092	481.564	682.957
405	39767.1	74348	404.984	0.262238	481.929	378.9	404.994	1.15077	481.929	676.563
404	39025.4	73369.2	403.981	0.257538	482.293	374.37	403.991	1.13973	482.293	676.803
403	38386.8	72495.2	403.017	0.253684	482.657	372.59	402.988	1.13384	482.657	666.207
402	37814.5	72245.4	402.013	0.250471	483.022	355.76	401.985	1.12591	483.022	659.897
401	37405.3	71834.6	401.01	0.24826	483.386	367.73	400.982	1.12204	483.386	652.213
400	37005.3	71936.1	400.007	0.247195	483.75	378.09	400.017	1.12288	483.75	655.69
399	36782.9	71799.9	399.003	0.246399	484.114	356.73	399.013	1.11969	484.114	660.543
398	36585.2	71872.6	397.999	0.246105	484.478	354.79	398.01	1.12158	484.478	651.643
397	36637.4	71488.7	396.995	0.246103	484.842	370.97	397.006	1.12219	484.842	639.59
396	36332.6	72045.5	395.991	0.246708	485.207	378.9	396.002	1.12128	485.207	619.363
395	36375.6	71924.8	394.987	0.247977	485.571	386.99	394.998	1.12483	485.571	633.277
394	36212.4	72341.6	393.982	0.248473	485.935	411.59	393.993	1.12471	485.935	634.003
393	36204.9	72455.4	393.016	0.249672	486.298	349.77	392.989	1.11796	486.298	642.177
392	36094.5	72730	392.011	0.251934	486.662	383.11	391.984	1.12163	486.662	631.337
391	36064.2	72654.2	391.006	0.253204	487.026	359.48	391.018	1.12508	487.026	633.28
390	35884.9	73083.8	390.001	0.25488	487.39	377.77	390.013	1.12362	487.39	639.51
389	35925.5	72766.8	388.996	0.256303	487.754	378.58	389.008	1.11794	487.754	635.383
388	35814.3	72655.5	387.991	0.258285	488.118	370.16	388.002	1.11387	488.118	630.77
387	35707.3	72646.1	386.985	0.259497	488.481	377.93	386.997	1.11207	488.481	617.903
386	35508.5	72593	386.018	0.260606	488.845	384.4	385.991	1.10476	488.845	619.197
385	35415.7	72165	385.012	0.261284	489.209	390.71	384.986	1.09847	489.209	608.357
384	35166.9	71686.7	384.006	0.261099	489.572	374.53	384.018	1.09028	489.572	612.563
383	34950.7	70903.1	383	0.260517	489.936	361.75	383.012	1.08385	489.936	610.703
382	34557	70525.1	381.993	0.259464	490.3	375.83	382.006	1.07006	490.3	619.843
381	34280.7	69555.5	380.987	0.257852	490.663	379.22	381	1.05824	490.663	610.947
380	33832.4	68865.9	380.019	0.254976	491.027	368.06	379.993	1.04446	491.027	606.66
379	33417.3	67716.4	379.012	0.253322	491.39	390.39	378.986	1.03182	491.39	592.747
378	32866	66889.5	378.005	0.25137	491.753	365.95	378.018	1.0189	491.753	591.45
377	32310.4	66096.2	376.998	0.2482	492.117	382.78	377.011	1.00614	492.117	580.283
376	31781.5	65256.7	375.991	0.244537	492.48	377.28	376.004	0.990173	492.48	595.413
375	31282.5	64046.3	374.983	0.241588	492.843	350.1	374.997	0.979057	492.843	590.237
374	30779.4	63114.5	374.014	0.239171	493.207	386.5	373.989	0.966663	493.207	593.96
373	30284.7	62055.3	373.007	0.23613	493.57	388.77	372.982	0.957173	493.57	587.323
372	29685.4	61271.4	371.999	0.23378	493.933	390.06	372.013	0.941715	493.933	591.69
371	29203.2	60619.8	370.991	0.230494	494.296	393.46	371.005	0.93039	494.296	594.52
370	28644.5	59630.8	369.983	0.227996	494.659	394.11	369.997	0.921369	494.659	595.49
369	28228.4	58808.3	369.013	0.226046	495.022	382.46	368.988	0.910503	495.022	590.717
368	27823.7	58031.4	368.004	0.2245	495.385	375.5	368.019	0.897697	495.385	590.233
367	27382.9	57056.7	366.996	0.222487	495.748	394.76	367.01	0.890728	495.748	586.433
366	27072.9	56340.7	365.987	0.220505	496.111	360.78	366.002	0.878948	496.111	593.637
365	26768.8	55726.1	365.017	0.219065	496.474	375.18	364.993	0.868951	496.474	599.3
364	26430.9	54690.8	364.008	0.217459	496.837	366.28	363.984	0.858847	496.837	604.397
363	26117.4	54231.5	362.999	0.217981	497.2	381	363.014	0.849279	497.2	606.743
362	25750.7	53853.8	361.989	0.217003	497.563	389.09	362.004	0.841046	497.563	594.04
361	25536.1	53194.1	361.019	0.216537	497.926	363.04	360.995	0.833993	497.926	585.22
360	25197.5	52841.4	360.009	0.214913	498.288	357.22	359.985	0.827849	498.288	573
359	25039.9	52394.4	358.999	0.214997	498.651	389.42	359.015	0.819757	498.651	581.413
358	24750.9	52288.2	357.989	0.214684	499.014	370.97	358.005	0.815868	499.014	580.93
357	24620.1	51827.1	357.018	0.214129	499.376	394.43	356.995	0.814306	499.376	590.073
356	24544	51659.8	356.008	0.213644	499.739	374.05	355.985	0.81596	499.739	587
355	24417.9	51897.3	354.997	0.213806	500.102	394.6	355.013	0.816422	500.102	588.697
354	24403.9	52129.5	353.987	0.213329	500.464	367.73	354.003	0.822491	500.464	582.953
353	24381	52307.9	353.015	0.214213	500.827	402.2	352.992	0.829391	500.827	579.717
352	24473.9	52679.7	352.004	0.215202	501.189	385.21	351.982	0.835578	501.189	578.423
351	24623.9	53233	350.993	0.216428	501.552	385.21	351.01	0.844932	501.552	584.33
350	24728.8	53992.8	349.982	0.218141	501.914	382.62	349.999	0.856833	501.914	590.64
349	24871.7	54548.5	349.01	0.219694	502.276	375.18	348.988	0.870583	502.276	591.53
348	25128.1	55057.3	347.998	0.221453	502.639	389.09	348.015	0.877947	502.639	581.82
347	25274.1	55693.7	346.987	0.223089	503.001	371.29	347.004	0.887331	503.001	573.487
346	25535.3	56071.9	346.014	0.22456	503.363	371.62	345.992	0.892255	503.363	585.057
345	25629.8	56519.9	345.002	0.225568	503.725	390.55	344.981	0.893993	503.725	587.24
344	25707.6	56615.6	343.99	0.225519	504.087	382.14	344.008	0.898051	504.087	583.68
343	25743.2	56656.4	343.017	0.225146	504.449	394.11	342.996	0.894097	504.449	567.66
342	25635	56341.8	342.005	0.223844	504.812	390.87	341.984	0.891093	504.812	564.587
341	25552.9	55966.2	340.993	0.221945	505.174	372.91	341.01	0.880667	505.174	566.53
340	25650.4	55666.4	340.019	0.219436	505.536	383.43	339.998	0.871486	505.536	573.083
339	25478.5	55033.6	339.007	0.217379	505.898	376.31	338.986	0.856218	505.898	581.82
338	25081.4	54154.8	337.994	0.214209	506.259	392.98	338.012	0.841048	506.259	586.027
337	24766.8	53081.3	336.981	0.211061	506.621	390.87	336.999	0.826267	506.621	580.93
336	24484.6	51835.1	336.007	0.208002	506.983	385.21	335.986	0.810228	506.983	576.157
335	23911.2	51005.5	334.994	0.204371	507.345	363.37	335.012	0.793793	507.345	570.817
334	23476.7	49751.3	334.019	0.201961	507.707	358.35	333.999	0.777159	507.707	579.393
333	23131.9	48701.8	333.006	0.19881	508.069	375.66	332.986	0.760915	508.069	582.713
332	22622.3	47485.4	331.992	0.195287	508.43	370.65	332.011	0.745306	508.43	590.48
331	22100.3	46717	331.018	0.191815	508.792	373.72	330.998	0.731864	508.792	580.607
330	21770.6	45614.4	330.004	0.188673	509.154	375.02	329.984	0.71839	509.154	580.687
329	21369.4	44753.6	328.99	0.185265	509.515	400.91	329.009	0.704564	509.515	581.01
328	20771.2	43995.4	328.015	0.182644	509.877	367.73	327.995	0.691939	509.877	584.247
327	20497.4	43202.8	327.001	0.180315	510.238	377.28	326.981	0.682934	510.238	573.647
326	20091.5	42506.8	325.986	0.177378	510.6	365.95	326.006	0.673024	510.6	571.3
325	19715.7	41961.4	325.011	0.176294	510.961	378.58	324.991	0.664001	510.961	570.087
324	19408.7	41268.7	323.996	0.174776	511.322	384.4	324.016	0.656349	511.322	583.033
323	19151.2	40885.7	322.981	0.173394	511.684	380.03	323.001	0.647904	511.684	580.04
322	18909.7	40381.2	322.005	0.172408	512.045	394.6	321.987	0.642265	512.045	579.797
321	18636.9	40017.4	320.99	0.17157	512.406	367.09	321.011	0.636155	512.406	565.637
320	18412.9	39790.1	320.014	0.171411	512.768	404.79	319.996	0.629445	512.768	563.937
319	18167.7	39399.9	318.999	0.170688	513.129	395.89	318.981	0.624831	513.129	559.083
318	17996.7	39020.1	317.984	0.170231	513.49	374.05	318.004	0.619351	513.49	577.127
317	17820	38872.4	317.007	0.169319	513.851	384.08	316.989	0.615186	513.851	574.54
316	17652	38496.1	315.992	0.169114	514.212	388.28	316.012	0.610412	514.212	577.613
315	17621.9	38353.7	315.015	0.169105	514.573	398.64	314.997	0.607621	514.573	565.153
314	17449.1	38133.4	313.999	0.168313	514.934	397.51	313.981	0.603762	514.934	575.913
313	17423.1	37960.8	312.983	0.168777	515.295	379.38	313.004	0.600714	515.295	579.96
312	17360.6	37725.1	312.006	0.169211	515.656	367.41	311.988	0.598193	515.656	578.1
311	17283.7	37595.6	310.99	0.170045	516.017	398.16	311.011	0.595042	516.017	570.493
310	17376.3	37491.3	310.012	0.171326	516.378	389.09	309.995	0.593149	516.378	577.29
309	17482.6	37254.8	308.996	0.17343	516.739	429.22	309.018	0.592389	516.739	582.143
308	17682.4	37207.6	308.018	0.176117	517.1	396.05	308.001	0.592696	517.1	577.29
307	17879.6	37174.5	307.002	0.180233	517.46	393.3	306.984	0.593347	517.46	569.683
306	18227.7	37216	305.985	0.186135	517.821	406.25	306.007	0.595712	517.821	557.547
305	18772	37213.8	305.007	0.193909	518.182	383.43	304.99	0.598941	518.182	566.283
			303.99	0.203168	518.542	388.93	304.012	0.604494	518.542	562.483
			303.011	0.212739	518.903	379.38	302.995	0.608783	518.903	569.847
			301.994	0.224112	519.263	371.46	302.017	0.614472	519.263	555.527
			301.016	0.235112	519.624	385.53	300.999	0.6186	519.624	547.92
			299.998	0.2452	519.984	395.24	299.982	0.624471	519.984	543.39
					520.345	381.97			520.345	555.607
					520.705	392.98			520.705	557.387
					521.066	372.1			521.066	554.717
					521.426	410.45			521.426	546.303
					521.786	387.64			521.786	551.887
					522.146	399.77			522.146	550.107
					522.507	384.4			522.507	550.027
					522.867	367.73			522.867	545.253
					523.227	398.8			523.227	543.15
					523.587	392.01			523.587	538.213
					523.947	380.84			523.947	532.143
					524.307	383.75			524.307	540.07
					524.667	392.49			524.667	555.523
					525.027	403.01			525.027	557.95
					525.387	395.08			525.387	551.64
					525.747	384.4			525.747	537.723
					526.106	410.94			526.106	533.033
					526.466	392.01			526.466	538.94
					526.826	404.79			526.826	543.067
					527.186	379.22			527.186	545.737
					527.545	372.27			527.545	538.213
					527.905	372.75			527.905	530.85
					528.264	399.77			528.264	531.497
					528.624	389.9			528.624	531.82
					528.983	380.36			528.983	535.947
					529.343	395.08			529.343	543.793
					529.702	407.22			529.702	544.197
					530.062	411.42			530.062	553.987
					530.421	451.55			530.421	546.623
					530.78	449.29			530.78	550.67
					531.139	409.97			531.139	536.43
					531.499	398.8			531.499	529.797
					531.858	387.15			531.858	518.307
					532.217	386.18			532.217	515.88
					532.576	392.65			532.576	519.117
					532.935	400.1			532.935	525.993
					533.294	398.32			533.294	528.583
					533.653	386.67			533.653	523.81
					534.012	376.47			534.012	517.823
					534.371	387.15			534.371	517.42
					534.73	385.37			534.73	526.723
					535.089	372.1			535.089	528.747
					535.447	384.08			535.447	522.433
					535.806	399.94			535.806	537.807
					536.165	442.82			536.165	533.68
					536.523	396.54			536.523	532.79
					536.882	389.74			536.882	512.24
					537.24	400.74			537.24	512.16
					537.599	379.06			537.599	517.42
					537.957	400.26			537.957	506.74
					538.316	370.65			538.316	498.163
					538.674	398.32			538.674	497.273
					539.033	421.46			539.033	507.063
					539.391	389.9			539.391	517.177
					539.749	398.96			539.749	513.13
					540.107	389.42			540.107	499.86
					540.466	397.99			540.466	502.45
					540.824	394.76			540.824	504.637
					541.182	406.89			541.182	520.01
					541.54	425.02			541.54	525.43
					541.898	412.23			541.898	534.41
					542.256	396.86			542.256	537.24
					542.614	393.46			542.614	529.15
					542.972	378.74			542.972	522.92
					543.33	410.13			543.33	509.41
					543.688	389.9			543.688	504.96
					544.045	413.04			544.045	501.4
					544.403	402.69			544.403	506.983
					544.761	408.51			544.761	507.307
					545.118	413.53			545.118	501.157
					545.476	421.94			545.476	491.77
					545.834	403.66			545.834	488.37
					546.191	420.32			546.191	493.143
					546.549	410.78			546.549	499.13
					546.906	408.19			546.906	504.55
					547.263	420.81			547.263	503.823
					547.621	452.04			547.621	499.537
					547.978	498.32			547.978	503.18
					548.335	547.83			548.335	511.35
					548.693	652.37			548.693	503.987
					549.05	798.32			549.05	497.513
					549.407	927.94			549.407	492.257
					549.764	997.03			549.764	499.54
					550.121	1033.28			550.121	499.62
					550.478	1121.14			550.478	487.403
					550.835	1149.62			550.835	484.327
					551.192	1199.62			551.192	478.827
					551.549	1248.17			551.549	483.923
					551.906	1254.96			551.906	484.33
					552.263	1363.7			552.263	486.433
					552.62	1379.4			552.62	488.78
					552.976	1433.45			552.976	491.69
					553.333	1461.28			553.333	489.83
					553.69	1518.4			553.69	489.83
					554.046	1555.29			554.046	490.073
					554.403	1593			554.403	490.397
					554.759	1658.85			554.759	487.563
					555.116	1764.84			555.116	482.87
					555.472	1820.51			555.472	476.64
					555.829	1868.73			555.829	470.49
					556.185	1948.67			556.185	469.843
					556.541	2014.2			556.541	477.287
					556.898	2116.47			556.898	481.413
					557.254	2195.59			557.254	481.9
					557.61	2223.59			557.61	484.407
					557.966	2304.5			557.966	478.987
					558.322	2387.02			558.322	477.853
					558.678	2456.44			558.678	482.547
					559.034	2596.41			559.034	490.07
					559.39	2609.84			559.39	491.363
					559.746	2674.57			559.746	478.983
					560.102	2726.51			560.102	468.63
					560.458	2790.43			560.458	466.69
					560.814	2898.52			560.814	456.093
					561.17	2907.58			561.17	458.437
					561.525	3008.23			561.525	457.223
					561.881	3013.73			561.881	469.117
					562.237	3148.85			562.237	478.747
					562.592	3213.25			562.592	472.193
					562.948	3334.12			562.948	468.227
					563.303	3368.59			563.303	457.303
					563.659	3411.79			563.659	459
					564.014	3464.38			564.014	448.32
					564.37	3538.66			564.37	439.34
					564.725	3570.05			564.725	444.277
					565.08	3580.24			565.08	457.06
					565.435	3694.16			565.435	468.79
					565.791	3717.14			565.791	459.73
					566.146	3804.03			566.146	453.907
					566.501	3810.83			566.501	451.56
					566.856	3846.91			566.856	458.353
					567.211	3836.72			567.211	459.647
					567.566	3874.1			567.566	457.95
					567.921	3973.45			567.921	450.103
					568.276	4012.94			568.276	447.513
					568.631	4071.51			568.631	438.45
					568.985	4031.55			568.985	439.827
					569.34	4072.16			569.34	435.863
					569.695	4089.64			569.695	446.06
					570.05	4071.03			570.05	459.65
					570.404	4128.31			570.404	469.52
					570.759	4114.56			570.759	464.503
					571.113	4125.24			571.113	453.987
					571.468	4114.39			571.468	443.793
					571.822	4074.26			571.822	441.447
					572.177	4070.7			572.177	435.783
					572.531	4152.1			572.531	436.917
					572.886	4086.72			572.886	434.327
					573.24	4131.55			573.24	435.943
					573.594	4148.05			573.594	430.197
					573.948	4033.16			573.948	429.55
					574.302	4111.48			574.302	429.227
					574.656	4003.23			574.656	435.217
					575.011	3994.17			575.011	441.04
					575.365	3948.7			575.365	442.497
					575.719	3955.01			575.719	443.87
					576.072	3953.55			576.072	439.18
					576.426	3913.91			576.426	444.927
					576.78	3961.96			576.78	445.9
					577.134	3881.22			577.134	450.51
					577.488	3857.59			577.488	446.623
					577.841	3842.06			577.841	444.76
					578.195	3905.33			578.195	445.973
					578.549	3825.88			578.549	443.063
					578.902	3769.73			578.902	438.697
					579.256	3736.88			579.256	432.387
					579.609	3805.98			579.609	431.98
					579.963	3783.97			579.963	440.07
					580.316	3716.98			580.316	445.897
					580.67	3625.71			580.67	448.083
					581.023	3633			581.023	441.287
					581.376	3604.68			581.376	432.143
					581.729	3629.6			581.729	425.507
					582.082	3566.65			582.082	426.153
					582.436	3549.66			582.436	435.133
					582.789	3555.49			582.789	438.37
					583.142	3536.23			583.142	438.857
					583.495	3462.12			583.495	424.05
					583.848	3374.9			583.848	412.24
					584.201	3450.95			584.201	414.1
					584.553	3449.66			584.553	418.873
					584.906	3377.81			584.906	434
					585.259	3380.24			585.259	434.727
					585.612	3321.83			585.612	442.737
					585.964	3341.89			585.964	437.073
					586.317	3369.88			586.317	431.573
					586.67	3297.23			586.67	429.227
					587.022	3271.66			587.022	435.133
					587.375	3335.42			587.375	440.877
					587.727	3283.48			587.727	438.29
					588.08	3232.83			588.08	430.687
					588.432	3262.76			588.432	427.45
					588.784	3258.07			588.784	428.907
					589.136	3247.55			589.136	433.517
					589.489	3219.72			589.489	440.393
					589.841	3245.93			589.841	442.01
					590.193	3190.27			590.193	434.08
					590.545	3180.88			590.545	425.99
					590.897	3197.07			590.897	416.443
					591.249	3223.44			591.249	422.593
					591.601	3224.57			591.601	412.077
					591.953	3154.19			591.953	442.74
					592.305	3286.55			592.305	445.167
					592.657	3219.4			592.657	450.1
					593.008	3175.54			593.008	417.577
					593.36	3138.81			593.36	412.237
					593.712	3109.36			593.712	411.997
					594.063	3147.87			594.063	426.963
					594.415	3155.32			594.415	431.657
					594.767	3189.95			594.767	438.37
					595.118	3173.28			595.118	438.45
					595.469	3156.77			595.469	433.03
					595.821	3144.64			595.821	430.037
					596.172	3115.67			596.172	428.177
					596.524	3175.54			596.524	429.633
					596.875	3109.2			596.875	422.27
					597.226	3156.61			597.226	413.613
					597.577	3164.54			597.577	425.1
					597.928	3157.58			597.928	436.023
					598.279	3127.81			598.279	441.12
					598.63	3104.18			598.63	422.997
					598.981	3123.12			598.981	416.687
					599.332	3127.49			599.332	409.73
					599.683	3222.47			599.683	414.99
					600.034	3147.23			600.034	422.11
					600.385	3146.26			600.385	427.043
					600.736	3116.16			600.736	434.083
					601.086	3195.93			601.086	435.7
					601.437	3196.74			601.437	434.243
					601.788	3141.89			601.788	432.06
					602.138	3185.74			602.138	430.12
					602.489	3141.08			602.489	437.563
					602.839	3192.7			602.839	436.267
					603.19	3202.41			603.19	430.683
					603.54	3230.08			603.54	429.877
					603.89	3215.19			603.89	425.67
					604.24	3116.48			604.24	427.853
					604.591	3198.52			604.591	424.293
					604.941	3237.36			604.941	438.857
					605.291	3240.11			605.291	445.653
					605.641	3279.11			605.641	439.34
					605.991	3256.61			605.991	433.84
					606.341	3286.87			606.341	432.06
					606.691	3240.27			606.691	439.423
					607.041	3318.43			607.041	435.133
					607.391	3327.97			607.391	427.287
					607.741	3305.97			607.741	423.243
					608.09	3283.8			608.09	425.103
					608.44	3333.15			608.44	419.923
					608.79	3339.63			608.79	425.747
					609.139	3359.2			609.139	426.313
					609.489	3386.55			609.489	442.82
					609.839	3424.09			609.839	443.793
					610.188	3414.55			610.188	439.427
					610.537	3380.89			610.537	435.3
					610.887	3375.55			610.887	429.877
					611.236	3381.21			611.236	437.157
					611.585	3404.67			611.585	430.683
					611.935	3396.58			611.935	428.903
					612.284	3466.16			612.284	425.667
					612.633	3419.56			612.633	441.527
					612.982	3393.51			612.982	446.14
					613.331	3419.4			613.331	433.033
					613.68	3401.76			613.68	416.85
					614.029	3403.06			614.029	420.893
					614.378	3427.17			614.378	429.873
					614.727	3384.77			614.727	435.457
					615.076	3425.87			615.076	433.273
					615.424	3394.48			615.424	428.017
					615.773	3419.08			615.773	428.503
					616.122	3410.99			616.122	426.32
					616.47	3497.39			616.47	432.307
					616.819	3461.15			616.819	425.347
					617.167	3448.2			617.167	429.23
					617.516	3401.92			617.516	431.01
					617.864	3345.29			617.864	431.9
					618.213	3374.58			618.213	425.993
					618.561	3407.75			618.561	426.073
					618.909	3440.44			618.909	434.65
					619.258	3344.48			619.258	430.36
					619.606	3368.91			619.606	431.737
					619.954	3339.3			619.954	432.547
					620.302	3310.34			620.302	435.947
					620.65	3337.36			620.65	437.32
					620.998	3353.22			620.998	434.73
					621.346	3326.19			621.346	442.173
					621.694	3343.51			621.694	441.93
					622.042	3247.88			622.042	445.247
					622.389	3277.16			622.389	437.4
					622.737	3263.25			622.737	440.88
					623.085	3318.43			623.085	441.69
					623.432	3249.82			623.432	448.08
					623.78	3208.39			623.78	446.463
					624.128	3190.59			624.128	442.983
					624.475	3205.16			624.475	444.927
					624.823	3221.99			624.823	437.723
					625.17	3212.6			625.17	449.537
					625.517	3230.4			625.517	453.5
					625.865	3209.53			625.865	456.98
					626.212	3171.18			626.212	453.5
					626.559	3174.09			626.559	450.183
					626.906	3162.44			626.906	455.687
					627.253	3177.97			627.253	450.023
					627.6	3126.35			627.6	447.757
					627.947	3149.01			627.947	447.35
					628.294	3100.46			628.294	450.91
					628.641	3088			628.641	453.823
					628.988	3130.4			628.988	455.443
					629.335	3078.94			629.335	455.283
					629.682	3085.25			629.682	455.363
					630.028	3068.1			630.028	451.237
					630.375	3010.01			630.375	452.853
					630.722	2961.14			630.722	468.63
					631.068	2946.42			631.068	478.663
					631.415	2959.04			631.415	481.82
					631.761	2974.41			631.761	470.573
					632.108	2958.87			632.108	466.93
					632.454	2948.84			632.454	460.7
					632.8	2947.87			632.8	462.24
					633.146	2889.29			633.146	465.56
					633.493	2888.16			633.493	477.373
					633.839	2891.24			633.839	481.66
					634.185	2882.17			634.185	490.397
					634.531	2893.02			634.531	490.637
					634.877	2903.86			634.877	495.41
					635.223	2905.96			635.223	499.05
					635.569	2907.58			635.569	504.797
					635.915	2952.89			635.915	513.21
					636.261	2881.37			636.261	509.65
					636.606	2918.58			636.606	516.04
					636.952	2922.47			636.952	515.88
					637.298	2977.48			637.298	529.07
					637.643	2922.47			637.643	529.96
					637.989	2908.39			637.989	530.283
					638.334	2932.82			638.334	531.253
					638.68	2902.89			638.68	535.703
					639.025	2960.01			639.025	552.45
					639.371	2906.12			639.371	563.13
					639.716	2927.97			639.716	566.933
					640.061	2938.97			640.061	576.967
					640.406	2955.31			640.406	577.613
					640.752	2950.46			640.752	589.263
					641.097	2929.91			641.097	588.213
					641.442	2999			641.442	604.07
					641.787	2993.18			641.787	610.3
					642.132	3040.11			642.132	628.18
					642.477	3095.12			642.477	640.157
					642.821	3123.12			642.821	658.037
					643.166	3113.25			643.166	662.89
					643.511	3123.12			643.511	669.443
					643.856	3120.69			643.856	679.073
					644.2	3143.34			644.2	700.757
					644.545	3116.48			644.545	731.013
					644.889	3175.06			644.889	757.63
					645.234	3168.59			645.234	775.59
					645.578	3221.82			645.578	791.45
					645.923	3291.24			645.923	810.463
					646.267	3256.45			646.267	836.357
					646.611	3294.96			646.611	855.693
					646.956	3353.54			646.956	888.543
					647.3	3425.71			647.3	910.223
					647.644	3399.33			647.644	949.623
					647.988	3463.74			647.988	980.53
					648.332	3528.62			648.332	1031.58
					648.676	3642.7			648.676	1078.75
					649.02	3664.71			649.02	1123.41
					649.364	3734.29			649.364	1161.04
					649.708	3871.35			649.708	1193.4
					650.052	3906.79			650.052	1246.31
					650.395	3939.31			650.395	1291.3
					650.739	4090.28			650.739	1350.28
					651.083	4160.67			651.083	1409.42
					651.426	4366.83			651.426	1465.89
					651.77	4570.87			651.77	1522.21
					652.113	4658.42			652.113	1566.3
					652.457	4904.21			652.457	1641.22
					652.8	4974.76			652.8	1714.68
					653.143	5289.17			653.143	1794.78
					653.486	5473.15			653.486	1875.69
					653.83	5700.18			653.83	1946.73
					654.173	5896.46			654.173	2021.73
					654.516	6282.39			654.516	2100.94
					654.859	6517.51			654.859	2200.62
					655.202	6931.59			655.202	2306.12
					655.545	7284.02			655.545	2408.87
					655.888	7714.29			655.888	2497.3
					656.231	8089.38			656.231	2601.67
					656.573	8543.75			656.573	2674
					656.916	9080.81			656.916	2787.27
					657.259	9440.04			657.259	2890.43
					657.602	9880.99			657.602	3031.37
					657.944	10571.5			657.944	3145.21
					658.287	11217.7			658.287	3245.78
					658.629	11771.8			658.629	3355.25
					658.972	12394			658.972	3479.52
					659.314	12942.5			659.314	3628.47
					659.656	13580.7			659.656	3753.23
					659.999	14016.5			659.999	3887.53
					660.341	14907.3			660.341	4005.82
					660.683	15414.7			660.683	4159.46
					661.025	15998.6			661.025	4278.56
					661.367	16931.8			661.367	4415.46
					661.709	18095.8			661.709	4540.46
					662.051	18970.9			662.051	4705.59
					662.393	19531.5			662.393	4862.71
					662.735	20003.6			662.735	4997.75
					663.077	20749.1			663.077	5136.34
					663.418	21264.3			663.418	5251.8
					663.76	21849.3			663.76	5431.09
					664.102	22665.2			664.102	5584.33
					664.443	23034.8			664.443	5765.48
					664.785	23857.7			664.785	5943.07
					665.126	24585.4			665.126	6100.84
					665.468	25111.7			665.468	6279.56
					665.809	26043.4			665.809	6411.92
					666.15	26523.5			666.15	6605.54
					666.492	27213.1			666.492	6811.45
					666.833	27983.4			666.833	7005.63
					667.174	28197			667.174	7140.82
					667.515	28986.3			667.515	7256.85
					667.856	29633.1			667.856	7423.76
					668.197	30118.5			668.197	7617.2
					668.538	30808			668.538	7806.69
					668.879	31535.9			668.879	7975.3
					669.22	30806.4			669.22	8142.78
					669.561	31639.4			669.561	8302.41
					669.902	32030.5			669.902	8511.31
					670.242	31855.8			670.242	8745.14
					670.583	32328.4			670.583	9016.18
					670.923	33231			670.923	9197.81
					671.264	32891.4			671.264	9387.7
					671.604	33111			671.604	9579.7
					671.945	32619.7			671.945	9763.52
					672.285	33470.3			672.285	9928.81
					672.625	33432			672.625	10092.6
					672.966	32940.1			672.966	10374.8
					673.306	33171.2			673.306	10729.9
					673.646	32350.1			673.646	11086
					673.986	32464.3			673.986	11394.9
					674.326	32212.9			674.326	11645.2
					674.666	31747.3			674.666	11872.4
					675.006	31864.5			675.006	12141.2
					675.346	31005.1			675.346	12460.1
					675.686	30355.6			675.686	12811.7
					676.026	29832.4			676.026	13144.6
					676.365	29330.3			676.365	13474.7
					676.705	28940.3			676.705	13842
					677.045	28430.5			677.045	14188.3
					677.384	27854.9			677.384	14576.9
					677.724	27241.3			677.724	15033.8
					678.063	26496.8			678.063	15468.2
					678.402	25534.2			678.402	15939.8
					678.742	25068.9			678.742	16366
					679.081	24284.5			679.081	17010.4
					679.42	24076.4			679.42	17557.6
					679.759	22967			679.759	18302.4
					680.099	22009.3			680.099	18932.8
					680.438	21673.7			680.438	19757.7
					680.777	20918.2			680.777	20387.5
					681.116	20143.9			681.116	20964.7
					681.455	19603.2			681.455	21608.8
					681.793	19041			681.793	22391.9
					682.132	18412.3			682.132	23253.3
					682.471	17786.1			682.471	24090.8
					682.81	16880.5			682.81	24892.5
					683.148	16330.4			683.148	25782
					683.487	15729			683.487	26824.3
					683.825	15201.8			683.825	27755.7
					684.164	14724.8			684.164	28701.4
					684.502	13801.4			684.502	29551.2
					684.841	13611.1			684.841	30522.7
					685.179	12842.9			685.179	31385.9
					685.517	12226.7			685.517	32115.6
					685.855	12004			685.855	32804.9
					686.193	11735.2			686.193	33720.2
					686.531	11239.6			686.531	34507.8
					686.869	10787.6			686.869	35216
					687.207	10499.5			687.207	35799.4
					687.545	10067.1			687.545	36229.4
					687.883	9802.67			687.883	36750
					688.221	9380.5			688.221	36957
					688.559	9134.7			688.559	37496.6
					688.896	8876.12			688.896	37791
					689.234	8706.7			689.234	38336.9
					689.572	8328.05			689.572	38414.4
					689.909	7965.91			689.909	38544.9
					690.247	7863.81			690.247	38351.8
					690.584	7608.14			690.584	38493.3
					690.921	7498.91			690.921	38161
					691.259	7282.57			691.259	38008
					691.596	7090.17			691.596	37587.2
					691.933	6859.26			691.933	37424.5
					692.27	6776.73			692.27	37012
					692.607	6497.12			692.607	36485.5
					692.944	6398.73			692.944	36044.8
					693.281	6328.83			693.281	35645.7
					693.618	6181.42			693.618	35317.7
					693.955	6020.09			693.955	34907.2
					694.292	5884.65			694.292	34399.5
					694.629	5776.23			694.629	33782.2
					694.965	5655.68			694.965	33333.8
					695.302	5619.27			695.302	32649.2
					695.639	5410.53			695.639	32202.5
					695.975	5289.98			695.975	31591.5
					696.312	5214.25			696.312	31039.2
					696.648	5154.05			696.648	30293.8
					696.984	4976.22			696.984	29690
					697.321	4944.5			697.321	29417
					697.657	4942.89			697.657	28956.9
					697.993	4833.18			697.993	28617
					698.329	4769.58			698.329	27940.5
					698.665	4669.58			698.665	27711.6
					699.001	4648.71			699.001	27199.6
					699.337	4563.27			699.337	27015.5
					699.673	4501.29			699.673	26568.4
					700.009	4376.21			700.009	26107.5
					700.345	4376.05			700.345	25710.3
					700.681	4261.81			700.681	25324.3
					701.016	4328.31			701.016	25034.8
					701.352	4275.4			701.352	24569
					701.687	4175.88			701.687	24352.1
					702.023	4159.22			702.023	23941.1
					702.358	4097.08			702.358	23719.7
					702.694	4079.93			702.694	23307.7
					703.029	3990.28			703.029	23325.1
					703.364	3941.74			703.364	23024.2
					703.7	3866.49			703.7	22835.2
					704.035	3885.26			704.035	22392.6
					704.37	3872			704.37	22139.7
					704.705	3885.91			704.705	21809.1
					705.04	3805.65			705.04	21423.7
					705.375	3782.84			705.375	21136.3
					705.71	3695.94			705.71	20898.6
					706.045	3683.32			706.045	20767.7
					706.379	3637.53			706.379	20595.3
					706.714	3638.66			706.714	20431.3
					707.049	3599.99			707.049	20224.9
					707.383	3554.35			707.383	20024.2
					707.718	3561.64			707.718	19755.3
					708.052	3525.23			708.052	19438.8
					708.387	3484.45			708.387	19066.3
					708.721	3492.22			708.721	18731.7
					709.055	3439.63			709.055	18481.7
					709.39	3438.01			709.39	18248.5
					709.724	3428.46			709.724	18020.4
					710.058	3459.69			710.058	17749
					710.392	3382.18			710.392	17569.1
					710.726	3317.46			710.726	17344.7
					711.06	3292.7			711.06	17246.2
					711.394	3331.86			711.394	17004.8
					711.728	3266.48			711.728	16866
					712.062	3255			712.062	16520.7
					712.395	3225.87			712.395	16294.6
					712.729	3172.63			712.729	15945.2
					713.063	3230.72			713.063	15707.1
					713.396	3244.32			713.396	15565.5
					713.73	3275.38			713.73	15343.9
					714.063	3216.81			714.063	15273.6
					714.397	3225.06			714.397	14969.4
					714.73	3176.68			714.73	14876.5
					715.063	3138.81			715.063	14633.7
					715.396	3177.97			715.396	14479.4
					715.73	3192.54			715.73	14318.3
					716.063	3204.67			716.063	14155.9
					716.396	3210.5			716.396	14133
					716.729	3317.29			716.729	13863.7
					717.062	3197.39			717.062	13657.4
					717.394	3185.42			717.394	13264.1
					717.727	3169.07			717.727	13135.6
					718.06	3196.1			718.06	12942.1
					718.393	3255.64			718.393	12797.2
					718.725	3273.28			718.725	12647.5
					719.058	3192.05			719.058	12430.5
					719.39	3118.91			719.39	12302.1
					719.723	3184.61			719.723	12101.7
					720.055	3188.65			720.055	11998.8
					720.388	3216.16			720.388	11923.1
					720.72	3189.3			720.72	11857.4
					721.052	3190.76			721.052	11773.2
					721.384	3192.21			721.384	11558.5
					721.716	3164.87			721.716	11361.7
					722.048	3179.91			722.048	11206
					722.38	3232.99			722.38	11013.5
					722.712	3260.66			722.712	10893.2
					723.044	3243.35			723.044	10758.6
					723.376	3282.99			723.376	10783.4
					723.708	3285.26			723.708	10654.2
					724.04	3205.97			724.04	10548
					724.371	3238.98			724.371	10454.6
					724.703	3313.09			724.703	10407.2
					725.034	3244.96			725.034	10330.7
					725.366	3209.69			725.366	10110
					725.697	3206.13			725.697	9952.35
					726.028	3126.84			726.028	9740.78
					726.36	3207.26			726.36	9669.99
					726.691	3219.88			726.691	9547.25
					727.022	3214.87			727.022	9504.61
					727.353	3294.96			727.353	9435.6
					727.684	3256.45			727.684	9379.77
					728.015	3224.41			728.015	9280.98
					728.346	3186.87			728.346	9114.32
					728.677	3244.32			728.677	8981.22
					729.008	3134.44			729.008	8860.92
					729.339	3145.45			729.339	8795.79
					729.669	3167.94			729.669	8652.74
					730	3158.23			730	8537.04
					730.331	3188.98			730.331	8374.26
					730.661	3123.12			730.661	8309.69
					730.992	3106.45			730.992	8232.83
					731.322	3073.28			731.322	8137.93
					731.652	3061.47			731.652	8063.9
					731.983	3069.88			731.983	7958.96
					732.313	3040.92			732.313	7903.86
					732.643	3026.03			732.643	7776.03
					732.973	2983.63			732.973	7689.94
					733.303	2931.37			733.303	7604.42
					733.633	2949.98			733.633	7558.55
					733.963	2898.84			733.963	7519.14
					734.293	2890.27			734.293	7460.24
					734.623	2826.19			734.623	7358.78
					734.952	2821.33			734.952	7330.55
					735.282	3043.5			735.282	7298.99
					735.612	2868.91			735.612	7238.39
					735.941	2792.69			735.941	7125.69
					736.271	2665.02			736.271	7021.32
					736.6	2695.12			736.6	6931.27
					736.929	2647.54			736.929	6852.06
					737.259	2638.32			737.259	6763.15
					737.588	2656.44			737.588	6771.32
					737.917	2569.39			737.917	6709.67
					738.246	2492.2			738.246	6712.42
					738.575	2484.6			738.575	6627.06
					738.904	2563.24			738.904	6570.51
					739.233	2491.23			739.233	6457.48
					739.562	2443.66			739.562	6379
					739.891	2397.22			739.891	6302.87
					740.22	2315.34			740.22	6256.67
					740.549	2317.6			740.549	6237.41
					740.877	2259.51			740.877	6203.83
					741.206	2257.57			741.206	6158.77
					741.534	2191.23			741.534	6034.74
					741.863	2167.12			741.863	5991.62
					742.191	2156.44			742.191	5943.07
					742.52	2143.17			742.52	5963.62
					742.848	2144.3			742.848	5933.12
					743.176	2067.76			743.176	5912.89
					743.504	2013.07			743.504	5863.37
					743.832	2013.88			743.832	5830.85
					744.16	1964.2			744.16	5793.96
					744.488	1955.14			744.488	5782.39
					744.816	1928.92			744.816	5742.9
					745.144	1893			745.144	5690.88
					745.472	1852.87			745.472	5643.23
					745.8	1847.21			745.8	5572.84
					746.127	1803.84			746.127	5545.73
					746.455	1779.24			746.455	5495.17
					746.782	1765.49			746.782	5486.67
					747.11	1713.87			747.11	5482.14
					747.437	1699.47			747.437	5493.79
					747.765	1652.87			747.765	5461.27
					748.092	1633.45			748.092	5354.47
					748.419	1640.89			748.419	5261.75
					748.746	1607.88			748.746	5179.79
					749.074	1561.28			749.074	5171.54
					749.401	1517.27			749.401	5156.57
					749.728	1512.09			749.728	5135.62
					750.055	1502.7			750.055	5111.99
					750.381	1499.95			750.381	5052.6
					750.708	1436.52			750.708	4994.35
					751.035	1417.43			751.035	4927.44
					751.362	1420.02			751.362	4881.32
					751.688	1371.15			751.688	4855.51
					752.015	1385.23			752.015	4810.53
					752.341	1364.68			752.341	4745.07
					752.668	1306.1			752.668	4709.8
					752.994	1340.24			752.994	4687.14
					753.321	1318.88			753.321	4647.01
					753.647	1289.11			753.647	4561.9
					753.973	1237.65			753.973	4488.51
					754.299	1240.73			754.299	4457.37
					754.625	1194.93			754.625	4418.29
					754.951	1167.26			754.951	4360.28
					755.277	1175.19			755.277	4292.15
					755.603	1163.38			755.603	4242.64
					755.929	1142.02			755.929	4234.79
					756.255	1115.48			756.255	4181.55
					756.58	1099.3			756.58	4166.26
					756.906	1065.64			756.906	4111.08
					757.232	1080.53			757.232	4071.44
					757.557	1037.65			757.557	4024.11
					757.883	1016.29			757.883	3959.14
					758.208	1011.11			758.208	3923.46
					758.533	1016.45			758.533	3858.57
					758.859	1011.92			758.859	3806.22
					759.184	980.04			759.184	3742.55
					759.509	969.85			759.509	3684.21
					759.834	949.78			759.834	3614.88
					760.159	918.71			760.159	3587.53
					760.484	939.91			760.484	3564.96
					760.809	890.72			760.809	3555.9
					761.134	883.76			761.134	3497.24
					761.458	876.48			761.458	3456.87
					761.783	855.93			761.783	3399.99
					762.108	846.71			762.108	3343.51
					762.432	805.61			762.432	3272.72
					762.757	816.93			762.757	3222.31
					763.081	801.56			763.081	3223.28
					763.406	796.54			763.406	3191.41
					763.73	792.5			763.73	3155.24
					764.054	774.37			764.054	3089.3
					764.378	784.41			764.378	3041.24
					764.703	767.42			764.703	3030.56
					765.027	752.53			765.027	2997.31
					765.351	748.32			765.351	2976.03
					765.675	725.35			765.675	2926.76
					765.999	732.79			765.999	2892.62
					766.322	697.03			766.322	2849.9
					766.646	708.03			766.646	2806.61
					766.97	707.38			766.97	2767.29
					767.293	680.68			767.293	2748.12
					767.617	661.27			767.617	2735.01
					767.94	682.95			767.94	2709.85
					768.264	673.73			768.264	2673.04
					768.587	641.69			768.587	2624.33
					768.911	631.17			768.911	2575.06
					769.234	663.21			769.234	2528.86
					769.557	620.97			769.557	2471.25
					769.88	634.08			769.88	2444.71
					770.203	631.49			770.203	2422.71
					770.526	626.8			770.526	2409.03
					770.849	608.84			770.849	2374.89
					771.172	616.12			771.172	2315.75
					771.495	599.45			771.495	2276.1
					771.818	586.83			771.818	2251.1
					772.14	603.98			772.14	2244.79
					772.463	555.76			772.463	2200.54
					772.785	559.48			772.785	2176.51
					773.108	560.78			773.108	2149.89
					773.43	539.58			773.43	2139.61
					773.753	571.94			773.753	2111.78
					774.075	581.33			774.075	2075.53
					774.397	563.85			774.397	2052.47
					774.719	554.79			774.719	2017.93
					775.041	535.7			775.041	2007.65
					775.363	541.52			775.363	1977.88
					775.685	559.65			775.685	1958.14
					776.007	572.43			776.007	1926.26
					776.329	534.08			776.329	1901.5
					776.651	538.77			776.651	1864.12
					776.973	515.47			776.973	1823.26
					777.294	528.09			777.294	1798.26
					777.616	531.65			777.616	1792.84
					777.937	521.3			777.937	1787.34
					778.259	525.99			778.259	1779.17
					778.58	524.69			778.58	1758.54
					778.902	529.71			778.902	1745.02
					779.223	504.31			779.223	1718.24
					779.544	519.03			779.544	1698.91
					779.865	524.05			779.865	1667.35
					780.186	509.81			780.186	1643.16
					780.507	509.32			780.507	1616.63
					780.828	508.19			780.828	1592.76
					781.149	505.28			781.149	1571.8
					781.47	519.03			781.47	1563.55
					781.791	514.18			781.791	1550.69
					782.111	504.14			782.111	1540.41
					782.432	505.44			782.432	1524.96
					782.752	491.85			782.752	1520.35
					783.073	504.95			783.073	1505.38
					783.393	473.4			783.393	1474.47
					783.714	499.78			783.714	1456.02
					784.034	488.29			784.034	1435.07
					784.354	497.19			784.354	1432.56
					784.674	489.26			784.674	1419.05
					784.994	485.7			784.994	1409.1
					785.315	476.15			785.315	1386.12
					785.634	493.95			785.634	1364.92
					785.954	480.52			785.954	1362.41
					786.274	493.46			786.274	1344.45
					786.594	481.33			786.594	1344.29
					786.914	466.76			786.914	1318.48
					787.233	477.93			787.233	1290.49
					787.553	473.4			787.553	1258.53
					787.872	459.81			787.872	1247.77
					788.192	479.87			788.192	1247.93
					788.511	494.11			788.511	1241.62
					788.831	473.24			788.831	1241.62
					789.15	489.74			789.15	1232.88
					789.469	463.69			789.469	1222.77
					789.788	486.34			789.788	1195.42
					790.107	450.58			790.107	1181.99
					790.426	451.07			790.426	1162.01
					790.745	464.5			790.745	1150.44
					791.064	458.67			791.064	1139.44
					791.383	433.11			791.383	1140.81
					791.701	466.12			791.701	1131.34
					792.02	459.81			792.02	1134.74
					792.339	459.81			792.339	1129
					792.657	461.26			792.657	1112.41
					792.976	459.16			792.976	1083.61
					793.294	448.97			793.294	1056.75
					793.612	458.84			793.612	1054.64
					793.93	451.55			793.93	1048.5
					794.249	447.51			794.249	1034.74
					794.567	434.4			794.567	1022.2
					794.885	459.65			794.885	1008.93
					795.203	457.54			795.203	1002.78
					795.521	443.95			795.521	976.813
					795.839	422.75			795.839	972.363
					796.156	446.05			796.156	959.58
					796.474	444.27			796.474	968.56
					796.792	465.47			796.792	952.217
					797.109	442.65			797.109	939.917
					797.427	460.13			797.427	928.75
					797.744	477.77			797.744	920.253
					798.062	450.75			798.062	902.617
					798.379	428.58			798.379	885.79
					798.696	419.35			798.696	875.11
					799.014	447.99			799.014	877.213
					799.331	422.43			799.331	861.03
					799.648	414.82			799.648	860.383
					799.965	438.45			799.965	858.763
					800.282	413.37			800.282	852.533
					800.599	436.02			800.599	848.247
					800.915	450.58			800.915	843.88
					801.232	421.78			801.232	828.51
					801.549	420.16			801.549	826.163
					801.865	428.09			801.865	808.2
					802.182	410.94			802.182	820.657
					802.498	420.81			802.498	801.077
					802.815	434.24			802.815	798.083
					803.131	429.87			803.131	779.313
					803.447	424.85			803.447	767.177
					803.763	418.71			803.763	752.857
					804.08	406.57			804.08	764.183
					804.396	425.83			804.396	782.387
					804.712	504.47			804.712	785.22
					805.027	453.98			805.027	771.143
					805.343	487.48			805.343	747.52
					805.659	545.41			805.659	731.903
					805.975	690.07			805.975	721.223
					806.29	858.52			806.29	715.073
					806.606	744.92			806.606	720.09
					806.922	613.37			806.922	718.15
					807.237	520.33			807.237	705.61
					807.552	481.33			807.552	694.85
					807.868	440.55			807.868	685.463
					808.183	433.59			808.183	690.077
					808.498	421.62			808.498	684.413
					808.813	399.13			808.813	679.883
					809.128	411.75			809.128	664.67
					809.443	403.82			809.443	660.867
					809.758	400.58			809.758	648
					810.073	418.22			810.073	643.957
					810.388	401.72			810.388	640.557
					810.702	429.06			810.702	645.573
					811.017	400.26			811.017	640.233
					811.332	392.17			811.332	633.197
					811.646	407.06			811.646	629.313
					811.961	416.6			811.961	621.547
					812.275	403.33			812.275	620.333
					812.589	421.46			812.589	606.743
					812.903	371.94			812.903	611.597
					813.218	417.25			813.218	610.14
					813.532	419.19			813.532	612
					813.846	394.76			813.846	602.29
					814.16	393.79			814.16	593.147
					814.474	371.29			814.474	598.243
					814.787	381.81			814.787	590.317
					815.101	393.46			815.101	588.7
					815.415	379.06			815.415	589.267
					815.728	410.62			815.728	592.34
					816.042	394.27			816.042	583.357
					816.355	380.19			816.355	568.39
					816.669	383.27			816.669	562.16
					816.982	380.19			816.982	563.457
					817.295	357.38			817.295	561.27
					817.609	391.52			817.609	558.113
					817.922	386.83			817.922	556.493
					818.235	392.98			818.235	550.427
					818.548	372.43			818.548	553.503
					818.861	381.65			818.861	553.18
					819.174	368.38			819.174	553.18
					819.486	381.97			819.486	549.62
					819.799	375.66			819.799	543.147
					820.112	366.6			820.112	542.093
					820.424	376.96			820.424	536.023
					820.737	386.5			820.737	532.303
					821.049	380.36			821.049	527.37
					821.362	372.75			821.362	526.24
					821.674	384.72			821.674	526.887
					821.986	390.55			821.986	530.85
					822.298	385.7			822.298	534.247
					822.61	385.7			822.61	523.73
					822.922	369.35			822.922	521.223
					823.234	378.41			823.234	512.647
					823.546	381.97			823.546	516.447
					823.858	377.77			823.858	510.54
					824.17	367.73			824.17	512.807
					824.482	355.11			824.482	515.237
					824.793	389.09			824.793	505.04
					825.105	357.54			825.105	493.55
					825.416	359.81			825.416	489.1
					825.728	372.1			825.728	496.22
					826.039	346.86			826.039	498.407
					826.35	392.33			826.35	497.273
					826.661	380.68			826.661	495.657
					826.972	376.15			826.972	496.707
					827.284	364.17			827.284	491.287
					827.595	380.03			827.595	486.757
					827.905	366.76			827.905	472.193
					828.216	366.28			828.216	468.713
					828.527	367.09			828.527	458.193
					828.838	361.26			828.838	463.21
					829.148	395.73			829.148	457.87
					829.459	371.13			829.459	467.58
					829.769	370.65			829.769	471.463
					830.08	374.53			830.08	473.89
					830.39	365.47			830.39	472.513
					830.7	390.23			830.7	467.01
					831.011	375.34			831.011	471.217
					831.321	375.99			831.321	470.49
					831.631	373.72			831.631	472.513
					831.941	371.29			831.941	461.027
					832.251	355.44			832.251	450.267
					832.561	370.97			832.561	449.297
					832.871	363.69			832.871	458.113
					833.18	369.68			833.18	459.163
					833.49	341.84			833.49	455.603
					833.799	330.84			833.799	450.103
					834.109	386.34			834.109	444.36
					834.418	369.51			834.418	445.977
					834.728	373.4			834.728	450.263
					835.037	368.71			835.037	456.737
					835.346	363.37			835.346	452.853
					835.655	349.45			835.655	450.103
					835.965	366.6			835.965	445.33
					836.274	376.8			836.274	452.127
					836.583	349.45			836.583	445.977
					836.891	330.52			836.891	443.87
					837.2	365.79			837.2	444.923
					837.509	373.24			837.509	447.837
					837.818	357.05			837.818	448.97
					838.126	359			838.126	432.14
					838.435	371.13			838.435	428.5
					838.743	336.02			838.743	419.44
					839.052	367.73			839.052	426.883
					839.36	355.11			839.36	421.947
					839.668	347.35			839.668	430.44
					839.976	358.19			839.976	425.263
					840.284	366.28			840.284	418.307
					840.592	361.59			840.592	412.24
					840.9	363.85			840.9	414.99
					841.208	358.35			841.208	425.67
					841.516	365.79			841.516	424.457
					841.824	366.12			841.824	422.273
					842.131	339.74			842.131	411.43
					842.439	352.36			842.439	414.583
					842.747	352.85			842.747	418.387
					843.054	352.85			843.054	420.813
					843.361	359.16			843.361	417.74
					843.669	353.82			843.669	402.447
					843.976	357.54			843.976	402.207
					844.283	373.56			844.283	405.28
					844.59	364.34			844.59	408.84
					844.897	345.89			844.897	401.153
					845.204	336.02			845.204	397.837
					845.511	366.28			845.511	407.383
					845.818	370.81			845.818	412.723
					846.125	364.17			846.125	410.137
					846.431	355.27			846.431	399.54
					846.738	369.03			846.738	394.847
					847.044	340.87			847.044	399.133
					847.351	364.01			847.351	398.16
					847.657	362.88			847.657	393.79
					847.963	337.31			847.963	390.553
					848.27	341.36			848.27	397.997
					848.576	364.34			848.576	410.053
					848.882	358.35			848.882	410.053
					849.188	342.17			849.188	399.86
					849.494	358.19			849.494	389.99
					849.8	369.03			849.8	393.063
					850.106	343.62			850.106	389.747
					850.411	343.62			850.411	382.627
					850.717	348.64			850.717	369.28
					851.023	350.91			851.023	372.84
					851.328	379.06			851.328	383.6
					851.633	360.13			851.633	386.673
					851.939	361.75			851.939	391.283
					852.244	371.13			852.244	394.033
					852.549	343.95			852.549	397.19
					852.854	372.1			852.854	393.227
					853.16	355.92			853.16	393.793
					853.465	353.17			853.465	391.363
					853.769	350.1			853.769	382.543
					854.074	349.45			854.074	379.873
					854.379	332.62			854.379	381.007
					854.684	336.18			854.684	384.323
					854.988	349.13			854.988	379.147
					855.293	336.34			855.293	367.093
					855.598	355.27			855.598	377.613
					855.902	371.29			855.902	378.743
					856.206	354.95			856.206	388.047
					856.511	357.86			856.511	374.453
					856.815	320.16			856.815	369.52
					857.119	341.36			857.119	365.797
					857.423	347.83			857.423	368.63
					857.727	370.97			857.727	366.767
					858.031	323.4			858.031	368.953
					858.335	359.32			858.335	370.49
					858.638	329.55			858.638	371.543
					858.942	342.17			858.942	381.17
					859.246	308.02			859.246	377.367
					859.549	334.89			859.549	372.513
					859.853	335.86			859.853	358.353
					860.156	336.99			860.156	366.363
					860.46	340.71			860.46	372.997
					860.763	345.57			860.763	371.543
					861.066	351.55			861.066	369.277
					861.369	372.1			861.369	367.66
					861.672	342.33			861.672	372.27
					861.975	343.14			861.975	369.763
					862.278	357.22			862.278	373.727
					862.581	346.05			862.581	375.83
					862.883	336.34			862.883	372.593
					863.186	357.22			863.186	375.99
					863.489	350.42			863.489	375.91
					863.791	346.54			863.791	373.887
					864.094	332.94			864.094	363.29
					864.396	318.38			864.396	363.613
					864.698	352.2			864.698	360.297
					865.001	347.99			865.001	367.74
					865.303	364.98			865.303	356.737
					865.605	340.06			865.605	360.62
					865.907	326.63			865.907	353.177
					866.209	332.78			866.209	429.633
					866.511	562.24			866.511	441.283
					866.812	379.06			866.812	444.52
					867.114	347.51			867.114	366.527
					867.416	344.59			867.416	357.71
					867.717	346.54			867.717	365.07
					868.019	357.54			868.019	372.997
					868.32	339.74			868.32	373.887
					868.621	341.68			868.621	353.743
					868.923	351.07			868.923	353.34
					869.224	333.43			869.224	352.45
					869.525	329.38			869.525	370.007
					869.826	336.5			869.826	367.66
					870.127	329.55			870.127	366.447
					870.428	347.99			870.428	358.597
					870.729	331			870.729	361.59
					871.029	354.63			871.029	358.92
					871.33	321.13			871.33	356.007
					871.631	336.67			871.631	349.617
					871.931	344.92			871.931	348.483
					872.232	346.05			872.232	352.127
					872.532	348.15			872.532	354.553
					872.832	339.9			872.832	358.84
					873.132	339.9			873.132	356.413
					873.433	340.06			873.433	354.147
					873.733	341.84			873.733	342.9
					874.033	323.72			874.033	343.79
					874.332	340.55			874.332	350.667
					874.632	339.09			874.632	353.903
					874.932	344.27			874.932	352.93
					875.232	319.03			875.232	340.957
					875.531	337.47			875.531	351.393
					875.831	346.37			875.831	349.937
					876.13	334.56			876.13	352.527
					876.43	338.45			876.43	343.627
					876.729	344.59			876.729	343.79
					877.028	331.81			877.028	335.86
					877.327	343.95			877.327	336.023
					877.627	335.05			877.627	333.273
					877.926	328.41			877.926	347.27
					878.225	336.67			878.225	337.077
					878.523	334.56			878.523	337.48
					878.822	329.38			878.822	328.177
					879.121	336.34			879.121	340.717
					879.419	329.87			879.419	339.827
					879.718	330.36			879.718	337.32
					880.017	328.09			880.017	332.467
					880.315	312.88			880.315	336.837
					880.613	309.32			880.613	337.887
					880.912	316.6			880.912	335.053
					881.21	328.9			881.21	335.62
					881.508	337.31			881.508	339.747
					881.806	335.05			881.806	345.977
					882.104	324.53			882.104	340.717
					882.402	335.05			882.402	340.88
					882.699	332.94			882.699	328.907
					882.997	333.59			882.997	335.137
					883.295	355.44			883.295	340.637
					883.592	359			883.592	345.49
					883.89	351.39			883.89	339.663
					884.187	337.64			884.187	327.043
					884.485	325.66			884.485	328.903
					884.782	345.4			884.782	327.287
					885.079	333.11			885.079	343.547
					885.376	330.68			885.376	348.563
					885.673	327.44			885.673	356.087
					885.97	335.69			885.97	353.177
					886.267	328.09			886.267	346.543
					886.564	336.67			886.564	349.7
					886.861	329.22			886.861	340.233
					887.157	344.92			887.157	344.927
					887.454	328.9			887.454	340.153
					887.75	351.23			887.75	343.793
					888.047	326.96			888.047	341.85
					888.343	327.44			888.343	339.423
					888.639	329.22			888.639	337.48
					888.936	345.57			888.936	335.62
					889.232	335.69			889.232	335.053
					889.528	339.09			889.528	520.493
					889.824	1015.8			889.824	535.057
					890.12	381.65			890.12	531.98
					890.416	328.41			890.416	346.783
					890.711	324.85			890.711	337.397
					891.007	347.18			891.007	341.04
					891.302	334.72			891.302	341.203
					891.598	341.36			891.598	331.9
					891.893	322.75			891.893	328.58
					892.189	323.4			892.189	327.527
					892.484	324.53			892.484	336.67
					892.779	343.62			892.779	337.48
					893.074	331.49			893.074	343.307
					893.369	321.62			893.369	332.383
					893.664	330.36			893.664	328.823
					893.959	328.41			893.959	327.69
					894.254	320.97			894.254	333.19
					894.549	326.31			894.549	338.853
					894.844	342.81			894.844	328.9
					895.138	311.58			895.138	330.117
					895.433	325.66			895.433	325.99
					895.727	319.51			895.727	331.25
					896.021	330.19			896.021	330.277
					896.316	329.38			896.316	330.197
					896.61	332.62			896.61	334.163
					896.904	337.8			896.904	336.833
					897.198	344.92			897.198	336.67
					897.492	322.75			897.492	330.6
					897.786	315.63			897.786	331.653
					898.08	327.77			898.08	337.883
					898.373	329.22			898.373	345.813
					898.667	331.65			898.667	338.287
					898.961	340.71			898.961	336.183
					899.254	323.72			899.254	333.19
					899.548	315.47			899.548	346.057
					899.841	353.98			899.841	338.777
					900.134	321.94			900.134	326.64
					900.427	328.9			900.427	314.503
					900.72	330.03			900.72	315.393
					901.013	327.28			901.013	333.353
					901.306	336.67			901.306	329.713
					901.599	325.82			901.599	325.91
					901.892	323.24			901.892	315.15
					902.185	330.68			902.185	326.96
					902.477	322.1			902.477	335.78
					902.77	340.23			902.77	332.867
					903.062	343.46			903.062	327.203
					903.355	347.02			903.355	325.017
					903.647	315.79			903.647	325.583
					903.939	344.11			903.939	324.613
					904.232	328.25			904.232	321.217
					904.524	320.97			904.524	320.813
					904.816	315.14			904.816	312.967
					905.108	329.22			905.108	324.617
					905.4	310.29			905.4	333.76
					905.691	316.44			905.691	336.43
					905.983	317.41			905.983	330.93
					906.275	345.89			906.275	313.613
					906.566	324.69			906.566	320.65
					906.858	310.78			906.858	310.05
					907.149	334.24			907.149	316.12
					907.44	310.45			907.44	315.637
					907.732	310.29			907.732	323.97
					908.023	346.86			908.023	327.207
					908.314	326.31			908.314	324.373
					908.605	333.11			908.605	320.57
					908.896	324.37			908.896	315.23
					909.186	322.75			909.186	316.12
					909.477	328.58			909.477	313.207
					909.768	328.41			909.768	319.84
					910.059	304.95			910.059	310.697
					910.349	320			910.349	310.86
					910.639	305.44			910.639	311.75
					910.93	326.47			910.93	319.52
					911.22	325.02			911.22	316.04
					911.51	314.17			911.51	313.613
					911.8	317.73			911.8	317.333
					912.09	320.97			912.09	322.513
					912.38	323.4			912.38	315.07
					912.67	320.65			912.67	309.327
					912.96	303.01			912.96	313.857
					913.25	331.16			913.25	330.767
					913.539	347.18			913.539	332.95
					913.829	300.58			913.829	337.56
					914.119	313.04			914.119	328.66
					914.408	327.12			914.408	326.96
					914.697	317.41			914.697	315.717
					914.986	324.37			914.986	316.523
					915.276	319.19			915.276	315.23
					915.565	322.91			915.565	320.73
					915.854	314.82			915.854	322.43
					916.143	333.43			916.143	327.77
					916.432	333.59			916.432	325.99
					916.72	313.69			916.72	335.377
					917.009	332.3			917.009	327.69
					917.298	314.98			917.298	327.933
					917.586	331.81			917.586	314.42
					917.875	324.21			917.875	318.71
					918.163	330.68			918.163	317.9
					918.451	321.78			918.451	317.497
					918.739	316.28			918.739	315.23
					919.028	301.23			919.028	314.34
					919.316	320.81			919.316	315.957
					919.604	340.06			919.604	318.14
					919.891	324.85			919.891	322.187
					920.179	325.02			920.179	316.283
					920.467	330.36			920.467	319.117
					920.755	321.94			920.755	306.17
					921.042	331.33			921.042	313.45
					921.33	337.47			921.33	307.3
					921.617	324.04			921.617	317.253
					921.904	306.41			921.904	307.787
					922.192	318.87			922.192	316.767
					922.479	325.82			922.479	312.72
					922.766	332.62			922.766	320.65
					923.053	313.36			923.053	311.833
					923.34	316.92			923.34	313.533
					923.627	307.54			923.627	313.127
					923.913	312.56			923.913	315.633
					924.2	324.53			924.2	316.767
					924.487	313.69			924.487	328.823
					924.773	297.02			924.773	332.06
					925.06	314.98			925.06	334.89
					925.346	303.82			925.346	322.187
					925.632	306.73			925.632	322.753
					925.919	308.51			925.919	319.923
					926.205	339.74			926.205	317.093
					926.491	322.59			926.491	311.027
					926.777	319.68			926.777	313.29
					927.063	306.73			927.063	320.893
					927.348	332.46			927.348	319.517
					927.634	308.35			927.634	320.083
					927.92	307.54			927.92	319.193
					928.205	332.3			928.205	329.307
					928.491	327.28			928.491	320.973
					928.776	324.37			928.776	315.393
					929.061	310.29			929.061	311.267
					929.347	311.91			929.347	316.607
					929.632	330.19			929.632	325.91
					929.917	325.66			929.917	329.39
					930.202	336.99			930.202	335.053
					930.487	312.72			930.487	340.637
					930.772	326.15			930.772	337.56
					931.056	324.53			931.056	330.523
					931.341	329.87			931.341	316.04
					931.625	325.02			931.625	318.63
					931.91	315.79			931.91	326.8
					932.194	321.94			932.194	334.407
					932.479	327.77			932.479	335.217
					932.763	324.21			932.763	325.347
					933.047	304.63			933.047	317.66
					933.331	308.35			933.331	314.667
					933.615	316.92			933.615	314.503
					933.899	305.76			933.899	318.63
					934.183	335.05			934.183	317.9
					934.467	320.16			934.467	327.123
					934.75	334.4			934.75	321.943
					935.034	312.56			935.034	316.767
					935.317	331			935.317	309
					935.601	299.12			935.601	313.937
					935.884	306.08			935.884	316.527
					936.168	329.87			936.168	318.47
					936.451	308.51			936.451	319.117
					936.734	317.73			936.734	319.117
					937.017	304.95			937.017	318.55
					937.3	340.23			937.3	318.793
					937.583	319.35			937.583	324.617
					937.865	327.93			937.865	327.367
					938.148	307.7			938.148	320.893
					938.431	290.06			938.431	299.94
					938.713	312.39			938.713	289.423
					938.996	316.44			938.996	294.52
					939.278	323.07			939.278	306.25
					939.56	295.08			939.56	313.937
					939.842	329.22			939.842	303.903
					940.125	311.42			940.125	300.343
					940.407	318.22			940.407	301.797
					940.689	295.4			940.689	304.387
					940.97	320.81			940.97	309
					941.252	311.75			941.252	308.597
					941.534	293.62			941.534	315.88
					941.815	311.91			941.815	321.137
					942.097	313.85			942.097	325.183
					942.378	319.51			942.378	322.917
					942.66	320.32			942.66	322.677
					942.941	310.61			942.941	315.393
					943.222	304.79			943.222	310.133
					943.503	308.67			943.503	310.213
					943.784	326.15			943.784	318.467
					944.065	309.32			944.065	328.42
					944.346	319.51			944.346	318.307
					944.627	321.13			944.627	319.357
					944.908	328.74			944.908	313.37
					945.188	313.85			945.188	322.027
					945.469	316.44			945.469	315.88
					945.749	287.15			945.749	318.55
					946.03	319.19			946.03	317.173
					946.31	332.3			946.31	319.68
					946.59	356.41			946.59	314.907
					946.87	301.71			946.87	310.7
					947.15	327.77			947.15	313.37
					947.43	335.21			947.43	318.143
					947.71	317.25			947.71	317.173
					947.99	311.42			947.99	314.26
					948.27	324.69			948.27	313.37
					948.549	318.7			948.549	333.92
					948.829	338.12			948.829	325.347
					949.108	332.94			949.108	326.963
					949.388	301.07			949.388	307.303
					949.667	335.21			949.667	311.187
					949.946	310.94			949.946	309.893
					950.225	313.85			950.225	311.997
					950.504	303.01			950.504	311.833
					950.783	308.19			950.783	314.663
					951.062	327.44			951.062	316.2
					951.341	313.04			951.341	317.98
					951.62	319.19			951.62	314.5
					951.898	315.31			951.898	315.39
					952.177	295.56			952.177	314.257
					952.455	323.24			952.455	311.913
					952.733	306.41			952.733	312.883
					953.012	304.14			953.012	311.023
					953.29	326.47			953.29	308.27
					953.568	311.75			953.568	306.817
					953.846	323.88			953.846	304.873
					954.124	324.04			954.124	308.84
					954.402	311.42			954.402	305.28
					954.68	306.57			954.68	310.137
					954.957	306.89			954.957	312.563
					955.235	313.04			955.235	319.44
					955.512	302.04			955.512	317.093
					955.79	327.77			955.79	310.943
					956.067	315.14			956.067	301.72
					956.344	301.71			956.344	302.61
					956.622	304.95			956.622	295.49
					956.899	319.84			956.899	302.203
					957.176	326.15			957.176	298.563
					957.453	305.76			957.453	311.347
					957.73	322.91			957.73	303.093
					958.006	308.19			958.006	305.357
					958.283	310.94			958.283	293.707
					958.56	310.13			958.56	300.503
					958.836	316.92			958.836	305.6
					959.112	315.31			959.112	318.14
					959.389	310.29			959.389	314.5
					959.665	320.48			959.665	310.617
					959.941	308.67			959.941	315.23
					960.217	310.45			960.217	310.457
					960.493	291.2			960.493	308.03
					960.769	309.8			960.769	291.847
					961.045	312.23			961.045	307.463
					961.321	305.11			961.321	315.313
					961.596	311.26			961.596	316.203
					961.872	317.25			961.872	309.89
					962.147	307.22			962.147	303.66
					962.423	307.05			962.423	313.53
					962.698	311.42			962.698	304.793
					962.973	315.63			962.973	304.873
					963.248	297.18			963.248	306.817
					963.523	311.75			963.523	313.937
					963.798	331.49			963.798	315.637
					964.073	295.56			964.073	309.083
					964.348	290.22			964.348	316.527
					964.623	337.96			964.623	308.597
					964.897	312.88			964.897	309
					965.172	325.34			965.172	293.87
					965.446	334.4			965.446	297.673
					965.721	301.23			965.721	299.697
					965.995	316.28			965.995	307.627
					966.269	311.42			966.269	308.92
					966.543	330.52			966.543	308.92
					966.817	315.63			966.817	305.763
					967.091	307.86			967.091	310.133
					967.365	305.76			967.365	307.95
					967.639	330.84			967.639	304.633
					967.913	329.55			967.913	297.757
					968.186	311.42			968.186	298.403
					968.46	312.88			968.46	308.353
					968.733	325.5			968.733	307.703
					969.007	311.58			969.007	307.057
					969.28	295.89			969.28	306.087
					969.553	327.77			969.553	309.647
					969.826	309.32			969.826	309.323
					970.099	341.68			970.099	304.873
					970.372	304.3			970.372	310.053
					970.645	324.21			970.645	311.427
					970.918	315.63			970.918	320.327
					971.19	307.54			971.19	314.257
					971.463	313.85			971.463	313.207
					971.735	332.62			971.735	302.203
					972.008	305.76			972.008	306.007
					972.28	295.08			972.28	316.603
					972.552	327.93			972.552	318.627
					972.824	314.17			972.824	309.323
					973.096	317.41			973.096	302.043
					973.368	301.07			973.368	300.343
					973.64	316.44			973.64	312.317
					973.912	295.73			973.912	317.9
					974.184	321.13			974.184	316.687
					974.455	309.48			974.455	307.303
					974.727	304.63			974.727	306.897
					974.998	314.01			974.998	311.427
					975.269	313.69			975.269	309.727
					975.541	297.34			975.541	300.827
					975.812	311.91			975.812	308.11
					976.083	317.57			976.083	317.577
					976.354	308.19			976.354	315.96
					976.625	311.26			976.625	301.8
					976.896	308.19			976.896	304.953
					977.166	324.21			977.166	297.107
					977.437	300.26			977.437	304.227
					977.708	312.39			977.708	293.71
					977.978	320.16			977.978	312.963
					978.249	306.41			978.249	318.95
					978.519	303.98			978.519	325.667
					978.789	295.4			978.789	323.563
					979.059	321.94			979.059	314.423
					979.329	306.73			979.329	313.937
					979.599	315.79			979.599	312.077
					979.869	310.61			979.869	308.433
					980.139	312.23			980.139	306.007
					980.409	310.78			980.409	299.857
					980.678	307.22			980.678	302.933
					980.948	308.67			980.948	296.703
					981.217	316.76			981.217	297.593
					981.486	308.51			981.486	301.88
					981.756	310.13			981.756	306.733
					982.025	329.71			982.025	311.103
					982.294	302.36			982.294	304.953
					982.563	299.29			982.563	307.3
					982.832	324.21			982.832	298.563
					983.101	318.87			983.101	301.557
					983.369	293.46			983.369	294.68
					983.638	306.73			983.638	296.863
					983.907	331.16			983.907	296.947
					984.175	312.88			984.175	292.9
					984.443	314.17			984.443	293.467
					984.712	314.98			984.712	286.993
					984.98	308.67			984.98	290.473
					985.248	306.57			985.248	293.143
					985.516	298.96			985.516	304.55
					985.784	323.56			985.784	305.36
					986.052	286.67			986.052	294.68
					986.32	307.54			986.32	299.293
					986.587	310.13			986.587	309.243
					986.855	304.79			986.855	320.167
					987.122	304.63			987.122	310.863
					987.39	301.23			987.39	306.577
					987.657	318.87			987.657	306.01
					987.924	297.02			987.924	312.563
					988.191	309.32			988.191	317.983
					988.458	321.13			988.458	314.503
					988.725	332.3			988.725	310.62
					988.992	308.35			988.992	303.097
					989.259	316.76			989.259	306.98
					989.526	309.97			989.526	300.75
					989.792	307.38			989.792	303.823
					990.059	286.67			990.059	290.96
					990.325	311.26			990.325	290.31
					990.592	318.7			990.592	290.067
					990.858	306.73			990.858	299.047
					991.124	287.15			991.124	297.59
					991.39	324.37			991.39	290.553
					991.656	304.46			991.656	295.003
					991.922	312.07			991.922	304.47
					992.188	307.22			992.188	309.647
					992.453	314.34			992.453	308.27
					992.719	299.93			992.719	302.363
					992.985	320.32			992.985	293.787
					993.25	311.75			993.25	286.667
					993.515	314.01			993.515	294.76
					993.781	318.22			993.781	308.353
					994.046	307.38			994.046	314.503
					994.311	324.53			994.311	306.737
					994.576	296.05			994.576	299.213
					994.841	295.08			994.841	306.497
					995.106	310.13			995.106	309.003
					995.37	306.41			995.37	309.893
					995.635	322.26			995.635	307.707
					995.9	323.24			995.9	306.33
					996.164	295.08			996.164	309.323
					996.429	301.23			996.429	305.683
					996.693	302.52			996.693	304.067
[truncated: 51 more rows]
