# Supplementary material for: De novo design of proteins housing excitonically coupled chlorophyll special pairs
Source: Nat Chem Biol. 2024 Jun 3;20(7):906–15. doi: 10.1038/s41589-024-01626-0 (PMC11213709; doi:10.1038/s41589-024-01626-0)
Supplement: Supplementary file 8 — Absorbance and fluorescence spectra of CpcA−PEB and SP2−ZnPPa. [file 41589_2024_1626_MOESM8_ESM.xlsx]

## Sheet: Absorbance
Figure 5b normalized absorbance spectra (a.u.)
Wavelength (nm)	SP2-ZnPPa	cpcA-PEB
999.988	-0.00586244
998.992	-0.000219522
997.994	0.0061892
996.996	0.00483661
995.998	-0.000156398
994.999	-0.00277013
993.999	-0.00226307
992.998	-0.00360279
991.997	-0.00307971
990.996	-0.0023875
989.993	-0.00242585
988.991	-0.010039
987.987	0.00043683
987.015	-0.00224403
986.01	-0.00304365
985.005	-0.00423731
983.999	0.00315246
982.992	-0.00739434
981.985	0.000368286
981.009	-0.00439371
980.001	-0.00480213
978.992	-0.000917197
978.014	0.00371945
977.004	-0.000133081
975.993	0.00249109
975.014	-0.00526836
974.002	0.00396085
972.989	-0.00847164
972.008	-0.00238125
970.994	0.00225568
970.012	-0.00105591
968.997	-0.00447063
968.013	-0.00323137
966.997	0.00396341
966.012	-0.000131659
964.995	-0.000472858
964.009	0.00297763
962.991	0.00252924
962.004	0.00983595
960.984	0.00701587
959.996	0.00251287
959.007	-0.00142568
957.986	0.00555492
956.996	0.00796894
956.006	0.00446877
955.015	0.00579949
953.991	0.00836428
952.999	0.00540956
952.007	0.0048973
951.013	0.00773969
949.987	0.00551487
948.993	0.00804155
947.998	0.00691192
947.003	0.00589998
946.007	0.00913861
945.01	0.00340376
944.013	0.00310875
943.015	0.0048889
941.985	0.00405527
940.986	0.000255803
939.987	0.00282161
938.987	0.00532562
937.987	0.00423516
936.986	0.00597281
935.984	0.00386998
935.015	0.00797008
934.012	0.0016354
933.009	0.00298062
932.006	0.0034872
931.001	0.00794639
929.997	0.00282901
928.991	0.00583327
927.986	0.00435524
927.012	0.00665996
926.005	0.00609312
924.998	0.00592734
923.99	0.00500972
923.014	0.00785067
922.005	0.00871231
920.995	0.00832247
919.985	0.00172745
919.008	0.00305052
917.996	0.00545089
916.985	0.00508068
916.005	0.00622527
914.993	0.00654946
914.012	0.0071599
912.999	0.00677289
911.984	0.00393735
911.002	0.00718557
909.987	0.00677203
909.004	0.00354359
907.988	0.00376972
907.004	0.00664969
905.987	0.00460068
905.002	0.00419557
904.016	0.00394874
902.997	0.00537821
902.011	0.00255471
900.991	0.00332744
900.003	0.00224828
899.015	0.00618108
897.994	0.00536125
897.005	0.00336389
896.015	0.00552528
894.993	0.00562803
894.002	0.00571682
893.011	0.00490656
891.987	0.00326437
890.995	0.00510504
890.003	0.00420311
889.01	0.0048604
888.016	0.00545331
886.989	0.00584795
885.995	0.00329754
885	0.00558585
884.005	0.00345431
883.009	0.00389434
882.013	0.00457234
881.016	0.00491169
879.986	0.00559953
878.988	0.00337044
877.99	0.00526691
876.991	0.00518298
875.992	0.0032685
874.992	0.00661662
873.992	0.00554295
872.992	0.00319788
871.991	0.0063818
870.989	0.00347923
869.987	0.0089485
868.985	0.00632463
868.015	0.00567079
867.012	0.00219207
866.008	0.00617067
865.004	0.00263841
863.999	0.00559625
862.994	0.00771344
861.988	0.00596854
861.016	0.00252739
860.009	0.0035416
859.002	0.00528872
857.994	0.00421878
856.986	0.00337144
856.011	0.00275058
855.002	0.00682978
853.993	0.00490528
852.983	0.00737412
852.007	0.00457675
850.996	0.00436948
849.984	0.00509507
849.006	0.00254133
847.994	0.00349731
847.016	0.00683192
846.003	0.00671072
844.989	0.00254361
844.009	0.00624095
842.994	0.0044947
842.013	0.00498649
840.998	0.00285449
840.016	0.0017811
839	0.00593675
837.983	0.00266574
837	0.00567108
836.016	0.00416494
834.999	0.00654932
834.014	0.00504819
832.995	0.00551145
832.01	0.00545317
830.99	0.00750049
830.004	0.00630966
828.983	0.00540885
827.996	0.00494005
827.009	0.00658696
825.987	0.00353291
824.998	0.00481809
824.01	0.00434669
822.986	0.00515805
821.997	0.00620502
821.007	0.00486225
820.016	0.00468659
818.991	0.00401425
818	0.00435681
817.008	0.00630097
816.016	0.00228016
814.99	0.00375463
813.997	0.00734688
813.003	0.00580648
812.009	0.00212205
811.015	0.00380846
809.986	0.00669261
808.991	0.00509364
807.996	0.00473987
807	0.00444527
806.004	0.0056182
805.007	0.00628129
804.01	0.00570001
803.013	0.00556547
802.015	0.00524055
801.017	0.0075089
799.983	0.00643469	-5.47877e-05
798.984	0.00914346	0.000707806
797.985	0.00550846	-0.000110027
796.985	0.00466736	0.000395486
795.985	0.00376146	0.000611062
794.984	0.00677303	0.00076241
794.017	0.00558528	0.000157731
793.016	0.00428445	0.00141705
792.014	0.0053366	0.00211594
791.012	0.00517671	-0.000214586
790.009	0.00530311	-0.00019663
789.006	0.00522345	0.000138859
788.002	0.00518298	0.000489592
786.998	0.0050442	-0.000843972
785.994	0.00588017	0.00133321
784.989	0.00615371	0.00013073
783.984	0.0039748	0.000385365
783.013	0.00688953	0.00035307
782.007	0.00585935	0.000426929
781.001	0.00746312	-0.000405491
779.994	0.00720583	-0.000323566
778.987	0.00567621	-0.000302657
778.015	0.00896291	-0.000116278
777.007	0.00570528	0.000769236
775.999	0.00501114	0.000818212
774.99	0.0034264	0.000613337
774.016	0.00545374	-0.000432533
773.006	0.00779276	0.00167299
771.996	0.00656514	0.000540601
770.986	0.00748166	-0.000288339
770.011	0.00962608	0.00148296
769	0.00745527	0.000581205
767.988	0.00621614	-0.000447644
767.011	0.00707377	0.000381896
765.999	0.00483176	6.45103e-05
764.987	0.00603753	0.00068096
764.009	0.0059865	0.00112333
762.996	0.00483404	-0.000238679
762.017	0.00508096	0.000962481
761.003	0.00840566	0.00016893
759.988	0.00558414	0.000582854
759.009	0.00584168	0.000770146
757.993	0.00780274	-9.17279e-05
757.013	0.00706578	0.000564144
755.997	0.00751703	0.000860307
755.016	0.00714436	0.000378883
753.999	0.00757694	0.000232826
753.017	0.00510746	0.000784821
752	0.0080444	0.000368535
751.017	0.00686457	0.000752513
749.999	0.00553454	0.00103969
749.015	0.00750505	0.00077663
747.996	0.00789689	0.00165381
747.012	0.00806709	0.000404242
745.993	0.00524696	-5.97889e-05
745.008	0.00856504	0.000941886
743.987	0.00909593	0.000478105
743.002	0.00907152	0.000403844
742.016	0.00696496	0.00106569
740.994	0.00833389	0.000183994
740.008	0.00946477	0.000531843
738.985	0.00864381	0.000928573
737.998	0.00675863	0.000422494
737.01	0.00889427	0.000942284
735.987	0.00954942	0.000201616
734.999	0.00833103	0.000713721
734.01	0.00927306	0.000820828
732.985	0.010419	0.000222593
731.996	0.00923167	0.000411747
731.006	0.0111514	0.000672486
730.016	0.0109987	0.000447513
728.99	0.010588	0.00060873
727.999	0.01224	0.000716224
727.008	0.0118786	0.000443931
726.017	0.012588	0.00108845
724.989	0.0134494	0.000591157
723.997	0.0117264	0.000549415
723.004	0.0137678	0.000354207
722.012	0.0142902	-0.000150715
720.983	0.0152848	0.000755129
719.989	0.016748	0.000232485
718.995	0.0165209	0.000304345
718.001	0.018175	0.000594854
717.006	0.0192219	0.000704905
716.011	0.0206418	0.000169896
715.016	0.0221594	0.000223105
713.985	0.0239297	0.000778735
712.989	0.0257269	0.000126808
711.992	0.0283294	7.16721e-05
710.996	0.0303235	0.000650703
709.999	0.033332	0.000486578
709.001	0.0360548	0.000459625
708.004	0.0383048	0.000167395
707.006	0.0416326	0.000195022
706.007	0.0451982	0.000769861
705.009	0.0482527	0.000847052
704.01	0.0535025	6.82617e-05
703.01	0.0590862	0.000538895
702.011	0.065753	0.000853082
701.011	0.0737053	0.000521095
700.01	0.0813684	0.000746825
699.01	0.0888862	0.000108448
698.009	0.0989332	-0.00011821
697.007	0.109414	0.000382351
696.006	0.122467	0.000387696
695.004	0.139174	0.00101078
694.001	0.156181	0.000300763
692.999	0.176466	0.000137381
691.996	0.197209	0.000655594
690.992	0.221647	0.000455474
689.989	0.251169	-6.82024e-07
688.985	0.281076	0.000236749
688.016	0.311814	0.000738293
687.012	0.345702	0.000561926
686.007	0.388302	0.0011173
685.002	0.429569	0.000476172
683.996	0.476687	0.000682325
682.99	0.519347	0.000433354
681.984	0.569819	0.00126821
681.013	0.61788	0.000862639
680.007	0.665167	0.00104794
678.999	0.719512	0.0011532
677.992	0.769276	0.000664978
676.984	0.815441	0.000357277
676.012	0.859772	0.000758827
675.003	0.901405	0.00132274
673.995	0.93768	0.000615271
672.986	0.961949	0.00145046
672.012	0.986026	0.000831693
671.003	0.995396	0.000337775
669.993	1	0.000232997
668.982	0.991914	0.00037513
668.008	0.97501	0.000915375
666.997	0.94738	0.0009193
665.986	0.913649	0.00117654
665.01	0.876943	0.000735563
663.998	0.835478	0.00145143
662.986	0.787975	0.0014101
662.01	0.739254	0.000978809
660.997	0.690406	0.00119884
659.984	0.645636	0.000881753
659.007	0.605885	0.00116686
657.993	0.555319	0.00101215
657.015	0.510737	0.00119679
656.001	0.474933	0.000945584
654.986	0.437878	0.00168188
654.007	0.410505	0.00145069
652.992	0.380933	0.00162449
652.013	0.355642	0.00165261
650.997	0.336656	0.00167681
650.017	0.318769	0.00130418
649	0.302798	0.00168985
647.984	0.288778	0.00106063
647.003	0.279121	0.00133492
645.986	0.270919	0.00128802
645.004	0.263519	0.00202885
643.986	0.258465	0.00135945
643.004	0.253152	0.00168814
641.986	0.251491	0.00240039
641.003	0.251192	0.00265768
639.984	0.250823	0.00174866
639.001	0.250095	0.00207054
638.018	0.251062	0.00219221
636.998	0.25224	0.0020956
636.014	0.255084	0.00215399
634.993	0.256371	0.00108321
634.009	0.258753	0.00208678
632.987	0.260883	0.00214573
632.002	0.261819	0.00280474
631.017	0.263824	0.00200931
629.995	0.267128	0.00174326
629.009	0.267606	0.00202771
627.986	0.268721	0.0021549
627	0.270113	0.0017916
626.013	0.271461	0.00182349
624.99	0.271202	0.00172162
624.002	0.270086	0.00218299
623.015	0.268533	0.00199348
621.99	0.269067	0.00171945
621.002	0.267674	0.0019142
620.014	0.265729	0.00191073
618.989	0.263607	0.00184262
618	0.261579	0.00188561
617.01	0.25919	0.00146008
615.984	0.25411	0.00165552
614.995	0.249685	0.00244854
614.005	0.243855	0.00203073
613.014	0.239356	0.00210079
611.987	0.23214	0.0023286
610.996	0.22688	0.00184137
610.005	0.221512	0.00196028
609.014	0.216847	0.00205106
607.985	0.209195	0.00213981
606.993	0.20295	0.0024625
606.001	0.196648	0.00269074
605.009	0.192227	0.00271166
604.016	0.188462	0.00271377
602.986	0.182636	0.0029464
601.993	0.17806	0.00356769
600.999	0.175384	0.0038193
600.005	0.169896	0.00387996
599.011	0.169199	0.00427643
598.017	0.165664	0.00486408
596.986	0.162476	0.00587254
595.991	0.160809	0.00576933
594.996	0.159083	0.0065192
594	0.157502	0.00757249
593.005	0.156644	0.00886087
592.009	0.155267	0.00997786
591.013	0.154677	0.0115255
590.016	0.154371	0.0128001
588.983	0.151339	0.0147652
587.986	0.149872	0.017864
586.988	0.151167	0.020451
585.991	0.147915	0.0242409
584.993	0.146007	0.0280822
583.995	0.144497	0.0341251
582.997	0.143089	0.0401435
581.998	0.141241	0.0479491
581	0.138831	0.0575424
580.001	0.136994	0.0675978
579.002	0.13514	0.0809245
578.002	0.132039	0.09672
577.002	0.129515	0.117613
576.002	0.127959	0.138885
575.002	0.124304	0.166112
574.001	0.12241	0.197873
573.001	0.119746	0.234275
572	0.117497	0.270965
570.998	0.113673	0.315563
569.997	0.111848	0.365685
568.995	0.109345	0.422672
567.993	0.105104	0.482451
566.991	0.101638	0.543283
565.988	0.100377	0.604729
564.985	0.0968053	0.673004
563.982	0.0951145	0.738452
563.016	0.0921756	0.795473
562.013	0.0898562	0.853449
561.009	0.0879739	0.901396
560.005	0.0846305	0.940061
559.001	0.0831695	0.968165
557.996	0.0803653	0.989133
556.991	0.079774	0.999175
555.986	0.0788955	1
555.018	0.0771262	0.991828
554.013	0.0768347	0.976192
553.007	0.0752994	0.954599
552.001	0.0744065	0.927262
550.995	0.0743291	0.895291
549.989	0.0732793	0.858817
548.982	0.0730015	0.819248
548.012	0.0723662	0.782543
547.005	0.072477	0.749058
545.998	0.0722852	0.711751
544.99	0.0715202	0.673171
543.982	0.0721508	0.637813
543.011	0.0705485	0.605784
542.003	0.0710059	0.576891
540.995	0.0713504	0.554377
539.986	0.0713068	0.526224
539.014	0.0699487	0.501745
538.005	0.0703156	0.476987
536.995	0.0706147	0.459582
535.985	0.0704584	0.44251
535.013	0.0687995	0.427268
534.003	0.0683919	0.415377
532.992	0.0684709	0.405439
531.981	0.0681034	0.395986
531.008	0.0671908	0.38808
529.997	0.0663534	0.380722
528.985	0.0656886	0.375579
528.011	0.0649864	0.370777
526.999	0.0639221	0.365841
525.987	0.0628206	0.361556
525.013	0.0623229	0.357328
524	0.060231	0.352018
522.987	0.0599795	0.347345
522.012	0.0592998	0.342025
520.999	0.0584438	0.336334
519.985	0.0576961	0.329899
519.009	0.0569845	0.323492
517.995	0.0570126	0.317087
517.019	0.0558611	0.309138
516.004	0.0549657	0.299792
514.99	0.0545316	0.291038
514.013	0.0552266	0.280952
512.998	0.0545837	0.269915
511.982	0.0548611	0.258186
511.005	0.0540864	0.247394
509.989	0.0538321	0.234903
509.011	0.0535272	0.224844
507.995	0.0549595	0.212354
507.016	0.0538631	0.201242
505.999	0.0540484	0.189941
504.983	0.0549246	0.179107
504.003	0.0546814	0.169828
502.986	0.0547817	0.160539
502.006	0.0552483	0.151969
500.989	0.0558665	0.143464
500.009	0.0547658	0.13617
498.991	0.0557987	0.129797
498.01	0.0560959	0.123161
496.992	0.0571706	0.117298
496.011	0.0569849	0.112388
494.992	0.0567201	0.10731
494.01	0.0566949	0.102761
492.991	0.0566113	0.0984683
492.009	0.0578556	0.0944856
490.989	0.0583784	0.0912818
490.007	0.0579741	0.0871491
488.987	0.0582076	0.0836084
488.004	0.05913	0.08077
486.984	0.0594633	0.0774734
486.001	0.0598989	0.0739281
485.018	0.0610774	0.0706785
483.996	0.062396	0.067736
483.013	0.0629755	0.0650242
481.991	0.0642614	0.0620463
481.007	0.0665459	0.058652
479.985	0.0665076	0.0559337
479	0.0686852	0.0528137
478.016	0.0715873	0.0507036
476.993	0.0733399	0.0482271
476.008	0.0768172	0.0457565
474.985	0.0795159	0.0428228
474	0.0835055	0.0409292
473.014	0.0869007	0.0381747
471.99	0.0924685	0.0364247
471.004	0.0982481	0.034177
470.018	0.103981	0.0324428
468.994	0.110711	0.0303235
468.007	0.119281	0.0291726
466.983	0.129021	0.0273594
465.996	0.139542	0.0258278
465.009	0.150599	0.0247258
463.983	0.16539	0.0232892
462.996	0.182558	0.0220713
462.008	0.200469	0.0209692
460.982	0.222235	0.0200165
459.994	0.243019	0.0191484
459.006	0.269572	0.0183136
458.017	0.300565	0.0171779
456.99	0.334078	0.0163495
456.002	0.373107	0.0154357
455.013	0.413181	0.0146138
453.985	0.455624	0.0142721
452.996	0.504099	0.0136063
452.006	0.552249	0.0131631
451.016	0.601468	0.0124662
449.988	0.657673	0.0116181
448.998	0.711422	0.0111516
448.008	0.763427	0.0105667
447.017	0.816909	0.0104739
445.989	0.871209	0.00982039
444.998	0.923378	0.00937455
444.007	0.96984	0.00919973
443.015	1.01381	0.00885794
441.986	1.05431	0.00864772
440.994	1.08327	0.00824381
440.002	1.11098	0.00809093
439.01	1.13281	0.00793314
438.018	1.14648	0.00787881
436.988	1.15271	0.00768278
435.995	1.15369	0.00743765
435.002	1.14893	0.00763488
434.009	1.14064	0.007794
433.016	1.12782	0.00788167
431.985	1.11293	0.00807728
430.992	1.10091	0.00823395
429.998	1.08826	0.00870484
429.004	1.07559	0.00905398
428.01	1.06482	0.00968684
427.016	1.05795	0.0103639
425.984	1.05296	0.0107071
424.989	1.05051	0.0111769
423.994	1.04815	0.0119861
423	1.04673	0.0126606
422.005	1.04457	0.013491
421.009	1.043	0.0144182
420.014	1.04118	0.015661
419.019	1.03485	0.0163658
417.985	1.02756	0.0174903
416.989	1.01659	0.0186249
415.993	1.00254	0.019619
414.997	0.990164	0.0206629
414	0.970782	0.0218298
413.004	0.952181	0.0229178
412.007	0.928748	0.0240258
411.01	0.905568	0.0250898
410.013	0.88549	0.0263706
409.016	0.863351	0.0271225
408.018	0.841232	0.028714
406.983	0.820768	0.0297139
405.985	0.803141	0.0307731
404.987	0.784839	0.0316324
403.989	0.770153	0.032559
402.991	0.757203	0.0335234
401.992	0.745716	0.0347935
400.994	0.737722	0.0356149
399.995	0.730932	0.0366231
398.996	0.726148	0.0373142
397.997	0.723022	0.0385891
396.998	0.721335	0.0395785
395.999	0.719611	0.040759
394.999	0.718602	0.0411308
394	0.718446	0.0420508
393	0.718949	0.0427297
392	0.720427	0.0435348
391	0.72078	0.0441028
389.999	0.721973	0.0443873
388.999	0.72346	0.044869
387.998	0.72352	0.0450464
386.997	0.725092	0.0450164
385.996	0.724628	0.0457851
384.995	0.724072	0.0451836
383.994	0.722939	0.0452741
382.993	0.722003	0.0453154
381.991	0.717953	0.04505
380.989	0.714439	0.0452834
379.988	0.709432	0.0448484
378.986	0.702542	0.0451425
377.983	0.6959	0.04463
376.981	0.691052	0.0446512
376.017	0.683903	0.0446007
375.014	0.677452	0.0444379
374.012	0.667804	0.0444867
373.009	0.660925	0.0443767
372.006	0.653444	0.0440774
371.002	0.646794	0.0438301
369.999	0.640161	0.043647
368.995	0.632803	0.0437309
367.992	0.625914	0.0435264
366.988	0.620441	0.0438826
365.984	0.614439	0.0435649
365.018	0.608796	0.0428769
364.014	0.604516	0.042826
363.01	0.599996	0.0424269
362.005	0.597641	0.0420324
361	0.595527	0.0418506
359.995	0.593256	0.0411924
358.99	0.590471	0.0404883
357.985	0.589409	0.0400245
357.018	0.588916	0.0395803
356.013	0.588593	0.0386924
355.007	0.589324	0.038129
354.002	0.589574	0.0375068
352.996	0.591332	0.0367772
351.99	0.592464	0.0360968
350.983	0.59459	0.0355348
350.016	0.597121	0.0347602
349.009	0.599815	0.0342188
348.003	0.601336	0.033693
346.996	0.602664	0.033143
345.989	0.603078	0.0326918
344.982	0.603996	0.0316536
344.014	0.603027	0.0311536
343.006	0.601574	0.0303461
341.999	0.598141	0.0294907
340.991	0.594942	0.0293048
339.984	0.588407	0.0282888
339.015	0.582876	0.0274117
338.007	0.575507	0.0268715
336.998	0.566216	0.0261555
335.99	0.558444	0.025547
334.982	0.548699	0.0251449
334.012	0.538374	0.0243707
333.003	0.528624	0.0239339
331.995	0.518778	0.0233237
330.986	0.507501	0.0230738
330.015	0.496041	0.0227469
329.006	0.485613	0.0221742
327.997	0.476147	0.021839
326.987	0.467644	0.0220363
326.016	0.458983	0.0219119
325.007	0.450625	0.0219748
323.997	0.443569	0.0223501
322.987	0.437797	0.0230423
322.016	0.43061	0.023812
321.005	0.425116	0.0255202
319.995	0.420044	0.027296
318.984	0.416729	0.0297354
318.013	0.412089	0.0334139
317.002	0.408464	0.0383263
315.991	0.405432	0.0444603
315.019	0.402383	0.0501938
314.008	0.400306	0.0569655
312.996	0.396596	0.0664149
311.985	0.394599	0.0727621
311.012	0.392496	0.0775178
310.001	0.390784	0.0828877
308.989	0.389034	0.0849614
308.016	0.388305	0.0865468
307.004	0.386892	0.0862926
305.992	0.386496	0.0850388
305.018	0.387005	0.0836695
304.006	0.387245	0.0827965
302.993	0.387318	0.0818959
301.981	0.389547	0.0818919
301.007	0.390597	0.0827349
299.994	0.391992	0.0837406
298.981	0.392884	0.0858852
298.007	0.39344	0.0883167
296.994	0.397896	0.0913915
296.019	0.402194	0.0945991
295.006	0.403367	0.100105
293.992	0.410254	0.110323
293.017	0.417008	0.120136
292.003	0.424655	0.137223
290.99	0.425272	0.160735
290.014	0.426131	0.182696
289	0.426832	0.213074
287.986	0.429243	0.243676
287.01	0.433609	0.268397
285.996	0.436717	0.287061
284.981	0.443407	0.301943
284.006	0.44752	0.31288
282.991	0.448922	0.325064
282.015	0.450218	0.331546
281	0.455409	0.338793
279.984	0.456349	0.34562
279.008	0.458962	0.349599
277.993	0.461391	0.349006
277.016	0.466248	0.346183
276	0.474983	0.34004
274.985	0.480708	0.333304
274.008	0.48186	0.324351
272.992	0.489425	0.315157
272.015	0.492367	0.306128
270.999	0.500725	0.298177
269.982	0.502078	0.286407
269.005	0.512036	0.27744
267.988	0.509491	0.265739
267.011	0.51832	0.25437
265.994	0.521041	0.242248
265.016	0.514285	0.230681
263.999	0.518624	0.223127
262.982	0.516906	0.209591
262.004	0.519317	0.203713
260.987	0.523347	0.194175
260.009	0.520666	0.189391
258.991	0.521985	0.184256
258.013	0.51488	0.180848
256.995	0.513047	0.177792
256.016	0.520391	0.169571
254.998	0.517021	0.16883
254.019	0.521915	0.168898
253.001	0.530406	0.16683
251.983	0.528443	0.165129
251.004	0.529723	0.164606
249.986	0.548954	0.174026

## Sheet: Fluorescence
Figure 5b normalized fluorescence emission spectra (a.u.)
Wavelength (nm)	CpcA-PEB	SP2-ZnPPa
442	0.0280027	0.0111761
443	0.0304993	0.0108366
444	0.0323212	0.0122989
445	0.0334683	0.0124817
446	0.0323212	0.0128212
447	0.0332659	0.0121423
448	0.0336032	0.0119595
449	0.032726	0.0136046
450	0.0327935	0.0129256
451	0.0325911	0.0126906
452	0.0348178	0.0126645
453	0.034278	0.0140224
454	0.0350877	0.0125339
455	0.0324561	0.0130823
456	0.0336032	0.0135001
457	0.0327935	0.0133695
458	0.0333333	0.0107583
459	0.0326586	0.0131084
460	0.0316464	0.0125862
461	0.0321862	0.0118811
462	0.0309042	0.0114633
463	0.0326586	0.0122989
464	0.0307692	0.0129256
465	0.0318489	0.0122728
466	0.0298246	0.0123512
467	0.0305668	0.0118811
468	0.0271255	0.0110717
469	0.0265857	0.0123773
470	0.0294197	0.0117506
471	0.0280027	0.0110978
472	0.0283401	0.0113067
473	0.0315115	0.01162
474	0.0294872	0.0125078
475	0.0319163	0.0126123
476	0.034143	0.0125862
477	0.0373144	0.0128473
478	0.032861	0.0133957
479	0.0351552	0.0125078
480	0.035695	0.0124034
481	0.0363698	0.0137351
482	0.0361673	0.0124295
483	0.0346154	0.0143618
484	0.0390688	0.0139701
485	0.0389339	0.0142051
486	0.0456815	0.0151452
487	0.045614	0.0165814
488	0.0423077	0.0169469
489	0.0485155	0.0186442
490	0.0495951	0.0184615
491	0.0458839	0.0178086
492	0.0477733	0.0168947
493	0.0435223	0.0170253
494	0.0381916	0.0148579
495	0.0348853	0.0143879
496	0.0326586	0.0120117
497	0.031309	0.0106539
498	0.0279352	0.0102883
499	0.0244265	0.0100794
500	0.0248988	0.00958325
501	0.0241565	0.00942657
502	0.0226721	0.00924379
503	0.0247638	0.00919156
504	0.0228745	0.00835596
505	0.0228745	0.00744203
506	0.0226721	0.00788594
507	0.0215924	0.00804262
508	0.0205128	0.00877376
509	0.0192982	0.00754648
510	0.0207152	0.00746814
511	0.0237517	0.00783372
512	0.0228745	0.00838208
513	0.0201754	0.00741592
514	0.0196356	0.0075987
515	0.0206478	0.00718091
516	0.0211201	0.00658032
517	0.0196356	0.00691978
518	0.020108	0.00814706
519	0.0181511	0.00710257
520	0.0193657	0.00702423
521	0.017274	0.006737
522	0.0184885	0.00731147
523	0.0190958	0.00691978
524	0.0199055	0.00746814
525	0.0194332	0.00634531
526	0.0168016	0.00642365
527	0.0197031	0.00655421
528	0.0191633	0.00684145
529	0.0188934	0.00629309
530	0.0209177	0.00618864
531	0.0186235	0.00582306
532	0.0193657	0.00624086
533	0.0219298	0.0054836
534	0.0188934	0.00626697
535	0.021525	0.00464801
536	0.0231444	0.00514414
537	0.0242915	0.00571861
538	0.0251012	0.00543138
539	0.0293522	0.00483079
540	0.0294197	0.00488302
541	0.0375169	0.0050658
542	0.0411606	0.00522248
543	0.0444669	0.00498747
544	0.0531039	0.00509192
545	0.0644399	0.00480468
546	0.074359	0.00462189
547	0.0930499	0.00475245
548	0.11363	0.00462189
549	0.131916	0.00454356
550	0.153509	0.00449133
551	0.18502	0.00394297
552	0.216532	0.00430854
553	0.262686	0.00438688
554	0.30668	0.00454356
555	0.348853	0.00368185
556	0.399055	0.00451744
557	0.475911	0.00352517
558	0.527126	0.00425632
559	0.594804	0.00391686
560	0.663225	0.00404742
561	0.72058	0.00438688
562	0.792982	0.00383852
563	0.843455	0.00428243
564	0.889744	0.00412576
565	0.942578	0.00370796
566	0.976586	0.00402131
567	0.993522	0.0035774
568	1	0.0039952
569	0.987787	0.00342072
570	0.996221	0.00373407
571	0.973077	0.00313349
572	0.954453	0.00376018
573	0.912348	0.00326405
574	0.87969	0.0035774
575	0.833401	0.00342072
576	0.784008	0.00344684
577	0.750472	0.00334239
578	0.70135	0.00323794
579	0.649528	0.0029507
580	0.623212	0.00313349
581	0.576923	0.0033685
582	0.557625	0.0031596
583	0.512213	0.00313349
584	0.487314	0.00289848
585	0.467611	0.00308126
586	0.435425	0.00300292
587	0.426653	0.00302904
588	0.400135	0.00326405
589	0.375236	0.00305515
590	0.361269	0.00313349
591	0.353779	0.00279403
592	0.334143	0.00276791
593	0.32726	0.00323794
594	0.318286	0.00318571
595	0.292982	0.0025329
596	0.2861	0.00308126
597	0.287922	0.00347295
598	0.27031	0.0027418
599	0.261404	0.0029507
600	0.249123	0.00276791
601	0.25614	0.00344684
602	0.243117	0.0021151
603	0.239744	0.00308126
604	0.236707	0.00255901
605	0.221592	0.0031596
606	0.215857	0.00349906
607	0.217476	0.00318571
608	0.209379	0.00245456
609	0.208367	0.00360351
610	0.20108	0.0035774
611	0.195344	0.0029507
612	0.192038	0.00365573
613	0.183468	0.00344684
614	0.17726	0.00409964
615	0.177126	0.00441299
616	0.170378	0.00396908
617	0.167544	0.00425632
618	0.162213	0.00498747
619	0.152092	0.00436077
620	0.151282	0.00417798
621	0.143995	0.00480468
622	0.13556	0.00530081
623	0.133401	0.00530081
624	0.132389	0.00556194
625	0.126923	0.0061103
626	0.115115	0.00741592
627	0.115047	0.00712868
628	0.106005	0.006737
629	0.102092	0.00799039
630	0.0919028	0.00728536
631	0.0893387	0.0086432
632	0.087112	0.00911322
633	0.0813765	0.00992271
634	0.0763833	0.0108628
635	0.0721323	0.0120639
636	0.0704453	0.0119334
637	0.068691	0.0130301
638	0.0628205	0.0147274
639	0.0574224	0.0158502
640	0.0576248	0.0178609
641	0.0526316	0.020211
642	0.0495951	0.0230572
643	0.0475709	0.0244934
644	0.0450742	0.0278619
645	0.041363	0.0316482
646	0.0383266	0.0369751
647	0.0352227	0.0434249
648	0.0354251	0.0533215
649	0.0350202	0.0617297
650	0.0346829	0.0726969
651	0.0315115	0.0904272
652	0.0313765	0.109385
653	0.0306343	0.126515
654	0.0332659	0.156596
655	0.0318489	0.182682
656	0.0296896	0.214513
657	0.0301619	0.259583
658	0.0267206	0.302747
659	0.0265857	0.349305
660	0.0276653	0.398501
661	0.0244939	0.454956
662	0.0253711	0.511777
663	0.022942	0.572801
664	0.0234143	0.634374
665	0.0223347	0.700465
666	0.0233468	0.766033
667	0.0222672	0.823036
668	0.0232119	0.875914
669	0.0209852	0.903436
670	0.0209177	0.955113
671	0.0192308	0.98099
672	0.0178812	1
673	0.0184885	0.994882
674	0.0182861	0.993472
675	0.0190283	0.974436
676	0.0184211	0.94506
677	0.0136302	0.906883
678	0.0175439	0.865887
679	0.0157895	0.829617
680	0.0165992	0.774363
681	0.0128205	0.726943
682	0.0151822	0.678295
683	0.0136977	0.629752
684	0.0153846	0.584709
685	0.0134278	0.539221
686	0.0138327	0.496266
687	0.0134278	0.461589
688	0.0115385	0.422916
689	0.0102564	0.390746
690	0.0121457	0.36432
691	0.0106613	0.330766
692	0.0105938	0.316378
693	0.00944669	0.285199
694	0.011471	0.263552
695	0.0104588	0.245587
696	0.0109312	0.226682
697	0.00951417	0.217333
698	0.00782726	0.199446
699	0.00863698	0.184954
700	0.00836707	0.177094
701	0.00951417	0.16443
702	0.00755735	0.156909
703	0.00775978	0.151321
704	0.00917679	0.144088
705	0.0071525	0.13931
706	0.00769231	0.13239
707	0.00823212	0.12863
708	0.00708502	0.124164
709	0.00654521	0.117741
710	0.00607287	0.118289
711	0.00688259	0.114842
712	0.00566802	0.111369
713	0.00789474	0.11197
714	0.00587045	0.106408
715	0.0062753	0.103666
716	0.00607287	0.100742
717	0.00566802	0.102596
718	0.00641026	0.0983654
719	0.00668016	0.099906
720	0.00458839	0.098522
721	0.00641026	0.0958064
722	0.00620783	0.093169
723	0.00587045	0.0937696
724	0.00431849	0.0898788
725	0.00526316	0.0900616
726	0.00593792	0.0889388
727	0.00533063	0.0863537
728	0.00506073	0.0862492
729	0.00620783	0.0873459
730	0.00519568	0.0838469
731	0.00492578	0.0812879
732	0.00391363	0.0791728
733	0.0060054	0.0781805
734	0.00499325	0.074812
735	0.00512821	0.0718874
736	0.00479082	0.0736108
737	0.00512821	0.0670305
738	0.00492578	0.0661427
739	0.00539811	0.064367
740	0.00499325	0.059249
741	0.00479082	0.05763
742	0.00391363	0.0566117
743	0.00479082	0.0530081
744	0.00445344	0.051337
745	0.00506073	0.0499008
746	0.00566802	0.0472373
747	0.00560054	0.0455139
748	0.00526316	0.0407353
749	0.00499325	0.0389075
750	0.00452092	0.040657
751	0.00384615	0.036949
752	0.00539811	0.0344684
753	0.00384615	0.0317527
754	0.00479082	0.0297942
755	0.00465587	0.0286192
756	0.00357625	0.0273658
757	0.00533063	0.024624
758	0.00472335	0.0249634
759	0.00499325	0.0233706
760	0.00411606	0.0220127
761	0.00472335	0.0219344
762	0.00418354	0.0192448
763	0.00425101	0.0191404
764	0.00418354	0.0172864
765	0.00519568	0.0166336
766	0.00452092	0.0153019
767	0.00479082	0.0151713
768	0.0034413	0.0147796
769	0.00404858	0.014649
770	0.00479082	0.0123773
771	0.00566802	0.0114895
772	0.00465587	0.0120378
773	0.00506073	0.01068
774	0.00539811	0.0109933
775	0.00458839	0.010915
776	0.00445344	0.0103666
777	0.00438596	0.0094788
778	0.00398111	0.00903489
779	0.0048583	0.00890432
780	0.00404858	0.00856486
781	0.00452092	0.00783372
782	0.00533063	0.00799039
783	0.00398111	0.00676311
784	0.00391363	0.00723313
785	0.00303644	0.00725924
786	0.00398111	0.00676311
787	0.0037112	0.00686756
788	0.00452092	0.00634531
789	0.00384615	0.00600585
790	0.00479082	0.0059014
791	0.0025641	0.00584917
792	0.00472335	0.00605807
